# Supplementary material for: Optimization of nutritional strategies using a mechanistic computational model in prediabetes: Application to the J-DOIT1 study data
Source: PLoS One. 2023 Nov 30;18(11):e0287069. doi: 10.1371/journal.pone.0287069 (PMC10688723; doi:10.1371/journal.pone.0287069)
Supplement: S1 File — (ZIP) [file pone.0287069.s011.zip]

Archive with 132 entries (132 files):
- ._.DS_Store
- ._avg_prediction_errors
- ._calibrated_model_parameters.csv
- ._diet_optimization
- ._improved_intervention_J0311025.csv
- ._improved_intervention_J0311039.csv
- ._improved_intervention_J0311052.csv
- ._improved_intervention_J0311053.csv
- ._improved_intervention_J0315047.csv
- ._improved_intervention_J1211017.csv
- ._improved_intervention_J1211023.csv
- ._improved_intervention_J1211025.csv
- ._improved_intervention_J1211034.csv
- ._improved_intervention_J1211045.csv
- ._improved_intervention_J1211051.csv
- ._improved_intervention_J1211053.csv
- ._improved_intervention_J1211066.csv
- ._improved_intervention_J1211072.csv
- ._improved_intervention_J1211075.csv
- ._improved_intervention_J1211077.csv
- ._improved_intervention_J1511008.csv
- ._improved_intervention_J1511014.csv
- ._improved_intervention_J1511015.csv
- ._improved_intervention_J1512082.csv
- ._improved_intervention_M0411017.csv
- ._improved_intervention_M0411061.csv
- ._improved_intervention_M0411072.csv
- ._improved_intervention_M0411081.csv
- ._improved_intervention_M0411094.csv
- ._improved_intervention_M0411097.csv
- ._improved_intervention_M0411116.csv
- ._improved_intervention_M0411133.csv
- ._improved_intervention_M0511012.csv
- ._improved_intervention_M0511020.csv
- ._improved_intervention_M0511037.csv
- ._improved_intervention_M0511051.csv
- ._improved_intervention_M1611008.csv
- ._improved_intervention_M1611017.csv
- ._improved_intervention_M1611026.csv
- ._improved_intervention_M1611033.csv
- ._improved_intervention_M1611034.csv
- ._improved_intervention_M1611209.csv
- ._improved_intervention_T0711032.csv
- ._improved_intervention_T0712049.csv
- ._improved_intervention_T1111003.csv
- ._improved_intervention_T1111005.csv
- ._improved_intervention_T1111010.csv
- ._improved_intervention_T1111017.csv
- ._improved_intervention_T1111026.csv
- ._improved_intervention_T1311020.csv
- ._improved_intervention_T1411001.csv
- ._improved_intervention_T1411020.csv
- ._improved_intervention_T1411048.csv
- ._improved_intervention_T1411054.csv
- ._improved_intervention_T1411066.csv
- ._improved_intervention_T1411067.csv
- ._improved_intervention_T1411076.csv
- ._improved_intervention_T1411092.csv
- ._improved_intervention_T1411100.csv
- ._improved_intervention_T1411110.csv
- ._improved_intervention_T1411111.csv
- ._intervention_subjects.csv
- ._minimal_dataset_final
- ._placebo_subjects.csv
- ._README.md
- ._simulated_and_measured_data.csv
- ._train_test_pairs.csv
- .DS_Store
- calibrated_model_parameters.csv
- improved_intervention_J0311025.csv
- improved_intervention_J0311039.csv
- improved_intervention_J0311052.csv
- improved_intervention_J0311053.csv
- improved_intervention_J0315047.csv
- improved_intervention_J1211017.csv
- improved_intervention_J1211023.csv
- improved_intervention_J1211025.csv
- improved_intervention_J1211034.csv
- improved_intervention_J1211045.csv
- improved_intervention_J1211051.csv
- improved_intervention_J1211053.csv
- improved_intervention_J1211066.csv
- improved_intervention_J1211072.csv
- improved_intervention_J1211075.csv
- improved_intervention_J1211077.csv
- improved_intervention_J1511008.csv
- improved_intervention_J1511014.csv
- improved_intervention_J1511015.csv
- improved_intervention_J1512082.csv
- improved_intervention_M0411017.csv
- improved_intervention_M0411061.csv
- improved_intervention_M0411072.csv
- improved_intervention_M0411081.csv
- improved_intervention_M0411094.csv
- improved_intervention_M0411097.csv
- improved_intervention_M0411116.csv
- improved_intervention_M0411133.csv
- improved_intervention_M0511012.csv
- improved_intervention_M0511020.csv
- improved_intervention_M0511031.csv
- improved_intervention_M0511037.csv
- improved_intervention_M0511051.csv
- improved_intervention_M1611008.csv
- improved_intervention_M1611017.csv
- improved_intervention_M1611026.csv
- improved_intervention_M1611033.csv
- improved_intervention_M1611034.csv
- improved_intervention_M1611209.csv
- improved_intervention_T0711032.csv
- improved_intervention_T0712049.csv
- improved_intervention_T1111003.csv
- improved_intervention_T1111005.csv
- improved_intervention_T1111010.csv
- improved_intervention_T1111017.csv
- improved_intervention_T1111026.csv
- improved_intervention_T1311020.csv
- improved_intervention_T1411001.csv
- improved_intervention_T1411020.csv
- improved_intervention_T1411048.csv
- improved_intervention_T1411054.csv
- improved_intervention_T1411066.csv
- improved_intervention_T1411067.csv
- improved_intervention_T1411076.csv
- improved_intervention_T1411092.csv
- improved_intervention_T1411100.csv
- improved_intervention_T1411110.csv
- improved_intervention_T1411111.csv
- intervention_subjects.csv
- placebo_subjects.csv
- README.md
- simulated_and_measured_data.csv
- train_test_pairs.csv
