# Supplementary material for: Optimization of nutritional strategies using a mechanistic computational model in prediabetes: Application to the J-DOIT1 study data
Source: PLoS One. 2023 Nov 30;18(11):e0287069. doi: 10.1371/journal.pone.0287069 (PMC10688723; doi:10.1371/journal.pone.0287069)
Supplement: S1 File — (ZIP) [file pone.0287069.s011.zip › calibrated_model_parameters.csv]

subject_id	CI_b0	FI_b0	diet_scaling_factor_CI	diet_scaling_factor_FI	max_ri_inact_ffa	k_ri_inact_ffa	C_hba1c_max	C_hba1c_b	alpha_apoptosis_ros	logistics_glut4_c	alpha_bc_damage_ros	intervention_scaling_factor_CI_0	intervention_scaling_factor_FI_0	Excess_kcal_per_day_0	intervention_scaling_factor_CI_1	intervention_scaling_factor_FI_1	Excess_kcal_per_day_1	intervention_scaling_factor_CI_2	intervention_scaling_factor_FI_2	Excess_kcal_per_day_2	intervention_scaling_factor_CI_3	intervention_scaling_factor_FI_3	Excess_kcal_per_day_3
M0401103	179.141250197	127.219587399	1.91059857865	0.590105409598	88.7490709451	40.149412563	9.94364286908	4.77105664808	0.595556073471	36.8793153573	2.50224964094	0.607484545228	1.84211375803	74.7946458152	0.592399199709	1.7476034604	71.7643765789	1.05458520074	0.53276037743	335.586698122	NA	NA	NA
M0411116	179.141250197	127.219587399	1.91059857865	0.590105409598	88.7490709451	40.149412563	9.94364286908	4.77105664808	0.595556073471	36.8793153573	2.50224964094	0.848413386	0.95824650200000006	0.55122693	0.438631413	1.951880289	400	NA	NA	NA	NA	NA	NA
J0301045	157.467453591	52.9119279033	1.06770722644	1.6126502366	82.0282982921	31.2505420282	9.41663638079	4.85564192487	0.287388025604	31.7826054518	2.1905370139400002	0.977472379907	1.21852432149	388.57481274	0.900064439588	1.2518590286	68.5984962401	1.15233100595	0.857410254562	3.5927782483	1.05656258111	1.37373138441	386.301733121
J1211051	157.467453591	52.9119279033	1.06770722644	1.6126502366	82.0282982921	31.2505420282	9.41663638079	4.85564192487	0.287388025604	31.7826054518	2.1905370139400002	0.788510559	1.007654441	400	0.676949266	1.328579791	284.9546482	0.854803835	1.446379695	400	NA	NA	NA
J0302063	234.52497572	137.433354365	1.41967035468	0.5	100.965254016	46.0142232546	15	4.60519391967	0.724441923187	37.6728607202	4.5619505462	1.0259566521	1.21450527256	232.316697756	1.05521539046	1.2479480575	152.503907988	1.04882784756	1.43011099744	259.600497955	NA	NA	NA
M0511037	234.52497572	137.433354365	1.41967035468	0.5	100.965254016	46.0142232546	15	4.60519391967	0.724441923187	37.6728607202	4.5619505462	0.875644243	1.594218176	128.6776187	0.909196443	1.592831454	60.74066683	NA	NA	NA	NA	NA	NA
J0305026	122.95903409	138.90456626	1.63008623843	0.313815649551	80.2771190458	47.995380742	9.09067546727	4.71077802933	0.33187138561	44.3676282243	19.229684228	0.87122736984	2.43250307388	268.841399563	0.930721442101	1.71876682592	147.769161402	NA	NA	NA	NA	NA	NA
M0411017	122.95903409	138.90456626	1.63008623843	0.313815649551	80.2771190458	47.995380742	9.09067546727	4.71077802933	0.33187138561	44.3676282243	19.229684228	1.388531504	0.662362035	400	1.114902191	0.833979859	400	NA	NA	NA	NA	NA	NA
J1502090	169.386233319	64.9513627051	0.940002047609	1.37364799709	116.662471788	43.7731922148	12.6081953326	4.89307383416	0.781280944191	30	17.5951003388	1.12804706566	1.33687108726	273.746829947	0.790591090336	1.46898281556	300	0.681543196997	1.21800210875	82.8831536952	NA	NA	NA
M0411072	169.386233319	64.9513627051	0.940002047609	1.37364799709	116.662471788	43.7731922148	12.6081953326	4.89307383416	0.781280944191	30	17.5951003388	0.778602207	0.531337453	5.920341239	0.382527458	2.023089345	365.0833924	NA	NA	NA	NA	NA	NA
M0401072	287.911726593	130.499601279	1.28631802663	0.500479903596	123.122516992	32.5719456118	9.58799175983	4.75441236828	1.1121190434	31.4236962801	2	1.21179128396	0.390239331677	351.385296772	1.09432573195	0.39747171837	32.3071144685	1.22706345037	0.457626199725	376.566321801	NA	NA	NA
M1611017	287.911726593	130.499601279	1.28631802663	0.500479903596	123.122516992	32.5719456118	9.58799175983	4.75441236828	1.1121190434	31.4236962801	2	0.774488524	1.897499875	399.8071522	1.095509431	0.478061043	400	NA	NA	NA	NA	NA	NA
M0401121	120.9107333	133.49330951	1.67581020533	0.500236011955	125.008986268	31.482547489	13.6265905575	4.18018205537	1.01485382068	38.8481985717	14.5043463395	1.21018242443	0.838398574079	345.73180301	1.20840219164	0.47239512035	207.678334621	NA	NA	NA	NA	NA	NA
M0511020	120.9107333	133.49330951	1.67581020533	0.500236011955	125.008986268	31.482547489	13.6265905575	4.18018205537	1.01485382068	38.8481985717	14.5043463395	1.044033675	0.312916553	7.129369716	1.239374887	0.45467873	29.7906885	NA	NA	NA	NA	NA	NA
M0401045	254.813986122	84.4458363417	0.625514279555	1.62809105115	123.854254155	30.3488886273	9	4.71929816962	0.957299010657	45	40	1.06258150393	1.18540397105	177.988015325	NA	NA	NA	NA	NA	NA	NA	NA	NA
M1611008	254.813986122	84.4458363417	0.625514279555	1.62809105115	123.854254155	30.3488886273	9	4.71929816962	0.957299010657	45	40	0.998631914	1.269252872	353.2937708	0.856430175	0.948784773	0	0.968667027	1.197764501	399.1881835	NA	NA	NA
M0401040	286.652112994	136.415993948	0.678918432784	1.4103687436	129.272563905	30	9.48687595443	5.47310678664	1.00995312803	35.5626264	37.7091036483	0.954260531161	0.879567809369	130.102425876	NA	NA	NA	NA	NA	NA	NA	NA	NA
M0511031	286.652112994	136.415993948	0.678918432784	1.4103687436	129.272563905	30	9.48687595443	5.47310678664	1.00995312803	35.5626264	37.7091036483	0.851892574	0.903	0.458967001	0.917531904	0.74029875	225.6013588	0.840159237	0.818930717	329.1944973	0.885542654	0.778187845	76.52833894
T1401119	208.093477427	116.811477184	1.91662476795	0.63723006818	126.775862428	47.5065822145	11.0193581764	4.42353463677	0.940637120528	33.6297120514	2.04695875661	0.887387778594	0.928597729966	10.4532794004	0.915488998077	0.678444096187	159.616211389	NA	NA	NA	NA	NA	NA
M0511012	208.093477427	116.811477184	1.91662476795	0.63723006818	126.775862428	47.5065822145	11.0193581764	4.42353463677	0.940637120528	33.6297120514	2.04695875661	0.62087004	1.52	169.828871	0.58087004	1.52640017	169.828871	NA	NA	NA	NA	NA	NA
T1111009	169.429029739	77.9474439064	0.655823210588	1.76338650522	83.8836575767	30	14.0902220045	4.83473307586	0.345803685569	40.5296082997	13.5278917771	0.962525424661	0.601951556643	189.361286687	0.91433792862	0.718589215773	314.94104897	NA	NA	NA	NA	NA	NA
M0511051	169.429029739	77.9474439064	0.655823210588	1.76338650522	83.8836575767	30	14.0902220045	4.83473307586	0.345803685569	40.5296082997	13.5278917771	1.126964114	0.708719407	0.267776385	1.390206829	1.200111566	396.8461772	1.047191675	0.747007654	3.779089048	1.518692983	0.851888716	304.7648305
T1401031	127.671349703	139.635670452	0.76371408111	0.580996309804	127.706220503	33.0909269618	6.00115560746	4.84771384092	1.15800326531	41.8749181358	37.4323568745	2.49885219175	0.594103242077	397.782414148	2.41610226905	0.332221188504	118.288781782	NA	NA	NA	NA	NA	NA
M0411133	127.671349703	139.635670452	0.76371408111	0.580996309804	127.706220503	33.0909269618	6.00115560746	4.84771384092	1.15800326531	41.8749181358	37.4323568745	1.022910911	1.374438102	107.8360388	0.968754892	1.574612399	153.4902161	NA	NA	NA	NA	NA	NA
T1401133	167.675290348	50.2130363289	1.79579164293	0.55572224213	129.95316652100001	49.4133984428	12.1019165653	4.44405937488	0.467853397284	30	3.09514265982	1.14538183631	1.31490839136	303.808695973	0.915602056687	0.3	225.155175029	NA	NA	NA	NA	NA	NA
M0411081	167.675290348	50.2130363289	1.79579164293	0.55572224213	129.95316652100001	49.4133984428	12.1019165653	4.44405937488	0.467853397284	30	3.09514265982	1.170833336	1.122517298	192.2152698	1.312540584	1.064813436	157.8887603	0.47809086	1.979889951	1.290431738	NA	NA	NA
T1301029	123.787804876	154.997030654	1.73620048237	0.301582935388	91.9786518071	47.8443613315	9.31399495765	4.07604464532	1.14587939387	31.9964352953	9.29999468897	1.00257322026	1.6952730237	261.592535026	1.02580079749	1.52956530835	376.228685387	1.07619841083	1.222898104	172.801589651	NA	NA	NA
M1611033	123.787804876	154.997030654	1.73620048237	0.301582935388	91.9786518071	47.8443613315	9.31399495765	4.07604464532	1.14587939387	31.9964352953	9.29999468897	0.97229807	1.98	165.8784303	1.09750804	1.14556431	137.7264873	NA	NA	NA	NA	NA	NA
J1502075	300	124.943754853	1.52599626585	0.5	117.598751896	30	12.6428457799	4.64027182535	0.955748140474	40.1098690722	2	0.709374269236	2.25362689644	398.726578862	1.17343502201	0.3	400	0.921568886715	1.30890625714	150.042115718	1.16959880799	0.675671983226	183.52716109
M0411061	300	124.943754853	1.52599626585	0.5	117.598751896	30	12.6428457799	4.64027182535	0.955748140474	40.1098690722	2	1.138409355	0.477428938	26.54323345	1.197615004	0.895768903	3.057796258	1.091875798	1.371497297	120.5049104	NA	NA	NA
J1501008	127.151450716	83.5202253598	1.99768022323	0.510719154012	109.452706115	44.2510248643	9.58766306499	4.94262114599	1.10415057257	41.1217603603	2.18434691298	0.675740381127	2.38715878197	119.321270424	1.29049652117	1.147937317	219.099729423	NA	NA	NA	NA	NA	NA
M1611209	127.151450716	83.5202253598	1.99768022323	0.510719154012	109.452706115	44.2510248643	9.58766306499	4.94262114599	1.10415057257	41.1217603603	2.18434691298	0.942438455	0.37628854	107.5781747	1.220373314	0.301582029	397.8567617	1.013389454	0.302714637	397.9227711	0.805163972	0.300276995	1.029912393
J1502012	286.395364091	138.015919547	1.67103809282	0.543350607191	101.395044081	41.1513830267	9.39616536321	5.05919450131	0.599088209446	30.9376814291	3.46422151356	1.02511332939	0.473075129411	32.2721457155	0.961108673241	0.62646533713	192.726237408	0.607271645207	1.92581707333	252.23637759	NA	NA	NA
M0411097	286.395364091	138.015919547	1.67103809282	0.543350607191	101.395044081	41.1513830267	9.39616536321	5.05919450131	0.599088209446	30.9376814291	3.46422151356	0.715736637	2.162816396	78.32886817	0.573127203	1.380800874	0.122873771	0.879728	0.313810084	0.994705384	NA	NA	NA
M0401174	228.475597226	113.308647618	1.73491726693	0.510297921379	80	38.1741505763	9.71829450953	4.48397790394	1.14521865034	30.686951136	4.34634868488	0.554549540878	2.45063225486	390.192851829	0.858593701091	0.625327455352	197.0748017	0.82301601329	1.44580642408	172.830653484	NA	NA	NA
M1611034	228.475597226	113.308647618	1.73491726693	0.510297921379	80	38.1741505763	9.71829450953	4.48397790394	1.14521865034	30.686951136	4.34634868488	0.587731001	2.48744576	400	0.508990894	2.469872222	398.7635623	0.590782637	2.187587925	1.576502033	NA	NA	NA
J1502004	125.474218754	140	1.52506632448	0.503393449423	106.693817866	37.327968494	13.2583843085	4.00972266376	0.919124315586	43.919165637	24.5861465658	1.04108321931	1.32730053711	371.620067235	1.01170294878	0.746130882369	0	0.95506650957	1.11356164403	27.8726762514	NA	NA	NA
M0411094	125.474218754	140	1.52506632448	0.503393449423	106.693817866	37.327968494	13.2583843085	4.00972266376	0.919124315586	43.919165637	24.5861465658	0.821482807	2.079401781	149.5259002	1.00373742	1.212438899	1.573528343	0.661977449	2.075022879	30.91426639	NA	NA	NA
J1502035	288.322035805	62.4208771462	0.943230968532	1.44357182918	83.3770925276	33.3574229116	14.9285682127	4.50959712384	0.74966576875	44.9290752537	6.03140872076	1.02666876951	1.33308210394	318.288771604	NA	NA	NA	NA	NA	NA	NA	NA	NA
M1611026	288.322035805	62.4208771462	0.943230968532	1.44357182918	83.3770925276	33.3574229116	14.9285682127	4.50959712384	0.74966576875	44.9290752537	6.03140872076	1.142335915	1.13053192	180.310099	1.204070403	0.607558378	0.048072362	1.048102634	0.969076269	224.5785272	NA	NA	NA
T1301014	294.172886313	125.628343606	1.09341474335	1.15610755578	106.613652577	30.7995083469	14.6649760858	4.34884285513	0.46756354774	40.732004795899996	2.12751827156	0.899657238816	0.815919838482	343.370848339	1.10282426393	0.569452425587	96.6158249252	NA	NA	NA	NA	NA	NA
J1211053	294.172886313	125.628343606	1.09341474335	1.15610755578	106.613652577	30.7995083469	14.6649760858	4.34884285513	0.46756354774	40.732004795899996	2.12751827156	1.63440646	0.326919927	113.0695503	1.112054862	0.714024665	119.5898394	1.200149281	0.540518393	135.5680745	NA	NA	NA
J0305027	142.189575621	73.3275511818	1.05980742538	1.14938115457	129.849905383	30.1652076429	10.306399409500001	4.92411676689	0.292783239549	43.260654932	5.0221186503	1.0691608884	1.08457548405	215.181024598	1.88096054719	0.727917162158	160.6853035	1.66367368169	0.353821410308	313.127299311	NA	NA	NA
J0311025	142.189575621	73.3275511818	1.05980742538	1.14938115457	129.849905383	30.1652076429	10.306399409500001	4.92411676689	0.292783239549	43.260654932	5.0221186503	1.25202881918	0.357769418298	0.264849258144	0.773755344333	1.15639809122	399.90280184	NA	NA	NA	NA	NA	NA
J0901037	236.55144719	140	1.80349708041	0.501131086969	87.9051756131	46.1215774213	10.5321654454	4.39835748736	1.00555302808	31.8340164374	2.33746677186	1.0068535478	0.907320446373	65.2415751723	1.11652101701	0.895783768955	295.744037162	1.03837437601	1.27407632606	371.161457833	NA	NA	NA
J0311052	236.55144719	140	1.80349708041	0.501131086969	87.9051756131	46.1215774213	10.5321654454	4.39835748736	1.00555302808	31.8340164374	2.33746677186	0.951204958427	0.98297263708	205.342530644	0.795901924668	0.655258068816	16.8393088756	0.777501273382	0.851602514209	205.466786592	NA	NA	NA
J0315047	169.429029739	77.9474439064	0.655823210588	1.76338650522	83.8836575767	30	14.0902220045	4.83473307586	0.345803685569	40.5296082997	13.5278917771	1.02162550855	0.523673859387	0.0745062132149	1.07863336862	0.877986064163	399.968011658	NA	NA	NA	NA	NA	NA
M0401069	181.306428862	101.801206648	1.85156629898	0.540258676225	130	32.2249748127	12.4922597863	4.20256436138	1.17521789994	35.4398974347	2.38916516374	0.845464995311	1.04051079381	174.660053761	0.727004811667	1.35083793871	177.923699433	0.916383656011	0.492647956362	244.99024297	NA	NA	NA
J1511015	181.306428862	101.801206648	1.85156629898	0.540258676225	130	32.2249748127	12.4922597863	4.20256436138	1.17521789994	35.4398974347	2.38916516374	0.949221870105	1.36663515587	123.476138415	NA	NA	NA	NA	NA	NA	NA	NA	NA
J0311039	286.395364091	138.015919547	1.67103809282	0.543350607191	101.395044081	41.1513830267	9.39616536321	5.05919450131	0.599088209446	30.9376814291	3.46422151356	0.754073192043	1.52481202035	13.0862357604	0.726418621332	0.692995452049	0.403617120772	0.530406988277	1.95602219522	399.422639653	NA	NA	NA
M0401193	138.417185776	130.366995792	0.505684648418	1.47292064896	93.1465351867	32.2491411823	13.4702901505	5.50041938669	1.17545565945	42.4272068536	36.2102806247	0.973668612081	0.99170451668	1.85575378985	1.01665460927	1.0312983227	164.558625706	1.01934625841	0.962304175583	20.6742591158	NA	NA	NA
J1211075	138.417185776	130.366995792	0.505684648418	1.47292064896	93.1465351867	32.2491411823	13.4702901505	5.50041938669	1.17545565945	42.4272068536	36.2102806247	0.922776366809	0.788995930333	0	NA	NA	NA	NA	NA	NA	NA	NA	NA
J0305050	287.079593676	134.348599674	0.825680106899	1.41405280592	83.303418335999993	30.6068671398	9.60902702291	4.86317354284	0.924103429404	40.7302052807	2.12767114806	1.25301626449	1.1235883991	396.807080947	1.36417306992	1.02718749664	310.91402808	NA	NA	NA	NA	NA	NA
J0311053	287.079593676	134.348599674	0.825680106899	1.41405280592	83.303418335999993	30.6068671398	9.60902702291	4.86317354284	0.924103429404	40.7302052807	2.12767114806	1.0527673069	1.30685697677	400	0.99301496993	0.772635064856	0	0.777616749535	0.91931655305	393.927235686	NA	NA	NA
T1101051	147.1699018	81.67506398	1.19528493	1.133805168	94.38411778	34.98149637	9	4.84311557	0.465711858	30.61545294	2.547966492	2.493671928	0.302780252	318.2354879	2.121220603	0.320702341	253.8651065	2.480260528	0.311538923	235.8206948	NA	NA	NA
J1211066	147.1699018	81.67506398	1.19528493	1.133805168	94.38411778	34.98149637	9	4.84311557	0.465711858	30.61545294	2.547966492	1.42350488844	0.561024342447	322.815523312	1.14250538977	0.592788310259	68.7740173472	1.31663945887	0.686465761655	164.273436893	NA	NA	NA
T1101043	276.220668902	85.4042201296	0.763896742529	1.65934555623	125.92345899	44.7673443022	12.4513501563	5.37254929348	0.902294376401	33.2431602052	28.1185944752	0.905113757618	1.00384555002	172.122362707	0.829296471525	1.02395427019	85.3101167109	0.938780543145	1.10516252282	175.763497019	NA	NA	NA
J1511008	276.220668902	85.4042201296	0.763896742529	1.65934555623	125.92345899	44.7673443022	12.4513501563	5.37254929348	0.902294376401	33.2431602052	28.1185944752	0.987857662444	1.0020485645	0.911570388469	1.13769478948	1.20135256442	398.55612892	NA	NA	NA	NA	NA	NA
M0401074	142.790701307	88.0149132305	1.99143374158	0.500945463664	82.0995902975	48.4070334587	15	4.07650121241	0.954771195837	31.4792693267	2.10538523605	0.92730780874	2.4772028496	326.114753472	0.964268592198	2.04145053649	322.50708164	0.957543212664	2.00364955395	247.639854567	NA	NA	NA
J1211072	142.790701307	88.0149132305	1.99143374158	0.500945463664	82.0995902975	48.4070334587	15	4.07650121241	0.954771195837	31.4792693267	2.10538523605	0.970690079018	1.46155889374	393.041107304	0.972221370099	2.11434355925	400	0.988191717715	0.673518418703	0	NA	NA	NA
T1401130	241.439887311	69.4114417509	0.819489172832	1.59847979261	92.0024550725	31.9969445242	11.6989169475	4.78905564498	0.972402858773	32.6941967808	4.09814479271	0.935286451356	1.12587649564	76.333967248	NA	NA	NA	NA	NA	NA	NA	NA	NA
J1211077	241.439887311	69.4114417509	0.819489172832	1.59847979261	92.0024550725	31.9969445242	11.6989169475	4.78905564498	0.972402858773	32.6941967808	4.09814479271	1.08614959103	0.825029375232	6.75309123379	1.13994634	0.990022008986	11.5672228158	NA	NA	NA	NA	NA	NA
M0401179	181.433542403	65.8694776163	1.1995453098	1.08437227087	87.111852653	31.4004582138	11.4049364541	4.58724805346	0.256998087135	38.4205094379	3.76113889469	1.71894320239	0.435361104312	52.758039788	1.57021783037	0.424082328711	92.5574665155	1.77978546887	0.33220134051	326.923877464	NA	NA	NA
J1512082	181.433542403	65.8694776163	1.1995453098	1.08437227087	87.111852653	31.4004582138	11.4049364541	4.58724805346	0.256998087135	38.4205094379	3.76113889469	0.998890775805	1.12395517551	398.449217603	0.934073918616	1.13264806406	0.300319240563	NA	NA	NA	NA	NA	NA
J1502076	122.89108049	200	1.75293589895	0.135797477577	108.220849759	38.2711006131	9.0107611646	4.34300218176	1.16976542757	30.9964181653	39.8536023403	1.11206850631	1.47179922161	291.216898784	1.1189023467	2.48958183111	0.313222154794	NA	NA	NA	NA	NA	NA
J1211023	122.89108049	200	1.75293589895	0.135797477577	108.220849759	38.2711006131	9.0107611646	4.34300218176	1.16976542757	30.9964181653	39.8536023403	1.09063832987	1.82407143625	3.25859378496	1.00359358529	2.49746812778	86.0597231692	1.14368456625	1.86943968394	116.055906723	NA	NA	NA
T1301004	177.112059923	138.189153873	2	0.525201189019	121.648892364	41.9052303217	12.1117388751	3.98968509163	0.86196500658	37.6059458564	2.03037839974	1.00567227105	1.4193434949	162.442526798	1.1333931159	0.973547371371	23.0732913008	NA	NA	NA	NA	NA	NA
J1211025	177.112059923	138.189153873	2	0.525201189019	121.648892364	41.9052303217	12.1117388751	3.98968509163	0.86196500658	37.6059458564	2.03037839974	0.934617939017	1.46605772032	48.9283830921	0.918889123114	1.54420910653	123.309086013	NA	NA	NA	NA	NA	NA
J1502082	121.600917401	179.74974562	1.79800675477	0.3	108.80849036	39.9554551631	13.7495868048	3.90239388184	1.2	35.9998186102	2	1.08523365581	1.38047071525	385.922395871	1.00606331087	1.06753091648	2.94794000088	1.08214220969	1.34307656531	6.87071722545	NA	NA	NA
J1211017	121.600917401	179.74974562	1.79800675477	0.3	108.80849036	39.9554551631	13.7495868048	3.90239388184	1.2	35.9998186102	2	1.1341845386	0.921049717897	11.3947662702	1.12158175229	1.01372291586	22.786488747	1.28033567628	0.897374019741	5.55098786722	NA	NA	NA
M0401189	183.636847888	97.542845741	0.630019656666	1.47616052063	114.681046979	31.733102456	11.6071743493	4.82044040807	0.449765027203	30.1571382475	31.0597239603	0.976263805496	0.989459684062	291.961228719	1.04358508534	0.920494008211	170.611515914	NA	NA	NA	NA	NA	NA
J1511014	183.636847888	97.542845741	0.630019656666	1.47616052063	114.681046979	31.733102456	11.6071743493	4.82044040807	0.449765027203	30.1571382475	31.0597239603	1.20763397886	1.31264892522	400	1.0429885351	1.19647623974	355.723103756	NA	NA	NA	NA	NA	NA
M0401042	134.520789339	73.0671983402	0.924830319276	1.28929110932	97.4543282116	34.6382636283	10.0049249521	4.73426426771	0.396384080285	43.0400684315	4.83545160709	1.42768710699	0.822136762112	252.890183555	2.24531479838	0.442506233544	253.604683925	2.44210313757	0.307185853423	31.1634083468	2.0834648662	0.498983585027	229.360648556
J1211034	134.520789339	73.0671983402	0.924830319276	1.28929110932	97.4543282116	34.6382636283	10.0049249521	4.73426426771	0.396384080285	43.0400684315	4.83545160709	1.09006266293	1.01609739988	7.56903802078	0.985563206981	0.923106801464	107.891369773	NA	NA	NA	NA	NA	NA
T1401045	130.1618114	123.463034	1.330180889	0.5	81.02202612	30.96404127	9.062985638	4.556746297	1.066594786	37.58451674	28.07945414	1.109126777	0.581663255	0	NA	NA	NA	NA	NA	NA	NA	NA	NA
J1211045	130.1618114	123.463034	1.330180889	0.5	81.02202612	30.96404127	9.062985638	4.556746297	1.066594786	37.58451674	28.07945414	1.101587369	1.243020981	233.0948871	1.27	0.926200179	257.6834783	1.18	0.82	73.01714636	NA	NA	NA
T1301009	162.612150247	134.611448007	1.33368623192	0.982868453504	124.981500389	30	9	4.27855976826	1.18934273806	40.3904383717	2	2.12927424392	0.596930654265	254.811815699	1.52170047618	0.550838069898	26.5388887984	NA	NA	NA	NA	NA	NA
T0712049	162.612150247	134.611448007	1.33368623192	0.982868453504	124.981500389	30	9	4.27855976826	1.18934273806	40.3904383717	2	1.4976414269	0.3	0	1.7552930411	0.3	314.981665311	1.48045482117	0.3	354.42211178	NA	NA	NA
J1501009	142.536539219	82.035536932	0.68961312536	1.6349359284	96.2300066743	39.2865499382	13.6481019189	5.14344594949	0.301581578246	30.1381395468	10.1243832977	1.21555628696	0.569011304134	113.26640546	1.04515125426	0.82410058039	160.188308942	0.981433416316	0.85091860126	283.143442358	NA	NA	NA
T1411020	142.536539219	82.035536932	0.68961312536	1.6349359284	96.2300066743	39.2865499382	13.6481019189	5.14344594949	0.301581578246	30.1381395468	10.1243832977	0.855250032274	0.726836772487	0	0.971039751695	0.774014188037	3.92224622895	NA	NA	NA	NA	NA	NA
T1311020	294.172886313	125.628343606	1.09341474335	1.15610755578	106.613652577	30.7995083469	14.6649760858	4.34884285513	0.46756354774	40.732004795899996	2.12751827156	0.953655288501	0.726488830299	314.504258374	1.03703478177	0.582490236469	149.225976334	1.05868738779	0.598789010255	119.777252787	NA	NA	NA
T0701042	129.58992746	64.3095393891	1.32552898574	0.964030935167	90.2074874505	33.1599761712	10.7660518675	4.880998125	0.52460908275	37.1494675899	3.18241763617	1.32790219666	0.688792229726	53.3552525275	1.30993030991	0.431510589485	144.285539885	NA	NA	NA	NA	NA	NA
T0711032	129.58992746	64.3095393891	1.32552898574	0.964030935167	90.2074874505	33.1599761712	10.7660518675	4.880998125	0.52460908275	37.1494675899	3.18241763617	1.32225182219	0.368114810708	172.38005997	NA	NA	NA	NA	NA	NA	NA	NA	NA
J0901038	290.1501393	139.0480963	1.627549642	0.503825174	85.39444259	36.52574572	13.10912343	4.721651215	0.966670521	39.56495392	2.564168004	1.121323866	0.98710716	66.60169446	0.619722154	2.451147242	298.0330215	NA	NA	NA	NA	NA	NA
T1111026	290.1501393	139.0480963	1.627549642	0.503825174	85.39444259	36.52574572	13.10912343	4.721651215	0.966670521	39.56495392	2.564168004	0.630967144189	1.87691232459	27.7632631519	0.658847428063	2.49372129793	222.063548402	0.553422145999	2.37480613386	392.923382759	NA	NA	NA
J0302156	127.609076842	104.619539116	0.732439400565	1.39617727678	108.930039338	30	11.3244435861	4.83299385622	0.38821303052	33.1162688477	2.50737932126	1.21201412642	1.1919533264	288.883359553	1.00513719652	0.728639913279	158.459492845	NA	NA	NA	NA	NA	NA
T1411054	127.609076842	104.619539116	0.732439400565	1.39617727678	108.930039338	30	11.3244435861	4.83299385622	0.38821303052	33.1162688477	2.50737932126	1.1300210317	1.03940375479	263.82771734	1.22768402162	1.22699606846	378.261662448	0.948833415901	1.13280101988	311.287074999	NA	NA	NA
T1411048	181.306428862	101.801206648	1.85156629898	0.540258676225	130	32.2249748127	12.4922597863	4.20256436138	1.17521789994	35.4398974347	2.38916516374	0.797439509065	0.861793967453	387.263768124	0.859559469793	0.3	28.9615285861	NA	NA	NA	NA	NA	NA
T0701046	120	72.9158735707	1.96559468669	0.519828390022	129.988311122	47.3316965279	9	5.09592303084	0.411356924105	31.5184145493	5.36634643116	0.617422525516	1.67621933929	230.685709464	NA	NA	NA	NA	NA	NA	NA	NA	NA
T1111019	120	72.9158735707	1.96559468669	0.519828390022	129.988311122	47.3316965279	9	5.09592303084	0.411356924105	31.5184145493	5.36634643116	0.856076778346	0.516103823455	0.089466048262	0.550011453121	1.89830910018	62.998087367	NA	NA	NA	NA	NA	NA
M0401117	137.678812844	139.719201797	1.36200768789	0.501105573613	107.902942639	49.4977927854	12.1780005738	4.60770931688	1.16244403865	36.3710040868	26.8894233641	1.27923079152	0.555173797391	42.7154560911	1.03288951636	1.17007186233	225.841047414	NA	NA	NA	NA	NA	NA
T1411066	137.678812844	139.719201797	1.36200768789	0.501105573613	107.902942639	49.4977927854	12.1780005738	4.60770931688	1.16244403865	36.3710040868	26.8894233641	0.988186122347	1.57779753011	237.008692401	0.93726324752	1.38206657266	400	NA	NA	NA	NA	NA	NA
T1401128	262.090135508	139.237273114	1.61315172931	0.505732772761	82.529392896	32.2518231864	14.3832572834	4.41147746258	1.18682995256	44.4025479573	2	1.06339996622	1.26510163164	129.579517995	0.783200525506	0.72674174162	27.5147763448	NA	NA	NA	NA	NA	NA
T1411076	262.090135508	139.237273114	1.61315172931	0.505732772761	82.529392896	32.2518231864	14.3832572834	4.41147746258	1.18682995256	44.4025479573	2	0.957538571328	0.995515362016	192.891966583	0.998596032421	1.18120630665	108.843014474	1.03506395164	1.52500653097	220.822023103	NA	NA	NA
J1502018	120	52.224184802	1.26139384657	1.06625054585	119.535457424	44.1756576274	9.25613823374	5.01780454537	1.00357933016	31.0482311737	2.10031408968	0.911424745382	1.23242904274	0	0.902987851467	1.04438279114	43.8790912619	0.90209824753	1.55834743255	241.543807464	NA	NA	NA
T1111005	120	52.224184802	1.26139384657	1.06625054585	119.535457424	44.1756576274	9.25613823374	5.01780454537	1.00357933016	31.0482311737	2.10031408968	0.861349014301	1.25442904548	0	0.761802666161	1.40620651558	0	NA	NA	NA	NA	NA	NA
T1401117	132.979761691	127.481412227	1.50052997146	0.501828842378	110.623295377	34.2721465699	14.090337951	3.6489289264	1.16936090545	39.813547252	36.705161953	1.18290495628	0.696297786089	95.9822613136	1.0149304347600001	1.32571850631	164.487144178	0.939776125602	1.40313080667	135.735780053	NA	NA	NA
T1111010	132.979761691	127.481412227	1.50052997146	0.501828842378	110.623295377	34.2721465699	14.090337951	3.6489289264	1.16936090545	39.813547252	36.705161953	0.842115452125	1.87224921971	117.800336345	0.441150441413	2.49598821604	0.959652717334	0.477719308544	2.49815224702	89.4298702506	NA	NA	NA
T1401054	120.771975621	139.928060214	1.49228282337	0.500009669816	88.235664165	50	9.20789604362	4.10702308246	1.19906086637	35.6484581222	36.023236889	1.10985887937	0.755367798738	62.5256290718	0.879758654027	1.39988115763	300	NA	NA	NA	NA	NA	NA
T1411092	120.771975621	139.928060214	1.49228282337	0.500009669816	88.235664165	50	9.20789604362	4.10702308246	1.19906086637	35.6484581222	36.023236889	1.17420685992	1.2	290.108834945	1.10269937653	1.00593504336	210.603223183	1.02290965343	1.107351226575	125.074857149	NA	NA	NA
M0401023	186.939576318	93.9025087056	1.51835271914	1.02707274502	127.348355702	45.3183984208	12.6864885205	4.32026944461	0.25	42.007741321	2.301237948	1.53647354412	0.456535173275	37.32628353	NA	NA	NA	NA	NA	NA	NA	NA	NA
T1411100	186.939576318	93.9025087056	1.51835271914	1.02707274502	127.348355702	45.3183984208	12.6864885205	4.32026944461	0.25	42.007741321	2.301237948	1.09945464445	1.13481933065	354.764173249	1.167394119	0.6442423993	365.088707	NA	NA	NA	NA	NA	NA
T1401024	180.428988427	132.911576874	0.516762226981	1.91261494382	124.520075699	33.7372595006	14.8199677538	5.379809613	0.932588772854	35.3230396813	36.0849419079	1.18270864149	1.04447653045	17.5416131516	1.20187496586	1.24298606006	281.038166266	1.34975597085	1.00227031215	21.1896426474	NA	NA	NA
T1411111	180.428988427	132.911576874	0.516762226981	1.91261494382	124.520075699	33.7372595006	14.8199677538	5.379809613	0.932588772854	35.3230396813	36.0849419079	0.967795879622	1.09872593899	186.730274166	0.954410294296	1.10434607332	0	0.956438640405	1.02096117895	6.63622232495	NA	NA	NA
T1101033	245.807228583	81.4537047504	0.816664891841	1.46330105676	82.7992966755	30.355024009	12.749769726	4.74262493093	0.465550530129	40.3763708909	10.1045494529	1.01933466421	0.946406540524	294.085753618	1.15492959127	1.19459302642	285.878206759	1.40238766922	0.527992604228	199.281021708	NA	NA	NA
T1411067	245.807228583	81.4537047504	0.816664891841	1.46330105676	82.7992966755	30.355024009	12.749769726	4.74262493093	0.465550530129	40.3763708909	10.1045494529	1.32739180786	0.81966071691	399.892719353	2.06	0.01	400	NA	NA	NA	NA	NA	NA
T1411001	167.675290348	50.2130363289	1.79579164293	0.55572224213	129.95316652100001	49.4133984428	12.1019165653	4.44405937488	0.467853397284	30	3.09514265982	1.18130051517	1.30959459538	143.662683014	1.1236099991	0.647969837009	162.559172249	0.764674521871	2.34421681634	111.106098273	0.602424358158	2.02817482743	44.2577041393
T1411110	125.474218754	140	1.52506632448	0.503393449423	106.693817866	37.327968494	13.2583843085	4.00972266376	0.919124315586	43.919165637	24.5861465658	1.345	0.576	200	1.18	0.9	175.0608156	NA	NA	NA	NA	NA	NA
J1502055	177.726889	88.89286373	1.911143025	0.53	80.03606026	32.77202277	9.156048365	4.701393588	1.169072299	44.12043	2.429378291	0.9	1.366365158	248.3672301	0.868143924	1.546998072	181.0302887	NA	NA	NA	NA	NA	NA
T1111017	177.726889	88.89286373	1.911143025	0.53	80.03606026	32.77202277	9.156048365	4.701393588	1.169072299	44.12043	2.429378291	1.11953355611	0.997212929719	58.9076953436	0.955956391468	1.21531021431	26.2101389606	0.953306255646	1.71567169345	112.744923946	NA	NA	NA
T0701040	187.1491742	81.34104884	1.163928946	1.06	103.0539882	35.5	9.337840192	5.159858414	0.483818401	38.22232631	5.293853127	0.893633234	0.85	58.17779004	1.4	0.345387581	113.6506183	0.907766735	1.003236375	10.9072439	NA	NA	NA
T1111003	187.1491742	81.34104884	1.163928946	1.06	103.0539882	35.5	9.337840192	5.159858414	0.483818401	38.22232631	5.293853127	1.08	1.13	0	0.786	1.26	0	NA	NA	NA	NA	NA	NA
