# Supplementary material for: Optimization of nutritional strategies using a mechanistic computational model in prediabetes: Application to the J-DOIT1 study data
Source: PLoS One. 2023 Nov 30;18(11):e0287069. doi: 10.1371/journal.pone.0287069 (PMC10688723; doi:10.1371/journal.pone.0287069)
Supplement: S1 File — (ZIP) [file pone.0287069.s011.zip › improved_intervention_J0311025.csv]

baseline_carb	baseline_fat	baseline_kcal	baseline_protein	diet_change_percent	hba1c_change	hba1c_percent_change	random_carb_kcal	random_fat_kcal	random_total_kcal	random_protein_kcal	weight_change	weight_percent_change
629.899114469	795.615523345	1801.51463781	376.0	14.0708586704	0.928137541115	0.173483652545	784.221462627	888.321298899	2055.00321643	382.460454901	2.88540284643	0.0397986599508
629.899114469	795.615523345	1801.51463781	376.0	-8.73991232188	-0.163821815803	-0.0306209001502	585.052534922	644.707238057	1644.063838	414.304065024	-3.84941873661	-0.0530954308498
629.899114469	795.615523345	1801.51463781	376.0	8.66229728929	0.167751549832	0.0313554298751	528.955896433	973.755200546	1957.56719145	454.856094473	0.338187932902	0.00466466114347
629.899114469	795.615523345	1801.51463781	376.0	11.2723047293	0.72733890325	0.135951196869	729.947675846	887.29946788	2004.58685753	387.339713805	1.79649548131	0.024779248018
629.899114469	795.615523345	1801.51463781	376.0	2.71014532853	0.132090504346	0.0246898138964	687.878274948	735.579453517	1850.33830261	426.880574148	-2.00488914766	-0.0276536434161
629.899114469	795.615523345	1801.51463781	376.0	8.13129119168	0.28669617907	0.0535880708542	620.540411822	873.897392453	1948.00103888	453.5632346	-0.333485401251	-0.00459979863794
629.899114469	795.615523345	1801.51463781	376.0	-8.0310416759	0.0767594689133	0.0143475642829	669.177501285	690.494968482	1656.83424645	297.161776687	-3.28141123616	-0.0452608446367
629.899114469	795.615523345	1801.51463781	376.0	-3.42369488097	0.173989902932	0.0325214771836	631.699574322	808.21603743	1739.83627338	299.920661628	-2.35709407082	-0.0325116423561
629.899114469	795.615523345	1801.51463781	376.0	-5.90291600328	0.0709023074246	0.0132527677429	685.950274158	673.919319141	1695.17274196	335.303148659	-3.03039611542	-0.0417985671092
629.899114469	795.615523345	1801.51463781	376.0	-7.75791741047	-0.0219876243515	-0.00410983632739	604.812662382	706.172864257	1661.75462008	350.769093436	-3.30816457201	-0.0456298561656
629.899114469	795.615523345	1801.51463781	376.0	5.74132391254	0.443458458778	0.0828894315473	673.774461027	857.352695869	1904.9454285	373.818271607	-0.0895470383053	-0.00123513156283
629.899114469	795.615523345	1801.51463781	376.0	4.5437336564	0.118671867204	0.0221816574212	698.182627236	715.191567723	1883.37066474	469.996469779	-1.90911915288	-0.0263326779707
629.899114469	795.615523345	1801.51463781	376.0	-10.4316374002	-0.302912172621	-0.0566190976862	557.393332508	608.338486052	1613.58716309	447.855344526	-4.53829408392	-0.0625971597782
629.899114469	795.615523345	1801.51463781	376.0	4.66419939672	0.40846703227	0.0763489779944	636.459785077	894.011792275	1885.54087268	355.069295332	-0.0255146523775	-0.000351926239689
629.899114469	795.615523345	1801.51463781	376.0	-5.98351476058	-0.0845174677019	-0.0157976575144	635.729528095	630.491046817	1693.72074355	427.500168634	-3.42620623849	-0.0472580170827
629.899114469	795.615523345	1801.51463781	376.0	13.4102503207	0.747904899329	0.139795308286	733.684539321	891.745243395	2043.10226031	417.672477593	2.11950767003	0.0292345885521
629.899114469	795.615523345	1801.51463781	376.0	6.9086812293	0.554548310323	0.10365388978	665.410817843	910.515223864	1925.97554144	350.049499733	0.906680307724	0.0125059352789
629.899114469	795.615523345	1801.51463781	376.0	1.99966084157	-0.0826350758432	-0.0154458085688	478.237808852	942.883750614	1837.53882058	416.417261116	-1.44785487481	-0.0199704120664
629.899114469	795.615523345	1801.51463781	376.0	1.19002709677	0.0256055342736	0.00478608117264	497.504483385	958.241277514	1822.95315016	367.207389257	-1.01165175074	-0.0139538172516
629.899114469	795.615523345	1801.51463781	376.0	-1.78753504647	0.176840855946	0.0330543655973	677.721055598	761.582144425	1769.3119323	330.008732273	-2.31189243043	-0.0318881714543
629.899114469	795.615523345	1801.51463781	376.0	7.13229763128	0.323652412804	0.0604957780943	626.896436113	878.258085868	1930.00402365	424.849501673	-0.237376273073	-0.00327415549066
629.899114469	795.615523345	1801.51463781	376.0	-11.960701437	-0.345839108593	-0.064642824036	488.088265495	685.749384583	1586.04085064	412.203200562	-4.42716675183	-0.0610643689907
629.899114469	795.615523345	1801.51463781	376.0	-11.8565367351	-0.363517372023	-0.0679471723407	521.129993387	627.972999724	1587.91739299	438.814399883	-4.75248280529	-0.0655514869695
629.899114469	795.615523345	1801.51463781	376.0	3.12057861709	0.0692365166113	0.0129414049741	543.383541345	896.914943575	1857.73231839	417.433833465	-1.3363630331	-0.01843259356
629.899114469	795.615523345	1801.51463781	376.0	2.74371285371	0.207736549324	0.0388292615559	755.352857399	707.142112736	1850.94302649	388.448056359	-1.79687431469	-0.024784473306
629.899114469	795.615523345	1801.51463781	376.0	4.83892472723	0.327023492459	0.0611258864409	586.789421032	938.960329185	1888.68857509	362.938824871	0.157427181629	0.00217140940177
629.899114469	795.615523345	1801.51463781	376.0	-1.01129061598	-0.0337575656993	-0.00630982536436	534.282352682	856.202110979	1783.29608934	392.811625675	-2.31082449334	-0.0318734412875
629.899114469	795.615523345	1801.51463781	376.0	11.45593318	0.935611436764	0.174880642386	759.485370057	927.851381496	2007.89495095	320.558199397	3.04295878531	0.0419718453146
629.899114469	795.615523345	1801.51463781	376.0	7.62534313643	0.119551160716	0.0223460113488	510.514775299	986.485997884	1938.8863106	441.885537417	0.249888093256	0.00344673232077
629.899114469	795.615523345	1801.51463781	376.0	5.22431172514	0.636246394864	0.118924559788	679.5337171	918.92555227	1895.63137827	297.172108898	1.07452123314	0.0148209825261
629.899114469	795.615523345	1801.51463781	376.0	-1.7026713992	-0.134544137614	-0.0251484369371	473.558071182	920.668476632	1770.84076332	376.61421551	-2.16587309183	-0.0298741116114
629.899114469	795.615523345	1801.51463781	376.0	-5.82941808521	-0.028013069177	-0.00523608769663	545.555589298	819.101961759	1696.49681771	331.839266654	-2.89011999743	-0.0398637241024
629.899114469	795.615523345	1801.51463781	376.0	10.8278348004	0.492068885641	0.0919754926432	615.427765805	972.017616831	1996.5796667	409.134284066	1.75071072134	0.0241477340874
629.899114469	795.615523345	1801.51463781	376.0	-5.23577904845	0.0483530799017	0.00903795886014	675.241231119	671.37880028	1707.19131185	360.571280454	-2.985598257	-0.0411806656138
629.899114469	795.615523345	1801.51463781	376.0	-2.53244265517	-0.159847450629	-0.0298780281549	489.335904355	840.991139083	1755.89231269	425.565269249	-2.61468265396	-0.0360645883305
629.899114469	795.615523345	1801.51463781	376.0	3.27934371671	-0.00360264879206	-0.000673392297581	538.96645065	870.357037055	1860.5924949	451.26900719	-1.77857326004	-0.0245320449661
629.899114469	795.615523345	1801.51463781	376.0	0.0235905234503	0.0481733908691	0.00900437212506	635.338721176	728.76484505	1801.93962455	437.836058321	-2.3972948453	-0.0330661357973
629.899114469	795.615523345	1801.51463781	376.0	-3.08575111691	-0.175364670623	-0.0327784431071	503.591892723	781.559933268	1745.92437976	460.772553766	-2.89917715846	-0.0399886504615
629.899114469	795.615523345	1801.51463781	376.0	7.83002940998	0.534627368754	0.0999303492998	673.066190156	892.605901203	1942.57376378	376.901672422	0.7580426078	0.0104557601076
629.899114469	795.615523345	1801.51463781	376.0	-2.46431037411	0.273059195322	0.0510391019293	671.839856742	796.038670288	1757.1197257	289.241198673	-2.01464174385	-0.0277881619841
629.899114469	795.615523345	1801.51463781	376.0	-6.5682715803	-0.179694953383	-0.0335878417539	478.525295055	846.198272146	1683.18626384	358.462696643	-3.00585450103	-0.0414600620831
629.899114469	795.615523345	1801.51463781	376.0	-6.29199399902	-0.182884809577	-0.0341840765565	567.290852986	659.891461654	1688.16344491	460.981130271	-3.64465466695	-0.0502710988544
629.899114469	795.615523345	1801.51463781	376.0	-6.76714295804	-0.100067877748	-0.0187042762145	653.301700873	600.515190984	1679.60356686	425.786675006	-3.60903765782	-0.049779829763
629.899114469	795.615523345	1801.51463781	376.0	-3.30325971915	0.0471046000468	0.00880459813959	576.038451545	828.947169096	1742.00593045	337.020309808	-2.53326646435	-0.0349416064049
629.899114469	795.615523345	1801.51463781	376.0	13.3993624615	0.665278066662	0.124351040498	663.199366645	972.096936711	2042.90611393	407.609810577	2.68316560189	0.0370091807157
629.899114469	795.615523345	1801.51463781	376.0	7.54683620457	0.640760602696	0.119768336952	769.767996753	806.247522346	1937.47199673	361.456477633	0.489463347858	0.00675121859114
629.899114469	795.615523345	1801.51463781	376.0	17.5390968938	0.949418534651	0.177461408346	737.669725447	985.04726755	2117.4840357	394.767042699	4.43746852514	0.0612064624157
629.899114469	795.615523345	1801.51463781	376.0	-1.45027525149	0.324381939762	0.0606321382733	769.8694584	718.409079817	1775.38771687	287.109178654	-1.94605471935	-0.02684213406
629.899114469	795.615523345	1801.51463781	376.0	16.9403860393	0.963071529759	0.180013370048	781.48659878	910.335264996	2106.69817201	414.876308238	3.52792510995	0.0486610359993
629.899114469	795.615523345	1801.51463781	376.0	17.930064557	0.832772146696	0.155658345177	715.74557143	963.492227744	2124.52737538	445.289576205	3.67113104011	0.0506362902084
629.899114469	795.615523345	1801.51463781	376.0	-15.616202435	-0.528927296097	-0.0988649151583	485.185301577	603.993145342	1520.18646508	431.008018157	-5.72653293833	-0.0789866612183
629.899114469	795.615523345	1801.51463781	376.0	2.61252357509	0.605100232181	0.113102847137	762.60765787	797.197846248	1848.57963244	288.774128318	-0.301196132446	-0.00415442941304
629.899114469	795.615523345	1801.51463781	376.0	7.77171185797	0.474046444528	0.0886068120612	673.347321387	870.302198707	1941.52316454	397.87364445	0.327558276218	0.00451804518921
629.899114469	795.615523345	1801.51463781	376.0	-1.31031361078	0.0362954439176	0.00678419512478	490.973289152	974.229172456	1777.90914631	312.706684707	-1.07146215826	-0.0147787883897
629.899114469	795.615523345	1801.51463781	376.0	11.2210633662	0.7128244085	0.133238207196	778.425529289	820.418434301	2003.66373687	404.819773285	1.21082035883	0.0167009704667
629.899114469	795.615523345	1801.51463781	376.0	-3.76286491472	0.154658786421	0.0289081843778	702.597693854	723.393352024	1733.72607557	307.735029697	-2.68777267648	-0.0370727265721
629.899114469	795.615523345	1801.51463781	376.0	3.58033826541	0.238120539368	0.0445085120315	690.562834085	774.432632007	1866.01495575	401.019489657	-1.48866355471	-0.0205332904098
629.899114469	795.615523345	1801.51463781	376.0	-2.39793169964	-0.0112359906149	-0.00210018516166	557.361288796	815.745146571	1758.31554724	385.209111874	-2.51295769591	-0.0346614854608
629.899114469	795.615523345	1801.51463781	376.0	-9.11466382457	0.0249588344038	0.00466520269229	692.129672739	630.307604538	1637.31263483	314.87535755	-3.52737097052	-0.0486533926969
629.899114469	795.615523345	1801.51463781	376.0	-10.0934633938	-0.179900742321	-0.0336263069758	562.928288009	663.849729699	1619.67941731	392.901399604	-3.9553372916	-0.0545563764358
629.899114469	795.615523345	1801.51463781	376.0	12.7051224552	0.866322994384	0.161929531661	715.377674242	976.77708076	2030.3992786	338.244523595	3.49274684161	0.048175818505
629.899114469	795.615523345	1801.51463781	376.0	-3.19098925807	-0.0542693486324	-0.0101438034827	579.42483568	729.147451795	1744.02849924	435.456211764	-2.86353125585	-0.0394969828393
629.899114469	795.615523345	1801.51463781	376.0	13.338929581	1.01973725159	0.190605093755	770.516140756	952.823109426	2041.81740674	318.478156563	3.88339306096	0.0535640422201
629.899114469	795.615523345	1801.51463781	376.0	-2.63276829842	-0.00911284517003	-0.0017033355458	734.55016761	602.824312283	1754.08493154	416.710451646	-2.91061364799	-0.0401463951447
629.899114469	795.615523345	1801.51463781	376.0	13.2146105753	0.686628277688	0.128341734147	662.100869797	985.610667154	2039.57778166	391.866244707	2.93004503717	0.0404144143057
629.899114469	795.615523345	1801.51463781	376.0	2.11566526307	0.220255527364	0.0411692574512	749.10204341	715.134286285	1839.62865722	375.392327521	-1.81533994551	-0.0250391716622
629.899114469	795.615523345	1801.51463781	376.0	-18.2377140078	-0.302830797147	-0.0566038873172	487.776636596	698.889359588	1472.95955036	286.293554177	-5.01417526259	-0.0691610381048
629.899114469	795.615523345	1801.51463781	376.0	12.6368918753	0.794510177887	0.148506575306	734.513627162	908.488781244	2029.17009471	386.167686307	2.40671086582	0.0331960119424
629.899114469	795.615523345	1801.51463781	376.0	-8.53209875187	-0.00930582076711	-0.00173940575086	636.156687882	671.620061834	1647.80762989	340.03088017	-3.44250997274	-0.0474828961758
629.899114469	795.615523345	1801.51463781	376.0	3.89171526452	0.295398741245	0.0552147179898	600.92370161	901.77764469	1871.62445797	368.923111667	-0.435984181854	-0.00601357492213
629.899114469	795.615523345	1801.51463781	376.0	-15.6739046449	-0.237063997238	-0.0443110275211	540.122883772	656.946335275	1519.14695132	322.077732272	-4.71683994414	-0.0650598612985
629.899114469	795.615523345	1801.51463781	376.0	9.39883309874	0.429505055969	0.0802813188727	612.154306464	946.251072454	1970.83599187	412.430612954	1.06232945754	0.014652820104
629.899114469	795.615523345	1801.51463781	376.0	-17.4513173993	-0.427034378429	-0.0798195099868	488.469736599	640.635963738	1487.12660037	358.020900038	-5.40137916382	-0.0745017815699
629.899114469	795.615523345	1801.51463781	376.0	2.07912400764	0.0766558772092	0.0143282013475	674.806939673	703.80457456	1838.97036115	460.358846917	-2.21287568551	-0.0305224232484
629.899114469	795.615523345	1801.51463781	376.0	1.87116854824	0.0978354735596	0.0182870044037	646.996926406	758.200285278	1835.22401311	430.026801425	-2.10294195805	-0.0290060959732
629.899114469	795.615523345	1801.51463781	376.0	-4.86202278184	-0.0506241793222	-0.00946246342472	522.772442471	862.078221127	1713.92458571	329.073922107	-2.72701642704	-0.0376140196834
629.899114469	795.615523345	1801.51463781	376.0	-15.6387335472	-0.313914440007	-0.058675596263	533.288548193	630.121212455	1519.78056379	356.370803144	-4.97492664377	-0.068619677845
629.899114469	795.615523345	1801.51463781	376.0	-9.29497190538	0.0219020132858	0.00409383425904	685.218432694	634.906692287	1634.06435836	313.939233378	-3.5486783488	-0.0489472875696
629.899114469	795.615523345	1801.51463781	376.0	-12.3786967335	-0.408016063757	-0.0762646848144	477.891701744	670.504117594	1578.51060419	430.114784852	-4.69774080399	-0.0647964248826
629.899114469	795.615523345	1801.51463781	376.0	3.16386400595	0.0928228802218	0.0173500710695	500.174832054	990.738416653	1858.512111	367.598862295	-0.187001345484	-0.00257932890323
629.899114469	795.615523345	1801.51463781	376.0	-14.7017835448	-0.515112327313	-0.0962826780024	487.034414789	607.743055408	1536.65985523	441.882385038	-5.57902949254	-0.0769521309316
629.899114469	795.615523345	1801.51463781	376.0	-8.43440343325	-0.167142640778	-0.0312416150987	542.839300433	703.518772837	1649.56762535	403.209552082	-3.63380067902	-0.0501213886762
629.899114469	795.615523345	1801.51463781	376.0	-5.75199719301	-0.090865784179	-0.016984258725	595.221356665	677.138208226	1697.89156642	425.532001524	-3.30698890217	-0.0456136400299
629.899114469	795.615523345	1801.51463781	376.0	-6.76227679512	-0.168352201608	-0.0314677012351	576.253643723	655.595752486	1679.6912315	447.841835292	-3.65649600129	-0.050434427604
629.899114469	795.615523345	1801.51463781	376.0	9.98309089314	0.79759283254	0.149082772437	726.549567815	919.067838024	1981.36148156	335.744075722	2.24869553789	0.0310164901779
629.899114469	795.615523345	1801.51463781	376.0	-0.963897437611	-0.0524271125135	-0.0097994602829	523.244491228	866.499983796	1784.14988438	394.405409358	-2.29270866955	-0.0316235678558
629.899114469	795.615523345	1801.51463781	376.0	12.7578332366	0.879112136131	0.164320025445	747.46109605	924.386996698	2031.34887104	359.500778291	2.93021765182	0.0404167951975
629.899114469	795.615523345	1801.51463781	376.0	8.13193567111	0.401790717258	0.0751010686463	627.634536353	908.029775222	1948.01264927	412.348337692	0.426679109699	0.00588522909929
629.899114469	795.615523345	1801.51463781	376.0	9.46615789634	0.487766266591	0.0911712647834	695.387923381	848.359182572	1972.04885796	428.301752003	0.364934656397	0.00503358146754
629.899114469	795.615523345	1801.51463781	376.0	6.76051667026	0.375510999639	0.0701889718951	781.412069449	730.507402322	1923.30633522	411.38686345	-0.77528977465	-0.0106936520641
629.899114469	795.615523345	1801.51463781	376.0	2.10499512419	0.0602119950502	0.0112545785141	588.33906189	824.048795116	1839.4364331	427.048576096	-1.97746975719	-0.0272754449267
629.899114469	795.615523345	1801.51463781	376.0	14.3276015014	0.997458607422	0.1864408612	758.003664284	966.846002004	2059.62847611	334.778809822	4.07964702106	0.0562709933939
629.899114469	795.615523345	1801.51463781	376.0	-1.96157937166	0.0944885911869	0.0176614189134	645.489720361	750.402180778	1766.1764983	370.284597163	-2.47928141422	-0.0341969850237
629.899114469	795.615523345	1801.51463781	376.0	-6.67703702945	0.0178032641177	0.0033277129192	606.239429599	735.890134952	1681.22683836	339.097273805	-3.08835606178	-0.0425980146453
629.899114469	795.615523345	1801.51463781	376.0	-1.48863914233	-0.130061078308	-0.0243104819267	472.679412611	925.418756704	1774.69658576	376.598416446	-2.08967288875	-0.0288230743276
629.899114469	795.615523345	1801.51463781	376.0	10.6586460466	0.532505729494	0.0995337812139	630.668280456	963.398030143	1993.53170654	399.465395938	1.78801723275	0.0246623066586
629.899114469	795.615523345	1801.51463781	376.0	2.84390367793	0.0595364968604	0.0111283171702	496.611258185	979.985764014	1852.74797886	376.150956659	-0.46806724503	-0.00645609993145
629.899114469	795.615523345	1801.51463781	376.0	2.05449793456	0.118009925101	0.0220579299254	660.361874359	757.46128959	1838.52671884	420.70355489	-2.05597548503	-0.0283582825522
629.899114469	795.615523345	1801.51463781	376.0	6.05112692749	0.44233751219	0.0826799088206	641.419469163	901.378015686	1910.52657517	367.729090317	0.313585818308	0.00432532163184
629.899114469	795.615523345	1801.51463781	376.0	-5.40949112468	-0.106836586621	-0.0199694554432	536.947410186	763.098306903	1704.06186337	404.016146283	-3.04757032185	-0.0420354527152
629.899114469	795.615523345	1801.51463781	376.0	13.9216113491	0.825704742689	0.154337335082	786.992980198	847.104172353	2052.31450409	418.217351537	2.08853426742	0.0288073692059
629.899114469	795.615523345	1801.51463781	376.0	10.1703934333	0.872556081831	0.163094594735	710.918157742	984.824735261	1984.73576424	288.992871235	3.30582459575	0.045597580631
629.899114469	795.615523345	1801.51463781	376.0	8.00896646637	0.346643650961	0.0647932057871	732.85956606	767.194115563	1945.79734104	445.743659421	-0.709991795417	-0.00979299028161
629.899114469	795.615523345	1801.51463781	376.0	-3.17209737467	0.00609767826956	0.00113975294758	499.792744404	937.727615665	1744.36883928	306.848479215	-1.79745135757	-0.0247924325182
629.899114469	795.615523345	1801.51463781	376.0	-7.61714340909	-0.0429077400497	-0.00802013832706	591.111235199	712.094879311	1664.29068432	361.084569807	-3.30887180487	-0.0456396111016
629.899114469	795.615523345	1801.51463781	376.0	-6.17941761368	0.0667763545659	0.0124815616011	751.840296243	635.033141305	1690.19152497	303.318087424	-3.12954661434	-0.0431661601977
629.899114469	795.615523345	1801.51463781	376.0	2.76731361223	0.516734615484	0.0965859094362	666.05476924	888.761306417	1851.36819761	296.552121956	0.0647068276568	0.00089250796768
629.899114469	795.615523345	1801.51463781	376.0	-6.74762006639	-0.0858776172523	-0.0160518910752	509.826735632	854.570368021	1679.95527461	315.558170962	-2.97630893323	-0.0410525370101
629.899114469	795.615523345	1801.51463781	376.0	5.46208804328	0.115191606215	0.0215311413487	525.841850974	950.878308784	1899.91495344	423.194793687	-0.400526514422	-0.0055245036472
629.899114469	795.615523345	1801.51463781	376.0	-0.570278915897	0.132908113367	0.0248426380125	704.949837159	712.037435597	1791.24097967	374.253706913	-2.33721134754	-0.0322373978971
629.899114469	795.615523345	1801.51463781	376.0	-1.85373948685	0.0997087838685	0.0186371558633	758.844161759	660.313772354	1768.11924961	348.961315499	-2.55684783559	-0.0352668666978
629.899114469	795.615523345	1801.51463781	376.0	13.4019798612	0.603461129895	0.112796472878	643.505326369	977.793602889	2042.95326677	421.654337513	2.5007257032	0.03449276832
629.899114469	795.615523345	1801.51463781	376.0	-3.38267531278	0.0965535921982	0.0180474004109	612.172908603	801.718680865	1740.5752469	326.683657437	-2.55719403931	-0.0352716419215
629.899114469	795.615523345	1801.51463781	376.0	4.43102753998	0.458352482476	0.0856733612104	705.605447455	822.561365378	1881.34024755	353.17343472	-0.409365058466	-0.00564641459953
629.899114469	795.615523345	1801.51463781	376.0	-5.77404414132	0.0423166931785	0.00790966227636	627.505729357	724.931003846	1697.49438741	345.057654211	-2.97879130349	-0.0410867765998
629.899114469	795.615523345	1801.51463781	376.0	5.60298014281	0.611452378056	0.114290164123	672.345362278	920.840362909	1902.45314524	309.267420054	1.05835065721	0.0145979400995
629.899114469	795.615523345	1801.51463781	376.0	-1.52758951941	0.330947615994	0.0618593674755	781.469754183	710.054101477	1773.99488902	282.471033356	-1.94895431824	-0.0268821285275
629.899114469	795.615523345	1801.51463781	376.0	8.02980623989	0.431981112865	0.0807441332458	755.62464676	767.630484132	1946.17277261	422.917641722	-0.381224491546	-0.00525826884891
629.899114469	795.615523345	1801.51463781	376.0	-2.27411648668	0.0254270619797	0.00475272186536	496.57777836	955.146167733	1760.54609643	308.822150332	-1.4435562723	-0.0199111209972
629.899114469	795.615523345	1801.51463781	376.0	-7.86640543701	-0.147486077653	-0.0275674911501	565.853147637	681.09159255	1659.8001924	412.85545221	-3.61494165115	-0.0498612641538
629.899114469	795.615523345	1801.51463781	376.0	12.1515347876	0.507739603686	0.0949045988199	667.655593317	893.593929047	2020.42631573	459.176793367	1.04339340607	0.0143916331872
629.899114469	795.615523345	1801.51463781	376.0	11.7752260754	0.842665594864	0.157507587825	766.293527142	878.99540329	2013.6470592	368.358128767	2.2234971366	0.030668926022
629.899114469	795.615523345	1801.51463781	376.0	-2.26168792862	0.0392037323816	0.00732780044515	697.346246257	647.660863165	1760.76999872	415.762889296	-2.735236715	-0.0377274029655
629.899114469	795.615523345	1801.51463781	376.0	-3.1117199563	-0.0404855782513	-0.00756739780398	488.31255873	937.734895868	1745.45654731	319.409092715	-1.91349415899	-0.0263930228826
629.899114469	795.615523345	1801.51463781	376.0	-7.60305365775	-0.10370529616	-0.0193841675066	543.816527258	748.038310879	1664.54451325	372.689675112	-3.30198664324	-0.045544643355
629.899114469	795.615523345	1801.51463781	376.0	13.0656440572	1.06122017621	0.198358911441	763.988309786	989.510094667	2036.89412803	283.395723575	4.45785809483	0.0614876978597
629.899114469	795.615523345	1801.51463781	376.0	1.85305226073	0.361086038822	0.0674927175367	687.059439992	811.718180315	1834.89764554	336.12002523	-1.09914054912	-0.0151605592982
629.899114469	795.615523345	1801.51463781	376.0	-3.99416880934	-0.150291801668	-0.0280919255454	498.276733567	820.722554799	1729.55910205	410.55981369	-2.79554959983	-0.0385593048253
629.899114469	795.615523345	1801.51463781	376.0	22.1396953645	1.11688047027	0.208762704723	785.206916985	991.917320166	2200.36449057	423.240253422	5.69632760458	0.0785700359253
629.899114469	795.615523345	1801.51463781	376.0	4.20476935578	0.389368759071	0.072779207303	711.877305629	796.147304464	1877.26417325	369.239563153	-0.809578314022	-0.0111665974348
629.899114469	795.615523345	1801.51463781	376.0	5.67315887561	0.4461056578	0.0833842351027	734.580631226	789.691711031	1903.71742538	379.445083128	-0.481012249109	-0.00663465171185
629.899114469	795.615523345	1801.51463781	376.0	0.609511163148	0.170461336645	0.0318619320832	552.391081748	923.303700878	1812.49507064	336.800288012	-1.002268706	-0.0138243959449
629.899114469	795.615523345	1801.51463781	376.0	9.05792463084	0.591874762124	0.110630796659	665.865286692	927.965731863	1964.69447592	370.863457365	1.45593066197	0.020081802234
629.899114469	795.615523345	1801.51463781	376.0	12.919607355	0.829107113085	0.154973292165	762.071863349	881.246642725	2034.26325546	390.944749388	2.30495126032	0.0317924311768
629.899114469	795.615523345	1801.51463781	376.0	-21.0576791693	-0.414047393502	-0.0773920361686	485.50721773	644.446804424	1422.1574652	292.203443042	-5.80860836762	-0.0801187361051
629.899114469	795.615523345	1801.51463781	376.0	4.19810213924	0.47164734637	0.088158382499	744.833545443	784.288931564	1877.14406236	348.021585356	-0.576984561718	-0.00795840774783
629.899114469	795.615523345	1801.51463781	376.0	-2.74235909702	0.00914328255073	0.00170902477584	520.353323639	902.043960077	1752.11063726	329.713353544	-2.07490315947	-0.0286193539237
629.899114469	795.615523345	1801.51463781	376.0	-9.83616172471	-0.197247667319	-0.0368687228633	556.579493176	663.479105537	1624.31474454	404.256145832	-3.97269861103	-0.0547958429107
629.899114469	795.615523345	1801.51463781	376.0	-0.317248271213	-0.146811133634	-0.0274413333896	494.149061305	844.259061394	1795.79936377	457.391241071	-2.40879202257	-0.0332247175527
629.899114469	795.615523345	1801.51463781	376.0	-3.05740448804	-0.0289632832979	-0.00541369781268	517.049946373	889.308474498	1746.43504842	340.076627554	-2.31389459585	-0.031915787529
629.899114469	795.615523345	1801.51463781	376.0	-12.4439787982	-0.174162084353	-0.0325536606267	595.974670538	620.741404683	1577.33453824	360.618463017	-4.3180973892	-0.059559963989
629.899114469	795.615523345	1801.51463781	376.0	4.35926208202	0.195799828813	0.0365980988435	547.506655695	948.022674072	1880.04738232	384.518052555	-0.25117852802	-0.00346453142096
629.899114469	795.615523345	1801.51463781	376.0	-15.48684399	-0.492333737233	-0.0920249976136	494.010041384	606.863107673	1522.5168764	421.643727342	-5.579608131	-0.0769601121517
629.899114469	795.615523345	1801.51463781	376.0	-2.50378353583	0.00796751500119	0.00148925514041	560.694230954	829.064051005	1756.40861092	366.650328958	-2.48523318271	-0.0342790783822
629.899114469	795.615523345	1801.51463781	376.0	-1.49843513813	0.011908110458	0.00222581503887	648.165733355	682.53556678	1774.52010946	443.818809328	-2.68860542362	-0.0370842127396
629.899114469	795.615523345	1801.51463781	376.0	-2.55304249033	-0.0837007916668	-0.0156450077882	505.831244947	880.51114895	1755.52120364	369.178809744	-2.43538146898	-0.0335914685377
629.899114469	795.615523345	1801.51463781	376.0	-11.1549964382	-0.113740628504	-0.0212599305614	601.588250332	647.727592568	1600.55574413	351.239901233	-3.97123724622	-0.0547756861547
629.899114469	795.615523345	1801.51463781	376.0	5.43468750452	0.348300721286	0.0651029385581	724.194426379	774.043174502	1899.42132873	401.183727847	-0.914715651553	-0.0126167676076
629.899114469	795.615523345	1801.51463781	376.0	4.68501316701	0.203734656838	0.0380812442688	758.822081574	704.981781218	1885.9158358	422.11197301	-1.62393046499	-0.0223990408964
629.899114469	795.615523345	1801.51463781	376.0	-1.68745774311	0.13078970347	0.0244466735458	714.241343917	698.842354932	1771.11483957	358.031140716	-2.4689580004	-0.034054593109
629.899114469	795.615523345	1801.51463781	376.0	-1.91125060828	-0.0302617771234	-0.00565640693896	541.78050176	836.735571256	1767.08317834	388.567105325	-2.43954395694	-0.0336488821647
629.899114469	795.615523345	1801.51463781	376.0	6.75839752488	0.163396126705	0.0305413320943	544.216661152	940.728465198	1923.26815851	438.323032157	-0.238257800699	-0.0032863144924
629.899114469	795.615523345	1801.51463781	376.0	8.98762343154	0.782389262718	0.146240983686	728.344510737	908.31023263	1963.42798953	326.773246158	1.96446139967	0.0270960193058
629.899114469	795.615523345	1801.51463781	376.0	1.33374606546	0.177203567973	0.0331221622379	715.471432444	729.743674136	1825.54226841	380.327161835	-2.02380925666	-0.0279146104367
629.899114469	795.615523345	1801.51463781	376.0	-4.34294591353	0.0807654711935	0.0150963497558	769.170942235	648.208790834	1723.27583147	305.896098401	-2.89554461691	-0.0399385464402
629.899114469	795.615523345	1801.51463781	376.0	-17.4451118697	-0.28868455297	-0.0539597295271	564.17076054	598.010497956	1487.2383939	325.057135403	-5.25512911947	-0.0724845395789
629.899114469	795.615523345	1801.51463781	376.0	-9.13407276896	-0.236481520954	-0.0442021534493	476.726798006	786.56345925	1636.96297985	373.672722597	-3.5077561303	-0.0483828431765
629.899114469	795.615523345	1801.51463781	376.0	-9.23943594909	-0.177609654464	-0.0331980662549	515.494945063	744.552773411	1635.06484674	375.017128267	-3.58718528547	-0.0494784177307
629.899114469	795.615523345	1801.51463781	376.0	-11.4445078543	-0.151843066267	-0.0283818815453	573.206831723	663.263268013	1595.34015359	358.870053857	-4.0373745856	-0.0556879253187
629.899114469	795.615523345	1801.51463781	376.0	1.40701508437	0.467019956813	0.0872934498715	694.652539607	833.252718091	1826.86222052	298.956962818	-0.695002410241	-0.00958624014125
629.899114469	795.615523345	1801.51463781	376.0	8.18942231879	0.352519436168	0.065891483396	595.836295739	938.243546665	1949.04827964	414.968437235	0.565080714234	0.00779421674805
629.899114469	795.615523345	1801.51463781	376.0	-2.71115440869	0.105170998654	0.0196581305895	767.3671875	662.802188505	1752.67279429	322.503418283	-2.65872374005	-0.0366720515869
629.899114469	795.615523345	1801.51463781	376.0	5.33224162768	0.268792330769	0.050241557153	699.791208739	775.723521769	1897.57575126	422.061020752	-1.210577335	-0.0166976184137
629.899114469	795.615523345	1801.51463781	376.0	-7.06359042284	-0.174843104607	-0.0326809541322	515.578596975	749.827431697	1674.26302239	408.856993719	-3.35351894346	-0.046255433703
629.899114469	795.615523345	1801.51463781	376.0	11.5903781138	0.557856927661	0.104272322927	669.252050596	910.726290869	2010.31699611	430.338654648	1.37349541839	0.0189447643916
629.899114469	795.615523345	1801.51463781	376.0	2.37431581499	-0.0366206878955	-0.00684498839169	542.451338454	834.223287157	1844.28828477	467.613659159	-2.08879647336	-0.0288109858394
629.899114469	795.615523345	1801.51463781	376.0	14.0736860144	0.896049442246	0.167485877055	716.57793604	993.480554831	2055.05415144	344.995660573	3.97847301774	0.0548754898998
629.899114469	795.615523345	1801.51463781	376.0	-16.801094477	-0.21895233289	-0.0409256696991	570.77986928	622.557841396	1498.8404615	305.502750823	-4.94065015823	-0.0681468987343
629.899114469	795.615523345	1801.51463781	376.0	-2.49244471884	-0.129828666154	-0.0242670404025	472.883399042	923.859739541	1756.61288137	359.869742782	-2.20749202661	-0.0304481658843
629.899114469	795.615523345	1801.51463781	376.0	9.14413560853	0.319666812512	0.0597508060769	626.892802798	878.032761793	1966.2475793	461.322014713	-0.0900521991852	-0.00124209929911
629.899114469	795.615523345	1801.51463781	376.0	-4.18552256897	0.0415387282862	0.0077642482778	582.533833733	809.055704355	1726.11183607	334.522297977	-2.68403419664	-0.037021161333
629.899114469	795.615523345	1801.51463781	376.0	2.81525550334	0.15740550526	0.0294215897683	693.049043025	744.595430336	1852.2318778	414.587404437	-1.91434040692	-0.0264046952678
629.899114469	795.615523345	1801.51463781	376.0	-5.24451919655	0.071985183753	0.0134551745333	571.890525356	843.655998995	1707.03385681	291.487332454	-2.66316627264	-0.0367333278984
629.899114469	795.615523345	1801.51463781	376.0	-8.44428587446	-0.0931949420371	-0.017419615334	621.283089115	639.436505863	1649.38959173	388.669996749	-3.65786124355	-0.0504532585317
629.899114469	795.615523345	1801.51463781	376.0	8.09769681556	0.517583217464	0.0967445266287	689.179883575	864.899590082	1947.39583127	393.316357615	0.480883036976	0.00663286947553
629.899114469	795.615523345	1801.51463781	376.0	7.13090729348	0.747614417506	0.139741012618	729.103814622	890.490920079	1929.97897652	310.384241814	1.43804202822	0.0198350624582
629.899114469	795.615523345	1801.51463781	376.0	12.4405773542	0.865050562736	0.161691693969	717.860266414	970.733412686	2025.63345988	337.039780778	3.38258666656	0.0466563678147
629.899114469	795.615523345	1801.51463781	376.0	-5.05336597007	0.125754596081	0.0235055319778	690.240243436	710.886507645	1710.47751016	309.35075908	-2.86185514769	-0.0394738641061
629.899114469	795.615523345	1801.51463781	376.0	11.3652229033	0.320297803624	0.0598687483409	561.495740081	989.819568219	2006.26079204	454.945483738	1.34889929816	0.0186055075609
629.899114469	795.615523345	1801.51463781	376.0	6.30390095212	0.579724646435	0.108359746997	747.05171315	813.040811256	1915.08033622	354.987811813	0.172569754831	0.00238027248042
629.899114469	795.615523345	1801.51463781	376.0	-6.3261799499	-0.266911208079	-0.0498899454354	482.639388959	750.890106469	1687.54758	454.018084574	-3.45768308688	-0.0476921805088
629.899114469	795.615523345	1801.51463781	376.0	-12.1765148009	-0.0245348681121	-0.00458595665647	646.833477215	641.309293225	1582.1529413	294.010170861	-3.97750099376	-0.0548620826725
629.899114469	795.615523345	1801.51463781	376.0	-9.7436805589	-0.12492319002	-0.0233501289757	535.505927477	743.588625234	1625.98080628	346.886253573	-3.57347191798	-0.0492892678342
629.899114469	795.615523345	1801.51463781	376.0	7.22085738579	0.45475624449	0.0850011671944	624.362633476	934.609250873	1931.59944059	372.627556246	0.820901987493	0.0113227860344
629.899114469	795.615523345	1801.51463781	376.0	12.5856212389	0.666328335769	0.12454735248	686.796606356	929.825016675	2028.24644669	411.624823662	2.10818302326	0.0290783865277
629.899114469	795.615523345	1801.51463781	376.0	-0.527788197369	0.316610145192	0.0591794663911	750.682679494	734.663659601	1792.00645618	306.660117086	-1.80984768141	-0.0249634162953
629.899114469	795.615523345	1801.51463781	376.0	19.0844464615	0.899535382606	0.168137454693	759.827715284	918.817467782	2145.32373436	466.678551299	3.51588171453	0.0484949202004
629.899114469	795.615523345	1801.51463781	376.0	1.43566954	0.0660687025416	0.0123492901947	670.556702728	699.640404746	1827.37843473	457.181327254	-2.2943814069	-0.0316466400952
629.899114469	795.615523345	1801.51463781	376.0	-0.200859773159	-0.000724374279158	-0.000135397061525	565.637688106	811.174309546	1797.8961196	421.084121947	-2.30901757825	-0.0318485183206
629.899114469	795.615523345	1801.51463781	376.0	-2.82960073378	-0.0729085357022	-0.0136277636826	545.247462237	779.664073153	1750.5389664	425.627431014	-2.71656165262	-0.0374698158982
629.899114469	795.615523345	1801.51463781	376.0	-5.0884752711	0.00299625890791	0.000560048394002	514.465257013	905.633654901	1709.84501096	289.74609905	-2.3631086796	-0.0325946024772
629.899114469	795.615523345	1801.51463781	376.0	11.0444333954	0.938941205762	0.175503029114	733.316642278	977.93292598	2000.4817221	289.232153839	3.58300045869	0.0494206959819
629.899114469	795.615523345	1801.51463781	376.0	-4.31435879424	-0.0916206234907	-0.0171253501852	568.653874887	717.640172189	1723.79083261	437.496785533	-3.06748624812	-0.0423101551464
629.899114469	795.615523345	1801.51463781	376.0	-4.78163096927	0.170661481427	0.0318993423228	652.952115798	780.320239512	1715.37285598	282.100500666	-2.67523970825	-0.0368998580448
629.899114469	795.615523345	1801.51463781	376.0	-10.035577913	-0.12328087856	-0.0230431548711	580.013877341	672.460190869	1620.72223272	368.248164513	-3.80288971431	-0.0524536512318
629.899114469	795.615523345	1801.51463781	376.0	12.8295596513	0.721556605538	0.134870393559	681.304583586	966.162741367	2032.6410329	385.173707947	2.78748976697	0.0384481347168
629.899114469	795.615523345	1801.51463781	376.0	-7.57857815991	0.0385066206962	0.00719749919555	643.476077696	696.333535127	1664.98544293	325.175830103	-3.23664869484	-0.0446434302737
629.899114469	795.615523345	1801.51463781	376.0	0.261621842049	0.22873587111	0.0427543684318	660.742242059	798.924767264	1806.22779359	346.560784272	-1.77596610722	-0.0244960842375
629.899114469	795.615523345	1801.51463781	376.0	13.3172976357	0.948402219534	0.177271442904	745.329342707	963.298295197	2041.42770408	332.800066179	3.72276975373	0.0513485483273
629.899114469	795.615523345	1801.51463781	376.0	11.1645943684	0.811962446644	0.151768681616	738.999592255	906.970125672	2002.64643961	356.676721686	2.31039326241	0.0318674932746
629.899114469	795.615523345	1801.51463781	376.0	1.83591819215	0.475325564606	0.0888458999264	667.375541821	870.794712516	1834.58897278	296.418718448	-0.344182860426	-0.00474734979898
629.899114469	795.615523345	1801.51463781	376.0	-4.05409120698	-0.00716711361589	-0.00133964740484	576.555894907	773.154730955	1728.47959129	378.768965428	-2.76016137101	-0.0380711913243
629.899114469	795.615523345	1801.51463781	376.0	16.1463120652	0.919166634627	0.171806847594	736.276287117	968.932189996	2092.39281314	387.184336023	3.96540671153	0.0546952649866
629.899114469	795.615523345	1801.51463781	376.0	17.7720693642	0.906824657757	0.169499936029	741.057270122	954.63167812	2121.68106885	425.99212061	3.87433673945	0.0534391274407
629.899114469	795.615523345	1801.51463781	376.0	15.4099388199	0.73257179485	0.136929307449	766.968162582	842.965481786	2079.12694133	469.193296964	1.79728045066	0.0247900751815
629.899114469	795.615523345	1801.51463781	376.0	12.9714709702	1.06154077304	0.198418836083	777.713231739	960.793613981	2035.19758608	296.690740362	4.09554767253	0.0564903127246
629.899114469	795.615523345	1801.51463781	376.0	4.63094278238	0.325845944597	0.0609057840368	620.923363643	885.157249275	1884.94174991	378.86113699	-0.40356143295	-0.00556636459241
629.899114469	795.615523345	1801.51463781	376.0	1.30599187262	0.123444287037	0.0230736985117	530.438274704	941.930178788	1825.04227257	352.673819076	-0.876277597992	-0.0120865875585
629.899114469	795.615523345	1801.51463781	376.0	-7.16130341538	-0.192532632983	-0.0359874080342	497.366832167	776.089659351	1672.50270853	399.04621701	-3.29345230134	-0.0454269282944
629.899114469	795.615523345	1801.51463781	376.0	5.31135952057	0.36426100085	0.0680861683831	634.664708321	880.89337992	1897.19955704	381.641468803	-0.23308968604	-0.00321503015228
629.899114469	795.615523345	1801.51463781	376.0	10.0612198021	0.471406727789	0.0881134070633	704.714914532	832.532644565	1982.76898529	445.521426195	0.243214666155	0.00335468505041
629.899114469	795.615523345	1801.51463781	376.0	-9.40758712294	-0.00417147523765	-0.000779714997692	665.962926875	639.005883942	1632.03557873	327.066767913	-3.59093674177	-0.0495301619554
629.899114469	795.615523345	1801.51463781	376.0	8.50581740886	0.715267898316	0.133694934265	752.948975938	848.961062171	1954.7481835	352.838145392	1.13902873772	0.0157107412099
629.899114469	795.615523345	1801.51463781	376.0	-3.04269235857	-0.121073778645	-0.0226306128309	489.298029978	891.417811354	1746.70008959	365.984248259	-2.49006396125	-0.0343457098103
629.899114469	795.615523345	1801.51463781	376.0	-8.32586858012	-0.0416743614127	-0.00778960026405	602.09219623	695.541304968	1651.52289662	353.88939542	-3.42070659502	-0.0471821599313
629.899114469	795.615523345	1801.51463781	376.0	6.87205782529	0.688645774437	0.128718836343	666.625037475	968.307936217	1925.31576546	290.382791764	2.01107546123	0.0277389718791
629.899114469	795.615523345	1801.51463781	376.0	-4.48776439623	0.101091135157	0.0188955392817	692.936549914	691.30211978	1720.66690531	336.428235612	-2.818542418	-0.0388764471448
629.899114469	795.615523345	1801.51463781	376.0	-7.99363810501	-0.0733157802011	-0.0137038841497	604.425283976	672.80217814	1657.50807726	380.280615143	-3.49104279309	-0.0481523143875
629.899114469	795.615523345	1801.51463781	376.0	-7.82640071576	-0.0160598263955	-0.00300183670945	616.835094332	693.341970781	1660.52088331	350.343818193	-3.33237613429	-0.0459638087489
629.899114469	795.615523345	1801.51463781	376.0	2.31982216105	0.158960787086	0.0297122966515	747.372182075	697.125343879	1843.30657362	398.809047663	-2.01074143128	-0.0277343645694
629.899114469	795.615523345	1801.51463781	376.0	-3.10447540612	-0.0977607857859	-0.0182730440721	540.639708248	766.432573908	1745.58705895	438.514776789	-2.82121387134	-0.0389132947771
629.899114469	795.615523345	1801.51463781	376.0	7.38627913985	0.802753523501	0.15004738757	739.363970756	896.741444268	1934.57953771	298.474122684	1.72222563765	0.0237548363814
629.899114469	795.615523345	1801.51463781	376.0	2.16802820036	0.131706878897	0.0246181082051	731.626302501	691.194126135	1840.5719832	417.751554559	-2.09116907386	-0.0288437113635
629.899114469	795.615523345	1801.51463781	376.0	-1.33136784396	0.0255786560302	0.0047810572019	501.508222416	946.761360905	1777.52985122	329.260267901	-1.42016321584	-0.0195884581496
629.899114469	795.615523345	1801.51463781	376.0	-15.1833214042	-0.451355884467	-0.0843655858817	513.169868984	597.363086318	1527.98488021	417.451924909	-5.48039306969	-0.0755916285474
629.899114469	795.615523345	1801.51463781	376.0	9.53884363123	0.33355020383	0.0623458324917	571.046588319	975.971638012	1973.35830211	426.340075778	1.06846524015	0.0147374515883
629.899114469	795.615523345	1801.51463781	376.0	-12.4329297107	-0.196492029789	-0.0367274822035	481.428008526	802.697862819	1577.53358917	293.407717822	-3.82543708483	-0.0527646494459
629.899114469	795.615523345	1801.51463781	376.0	-12.7861800856	-0.332171654237	-0.0620881596704	536.678000836	620.426884089	1571.16973196	414.06484703	-4.77720524701	-0.0658924861657
629.899114469	795.615523345	1801.51463781	376.0	-6.42636075905	-0.110335983299	-0.0206235482802	557.759410204	719.715457941	1685.74280806	408.267939917	-3.28284017727	-0.0452805541693
629.899114469	795.615523345	1801.51463781	376.0	-7.39042820974	-0.224586109271	-0.0419787120133	517.420184243	710.822155876	1668.37499182	440.1326517	-3.63658697924	-0.0501598204034
629.899114469	795.615523345	1801.51463781	376.0	-12.6368923411	-0.32317864096	-0.0604072226093	490.178287993	693.672037151	1573.85917252	390.008847381	-4.40186937364	-0.0607154396364
629.899114469	795.615523345	1801.51463781	376.0	5.12226674492	0.446340232096	0.0834280807657	734.538272119	789.21874312	1893.79302301	370.036007773	-0.540493386749	-0.00745508119654
629.899114469	795.615523345	1801.51463781	376.0	-0.0750539874873	0.419000371764	0.0783178264979	666.85194067	849.58508123	1800.16252924	283.725507344	-0.944459429179	-0.0130270266094
629.899114469	795.615523345	1801.51463781	376.0	-13.4605099834	-0.253739168914	-0.04742788204	513.040452255	692.94716529	1559.02158014	353.033962594	-4.35384945155	-0.0600530958835
629.899114469	795.615523345	1801.51463781	376.0	6.21289902639	0.326834887219	0.061090633125	619.593185848	888.923855798	1913.44092321	404.923881562	-0.213798920354	-0.00294895062558
629.899114469	795.615523345	1801.51463781	376.0	-3.8339808825	0.0592113896856	0.0110675494739	640.844161771	723.579345945	1732.44491101	368.021403288	-2.74975057818	-0.0379275941819
629.899114469	795.615523345	1801.51463781	376.0	-12.9546937534	-0.0741172511946	-0.0138536918121	598.682179044	669.826281992	1568.13393356	299.625472526	-4.0873118449	-0.0563767151021
629.899114469	795.615523345	1801.51463781	376.0	2.094936973	0.151786518406	0.0283713118516	547.006049659	926.206525764	1839.25523404	366.042658613	-0.869712809947	-0.0119960387579
629.899114469	795.615523345	1801.51463781	376.0	3.48366211257	0.162841979793	0.0304377532324	579.663185614	880.581880469	1864.2733207	404.028254621	-1.13084833157	-0.0155979080216
629.899114469	795.615523345	1801.51463781	376.0	-7.38265424592	-0.24559476254	-0.0459055630916	508.831987247	712.577351283	1668.51504091	447.105702385	-3.67559166687	-0.0506978160947
629.899114469	795.615523345	1801.51463781	376.0	1.13240024199	0.0194120260177	0.00362841607808	557.342543102	849.9510156	1821.91499393	414.621435231	-2.03133808717	-0.0280184563748
629.899114469	795.615523345	1801.51463781	376.0	-5.60306188767	-0.100001039557	-0.0186917830948	598.46436749	667.306705079	1700.57465774	434.803585173	-3.34359650482	-0.0461185724803
629.899114469	795.615523345	1801.51463781	376.0	-11.1384617931	-0.0456764268812	-0.00853764988434	610.306915381	675.803679214	1600.85361819	314.74302359	-3.80282869608	-0.0524528096011
629.899114469	795.615523345	1801.51463781	376.0	4.49770149891	0.234523737409	0.0438362125998	774.923322037	702.219858746	1882.54138868	405.3982079	-1.50593304947	-0.0207714903376
629.899114469	795.615523345	1801.51463781	376.0	4.66702418944	0.147893659667	0.0276436747042	671.296783246	764.102532252	1885.59176174	450.192446239	-1.73826880411	-0.023976121436
629.899114469	795.615523345	1801.51463781	376.0	-0.991809277	0.199187321869	0.0372312751156	580.173955727	888.62853929	1783.64704851	314.844553493	-1.43140275665	-0.0197434862986
629.899114469	795.615523345	1801.51463781	376.0	-2.00780942278	0.134109689425	0.0250672316682	538.830688968	926.661372651	1765.34365716	299.851595544	-1.40284772768	-0.0193496238301
629.899114469	795.615523345	1801.51463781	376.0	3.62474454466	0.367968362598	0.068779133196	587.54724587	954.726387359	1866.81494137	324.541308141	0.341398507666	0.00470894493333
629.899114469	795.615523345	1801.51463781	376.0	-4.6397617869	-0.0679806445421	-0.0127066625312	484.757368455	928.59580689	1717.92865006	304.575474719	-2.2665661394	-0.0312629812331
629.899114469	795.615523345	1801.51463781	376.0	7.34423564943	0.628399756665	0.117457898442	755.109037254	818.888312945	1933.82211807	359.824767875	0.494322340877	0.00681823918451
629.899114469	795.615523345	1801.51463781	376.0	-10.8159491841	-0.241662586137	-0.045170576848	498.097289173	731.169036268	1606.66373004	377.397404602	-3.89998046997	-0.0537928340686
629.899114469	795.615523345	1801.51463781	376.0	-6.5881584789	0.0714566074164	0.013356375218	703.110625719	655.535311819	1682.82799845	324.182060916	-3.13207512041	-0.0432010361435
629.899114469	795.615523345	1801.51463781	376.0	-10.8489762269	-0.197234085411	-0.0368661841889	507.216423639	744.039160877	1606.06874303	354.813158517	-3.78827780975	-0.0522521077206
629.899114469	795.615523345	1801.51463781	376.0	-2.10942499007	-0.157220972473	-0.0293870976585	498.16772062	816.145392181	1763.51303784	449.199925044	-2.66139324072	-0.0367088722857
629.899114469	795.615523345	1801.51463781	376.0	-6.40991956662	-0.21188740151	-0.0396051217775	538.606088145	684.700015899	1686.03899855	462.732894506	-3.63702960801	-0.0501659256277
629.899114469	795.615523345	1801.51463781	376.0	-8.89574015989	-0.122027303358	-0.0228088417491	558.152628037	707.399248797	1641.25657669	375.704699858	-3.58145476927	-0.0493993761279
629.899114469	795.615523345	1801.51463781	376.0	1.38205871072	0.028172680039	0.00526592150261	584.237270391	802.451879689	1826.41262779	439.723477712	-2.15861750923	-0.0297740346101
629.899114469	795.615523345	1801.51463781	376.0	5.14667352897	0.349401845977	0.0653087562573	716.711849	781.361865421	1894.2327148	396.159000379	-0.913948886474	-0.0126061915376
629.899114469	795.615523345	1801.51463781	376.0	9.63340585751	0.697766335098	0.130423614037	695.220040071	926.549638353	1975.06185446	353.292176034	1.90812791057	0.0263190056631
629.899114469	795.615523345	1801.51463781	376.0	2.72290878197	0.142599327987	0.0266540799976	708.077319558	722.223184543	1850.5682381	420.267733994	-1.99763978666	-0.0275536522297
629.899114469	795.615523345	1801.51463781	376.0	2.6582768291	0.197072711013	0.0368360207501	642.852084711	811.179213345	1849.403884	395.372585948	-1.56449698631	-0.0215792687767
629.899114469	795.615523345	1801.51463781	376.0	-15.5047645801	-0.185704255811	-0.0347110758525	564.593725646	649.343466916	1522.19403434	308.256841782	-4.63099219714	-0.0638757544434
629.899114469	795.615523345	1801.51463781	376.0	-0.906617419507	0.142271823889	0.0265928642784	721.092000778	703.011312727	1785.18179229	361.078478788	-2.37017346325	-0.032692047769
629.899114469	795.615523345	1801.51463781	376.0	-10.9761181546	-0.227952444708	-0.0426079335902	526.756485959	689.212206108	1603.7782626	387.809570529	-4.05633079401	-0.0559493902622
629.899114469	795.615523345	1801.51463781	376.0	11.9009335526	0.621007718269	0.116076209022	735.484262404	843.889898485	2015.9116978	436.537536912	1.06878358558	0.0147418425597
629.899114469	795.615523345	1801.51463781	376.0	2.92146479876	0.129055173266	0.0241224622926	718.151530686	702.058869792	1854.1452538	433.934853325	-2.02495642296	-0.0279304334201
629.899114469	795.615523345	1801.51463781	376.0	-23.0342845949	-0.471640369424	-0.0881570783971	497.596409599	600.614779065	1386.54862912	288.337440459	-6.42013439299	-0.0885535778343
629.899114469	795.615523345	1801.51463781	376.0	13.6161412178	0.746910665405	0.139609470169	722.033733026	909.034046081	2046.81141496	415.743635852	2.30756067618	0.0318284231197
629.899114469	795.615523345	1801.51463781	376.0	7.78475608697	0.776888511771	0.145212805938	697.649954331	955.685098954	1941.75815824	288.423104954	2.2973945994	0.031688201371
629.899114469	795.615523345	1801.51463781	376.0	-7.55641565498	0.0775563242158	0.0144965091992	695.766731728	664.079826225	1665.3847037	305.538145742	-3.24375364643	-0.0447414296059
629.899114469	795.615523345	1801.51463781	376.0	-15.3786457578	-0.366880599541	-0.0685758129983	533.018130926	607.096675177	1524.46608339	384.351277288	-5.18938648215	-0.0715777445814
629.899114469	795.615523345	1801.51463781	376.0	-13.9199410642	-0.139755970451	-0.0261226112992	613.513872206	614.316838476	1550.74486197	322.914151285	-4.4351045067	-0.0611738552648
629.899114469	795.615523345	1801.51463781	376.0	12.3379687407	0.547041225413	0.102250696339	722.769054296	836.129556108	2023.78495069	464.886340284	0.751360553489	0.0103635938412
629.899114469	795.615523345	1801.51463781	376.0	-18.1404644042	-0.254233284466	-0.047520240087	529.908410447	657.816322211	1474.7115162	286.986783546	-5.07577887028	-0.0700107430383
629.899114469	795.615523345	1801.51463781	376.0	-1.10348566807	0.221225718017	0.0413506014984	698.171967992	756.595055044	1781.63518198	326.868158943	-2.11688617109	-0.0291984299461
629.899114469	795.615523345	1801.51463781	376.0	-17.4528808859	-0.391007380785	-0.0730854917354	488.199216181	656.78687723	1487.09843394	342.112340524	-5.23914271652	-0.0722640374692
629.899114469	795.615523345	1801.51463781	376.0	15.8340841933	0.641713731963	0.119946491956	658.08210376	971.42087528	2086.76798232	457.26500328	2.7749955757	0.0382758010441
629.899114469	795.615523345	1801.51463781	376.0	-10.9975368822	-0.257302195247	-0.0480938682704	493.038141039	730.331258324	1603.39240108	380.023001719	-3.94843377768	-0.0544611555543
629.899114469	795.615523345	1801.51463781	376.0	-1.2154395731	0.000441746214195	8.25693858308e-05	704.462704775	617.730025492	1779.61831599	457.425585724	-2.79311566137	-0.0385257332603
629.899114469	795.615523345	1801.51463781	376.0	6.42048015887	0.0848541884783	0.0158605959773	506.280945773	975.825557053	1917.18052769	435.074024869	-0.114369795642	-0.00157751442265
629.899114469	795.615523345	1801.51463781	376.0	-5.06511960317	-0.0487323340533	-0.0091088474866	550.133498037	788.035041566	1710.26576674	372.097227138	-2.87447874441	-0.0396479826815
629.899114469	795.615523345	1801.51463781	376.0	4.56729712416	0.0928304173905	0.0173514798861	518.903186585	952.54574494	1883.79516406	412.346232533	-0.536480592469	-0.00739973230991
629.899114469	795.615523345	1801.51463781	376.0	-4.60520465333	0.0665218712181	0.0124339946202	585.832334918	821.861948215	1718.55120188	310.85691875	-2.69076276602	-0.0371139691865
629.899114469	795.615523345	1801.51463781	376.0	5.4819023336	0.392141423958	0.0732974624221	735.822353117	774.313559491	1900.27191078	390.135998177	-0.750486085408	-0.0103515322125
629.899114469	795.615523345	1801.51463781	376.0	10.0264367145	0.66684990727	0.12464484248	714.645115723	885.188886379	1982.14236288	382.308360775	1.41737982462	0.0195500665465
629.899114469	795.615523345	1801.51463781	376.0	0.754143290432	0.392095690092	0.0732889140359	631.789407706	888.727551468	1815.10063958	294.583680408	-0.607319621797	-0.00837682236962
629.899114469	795.615523345	1801.51463781	376.0	13.8468922968	0.628800653793	0.117532832485	646.275473076	986.394216585	2050.96842942	418.298739762	2.75753751936	0.038035000267
629.899114469	795.615523345	1801.51463781	376.0	-15.2457386363	-0.409813060215	-0.0766005720029	483.481660854	658.280070936	1526.86042464	385.098692849	-5.03508041998	-0.0694493851032
629.899114469	795.615523345	1801.51463781	376.0	2.17149663598	0.426582331419	0.0797350152184	624.582499378	915.175469646	1840.63446757	300.876498548	-0.0650866753792	-0.00089774724661
629.899114469	795.615523345	1801.51463781	376.0	13.8032598653	0.917156570285	0.171431134633	783.78536707	884.318278397	2050.18238478	382.078739317	2.7753304474	0.0382804199641
629.899114469	795.615523345	1801.51463781	376.0	-8.10414484476	0.0557665706115	0.0104236580582	666.64511516	679.033656382	1655.51728217	309.838510624	-3.31190409077	-0.0456814357348
629.899114469	795.615523345	1801.51463781	376.0	2.23049715494	0.398066390813	0.0744049328622	722.355900619	785.364870383	1841.69737056	333.976599554	-1.05309427095	-0.01452543822
629.899114469	795.615523345	1801.51463781	376.0	-7.50241609555	0.0604217083849	0.0112937772682	723.180353903	631.231889272	1666.35751366	311.945270488	-3.28804439935	-0.0453523365428
629.899114469	795.615523345	1801.51463781	376.0	-4.88333340137	0.0177877691449	0.00332481666259	566.138556477	820.041662234	1713.54067178	327.360453063	-2.76244039399	-0.038102626124
629.899114469	795.615523345	1801.51463781	376.0	-3.6506771828	0.0346825526257	0.00648272011695	773.173908655	624.125122118	1735.74715399	338.448123213	-2.88091513064	-0.0397367604226
629.899114469	795.615523345	1801.51463781	376.0	-14.1834259621	-0.320576961945	-0.0599209274664	514.811082043	654.756546134	1545.99814296	376.430514787	-4.72935056823	-0.0652324216308
629.899114469	795.615523345	1801.51463781	376.0	10.2228737985	0.910774946032	0.17023830767	728.523051489	970.355777306	1985.6812057	286.802376905	3.27758300345	0.0452080414269
629.899114469	795.615523345	1801.51463781	376.0	11.2096467615	0.665014248815	0.12430172875	669.306204912	958.200476636	2003.45806507	375.951383522	2.30417909667	0.0317817806437
629.899114469	795.615523345	1801.51463781	376.0	5.51436123066	0.59470892005	0.111160545804	701.624215558	871.662137254	1900.85666257	327.570309755	0.537248104047	0.00741031867651
629.899114469	795.615523345	1801.51463781	376.0	3.45255739239	0.267860672665	0.0500674154513	559.328043135	959.333223053	1863.71296462	345.05169843	0.0356522862127	0.0004917556719
629.899114469	795.615523345	1801.51463781	376.0	6.73449217022	0.424770394846	0.0793963354852	712.754336002	807.505560402	1922.83750004	402.57760364	-0.371937386379	-0.00513017084661
629.899114469	795.615523345	1801.51463781	376.0	1.07282332883	-0.091529332477	-0.0171082864443	518.990228482	834.28961089	1820.84170712	467.56186775	-2.26232385586	-0.0312044669774
629.899114469	795.615523345	1801.51463781	376.0	-4.92094648505	0.0457230454948	0.0085463636439	570.389698846	834.248382567	1712.86306657	308.224985154	-2.71607141225	-0.037463053962
629.899114469	795.615523345	1801.51463781	376.0	8.04779860661	0.436097567853	0.0815135640846	651.055027101	887.147772702	1946.49690773	408.294107931	0.35281244245	0.00486637851656
629.899114469	795.615523345	1801.51463781	376.0	8.53385211195	0.71969142597	0.134521761864	721.892406562	892.705011433	1955.25323278	340.655814786	1.52819528375	0.0210785556379
629.899114469	795.615523345	1801.51463781	376.0	0.993401706586	0.333705472379	0.0623748546502	654.302607076	839.871613465	1819.41091497	325.23669443	-1.12895542841	-0.0155717990126
629.899114469	795.615523345	1801.51463781	376.0	4.10264764543	0.481747204663	0.0900462064791	731.120419884	800.870986649	1875.42443568	343.433029151	-0.481789817338	-0.00664537679087
629.899114469	795.615523345	1801.51463781	376.0	6.14295389914	0.78464114504	0.146661896269	763.880939565	853.486150887	1912.1808515	294.81376105	1.12126960605	0.0154657876696
629.899114469	795.615523345	1801.51463781	376.0	-4.51968218115	-0.132679546828	-0.024799915295	569.617839618	688.046870704	1720.09190174	462.427191416	-3.27574203132	-0.0451826487078
629.899114469	795.615523345	1801.51463781	376.0	0.112533444147	-0.0363008961156	-0.00678521422721	502.207317461	916.939519128	1803.54194428	384.395107693	-1.75556799304	-0.0242147309384
629.899114469	795.615523345	1801.51463781	376.0	1.50360301306	0.0336427293679	0.00628836062951	761.226340145	630.341734629	1828.60226619	437.034191415	-2.37126218803	-0.0327070646624
629.899114469	795.615523345	1801.51463781	376.0	0.29639830146	-0.106330152437	-0.019874794848	495.074992342	892.681011348	1806.8542966	419.098292911	-2.13350765434	-0.0294276917841
629.899114469	795.615523345	1801.51463781	376.0	8.89135133022	0.264796359666	0.0494946466665	574.181737189	936.137995663	1961.69363353	451.373900675	0.261782607654	0.00361079458833
629.899114469	795.615523345	1801.51463781	376.0	-5.83231042646	0.0953346497332	0.0178195606978	736.743073467	649.079128341	1696.44471176	310.622509951	-3.03594942308	-0.0418751644563
629.899114469	795.615523345	1801.51463781	376.0	9.41881386108	0.87014684124	0.162644269391	727.240134436	950.225495898	1971.19594823	293.730317896	2.78853877521	0.0384626037961
629.899114469	795.615523345	1801.51463781	376.0	-11.547917138	-0.2684234268	-0.0501726031401	552.545639601	630.5683881	1593.47722021	410.363192509	-4.43885541774	-0.0612255919688
629.899114469	795.615523345	1801.51463781	376.0	-6.42089730474	-0.104093416596	-0.0194567133824	562.925908559	715.542733996	1685.84123299	407.372590435	-3.28337177392	-0.0452878865368
629.899114469	795.615523345	1801.51463781	376.0	-7.02874928185	0.0593212353065	0.0110880813657	695.555457525	653.799722153	1674.89069065	325.535510969	-3.20005632113	-0.0441387078777
629.899114469	795.615523345	1801.51463781	376.0	-3.09916688579	0.0124763195264	0.00233202234137	614.452226384	725.95743678	1745.68269272	405.273029553	-2.74076864089	-0.0378037053916
629.899114469	795.615523345	1801.51463781	376.0	4.39903567824	0.118462500142	0.022142523391	705.473960854	707.375068036	1880.76390948	467.91488059	-1.92797640729	-0.0265927780315
629.899114469	795.615523345	1801.51463781	376.0	-2.45920073348	0.104555097168	0.0195430088165	718.80365467	673.45207458	1757.21177663	364.956047377	-2.60246163581	-0.0358960225629
629.899114469	795.615523345	1801.51463781	376.0	-11.7532098077	-0.0838557535363	-0.0156739726236	657.873620639	597.173484132	1589.77884271	334.731737945	-4.0905960315	-0.0564220142275
629.899114469	795.615523345	1801.51463781	376.0	10.6184735423	0.522022050834	0.0975742151092	764.908249182	782.949951829	1992.80799299	444.94979198	0.236689952459	0.00326468899944
629.899114469	795.615523345	1801.51463781	376.0	6.96146599796	0.841437938426	0.157278119332	758.333016377	882.407671566	1926.92646677	286.185778831	1.66514666851	0.0229675402553
629.899114469	795.615523345	1801.51463781	376.0	-3.62713568076	0.0499344083773	0.00933353427613	572.862395386	834.962384886	1736.17125759	328.34647732	-2.54059950564	-0.0350427518019
629.899114469	795.615523345	1801.51463781	376.0	8.38755766878	0.354043116515	0.0661762834608	700.309270068	801.57601069	1952.61771697	450.732436214	-0.52387970616	-0.00722592698152
629.899114469	795.615523345	1801.51463781	376.0	10.9284561367	0.914876796405	0.171005008674	781.139281579	883.564418118	1998.3923748	333.688675107	2.44974388895	0.033789570882
629.899114469	795.615523345	1801.51463781	376.0	-3.44210152115	-0.138301833956	-0.0258508100852	490.952553867	861.709559381	1739.50467506	386.842561814	-2.6191139101	-0.0361257091049
629.899114469	795.615523345	1801.51463781	376.0	-4.93365198253	-0.146313699721	-0.0273483550881	523.900952469	758.079640972	1712.63417517	430.65358173	-3.0869333873	-0.042578391549
629.899114469	795.615523345	1801.51463781	376.0	9.25754341741	0.350326188603	0.06548153058	584.220467676	958.807160512	1968.29063758	425.263009393	0.892300058961	0.0123075870201
629.899114469	795.615523345	1801.51463781	376.0	-16.1024044091	-0.243070430636	-0.0454337253525	517.333889339	686.881605181	1511.42746534	307.211970825	-4.68142792405	-0.0645714196421
629.899114469	795.615523345	1801.51463781	376.0	15.4404848666	0.647075727056	0.120948734029	680.377689652	933.833987351	2079.67723284	465.465555833	2.30572868146	0.0318031542271
629.899114469	795.615523345	1801.51463781	376.0	-9.25524274228	-0.0486742198486	-0.00909798501842	639.758105099	642.154321438	1634.78008505	352.86765851	-3.6423663098	-0.0502395353076
629.899114469	795.615523345	1801.51463781	376.0	-7.84068986533	-0.067241888349	-0.0125685772615	569.32730923	729.117249917	1660.26346218	361.818903038	-3.32722421721	-0.0458927478235
629.899114469	795.615523345	1801.51463781	376.0	-11.3495389801	-0.13789099294	-0.025774017372	572.023947543	672.883080626	1597.05103176	352.144003595	-3.97312862773	-0.0548017741756
629.899114469	795.615523345	1801.51463781	376.0	3.4691656635	0.285054231621	0.053281164789	570.918077122	946.085703168	1864.01216505	347.008384762	-0.0566472390276	-0.000781341227967
629.899114469	795.615523345	1801.51463781	376.0	2.41182982763	0.221826304081	0.0414628605759	546.023495886	960.997581633	1844.9641052	337.943027679	-0.215309277361	-0.00296978313601
629.899114469	795.615523345	1801.51463781	376.0	-11.7766566018	-0.0839173982073	-0.015685494992	570.367348405	707.26459545	1589.35644529	311.724501433	-3.86372913238	-0.053292815619
629.899114469	795.615523345	1801.51463781	376.0	13.9048832423	1.05790254373	0.197738793221	780.712362646	954.65434233	2052.01314479	316.646439819	4.12545773216	0.0569028652711
629.899114469	795.615523345	1801.51463781	376.0	13.9043147609	0.697684292198	0.130408278915	696.195162451	929.371091891	2052.00290352	426.436649178	2.34748653708	0.0323791246494
629.899114469	795.615523345	1801.51463781	376.0	-11.6317860914	-0.00787092615602	-0.00147120115066	675.538642479	621.123464489	1591.96630874	295.304201771	-3.91350150315	-0.0539793310779
629.899114469	795.615523345	1801.51463781	376.0	2.48761275824	0.381571100825	0.0713217010888	634.051459258	884.533602092	1846.32934579	327.744284436	-0.452843247843	-0.00624611376335
629.899114469	795.615523345	1801.51463781	376.0	-8.14107305706	0.00992512297132	0.00185516317221	653.175846086	664.578541658	1654.85201502	337.097627272	-3.38075374137	-0.0466310860879
629.899114469	795.615523345	1801.51463781	376.0	-8.65786197362	-0.263683774597	-0.0492866868405	499.975549421	715.893148173	1645.54198704	429.673289444	-3.80651759936	-0.0525036910257
629.899114469	795.615523345	1801.51463781	376.0	-3.38384214362	0.0109238793905	0.00204184661504	707.333345155	619.81434147	1740.55422628	413.406539652	-2.94237711574	-0.0405845119412
629.899114469	795.615523345	1801.51463781	376.0	-2.27336638646	0.0734027035429	0.0137201315033	604.821613145	799.848874644	1760.55960959	355.889121803	-2.46302963498	-0.0339728225515
629.899114469	795.615523345	1801.51463781	376.0	2.74875056052	-0.147389063885	-0.0275493577356	474.364365309	915.056653284	1851.03378152	461.612762927	-1.85708286386	-0.0256149360533
629.899114469	795.615523345	1801.51463781	376.0	2.81639294375	0.476793114942	0.0891202084003	670.641690183	868.618237406	1852.25236895	312.992441365	-0.225809447623	-0.00311461307067
629.899114469	795.615523345	1801.51463781	376.0	-8.04009145673	-0.286355985743	-0.0535244833164	492.365602755	716.165147783	1656.67121333	448.140462789	-3.80395954915	-0.0524684075744
629.899114469	795.615523345	1801.51463781	376.0	2.21970665129	0.0333816034372	0.00623955204433	746.945681558	630.235159274	1841.50297805	464.322137221	-2.34077572558	-0.0322865617321
629.899114469	795.615523345	1801.51463781	376.0	10.1885051745	0.315126296321	0.058902111462	561.983812895	985.168490987	1985.06204991	437.909746025	1.17247954598	0.0161721316686
629.899114469	795.615523345	1801.51463781	376.0	-7.94562202302	-0.24929537732	-0.0465972667888	540.213514874	660.21022162	1658.373094	457.94935751	-3.95812053102	-0.0545947659451
629.899114469	795.615523345	1801.51463781	376.0	-19.0509050109	-0.306001199852	-0.0571964859536	549.172961692	606.778343635	1458.30979541	302.358490079	-5.47228973475	-0.0754798584103
629.899114469	795.615523345	1801.51463781	376.0	9.43153361485	0.787833139518	0.147258530751	765.872282927	857.201182815	1971.42509646	348.351630714	1.57337900734	0.0217017794115
629.899114469	795.615523345	1801.51463781	376.0	7.99766185937	0.619780730706	0.115846865553	657.702731042	953.12580862	1945.59368689	334.765147232	1.72806614553	0.0238353951108
629.899114469	795.615523345	1801.51463781	376.0	11.6663843395	0.8047872216	0.150427518056	735.568950807	910.006266689	2011.68625939	366.111041898	2.36633339703	0.0326390813384
629.899114469	795.615523345	1801.51463781	376.0	15.4732267577	0.654071491229	0.122256353501	670.945142003	953.532054099	2080.2670828	455.789886696	2.57351924283	0.0354968171425
629.899114469	795.615523345	1801.51463781	376.0	-4.34926322283	0.0392874704474	0.00734345242007	739.869458499	625.573285815	1723.16202422	357.719279904	-2.94419124755	-0.040609534449
629.899114469	795.615523345	1801.51463781	376.0	13.0768769339	0.678390665294	0.126801993513	702.55097237	910.304063091	2037.09648995	424.241454486	1.99011027585	0.0274497969083
629.899114469	795.615523345	1801.51463781	376.0	-6.56995181483	-0.106999016319	-0.0199998161344	606.354824099	652.004907357	1683.15599417	424.796262717	-3.48614705035	-0.0480847869014
629.899114469	795.615523345	1801.51463781	376.0	-5.86278312588	-0.207327874941	-0.0387528738207	474.970748687	827.170735009	1695.89574162	393.754257923	-3.01173359052	-0.0415411529727
629.899114469	795.615523345	1801.51463781	376.0	13.1921506126	0.887654866084	0.165916797399	724.217123932	971.609055898	2039.17316214	343.346982312	3.56736270855	0.0492050028766
629.899114469	795.615523345	1801.51463781	376.0	11.4322347174	0.98155145188	0.183467561099	746.966242279	974.841458718	2007.46801968	285.660318681	3.7559397122	0.0518060649959
629.899114469	795.615523345	1801.51463781	376.0	-5.75501570992	0.0253216055306	0.00473301037955	569.254227021	818.010869808	1697.83718739	310.572090562	-2.87318598607	-0.039630151532
629.899114469	795.615523345	1801.51463781	376.0	-4.10263317046	0.0197955718387	0.00370010688574	500.409346497	941.428200305	1727.60510071	285.76755391	-1.84877904782	-0.0255004006596
629.899114469	795.615523345	1801.51463781	376.0	0.572260326073	0.382941143954	0.0715777839167	738.804709741	763.069653005	1811.82399135	309.949628609	-1.39307797054	-0.0192148685592
629.899114469	795.615523345	1801.51463781	376.0	-0.203508772685	0.23062133532	0.0431067916487	596.467593213	878.13912199	1797.84839749	323.241682282	-1.32360624539	-0.0182566378675
629.899114469	795.615523345	1801.51463781	376.0	6.75175329862	0.669418133124	0.125124884696	738.675930398	849.981865273	1923.1484618	334.490666127	0.779459025014	0.0107511589657
629.899114469	795.615523345	1801.51463781	376.0	-7.17435214298	0.0886755196534	0.0165748634866	652.75165983	721.840583576	1672.26763379	297.675390384	-3.13460757856	-0.0432359666009
629.899114469	795.615523345	1801.51463781	376.0	-0.782172095297	0.0141002291208	0.00263555684501	603.588271133	747.994493527	1787.42369302	435.840928364	-2.48631885148	-0.0342940531239
629.899114469	795.615523345	1801.51463781	376.0	-8.38340812188	0.050079345126	0.00936062525719	698.414086657	641.606304461	1650.48631335	310.465922232	-3.39427531625	-0.0468175905689
629.899114469	795.615523345	1801.51463781	376.0	11.9198767699	0.892239856029	0.166773804865	767.244071941	897.072876972	2016.25296263	351.93601372	2.60594459594	0.0359440633923
629.899114469	795.615523345	1801.51463781	376.0	-5.81139378382	-0.0154289747408	-0.00288392051229	590.6915453	736.775209248	1696.82152814	369.35477359	-3.02634883562	-0.0417427425603
629.899114469	795.615523345	1801.51463781	376.0	8.58678490818	0.427573130375	0.0799202112851	674.351196457	853.886162095	1956.20682485	427.969466301	0.0940898816505	0.00129779147104
629.899114469	795.615523345	1801.51463781	376.0	10.4704220352	0.79571679697	0.148732111583	694.904883778	975.539468281	1990.14082342	319.696471362	2.94412224725	0.0406085827207
629.899114469	795.615523345	1801.51463781	376.0	-3.72875956407	0.0960851771897	0.0179598462037	647.298661732	744.998945432	1734.34048846	342.042881295	-2.67817837617	-0.0369403913954
629.899114469	795.615523345	1801.51463781	376.0	1.25490748953	0.0426662386931	0.00797499788656	624.597978658	741.555294501	1824.12197993	457.96870677	-2.28353501979	-0.0314970347558
629.899114469	795.615523345	1801.51463781	376.0	4.85878502402	0.469847487222	0.0878219602285	618.452777859	948.344919906	1889.04636124	322.248663477	0.766686758041	0.0105749897661
629.899114469	795.615523345	1801.51463781	376.0	-5.05543861097	-0.0117272018228	-0.00219200034071	612.563313448	707.322086288	1710.44017123	390.554771497	-3.00665866241	-0.0414711539643
629.899114469	795.615523345	1801.51463781	376.0	-0.370860527049	0.107755967754	0.020141302384	732.984472018	668.756834825	1794.83353113	393.092224291	-2.38971014387	-0.0329615192258
629.899114469	795.615523345	1801.51463781	376.0	15.0367268268	0.763497599776	0.142709831734	735.929133635	895.796588714	2072.40347265	440.677750299	2.36199068035	0.032579181798
629.899114469	795.615523345	1801.51463781	376.0	-10.0710473974	-0.384407637852	-0.0718518949255	474.294039785	690.075680642	1620.08324477	455.713524343	-4.33766579217	-0.0598298729954
629.899114469	795.615523345	1801.51463781	376.0	11.3248030317	0.562357686026	0.105113586173	768.742626138	789.898467577	2005.53262213	446.891528419	0.479570739067	0.00661476881472
629.899114469	795.615523345	1801.51463781	376.0	-0.700944104316	0.0963340280533	0.0180063603838	755.990647278	660.3265093	1788.88702717	372.569870594	-2.43642975674	-0.0336059276792
629.899114469	795.615523345	1801.51463781	376.0	-0.262379101501	0.0449341372551	0.00839890415983	613.469265024	759.704569611	1796.78783989	423.614005259	-2.36562211057	-0.0326292704906
629.899114469	795.615523345	1801.51463781	376.0	-4.81038909773	-0.0693449987119	-0.0129616820022	667.730573967	604.82432661	1714.85477408	442.299873506	-3.33481387784	-0.0459974327978
629.899114469	795.615523345	1801.51463781	376.0	-10.4510441474	-0.15611384822	-0.0291801585457	560.340214111	680.502695669	1613.23754769	372.394637914	-3.8874101451	-0.0536194502772
629.899114469	795.615523345	1801.51463781	376.0	7.15667150638	0.660211512017	0.123404020938	701.766074691	897.597906916	1930.44312258	331.079140975	1.19568893909	0.0164922612288
629.899114469	795.615523345	1801.51463781	376.0	18.4399570541	1.00985436526	0.188757825283	770.369719479	954.64642676	2133.71316335	408.697017112	4.38970181051	0.0605476111794
629.899114469	795.615523345	1801.51463781	376.0	-2.50752977805	0.0977285188413	0.0182670128675	596.962594155	824.268522117	1756.34112182	335.110005542	-2.35122879791	-0.0324307420401
629.899114469	795.615523345	1801.51463781	376.0	4.6240054727	0.687713543217	0.128544587517	726.240332122	868.656837557	1884.81677326	289.91960358	0.710196374886	0.00979581206739
629.899114469	795.615523345	1801.51463781	376.0	-5.65507265877	-0.0684320685204	-0.0127910408449	663.728212096	608.960578239	1699.63767609	426.948885752	-3.39562664386	-0.0468362295704
629.899114469	795.615523345	1801.51463781	376.0	-15.2586863899	-0.196295070369	-0.0366906673588	587.362996757	615.563719735	1526.62716896	323.700452469	-4.7150827219	-0.0650356237503
629.899114469	795.615523345	1801.51463781	376.0	2.36013524973	0.257782892491	0.0481837182226	550.355330755	970.228408086	1844.03281981	323.449080969	0.00610601695415	8.42209235055e-05
629.899114469	795.615523345	1801.51463781	376.0	-1.31939650742	-0.0985707017431	-0.0184244302324	495.723627846	894.616366874	1777.7455166	387.405521882	-2.25267197451	-0.0310713375794
629.899114469	795.615523345	1801.51463781	376.0	-18.4537208303	-0.51741590167	-0.0967132526486	482.137973804	611.025999015	1469.06815583	375.904183016	-5.91459767837	-0.0815806576327
629.899114469	795.615523345	1801.51463781	376.0	-3.42326675158	0.157862817568	0.0295070687043	724.600912393	705.070414318	1739.84398619	310.172659481	-2.65986751574	-0.0366878278033
629.899114469	795.615523345	1801.51463781	376.0	4.19293162053	0.303471867097	0.0567237134761	661.000090277	826.259154226	1877.05091471	389.791670208	-0.959636570552	-0.0132363664904
629.899114469	795.615523345	1801.51463781	376.0	-14.3886634261	-0.295951237673	-0.05531798835	560.23502651	604.315258862	1542.30076001	377.750474634	-4.89915221371	-0.0675745132925
629.899114469	795.615523345	1801.51463781	376.0	-1.95130565857	0.002602368943	0.000486424101496	646.370338676	677.669677245	1766.36158075	442.321564826	-2.75764067198	-0.0380364230617
629.899114469	795.615523345	1801.51463781	376.0	-5.53554445225	0.0372965965531	0.00697132645853	610.901993411	746.954782617	1701.79099422	343.934218197	-2.92340763196	-0.0403228638892
629.899114469	795.615523345	1801.51463781	376.0	-15.8254170874	-0.298163207027	-0.0557314405657	519.944325505	655.688981253	1516.41743249	340.78412573	-4.85753535434	-0.0670004876461
629.899114469	795.615523345	1801.51463781	376.0	13.8438674626	0.673800862353	0.125944086421	667.892215839	967.947274016	2050.91393659	415.074446738	2.70471218658	0.0373063749872
629.899114469	795.615523345	1801.51463781	376.0	-8.15255544005	-0.205155664049	-0.0383468530933	536.614812664	690.306208831	1654.64515821	427.724136711	-3.7404761591	-0.0515927746083
629.899114469	795.615523345	1801.51463781	376.0	4.53539596628	0.456039806333	0.0852410852958	732.426224433	793.244462885	1883.22046003	357.549772712	-0.554375027472	-0.00764655210306
629.899114469	795.615523345	1801.51463781	376.0	-19.8795214451	-0.387377840578	-0.0724070730052	517.012263943	613.614134069	1443.38214905	312.755751042	-5.73255190175	-0.0790696814034
629.899114469	795.615523345	1801.51463781	376.0	5.94215719236	0.539086929113	0.100763911984	738.230373652	811.082262188	1908.56346944	359.250833596	-0.0213786064543	-0.000294877330404
629.899114469	795.615523345	1801.51463781	376.0	7.85583993055	0.889329645319	0.166229840247	775.644749054	876.639711072	1943.03874409	290.75428396	1.90200988714	0.026234619133
629.899114469	795.615523345	1801.51463781	376.0	17.6647699851	1.02850385574	0.192243711353	766.315298182	972.46543228	2119.74805483	380.967324371	4.63031305725	0.0638663869965
629.899114469	795.615523345	1801.51463781	376.0	6.99070429135	0.582471773792	0.108873228746	692.268984237	882.171472075	1927.45319891	353.012742597	0.753775960186	0.0103969097957
629.899114469	795.615523345	1801.51463781	376.0	-6.9999833042	-0.0487892273936	-0.00911948175581	571.189952245	741.642725968	1675.40891394	362.576235732	-3.18343979719	-0.043909514444
629.899114469	795.615523345	1801.51463781	376.0	11.7745728585	0.875427354588	0.163631281231	769.084418222	887.405339153	2013.6352914	357.145534025	2.43015659381	0.0335194012939
629.899114469	795.615523345	1801.51463781	376.0	-17.9283550502	-0.413868019319	-0.0773585082839	513.816462656	609.912960284	1478.53269726	354.803274325	-5.57765419064	-0.0769331612502
629.899114469	795.615523345	1801.51463781	376.0	-2.75969248953	0.162196670366	0.0303171346479	780.964370999	677.552701575	1751.79837366	293.281301083	-2.54079012205	-0.0350453809939
629.899114469	795.615523345	1801.51463781	376.0	8.90061689455	0.461731697237	0.0863049901378	693.440986493	841.973038727	1961.86055403	426.446528806	0.169427960258	0.00233693738287
629.899114469	795.615523345	1801.51463781	376.0	12.1100631667	0.598417227704	0.111853687421	784.844043565	783.356308425	2019.67919841	451.47884642	0.657467708446	0.0090685201165
629.899114469	795.615523345	1801.51463781	376.0	-14.2585022449	-0.233760070087	-0.0436934710444	531.042674713	674.376375553	1544.64563274	339.226582473	-4.47787654738	-0.0617638144466
629.899114469	795.615523345	1801.51463781	376.0	-10.1812590766	-0.143424489281	-0.0268083157535	549.787080448	704.811005072	1618.09776523	363.499679716	-3.76093962408	-0.0518750292977
629.899114469	795.615523345	1801.51463781	376.0	-1.19213528514	-0.00194931105207	-0.000364357205994	763.589701337	600.669806757	1780.03814615	415.778638056	-2.74411091269	-0.0378498056923
629.899114469	795.615523345	1801.51463781	376.0	-1.88473260621	0.0196876139387	0.003679927839	561.31765437	839.657790027	1767.56090403	366.585459632	-2.37854621781	-0.0328075340388
629.899114469	795.615523345	1801.51463781	376.0	-2.60358352816	0.0651931795951	0.0121856410458	625.931524402	753.209118348	1754.61069945	375.470056697	-2.57085025997	-0.0354600035858
629.899114469	795.615523345	1801.51463781	376.0	8.58424398557	0.405755190673	0.0758420917146	767.248377034	751.00632997	1956.16104976	437.906342755	-0.470528936376	-0.00649005429485
629.899114469	795.615523345	1801.51463781	376.0	6.13971034016	0.231633340218	0.0432959514426	546.380952627	969.624093901	1912.12241831	396.117371783	0.306357630065	0.00422562248366
629.899114469	795.615523345	1801.51463781	376.0	4.84435664061	0.272147489218	0.0508686895734	659.44167439	818.710809538	1888.7864318	410.633947875	-1.05300881226	-0.0145242594794
629.899114469	795.615523345	1801.51463781	376.0	-8.00923883756	-0.25649122654	-0.0479422853345	532.179293162	667.97280179	1657.22702778	457.074932826	-3.94997760572	-0.054482449734
629.899114469	795.615523345	1801.51463781	376.0	-14.0464585165	-0.387328602032	-0.0723978695387	473.387835262	686.488126912	1548.46563154	388.589669371	-4.7157330199	-0.0650445933779
629.899114469	795.615523345	1801.51463781	376.0	6.61299282381	0.543358285732	0.101562296399	728.985648838	823.333801903	1920.64867153	368.329220792	0.136221894862	0.00187892268775
629.899114469	795.615523345	1801.51463781	376.0	-1.80063418211	-0.083349389914	-0.0155793252176	510.149070928	870.158102964	1769.07594945	388.768775559	-2.39895939729	-0.0330890951351
629.899114469	795.615523345	1801.51463781	376.0	-12.3727298165	-0.151038085794	-0.0282314179054	521.821191998	745.061398594	1578.61809907	311.735508481	-3.91614206043	-0.0540157525577
629.899114469	795.615523345	1801.51463781	376.0	-11.3070023053	-0.309744998093	-0.0578962613258	526.913746295	645.718852455	1597.81733619	425.184737435	-4.46728991455	-0.0616177919249
629.899114469	795.615523345	1801.51463781	376.0	-17.2947390892	-0.268544944125	-0.0501953166588	520.518478769	666.407256818	1489.94738155	303.021645964	-4.94976363163	-0.0682726018155
629.899114469	795.615523345	1801.51463781	376.0	-0.326874221412	0.169701307405	0.031719870543	649.075980083	791.582929087	1795.62595087	354.967041699	-2.05486810764	-0.0283430083813
629.899114469	795.615523345	1801.51463781	376.0	1.97074049711	0.294304460801	0.0550101795889	724.712351896	755.916295863	1837.01781634	356.389168585	-1.51915286711	-0.0209538326498
629.899114469	795.615523345	1801.51463781	376.0	-1.35406408878	-0.101792473436	-0.0190266305488	486.48273501	912.112790933	1777.12097505	378.525449107	-2.12489530153	-0.0293089007107
629.899114469	795.615523345	1801.51463781	376.0	2.54932674493	0.292082980776	0.0545949496777	552.874925657	982.98873201	1847.44113229	311.577474623	0.295605763348	0.00407732087376
629.899114469	795.615523345	1801.51463781	376.0	1.45973139032	0.11575595512	0.0216366271252	573.326176712	869.105424272	1827.81191248	385.3803115	-1.57615098738	-0.021740013619
629.899114469	795.615523345	1801.51463781	376.0	-1.0873014524	0.192957990198	0.0360669140558	623.513643025	828.194596813	1781.92674299	330.218503154	-1.89466609565	-0.0261333254572
629.899114469	795.615523345	1801.51463781	376.0	-3.13426479369	0.0938988807171	0.0175511926574	768.814183421	657.018808365	1745.05039877	319.217406983	-2.72514329275	-0.0375881833483
629.899114469	795.615523345	1801.51463781	376.0	4.30067504395	0.0910993869548	0.0170279227953	502.822620048	985.033030373	1878.99192826	391.136277835	-0.157335402104	-0.00217014347729
629.899114469	795.615523345	1801.51463781	376.0	-4.98756249219	-0.0790728308218	-0.0147799683779	585.004204664	700.195639391	1711.66296945	426.463125393	-3.14971438603	-0.043444336359
629.899114469	795.615523345	1801.51463781	376.0	2.24000689679	0.0986285280001	0.0184352388785	625.495329938	792.352746808	1841.86868995	424.020613203	-1.99686541276	-0.0275429712105
629.899114469	795.615523345	1801.51463781	376.0	-9.98386260575	-0.0986407289149	-0.0184375194234	522.701924794	793.166184784	1621.65389155	305.785781974	-3.47427359171	-0.047921015058
629.899114469	795.615523345	1801.51463781	376.0	3.428179343	0.0845348502239	0.0158009065839	733.912878232	659.38589781	1863.27379049	469.975014448	-2.12152540051	-0.0292624193174
629.899114469	795.615523345	1801.51463781	376.0	-9.34712435577	-0.142322129203	-0.0266022671407	495.511368157	825.710549209	1633.12482433	311.902906965	-3.35556954178	-0.0462837178176
629.899114469	795.615523345	1801.51463781	376.0	-10.8835067194	-0.277211756902	-0.051815281664	520.226495076	672.294089439	1605.44667116	412.926086641	-4.22827466785	-0.0583210299013
629.899114469	795.615523345	1801.51463781	376.0	2.43242753303	0.438554969903	0.0819728915707	716.044787606	802.911144082	1845.33517588	326.379244189	-0.819107740393	-0.0112980377985
629.899114469	795.615523345	1801.51463781	376.0	5.26616456821	0.525665094711	0.0982551578899	689.093723338	864.49300524	1896.38536336	342.798634784	0.208105462195	0.00287042016821
629.899114469	795.615523345	1801.51463781	376.0	-7.44061451313	0.0905287850256	0.0169212682291	690.207976719	678.675220288	1667.47087822	298.58768121	-3.20978256424	-0.0442728629551
629.899114469	795.615523345	1801.51463781	376.0	-1.12805498842	-0.034960010201	-0.00653458134597	487.881770536	944.277714943	1781.19256208	349.033076597	-1.59837532706	-0.0220465562354
629.899114469	795.615523345	1801.51463781	376.0	5.39172194047	0.130180037921	0.0243327173685	632.765607563	800.322642599	1898.6472978	465.55904764	-1.60871472734	-0.0221891686529
629.899114469	795.615523345	1801.51463781	376.0	-2.21804913831	-0.0887123097579	-0.0165817401417	517.999440104	835.653316127	1761.55615791	407.903401683	-2.52493605903	-0.0348267042625
629.899114469	795.615523345	1801.51463781	376.0	-14.2111859605	-0.316441433765	-0.0591479315449	499.050743455	680.627588773	1545.49804253	365.8197103	-4.60887118278	-0.0635706370039
629.899114469	795.615523345	1801.51463781	376.0	2.24194522834	0.347575105334	0.0649673094083	563.26954341	989.9184153	1841.90360927	288.715650564	0.517412019459	0.00713671750978
629.899114469	795.615523345	1801.51463781	376.0	12.4836715886	0.462677950992	0.0864818599985	600.011939051	988.524364434	2026.40980882	437.873505334	1.98951588014	0.0274415983468
629.899114469	795.615523345	1801.51463781	376.0	-19.0100660182	-0.481439532129	-0.0899886975942	474.188492954	636.591836718	1459.04551584	348.265186165	-5.73059225756	-0.0790426518284
629.899114469	795.615523345	1801.51463781	376.0	-0.249717628121	0.20203176673	0.0377629470523	669.791370783	780.240607074	1797.01593819	346.983960333	-1.99408440218	-0.0275046124438
629.899114469	795.615523345	1801.51463781	376.0	15.1355666619	1.06982331634	0.199966975017	778.245218682	968.463692497	2074.18408674	327.475175566	4.48872123526	0.0619133963484
629.899114469	795.615523345	1801.51463781	376.0	9.42545284898	0.670552101826	0.125336841463	766.71838928	819.982811842	1971.31555057	384.614349447	0.874057396336	0.0120559640874
629.899114469	795.615523345	1801.51463781	376.0	1.27465246763	0.422410662028	0.0789552639305	745.549471586	767.303405032	1824.4776886	311.624811982	-1.16432893299	-0.0160597094205
629.899114469	795.615523345	1801.51463781	376.0	0.442078698665	0.205545002987	0.0384196267266	698.805086622	753.349232113	1809.47875028	357.324431546	-1.98638837434	-0.0273984603358
629.899114469	795.615523345	1801.51463781	376.0	-16.1393614189	-0.402507149701	-0.0752349812526	525.775767684	600.416821121	1510.7616794	384.569090597	-5.40363823644	-0.0745329411923
629.899114469	795.615523345	1801.51463781	376.0	-2.63769182793	0.048297293016	0.00902753140487	685.675750188	664.981165579	1753.99623343	403.339317666	-2.72966851395	-0.0376506001924
629.899114469	795.615523345	1801.51463781	376.0	15.0406468359	0.688901962598	0.128766721981	699.71754516	920.565484027	2072.47409218	452.191062997	2.30476944576	0.0317899233898
629.899114469	795.615523345	1801.51463781	376.0	-6.43213470751	-0.0537526251409	-0.0100472196525	545.391116558	791.053364393	1685.63878953	349.194308584	-3.01965663898	-0.0416504363998
629.899114469	795.615523345	1801.51463781	376.0	-12.8065031093	-0.293130540717	-0.0547907552743	488.334334536	713.888243213	1570.80360971	368.581031959	-4.26812001223	-0.0588706208583
629.899114469	795.615523345	1801.51463781	376.0	7.32953677819	0.274813237638	0.0513669603062	687.768233321	790.741775465	1933.55731576	455.047306972	-0.963096425001	-0.0132840886207
629.899114469	795.615523345	1801.51463781	376.0	-3.96727674466	-0.101661466411	-0.0190021432545	542.969473596	757.052472779	1730.04356654	430.021620161	-2.93078579518	-0.0404246316577
629.899114469	795.615523345	1801.51463781	376.0	-3.13853227949	0.138258918288	0.0258427884651	745.372601218	676.687290213	1744.97351939	322.913627956	-2.65654770956	-0.0366420373732
629.899114469	795.615523345	1801.51463781	376.0	-9.90595332353	-0.138866661716	-0.0259563853675	581.495456242	661.71762459	1623.05743868	379.844357843	-3.85150454085	-0.0531242005634
629.899114469	795.615523345	1801.51463781	376.0	-6.98705744766	0.100501638645	0.0187853530177	635.244766083	757.192693662	1675.64177514	283.204315397	-3.08872843559	-0.0426031508358
629.899114469	795.615523345	1801.51463781	376.0	4.85893432884	0.000850752360096	0.000159019132728	492.790685871	958.600847477	1889.04905099	437.657517643	-0.75196573927	-0.0103719412313
629.899114469	795.615523345	1801.51463781	376.0	11.3741959323	0.804156914954	0.15030970373	711.273628424	950.292448747	2006.42244247	344.856365297	2.77753292147	0.0383107989168
629.899114469	795.615523345	1801.51463781	376.0	-5.25657698909	0.12700854452	0.0237399148636	723.365870143	678.337386105	1706.81663391	305.11337766	-2.91634864459	-0.0402254985461
629.899114469	795.615523345	1801.51463781	376.0	-17.283798527	-0.310716671111	-0.0580778824507	477.540130678	715.126105865	1490.14447738	297.478240837	-4.83033999822	-0.0666253792858
629.899114469	795.615523345	1801.51463781	376.0	1.87343705463	0.084031667533	0.0157068537445	621.197193653	787.439318118	1835.26488058	426.628368812	-2.07041414317	-0.0285574364576
629.899114469	795.615523345	1801.51463781	376.0	-4.70305278195	-0.0421798394489	-0.00788408213998	550.846443355	793.659316016	1716.78845352	372.282694152	-2.81852304704	-0.0388761799591
629.899114469	795.615523345	1801.51463781	376.0	-1.97437325266	-0.0141661041581	-0.00264786993609	584.791927465	754.561120967	1765.94601466	426.592966231	-2.61949912941	-0.0361310224746
629.899114469	795.615523345	1801.51463781	376.0	7.80254713391	0.309814446903	0.0579092424118	571.290663599	961.979494417	1942.07866655	408.808508539	0.650247096759	0.00896892547254
629.899114469	795.615523345	1801.51463781	376.0	-5.25243226439	0.0909970485597	0.0170087941233	703.363519119	671.833681738	1706.89130173	331.694100872	-2.93612831886	-0.0404983216395
629.899114469	795.615523345	1801.51463781	376.0	11.489479592	0.666616209216	0.124601160601	722.909911215	875.06594557	2008.49929447	410.523437687	1.46464395792	0.0202019856265
629.899114469	795.615523345	1801.51463781	376.0	4.1617918041	0.12992850199	0.0242857013066	746.428793828	684.933057065	1876.48992636	445.128075468	-1.92492164504	-0.0265506433799
629.899114469	795.615523345	1801.51463781	376.0	3.03671194232	0.0684512831961	0.0127946323731	750.548604056	650.104141445	1856.22144796	455.568702462	-2.16506516226	-0.0298629677554
629.899114469	795.615523345	1801.51463781	376.0	-13.5363495182	-0.219395642449	-0.0410085312988	518.702461221	703.223966392	1557.65531982	335.728892205	-4.26768643133	-0.0588646404321
629.899114469	795.615523345	1801.51463781	376.0	5.03363890056	0.489383024999	0.0914734626167	702.503634751	836.080453539	1892.19637942	353.612291133	-0.14991762452	-0.00206782930373
629.899114469	795.615523345	1801.51463781	376.0	4.86516333793	0.126096694178	0.0235694755473	695.832188449	724.299528048	1889.1612675	469.029551003	-1.85707727351	-0.025614858945
629.899114469	795.615523345	1801.51463781	376.0	10.241805104	0.72564659085	0.135634876794	727.16557293	889.519863099	1986.02225594	369.336819911	1.7071576635	0.0235470022552
629.899114469	795.615523345	1801.51463781	376.0	7.90964631581	0.625021874769	0.116826518648	699.172928569	889.163551099	1944.00807399	355.671594324	1.0741539045	0.0148159159241
629.899114469	795.615523345	1801.51463781	376.0	14.3503506793	0.765034698206	0.142997139852	769.361273117	849.952628109	2060.03830588	440.724404653	1.9014477116	0.0262268649876
629.899114469	795.615523345	1801.51463781	376.0	0.838607014505	0.148977516237	0.0278462647172	561.80597647	899.172218062	1816.62226593	355.644071402	-1.27855900903	-0.0176352966763
629.899114469	795.615523345	1801.51463781	376.0	-9.09500173834	-0.204022788928	-0.0381351007342	504.69243298	747.251016647	1637.66685019	385.723400562	-3.60370746361	-0.0497063098429
629.899114469	795.615523345	1801.51463781	376.0	-6.14998513355	-0.0952646460851	-0.0178064759038	613.908448919	649.966668799	1690.72175541	426.846637691	-3.42390301641	-0.0472262485022
629.899114469	795.615523345	1801.51463781	376.0	-18.0944170755	-0.211447734885	-0.0395229411	578.693816308	613.112914502	1475.54106557	283.734334762	-5.13809829878	-0.0708703213624
629.899114469	795.615523345	1801.51463781	376.0	-0.595344075956	-0.0223542577035	-0.00417836592588	519.514099049	891.35072106	1790.78942714	379.924607031	-2.01531216795	-0.0277974092131
629.899114469	795.615523345	1801.51463781	376.0	-2.1998689708	0.0611015083071	0.0114208426742	742.986053535	639.638571301	1761.88367629	379.259051457	-2.66668730815	-0.0367818939056
629.899114469	795.615523345	1801.51463781	376.0	-0.386807892629	0.0098924057838	0.00184904781006	571.820843594	807.864927368	1794.54623701	414.860466047	-2.32019776233	-0.0320027277563
629.899114469	795.615523345	1801.51463781	376.0	3.93001453351	0.116079499309	0.0216971026745	669.400838633	746.106881277	1872.3144249	456.806704994	-1.92180582871	-0.026507666603
629.899114469	795.615523345	1801.51463781	376.0	-13.5733198417	-0.300540958619	-0.0561758801157	529.477404307	644.258407492	1556.98929403	383.253482229	-4.66343562639	-0.0643232500192
629.899114469	795.615523345	1801.51463781	376.0	-2.57747659717	0.185987584399	0.0347640344671	582.32845897	877.785057323	1755.08101963	294.967503338	-1.76874615837	-0.0243964987361
629.899114469	795.615523345	1801.51463781	376.0	8.42932909668	0.664863460427	0.124273544005	765.876085622	818.249639803	1953.37023536	369.244509935	0.73941882943	0.0101988804059
629.899114469	795.615523345	1801.51463781	376.0	-0.535257985514	-0.0914445545965	-0.0170924401115	505.656266614	877.282530616	1791.87188686	408.933089625	-2.2662227271	-0.0312582445118
629.899114469	795.615523345	1801.51463781	376.0	-2.73347936892	0.0928484334536	0.0173548473745	613.245320749	799.371858251	1752.27060686	339.653427862	-2.49280000944	-0.034383448406
629.899114469	795.615523345	1801.51463781	376.0	-4.12601996005	-0.0610304583863	-0.0114075623152	534.66809244	815.72389221	1727.18378427	376.791799625	-2.72886306613	-0.0376394905673
629.899114469	795.615523345	1801.51463781	376.0	8.10335603383	0.665841541262	0.124456362853	749.532780228	837.280139739	1947.49778292	360.684862951	0.830267296919	0.0114519627161
629.899114469	795.615523345	1801.51463781	376.0	-9.08307322419	-0.246336629725	-0.0460442298551	499.706454508	727.268006888	1637.88174412	410.907282722	-3.75792694455	-0.0518334750972
629.899114469	795.615523345	1801.51463781	376.0	-3.37720833336	0.0924727676331	0.0172846294641	645.065087623	746.022317193	1740.67373534	349.586330523	-2.63933041448	-0.036404557441
629.899114469	795.615523345	1801.51463781	376.0	-0.861639046116	0.114832607998	0.0214640388781	603.620901856	824.811777237	1785.99208427	357.559405181	-2.11371323747	-0.0291546653444
629.899114469	795.615523345	1801.51463781	376.0	1.19534913083	0.254093649185	0.0474941400347	674.280449555	793.365755402	1823.04902738	355.402822422	-1.61239202292	-0.0222398899714
629.899114469	795.615523345	1801.51463781	376.0	-14.7956347551	-0.292012093276	-0.0545816996778	493.430862506	702.174846682	1534.96911194	339.363402755	-4.53705168424	-0.0625800232309
629.899114469	795.615523345	1801.51463781	376.0	1.12049518809	-0.00967659193043	-0.00180870877204	555.824349778	828.143868622	1821.70052264	437.732304244	-2.16736506024	-0.0298946904861
629.899114469	795.615523345	1801.51463781	376.0	-11.6163671569	-0.212969091935	-0.0398073069037	570.076736587	634.976289841	1592.2440831	387.191056672	-4.28201785752	-0.0590623152761
629.899114469	795.615523345	1801.51463781	376.0	8.84913173175	0.286362789951	0.0535257551311	570.45931751	952.888535819	1960.93304128	437.585187952	0.538997597107	0.00743444961527
629.899114469	795.615523345	1801.51463781	376.0	16.8549427982	0.826637800648	0.154511738439	708.809705717	972.815906723	2105.15889952	423.533287079	3.6775240933	0.0507244702524
629.899114469	795.615523345	1801.51463781	376.0	-5.27345167869	-0.0197537090365	-0.00369228206289	578.638416057	755.441019585	1706.5126339	372.433198262	-2.93615697472	-0.0404987168927
629.899114469	795.615523345	1801.51463781	376.0	-0.127738157845	0.0492085361387	0.0091978572222	531.806389546	904.016070447	1799.2134162	363.39095621	-1.6486231834	-0.0227396301159
629.899114469	795.615523345	1801.51463781	376.0	2.44681205764	0.203898526355	0.038111874085	747.662004681	711.979090384	1845.59431519	385.953220128	-1.8387294641	-0.0253617857117
629.899114469	795.615523345	1801.51463781	376.0	13.3842787872	0.695129668743	0.129930779204	754.427916669	845.29008615	2042.63437933	442.916376512	1.5012045116	0.0207062691255
629.899114469	795.615523345	1801.51463781	376.0	2.76649469544	0.138065665448	0.025806666439	517.040390364	977.672475767	1851.35344471	356.640578575	-0.248548156856	-0.0034282504394
629.899114469	795.615523345	1801.51463781	376.0	-2.98455707619	0.129901433411	0.024280641759	686.495199719	724.092608506	1747.74740521	337.159596988	-2.5944778176	-0.0357859009324
629.899114469	795.615523345	1801.51463781	376.0	4.52084064864	0.170991432698	0.0319610154576	733.662825663	714.622527812	1882.95824385	434.672890377	-1.75763342455	-0.024243219649
629.899114469	795.615523345	1801.51463781	376.0	-13.3099591116	-0.310016580297	-0.0579470243545	520.474768816	652.730691607	1561.73377613	388.528315709	-4.62415825173	-0.0637814931274
629.899114469	795.615523345	1801.51463781	376.0	-4.77575614254	-0.0936801392519	-0.0175103064022	485.214257193	914.26077158	1715.47869184	316.003663067	-2.47170568773	-0.0340924922445
629.899114469	795.615523345	1801.51463781	376.0	7.7505406358	0.327489731777	0.0612130339769	654.380813426	844.599011293	1941.14176188	442.161937159	-0.431014889973	-0.00594503296514
629.899114469	795.615523345	1801.51463781	376.0	9.23845103362	0.551362129238	0.103058341914	736.930642506	819.245069983	1967.94668549	411.770973002	0.402523310775	0.00555204566587
629.899114469	795.615523345	1801.51463781	376.0	1.62907672977	0.426782466557	0.0797724236555	666.967134495	854.932588108	1830.86269356	308.962970959	-0.646198328537	-0.00891308039362
629.899114469	795.615523345	1801.51463781	376.0	-11.8843100977	-0.311621763646	-0.0582470586254	558.389386851	601.806263427	1587.4170518	427.221401523	-4.71807350099	-0.0650768758757
629.899114469	795.615523345	1801.51463781	376.0	2.61805696855	0.289478032153	0.0541080433931	744.603889021	737.593744014	1848.67931733	366.481684294	-1.49940074106	-0.0206813895319
629.899114469	795.615523345	1801.51463781	376.0	-13.3478377887	-0.216773740822	-0.0405184562285	557.653015645	647.034029949	1561.05138622	356.364340625	-4.43346463562	-0.0611512363533
629.899114469	795.615523345	1801.51463781	376.0	1.20887774684	-0.0358935646577	-0.00670907750612	543.66614757	829.971277412	1823.29274738	449.655322395	-2.18916758664	-0.0301954149882
629.899114469	795.615523345	1801.51463781	376.0	1.66433482451	0.0826572334586	0.0154499501792	587.601908469	835.554466739	1831.4978733	408.341498092	-1.89097228416	-0.0260823763332
629.899114469	795.615523345	1801.51463781	376.0	4.8978416585	0.397315818315	0.0742646389375	780.183638317	734.810005391	1889.74997223	374.756328521	-0.881096353825	-0.0121530531562
629.899114469	795.615523345	1801.51463781	376.0	2.63892077975	0.218319497916	0.040807382788	651.336734353	808.625306906	1849.05518194	389.093140682	-1.50727672148	-0.0207900237446
629.899114469	795.615523345	1801.51463781	376.0	7.76133717493	0.755632939804	0.141239801833	698.274524869	944.379722329	1941.33626311	298.682015913	2.09316439845	0.028871233082
629.899114469	795.615523345	1801.51463781	376.0	0.998622454335	0.0925408233866	0.0172973501657	522.172034599	942.379620138	1819.50496751	354.953312769	-1.00296920411	-0.0138340579877
629.899114469	795.615523345	1801.51463781	376.0	11.8261009809	0.536593441455	0.100297839524	779.128923669	773.398140988	2014.56357807	462.036513409	0.357884294332	0.00493633509424
629.899114469	795.615523345	1801.51463781	376.0	6.35737717742	0.271449711324	0.0507382637989	549.755122828	983.783223946	1916.04371825	382.505371473	0.652108333647	0.00899459770547
629.899114469	795.615523345	1801.51463781	376.0	-4.25164264512	-0.0264599807978	-0.00494579080333	528.774265639	867.436279926	1724.92067321	328.71012765	-2.59577180028	-0.0358037489694
629.899114469	795.615523345	1801.51463781	376.0	7.55155672401	0.550958011973	0.102982805976	648.994161331	936.135594818	1937.55703758	352.427281432	1.23154419927	0.0169868165417
629.899114469	795.615523345	1801.51463781	376.0	13.2985817134	0.70658449306	0.132071867862	717.942271988	898.621090452	2041.090534	424.527171563	2.00680354165	0.0276800488504
629.899114469	795.615523345	1801.51463781	376.0	8.91331733182	0.460129811215	0.0860055721898	629.535317603	930.120985229	1962.08935426	402.43305143	0.95513178347	0.0131742314961
629.899114469	795.615523345	1801.51463781	376.0	1.49521962921	-0.00796982730564	-0.00148968734685	762.777004283	596.808483696	1828.4512383	468.865750323	-2.55726805674	-0.0352726628516
629.899114469	795.615523345	1801.51463781	376.0	-3.8653802963	0.0391032696267	0.00730902236013	673.388225962	669.582948529	1731.87924597	388.908071478	-2.86140100652	-0.0394676000899
629.899114469	795.615523345	1801.51463781	376.0	-16.2426855529	-0.375449334604	-0.0701774457204	489.465666081	663.764889667	1508.90028	355.669724255	-5.0337721016	-0.0694313393324
629.899114469	795.615523345	1801.51463781	376.0	18.5327065441	0.830784537648	0.155286829467	710.609380526	972.805797239	2135.38405899	451.968881224	3.83076195504	0.0528380959316
629.899114469	795.615523345	1801.51463781	376.0	-8.17367042905	-0.136191473622	-0.0254563502097	586.329963581	659.08812076	1654.26476859	408.846684248	-3.68440633266	-0.0508193976918
629.899114469	795.615523345	1801.51463781	376.0	0.482577903186	-0.097940185337	-0.0183065766985	509.756335969	855.81042456	1810.20834938	444.64158885	-2.24959974884	-0.031028962053
629.899114469	795.615523345	1801.51463781	376.0	-6.62864153597	-0.10503288594	-0.019632315129	533.967628265	769.004833748	1682.09869026	379.126228243	-3.14530633252	-0.043383535621
629.899114469	795.615523345	1801.51463781	376.0	0.638680400534	0.126447683985	0.0236350811187	539.048162259	926.919716375	1813.02055872	347.052680085	-1.10105247481	-0.015186930687
629.899114469	795.615523345	1801.51463781	376.0	-3.09334500076	-0.0845754006412	-0.0158084861012	540.053843574	779.912567254	1745.78757483	425.821163999	-2.75606710136	-0.0380147186394
629.899114469	795.615523345	1801.51463781	376.0	-15.3933403125	-0.156169742834	-0.0291906061372	591.627776976	629.516561234	1524.20135884	303.057020625	-4.62092337203	-0.0637368740969
629.899114469	795.615523345	1801.51463781	376.0	-8.72857577361	0.020002583708	0.00373880069308	700.029801416	620.479316519	1644.26806758	323.758949645	-3.49608230682	-0.0482218249216
629.899114469	795.615523345	1801.51463781	376.0	10.5493364046	0.339769073905	0.063508238113	570.613882831	980.880210475	1991.56247734	440.068384031	1.24034777854	0.0171082452212
629.899114469	795.615523345	1801.51463781	376.0	-12.5887624826	-0.0610549410371	-0.0114121385116	637.111745762	631.055699408	1574.72623897	306.558793801	-4.09416709206	-0.0564712702353
629.899114469	795.615523345	1801.51463781	376.0	10.8523762225	0.463300875303	0.0865982944492	612.973439214	962.174817739	1997.02178401	421.873527059	1.51431882864	0.0208871562572
629.899114469	795.615523345	1801.51463781	376.0	2.19094597569	0.451203032991	0.0843370155124	672.580769074	856.638421031	1840.98485027	311.765660168	-0.481479827841	-0.00664110107367
629.899114469	795.615523345	1801.51463781	376.0	-5.32847873739	-0.0435879994493	-0.00814728961669	531.276379225	842.927861317	1705.52131339	331.317072845	-2.80568998384	-0.0386991721909
629.899114469	795.615523345	1801.51463781	376.0	-11.0376461156	-0.0431203145158	-0.00805987187211	559.371628768	757.984828254	1602.66982737	285.313370349	-3.65271185673	-0.0503822325066
629.899114469	795.615523345	1801.51463781	376.0	-1.59860990065	-0.0920769317703	-0.0172106414524	475.977890529	938.879817266	1772.71544645	357.857738658	-1.86662677837	-0.0257465762533
629.899114469	795.615523345	1801.51463781	376.0	5.28189646602	0.0517912556316	0.00968060852928	502.680628042	964.984538542	1896.6687758	429.00360922	-0.463677451461	-0.00639555105464
629.899114469	795.615523345	1801.51463781	376.0	-6.78349487366	-0.228129173096	-0.0426409669339	490.138553746	763.78246039	1679.30898471	425.387970573	-3.36471874664	-0.0464099137467
629.899114469	795.615523345	1801.51463781	376.0	11.4862441658	0.619762893423	0.115843531481	644.742541361	982.222205633	2008.4410078	381.476260802	2.45152935832	0.0338141980459
629.899114469	795.615523345	1801.51463781	376.0	-11.4776461247	-0.116635880628	-0.0218010991829	540.616875529	736.14874858	1594.7431628	317.977538692	-3.79196988581	-0.0523030329077
629.899114469	795.615523345	1801.51463781	376.0	3.84310983417	0.527542738244	0.0986061192979	761.184157468	781.354525204	1870.74882402	328.210141352	-0.446736446547	-0.00616188202134
629.899114469	795.615523345	1801.51463781	376.0	4.65394843753	0.667767836843	0.124816418101	714.960939986	877.294337981	1885.35620015	293.100922186	0.720048598595	0.00993170480821
629.899114469	795.615523345	1801.51463781	376.0	4.37830776008	0.631592815732	0.118054731912	765.774337266	803.70349415	1880.390493	310.912661585	0.0604353345443	0.0008335908213
629.899114469	795.615523345	1801.51463781	376.0	7.46830271952	0.793440607485	0.148306655605	726.596897243	912.973985566	1936.0572045	296.486321694	1.85789703416	0.0256261659884
629.899114469	795.615523345	1801.51463781	376.0	7.12033109655	0.492098011543	0.091980936737	709.294972591	831.270736499	1929.78844478	389.22273569	0.0494750266089	0.000682414160123
629.899114469	795.615523345	1801.51463781	376.0	-0.187959536751	0.136071188051	0.0254338669253	781.586797916	675.747061458	1798.12851925	340.794659872	-2.26020723662	-0.0311752722292
629.899114469	795.615523345	1801.51463781	376.0	13.1745004279	0.708064898295	0.132348579121	687.931763943	947.67229222	2038.85519148	403.251135318	2.5387582525	0.0350173552069
629.899114469	795.615523345	1801.51463781	376.0	3.21862924428	0.462439427317	0.086437276134	633.814119507	916.923993109	1859.49871479	308.760602172	0.206574551446	0.00284930415788
629.899114469	795.615523345	1801.51463781	376.0	14.0798004672	0.910024769326	0.170098087725	779.936308994	887.556383383	2055.16430421	387.67161183	2.8049023521	0.0386883083048
629.899114469	795.615523345	1801.51463781	376.0	-2.6463924915	0.0045640103379	0.000853086044467	698.06565873	623.025557728	1753.83948971	432.748273248	-2.89387147663	-0.0399154686432
629.899114469	795.615523345	1801.51463781	376.0	-9.02827553224	-0.102188941822	-0.0191007367892	552.232705018	730.87252731	1638.86893256	355.763700231	-3.49900787206	-0.0482621775456
629.899114469	795.615523345	1801.51463781	376.0	1.6074641727	0.227142164097	0.0424564792704	534.391896649	986.167214777	1830.47334018	309.914228756	0.0112140827029	0.000154677002799
629.899114469	795.615523345	1801.51463781	376.0	12.6297168107	0.745054742633	0.139262568716	675.332173943	990.502417252	2029.04083487	363.206243679	3.17530271989	0.0437972788951
629.899114469	795.615523345	1801.51463781	376.0	8.30296159436	0.490356227654	0.091655369655	700.290170217	842.372944134	1951.09370631	408.430591957	0.228998258154	0.0031585966642
629.899114469	795.615523345	1801.51463781	376.0	20.1920156733	0.924111434899	0.172731109327	739.656958352	968.520361156	2165.27675584	457.099436331	4.32390854845	0.0596401179097
629.899114469	795.615523345	1801.51463781	376.0	-2.15332052139	0.263622394359	0.0492752138989	704.525430684	760.770496944	1762.72225342	297.426325794	-2.12701820395	-0.0293381821235
629.899114469	795.615523345	1801.51463781	376.0	-5.44515022301	0.0890208193223	0.0166394054808	682.389809066	691.445823939	1703.4194595	329.583826492	-2.94172765976	-0.0405755539277
629.899114469	795.615523345	1801.51463781	376.0	-5.76235680038	-0.1481551264	-0.0276925469907	597.67596904	639.961987386	1697.70493657	460.066980146	-3.56863423211	-0.0492225411326
629.899114469	795.615523345	1801.51463781	376.0	1.60947285279	0.0751348094427	0.0140438896155	680.643310693	695.549361113	1830.50952685	454.316855044	-2.26418861683	-0.0312301878184
629.899114469	795.615523345	1801.51463781	376.0	-8.2925347825	-0.22986490956	-0.042965403656	556.415960982	647.668425934	1652.12340986	448.039022946	-3.98148740908	-0.0549170677114
629.899114469	795.615523345	1801.51463781	376.0	3.07637814837	0.212897606986	0.0397939452309	549.960182336	950.120836209	1856.93604047	356.855021927	-0.298611099656	-0.00411877378835
629.899114469	795.615523345	1801.51463781	376.0	-9.84416790964	-0.100657614025	-0.0188145072943	637.138146303	614.707517638	1624.17051195	372.32484801	-3.8754491908	-0.0534544715972
629.899114469	795.615523345	1801.51463781	376.0	-8.13573142904	-0.127393785189	-0.0238119224653	512.520359197	796.244065948	1654.94824523	346.183820083	-3.25838938983	-0.0449433019286
629.899114469	795.615523345	1801.51463781	376.0	15.7545464984	0.834653783878	0.156010053061	706.455412651	980.975113415	2085.3350991	397.904573038	3.72318434968	0.0513542668921
629.899114469	795.615523345	1801.51463781	376.0	-1.77237071051	0.217088788218	0.0405773435921	608.519888155	854.389057902	1769.58512003	306.676173971	-1.74448750146	-0.0240618965719
629.899114469	795.615523345	1801.51463781	376.0	-17.8242334643	-0.347139240195	-0.0648858392888	523.624901196	625.1626598	1480.40846288	331.620901879	-5.32961082736	-0.0735118734808
629.899114469	795.615523345	1801.51463781	376.0	-6.02660968017	-0.129284339165	-0.0241652970401	489.278439868	873.935407701	1692.94438226	329.730534693	-2.87293374671	-0.0396266723684
629.899114469	795.615523345	1801.51463781	376.0	14.5724303284	0.9357630302	0.174908977607	775.316884532	905.930343915	2064.03910327	382.791874817	3.14604865814	0.043393774595
629.899114469	795.615523345	1801.51463781	376.0	-0.501003498981	0.080992610619	0.0151388057232	535.76517939	910.922235305	1792.48898644	345.80157175	-1.52851172205	-0.0210829203041
629.899114469	795.615523345	1801.51463781	376.0	-2.34506981748	0.26124018315	0.0488299407757	628.54664754	842.661329423	1759.26786179	288.059884822	-1.77637953969	-0.0245017867543
629.899114469	795.615523345	1801.51463781	376.0	-3.22784840398	-0.012464650873	-0.00232984128468	627.491150294	689.182088364	1743.36447633	426.691237672	-2.87823059803	-0.0396997323866
629.899114469	795.615523345	1801.51463781	376.0	13.8312099711	0.633520464318	0.118415040059	658.475228682	965.024317649	2050.68591003	427.186363699	2.4981626365	0.0344574156758
629.899114469	795.615523345	1801.51463781	376.0	-8.31484084903	-0.247860577829	-0.046329079968	577.040043531	611.275762102	1651.72156281	463.405757174	-4.17861464069	-0.0576360640095
629.899114469	795.615523345	1801.51463781	376.0	-13.0559460282	-0.329904795477	-0.0616644477527	497.601662685	677.492596459	1566.30985901	391.215599867	-4.53401757323	-0.0625381734239
629.899114469	795.615523345	1801.51463781	376.0	-5.77113062077	0.0464811772807	0.00868807051975	653.018383288	694.307141923	1697.54687491	350.221349703	-3.01764635858	-0.0416227083942
629.899114469	795.615523345	1801.51463781	376.0	-11.9696419103	-0.0983605959899	-0.018385158129	601.863907437	654.31046268	1585.87978671	329.705416589	-4.02460494803	-0.0555117923866
629.899114469	795.615523345	1801.51463781	376.0	0.423067722403	0.0756204863486	0.0141346703455	684.720389738	690.090909631	1809.13626476	434.324965392	-2.36664236578	-0.0326433429763
629.899114469	795.615523345	1801.51463781	376.0	16.3185930207	0.716386696212	0.133904055367	703.978235078	926.517776048	2095.49647977	465.000468641	2.58766921551	0.0356919891795
629.899114469	795.615523345	1801.51463781	376.0	12.6274153647	0.592889411107	0.110820450674	696.38466559	885.52766348	2028.99937399	447.087044917	1.35622010196	0.018706484165
629.899114469	795.615523345	1801.51463781	376.0	0.247993728917	-0.0551103138037	-0.0103009932343	528.874118353	848.606012316	1805.98228114	428.502150472	-2.24048726448	-0.0309032726135
629.899114469	795.615523345	1801.51463781	376.0	-13.3780956304	-0.189710151136	-0.0354598413337	559.583565564	658.227761688	1560.50628677	342.694959519	-4.34568408751	-0.0599404701726
629.899114469	795.615523345	1801.51463781	376.0	-10.8875088696	-0.133793531349	-0.0250081367008	630.910656022	602.247368722	1605.37457183	372.216547091	-4.09934802505	-0.05654273138
629.899114469	795.615523345	1801.51463781	376.0	-20.4778727711	-0.397832731889	-0.074361258297	497.369629508	635.325039284	1432.60276233	299.908093537	-5.73782305233	-0.0791423869287
629.899114469	795.615523345	1801.51463781	376.0	-11.1940965403	-0.13835036395	-0.0258598811121	503.529583676	801.104891968	1599.85135007	295.216874425	-3.63839038638	-0.0501846949846
629.899114469	795.615523345	1801.51463781	376.0	-7.38881979527	-0.129107053058	-0.0241321594501	641.199558432	596.996455186	1668.40396764	430.207954022	-3.76385287341	-0.051915212047
629.899114469	795.615523345	1801.51463781	376.0	-4.85967107744	-0.0186249375893	-0.00348129674567	583.325854167	748.671228691	1713.966952	381.969869147	-2.90743233466	-0.0401025149608
629.899114469	795.615523345	1801.51463781	376.0	9.6003492443	0.623290825887	0.11650295811	765.622195348	808.154899034	1974.46633473	400.68924035	0.647008909528	0.00892426082108
629.899114469	795.615523345	1801.51463781	376.0	0.34382202382	0.14187860883	0.0265193661365	711.284361554	714.630372781	1807.7086419	381.793907566	-2.2309676302	-0.0307719673131
629.899114469	795.615523345	1801.51463781	376.0	-5.17937401815	-0.183169216664	-0.0342372367596	500.973567977	778.414335605	1708.20745673	428.819553149	-3.09347011499	-0.0426685533102
629.899114469	795.615523345	1801.51463781	376.0	0.865532571133	0.0511140072545	0.00955402004757	648.32982509	714.46331336	1817.10733378	454.314195328	-2.34974132853	-0.0324102252211
629.899114469	795.615523345	1801.51463781	376.0	9.50601669299	0.45107782308	0.0843136117906	696.909758551	834.949288582	1972.76692001	440.907872879	0.132576372565	0.00182863962158
629.899114469	795.615523345	1801.51463781	376.0	-4.37594247419	0.0630119018069	0.0117779255714	689.337538241	668.387853846	1722.6813936	364.956001513	-2.8734389261	-0.0396336403601
629.899114469	795.615523345	1801.51463781	376.0	1.66011350294	0.00315628258015	0.000589959360776	565.456892575	819.078584477	1831.42182557	446.886348522	-2.13007438755	-0.02938033638
629.899114469	795.615523345	1801.51463781	376.0	4.76643109605	0.0854691474629	0.0159755415819	568.06325817	866.889535007	1887.38259171	452.429798534	-1.40031516505	-0.0193146919318
629.899114469	795.615523345	1801.51463781	376.0	-8.11992734518	-0.220291801025	-0.0411760375749	473.008868274	814.888911618	1655.23295811	367.335178219	-3.28941115955	-0.0453711884076
629.899114469	795.615523345	1801.51463781	376.0	-1.36894035109	-0.0622990491967	-0.0116446820928	481.929887297	942.234936412	1776.85297701	352.688153297	-1.72418713609	-0.0237818915323
629.899114469	795.615523345	1801.51463781	376.0	-2.8992098143	0.0401385895626	0.00750254010516	683.793654685	660.886312299	1749.28494863	404.604981645	-2.77701616653	-0.0383036712625
629.899114469	795.615523345	1801.51463781	376.0	-20.3765603071	-0.314148370493	-0.0587193215874	542.590504478	609.072162122	1434.4279212	282.765254599	-5.66920841849	-0.078195978186
629.899114469	795.615523345	1801.51463781	376.0	13.1514102994	0.624145337755	0.116662679954	708.666970414	880.384555923	2038.43921944	449.387693099	1.48038664429	0.0204191261282
629.899114469	795.615523345	1801.51463781	376.0	16.173531231	0.688401534767	0.128673184069	693.65394819	930.875729039	2092.88317039	468.353493162	2.50499726578	0.0345516864245
629.899114469	795.615523345	1801.51463781	376.0	-2.96593998706	0.0623638605128	0.0116567963575	779.995053057	643.175091984	1748.0827948	324.912649757	-2.75768133424	-0.0380369839206
629.899114469	795.615523345	1801.51463781	376.0	-4.33338978413	0.0803978312821	0.0150276320153	581.962102694	834.523902221	1723.44798654	306.961981624	-2.56944035992	-0.0354405566885
629.899114469	795.615523345	1801.51463781	376.0	-16.4853365543	-0.255089723969	-0.0476803222373	509.198128204	692.656054638	1504.5288867	302.674703854	-4.7300614949	-0.0652422275158
629.899114469	795.615523345	1801.51463781	376.0	-4.96344383239	0.0539098048636	0.0100765990399	603.910601956	775.365947133	1712.09747063	332.820921545	-2.80932700234	-0.0387493379633
629.899114469	795.615523345	1801.51463781	376.0	11.7122919294	0.739635367306	0.138249601366	715.026401415	915.109865866	2012.51329135	382.377024065	2.16486407219	0.0298601940992
629.899114469	795.615523345	1801.51463781	376.0	0.910147909884	-0.0199381336014	-0.00372675394419	543.493775767	849.437209111	1817.91108564	424.980100759	-2.13965838203	-0.0295125294072
629.899114469	795.615523345	1801.51463781	376.0	-3.22111956239	0.0717972378314	0.0134200444545	741.928840559	643.083782208	1743.4856974	358.473074629	-2.75556082072	-0.0380077354582
629.899114469	795.615523345	1801.51463781	376.0	4.64203358506	-0.0233445407065	-0.00436346555261	504.598165816	922.532572287	1885.14155234	458.010814238	-1.26374100007	-0.0174309103458
629.899114469	795.615523345	1801.51463781	376.0	-1.49322969068	0.173788903291	0.0324839071572	724.196653413	716.94048451	1774.61388636	333.476748437	-2.37311346837	-0.0327325995638
629.899114469	795.615523345	1801.51463781	376.0	-4.11897740204	0.0722191819433	0.0134989125128	641.698983715	732.188704723	1727.31065699	353.42296855	-2.75508064517	-0.0380011123472
629.899114469	795.615523345	1801.51463781	376.0	-0.739412797264	-0.0990655489055	-0.0185169250291	500.625121898	883.642822278	1788.19400804	403.926063862	-2.26709561525	-0.0312702843483
629.899114469	795.615523345	1801.51463781	376.0	-15.4993943277	-0.363613417401	-0.0679651247479	531.162040344	610.930233986	1522.29078023	380.198505897	-5.17417394854	-0.0713679165316
629.899114469	795.615523345	1801.51463781	376.0	-7.58388716753	-0.0463067840056	-0.0086554736459	539.700440053	809.492614594	1664.88980038	315.69674573	-3.12423433972	-0.0430928874444
629.899114469	795.615523345	1801.51463781	376.0	-2.55420248394	-0.0876425660824	-0.0163817880528	537.025617843	784.737641151	1755.50030619	433.737047193	-2.70021934579	-0.0372444047695
629.899114469	795.615523345	1801.51463781	376.0	12.5971480992	0.703352487695	0.131467754709	735.067908665	872.578466363	2028.45410477	420.807729741	1.68937915251	0.0233017814139
629.899114469	795.615523345	1801.51463781	376.0	2.02979011479	0.0329489102273	0.00615867480884	608.252048295	760.57051124	1838.08160385	469.259044315	-2.20040964331	-0.0303504778387
629.899114469	795.615523345	1801.51463781	376.0	20.4008414022	0.860982122392	0.16093123783	712.085461843	988.333116787	2169.03878191	468.620203282	4.31849339062	0.0595654260776
629.899114469	795.615523345	1801.51463781	376.0	6.14531503138	0.164326487931	0.0307152313889	727.68902177	718.158355421	1912.22338764	466.376010453	-1.64646527787	-0.0227098659016
629.899114469	795.615523345	1801.51463781	376.0	-7.26056536706	-0.162343722843	-0.0303446210921	616.21979612	608.219927479	1670.71448994	446.27476634	-3.82766568241	-0.0527953887229
629.899114469	795.615523345	1801.51463781	376.0	-4.12947329343	0.161178670149	0.0301268542335	715.208306183	713.980535974	1727.12157197	297.932729812	-2.74420002369	-0.0378510348095
629.899114469	795.615523345	1801.51463781	376.0	-8.66496380358	0.0234855114724	0.00438981522848	659.874882794	664.336412306	1645.41404653	321.202751431	-3.42902853629	-0.0472969453281
629.899114469	795.615523345	1801.51463781	376.0	0.876527463361	-0.0145222445437	-0.00271443823246	480.504140112	973.318344556	1817.30540837	363.482923704	-0.985019491815	-0.0135864757492
629.899114469	795.615523345	1801.51463781	376.0	2.57100437627	0.270969070552	0.0506484244022	626.285637693	856.042373929	1847.83165799	365.503646369	-1.04339387341	-0.0143916396333
629.899114469	795.615523345	1801.51463781	376.0	-7.06130499824	-0.015144094856	-0.00283067193571	558.351832172	797.42391136	1674.30419465	318.528451118	-3.06418941518	-0.0422646815887
629.899114469	795.615523345	1801.51463781	376.0	-6.07264616958	0.00405908948389	0.000758708314745	704.583084066	613.594699797	1692.11502817	373.937244304	-3.23122000388	-0.0445685517776
629.899114469	795.615523345	1801.51463781	376.0	7.90179237924	0.320593719457	0.0599240597115	734.229508701	759.042381742	1943.86658418	450.594693732	-0.840199415665	-0.0115889574575
629.899114469	795.615523345	1801.51463781	376.0	-12.6521357261	-0.138823071317	-0.0259482376293	630.099380447	597.638707343	1573.58456071	345.846472922	-4.31986137632	-0.0595842948458
629.899114469	795.615523345	1801.51463781	376.0	-3.80621768591	-0.0991318097198	-0.018529310228	611.065370586	653.238977634	1732.94506906	468.640720835	-3.23536364911	-0.044625705505
629.899114469	795.615523345	1801.51463781	376.0	15.5136504748	0.972724698972	0.181817700742	743.622267646	983.885695451	2080.99532198	353.487358881	4.32372476702	0.0596375829934
629.899114469	795.615523345	1801.51463781	376.0	9.67826559193	0.410586982718	0.0767452304146	691.583077923	828.637469232	1975.87000914	455.649461985	-0.0530964150654	-0.00073236434573
629.899114469	795.615523345	1801.51463781	376.0	-7.39884315043	-0.0706091668254	-0.0131979751075	658.911022756	610.892664599	1668.22339543	398.419708076	-3.55840421603	-0.0490814374625
629.899114469	795.615523345	1801.51463781	376.0	12.4622204629	0.556186356817	0.103960066695	628.413974952	981.638080695	2026.02336365	415.971308002	2.27631500717	0.0313974483748
629.899114469	795.615523345	1801.51463781	376.0	6.94336018098	0.421438652008	0.0787735798146	782.2373441	740.351905328	1926.60028783	404.011038402	-0.578568249147	-0.00798025171238
629.899114469	795.615523345	1801.51463781	376.0	2.83076929666	-0.0336680959746	-0.00629310205133	492.059180919	940.619137427	1852.51136106	419.833042711	-1.24834968105	-0.0172186162904
629.899114469	795.615523345	1801.51463781	376.0	17.3035049074	0.843183778043	0.157604444494	723.52090227	953.872807404	2113.23981158	435.846101902	3.54523740333	0.0488998262528
629.899114469	795.615523345	1801.51463781	376.0	-9.22337177966	-0.230820951883	-0.0431441031557	490.845352635	756.629983839	1635.3542451	387.87890863	-3.62228842872	-0.0499625990168
629.899114469	795.615523345	1801.51463781	376.0	-4.7776320655	0.0165573910536	0.00309483944928	693.360374297	632.713831542	1715.44489681	389.370690975	-3.04556079154	-0.0420077350557
629.899114469	795.615523345	1801.51463781	376.0	-3.8518009769	-0.07060571139	-0.0131973292318	527.549183216	825.33478203	1732.1238794	379.23991415	-2.68839113786	-0.037081257074
629.899114469	795.615523345	1801.51463781	376.0	-11.1063839957	-0.227247952476	-0.0424762527992	564.504825509	635.640387176	1601.4315044	401.286291715	-4.26680548182	-0.0588524894044
629.899114469	795.615523345	1801.51463781	376.0	20.807273398	0.891137971104	0.166567845066	718.966104425	992.207323504	2176.36071381	465.187285882	4.54111649039	0.0626360895226
629.899114469	795.615523345	1801.51463781	376.0	-10.2363012758	-0.0608899947614	-0.011381307432	630.491756848	643.978110579	1617.10617196	342.636304533	-3.77433284058	-0.0520597633183
629.899114469	795.615523345	1801.51463781	376.0	-6.03266092323	0.0478878660501	0.00895100300001	718.495208842	630.055793198	1692.83536823	344.284366193	-3.12317369166	-0.043078257816
629.899114469	795.615523345	1801.51463781	376.0	-9.16203418679	-0.151271039549	-0.0282749606634	493.424025986	822.880252981	1636.45925082	320.154971851	-3.33989960308	-0.0460675807322
629.899114469	795.615523345	1801.51463781	376.0	-9.57795193485	0.0480248752798	0.00897661220183	628.313071726	717.587405989	1628.96643171	283.06595399	-3.47548282597	-0.0479376941513
629.899114469	795.615523345	1801.51463781	376.0	-2.35661227244	0.0094942406381	0.00177462441834	693.27372569	631.385010999	1759.05992277	434.40118608	-2.84277276824	-0.0392106588723
629.899114469	795.615523345	1801.51463781	376.0	-17.7062295547	-0.261670568207	-0.0489103865808	557.240144668	618.521485792	1482.53432058	306.772690121	-5.15736809141	-0.0711361116057
629.899114469	795.615523345	1801.51463781	376.0	6.11923072152	0.0678989872723	0.0126913994901	541.497141342	901.353364806	1911.75347498	468.902968836	-1.05417702554	-0.014540372766
629.899114469	795.615523345	1801.51463781	376.0	6.53775599927	0.311283848071	0.0581838968358	778.171459843	718.204295942	1919.29326913	422.91751334	-1.04284296986	-0.0143840409635
629.899114469	795.615523345	1801.51463781	376.0	-3.09068509291	0.0769888373634	0.0143904368904	603.71461242	803.151143258	1745.83549346	338.969737779	-2.54688257122	-0.0351294147755
629.899114469	795.615523345	1801.51463781	376.0	-12.8174837372	-0.414974115906	-0.0775652553096	485.967682115	654.399957362	1570.60579209	430.238152612	-4.84301257986	-0.0668001735153
629.899114469	795.615523345	1801.51463781	376.0	-16.020122199	-0.288385476262	-0.0539038273386	486.676493823	713.939724934	1512.9097914	312.293572647	-4.63724980452	-0.0639620662693
629.899114469	795.615523345	1801.51463781	376.0	3.30720709592	0.523236001736	0.0978011218197	652.833418791	911.758619747	1861.09445775	296.502419212	0.369118686482	0.00509129222733
629.899114469	795.615523345	1801.51463781	376.0	12.0341066565	0.764857841926	0.142964082603	716.777200248	923.492013509	2018.31083076	378.041617003	2.38742685951	0.0329300256484
629.899114469	795.615523345	1801.51463781	376.0	14.7197555966	0.76080526206	0.142206591039	719.012746302	920.644634165	2066.69318954	427.03580907	2.58529857079	0.0356592906315
629.899114469	795.615523345	1801.51463781	376.0	15.1574030915	0.847965948456	0.158498308123	765.266874026	885.894330152	2074.57747322	423.416269042	2.63020463661	0.0362786846429
629.899114469	795.615523345	1801.51463781	376.0	-7.79059297027	-0.219296856395	-0.0409900666158	571.110045519	633.995601097	1661.16596508	456.060318466	-3.96165196526	-0.0546434753829
629.899114469	795.615523345	1801.51463781	376.0	3.0254923256	0.523931369107	0.0979310970294	734.126846002	807.394093829	1856.01932493	314.498385095	-0.444789789934	-0.0061350315853
629.899114469	795.615523345	1801.51463781	376.0	4.99135229607	0.246729734629	0.0461177074074	551.398679881	966.134666925	1891.43458005	373.901233247	0.206286306587	0.00284532836671
629.899114469	795.615523345	1801.51463781	376.0	-15.325790629	-0.217933294855	-0.0407351953001	567.926316748	629.610765157	1525.41827627	327.881194367	-4.72538944779	-0.0651777854867
629.899114469	795.615523345	1801.51463781	376.0	-10.9941681193	-0.385653604865	-0.072084785956	517.021462823	624.028327113	1603.45308984	462.403299904	-4.77079107043	-0.0658040147645
629.899114469	795.615523345	1801.51463781	376.0	5.63048149604	0.266294924378	0.0497747522201	551.598112971	976.451106652	1902.94858614	374.899366522	0.468122621418	0.0064568637437
629.899114469	795.615523345	1801.51463781	376.0	6.81149944918	0.765187581847	0.143025716233	765.805267094	845.964165788	1924.22479745	312.455364564	1.08886926833	0.0150188864597
629.899114469	795.615523345	1801.51463781	376.0	0.0742538198501	-0.0835400301814	-0.0156149589124	487.623702442	921.217424209	1802.85233125	394.011204598	-1.85282018385	-0.0255561404669
629.899114469	795.615523345	1801.51463781	376.0	6.33970606011	0.368181967699	0.068819059383	761.001070602	745.990447364	1915.72537048	408.733852516	-0.823362878733	-0.0113567293618
629.899114469	795.615523345	1801.51463781	376.0	3.8114138614	0.324610160168	0.0606747962931	640.779880165	857.253049134	1870.17781644	372.144887135	-0.717422600541	-0.00989548414539
629.899114469	795.615523345	1801.51463781	376.0	3.79702554752	0.0433422731627	0.00810135946966	567.352715732	848.467791862	1869.91860885	454.098101261	-1.74780788899	-0.0241076950206
629.899114469	795.615523345	1801.51463781	376.0	2.41674253466	0.0754641490421	0.0141054484191	536.891848467	909.840857919	1845.05260833	398.319901948	-1.2566005832	-0.0173324218373
629.899114469	795.615523345	1801.51463781	376.0	-4.89803991166	0.0474738694893	0.00887362046529	600.686485901	775.530643299	1713.27573184	337.05860264	-2.8042308034	-0.0386790455642
629.899114469	795.615523345	1801.51463781	376.0	4.99473187504	0.0164986469362	0.00308385924042	522.160259624	910.005043241	1891.49546366	459.330160797	-1.23232732033	-0.0169976182115
629.899114469	795.615523345	1801.51463781	376.0	-10.4430829393	-0.195624756758	-0.0365653750949	492.218463942	779.93780523	1613.38097002	341.224700852	-3.62672174541	-0.0500237482126
629.899114469	795.615523345	1801.51463781	376.0	13.0625920074	0.490782158833	0.0917349829594	631.985975014	942.797984361	2036.83914491	462.05518553	1.56925427229	0.0216448865143
629.899114469	795.615523345	1801.51463781	376.0	-5.78451074916	0.0450653302117	0.00842342620779	627.735312927	726.707173385	1697.30582994	342.86334363	-2.97497053916	-0.0410340764022
629.899114469	795.615523345	1801.51463781	376.0	9.43610061589	0.530998066834	0.0992519751091	700.804567976	855.754076419	1971.50737165	414.948727254	0.586183704748	0.00808529247929
629.899114469	795.615523345	1801.51463781	376.0	-1.66460862677	0.145034769253	0.0271093026642	676.727786357	750.001812344	1771.52646974	344.79687104	-2.40074959404	-0.0331137875041
629.899114469	795.615523345	1801.51463781	376.0	10.6837992909	0.95468830118	0.178446411436	761.855098957	931.259830245	1993.98484591	300.869916712	3.05505893636	0.0421387439498
629.899114469	795.615523345	1801.51463781	376.0	-2.29317898263	0.0887552491717	0.0165897662003	647.40393393	741.919230892	1760.20268277	370.879517948	-2.53043369459	-0.0349025337185
629.899114469	795.615523345	1801.51463781	376.0	-2.77403915307	0.161743583075	0.0302324454346	694.240669333	737.672558463	1751.53991641	319.626688617	-2.5285641157	-0.0348767464235
629.899114469	795.615523345	1801.51463781	376.0	2.24658685181	0.58853797299	0.110007097755	753.226751874	802.374268443	1841.9872288	286.386208483	-0.37857721409	-0.00522175467711
629.899114469	795.615523345	1801.51463781	376.0	15.9813193442	0.766059791269	0.143188746032	717.025044139	927.149714216	2089.42044512	445.245686762	2.78393532131	0.0383991078802
629.899114469	795.615523345	1801.51463781	376.0	5.85283862731	0.0929876429443	0.0173808678401	509.816728626	972.198728545	1906.95438241	424.938925242	-0.180237761966	-0.00248603809608
629.899114469	795.615523345	1801.51463781	376.0	6.90492702045	0.26708682239	0.0499227705401	607.062192847	884.458966553	1925.90790882	434.386749418	-0.417037786331	-0.00575224532871
629.899114469	795.615523345	1801.51463781	376.0	7.56036548573	0.651443778036	0.121765192156	648.479669857	986.016980743	1937.71572871	303.219078112	2.18370100851	0.0301200139105
629.899114469	795.615523345	1801.51463781	376.0	11.4033252409	0.365520167891	0.0683215267086	578.238147041	979.694765423	2006.94721123	449.014298762	1.39422788588	0.0192307294605
629.899114469	795.615523345	1801.51463781	376.0	-10.2762590261	-0.0906109510738	-0.0169366263689	542.338756709	755.586845216	1616.38632724	318.460725314	-3.57565736607	-0.0493194119457
629.899114469	795.615523345	1801.51463781	376.0	0.989388514559	0.0808627271213	0.0151145284339	769.771898414	657.934106662	1819.33861673	391.632611653	-2.28561350919	-0.031525703575
629.899114469	795.615523345	1801.51463781	376.0	16.0760239525	0.955963412585	0.178684750016	767.653668153	929.601813541	2091.1265625	393.871080804	3.63674238671	0.0501619639546
629.899114469	795.615523345	1801.51463781	376.0	-0.48032842972	0.142549190732	0.0266447085481	539.386962887	931.951345406	1792.86145084	321.52314255	-1.12948145519	-0.0155790545543
629.899114469	795.615523345	1801.51463781	376.0	-3.67177076068	-0.0397925752991	-0.00743786454189	534.61769651	842.033826115	1735.36715009	358.715627469	-2.61667824292	-0.0360921136954
629.899114469	795.615523345	1801.51463781	376.0	-10.1076227645	-0.240328157264	-0.0449211508906	482.317059493	767.415478408	1619.42433418	369.691796276	-3.68385944308	-0.0508118543873
629.899114469	795.615523345	1801.51463781	376.0	-3.01628180979	-0.0801006695721	-0.0149720877705	510.645828822	870.013683639	1747.17587949	366.516367032	-2.52003973454	-0.0347591687523
629.899114469	795.615523345	1801.51463781	376.0	7.99783300488	0.330675715246	0.0618085449057	687.20838304	808.343647707	1945.59677011	450.044739358	-0.613973553202	-0.00846860073381
629.899114469	795.615523345	1801.51463781	376.0	6.25025467913	0.470175457178	0.0878832630239	660.152642436	885.223231916	1914.11389076	368.738016408	0.288560882548	0.0039801501041
629.899114469	795.615523345	1801.51463781	376.0	1.46502836076	0.27037494254	0.0505373724374	675.37408026	797.388186439	1827.90733818	355.145071483	-1.51120007769	-0.0208441390026
629.899114469	795.615523345	1801.51463781	376.0	2.30724189428	-0.00892953299453	-0.00166907158776	541.704275741	861.982033987	1843.07993827	439.393628542	-1.93038870352	-0.0266260510831
629.899114469	795.615523345	1801.51463781	376.0	22.0201128794	1.05882794056	0.19791176459	774.272358273	978.328378537	2198.2101946	445.60945779	5.22323376847	0.072044603703
629.899114469	795.615523345	1801.51463781	376.0	-19.0768301229	-0.425072764343	-0.0794528531483	512.067466522	606.039275611	1457.84275072	339.736008587	-5.7596933021	-0.0794440455462
629.899114469	795.615523345	1801.51463781	376.0	-2.31339320908	0.00917082537466	0.00171417296723	776.219517177	602.797980645	1759.83852052	380.821022701	-2.81982276716	-0.0388941071332
629.899114469	795.615523345	1801.51463781	376.0	-4.57973951481	0.0503392874435	0.00940921260626	579.02650645	823.465894154	1719.00996008	316.517559477	-2.70537009385	-0.0373154495703
629.899114469	795.615523345	1801.51463781	376.0	-7.54422848473	-0.0474110890195	-0.00886188579803	572.917682746	738.561327858	1665.60425735	354.125246748	-3.24806899304	-0.0448009516282
629.899114469	795.615523345	1801.51463781	376.0	13.1973680902	0.582767301568	0.108928467583	669.159093994	922.395302661	2039.26715577	447.71275911	1.73131162959	0.0238801604081
629.899114469	795.615523345	1801.51463781	376.0	21.1195660815	1.08419638884	0.202653530625	780.100056556	980.990311651	2181.98671221	420.896344008	5.30603545004	0.0731866958627
629.899114469	795.615523345	1801.51463781	376.0	-7.40256706901	0.0215274138244	0.00402381566812	574.394445687	796.686568336	1668.15630849	297.075294469	-3.10634940553	-0.042846198697
629.899114469	795.615523345	1801.51463781	376.0	2.12883036745	0.0304529540991	0.00569214095311	520.839660975	916.848464341	1839.8658285	402.177703182	-1.35987503227	-0.0187568969968
629.899114469	795.615523345	1801.51463781	376.0	1.04568403427	0.311518903048	0.0582278323454	656.705868108	830.115718541	1820.35278876	333.531202108	-1.25479555547	-0.017307524903
629.899114469	795.615523345	1801.51463781	376.0	7.16520830997	0.451436787328	0.0843807079118	726.699956845	800.589806758	1930.59691435	403.307150745	-0.265155861935	-0.00365732223359
629.899114469	795.615523345	1801.51463781	376.0	8.52175794441	0.837870263668	0.156611264237	723.270346333	940.115802539	1955.03535458	291.64920571	2.43995183888	0.0336545081225
629.899114469	795.615523345	1801.51463781	376.0	3.22656046301	0.10857236281	0.0202938995907	605.991311305	823.25068475	1859.64159685	430.399600799	-1.74168241423	-0.0240232057136
629.899114469	795.615523345	1801.51463781	376.0	5.34057594809	0.0938032322292	0.0175333144354	521.531627227	948.532482614	1897.72589526	427.661785422	-0.514062059295	-0.00709051116269
629.899114469	795.615523345	1801.51463781	376.0	12.5115989521	0.635344702957	0.118756019244	759.700033746	820.27498266	2026.91292436	446.937907956	1.02023511995	0.0140722085511
629.899114469	795.615523345	1801.51463781	376.0	-1.83367707622	0.105151328499	0.019654453925	683.086396745	710.988077383	1768.48067688	374.406202748	-2.50156669287	-0.0345043681775
629.899114469	795.615523345	1801.51463781	376.0	12.9866980434	0.616153683513	0.115168912806	666.203255833	942.048054789	2035.47190404	427.220593414	2.07535467023	0.0286255816584
629.899114469	795.615523345	1801.51463781	376.0	13.9450365544	0.680526256462	0.127201169432	659.144425655	988.99066056	2052.73651259	404.601426374	3.0162259975	0.0416031172069
629.899114469	795.615523345	1801.51463781	376.0	-7.74168987849	0.0263946312169	0.00493357592839	572.700847604	804.248803712	1662.04696144	285.097310123	-3.15159668805	-0.0434702991455
629.899114469	795.615523345	1801.51463781	376.0	-9.40439472161	-0.0362598583589	-0.0067775436185	659.116751337	627.494454625	1632.09309031	345.481884345	-3.66149494262	-0.0505033785189
629.899114469	795.615523345	1801.51463781	376.0	-4.62912653656	0.0596578882701	0.0111510071533	632.769711539	733.652103353	1718.12024566	351.698430763	-2.82113708805	-0.0389122356973
629.899114469	795.615523345	1801.51463781	376.0	11.3175272571	0.418285939498	0.0781842877566	642.264706269	895.023417378	2005.40154799	468.113424343	0.626600084899	0.0086427597917
629.899114469	795.615523345	1801.51463781	376.0	1.42128384348	0.0074759789627	0.00139737924537	763.670966588	610.951586047	1827.1192743	452.496721664	-2.47861382515	-0.0341877768986
629.899114469	795.615523345	1801.51463781	376.0	11.7931746442	0.854579138057	0.159734418328	736.261305691	930.853039536	2013.97040529	346.856060066	2.80019829241	0.0386234247228
629.899114469	795.615523345	1801.51463781	376.0	-0.617306632996	-0.145344326296	-0.0271671637936	483.295662996	888.389987151	1790.39376846	418.708118313	-2.29631899429	-0.0316733654385
629.899114469	795.615523345	1801.51463781	376.0	-11.3587015112	-0.0675635942898	-0.0126287092131	658.462495945	606.403470627	1596.88596742	332.020000853	-3.99161627194	-0.0550567761646
629.899114469	795.615523345	1801.51463781	376.0	-11.9818880781	-0.135609167956	-0.0253475080291	518.768582772	764.340148998	1585.6591702	302.55043843	-3.80985956095	-0.0525497870475
629.899114469	795.615523345	1801.51463781	376.0	-3.65225362871	0.0580060232498	0.0108422473364	603.46399067	783.586531481	1735.71875408	348.668231932	-2.64559997239	-0.0364910341019
629.899114469	795.615523345	1801.51463781	376.0	7.9669363905	0.278135377081	0.0519879209497	659.687435285	822.341177703	1945.04016307	463.011550087	-0.745228786432	-0.0102790177439
629.899114469	795.615523345	1801.51463781	376.0	0.836794649661	0.0269649289427	0.00504017363415	568.673467485	834.830757915	1816.58961592	413.085390516	-2.11868244104	-0.0292232060833
629.899114469	795.615523345	1801.51463781	376.0	-8.42104135005	-0.114769780033	-0.0214522953333	588.80660472	667.92157104	1649.80834524	393.080169477	-3.63315747449	-0.0501125168896
629.899114469	795.615523345	1801.51463781	376.0	-5.7941533485	-0.0101525309877	-0.0018976693435	696.373382614	611.393054603	1697.1321171	389.365679887	-3.24149213367	-0.0447102363264
629.899114469	795.615523345	1801.51463781	376.0	11.4582709093	0.647787206307	0.121081720805	690.854847633	914.352430045	2007.93706549	402.729787808	1.76383839863	0.0243288054983
629.899114469	795.615523345	1801.51463781	376.0	6.26086648609	0.712126304021	0.133107720378	709.231873584	905.027191635	1914.30506402	300.045998797	1.33673636004	0.0184377428971
629.899114469	795.615523345	1801.51463781	376.0	5.9318051947	0.183166651234	0.0342367572399	617.92197619	838.463631446	1908.37697668	451.991369047	-1.16562808077	-0.0160776287002
629.899114469	795.615523345	1801.51463781	376.0	-1.3809798739	0.101907100394	0.0190480561485	592.332150515	833.842316998	1776.63608324	350.461615728	-2.15737357048	-0.0297568768342
629.899114469	795.615523345	1801.51463781	376.0	-15.197131575	-0.228723735076	-0.0427521000143	518.104174275	695.476207535	1527.73608796	314.155706151	-4.51384777591	-0.062259969323
629.899114469	795.615523345	1801.51463781	376.0	-10.1141980187	-0.206034459571	-0.0385111139386	493.213071818	769.398344441	1619.30588001	356.694463751	-3.63394858827	-0.0501234288037
629.899114469	795.615523345	1801.51463781	376.0	-4.33750440426	0.013559100165	0.00253441124579	762.144367805	609.930952478	1723.37386106	351.298540772	-3.00272150785	-0.0414168483841
629.899114469	795.615523345	1801.51463781	376.0	12.2978075746	0.969567627767	0.181227593975	759.295205374	946.108711193	2023.0614414	317.657524835	3.48173753233	0.0480239659632
629.899114469	795.615523345	1801.51463781	376.0	-3.25380541336	0.0660563818652	0.0123469872645	735.714632898	640.538565468	1742.89685701	366.64365864	-2.77219490083	-0.0382371710459
629.899114469	795.615523345	1801.51463781	376.0	-19.9892751593	-0.362471264435	-0.0677516382122	482.678044276	673.550365833	1441.40491983	285.176509718	-5.44432986518	-0.0750942050369
629.899114469	795.615523345	1801.51463781	376.0	-5.97708226436	-0.0997300332359	-0.0186411277077	627.880104118	630.748855434	1693.83662591	435.207666355	-3.46862001703	-0.0478430347177
629.899114469	795.615523345	1801.51463781	376.0	-3.89668545296	0.0780428578509	0.0145874500656	595.756487898	814.493527621	1731.31527899	321.06526347	-2.60831142676	-0.0359767093346
629.899114469	795.615523345	1801.51463781	376.0	-1.06560609229	0.0539656351044	0.0100870345989	683.826947648	673.109236189	1782.31758808	425.381404243	-2.56472123672	-0.0353754653341
629.899114469	795.615523345	1801.51463781	376.0	12.3386718444	0.81544737553	0.152420070193	693.562327506	992.312424655	2023.7976172	337.922865041	3.44878076219	0.0475693898233
629.899114469	795.615523345	1801.51463781	376.0	-1.98070478388	0.0242071988709	0.00452471006933	548.506497237	863.202644241	1765.8319512	354.122809722	-2.24660507069	-0.0309876561474
629.899114469	795.615523345	1801.51463781	376.0	8.12280745641	0.747598037147	0.139737950869	717.138228296	910.231474453	1947.84820314	320.478500394	1.75125500912	0.0241552415052
629.899114469	795.615523345	1801.51463781	376.0	1.24511558239	0.318842461754	0.0595967218231	736.667813673	750.317412156	1823.94557729	336.960351459	-1.53881936868	-0.0212250947404
629.899114469	795.615523345	1801.51463781	376.0	-0.135479086963	0.0408750960438	0.007640204868	779.678281769	633.014543477	1799.07396223	386.381136986	-2.4892012193	-0.0343338099213
629.899114469	795.615523345	1801.51463781	376.0	-0.144489945189	0.169112912577	0.0316098902014	703.533031612	735.906734162	1798.9116303	359.471864528	-2.19748447255	-0.0303101306558
629.899114469	795.615523345	1801.51463781	376.0	-9.87671671895	0.0124221374566	0.0023218948517	665.740060791	648.036672851	1623.58414039	309.807406745	-3.6182881742	-0.0499074230924
629.899114469	795.615523345	1801.51463781	376.0	-2.99148717418	0.0424431950198	0.00793330748034	732.899905794	629.601962704	1747.62255848	385.120689985	-2.7980771382	-0.0385941674234
629.899114469	795.615523345	1801.51463781	376.0	-15.8720994964	-0.36513037055	-0.0682486673926	521.050272169	623.583725847	1515.57644206	370.942444043	-5.1578970311	-0.0711434073256
629.899114469	795.615523345	1801.51463781	376.0	8.59713616136	0.924263849669	0.172759598069	782.408333258	881.206178913	1956.39330419	292.778792023	2.16569362523	0.02987163621
629.899114469	795.615523345	1801.51463781	376.0	11.7904517016	0.726766845319	0.135844270153	670.226571724	989.634246029	2013.92135108	354.060533329	3.0037885128	0.0414315656937
629.899114469	795.615523345	1801.51463781	376.0	3.3268168145	0.104613574166	0.0195539390965	657.861352026	750.655605909	1861.4477297	452.930771765	-1.98454690225	-0.0273730607207
629.899114469	795.615523345	1801.51463781	376.0	5.27832956532	0.339008707828	0.0633661136128	645.579278564	857.524874359	1896.60451757	393.500364643	-0.516127810888	-0.00711900428811
629.899114469	795.615523345	1801.51463781	376.0	-3.49810423201	-0.151483108982	-0.0283145998098	497.331933391	823.123429669	1738.49577803	418.040414968	-2.74537112711	-0.0378671879601
629.899114469	795.615523345	1801.51463781	376.0	-6.96476128209	-0.07972371475	-0.0149016289252	539.503411543	778.743848107	1676.04344383	357.796184178	-3.12717683494	-0.0431334735854
629.899114469	795.615523345	1801.51463781	376.0	1.22361956829	0.0199083094068	0.00372117932838	781.469133697	614.216240204	1823.55832345	427.872949547	-2.44889097408	-0.033777806539
629.899114469	795.615523345	1801.51463781	376.0	-14.8711851636	-0.338544867336	-0.0632794144554	502.273560399	663.737508623	1533.60806028	367.596991255	-4.80284999151	-0.0662462067794
629.899114469	795.615523345	1801.51463781	376.0	14.5524466685	1.12015707466	0.209375154142	786.423731133	980.365365901	2063.67909471	296.889997673	4.77007541573	0.0657941436652
629.899114469	795.615523345	1801.51463781	376.0	5.22845084723	0.455193560415	0.0850829084887	770.255305309	757.151733352	1895.70594516	368.298906498	-0.603538215978	-0.00832466504798
629.899114469	795.615523345	1801.51463781	376.0	-8.80919851022	-0.334457236089	-0.0625153712316	492.353040695	687.382660294	1642.81563718	463.079936189	-4.12617834222	-0.0569128047203
629.899114469	795.615523345	1801.51463781	376.0	15.1446608214	0.683344193131	0.127727886567	680.770869104	950.040944073	2074.34791936	443.536106183	2.63056687056	0.0362836809732
629.899114469	795.615523345	1801.51463781	376.0	-6.86023788485	0.00510961235169	0.000955067729289	655.891098321	661.077783762	1677.92644813	360.957566048	-3.24713002684	-0.0447880003702
629.899114469	795.615523345	1801.51463781	376.0	11.6500096673	0.869898248177	0.162597803398	757.231964458	903.079698121	2011.39126728	351.079604699	2.54952914116	0.0351659191884
629.899114469	795.615523345	1801.51463781	376.0	8.88808905528	0.244930098524	0.0457813268269	546.288231806	979.0674174	1961.63486317	436.279213961	0.716297372134	0.00987996375357
629.899114469	795.615523345	1801.51463781	376.0	15.376378165	0.68182919846	0.127444709993	677.571209652	955.207647206	2078.52234122	445.743484363	2.70594778957	0.0373234177871
629.899114469	795.615523345	1801.51463781	376.0	6.19318643271	0.169138950556	0.0316147571132	580.546561065	883.77983812	1913.08579795	448.759398762	-0.846599033084	-0.0116772280425
629.899114469	795.615523345	1801.51463781	376.0	4.15923533967	0.225422263061	0.0421350024414	617.400143345	853.055825587	1876.44387128	405.987902348	-1.06551878144	-0.0146968107784
629.899114469	795.615523345	1801.51463781	376.0	8.44994495239	0.33866232949	0.0633013699981	575.92279394	968.096459093	1953.74163302	409.722379986	0.893257747689	0.0123207965198
629.899114469	795.615523345	1801.51463781	376.0	-16.4565749448	-0.17770834502	-0.0332165130878	576.047125975	636.168809588	1505.0470313	292.831095737	-4.78551815745	-0.0660071469993
629.899114469	795.615523345	1801.51463781	376.0	15.3667956708	0.821722672338	0.153593022867	744.409330555	906.967268424	2078.34971119	426.973112208	2.75092694839	0.0379438199779
629.899114469	795.615523345	1801.51463781	376.0	-1.16778291737	0.332740560507	0.062194497291	733.766724586	752.675594583	1780.47685762	294.034538451	-1.81462395657	-0.0250292959527
629.899114469	795.615523345	1801.51463781	376.0	12.6707562582	0.906241179067	0.169390874592	730.477288907	968.554144276	2029.78016653	330.748733345	3.54512080057	0.0488982179388
629.899114469	795.615523345	1801.51463781	376.0	-9.00424772214	-0.293944784477	-0.0549429503694	486.02435151	722.463226537	1639.30179707	430.814219029	-3.86973123168	-0.0533756031956
629.899114469	795.615523345	1801.51463781	376.0	2.16225052306	0.408104428915	0.0762812016663	702.677793311	808.483684596	1840.46789749	329.306419586	-0.924274107492	-0.0127486083792
629.899114469	795.615523345	1801.51463781	376.0	3.00326281301	0.323947905757	0.0605510104219	571.674405348	962.37052504	1855.618857	321.573926614	0.207642362946	0.00286403259236
629.899114469	795.615523345	1801.51463781	376.0	-2.4466406987	-0.127490193416	-0.0238299426946	526.372647416	771.932322911	1757.43804749	459.133077166	-2.8020498097	-0.0386489628924
629.899114469	795.615523345	1801.51463781	376.0	-2.71794954715	0.152344866247	0.028475675934	704.811251505	722.303017808	1752.55037887	325.436109562	-2.5569407404	-0.0352681481435
629.899114469	795.615523345	1801.51463781	376.0	-14.7229619013	-0.211193235468	-0.0394753711155	534.351533545	680.589499865	1536.27832404	321.337290634	-4.47577259381	-0.0617347943974
629.899114469	795.615523345	1801.51463781	376.0	-19.1685180141	-0.349383379785	-0.0653053046327	531.091137008	611.838703726	1456.19097994	313.261139204	-5.56167595081	-0.0767127717353
629.899114469	795.615523345	1801.51463781	376.0	1.16343038221	-0.000604706366421	-0.000113029227368	771.003283887	598.479388106	1822.47400645	452.991334458	-2.55214823393	-0.0352020446059
629.899114469	795.615523345	1801.51463781	376.0	-3.71885501034	0.0649334400474	0.0121370915976	609.304278411	779.091913743	1734.51892044	346.12272829	-2.65494228273	-0.0366198935549
629.899114469	795.615523345	1801.51463781	376.0	-7.17304337102	-0.240841013304	-0.0450170118325	547.453602094	654.965523466	1672.29121151	469.872085948	-3.89607932121	-0.0537390251201
629.899114469	795.615523345	1801.51463781	376.0	13.9950881568	0.933750625504	0.174532827197	754.941019658	938.797180661	2053.63819953	359.899999214	3.4449321133	0.0475163050111
629.899114469	795.615523345	1801.51463781	376.0	5.65317771225	0.223934159697	0.0418568522799	566.884218639	927.873523756	1903.3574618	408.599719407	-0.25645280906	-0.00353728012496
629.899114469	795.615523345	1801.51463781	376.0	3.17718053544	0.382765285972	0.0715449132658	617.85175948	909.743280716	1858.75201023	331.156970035	-0.136664145492	-0.00188502269644
629.899114469	795.615523345	1801.51463781	376.0	6.10798864838	0.319845380522	0.0597841832752	787.27583717	712.658012079	1911.55094739	411.617098142	-1.04917171241	-0.0144713339643
629.899114469	795.615523345	1801.51463781	376.0	-7.64705613603	-0.136578197057	-0.0255286349639	553.274290352	707.481683755	1663.75180216	402.995828055	-3.48556493157	-0.0480767576768
629.899114469	795.615523345	1801.51463781	376.0	10.6266797703	0.416749066135	0.0778970217074	593.747158138	975.163482316	1992.95582939	424.045188936	1.47495819925	0.0203442510242
629.899114469	795.615523345	1801.51463781	376.0	1.77365933617	0.119576654802	0.0223507765986	767.756828821	676.614283837	1833.46737038	389.096257722	-2.13315394984	-0.0294228131013
629.899114469	795.615523345	1801.51463781	376.0	-3.80764280095	0.122573253091	0.0229108884282	612.010419575	812.667133474	1732.9193954	308.24184235	-2.5129231069	-0.0346610083711
629.899114469	795.615523345	1801.51463781	376.0	-1.49552306473	0.121541448407	0.0227180277397	545.466001248	910.765795085	1774.57257089	318.340774558	-1.52709636809	-0.0210633981805
629.899114469	795.615523345	1801.51463781	376.0	7.50749336559	0.442178691161	0.0826502226469	748.841258887	776.243613728	1936.76322973	411.678357114	-0.364474227329	-0.00502723072178
629.899114469	795.615523345	1801.51463781	376.0	10.5494605999	0.714030585621	0.133463660864	697.540831228	931.043306206	1991.56471473	362.980577297	2.11741409339	0.0292057116329
629.899114469	795.615523345	1801.51463781	376.0	12.3728536947	0.529307204727	0.0989359261171	658.120394649	916.59704734	2024.41340824	449.69596625	1.38157071341	0.0190561477711
629.899114469	795.615523345	1801.51463781	376.0	12.5131887335	0.61629029436	0.115194447544	658.856401826	954.655361778	2026.94156451	413.429800902	2.18547528722	0.0301444867203
629.899114469	795.615523345	1801.51463781	376.0	-3.59635711712	0.0462118589021	0.00863773063591	625.615928204	735.483284549	1736.72573792	375.626525168	-2.72225489303	-0.0375483433521
629.899114469	795.615523345	1801.51463781	376.0	1.61646520407	-0.0603951590804	-0.0112888147814	532.844841748	831.671175537	1830.63549508	466.119477796	-2.1863327805	-0.0301563142138
629.899114469	795.615523345	1801.51463781	376.0	-4.58619816759	0.00480285224622	0.000897729391817	556.836876569	830.08876659	1718.89360651	331.967963347	-2.7190753201	-0.0375044871738
629.899114469	795.615523345	1801.51463781	376.0	-18.8230806569	-0.43231250955	-0.0808060765514	484.039045218	642.894218062	1462.41408449	335.480821212	-5.56067414424	-0.0766989537137
629.899114469	795.615523345	1801.51463781	376.0	-2.28445772859	-0.162574391975	-0.0303877368177	508.483648707	782.185351679	1760.35979744	469.690797053	-2.81350849914	-0.0388070137812
629.899114469	795.615523345	1801.51463781	376.0	-5.91333773914	-0.147756217337	-0.0276179845489	570.373801125	676.421194431	1694.98499286	448.189997304	-3.46340397522	-0.0477710893134
629.899114469	795.615523345	1801.51463781	376.0	8.40434055181	0.365392514752	0.0682976663087	575.74967127	982.259845944	1952.92006307	394.910545853	1.17218028193	0.0161680038887
629.899114469	795.615523345	1801.51463781	376.0	0.914834579248	0.0088153322309	0.00164772565064	601.252921581	749.349755835	1817.99551667	467.392839256	-2.35882995586	-0.0325355855981
629.899114469	795.615523345	1801.51463781	376.0	-9.18472964824	-0.153020668879	-0.0286019941829	477.873112695	875.66194042	1636.05038876	282.515335643	-3.2911665662	-0.0453954009131
629.899114469	795.615523345	1801.51463781	376.0	-0.875866261769	0.364904673786	0.0682064810814	667.13614515	831.113418437	1785.7357789	287.486215314	-1.33964808841	-0.0184779046678
629.899114469	795.615523345	1801.51463781	376.0	0.288388111548	0.140615270436	0.0262832281189	517.837850133	973.739256086	1806.70999186	315.132885638	-0.571773674755	-0.0078865334449
629.899114469	795.615523345	1801.51463781	376.0	-7.78038313808	-0.11906303888	-0.0222547736224	566.6718133	697.691341861	1661.3498967	396.986741543	-3.49428435985	-0.0481970256532
629.899114469	795.615523345	1801.51463781	376.0	3.65972774661	0.613166393676	0.114610540874	685.356666571	897.967045608	1867.44516887	284.121456694	0.582424606	0.00803344284138
629.899114469	795.615523345	1801.51463781	376.0	4.1272482724	0.692686231794	0.129474062017	755.915045226	831.445653643	1875.86761958	288.506920711	0.383483736256	0.00528943084491
629.899114469	795.615523345	1801.51463781	376.0	6.99857323524	0.481540327318	0.0900075378164	648.3130828	907.532379201	1927.59495909	371.749497084	0.616196957169	0.00849926837475
629.899114469	795.615523345	1801.51463781	376.0	-6.95529204011	0.000992774791786	0.000185565381642	674.133158517	638.589521876	1676.21403361	363.491353217	-3.29773322592	-0.0454859755299
629.899114469	795.615523345	1801.51463781	376.0	-11.8226446999	-0.0173438369439	-0.0032418386811	617.523302873	681.894120226	1588.52796297	289.110539869	-3.86068424809	-0.0532508172151
629.899114469	795.615523345	1801.51463781	376.0	12.644752669	0.530826328368	0.0992198744614	677.50774686	888.687669089	2029.31170806	463.116292112	1.1303338129	0.0155908112124
629.899114469	795.615523345	1801.51463781	376.0	7.84455854058	0.37433222394	0.0699686399888	597.483031753	945.050071731	1942.83550819	400.302404712	0.695473767603	0.0095927416221
629.899114469	795.615523345	1801.51463781	376.0	0.949534419123	0.486046623835	0.0908498362308	692.868169846	840.23909154	1818.62063937	285.51337798	-0.656717846468	-0.00905817719266
629.899114469	795.615523345	1801.51463781	376.0	-7.91179734	-0.197790557327	-0.0369701976313	487.212820872	796.279732421	1658.98245062	375.489897327	-3.30356600341	-0.0455664276332
629.899114469	795.615523345	1801.51463781	376.0	-6.15695724035	0.0229808532373	0.00429548658641	642.565028359	689.952459588	1690.59615189	358.078663938	-3.09763280342	-0.0427259697024
629.899114469	795.615523345	1801.51463781	376.0	7.95078392003	0.749762733133	0.140142566941	681.492496134	973.000518114	1944.74917395	290.256159707	2.42498207238	0.0334480285846
629.899114469	795.615523345	1801.51463781	376.0	-3.53477828936	-0.0567228490898	-0.010602401699	483.19259329	939.309517772	1737.83508952	315.332978455	-1.99214044882	-0.027477799294
629.899114469	795.615523345	1801.51463781	376.0	-4.01702415357	0.0374199520754	0.00699438356549	710.353144667	632.11654547	1729.14735968	386.677669547	-2.92422700828	-0.0403341656314
629.899114469	795.615523345	1801.51463781	376.0	-1.45300082334	-0.136193215693	-0.0254566758304	481.002772531	902.996508706	1775.33861529	391.339334058	-2.286885508	-0.0315432483862
629.899114469	795.615523345	1801.51463781	376.0	13.1776797555	0.778919635899	0.145592455308	786.15640931	832.628659482	2038.91246753	420.127398743	1.72756754795	0.0238285179027
629.899114469	795.615523345	1801.51463781	376.0	9.30313805495	0.594605671114	0.111141246937	778.02793097	787.296587775	1969.11203165	403.787512905	0.411737623582	0.00567913963561
629.899114469	795.615523345	1801.51463781	376.0	-10.860660789	-0.237108305827	-0.0443193095003	588.062684926	600.759806004	1605.85824394	417.035753008	-4.3978711909	-0.0606602922882
629.899114469	795.615523345	1801.51463781	376.0	9.23439711188	0.629627163246	0.117687320233	727.115434328	854.812871417	1967.8736535	385.945347754	0.94036122196	0.0129704996132
629.899114469	795.615523345	1801.51463781	376.0	-4.36713811342	0.167983250956	0.0313987384965	659.451981068	773.10087349	1722.84000545	290.287150889	-2.64433338191	-0.0364735638885
629.899114469	795.615523345	1801.51463781	376.0	-1.49515148012	0.078444650159	0.0146625514316	494.747432837	988.117286078	1774.57926504	291.714546128	-0.807719774634	-0.0111409624087
629.899114469	795.615523345	1801.51463781	376.0	4.25751871629	0.544239542106	0.101727017216	706.457540809	847.100041948	1878.2144607	324.656877938	0.0221156705175	0.000305043731276
629.899114469	795.615523345	1801.51463781	376.0	17.6674860671	0.873139003783	0.163203552109	733.855756291	950.457941828	2119.79698545	435.483287328	3.66454895223	0.0505455027894
629.899114469	795.615523345	1801.51463781	376.0	-0.164487580758	0.0183916081689	0.00343768376989	572.026610569	817.384676922	1798.55136997	409.140082479	-2.27018729231	-0.0313129281698
629.899114469	795.615523345	1801.51463781	376.0	-10.0057082692	-0.211686987248	-0.0395676611679	538.584467411	681.416770921	1621.26033873	401.259100396	-3.95696861255	-0.0545788774145
629.899114469	795.615523345	1801.51463781	376.0	9.08543180849	0.506175919173	0.0946123213407	642.080473358	929.740539164	1965.19002175	393.369009231	1.14610679855	0.0158083696351
629.899114469	795.615523345	1801.51463781	376.0	-9.22806107683	-0.086784086288	-0.0162213245398	520.015562364	814.330654678	1635.26976673	300.923549686	-3.34228026918	-0.046100417506
629.899114469	795.615523345	1801.51463781	376.0	4.86649335791	0.294379179748	0.0550241457474	744.678601356	740.914383822	1889.18522801	403.592242827	-1.24384904284	-0.017156538522
629.899114469	795.615523345	1801.51463781	376.0	-1.03906156642	-0.0386831658014	-0.00723049828063	550.139357894	805.888060613	1782.7957916	426.768373092	-2.44182734574	-0.0336803771826
629.899114469	795.615523345	1801.51463781	376.0	-18.0616010257	-0.457673167027	-0.0855463863601	503.82283168	605.214915324	1476.13225151	367.094504509	-5.73766251204	-0.0791401725799
629.899114469	795.615523345	1801.51463781	376.0	2.42181665909	0.326307900663	0.060992130965	568.176706198	969.319319253	1845.14401943	307.647993978	0.225049698488	0.00310413377225
629.899114469	795.615523345	1801.51463781	376.0	6.66784778563	0.440658347955	0.0823660463467	593.224758214	984.483405006	1921.6368917	343.928728479	1.30375108369	0.0179827735682
629.899114469	795.615523345	1801.51463781	376.0	-9.45918644908	0.0263613165311	0.00492734888431	735.119928329	608.859956716	1631.10600932	287.126124271	-3.61661613938	-0.0498843605432
629.899114469	795.615523345	1801.51463781	376.0	-1.13616846585	0.0302533401767	0.00565482993957	584.432874724	799.921049761	1781.04639659	396.692472107	-2.38264817233	-0.0328641127218
629.899114469	795.615523345	1801.51463781	376.0	-0.762076450964	0.0945683123254	0.0176763200608	686.80385405	700.624574865	1787.785719	400.357290084	-2.42261829743	-0.0334154247922
629.899114469	795.615523345	1801.51463781	376.0	0.692561602251	0.0757664713519	0.014161957262	651.434913916	730.464049176	1813.99123645	432.092273362	-2.2861095611	-0.0315325456704
629.899114469	795.615523345	1801.51463781	376.0	4.71731163647	0.341588142054	0.0638482508512	776.91427423	724.790966368	1886.49769746	384.792456859	-1.10589086173	-0.0152536670583
629.899114469	795.615523345	1801.51463781	376.0	1.61203797171	0.0309907408637	0.00579266184368	585.020915213	804.157090101	1830.55573784	441.377732528	-2.13195757213	-0.0294063113397
629.899114469	795.615523345	1801.51463781	376.0	2.19643922757	0.0216704877527	0.00405055845846	589.680447589	784.918322365	1841.08381201	466.485042055	-2.14792781825	-0.0296265905966
629.899114469	795.615523345	1801.51463781	376.0	5.48044405305	0.407481635632	0.076164791707	637.534686796	893.066903201	1900.24563965	369.64404965	0.0494000773045	0.000681380376614
629.899114469	795.615523345	1801.51463781	376.0	-0.0218169662473	0.179515061098	0.0335542170277	718.324554766	726.356629781	1801.12160197	356.440417426	-2.1699341579	-0.0299301263158
629.899114469	795.615523345	1801.51463781	376.0	-7.84422158174	-0.0410026536293	-0.00766404740735	650.218830366	637.329382619	1660.1998378	372.651624812	-3.48150827989	-0.0480208038605
629.899114469	795.615523345	1801.51463781	376.0	4.98893335334	0.18190509316	0.0340009519925	565.120858454	911.941219184	1891.39100245	414.328924808	-0.634664307804	-0.00875399045247
629.899114469	795.615523345	1801.51463781	376.0	-2.72118254803	0.135733249829	0.0253707009026	682.579250474	734.133673112	1752.49213589	335.779212304	-2.55246105787	-0.0352063594189
629.899114469	795.615523345	1801.51463781	376.0	2.65044258749	0.017930168758	0.0033514334127	494.329047867	962.487500508	1849.26274899	392.44620062	-0.84148122435	-0.0116066375772
629.899114469	795.615523345	1801.51463781	376.0	-7.18738043474	-0.0207153431389	-0.00387202675494	664.977919516	634.506702055	1672.03292721	372.548305636	-3.37318985515	-0.0465267566228
629.899114469	795.615523345	1801.51463781	376.0	1.25155654328	0.126048276558	0.0235604255249	641.799419998	784.668314777	1824.06161214	397.593877366	-2.04219776948	-0.0281682450963
629.899114469	795.615523345	1801.51463781	376.0	-6.99000354423	-0.17443630825	-0.0326049174299	550.848555908	687.980660172	1675.58870078	436.759484701	-3.57771039224	-0.0493477295482
629.899114469	795.615523345	1801.51463781	376.0	7.03461152872	0.269273523185	0.0503314996607	666.053935126	811.911562371	1928.24419422	450.278696721	-0.910278395666	-0.0125555640782
629.899114469	795.615523345	1801.51463781	376.0	0.929964165158	0.0797422668576	0.0149050966089	512.833755075	954.138967695	1818.26807838	351.295355606	-0.917500804925	-0.0126551835162
629.899114469	795.615523345	1801.51463781	376.0	-3.3961561846	-0.077954680796	-0.0145709683731	512.505133612	865.434187939	1740.33238703	362.393065475	-2.567841942	-0.0354185095448
629.899114469	795.615523345	1801.51463781	376.0	2.06949215796	0.0922464543049	0.0172423279075	660.825193852	733.932072609	1838.79684197	444.039575508	-2.1353463183	-0.0294530526662
629.899114469	795.615523345	1801.51463781	376.0	4.99124705804	0.0131575463386	0.00245935445582	483.349760219	986.368821833	1891.43268417	421.714102123	-0.340748604619	-0.00469998075337
629.899114469	795.615523345	1801.51463781	376.0	15.0110399995	0.648690516263	0.121250563787	654.586512005	981.48072678	2071.94072069	435.873481908	2.87264464567	0.0396226847678
629.899114469	795.615523345	1801.51463781	376.0	13.0406056117	0.801272269273	0.149770517621	705.03568736	962.6207956	2036.44305677	368.786573808	3.08978727048	0.0426177554548
629.899114469	795.615523345	1801.51463781	376.0	-4.16918163464	0.142713533469	0.0266754268166	670.732947677	750.222914576	1726.40622039	305.450358136	-2.71669778822	-0.0374716936306
629.899114469	795.615523345	1801.51463781	376.0	11.777307564	0.585836826247	0.109502210513	645.169706914	964.057309913	2013.68455752	404.457540693	2.11156997248	0.0291251030688
629.899114469	795.615523345	1801.51463781	376.0	23.0363994529	1.0711229015	0.200209888131	782.996934115	968.248641343	2216.51874598	465.273170525	5.22131301339	0.0720181105295
629.899114469	795.615523345	1801.51463781	376.0	-4.72230588165	0.0340565407092	0.00636570854378	755.232772278	622.340520515	1716.44160611	338.868313321	-2.99624446661	-0.0413275098842
629.899114469	795.615523345	1801.51463781	376.0	5.56724063851	0.456080371966	0.0852486676573	759.290742066	767.943357088	1901.80929284	374.575193686	-0.534265359236	-0.00736917736877
629.899114469	795.615523345	1801.51463781	376.0	2.59960402701	0.308636631799	0.0576890900558	596.604965113	912.100936309	1848.34688489	339.640983464	-0.432235924375	-0.00596187481897
629.899114469	795.615523345	1801.51463781	376.0	-17.719266784	-0.492631528484	-0.0920806595298	474.866770534	632.566107724	1482.29945299	374.866574729	-5.64039707965	-0.077798580409
629.899114469	795.615523345	1801.51463781	376.0	-1.68268733239	0.272425361742	0.050920628363	747.448497215	724.893476455	1771.20077921	298.858805542	-2.11609670493	-0.0291875407577
629.899114469	795.615523345	1801.51463781	376.0	-0.387651943409	-0.144398573583	-0.0269903875856	489.837395929	863.412569336	1794.53103131	441.281066045	-2.34926508813	-0.032403656388
629.899114469	795.615523345	1801.51463781	376.0	8.98797230488	0.312791758798	0.058465749308	660.425141148	833.210630091	1963.43427453	469.79850329	-0.465561439164	-0.00642153709192
629.899114469	795.615523345	1801.51463781	376.0	-5.93370598269	-0.00470740528001	-0.000879888837385	706.376508557	608.425048004	1694.61805597	379.81649941	-3.24221035957	-0.0447201428906
629.899114469	795.615523345	1801.51463781	376.0	-9.47781725993	-0.0553343262724	-0.0103428647238	564.884727347	742.325989054	1630.77037253	323.55965613	-3.47484685578	-0.0479289221487
629.899114469	795.615523345	1801.51463781	376.0	-10.9397936557	-0.113349950291	-0.0211869065964	592.40819416	660.043204564	1604.43265376	351.981255036	-3.91575058347	-0.0540103528754
629.899114469	795.615523345	1801.51463781	376.0	8.78234602868	0.350701773004	0.0655517332717	637.161823326	875.321958849	1959.72988706	447.24610489	-0.0197936561661	-0.000273015947118
629.899114469	795.615523345	1801.51463781	376.0	0.425552276585	0.122045187226	0.0228121845283	718.257502124	692.567597807	1809.18102437	398.355924438	-2.26966455038	-0.0313057179362
629.899114469	795.615523345	1801.51463781	376.0	6.9998232337	0.446494816189	0.0834569749886	673.567640897	859.893288624	1927.61747799	394.15654847	0.0668222276754	0.000921685898971
629.899114469	795.615523345	1801.51463781	376.0	0.499800432317	0.157615585882	0.0294608571742	786.404343853	679.513912271	1810.51861576	344.600359638	-2.10077783554	-0.0289762460074
629.899114469	795.615523345	1801.51463781	376.0	7.47014860584	0.32688644824	0.0611002706991	591.673333197	933.231127039	1936.09045842	411.185998179	0.34746370497	0.00479260282717
629.899114469	795.615523345	1801.51463781	376.0	-1.13640506262	0.166388813232	0.0311007127537	701.821224821	735.041996404	1781.04213427	344.178913042	-2.32051097866	-0.0320070479816
629.899114469	795.615523345	1801.51463781	376.0	-0.165386328641	-0.0870755284203	-0.0162757997047	516.183258462	847.302272517	1798.53517889	435.049647916	-2.31422161171	-0.0319202980926
629.899114469	795.615523345	1801.51463781	376.0	5.54764273333	0.286317102827	0.0535172154817	704.623323044	776.156074499	1901.45623371	420.676836166	-1.12502860195	-0.015517635889
629.899114469	795.615523345	1801.51463781	376.0	7.02874651471	0.328420194087	0.0613869521659	733.204553582	761.519436857	1928.13853513	433.414544693	-0.877939981884	-0.0121095169915
629.899114469	795.615523345	1801.51463781	376.0	-2.02438402036	-0.000562269350981	-0.00010509707495	485.913501357	964.728884163	1765.04506336	314.402677842	-1.37586884546	-0.0189775013167
629.899114469	795.615523345	1801.51463781	376.0	-11.7511972776	-0.0917964635065	-0.0171582174778	540.12498213	755.096568008	1589.81509874	294.593548603	-3.77278757874	-0.0520384493619
629.899114469	795.615523345	1801.51463781	376.0	-12.1025889547	-0.237538390443	-0.0443996991482	500.208117017	727.710059668	1583.48472624	355.566549555	-4.04321414334	-0.0557684709426
629.899114469	795.615523345	1801.51463781	376.0	-5.79638151331	0.123058256851	0.0230015433367	688.400146514	708.642855764	1697.09197639	300.048974111	-2.96150757252	-0.0408483803107
629.899114469	795.615523345	1801.51463781	376.0	11.9910323911	0.547754684256	0.102384053132	627.439366626	978.658158571	2017.53484157	411.437316368	2.16216106884	0.0298229112944
629.899114469	795.615523345	1801.51463781	376.0	5.34182115966	0.436369798416	0.081564448302	668.503439975	861.247331128	1897.74832793	367.997556828	-0.127588821477	-0.00175984581348
629.899114469	795.615523345	1801.51463781	376.0	7.24420159864	0.532738511684	0.0995772919036	698.090467406	857.698710065	1932.01999001	376.230812535	0.396812877231	0.00547328106525
629.899114469	795.615523345	1801.51463781	376.0	-0.417368705908	0.0682660850304	0.0127600158935	759.066550114	647.418337324	1793.99567948	387.510792046	-2.45800402118	-0.0339035037404
629.899114469	795.615523345	1801.51463781	376.0	2.10423686247	0.493025971761	0.0921543872451	698.844857125	837.229319963	1839.42277291	303.348595819	-0.492443754679	-0.00679232765075
629.899114469	795.615523345	1801.51463781	376.0	-10.1266715579	-0.238276482435	-0.0445376602683	528.09850321	682.286799223	1619.08116738	408.695864942	-4.02515371155	-0.0555193615386
629.899114469	795.615523345	1801.51463781	376.0	7.07365047682	0.504245685392	0.0942515299798	668.65849002	886.737799291	1928.94748658	373.551197272	0.513485245716	0.00708255511332
629.899114469	795.615523345	1801.51463781	376.0	10.7049764528	0.500831497276	0.0936133639769	717.266041207	827.494568528	1994.36635559	449.605745852	0.381031067599	0.00525560093241
629.899114469	795.615523345	1801.51463781	376.0	-3.27843496055	0.0963681204372	0.018012732792	719.625491952	665.115270534	1742.45315211	357.712389623	-2.70889370451	-0.0373640510966
629.899114469	795.615523345	1801.51463781	376.0	-1.96699051107	0.0378694573253	0.00707840323837	482.069835191	994.302686152	1766.07901583	289.70649449	-0.906997684433	-0.0125103128887
629.899114469	795.615523345	1801.51463781	376.0	2.756345075	0.0824820026382	0.0154171967548	779.062273327	662.897523391	1851.17059781	409.210801092	-2.1068977141	-0.0290606581255
629.899114469	795.615523345	1801.51463781	376.0	3.85098224255	0.354302085489	0.0662246888765	570.313081183	981.646911858	1870.89064661	318.930653573	0.643038446174	0.0088694958093
629.899114469	795.615523345	1801.51463781	376.0	4.68316974837	0.329219053061	0.0615362716003	663.413582504	832.047529589	1885.88262634	390.421514252	-0.783896279296	-0.010812362473
629.899114469	795.615523345	1801.51463781	376.0	1.65677940306	0.43480709019	0.0812723533066	650.233001855	879.744065388	1831.36176128	301.384694034	-0.425296537836	-0.00586615914256
629.899114469	795.615523345	1801.51463781	376.0	0.854058554224	0.24383703965	0.0455770167569	610.283327662	865.413855807	1816.90062768	341.203444216	-1.25506944358	-0.0173113026701
629.899114469	795.615523345	1801.51463781	376.0	3.37692604489	0.49777619895	0.0930422801775	689.826790267	851.7499536	1862.35045482	320.773710954	-0.211405571381	-0.0029159389156
629.899114469	795.615523345	1801.51463781	376.0	21.4433611073	1.00391267293	0.187647228585	757.13896544	980.398517571	2187.819927	450.28244399	4.9490453427	0.0682626943821
629.899114469	795.615523345	1801.51463781	376.0	-8.46798097152	0.0307735528984	0.00575206596232	646.524791608	685.083012496	1648.96272108	317.354916982	-3.36966067101	-0.0464780782208
629.899114469	795.615523345	1801.51463781	376.0	-9.41277315013	-0.0503564612174	-0.00941242265746	611.535949766	675.133899423	1631.94215169	345.272302502	-3.59928678407	-0.0496453349527
629.899114469	795.615523345	1801.51463781	376.0	-7.47052578681	-0.0385022419612	-0.00719668074041	554.321157281	782.755936885	1666.93202224	329.854928078	-3.14533578517	-0.0433839418645
629.899114469	795.615523345	1801.51463781	376.0	9.36980936637	0.812616716051	0.151890974963	740.838596673	901.796124742	1970.31312508	327.67840367	2.05762618734	0.0283810508598
629.899114469	795.615523345	1801.51463781	376.0	12.2408962269	0.63339493136	0.118391575955	751.969543048	828.372145968	2022.03617514	441.694486127	1.04070857002	0.0143546009658
629.899114469	795.615523345	1801.51463781	376.0	2.31679964649	0.188648670792	0.035261433793	691.748723632	756.737241805	1843.25212257	394.766157137	-1.83315880358	-0.0252849490149
629.899114469	795.615523345	1801.51463781	376.0	-7.82938056666	0.0583448992925	0.0109055886528	615.87816054	749.971447214	1660.46720086	294.617593102	-3.20094765734	-0.0441510021702
629.899114469	795.615523345	1801.51463781	376.0	-7.97748765836	-0.0502272949534	-0.00938827943054	668.740274492	611.438967496	1657.79902992	377.619787931	-3.56218491612	-0.04913358505
629.899114469	795.615523345	1801.51463781	376.0	11.004332427	0.554082852809	0.103566888376	692.180498799	876.054788139	1999.75929728	431.524010342	0.979573367814	0.0135113567974
629.899114469	795.615523345	1801.51463781	376.0	-1.31940573476	0.10946912921	0.0204615194786	610.6636773	812.908055867	1777.74535037	354.173617203	-2.23896024446	-0.0308822102684
629.899114469	795.615523345	1801.51463781	376.0	-7.46290475385	-0.135984640884	-0.0254176898849	498.775650043	827.933935427	1667.06931627	340.359730798	-3.11813429695	-0.0430087489234
629.899114469	795.615523345	1801.51463781	376.0	-2.45086732594	0.0317296242993	0.00593077089706	658.881649726	682.775820466	1757.36190418	415.704433991	-2.72432207808	-0.0375768562494
629.899114469	795.615523345	1801.51463781	376.0	1.13075409377	0.37236317499	0.0696005934561	641.140312645	869.501101703	1821.88533833	311.243923984	-0.776189865395	-0.0107060671089
629.899114469	795.615523345	1801.51463781	376.0	-10.7198620909	-0.325189173902	-0.0607830231593	511.465518057	660.91087881	1608.39475309	436.018356226	-4.38829065887	-0.0605281470189
629.899114469	795.615523345	1801.51463781	376.0	2.00813511079	0.517572220054	0.0967424710381	679.648763564	868.97797517	1837.69148578	289.064747048	-0.201080466836	-0.0027735236805
629.899114469	795.615523345	1801.51463781	376.0	-3.06628014661	-0.0316869729338	-0.00592279867921	560.564545543	785.173146463	1746.27515214	400.537460131	-2.66602634154	-0.0367727771247
629.899114469	795.615523345	1801.51463781	376.0	8.11861954628	0.640571320962	0.119732957189	709.897336933	880.049561777	1947.77275733	357.825858619	1.07340206997	0.0148055457927
629.899114469	795.615523345	1801.51463781	376.0	23.1589660573	1.09463858026	0.204605342105	779.849762272	989.968261687	2218.7268013	448.908777344	5.64410089018	0.0778496674507
629.899114469	795.615523345	1801.51463781	376.0	8.67986245455	0.757156789571	0.141524633565	714.661548373	919.031627019	1957.88363048	324.190455083	1.94338861663	0.0268053602294
629.899114469	795.615523345	1801.51463781	376.0	-12.3547821654	-0.385264411756	-0.0720120395805	512.838224348	629.274468104	1578.94142863	436.828736182	-4.85281783086	-0.0669354183566
629.899114469	795.615523345	1801.51463781	376.0	12.4820285459	0.954199001685	0.178354953586	767.66647861	924.06427481	2026.38020917	334.649455746	3.19480016678	0.0440662091969
629.899114469	795.615523345	1801.51463781	376.0	-3.93031788342	-0.0807717254193	-0.01509751877	652.185824897	615.809980984	1730.70938583	462.713579951	-3.27826234427	-0.0452174116452
629.899114469	795.615523345	1801.51463781	376.0	9.44072148577	0.29856705992	0.0558069270878	586.439831261	930.82024248	1971.5906173	454.330543554	0.375897205167	0.00518478903678
629.899114469	795.615523345	1801.51463781	376.0	13.9753845554	1.03001521297	0.192526208032	777.887770699	945.317199025	2053.28323627	330.078266546	3.91094506245	0.0539440698269
629.899114469	795.615523345	1801.51463781	376.0	-6.20248853056	-0.162712768234	-0.030413601539	527.940517668	735.509451432	1689.77589903	426.325929927	-3.30864176589	-0.0456364381502
629.899114469	795.615523345	1801.51463781	376.0	-9.32069805962	-0.167001029095	-0.0312151456252	593.896275837	631.157313617	1633.60089792	408.54730847	-3.95256689173	-0.0545181640238
629.899114469	795.615523345	1801.51463781	376.0	1.35330639773	0.0994761131841	0.0185936660157	754.878715722	664.860426482	1825.89465066	406.15550846	-2.22843337725	-0.0307370120999
629.899114469	795.615523345	1801.51463781	376.0	7.68775659251	0.265310847905	0.0495908126926	682.963198157	792.995271849	1940.01069815	464.052228141	-0.962187505327	-0.0132715517976
629.899114469	795.615523345	1801.51463781	376.0	9.4542062452	0.4616708942	0.086293625084	783.074210755	750.601128815	1971.83354721	438.15820764	-0.183318189783	-0.00252852675563
629.899114469	795.615523345	1801.51463781	376.0	4.42208149668	0.139736818253	0.0261190314492	662.934500181	769.409509122	1881.17908327	448.83507397	-1.76951582522	-0.0244071148306
629.899114469	795.615523345	1801.51463781	376.0	-2.21094604181	-0.167380082189	-0.0312859966708	496.649207934	809.349113895	1761.68412124	455.685799407	-2.70962532659	-0.0373741424358
629.899114469	795.615523345	1801.51463781	376.0	-6.27225912333	0.0458745637425	0.00857468481168	665.573561887	678.13282679	1688.51897159	344.812582909	-3.09688240957	-0.0427156194424
629.899114469	795.615523345	1801.51463781	376.0	7.08479871141	0.293748357188	0.0549062349884	576.065182837	944.868541519	1929.14832366	408.214599305	0.320659613358	0.00442289121873
629.899114469	795.615523345	1801.51463781	376.0	2.8036851404	0.525528716616	0.0982296666572	718.782424992	824.596799383	1852.02343602	308.644211642	-0.373157620519	-0.00514700166233
629.899114469	795.615523345	1801.51463781	376.0	-6.73068635572	-0.103264673096	-0.0193018080554	636.316825076	618.1417948	1680.26033789	425.801718014	-3.57413690278	-0.0492984400384
629.899114469	795.615523345	1801.51463781	376.0	-4.43096683416	-0.195798182576	-0.0365977911357	487.505432416	803.153219609	1721.6901217	431.031469675	-2.95456506484	-0.040752621584
629.899114469	795.615523345	1801.51463781	376.0	-6.80080382387	-0.192670399916	-0.0360131588629	505.416568789	757.825435676	1678.99716144	415.755156973	-3.32976159982	-0.0459277462044
629.899114469	795.615523345	1801.51463781	376.0	-6.41132979451	0.00506517513428	0.000946761707342	642.013531939	678.052614083	1686.01359309	365.947447066	-3.1717333574	-0.043748046309
629.899114469	795.615523345	1801.51463781	376.0	1.73935459444	0.204471334248	0.0382189409809	552.006034378	940.706923929	1832.84936544	340.13640713	-0.579478746037	-0.00799281029016
629.899114469	795.615523345	1801.51463781	376.0	10.6729837327	0.762966298219	0.142610523032	749.092230717	872.796978577	1993.79000205	371.900792757	1.74441953676	0.0240609591278
629.899114469	795.615523345	1801.51463781	376.0	-2.38704954498	-0.0232759841756	-0.00435065124778	706.154501221	602.994181018	1758.51159085	449.362908611	-2.97643255275	-0.0410542421069
629.899114469	795.615523345	1801.51463781	376.0	-5.2963881497	0.135626868863	0.0253508166099	663.584715081	750.906182889	1706.09943002	291.608532052	-2.87002633171	-0.0395865700926
629.899114469	795.615523345	1801.51463781	376.0	7.50839570621	0.269786310442	0.0504273477462	764.404693267	719.809701407	1936.77948553	452.565090853	-1.120460745	-0.0154546309656
629.899114469	795.615523345	1801.51463781	376.0	13.897298762	0.721626313169	0.134883423022	785.506447245	816.818430312	2051.87650927	449.551631716	1.4562600748	0.0200863458593
629.899114469	795.615523345	1801.51463781	376.0	20.2782123228	0.982377706638	0.183622001241	754.287657451	972.594100975	2166.8296011	439.94784267	4.65246675469	0.0641719552371
629.899114469	795.615523345	1801.51463781	376.0	2.1394031978	0.132560458076	0.0247776557151	732.881667639	690.766280559	1840.05629958	416.408351387	-2.09216247454	-0.028857413442
629.899114469	795.615523345	1801.51463781	376.0	-14.6086260709	-0.160618775634	-0.030022201053	598.976335236	619.975718433	1538.33810076	319.386047093	-4.54911132932	-0.0627463631631
629.899114469	795.615523345	1801.51463781	376.0	17.1615744198	0.837275845437	0.156500158026	760.848773649	889.561265875	2110.68291307	460.272873543	2.78349019871	0.0383929682581
629.899114469	795.615523345	1801.51463781	376.0	12.7576622578	0.541715145169	0.101255167321	628.047202055	974.917859836	2031.34579083	428.38072894	2.15433280531	0.0297149352456
629.899114469	795.615523345	1801.51463781	376.0	9.389196205	0.474510903555	0.0886936268327	610.59277743	970.9699176	1970.66238182	389.099686791	1.53695828789	0.0211994246605
629.899114469	795.615523345	1801.51463781	376.0	4.2698588824	0.326947420205	0.061111667328	564.543966012	979.844520678	1878.43677059	334.048283904	0.57749348869	0.00796542743021
629.899114469	795.615523345	1801.51463781	376.0	-11.4194944473	-0.20350078286	-0.0380375295066	524.337605237	707.070839866	1595.79077378	364.382328679	-3.98883763275	-0.0550184501069
629.899114469	795.615523345	1801.51463781	376.0	-3.21240062538	0.138799887959	0.0259439042915	671.210281766	749.500984439	1743.64277032	322.931504118	-2.59707005206	-0.0358216558905
629.899114469	795.615523345	1801.51463781	376.0	1.24218998495	-0.13612654057	-0.0254442131906	482.574860466	902.0506132	1823.89287222	439.267398557	-2.05369344907	-0.0283268061941
629.899114469	795.615523345	1801.51463781	376.0	21.1838530684	0.986943745136	0.184475466381	767.50579153	949.804173564	2183.14485169	465.8348866	4.44520691427	0.0613131988175
629.899114469	795.615523345	1801.51463781	376.0	0.450496234034	0.12140534604	0.0226925880449	596.059817211	838.865775931	1809.63039341	374.704800271	-1.87235820548	-0.0258256304204
629.899114469	795.615523345	1801.51463781	376.0	10.3258027015	0.641977921817	0.119995873237	778.240223206	800.230931963	1987.53548495	409.064329785	0.744586632567	0.0102701604492
629.899114469	795.615523345	1801.51463781	376.0	-2.95083616923	0.0978393084097	0.0182877211981	653.583004244	739.49362452	1748.35489229	355.278263524	-2.59553518319	-0.0358004852853
629.899114469	795.615523345	1801.51463781	376.0	14.1412937466	0.860834007212	0.16090355275	715.082128806	976.362773837	2056.27211464	364.827211993	3.61831393677	0.0499077784382
629.899114469	795.615523345	1801.51463781	376.0	1.23320265473	0.483185516693	0.0903150498491	737.317081262	790.40377748	1823.73096415	296.010105411	-0.897944382312	-0.012385439756
629.899114469	795.615523345	1801.51463781	376.0	-2.42792029463	-0.0360804610655	-0.00674401141412	484.218647831	949.41401972	1757.77529831	324.142630761	-1.69509370491	-0.0233806028264
629.899114469	795.615523345	1801.51463781	376.0	9.64845154528	0.69081384783	0.129124083707	682.567601038	944.849968208	1975.33290472	347.915335479	2.08581437544	0.0287698534543
629.899114469	795.615523345	1801.51463781	376.0	1.31427669797	0.150043241142	0.028045465634	573.529124707	882.332491018	1825.19152491	369.329909185	-1.37267983466	-0.0189335149608
629.899114469	795.615523345	1801.51463781	376.0	9.06702099754	0.42260633366	0.0789918380673	744.530710352	776.45162673	1964.8583483	443.876011217	-0.300302024697	-0.00414209689238
629.899114469	795.615523345	1801.51463781	376.0	-16.142727708	-0.227658204708	-0.0425529354595	498.633957411	728.318779376	1510.70103521	283.748298426	-4.54204230159	-0.0626488593323
629.899114469	795.615523345	1801.51463781	376.0	4.57365455828	0.337671182239	0.0631161088296	565.024980394	984.931221092	1883.90969416	333.953492679	0.71273543776	0.00983083362428
629.899114469	795.615523345	1801.51463781	376.0	9.36546980933	0.819903212353	0.153252936888	783.19032613	845.067073807	1970.23494733	341.977547392	1.58807671519	0.0219045064165
629.899114469	795.615523345	1801.51463781	376.0	-2.11906464012	-0.0169794871708	-0.00317373591978	555.524237814	814.509125354	1763.33937814	393.30601497	-2.4938204286	-0.0343975231532
629.899114469	795.615523345	1801.51463781	376.0	3.7007767483	0.694099416276	0.12973820865	778.664769631	804.664143027	1868.18467265	284.85575999	0.165175043992	0.00227827646885
629.899114469	795.615523345	1801.51463781	376.0	-2.06965605251	0.0370203628428	0.00691969398931	553.829737236	860.656421103	1764.22948108	349.743322737	-2.24078611868	-0.0309073947404
629.899114469	795.615523345	1801.51463781	376.0	11.5355624767	0.657341871372	0.122867639509	745.503977394	842.918468622	2009.32948439	420.90703837	1.17494104367	0.0162060833609
629.899114469	795.615523345	1801.51463781	376.0	13.1437186774	0.514183163984	0.0961090026139	623.921381052	968.87187499	2038.30065374	445.5073977	1.99418494096	0.0275059991856
629.899114469	795.615523345	1801.51463781	376.0	-0.332986795429	0.251943694757	0.0470922793938	695.957019847	768.726089227	1795.51583195	330.832722879	-1.89289320886	-0.0261088718463
629.899114469	795.615523345	1801.51463781	376.0	10.4218820155	0.674938981606	0.126156818992	750.92670181	840.875178977	1989.26636786	397.464487072	1.12649173908	0.0155378170908
629.899114469	795.615523345	1801.51463781	376.0	11.7656271227	0.846397858618	0.158205207218	746.16248125	910.869536458	2013.47413266	356.442114953	2.5499477075	0.0351716925173
629.899114469	795.615523345	1801.51463781	376.0	-6.56841349117	-0.0971579933654	-0.0181603725917	604.390681849	660.315063455	1683.1837073	418.477961995	-3.43924293814	-0.0474378336295
629.899114469	795.615523345	1801.51463781	376.0	-2.19834742777	-0.139873002876	-0.0261444865188	485.152187435	885.533737561	1761.91108711	391.225162116	-2.44434262991	-0.0337150707574
629.899114469	795.615523345	1801.51463781	376.0	-6.48466427354	-0.176788644078	-0.0330446063697	505.655866316	770.966817678	1684.69246171	408.069777719	-3.22612887417	-0.0444983292989
629.899114469	795.615523345	1801.51463781	376.0	5.99927971025	0.462163394885	0.0863856812869	601.704835929	977.692135112	1909.59253996	330.195568917	1.21994301969	0.0168268002716
629.899114469	795.615523345	1801.51463781	376.0	4.36639259157	-0.0505829556577	-0.00945475806686	494.705840904	927.680394016	1880.1758395	457.789604576	-1.31914390856	-0.018195088394
629.899114469	795.615523345	1801.51463781	376.0	-0.419439647729	0.0604955777642	0.0113075846288	608.962522896	782.598869554	1793.95837116	402.396978713	-2.3145869699	-0.0319253375159
629.899114469	795.615523345	1801.51463781	376.0	-9.34861157507	-0.192828938104	-0.0360427921689	509.75819185	744.712699243	1633.09803186	378.627140764	-3.62086626796	-0.0499429830063
629.899114469	795.615523345	1801.51463781	376.0	-12.2977705899	-0.346601121528	-0.0647852563604	505.784569611	657.483611777	1579.96850051	416.700319125	-4.59908501821	-0.0634356554236
629.899114469	795.615523345	1801.51463781	376.0	-11.7855778106	-0.00616850437544	-0.00115299147205	647.774522244	651.833248635	1589.19572841	289.587957526	-3.89109331452	-0.0536702526141
629.899114469	795.615523345	1801.51463781	376.0	-13.4353746061	-0.308456196813	-0.0576553638904	501.865095086	681.360091927	1559.47439764	376.249210627	-4.50724023026	-0.0621688307622
629.899114469	795.615523345	1801.51463781	376.0	3.33154366527	0.127123833751	0.0237614642526	644.882513237	783.422235985	1861.53288461	433.228135387	-1.85422670627	-0.0255755407761
629.899114469	795.615523345	1801.51463781	376.0	-4.72130095879	-0.137780239598	-0.0257533158127	582.025089082	667.160773512	1716.45970995	467.273847353	-3.37361778852	-0.0465326591519
629.899114469	795.615523345	1801.51463781	376.0	5.64530325028	0.45067147661	0.0842376591794	752.94281549	772.751394391	1903.21560222	377.521392337	-0.52999924602	-0.00731033442787
629.899114469	795.615523345	1801.51463781	376.0	4.03502324757	0.151162833461	0.0282547352263	728.463703445	710.287566833	1874.20617226	435.454901981	-1.87072804748	-0.0258031454825
629.899114469	795.615523345	1801.51463781	376.0	2.61072693114	0.110685751592	0.0206889255312	726.531152109	679.656063366	1848.54726563	442.360050156	-2.10805177653	-0.029076576228
629.899114469	795.615523345	1801.51463781	376.0	12.3854717956	0.625749940976	0.11696260579	767.707869787	808.608242601	2024.64072517	448.324612786	0.905174580144	0.0124851666227
629.899114469	795.615523345	1801.51463781	376.0	18.1024938202	0.858754303421	0.160514823069	745.284118068	923.748994626	2127.63371379	458.6006011	3.3162983709	0.0457420464952
629.899114469	795.615523345	1801.51463781	376.0	4.78369107621	0.517223597899	0.0966773080186	666.202283636	892.036242513	1887.69353278	329.455006632	0.353521618986	0.00487616026187
629.899114469	795.615523345	1801.51463781	376.0	-15.4897267117	-0.234732802506	-0.0438752901881	548.369779849	647.051268399	1522.46494375	327.043895498	-4.72249508892	-0.0651378632954
629.899114469	795.615523345	1801.51463781	376.0	-3.01893856612	-0.196501797456	-0.0367293079358	481.710600815	821.997295512	1747.12801764	443.420121312	-2.76779233782	-0.0381764460389
629.899114469	795.615523345	1801.51463781	376.0	11.4817240928	0.521885657683	0.0975487210623	617.231356793	984.773061057	2008.35957802	406.355160169	2.09334207817	0.0288736838368
629.899114469	795.615523345	1801.51463781	376.0	-4.86618867458	-0.125199480073	-0.0234017719762	551.443410928	721.734298279	1713.84953654	440.671827331	-3.17034776539	-0.0437289346951
629.899114469	795.615523345	1801.51463781	376.0	-9.4685170527	-0.104888010873	-0.0196052356772	626.356441372	625.41692141	1630.93791713	379.164554344	-3.8222393613	-0.0527205429144
629.899114469	795.615523345	1801.51463781	376.0	5.17242901309	0.377552785334	0.0705706140812	656.101047094	857.115768162	1894.69670362	381.479888361	-0.389295069513	-0.00536958716569
629.899114469	795.615523345	1801.51463781	376.0	-4.84176619394	0.00182649209526	0.000341400391637	651.30890943	667.608977415	1714.2895111	395.371624257	-3.0353131485	-0.0418663882552
629.899114469	795.615523345	1801.51463781	376.0	2.6596594214	0.0680730895584	0.0127239419735	769.890094363	652.911776993	1849.42879161	426.626920251	-2.16151639516	-0.0298140192436
629.899114469	795.615523345	1801.51463781	376.0	-9.48790516418	-0.124417567977	-0.0232556201827	524.574308811	767.077310427	1630.58863746	338.937018222	-3.48223514588	-0.0480308295983
629.899114469	795.615523345	1801.51463781	376.0	-1.78195976205	-0.114867121344	-0.0214704899709	508.063298708	835.644674664	1769.41237186	425.704398488	-2.5152354812	-0.0346929031889
629.899114469	795.615523345	1801.51463781	376.0	-17.4412133773	-0.27086144642	-0.050628307742	566.711283407	602.770116935	1487.30862581	317.827225467	-5.19611746893	-0.0716705857784
629.899114469	795.615523345	1801.51463781	376.0	8.24597533957	0.78359233202	0.146465856452	716.126777359	927.281271623	1950.06709059	306.659041605	2.071785297	0.0285763489241
629.899114469	795.615523345	1801.51463781	376.0	7.13905306304	0.147364786194	0.0275448198493	524.226823754	971.770003518	1930.12572375	434.128896474	0.115689444026	0.00159571646932
629.899114469	795.615523345	1801.51463781	376.0	8.81659016919	0.499106692997	0.0932909706537	668.308839519	887.059687151	1960.34680027	404.978273599	0.666316827207	0.009190576927
629.899114469	795.615523345	1801.51463781	376.0	-5.84585315112	-0.215824983098	-0.0403411183361	528.493614085	698.82607623	1696.20073759	468.881047277	-3.54500100927	-0.0488965656451
629.899114469	795.615523345	1801.51463781	376.0	7.16934147485	0.198311292487	0.0370675313059	572.566295594	908.548349694	1930.67137392	449.556728631	-0.425264077006	-0.00586571140698
629.899114469	795.615523345	1801.51463781	376.0	12.1288388623	0.798037954395	0.149165972784	723.413312904	927.342872507	2020.01744532	369.261259905	2.57231070512	0.0354801476568
629.899114469	795.615523345	1801.51463781	376.0	6.79606614914	0.468951008192	0.0876543940546	745.688437559	785.56625364	1923.94676429	392.692073087	-0.30088641002	-0.00415015737958
629.899114469	795.615523345	1801.51463781	376.0	4.19781450251	0.184057142087	0.0344032041285	756.719423441	700.828941786	1877.13888055	419.590515319	-1.73995664914	-0.0239994020572
629.899114469	795.615523345	1801.51463781	376.0	2.22395783749	0.0130785768928	0.00244459381173	547.242171755	864.250373629	1841.5795638	430.087018412	-1.86071554904	-0.0256650420557
629.899114469	795.615523345	1801.51463781	376.0	2.27322566607	0.00416616423813	0.000778722287501	528.116205443	891.95176483	1842.46713094	422.399160666	-1.66469038713	-0.022961246719
629.899114469	795.615523345	1801.51463781	376.0	3.25889571689	0.509733435709	0.0952772777027	715.702207959	824.322211943	1860.22412119	320.199701283	-0.366490251947	-0.00505503795789
629.899114469	795.615523345	1801.51463781	376.0	0.191023325034	0.0241837219476	0.00452032185936	778.432087633	619.477938891	1804.95595098	407.045924452	-2.51588134891	-0.0347018117091
629.899114469	795.615523345	1801.51463781	376.0	11.6822112177	0.87121343016	0.162843631806	743.980561762	925.176455062	2011.97138292	342.814366097	2.79075601092	0.0384931863575
629.899114469	795.615523345	1801.51463781	376.0	5.75888680042	0.187377056688	0.0350237489137	696.637266785	754.181403325	1905.2618265	454.443156389	-1.53613940221	-0.0211881296856
629.899114469	795.615523345	1801.51463781	376.0	-5.80068138364	-0.0857096171388	-0.0160204891848	505.683433413	872.443706445	1697.01451359	318.887373738	-2.83955840957	-0.0391663228906
629.899114469	795.615523345	1801.51463781	376.0	15.3172388326	0.877597988193	0.164037007139	751.428772984	919.970095726	2077.45693749	406.058068783	3.1244866036	0.0430963669462
629.899114469	795.615523345	1801.51463781	376.0	15.0347710999	0.673500234549	0.125887894308	704.608157537	906.449339101	2072.36823994	461.310743304	2.0879246607	0.0287989608372
629.899114469	795.615523345	1801.51463781	376.0	3.37447718052	0.0407573571957	0.00761819760667	765.692547629	636.409821259	1862.30633817	460.203969283	-2.19099085471	-0.0302205635132
629.899114469	795.615523345	1801.51463781	376.0	5.88202791425	0.725709422319	0.135646620994	701.874551675	921.409439667	1907.48023169	284.196240348	1.49187257847	0.0205775528065
629.899114469	795.615523345	1801.51463781	376.0	-7.63937200242	0.0898876922074	0.0168014377958	699.15051789	668.608375661	1663.89023295	296.131339402	-3.24673765843	-0.0447825883921
629.899114469	795.615523345	1801.51463781	376.0	-1.16111347519	0.158053854344	0.0295427765129	585.155212958	865.562820201	1780.5970086	329.878975438	-1.75965625643	-0.0242711207783
629.899114469	795.615523345	1801.51463781	376.0	10.0047249614	0.50027591133	0.0935095161364	740.118992537	802.023864441	1981.75122247	439.608365489	0.182116023106	0.00251194514628
629.899114469	795.615523345	1801.51463781	376.0	-11.5333347309	-0.0333205042661	-0.00622813163853	683.531362482	598.456524911	1593.73992441	311.752037016	-3.96635799066	-0.0547083860781
629.899114469	795.615523345	1801.51463781	376.0	-6.90014883061	-0.188405748308	-0.0352160277212	531.844782566	709.834084301	1677.2074466	435.528579734	-3.51945497269	-0.0485442065199
629.899114469	795.615523345	1801.51463781	376.0	11.0901035752	0.488622651538	0.0913313367361	751.379992045	787.984223938	2001.30447707	461.940261087	0.163446278311	0.00225443142498
629.899114469	795.615523345	1801.51463781	376.0	3.16271499294	0.144923675958	0.0270885375622	514.55057625	987.274631285	1858.49141136	356.666203829	-0.0612397921504	-0.000844686788282
629.899114469	795.615523345	1801.51463781	376.0	-5.54397703166	0.0696842802641	0.0130250991148	736.533121257	637.631217253	1701.63908007	327.474741563	-3.03151335179	-0.041813977266
629.899114469	795.615523345	1801.51463781	376.0	-5.23859899462	0.0336819260667	0.00629568711527	774.486778897	620.263495616	1707.14051011	312.390235597	-3.08220970837	-0.0425132373568
629.899114469	795.615523345	1801.51463781	376.0	16.2406503787	0.856507682316	0.160094893891	736.633322301	936.112360724	2094.09233166	421.346648638	3.29968320562	0.0455128718016
629.899114469	795.615523345	1801.51463781	376.0	3.56855864662	0.626163283574	0.117039866089	735.493214966	835.478915547	1865.80274419	294.830613679	0.120687722883	0.00166465824666
629.899114469	795.615523345	1801.51463781	376.0	-3.63408803397	-0.182817157402	-0.03417143129	491.34622521	806.557626828	1736.04600993	438.142157893	-2.85664729142	-0.0394020316057
629.899114469	795.615523345	1801.51463781	376.0	-3.92916231984	0.107444117129	0.0200830125475	743.05895676	658.875335732	1730.73020348	328.795910987	-2.78525059723	-0.0384172496169
629.899114469	795.615523345	1801.51463781	376.0	-10.7655264517	-0.0891003238107	-0.0166542661328	652.343296291	602.344549666	1607.57210295	352.884256992	-3.97554295739	-0.0548350752743
629.899114469	795.615523345	1801.51463781	376.0	1.79001383937	0.136552365383	0.0255238066137	757.456005593	684.143773498	1833.76199915	392.162220059	-2.1118014228	-0.0291282954869
629.899114469	795.615523345	1801.51463781	376.0	-8.47266662733	-0.173197749965	-0.0323734112085	539.007703829	705.877415007	1648.87830831	403.993189474	-3.64128648546	-0.0502246411787
629.899114469	795.615523345	1801.51463781	376.0	9.59046625386	0.539349917976	0.100813068781	638.697000716	951.032757319	1974.28829121	384.558533178	1.56540384979	0.0215917772385
629.899114469	795.615523345	1801.51463781	376.0	-6.04188036704	0.0653230962299	0.012209924529	690.365702591	665.306564087	1692.6692786	336.997011926	-3.06191722872	-0.0422333410857
629.899114469	795.615523345	1801.51463781	376.0	-10.4940113396	-0.109535580595	-0.0204739402982	629.596617542	617.513286208	1612.46348744	365.353583687	-3.96008088364	-0.0546218052916
629.899114469	795.615523345	1801.51463781	376.0	-0.624504174931	0.22974912766	0.0429437621793	635.005919856	827.310191883	1790.26410369	327.947991951	-1.73251611844	-0.0238967740474
629.899114469	795.615523345	1801.51463781	376.0	5.99517597987	0.260261174443	0.0486469484941	695.627647282	777.777870473	1909.51861065	436.1130929	-1.17723942208	-0.0162377851322
629.899114469	795.615523345	1801.51463781	376.0	7.37429931876	0.418161935682	0.0781611094733	754.702427934	764.598663149	1934.36371948	415.062628396	-0.501089413357	-0.00691157811527
629.899114469	795.615523345	1801.51463781	376.0	-0.683973522029	0.0229364057661	0.00428717864787	560.727037637	844.29416438	1789.1927547	384.171552679	-2.22613280226	-0.0307052800311
629.899114469	795.615523345	1801.51463781	376.0	-1.46815863222	0.0721171490553	0.0134798409449	705.91719742	663.688762991	1775.06554515	405.459584737	-2.56925562911	-0.0354380086774
629.899114469	795.615523345	1801.51463781	376.0	1.02069241422	-0.0297273329449	-0.00555651083082	486.282975932	952.85789989	1819.90256106	380.761685241	-1.26306340701	-0.0174215642346
629.899114469	795.615523345	1801.51463781	376.0	-11.1066805468	-0.292329525875	-0.0546410328737	482.327111541	728.287903302	1601.42616199	390.811147146	-4.0304839331	-0.0555928818358
629.899114469	795.615523345	1801.51463781	376.0	-15.4907420014	-0.229381706052	-0.0428750852433	582.858453671	604.99577909	1522.44665315	334.592420393	-4.84908941633	-0.0668839919494
629.899114469	795.615523345	1801.51463781	376.0	-0.0662706856107	0.130179807575	0.024332674313	728.30961994	689.017542748	1800.32076171	382.993599025	-2.30709970859	-0.0318220649461
629.899114469	795.615523345	1801.51463781	376.0	15.1861190503	0.558830057784	0.104454216408	629.65816236	982.509767268	2075.09479542	462.926865794	2.51826698812	0.0347347170775
629.899114469	795.615523345	1801.51463781	376.0	14.4052427489	0.618879367419	0.115678386433	692.662136614	901.925698584	2061.02719455	466.439359352	1.76167764031	0.0242990019353
629.899114469	795.615523345	1801.51463781	376.0	-8.61049918059	-0.116148184472	-0.0217099410227	556.430137008	714.611443582	1646.39523469	375.353654097	-3.52094035294	-0.0485646945233
629.899114469	795.615523345	1801.51463781	376.0	-3.27087922478	-0.190465690381	-0.0356010636226	472.962311519	860.442149417	1742.58926979	409.184808858	-2.65147811948	-0.0365721119929
629.899114469	795.615523345	1801.51463781	376.0	-7.4386028394	0.0493650558384	0.00922711324082	615.108209043	745.037476775	1667.50711881	307.361432995	-3.15360746418	-0.0434980339887
629.899114469	795.615523345	1801.51463781	376.0	10.2763745034	0.479712504951	0.089665888776	707.236554139	832.303347138	1986.64502873	447.105127453	0.292293881735	0.00403163974807
629.899114469	795.615523345	1801.51463781	376.0	10.0403186952	0.498741666021	0.0932227413123	634.188085033	940.519609857	1982.39244879	407.684753902	1.32554386226	0.0182833636173
629.899114469	795.615523345	1801.51463781	376.0	7.72310787832	0.34305584442	0.0641225877421	583.896411261	954.584713899	1940.64755674	402.166431577	0.67832443313	0.00935619907765
629.899114469	795.615523345	1801.51463781	376.0	0.0434540160053	0.138142671783	0.0258210601464	733.018941039	691.318651089	1802.29746827	377.959876146	-2.2833006939	-0.0314938026745
629.899114469	795.615523345	1801.51463781	376.0	2.92714643257	0.00553533385522	0.0010346418421	521.378916955	904.802863342	1854.24760927	428.06582897	-1.48703319226	-0.0205108026519
629.899114469	795.615523345	1801.51463781	376.0	10.3765694667	0.477978715004	0.0893418158886	613.879015848	967.403192001	1988.45005566	407.167847811	1.59636938264	0.0220188880365
629.899114469	795.615523345	1801.51463781	376.0	-20.1228668691	-0.349100334201	-0.065252398916	536.865361965	602.474861693	1438.99824562	299.658021963	-5.7290668837	-0.079021612189
629.899114469	795.615523345	1801.51463781	376.0	0.896823360548	0.433147940517	0.0809622318722	643.638065112	886.991914278	1817.67104193	287.04106254	-0.474983105952	-0.00655149111658
629.899114469	795.615523345	1801.51463781	376.0	2.9884426891	0.363028065457	0.0678557131696	703.424285795	796.275512548	1855.3518703	355.652071959	-1.03411784031	-0.0142636943491
629.899114469	795.615523345	1801.51463781	376.0	-1.20245940796	0.106439018925	0.0198951437242	706.425154714	688.830472428	1779.85215557	384.596528424	-2.45719844143	-0.0338923922956
629.899114469	795.615523345	1801.51463781	376.0	12.9786308217	0.486721859189	0.0909760484466	604.880873326	992.101566606	2035.32657185	438.344131923	2.17613358357	0.0300156356354
629.899114469	795.615523345	1801.51463781	376.0	-6.36579461476	0.0325860204013	0.00609084493483	570.603730033	820.642497692	1686.83391602	295.587688291	-2.95475810381	-0.0407552841906
629.899114469	795.615523345	1801.51463781	376.0	-3.75964137747	0.171917248381	0.032134065118	756.098197635	687.104401516	1733.78414807	290.581548919	-2.70993996503	-0.0373784822762
629.899114469	795.615523345	1801.51463781	376.0	-10.2282056721	-0.232455112533	-0.0434495537445	550.144890431	653.212861415	1617.25201545	413.894263601	-4.13403021884	-0.0570211064668
629.899114469	795.615523345	1801.51463781	376.0	3.76219477504	0.644621200568	0.120489944031	755.582781139	817.532701695	1869.29112739	296.175644556	0.0942673060502	0.00130023870414
629.899114469	795.615523345	1801.51463781	376.0	6.22178550997	0.662324144499	0.123798905514	753.863270314	828.554862434	1913.60101451	331.182881761	0.542517488881	0.00748299984664
629.899114469	795.615523345	1801.51463781	376.0	-1.62701290509	0.0413566726382	0.00773021918472	564.993842416	845.907916751	1772.20376217	361.302003003	-2.27197512812	-0.0313375879741
629.899114469	795.615523345	1801.51463781	376.0	13.8789427665	0.919288640636	0.171829652455	747.576155809	944.774707705	2051.54582333	359.194959812	3.4435138663	0.0474967429834
629.899114469	795.615523345	1801.51463781	376.0	5.56545229405	0.289583613287	0.0541277781844	758.391961477	728.537279389	1901.77707555	414.847834686	-1.2095209615	-0.0166830477448
629.899114469	795.615523345	1801.51463781	376.0	0.448278659296	0.218111656472	0.04076853392	744.041429999	716.789021209	1809.59044348	348.759992272	-2.00941966051	-0.0277161332484
629.899114469	795.615523345	1801.51463781	376.0	9.82888450254	0.816482466162	0.152613545077	709.146313817	957.824962091	1978.58343086	311.612154954	2.73159162027	0.0376771257969
629.899114469	795.615523345	1801.51463781	376.0	7.92824137973	0.415069555791	0.0775830945403	734.220286988	783.795468242	1944.34306679	426.327311561	-0.401678164225	-0.00554038847207
629.899114469	795.615523345	1801.51463781	376.0	16.601633794	0.783567600496	0.146461233737	730.280271307	913.785689486	2100.59550073	456.529539937	2.75983051095	0.0380666277372
629.899114469	795.615523345	1801.51463781	376.0	7.67528332857	0.77282668785	0.144453586514	694.620402186	959.0841427	1939.78599047	286.081445586	2.30674750807	0.0318172070078
629.899114469	795.615523345	1801.51463781	376.0	7.77007566752	0.315824251472	0.0590325703686	694.830290753	795.824507223	1941.49368833	450.838890358	-0.748166173685	-0.0103195334301
629.899114469	795.615523345	1801.51463781	376.0	4.13591451761	0.0226097520531	0.00422612187908	524.028473264	909.090341496	1876.02374326	442.904928496	-1.28901287301	-0.0177794879036
629.899114469	795.615523345	1801.51463781	376.0	2.15211891498	0.161572793871	0.0302005222188	529.401404967	963.495285264	1840.28537509	347.38868486	-0.412005225036	-0.00568283069015
629.899114469	795.615523345	1801.51463781	376.0	10.5598632319	0.891814235544	0.166694249634	756.452942507	911.896573238	1991.75211967	323.402603925	2.59847810513	0.0358410773121
629.899114469	795.615523345	1801.51463781	376.0	6.48687052408	0.261233245453	0.0488286440099	696.890983162	777.115193512	1918.37655984	444.370383168	-1.13427401533	-0.0156451588321
629.899114469	795.615523345	1801.51463781	376.0	5.93397989512	0.222063005605	0.0415071038515	782.69179029	697.136211684	1908.41615423	428.588152256	-1.38139748981	-0.0190537584802
629.899114469	795.615523345	1801.51463781	376.0	0.112049336181	0.0753528619564	0.0140846470947	552.345797473	882.395962793	1803.53322301	368.791462741	-1.733145218	-0.0239054512827
629.899114469	795.615523345	1801.51463781	376.0	-4.91607169316	0.128199454718	0.0239625149006	691.494460187	711.760177606	1712.95088666	309.696248863	-2.84339745275	-0.0392192752103
629.899114469	795.615523345	1801.51463781	376.0	-8.00316006928	-0.173158364065	-0.0323660493579	512.81968112	755.584833341	1657.33653768	388.932023218	-3.41865402991	-0.0471538486884
629.899114469	795.615523345	1801.51463781	376.0	-16.9572921661	-0.337775473483	-0.0631356025201	489.32728991	680.9565846	1496.02653727	325.742662755	-4.9653706102	-0.0684878704855
629.899114469	795.615523345	1801.51463781	376.0	11.0875496482	0.460186787337	0.0860162219321	724.391752621	807.979158684	2001.2584677	468.887556397	0.139632163435	0.00192596087497
629.899114469	795.615523345	1801.51463781	376.0	-6.70990598958	-0.115767236716	-0.0216387358348	570.158797724	695.932533307	1680.63469923	414.543368197	-3.39338430202	-0.0468053007175
629.899114469	795.615523345	1801.51463781	376.0	-6.32531514889	-0.149866238381	-0.0280123810059	558.807920588	691.740749164	1687.56315952	437.014489767	-3.45031616441	-0.047590567785
629.899114469	795.615523345	1801.51463781	376.0	5.6103752096	0.206253670615	0.0385520879654	743.925184358	718.252083686	1902.58636845	440.409100407	-1.52934586947	-0.0210944257858
629.899114469	795.615523345	1801.51463781	376.0	-3.47979665809	0.200931614252	0.0375573110752	663.567093582	781.383316303	1738.82559165	293.875181768	-2.41121058412	-0.0332580770224
629.899114469	795.615523345	1801.51463781	376.0	-2.12931135139	0.108031529346	0.0201928092236	627.227054597	789.543070795	1763.15478213	346.384656741	-2.42557903475	-0.0334562625482
629.899114469	795.615523345	1801.51463781	376.0	17.0387341595	0.759934570531	0.142043844959	719.983329515	920.203344898	2108.4699278	468.283253384	2.76062135469	0.0380775359268
629.899114469	795.615523345	1801.51463781	376.0	17.275956959	0.969063702175	0.181133402276	742.359248371	986.653948856	2112.74353125	383.730334026	4.5205830828	0.0623528701076
629.899114469	795.615523345	1801.51463781	376.0	-8.97125506991	0.07081903932	0.0132372036112	665.027565842	688.374612699	1639.89616453	286.493985993	-3.4154426836	-0.0471095542565
629.899114469	795.615523345	1801.51463781	376.0	0.626073463181	0.0729056889593	0.0136272315812	540.447076283	900.943235536	1812.7934429	371.403131078	-1.52549716559	-0.021041340215
629.899114469	795.615523345	1801.51463781	376.0	2.69293671093	0.499870549177	0.0934337475097	668.558601342	879.139863928	1850.02828685	302.329821578	-0.0815913799933	-0.00112539834473
629.899114469	795.615523345	1801.51463781	376.0	-8.61740808287	-0.0899524764197	-0.0168135469943	541.108797349	762.628895653	1646.2707698	342.533076799	-3.35941065531	-0.0463366986939
629.899114469	795.615523345	1801.51463781	376.0	-3.07011357474	0.00667989223899	0.0012485779886	572.699008254	797.078886996	1746.20609237	376.428197118	-2.60001877925	-0.0358623279896
629.899114469	795.615523345	1801.51463781	376.0	-3.39209185181	0.0409757187233	0.00765901284547	611.682483076	753.571410924	1740.40560658	375.151712576	-2.677036343	-0.0369246392138
629.899114469	795.615523345	1801.51463781	376.0	-18.8770192834	-0.435926089985	-0.0814815121468	489.369047494	633.609138644	1461.44237224	338.464186103	-5.62253627925	-0.0775522245414
629.899114469	795.615523345	1801.51463781	376.0	2.31372403694	0.106061916836	0.0198246573525	705.251771387	695.137576124	1843.19671502	442.807367507	-2.13346398626	-0.0294270894657
629.899114469	795.615523345	1801.51463781	376.0	7.4337622954	0.750492169596	0.140278910205	683.198503521	969.014212162	1935.43495371	283.222238023	2.31004264911	0.0318626572292
629.899114469	795.615523345	1801.51463781	376.0	4.22922253649	0.644657548519	0.120496738041	687.868520835	907.373237738	1877.70470087	282.462942302	0.852662207951	0.0117608580407
629.899114469	795.615523345	1801.51463781	376.0	-20.4081905323	-0.40772273412	-0.0762098568449	506.127671601	619.200506079	1433.85809806	308.529920381	-5.82227171342	-0.0803071960472
629.899114469	795.615523345	1801.51463781	376.0	6.30833905546	0.330011818382	0.061684452034	678.324605185	816.724610846	1915.1602893	420.11107327	-0.717144642532	-0.00989165024182
629.899114469	795.615523345	1801.51463781	376.0	2.72382154629	0.203141152805	0.0379703089355	531.050463104	982.29010698	1850.58468168	337.244111595	0.0184431417777	0.00025438816245
629.899114469	795.615523345	1801.51463781	376.0	-1.34670277684	0.271197097792	0.0506910463163	644.055051416	828.734584678	1777.25359016	304.463954068	-1.69418819874	-0.023368113086
629.899114469	795.615523345	1801.51463781	376.0	-1.33611468275	0.318798221962	0.0595884527031	692.735779586	788.894165497	1777.44433623	295.814391144	-1.75505781529	-0.024207694004
629.899114469	795.615523345	1801.51463781	376.0	-3.96825857256	-0.0724089623378	-0.0135343854837	596.587940038	689.106168993	1730.02587876	444.331769733	-3.07970187576	-0.0424786465621
629.899114469	795.615523345	1801.51463781	376.0	5.28048623447	0.585795168153	0.109494423954	672.655065902	909.445816272	1896.64337028	314.542488102	0.815625203991	0.0112500028137
629.899114469	795.615523345	1801.51463781	376.0	7.47753984543	0.16511771669	0.0308631246149	540.279608667	949.307867553	1936.22361268	446.636136459	-0.0725351900556	-0.00100048538008
629.899114469	795.615523345	1801.51463781	376.0	-5.28244568209	0.0156311102662	0.00292170285349	563.14004623	823.974731173	1706.35060562	319.235828214	-2.80854785427	-0.0387385910934
629.899114469	795.615523345	1801.51463781	376.0	-2.04433489574	-0.0424377058065	-0.00793228145916	559.985917633	777.612064139	1764.68564542	427.08766365	-2.60928179663	-0.0359900937466
629.899114469	795.615523345	1801.51463781	376.0	-5.59315246676	-0.0280843741894	-0.00524941573633	563.131541981	778.020755713	1700.75317741	359.600879716	-2.93178039327	-0.040438350252
629.899114469	795.615523345	1801.51463781	376.0	-6.81730506463	-0.0427721260224	-0.00799478991072	530.450376594	841.762680105	1678.69988917	306.486832471	-2.99430985011	-0.0413008255187
629.899114469	795.615523345	1801.51463781	376.0	10.3079573396	0.70353282485	0.131501462589	668.426466481	978.434953841	1987.21399815	340.352577825	2.60951085793	0.0359932532129
629.899114469	795.615523345	1801.51463781	376.0	4.45565093535	0.541571831553	0.10122837973	650.839205854	924.374746213	1881.78384162	306.569889557	0.706824518635	0.00974930370531
629.899114469	795.615523345	1801.51463781	376.0	-5.06251865777	0.113184467633	0.0211559752584	667.814074637	727.691546964	1710.31262315	314.807001551	-2.85010799288	-0.0393118343845
629.899114469	795.615523345	1801.51463781	376.0	-6.48883256772	-0.167609807998	-0.0313289360744	479.722471504	857.432131931	1684.61736928	347.462765849	-2.96615663069	-0.0409125052509
629.899114469	795.615523345	1801.51463781	376.0	6.00607573878	0.14611726368	0.0273116380709	527.266690867	964.047952186	1909.71497141	418.400328354	-0.0826971214031	-0.00114064995039
629.899114469	795.615523345	1801.51463781	376.0	-4.23883760188	-0.150241661504	-0.0280825535521	483.708885084	871.451502633	1725.15135794	369.990970226	-2.68564263856	-0.0370433467387
629.899114469	795.615523345	1801.51463781	376.0	-7.87814120544	-0.254238459369	-0.0475212073586	491.662650818	739.248684618	1659.58877081	428.677435374	-3.61418494542	-0.0498508268334
629.899114469	795.615523345	1801.51463781	376.0	-6.12767271175	0.117220060477	0.0219102916779	656.472314611	742.69326646	1691.12371695	291.958135883	-2.98158758635	-0.0411253460187
629.899114469	795.615523345	1801.51463781	376.0	8.00637732046	0.392353237216	0.0733370536853	606.489125346	937.83735912	1945.7506972	401.424212735	0.69646796516	0.00960645469186
629.899114469	795.615523345	1801.51463781	376.0	13.8921589004	0.778317629556	0.145479930758	786.771898098	832.230742695	2051.78391391	432.781273119	1.78426170438	0.0246105062673
629.899114469	795.615523345	1801.51463781	376.0	0.577116604757	-0.154266011202	-0.0288347684489	483.777552608	875.027652173	1811.91147793	453.106273145	-2.24745316443	-0.0309993539922
629.899114469	795.615523345	1801.51463781	376.0	12.7454897593	0.649207432819	0.121347183704	671.911469107	947.442768239	2031.12650149	411.772264142	2.25473027548	0.0310997279376
629.899114469	795.615523345	1801.51463781	376.0	6.87230475677	0.335699056196	0.0627474871394	590.104041991	939.323048481	1925.32021396	395.893123491	0.394266106177	0.00543815318865
629.899114469	795.615523345	1801.51463781	376.0	0.660065374012	-0.128440367343	-0.0240075452978	489.787339837	888.291898254	1813.40581215	435.326574055	-2.16865875799	-0.029912534593
629.899114469	795.615523345	1801.51463781	376.0	1.59746171395	0.389950387907	0.0728879229732	657.578088461	854.795285455	1830.29314442	317.919770509	-0.769765501527	-0.0106174551935
629.899114469	795.615523345	1801.51463781	376.0	-2.89489671059	0.0020594083462	0.000384936139477	633.975994237	691.468643528	1749.36264982	423.918012059	-2.81266669873	-0.0387954027411
629.899114469	795.615523345	1801.51463781	376.0	4.79346976026	0.494440834259	0.092418847525	764.345176071	771.486543993	1887.8696972	352.03797714	-0.4771610292	-0.00658153143725
629.899114469	795.615523345	1801.51463781	376.0	-0.121456112506	0.0485543401609	0.00907557760018	698.585162717	655.618177839	1799.32658817	445.123247613	-2.5177785114	-0.0347279794676
629.899114469	795.615523345	1801.51463781	376.0	-4.48472146847	0.139643766257	0.0261016385527	712.878543128	699.488783521	1720.72172409	308.354397446	-2.79836570069	-0.0385981475957
629.899114469	795.615523345	1801.51463781	376.0	-20.539302412	-0.368885641247	-0.0689505871489	530.554659662	601.80067691	1431.49609836	299.140761784	-5.83289819363	-0.080453768188
629.899114469	795.615523345	1801.51463781	376.0	-0.275564641595	0.174884446163	0.0326886815259	683.041972854	757.686443795	1796.55030046	355.821883811	-2.14794676978	-0.0296268519969
629.899114469	795.615523345	1801.51463781	376.0	-11.8609196039	-0.0814506895447	-0.0152244279523	631.592931983	627.950751695	1587.83843497	328.294751293	-4.03822927495	-0.0556997141372
629.899114469	795.615523345	1801.51463781	376.0	-3.2476101778	-0.23838910484	-0.0445587111851	473.227783479	803.04601308	1743.00846508	466.734668524	-2.92721407542	-0.0403753665575
629.899114469	795.615523345	1801.51463781	376.0	6.65182573149	-0.00250466016791	-0.000468160779049	485.320282036	974.173097929	1921.34825205	461.854872085	-0.423355810693	-0.00583939049231
629.899114469	795.615523345	1801.51463781	376.0	18.6053074183	1.0407278575	0.194528571496	783.97894501	945.522868771	2136.69197436	407.190160585	4.42795369324	0.061075223355
629.899114469	795.615523345	1801.51463781	376.0	2.2722809766	-0.118227751638	-0.0220986451659	485.522551026	907.935295538	1842.45011222	448.992265656	-1.87948792295	-0.0259239713511
629.899114469	795.615523345	1801.51463781	376.0	-7.3524826061	0.0285109688315	0.00532915305261	702.890955249	626.242097661	1669.05858742	339.925534513	-3.30901484813	-0.0456415841121
629.899114469	795.615523345	1801.51463781	376.0	3.70369321058	0.0717089427877	0.013403540708	500.363094352	979.243193246	1868.23721314	388.630925545	-0.354386843489	-0.00488809439295
629.899114469	795.615523345	1801.51463781	376.0	-2.68307367143	0.0123843927804	0.00231483977203	538.414006349	873.077342388	1753.17867288	341.687324143	-2.28817100315	-0.0315609793538
629.899114469	795.615523345	1801.51463781	376.0	-12.3948806401	-0.324866182313	-0.0607226508996	499.476954263	677.866363747	1578.21904874	400.875730733	-4.45688156867	-0.0614742285334
629.899114469	795.615523345	1801.51463781	376.0	0.697181863111	0.316023028567	0.0590697249658	630.633101673	863.410539329	1814.07447113	320.030830128	-1.05781643051	-0.0145905714553
629.899114469	795.615523345	1801.51463781	376.0	-3.33658670028	-0.0739794028401	-0.0138279257645	525.004455833	829.926956274	1741.40554001	386.474127898	-2.63003719567	-0.0362763751127
629.899114469	795.615523345	1801.51463781	376.0	14.7156764616	1.09228842234	0.204166060251	776.981729233	983.869777518	2066.61970332	305.768196572	4.72381904773	0.0651561247963
629.899114469	795.615523345	1801.51463781	376.0	4.14062415761	0.299520662506	0.0559851705618	591.636746183	918.166366885	1876.10858811	366.305475042	-0.234332478513	-0.00323217211741
629.899114469	795.615523345	1801.51463781	376.0	7.69478228454	0.512229502948	0.0957438323267	655.103381093	910.256610822	1940.13726702	374.777275103	0.82943735883	0.0114405152942
629.899114469	795.615523345	1801.51463781	376.0	-4.55160011559	0.0711119145263	0.0132919466404	614.155438268	773.89860504	1719.51689548	331.462852169	-2.75525196952	-0.0380034754416
629.899114469	795.615523345	1801.51463781	376.0	-2.94581965136	0.129564794481	0.0242177185946	758.431355636	671.912147817	1748.44526559	318.101762138	-2.655203584	-0.0366234977103
629.899114469	795.615523345	1801.51463781	376.0	3.00712683009	0.4617800356	0.0863140253458	701.885393281	825.870049037	1855.68846784	327.933025519	-0.547125004542	-0.00754655178679
629.899114469	795.615523345	1801.51463781	376.0	1.10613315423	0.176140766661	0.0329235077871	625.129735445	823.182445702	1821.4417885	373.129607355	-1.7259502043	-0.0238062097144
629.899114469	795.615523345	1801.51463781	376.0	10.766593541	0.383213056448	0.0716286086818	607.851295797	933.501701172	1995.47639645	454.123399479	0.845298999492	0.0116592965447
629.899114469	795.615523345	1801.51463781	376.0	0.215009090255	0.321039263878	0.0600073390425	784.334127993	708.567485879	1805.38805805	312.486444176	-1.72393131416	-0.0237783629539
629.899114469	795.615523345	1801.51463781	376.0	9.75561772999	0.942189166216	0.176110124526	757.682602239	930.873644574	1977.26351923	288.707272417	2.88109313105	0.0397392156007
629.899114469	795.615523345	1801.51463781	376.0	1.12604228168	0.117081373565	0.0218843688907	542.024283076	918.22520766	1821.80045435	361.55096361	-1.1666868885	-0.0160922329449
629.899114469	795.615523345	1801.51463781	376.0	7.16135265314	0.689990490861	0.128970185208	670.067166093	963.024089448	1930.52745413	297.436198585	1.99302347294	0.0274899789371
629.899114469	795.615523345	1801.51463781	376.0	10.8278445772	0.663223490237	0.123967007521	684.461601303	930.577891868	1996.57984283	381.540349662	1.94016450861	0.026760889774
629.899114469	795.615523345	1801.51463781	376.0	-7.91008767745	-0.0522564162584	-0.00976755444082	533.42296098	818.746540936	1659.01325044	306.843748525	-3.15756190162	-0.0435525779534
629.899114469	795.615523345	1801.51463781	376.0	-0.00167908343284	0.393354824216	0.0735242662085	633.578138992	885.235893059	1801.48438888	282.670356829	-0.73948356123	-0.0101997732584
629.899114469	795.615523345	1801.51463781	376.0	-7.99658734718	0.0337859711641	0.00631513479702	703.493835218	627.495616509	1657.45494623	326.465494503	-3.37800614794	-0.0465931882475
629.899114469	795.615523345	1801.51463781	376.0	22.1445770584	1.02124759303	0.190887400567	768.162420213	968.401040313	2200.452435	463.888974477	4.92054719921	0.0678696165408
629.899114469	795.615523345	1801.51463781	376.0	6.70936095764	0.216628754931	0.0404913560618	690.028130121	770.479728831	1922.38475757	461.876898618	-1.30691054321	-0.0180263523202
629.899114469	795.615523345	1801.51463781	376.0	-3.60157663829	-0.0246505354084	-0.00460757671185	484.041004946	953.64691788	1736.63170748	298.943784657	-1.76674194254	-0.0243688543798
629.899114469	795.615523345	1801.51463781	376.0	10.6670486694	0.482166073072	0.0901244996397	745.660244236	791.808551942	1993.68308102	456.214284839	0.119902586676	0.00165382878174
629.899114469	795.615523345	1801.51463781	376.0	5.18460305307	0.178541512453	0.0333722453182	596.437208377	864.338689046	1894.91602073	434.140123305	-1.05781496083	-0.0145905511838
629.899114469	795.615523345	1801.51463781	376.0	11.0574391768	0.323293990923	0.0604287833502	560.394719361	993.668793506	2000.71602315	446.652510284	1.38977791006	0.0191693504836
629.899114469	795.615523345	1801.51463781	376.0	-11.2303696796	-0.166868928515	-0.031190453928	512.723360671	754.559987389	1599.19788415	331.914536095	-3.76343381376	-0.051909431914
629.899114469	795.615523345	1801.51463781	376.0	-8.90164476433	-0.062433473511	-0.0116698081329	604.839613319	677.433056688	1641.15020438	358.877534371	-3.55647227408	-0.0490547899873
629.899114469	795.615523345	1801.51463781	376.0	6.3510878698	0.564468191908	0.105508073254	721.883757428	837.509764782	1915.93041545	356.536893239	0.273038488393	0.00376604811577
629.899114469	795.615523345	1801.51463781	376.0	3.1859931437	0.0381852463332	0.00713742922117	536.78080015	893.895584573	1858.91077066	428.234385935	-1.46060909832	-0.0201463323907
629.899114469	795.615523345	1801.51463781	376.0	-1.40202880496	0.121081246805	0.0226320087487	754.404042001	670.990015763	1776.25688367	350.862825902	-2.47575443073	-0.0341483369756
629.899114469	795.615523345	1801.51463781	376.0	-8.20007228206	-0.221787979271	-0.04145569706	473.305363771	812.262605205	1653.78913534	368.221166366	-3.30751891681	-0.0456209505767
629.899114469	795.615523345	1801.51463781	376.0	8.6656625892	0.751944293011	0.140550335142	765.985593956	844.365979908	1957.62781782	347.276243958	1.25618154194	0.0173266419578
629.899114469	795.615523345	1801.51463781	376.0	3.16958869745	0.508518992728	0.0950502790146	630.257306075	942.166675503	1858.61524216	286.191260579	0.609959674355	0.00841323688766
629.899114469	795.615523345	1801.51463781	376.0	3.83161227715	0.417672830691	0.0780696879797	630.870885077	904.651067027	1870.54169385	335.019741747	0.0113914002987	0.000157122762741
629.899114469	795.615523345	1801.51463781	376.0	-1.77644769927	0.0907420442609	0.0169611297684	601.48649128	816.138058383	1769.51167248	351.887122815	-2.32192530283	-0.0320265559011
629.899114469	795.615523345	1801.51463781	376.0	-13.550406981	-0.151378584341	-0.0282950624936	529.062943474	728.026685852	1557.40207257	300.312443243	-4.11458821422	-0.0567529408858
629.899114469	795.615523345	1801.51463781	376.0	-13.2573651057	-0.150824354853	-0.0281914681968	509.00011418	770.197984437	1562.68126485	283.48316623	-3.98418946852	-0.0549543374969
629.899114469	795.615523345	1801.51463781	376.0	-7.20747864342	-0.0749240499047	-0.0140044953093	614.410629852	660.207773856	1671.67085504	397.052451328	-3.44611285559	-0.0475325911116
629.899114469	795.615523345	1801.51463781	376.0	-6.65773248847	0.00711176342588	0.00132930157493	705.583808305	613.645252399	1681.57461249	362.345551784	-3.28695140613	-0.0453372607742
629.899114469	795.615523345	1801.51463781	376.0	1.2042191177	0.270617273368	0.0505826679192	766.71255093	712.66124823	1823.20882149	343.835022332	-1.75256158165	-0.0241732631951
629.899114469	795.615523345	1801.51463781	376.0	6.68634428618	0.154270251222	0.0288355609761	573.282273446	888.7819314	1921.97010886	459.905904019	-0.817521756558	-0.0112761621594
629.899114469	795.615523345	1801.51463781	376.0	6.77974821542	0.235489294119	0.0440166904895	677.777579503	788.718435533	1923.65279432	457.156779286	-1.16550480449	-0.0160759283378
629.899114469	795.615523345	1801.51463781	376.0	17.1955395496	0.841643843938	0.157316606344	734.041721855	934.245537199	2111.29479985	443.007540797	3.2917878273	0.0454039700317
629.899114469	795.615523345	1801.51463781	376.0	2.75115950627	-0.0663863206457	-0.0124086580646	475.791996045	957.530739633	1851.07717903	417.754443351	-1.16177141612	-0.0160244333258
629.899114469	795.615523345	1801.51463781	376.0	-12.6977813058	-0.0414680220817	-0.0077510321648	627.228359941	653.164600959	1572.76224891	292.369288011	-4.04848802462	-0.0558412141327
629.899114469	795.615523345	1801.51463781	376.0	18.011752419	0.862270215258	0.161172002852	761.662232322	898.998379762	2125.99899417	465.338382085	3.05351664808	0.042117471008
629.899114469	795.615523345	1801.51463781	376.0	17.7717768786	0.950007100789	0.177571420708	738.253710573	984.417481163	2121.67579968	399.004607946	4.45283190684	0.0614183711288
629.899114469	795.615523345	1801.51463781	376.0	-10.7971822736	-0.220744862361	-0.0412607219366	531.903842088	685.50772873	1607.00181868	389.590247866	-4.03768100278	-0.0556921517625
629.899114469	795.615523345	1801.51463781	376.0	4.62488626176	0.279731439223	0.0522862503221	610.805224128	882.129609016	1884.8326408	391.897807657	-0.59634398493	-0.00822543427489
629.899114469	795.615523345	1801.51463781	376.0	-7.19976812068	0.0313066079038	0.00585170241193	703.503892132	627.774926963	1671.80976123	340.530942137	-3.28480528444	-0.0453076590957
629.899114469	795.615523345	1801.51463781	376.0	4.91329245531	0.121890828109	0.0227833323568	524.203549969	956.952642895	1890.0283206	408.872127731	-0.351779733168	-0.00485213425059
629.899114469	795.615523345	1801.51463781	376.0	16.5650775458	0.806599996305	0.150766354449	775.46630223	857.422055597	2099.93693457	467.04857674	2.31050662983	0.0318690569631
629.899114469	795.615523345	1801.51463781	376.0	0.353600210119	0.357402737087	0.0668042499228	596.790742689	928.227848032	1807.88479736	282.866206639	-0.402910567775	-0.00555738714172
629.899114469	795.615523345	1801.51463781	376.0	-0.831967663033	0.0151247523068	0.00282705650594	699.462601857	630.664194216	1786.52661858	456.39982251	-2.70155230846	-0.0372627904616
629.899114469	795.615523345	1801.51463781	376.0	-4.3759626878	-0.032257489369	-0.00602943726524	695.14425605	601.818210283	1722.68102945	425.718563115	-3.18487577478	-0.0439293210315
629.899114469	795.615523345	1801.51463781	376.0	7.36128595898	0.0646943813119	0.0120924077219	495.113125288	990.228233958	1934.1292819	448.787922651	0.0839106299771	0.00115738799968
629.899114469	795.615523345	1801.51463781	376.0	0.130423814128	0.111285696992	0.0208010648583	502.87280354	990.504791328	1803.86424192	310.48664705	-0.473112717208	-0.00652569265115
629.899114469	795.615523345	1801.51463781	376.0	2.86123396974	0.545864883381	0.102030819324	709.928944397	841.103424341	1853.0601866	302.027817863	-0.195594536267	-0.00269785567265
629.899114469	795.615523345	1801.51463781	376.0	-3.18550258069	-0.0102822000259	-0.0019219065469	634.716415945	681.574459301	1744.12734254	427.836467289	-2.8851615138	-0.0397953312248
629.899114469	795.615523345	1801.51463781	376.0	6.91422635389	0.429112059986	0.0802078616797	695.260125792	828.200803496	1926.07543767	402.614508383	-0.224258777901	-0.00309322452277
629.899114469	795.615523345	1801.51463781	376.0	0.842346028637	0.0526426864446	0.00983975447563	607.872574516	778.906883485	1816.68962482	429.91016682	-2.22033752511	-0.030625345174
629.899114469	795.615523345	1801.51463781	376.0	-13.954899204	-0.513547792923	-0.0959902416678	475.406883264	625.998626708	1550.11508596	448.709575989	-5.39307038176	-0.0743871776794
629.899114469	795.615523345	1801.51463781	376.0	-8.3856403184	-0.116270954375	-0.0217328886682	510.63108402	811.929038481	1650.4461	327.885977503	-3.24743899142	-0.0447922619506
629.899114469	795.615523345	1801.51463781	376.0	12.0661555209	0.903200142295	0.168822456504	756.107145471	919.789349976	2018.88819574	342.991700297	2.90073047359	0.0400100754978
629.899114469	795.615523345	1801.51463781	376.0	10.0569951978	0.389875169587	0.0728738634742	694.694868263	819.016643954	1982.69287843	468.981366209	-0.162250279002	-0.00223793488279
629.899114469	795.615523345	1801.51463781	376.0	6.95897747092	0.304786770542	0.056969489821	553.840491866	993.912121848	1926.8816356	379.12902188	0.964840213416	0.0133081408747
629.899114469	795.615523345	1801.51463781	376.0	-0.00136882613694	0.118951069782	0.022233844819	690.120150631	717.689499591	1801.48997821	393.680327989	-2.29336515966	-0.0316326228919
629.899114469	795.615523345	1801.51463781	376.0	-14.4782175619	-0.50117631014	-0.0936778149794	485.455708714	616.191004018	1540.68742914	439.040716409	-5.46098523337	-0.0753239342533
629.899114469	795.615523345	1801.51463781	376.0	4.6778402188	0.135659310632	0.025356880492	570.295725139	884.371997894	1885.78661409	431.118891057	-1.08710121765	-0.0149944995538
629.899114469	795.615523345	1801.51463781	376.0	12.9904820947	0.9011222899	0.168434072878	749.218729866	931.856654575	2035.54007427	354.464689832	3.12665666504	0.0431262988282
629.899114469	795.615523345	1801.51463781	376.0	7.72052638462	0.314597552548	0.0588032808501	594.131063315	923.970051371	1940.60105075	422.499936064	0.221410609869	0.00305393944648
629.899114469	795.615523345	1801.51463781	376.0	0.171950223144	0.220874273157	0.0412849108705	580.505075641	898.396029395	1804.61234625	325.711241218	-1.13430489923	-0.015645584817
629.899114469	795.615523345	1801.51463781	376.0	5.34503769802	0.245156935097	0.0458237261864	652.534064818	818.232670168	1897.80627434	427.039539354	-1.10913653692	-0.015298434992
629.899114469	795.615523345	1801.51463781	376.0	2.11690689888	0.338640143835	0.0632972231468	760.187629141	735.401260484	1839.65102547	344.062135841	-1.39667710014	-0.019264511726
629.899114469	795.615523345	1801.51463781	376.0	-22.3122892904	-0.491273385686	-0.0918268010628	486.086011564	610.472930292	1399.55548022	302.99653836	-6.31088455611	-0.0870466835325
629.899114469	795.615523345	1801.51463781	376.0	14.5423927347	0.633326130216	0.118378715928	699.80871071	897.203596589	2063.49797162	466.48566432	1.78598328244	0.0246342521716
629.899114469	795.615523345	1801.51463781	376.0	-13.6242009258	-0.140127324033	-0.0261920231838	544.258827319	708.772308169	1556.07266385	303.041528363	-4.16101854864	-0.0573933592915
629.899114469	795.615523345	1801.51463781	376.0	-8.10933009533	-0.166105961091	-0.0310478431946	572.452961891	660.75105288	1655.42386912	422.219854348	-3.74775970955	-0.0516932373731
629.899114469	795.615523345	1801.51463781	376.0	-1.09627724569	0.0644406916896	0.0120449891009	503.600410948	962.24203557	1781.76504276	315.922596244	-1.10473555158	-0.0152377317459
629.899114469	795.615523345	1801.51463781	376.0	0.538608595389	0.183760748052	0.0343478033743	611.843376142	841.663728315	1811.2177505	357.710646044	-1.65095036041	-0.0227717291091
629.899114469	795.615523345	1801.51463781	376.0	3.87719620022	0.300831840419	0.0562302505456	609.225597645	891.608749225	1871.3628949	370.528548028	-0.512336040208	-0.00706670400287
629.899114469	795.615523345	1801.51463781	376.0	10.778353205	0.851030957501	0.15907120701	753.054345106	900.611309418	1995.68824852	342.022593995	2.35471962741	0.0324788914126
629.899114469	795.615523345	1801.51463781	376.0	2.69528652933	0.363531995693	0.0679499057371	745.201240997	755.389433666	1850.07061917	349.479944508	-1.20653492145	-0.0166418609855
629.899114469	795.615523345	1801.51463781	376.0	19.7776301155	0.948739288747	0.177334446495	739.551457156	982.76566306	2157.81153936	435.494419142	4.5955675194	0.0633871381986
629.899114469	795.615523345	1801.51463781	376.0	7.83209145822	0.394773911216	0.0737895161151	699.57669052	813.880058106	1942.61091188	429.154163255	-0.35237415471	-0.00486033316842
629.899114469	795.615523345	1801.51463781	376.0	-7.40252298138	0.0541531616314	0.0101220862862	628.59850679	728.307092068	1668.15710274	311.25150388	-3.16538383629	-0.0436604667075
629.899114469	795.615523345	1801.51463781	376.0	0.362918830027	0.116268617892	0.0217324519424	598.152880729	833.986282458	1808.05267366	375.913510474	-1.92658958864	-0.0265736494984
629.899114469	795.615523345	1801.51463781	376.0	12.958850689	0.986648444223	0.184420269948	752.253252926	969.990364268	2034.97022987	312.726612675	3.91387587015	0.0539844947607
629.899114469	795.615523345	1801.51463781	376.0	2.01855052412	0.165539281332	0.0309419217444	637.634164487	805.634580644	1837.87912098	394.610375847	-1.7589528119	-0.0242614180952
629.899114469	795.615523345	1801.51463781	376.0	12.6410015367	0.86326970197	0.161358822798	724.62239439	957.108766519	2029.24413086	347.512969955	3.23134849143	0.0445703240198
629.899114469	795.615523345	1801.51463781	376.0	-9.1971447192	-0.0636530313818	-0.0118977628751	553.194082459	758.551043183	1635.82672944	324.081603795	-3.41530184779	-0.0471076116937
629.899114469	795.615523345	1801.51463781	376.0	-10.9132358587	-0.164840077957	-0.0308112295247	568.722198018	663.043728612	1604.91109636	373.145169731	-4.0075563883	-0.0552766398387
629.899114469	795.615523345	1801.51463781	376.0	6.58925439679	0.307798151258	0.0575323647211	584.691120223	935.792881358	1920.2210203	399.737018714	0.224463212923	0.00309604431618
629.899114469	795.615523345	1801.51463781	376.0	0.684828967319	0.171005507285	0.0319636462215	575.442293705	887.044766045	1813.8519319	351.364872155	-1.3328025813	-0.0183834838799
629.899114469	795.615523345	1801.51463781	376.0	0.0939111484352	0.115238369189	0.0215398820914	519.060364772	958.138769334	1803.2064609	326.007326795	-0.85644936697	-0.0118130947168
629.899114469	795.615523345	1801.51463781	376.0	5.37377779592	0.0267413548011	0.00499838407498	533.635827752	895.235189765	1898.32403141	469.453013894	-1.31095392744	-0.0180821231371
629.899114469	795.615523345	1801.51463781	376.0	-12.4627905787	-0.151124051682	-0.0282474862958	614.605930229	609.9118477	1576.99564126	352.47786333	-4.29551581187	-0.0592484939568
629.899114469	795.615523345	1801.51463781	376.0	0.363612696767	-0.0354154694167	-0.00661971390967	522.544125659	880.1305332	1808.06517377	405.390514912	-2.04523336136	-0.0282101153291
629.899114469	795.615523345	1801.51463781	376.0	-12.9579738627	-0.226226289317	-0.0422852877229	580.026310108	613.962586339	1568.07484191	374.085945467	-4.52478479919	-0.0624108248165
629.899114469	795.615523345	1801.51463781	376.0	3.08150235981	0.0145555871835	0.00272067050159	557.422058193	848.716799008	1857.02835389	450.889496689	-1.88627158592	-0.0260175391161
629.899114469	795.615523345	1801.51463781	376.0	-10.0181145613	-0.0752683682889	-0.0140688538858	581.429755824	699.979139879	1621.03683756	339.627941857	-3.65195959441	-0.0503718564747
629.899114469	795.615523345	1801.51463781	376.0	3.56215922764	0.479398549358	0.0896072054875	726.24327607	804.689487094	1865.68745772	334.754694559	-0.535993363161	-0.00739301190567
629.899114469	795.615523345	1801.51463781	376.0	-0.600248627086	0.0179422017677	0.00335368257339	674.231037062	658.33358811	1790.70107093	458.136445763	-2.63970230361	-0.0364096869463
629.899114469	795.615523345	1801.51463781	376.0	-17.4784079584	-0.402708819372	-0.0752726765181	497.29733268	638.336882567	1486.63855999	351.00434474	-5.35772230516	-0.0738996180022
629.899114469	795.615523345	1801.51463781	376.0	6.88162117315	0.646603853867	0.120860533433	721.540714189	864.793742967	1925.48805057	339.153593412	0.828125126231	0.0114224155342
629.899114469	795.615523345	1801.51463781	376.0	6.42024438944	0.262613394208	0.0490866157398	593.613032496	902.075874867	1917.17628027	421.487372911	-0.311458191587	-0.00429597505637
629.899114469	795.615523345	1801.51463781	376.0	-4.19036619173	-0.0117268107373	-0.00219192724061	687.299940844	621.247382069	1726.02457749	417.477254579	-3.07786148938	-0.0424532619225
629.899114469	795.615523345	1801.51463781	376.0	-2.96931716444	0.0035054553425	0.000655225297664	562.514552153	818.115635746	1748.02195445	367.391766554	-2.55506302191	-0.0352422485781
629.899114469	795.615523345	1801.51463781	376.0	-21.0605759774	-0.386993953151	-0.072335318346	499.878622143	635.092162107	1422.10527877	287.134494524	-5.80093452366	-0.0800128899815
629.899114469	795.615523345	1801.51463781	376.0	4.51731911825	0.506919658742	0.0947513380826	718.335241496	822.327814178	1882.89480297	342.231747292	-0.233176081231	-0.00321622181008
629.899114469	795.615523345	1801.51463781	376.0	-0.636379339828	0.201615843923	0.0376852044716	599.461257585	862.741959009	1790.05017086	327.846954261	-1.58558838538	-0.0218701846259
629.899114469	795.615523345	1801.51463781	376.0	6.16795846817	0.261351580127	0.0488507626406	559.877207623	958.272415713	1912.63131247	394.481689137	0.276383988859	0.00381219294978
629.899114469	795.615523345	1801.51463781	376.0	-3.16858949386	0.0575975859405	0.0107659039141	734.100450298	636.677415583	1744.43203427	373.654168389	-2.78131244304	-0.0383629302489
629.899114469	795.615523345	1801.51463781	376.0	15.5380718701	0.657439985126	0.122885978528	689.934496709	922.838045799	2081.43527699	468.662734481	2.23294980309	0.0307993076288
629.899114469	795.615523345	1801.51463781	376.0	-17.3683556623	-0.305325759928	-0.0570702355006	487.602355449	699.838817799	1488.62116821	301.179994962	-4.89201396058	-0.0674760546287
629.899114469	795.615523345	1801.51463781	376.0	-13.9522292544	-0.373761049863	-0.069861878479	530.559008189	608.73684166	1550.16318549	410.867335646	-5.06363673628	-0.069843265328
629.899114469	795.615523345	1801.51463781	376.0	0.172857374872	0.292771624165	0.0547236680683	576.315077095	934.866954533	1804.62868873	293.446657097	-0.557066917829	-0.00768368162522
629.899114469	795.615523345	1801.51463781	376.0	-2.88301881945	-0.0147111617856	-0.00274974986648	581.950424421	757.95513516	1749.57663177	409.671072189	-2.69211314635	-0.037132595122
629.899114469	795.615523345	1801.51463781	376.0	4.23273486285	0.33853400252	0.0632773836486	731.785360851	763.224560778	1877.76797595	382.758054319	-1.10213128076	-0.015201810769
629.899114469	795.615523345	1801.51463781	376.0	-3.01958399471	-0.00110904572071	-0.000207298265554	583.109417407	767.840264214	1747.11639015	396.166708528	-2.66307022944	-0.0367320031646
629.899114469	795.615523345	1801.51463781	376.0	0.704888975095	0.0466869458553	0.00872653193557	579.364281818	828.965039807	1814.21331588	405.883994256	-2.11327635694	-0.029148639406
629.899114469	795.615523345	1801.51463781	376.0	-5.21736104866	0.00185642803155	0.000346995893748	627.591680866	696.16265433	1707.52311482	383.76877962	-3.02150181152	-0.0416758870554
629.899114469	795.615523345	1801.51463781	376.0	9.14009640478	0.542339298167	0.101371831433	634.970627175	958.673847872	1966.17481246	372.53033741	1.62350644413	0.0223931923329
629.899114469	795.615523345	1801.51463781	376.0	-15.1511969902	-0.225039190892	-0.0420634001668	546.353833019	655.216169726	1528.56360623	326.993603487	-4.63528378549	-0.0639349487653
629.899114469	795.615523345	1801.51463781	376.0	22.810932398	1.10470066556	0.206486105711	781.732738318	992.177997854	2212.45692399	438.546187814	5.69639286679	0.0785709360936
629.899114469	795.615523345	1801.51463781	376.0	-8.50817041797	-0.207086207413	-0.0387077023201	535.059760564	691.234799739	1648.23870232	421.944142021	-3.77233880017	-0.0520322593127
629.899114469	795.615523345	1801.51463781	376.0	-5.64136066187	-0.0694420873194	-0.0129798294055	601.351594479	682.623202309	1699.88469972	415.909902931	-3.23343482822	-0.0445991010789
629.899114469	795.615523345	1801.51463781	376.0	2.89815215401	0.223554215122	0.0417858346023	599.740736371	874.832877491	1853.72527309	379.151659233	-1.02629773142	-0.0141558307783
629.899114469	795.615523345	1801.51463781	376.0	-7.18326205917	-0.00237870737526	-0.000444618200983	594.238064334	738.26473156	1672.10712035	339.604324452	-3.16115933052	-0.0436021976624
629.899114469	795.615523345	1801.51463781	376.0	-12.1178593478	-0.217390559015	-0.0406337493486	529.200751712	689.755936385	1583.20962787	364.252939776	-4.15113579587	-0.0572570454603
629.899114469	795.615523345	1801.51463781	376.0	6.22937298153	0.673561688968	0.125899381116	783.569105285	798.189424917	1913.73770392	331.979173718	0.406867697314	0.00561196823881
629.899114469	795.615523345	1801.51463781	376.0	4.65840496068	0.157358182849	0.0294127444578	733.575976139	709.395967603	1885.43648507	442.464541327	-1.79772243507	-0.0247961715182
629.899114469	795.615523345	1801.51463781	376.0	0.515883407435	0.0161038071474	0.00301005741072	725.594611233	620.806451818	1810.80835291	464.407289863	-2.57466618711	-0.0355126370637
629.899114469	795.615523345	1801.51463781	376.0	-10.0840403638	-0.189693571163	-0.0354567422735	611.114734534	597.1904199	1619.84917458	411.544020143	-4.19344636593	-0.0578406395301
629.899114469	795.615523345	1801.51463781	376.0	14.7796202258	0.875088550928	0.163567953444	753.781465808	914.477893396	2067.77165959	399.512300391	3.00467299276	0.0414437654173
629.899114469	795.615523345	1801.51463781	376.0	10.5124329106	0.600229664686	0.112192460689	687.454734267	899.506122951	1990.89765549	403.93679827	1.33675321156	0.0184379753318
629.899114469	795.615523345	1801.51463781	376.0	1.06440824843	0.283678989591	0.053024110204	772.659751065	710.759960319	1820.69010822	337.270396831	-1.72848131728	-0.0238411216176
629.899114469	795.615523345	1801.51463781	376.0	12.6753227829	0.775792948027	0.145008027669	764.905386786	858.034050148	2029.86243314	406.922996205	1.86432529861	0.0257148317049
629.899114469	795.615523345	1801.51463781	376.0	0.222085611356	0.139907435824	0.0261509225839	745.127901046	685.339103941	1805.51554261	375.048537625	-2.26942018956	-0.0313023474422
629.899114469	795.615523345	1801.51463781	376.0	1.95175638708	0.414792286261	0.07753126846	671.289166497	846.245514616	1836.67581482	319.141133709	-0.703952252439	-0.00970968624054
629.899114469	795.615523345	1801.51463781	376.0	-6.55614082371	0.122228975386	0.0228465374552	708.840206054	684.45980341	1683.4048012	290.104791735	-3.08536134506	-0.0425567082078
629.899114469	795.615523345	1801.51463781	376.0	-15.8412505378	-0.234073501891	-0.0437520564283	520.033560717	688.027474569	1516.13219056	308.071155277	-4.63028276127	-0.063865969121
629.899114469	795.615523345	1801.51463781	376.0	7.43592729671	0.331621387218	0.061985306022	715.775792483	779.130469354	1935.47395652	440.567694684	-0.779280518748	-0.0107486968103
629.899114469	795.615523345	1801.51463781	376.0	11.9513125325	0.707661565499	0.132273189813	753.211283561	849.810904771	2016.8192825	413.797094167	1.46238139753	0.020170777897
629.899114469	795.615523345	1801.51463781	376.0	-5.50691579283	-0.11136363752	-0.0208156331814	623.733676099	629.313994257	1702.30674371	449.259073358	-3.46754771286	-0.0478282443153
629.899114469	795.615523345	1801.51463781	376.0	-16.8945814939	-0.209224781384	-0.0391074357728	587.587609216	605.830206945	1497.1562792	303.738463044	-4.98460578909	-0.0687531832978
629.899114469	795.615523345	1801.51463781	376.0	-1.9767160556	0.110419193076	0.0206391015095	757.347907133	664.914374221	1765.90380872	343.64152737	-2.5563971565	-0.0352606504344
629.899114469	795.615523345	1801.51463781	376.0	0.796428008232	0.0761929456164	0.0142416720778	678.97427784	697.24793202	1815.86240496	439.640195103	-2.32537621681	-0.0320741547146
629.899114469	795.615523345	1801.51463781	376.0	3.07096262735	0.0905249790809	0.0169205568376	590.782927801	835.745540482	1856.83847907	430.310010784	-1.74036189004	-0.0240049915868
629.899114469	795.615523345	1801.51463781	376.0	-11.0090513075	-0.0403646025813	-0.00754478552922	624.929574305	660.832423266	1603.18496702	317.422969453	-3.80673314311	-0.0525066640429
629.899114469	795.615523345	1801.51463781	376.0	-9.21003387208	-0.247616885647	-0.0462835300275	516.27084643	696.787527377	1635.59452946	422.536155654	-3.90358778524	-0.0538425901413
629.899114469	795.615523345	1801.51463781	376.0	-0.730160593856	0.0839816429726	0.0156975033594	728.824760348	655.494430225	1788.36068784	404.041497264	-2.48042004582	-0.0342126902872
629.899114469	795.615523345	1801.51463781	376.0	4.83461915979	0.743912994863	0.139049157918	762.874586201	839.503175785	1888.61100966	286.233247674	0.701645917065	0.00967787471813
629.899114469	795.615523345	1801.51463781	376.0	0.256949561448	0.0146468503057	0.0027377290291	564.258880161	833.054106137	1806.14362178	408.830635478	-2.20016293962	-0.0303470750293
629.899114469	795.615523345	1801.51463781	376.0	0.86418386842	-0.102239881036	-0.0191102581377	502.269947756	877.678221451	1817.0830367	437.134867494	-2.15759345138	-0.0297599096742
629.899114469	795.615523345	1801.51463781	376.0	-2.72238057598	0.11781253334	0.0220210342692	625.820050491	795.14227633	1752.47055324	331.50822642	-2.45734412121	-0.0338944016718
629.899114469	795.615523345	1801.51463781	376.0	6.44336812341	0.137981984049	0.0257910250559	531.11522947	952.717340321	1917.59285773	433.760287934	-0.214469352726	-0.00295819796864
629.899114469	795.615523345	1801.51463781	376.0	-6.80941615244	0.0661475449847	0.0123640270999	627.691652267	740.829813469	1678.84200908	310.320543343	-3.07164667305	-0.042367540318
629.899114469	795.615523345	1801.51463781	376.0	-0.67476273125	-0.0754853577163	-0.0141094126573	530.009531648	818.440244151	1789.35868844	440.908912641	-2.42511643318	-0.033449881837
629.899114469	795.615523345	1801.51463781	376.0	13.3184511406	0.691580639126	0.129267409182	719.363232171	890.714585358	2041.44848464	431.370667114	1.86927524549	0.0257831068344
629.899114469	795.615523345	1801.51463781	376.0	4.65437912573	0.0577915761813	0.0108021637722	783.152895281	649.766311485	1885.36395906	452.444752297	-2.01116467344	-0.0277402023923
629.899114469	795.615523345	1801.51463781	376.0	4.66539772037	0.461903815863	0.0863371618435	783.617108215	745.953126498	1885.56246066	355.992225946	-0.668753636257	-0.00922418808631
629.899114469	795.615523345	1801.51463781	376.0	-1.24693068956	-0.0465475131203	-0.00870046974211	566.596631201	761.208280136	1779.05099892	451.246087582	-2.5977560073	-0.035831117342
629.899114469	795.615523345	1801.51463781	376.0	-14.6883045617	-0.152040128012	-0.0284187155164	533.249204823	717.136830861	1536.90268109	286.516645406	-4.29995196162	-0.0593096822293
629.899114469	795.615523345	1801.51463781	376.0	-0.908296003244	0.0165236173456	0.00308852660666	708.693461848	624.971170898	1785.15155236	451.486919615	-2.70782494074	-0.0373493095274
629.899114469	795.615523345	1801.51463781	376.0	-4.44813762363	0.0318214006269	0.00594792535082	571.032433511	824.804440247	1721.38078741	325.543913657	-2.70169094228	-0.0372647026522
629.899114469	795.615523345	1801.51463781	376.0	2.95193646598	0.228129633458	0.0426410529828	628.44632236	839.010016403	1854.69420535	387.237866585	-1.26834553651	-0.0174944211933
629.899114469	795.615523345	1801.51463781	376.0	2.89021291618	0.0811381987751	0.0151660184626	594.823677276	825.872362006	1853.58224656	432.886207281	-1.8415080403	-0.0254001109006
629.899114469	795.615523345	1801.51463781	376.0	3.59357673261	0.11078041588	0.0207066197907	606.37154325	823.943311061	1866.25344867	435.938594362	-1.69939119471	-0.0234398785477
629.899114469	795.615523345	1801.51463781	376.0	-14.6718247956	-0.367221195812	-0.0686394758527	500.892160365	652.517142144	1537.19956649	383.790263978	-4.90206233036	-0.0676146528326
629.899114469	795.615523345	1801.51463781	376.0	-6.91170078648	0.0583535313099	0.010907202114	686.218403968	662.811824275	1676.99933642	327.969108182	-3.17692680814	-0.0438196801122
629.899114469	795.615523345	1801.51463781	376.0	8.00109626338	0.379705602816	0.0709730098721	763.175792902	748.009306312	1945.65555818	434.470458971	-0.625685064583	-0.00863013882184
629.899114469	795.615523345	1801.51463781	376.0	-20.7052927326	-0.433777387259	-0.0810798854689	473.673785672	654.392500877	1428.50575843	300.439471885	-5.74924041266	-0.0792998677609
629.899114469	795.615523345	1801.51463781	376.0	4.63303058553	0.480653609565	0.0898417961803	715.358587074	818.309833362	1884.97936199	351.310941551	-0.333299917262	-0.00459724023809
629.899114469	795.615523345	1801.51463781	376.0	4.72571191737	0.10006267162	0.0187033031066	762.699164892	670.245372861	1886.64902975	453.704491994	-1.92483716289	-0.0265494781088
629.899114469	795.615523345	1801.51463781	376.0	-3.20077973947	-0.0671468428546	-0.0125508117485	613.890792051	670.109833932	1743.85212228	459.851496301	-3.05514800993	-0.0421399725508
629.899114469	795.615523345	1801.51463781	376.0	12.4968993239	0.537707475071	0.100506070107	699.945167153	861.063749945	2026.64810841	465.639191309	0.908250418421	0.0125275919782
629.899114469	795.615523345	1801.51463781	376.0	1.1532601438	0.0517922256817	0.00968078984704	615.726874633	764.325376401	1822.29078812	442.238537083	-2.22632297627	-0.030707903121
629.899114469	795.615523345	1801.51463781	376.0	6.61655593695	0.302358584982	0.0565156233611	630.581388448	865.217902324	1920.71286154	424.913570765	-0.470313918809	-0.00648708853529
629.899114469	795.615523345	1801.51463781	376.0	2.7700794096	0.100338513748	0.0187548623827	605.562936826	819.949070171	1851.41802386	425.906016861	-1.82489067596	-0.0251709058753
629.899114469	795.615523345	1801.51463781	376.0	0.565901255496	0.418858922918	0.0782913874614	645.770950714	878.337558213	1811.70943177	287.60092284	-0.637493998491	-0.00879302066884
629.899114469	795.615523345	1801.51463781	376.0	7.12154890081	0.298402887981	0.0557762407442	556.184737483	985.592472648	1929.8103837	388.03317357	0.846691581663	0.0116785045747
629.899114469	795.615523345	1801.51463781	376.0	-3.75734166595	-0.0392533737593	-0.00733707920735	567.365068893	762.693065416	1733.82557771	403.767443401	-2.79639727286	-0.0385709968671
629.899114469	795.615523345	1801.51463781	376.0	4.05049887517	0.0383379595672	0.00716597375087	514.454841612	933.894933702	1874.48496795	426.135192641	-0.982694494161	-0.013554406816
629.899114469	795.615523345	1801.51463781	376.0	-0.175476772468	0.156757767968	0.0293005173773	698.189853374	735.904976496	1798.35339807	364.258568203	-2.23311647031	-0.0308016064871
629.899114469	795.615523345	1801.51463781	376.0	-11.3407862061	-0.289259251321	-0.0540671497797	475.058976	745.096427648	1597.20871427	377.05331062	-3.97369158977	-0.0548095391693
629.899114469	795.615523345	1801.51463781	376.0	6.26087256387	0.458587784887	0.0857173429695	630.815994102	924.532697572	1914.30517351	358.956481834	0.627081436153	0.00864939911936
629.899114469	795.615523345	1801.51463781	376.0	-21.482299378	-0.472841107794	-0.0883815154755	498.262699111	602.015810569	1414.50786998	314.229360301	-6.20178866278	-0.0855419125901
629.899114469	795.615523345	1801.51463781	376.0	-8.01628906127	-0.203178128497	-0.0379772202799	488.016085539	788.850191822	1657.10001697	380.233739605	-3.34537047182	-0.0461430409906
629.899114469	795.615523345	1801.51463781	376.0	4.85269052223	0.224213244741	0.0419090177086	551.254637606	955.164193622	1888.9365679	382.517736672	-0.0195071104531	-0.000269063592457
629.899114469	795.615523345	1801.51463781	376.0	-12.0706578766	-0.275289645482	-0.0514560085012	546.878618496	634.278500704	1584.05996929	402.902850087	-4.49176017249	-0.061955312724
629.899114469	795.615523345	1801.51463781	376.0	-12.0070387205	-0.0315183628179	-0.00589128276971	660.705866161	622.539438189	1585.2060777	301.960773346	-3.99043621875	-0.055040499569
629.899114469	795.615523345	1801.51463781	376.0	18.1471514619	0.746769803822	0.139583140901	687.730567116	971.446827512	2128.43822775	469.260833119	3.4087283829	0.0470169432125
629.899114469	795.615523345	1801.51463781	376.0	4.86255536112	0.421575909547	0.0787992354294	681.868216829	839.452584488	1889.11428442	367.7934831	-0.386871119164	-0.00533615336777
629.899114469	795.615523345	1801.51463781	376.0	-6.26485207875	-0.0243830689516	-0.00455758298161	564.629018526	776.765193947	1688.65241058	347.258198106	-3.00536302386	-0.0414532830877
629.899114469	795.615523345	1801.51463781	376.0	1.21201046838	0.034809436553	0.00650643673889	604.209606883	768.632972247	1823.34918381	450.506604684	-2.24083099363	-0.0309080137052
629.899114469	795.615523345	1801.51463781	376.0	-3.73075376056	0.034908311145	0.00652491797103	684.387262045	655.457873435	1734.30456272	394.459427237	-2.87447961916	-0.039647994747
629.899114469	795.615523345	1801.51463781	376.0	-9.6446394165	-0.258507154647	-0.0483190943265	563.096369518	623.157802954	1627.76504696	441.51087449	-4.27233041908	-0.0589286954355
629.899114469	795.615523345	1801.51463781	376.0	-9.78650400403	-0.0351835437472	-0.00657636331723	667.212393274	618.624538958	1625.20933565	339.37240342	-3.71883669789	-0.0512942992813
629.899114469	795.615523345	1801.51463781	376.0	5.93731186245	0.523520589223	0.0978543157426	638.439943074	939.553995864	1908.47618011	330.482241171	0.986729436937	0.0136100611991
629.899114469	795.615523345	1801.51463781	376.0	6.00768718764	0.520226603584	0.0972386174923	719.604007108	826.594309845	1909.74400189	363.545684941	0.00755893739634	0.000104261205467
629.899114469	795.615523345	1801.51463781	376.0	2.43998112969	0.257151777113	0.0480657527314	714.300634505	756.089129012	1845.47125503	375.081491508	-1.5915622264	-0.0219525824332
629.899114469	795.615523345	1801.51463781	376.0	9.75760509314	0.847938227293	0.158493126597	748.525643106	904.819898563	1977.29932187	323.953780198	2.26537470808	0.0312465476976
629.899114469	795.615523345	1801.51463781	376.0	8.74262190047	0.779881185799	0.145772184261	751.913688018	872.362907572	1959.01425108	334.73765549	1.59112069154	0.0219464922971
629.899114469	795.615523345	1801.51463781	376.0	11.6924675595	0.822139850924	0.153671000173	785.358426304	845.914700696	2012.15615242	380.883025421	1.85462289052	0.0255810053865
629.899114469	795.615523345	1801.51463781	376.0	9.96816567798	0.856450511234	0.160084207707	751.828519462	903.482689361	1981.09260162	325.781392802	2.30916763957	0.031850588132
629.899114469	795.615523345	1801.51463781	376.0	-8.9962246931	-0.00635043084783	-0.00118699642016	603.22953813	716.696329845	1639.44633312	319.520465142	-3.42061762978	-0.0471809328246
629.899114469	795.615523345	1801.51463781	376.0	-11.234207918	-0.370402587001	-0.0692341284114	508.543991723	642.963774718	1599.12873773	447.620971287	-4.64571123354	-0.0640787756351
629.899114469	795.615523345	1801.51463781	376.0	-3.07733278909	0.11594898178	0.0216727068748	553.901709337	892.234537987	1746.07603716	299.939789841	-1.91269002364	-0.0263819313605
629.899114469	795.615523345	1801.51463781	376.0	-11.1630494557	-0.136599690803	-0.0255326524865	555.464274185	698.349617297	1600.41066784	346.59677636	-3.87799050389	-0.0534895241916
629.899114469	795.615523345	1801.51463781	376.0	5.12236703389	0.53347835498	0.0997155803701	684.030746186	873.633009483	1893.79482973	336.131074063	0.292235781566	0.00403083836642
629.899114469	795.615523345	1801.51463781	376.0	6.87521188608	0.371256833775	0.0693938007057	662.064394362	849.121978207	1925.37258632	414.186213754	-0.307926961267	-0.00424726843127
629.899114469	795.615523345	1801.51463781	376.0	16.4825703859	0.828254760751	0.154813973972	766.20747612	877.896277045	2098.450556	454.34680284	2.57900378277	0.0355724659693
629.899114469	795.615523345	1801.51463781	376.0	16.2213373217	0.97207715109	0.181696663755	761.552430718	948.861302601	2093.74440411	383.330670795	3.94872563216	0.0544651811332
629.899114469	795.615523345	1801.51463781	376.0	5.94167705782	0.169777956353	0.0317341974492	695.331298231	749.366270814	1908.55481974	463.857250698	-1.59701080107	-0.0220277351871
629.899114469	795.615523345	1801.51463781	376.0	1.58861502876	0.0581141879483	0.0108624650371	687.189309313	675.64810626	1830.1337701	467.296354522	-2.33460750027	-0.0322014827623
629.899114469	795.615523345	1801.51463781	376.0	-3.27946588863	-0.0141048459445	-0.00263641980272	714.939756303	603.885164504	1742.43457979	423.609658981	-3.01025371341	-0.0415207408746
629.899114469	795.615523345	1801.51463781	376.0	11.1457812352	0.370561845215	0.0692638963018	609.723441207	925.034324328	2002.30751827	467.549752731	0.728780194066	0.0100521406078
629.899114469	795.615523345	1801.51463781	376.0	-12.1027274103	-0.252593055358	-0.0472136552071	581.986042462	599.557173235	1583.48223194	401.939016245	-4.56490650832	-0.062964227701
629.899114469	795.615523345	1801.51463781	376.0	3.32471057378	0.155622449972	0.0290883084061	533.888080601	953.228089687	1861.40978547	374.293615178	-0.430589521527	-0.00593916581416
629.899114469	795.615523345	1801.51463781	376.0	-1.37862089175	0.0122257314649	0.00228518345139	614.76010071	727.753407634	1776.67858065	434.165072306	-2.5857137734	-0.0356650175641
629.899114469	795.615523345	1801.51463781	376.0	2.08116340836	0.20222824752	0.0377996724337	651.014856062	803.163808112	1839.00710125	384.828437079	-1.64388775935	-0.0226743139221
629.899114469	795.615523345	1801.51463781	376.0	-1.76408183893	0.111350049945	0.0208130934477	676.664608629	723.554962569	1769.73444526	369.514874065	-2.47374727114	-0.0341206520157
629.899114469	795.615523345	1801.51463781	376.0	14.7693712242	0.595359687267	0.111282184536	658.016645555	947.669155136	2067.58702233	461.90122164	2.19705059981	0.0303041462043
629.899114469	795.615523345	1801.51463781	376.0	-8.47363467521	0.0342255553252	0.00639730006078	649.286125343	684.014911656	1648.86086879	315.559831787	-3.369012977	-0.0464691445104
629.899114469	795.615523345	1801.51463781	376.0	-0.488149572952	0.289166610432	0.0540498337257	678.382826943	797.018799695	1792.7205518	317.318925166	-1.6913120531	-0.0233284421117
629.899114469	795.615523345	1801.51463781	376.0	1.16186576585	0.136784115571	0.0255671244059	629.840948057	803.203386814	1822.44581966	389.401484787	-1.94505997793	-0.0268284134887
629.899114469	795.615523345	1801.51463781	376.0	1.90235639746	0.379165020224	0.0708719663969	670.880499094	835.573864908	1835.78586678	329.331502776	-0.896539487554	-0.0123660618973
629.899114469	795.615523345	1801.51463781	376.0	-6.5929114669	-0.117508890341	-0.0219642785684	610.048595047	641.315123967	1682.74237268	431.378653666	-3.54470057303	-0.048892421697
629.899114469	795.615523345	1801.51463781	376.0	3.93224563677	0.0660394908047	0.012343830057	497.045204624	983.751258579	1872.35461856	391.558155353	-0.292904770924	-0.00404006580585
629.899114469	795.615523345	1801.51463781	376.0	7.82205012956	0.348221090129	0.0650880542298	681.763770236	819.48503441	1942.43001588	441.181211229	-0.501782844898	-0.00692114268824
629.899114469	795.615523345	1801.51463781	376.0	-11.3675613285	-0.345583250425	-0.0645950000794	500.787069222	666.298394206	1596.72635652	429.640893091	-4.47112918043	-0.0616707473163
629.899114469	795.615523345	1801.51463781	376.0	-0.0651624294661	0.0151526268074	0.00283226669297	536.140163956	881.426229273	1800.34072711	382.77433388	-1.93722505024	-0.0267203455206
629.899114469	795.615523345	1801.51463781	376.0	4.32393397847	0.310694158124	0.0580736744158	605.737017449	901.070392568	1879.41094137	372.603531349	-0.343952467049	-0.0047441719593
629.899114469	795.615523345	1801.51463781	376.0	-5.22700523032	0.0164325859669	0.00307151139567	548.89014591	853.461405289	1707.34937347	304.997822272	-2.71653782218	-0.0374694872025
629.899114469	795.615523345	1801.51463781	376.0	-5.02007622383	0.153451126266	0.0286824535077	659.396887281	766.273260947	1711.07722981	285.407081584	-2.78738537231	-0.0384466947905
629.899114469	795.615523345	1801.51463781	376.0	-10.0142391463	-0.178501317824	-0.0333647323036	536.349645065	704.758155583	1621.10665373	379.998853079	-3.80551632966	-0.0524898804091
629.899114469	795.615523345	1801.51463781	376.0	-0.812511929392	0.15441280971	0.0288622074224	541.601530501	932.805461175	1786.87711647	312.470124796	-1.12617598688	-0.0155334618881
629.899114469	795.615523345	1801.51463781	376.0	3.69335764431	0.174668472566	0.0326483126291	718.285860575	728.577002453	1868.0510164	421.188153376	-1.8040736787	-0.0248837748787
629.899114469	795.615523345	1801.51463781	376.0	-1.26653330169	0.0675663072286	0.0126292163044	530.748000365	912.502870491	1778.69785499	335.446984135	-1.64115609833	-0.022636635839
629.899114469	795.615523345	1801.51463781	376.0	-0.672487261649	0.080571445014	0.0150600831802	549.408436226	888.251569575	1789.39968136	351.739675557	-1.75308024673	-0.0241804171963
629.899114469	795.615523345	1801.51463781	376.0	-4.17534236221	0.0572657098809	0.0107038710058	716.678840189	639.66476201	1726.29523398	369.951631781	-2.89220398593	-0.0398924687714
629.899114469	795.615523345	1801.51463781	376.0	1.62587984841	0.190159715972	0.0355438721444	724.284741721	726.640480897	1830.80510128	379.879878659	-1.95641259904	-0.026985001366
629.899114469	795.615523345	1801.51463781	376.0	-3.393173931	0.158262565335	0.029581787913	619.142792593	817.832207627	1740.38611276	303.411112542	-2.3452966568	-0.0323489194041
629.899114469	795.615523345	1801.51463781	376.0	-2.23901525486	0.140718175352	0.0263024626827	730.738190575	690.118490794	1761.17845026	340.321768886	-2.5303855082	-0.0349018690786
629.899114469	795.615523345	1801.51463781	376.0	5.32888041537	0.210751780312	0.0393928561331	546.720672715	957.701818627	1897.51519853	393.092707186	0.00874610932988	0.000120635990757
629.899114469	795.615523345	1801.51463781	376.0	-0.943663026829	0.0724732720332	0.0135464059875	701.946450059	668.499978532	1784.51441025	414.067981664	-2.51583918193	-0.0347012300956
629.899114469	795.615523345	1801.51463781	376.0	-4.0174139901	-0.197859580814	-0.0369830992175	483.803192682	812.540046728	1729.14033672	432.797097311	-2.88724939971	-0.0398241296511
629.899114469	795.615523345	1801.51463781	376.0	-3.08721185779	0.0323139234909	0.00603998569923	683.732649995	655.345247095	1745.8980643	406.820167206	-2.81912472979	-0.0388844790316
629.899114469	795.615523345	1801.51463781	376.0	-5.69550118766	-0.0448443192575	-0.00838211574906	514.368079687	881.605521178	1698.90935022	302.935749357	-2.73008179631	-0.0376563006387
629.899114469	795.615523345	1801.51463781	376.0	-12.9346230812	-0.0928300928294	-0.0173514192205	602.574534646	654.358881681	1568.49550966	311.562093332	-4.1388996353	-0.0570882708317
629.899114469	795.615523345	1801.51463781	376.0	-10.8632482399	-0.0855461860698	-0.0159899413215	621.033645193	640.074866189	1605.81163063	344.703119249	-3.90083849093	-0.0538046688404
629.899114469	795.615523345	1801.51463781	376.0	-3.71113851714	-0.0393087570894	-0.00734743123167	667.930436375	624.393819008	1734.6579342	442.333678815	-3.1125741719	-0.0429320575434
629.899114469	795.615523345	1801.51463781	376.0	7.96557554632	0.905433134527	0.169239838229	777.553845582	880.040119404	1945.01564727	287.421682282	2.00253491217	0.0276211712023
629.899114469	795.615523345	1801.51463781	376.0	0.0988019356234	-0.153619384013	-0.0287139035539	476.291210504	903.663560988	1803.29456915	423.339797656	-2.17570011169	-0.030009656713
629.899114469	795.615523345	1801.51463781	376.0	-11.7891637749	-0.279666746512	-0.0522741582265	540.33390319	641.308568987	1589.13112673	407.488654557	-4.44846106379	-0.0613580836385
629.899114469	795.615523345	1801.51463781	376.0	-5.8250002868	-0.0381394449936	-0.00712886822311	548.101624176	801.764594795	1696.57640499	346.710186023	-2.92076246112	-0.0402863787741
629.899114469	795.615523345	1801.51463781	376.0	-3.0014813375	0.240051699779	0.0448694765943	752.656588931	709.988199359	1747.44251217	284.797723879	-2.41779001067	-0.0333488277334
629.899114469	795.615523345	1801.51463781	376.0	-9.31641539784	-0.147579787551	-0.0275850070188	567.169071473	677.303191169	1633.6780507	389.205788061	-3.76455966715	-0.0519249609262
629.899114469	795.615523345	1801.51463781	376.0	1.78963779633	0.148331111001	0.0277254413086	556.963977242	907.731580246	1833.75522468	369.059667192	-1.09898478236	-0.0151584107912
629.899114469	795.615523345	1801.51463781	376.0	1.80817006558	0.0512354798654	0.00957672520848	488.616795536	992.373730793	1834.08908622	353.098559894	-0.439609781192	-0.00606358318885
629.899114469	795.615523345	1801.51463781	376.0	2.40137525913	0.243831984646	0.0455760718964	555.330213644	953.877728525	1844.77576462	335.567822447	-0.226814421283	-0.00312847477632
629.899114469	795.615523345	1801.51463781	376.0	5.38267422389	0.164041080718	0.0306618842464	723.673135674	721.067696048	1898.48430186	453.743470142	-1.70546320474	-0.0235236304102
629.899114469	795.615523345	1801.51463781	376.0	8.02037527381	0.769439316186	0.143820432932	781.626896803	829.517970714	1946.00287238	334.858004863	1.13785924988	0.0156946103432
629.899114469	795.615523345	1801.51463781	376.0	-11.1018391374	-0.201966545831	-0.03775075623	505.615989892	743.394459355	1601.51338069	352.502931441	-3.82489471421	-0.0527571684718
629.899114469	795.615523345	1801.51463781	376.0	6.99208068346	0.435065583253	0.0813206697669	588.627356344	991.444673742	1927.47799481	347.405964729	1.40841810668	0.0194264566439
629.899114469	795.615523345	1801.51463781	376.0	12.9545315449	0.614896027916	0.114933836994	767.088213076	806.581537316	2034.89241986	461.222669463	0.896690036574	0.0123681384355
629.899114469	795.615523345	1801.51463781	376.0	-3.31587305595	-0.104468651888	-0.0195268508202	518.823136985	812.818472805	1741.77869934	410.13708955	-2.70401221061	-0.0372967201464
629.899114469	795.615523345	1801.51463781	376.0	-1.75193304015	-0.00437328902957	-0.00081743720179	552.562092827	838.025029065	1769.95330765	379.36618576	-2.40058883645	-0.0331115701579
629.899114469	795.615523345	1801.51463781	376.0	4.09347197355	0.59621505049	0.111442065512	699.535293787	872.683207049	1875.25913461	303.040633776	0.36931454685	0.00509399374965
629.899114469	795.615523345	1801.51463781	376.0	-10.7011824164	-0.196023074079	-0.0366398269306	603.308496734	602.842077304	1608.73127016	402.580696126	-4.25200547232	-0.0586483513424
629.899114469	795.615523345	1801.51463781	376.0	11.134275118	0.445778281085	0.0833230431935	636.866162134	914.011194394	2002.10023388	451.222877352	0.914478018278	0.0126134899073
629.899114469	795.615523345	1801.51463781	376.0	8.80124986622	0.260188120935	0.0486332936327	571.864804758	937.996549999	1960.07044246	450.209087708	0.258222743419	0.00356169301268
629.899114469	795.615523345	1801.51463781	376.0	-12.2605418453	-0.0228922854144	-0.00427893185316	658.864314733	628.680805983	1580.6391818	293.09406108	-4.00653367489	-0.0552625334467
629.899114469	795.615523345	1801.51463781	376.0	8.50382660168	0.305426128236	0.057088995932	658.625616439	832.682338602	1954.71231882	463.404363778	-0.535022549889	-0.00737962137778
629.899114469	795.615523345	1801.51463781	376.0	2.34773661989	-0.077516744415	-0.0144891111056	484.219848671	933.378139969	1843.80945668	426.211468039	-1.50641010584	-0.0207780704253
629.899114469	795.615523345	1801.51463781	376.0	-2.93381872719	0.146786486285	0.0274367264085	709.100019287	713.065740195	1748.661464	326.495704515	-2.59219133871	-0.0357543632925
629.899114469	795.615523345	1801.51463781	376.0	6.92150873954	0.317372371552	0.0593219386078	707.902207897	782.587147692	1926.20663091	435.717275325	-0.865338152887	-0.0119356986605
629.899114469	795.615523345	1801.51463781	376.0	-8.7559570755	-0.00753267165311	-0.00140797600993	680.185647109	623.525873109	1643.77478942	340.063269201	-3.53900003433	-0.048813793577
629.899114469	795.615523345	1801.51463781	376.0	-13.4646640341	-0.279481836739	-0.0522395956522	488.775075601	720.323851177	1558.94674431	349.84781753	-4.28965545605	-0.0591676614627
629.899114469	795.615523345	1801.51463781	376.0	2.27101153983	0.196459990374	0.0367214935279	531.851976711	976.438729243	1842.42724313	334.136537176	-0.12790132757	-0.00176415624235
629.899114469	795.615523345	1801.51463781	376.0	8.47964031718	0.496858903058	0.0928708230015	658.943934974	899.282901614	1954.27659936	396.049762775	0.74004861506	0.0102075671043
629.899114469	795.615523345	1801.51463781	376.0	11.9115648356	0.758780585862	0.14182814689	699.04876061	950.951447935	2016.10322192	366.103013376	2.66262448035	0.0367258549014
629.899114469	795.615523345	1801.51463781	376.0	-1.46860245115	0.127958592899	0.0239174939997	617.089353176	812.10513152	1775.05754969	345.863064989	-2.21110559471	-0.0304980082028
629.899114469	795.615523345	1801.51463781	376.0	-4.19720658063	-0.0437877822753	-0.00818463220099	532.968199989	840.699560478	1725.90134689	352.233586418	-2.67831694078	-0.0369423026315
629.899114469	795.615523345	1801.51463781	376.0	-12.7948511996	-0.235998693231	-0.0441119052769	494.767477744	738.190269178	1571.01352057	338.055773644	-4.08179291263	-0.0563005918983
629.899114469	795.615523345	1801.51463781	376.0	21.2617821404	0.99069728807	0.185177063191	763.480368073	959.659236442	2184.54875533	461.40915082	4.59570395729	0.0633890201006
629.899114469	795.615523345	1801.51463781	376.0	3.39817856787	0.479449418285	0.0896167136981	782.666638597	749.069510356	1862.73332213	330.99717318	-0.757931054617	-0.010454221443
629.899114469	795.615523345	1801.51463781	376.0	-6.66560913844	0.123152875181	0.0230192290057	681.04719941	714.267105192	1681.43271349	286.118408884	-3.07710842389	-0.0424428748123
629.899114469	795.615523345	1801.51463781	376.0	-13.9017157479	-0.0530763863049	-0.00992081987007	649.431248986	618.039212859	1551.07319371	283.602731863	-4.29083928511	-0.0591839901395
629.899114469	795.615523345	1801.51463781	376.0	-3.97591992532	0.0461874745818	0.00863317281903	656.780017958	693.13737421	1729.88785837	379.970466204	-2.82737719035	-0.0389983060737
629.899114469	795.615523345	1801.51463781	376.0	-2.43035707055	0.214078210561	0.0400146187964	600.385409163	863.059008284	1757.73139944	294.28698199	-1.78103717226	-0.0245660299622
629.899114469	795.615523345	1801.51463781	376.0	-0.291848761909	0.146909387785	0.0274596986514	705.153896684	723.484196071	1796.25693965	367.618846893	-2.28283465034	-0.0314873744875
629.899114469	795.615523345	1801.51463781	376.0	-11.3093104956	-0.0128298070824	-0.00239809478176	688.514775396	605.742461443	1597.7757538	303.518516961	-3.89612234466	-0.0537396185471
629.899114469	795.615523345	1801.51463781	376.0	12.1686043616	0.928104777311	0.173477528469	785.304787293	884.303355877	2020.73382661	351.125683438	2.64836571543	0.0365291822818
629.899114469	795.615523345	1801.51463781	376.0	-9.89962260527	-0.264114805895	-0.0493672534384	520.687168716	679.628259927	1623.17148749	422.856058849	-4.07673769621	-0.0562308647753
629.899114469	795.615523345	1801.51463781	376.0	7.04452868344	0.0569443923505	0.0106438116543	510.629624536	952.501150099	1928.42285321	465.292078577	-0.460654007752	-0.00635384838279
629.899114469	795.615523345	1801.51463781	376.0	8.67515184093	0.659194694872	0.123213961658	741.571022784	845.616393149	1957.79876808	370.611352148	0.925956650462	0.0127718158684
629.899114469	795.615523345	1801.51463781	376.0	20.3771479177	0.995306874078	0.186038668052	773.510084076	942.508657977	2168.61194032	452.593198268	4.33094127409	0.0597371210219
629.899114469	795.615523345	1801.51463781	376.0	-4.37451851155	-0.0414243482059	-0.00774286882354	631.497224506	663.53536523	1722.70704649	427.674456759	-3.09996182599	-0.0427580941516
629.899114469	795.615523345	1801.51463781	376.0	5.01684326642	0.411960047015	0.0770018779468	640.509391767	889.954918952	1891.89380362	361.429492896	-0.0114960677774	-0.000158566452102
629.899114469	795.615523345	1801.51463781	376.0	5.2288728981	0.527003194551	0.0985052700096	612.096215807	989.397721603	1895.71354847	294.219611056	1.49277153284	0.0205899521771
629.899114469	795.615523345	1801.51463781	376.0	-13.1699109185	-0.228211991662	-0.0426564470396	522.258905877	692.916169269	1564.25676483	349.081689683	-4.27578369771	-0.0589763268649
629.899114469	795.615523345	1801.51463781	376.0	5.92966666012	0.00367279901192	0.00068650448821	507.383457519	931.432115752	1908.33845067	469.522877398	-0.978059705071	-0.0134904786906
629.899114469	795.615523345	1801.51463781	376.0	-9.00474221728	-0.0446107033198	-0.00833844921865	683.632947535	597.114023772	1639.29288867	358.545917366	-3.68524615594	-0.0508309814612
629.899114469	795.615523345	1801.51463781	376.0	1.74791062067	0.196646220077	0.0367563028181	722.295416847	730.578488752	1833.0035035	380.129597903	-1.91700821587	-0.0264414926327
629.899114469	795.615523345	1801.51463781	376.0	-20.2064926704	-0.35114442521	-0.0656344720018	519.272078945	624.972072417	1437.49171457	293.247563206	-5.6533531185	-0.0779772843931
629.899114469	795.615523345	1801.51463781	376.0	4.77043626087	0.0660199947873	0.0123401859415	575.390502075	847.730245045	1887.45474534	464.333998221	-1.60488855675	-0.0221363938863
629.899114469	795.615523345	1801.51463781	376.0	16.6565749585	0.727662746458	0.13601172831	678.738074019	977.793704017	2101.58527385	445.053495815	3.29489298509	0.0454467997944
629.899114469	795.615523345	1801.51463781	376.0	-7.40116503878	-0.023026343833	-0.0043039895015	564.802371574	774.801819699	1668.18156627	328.577374999	-3.14098203178	-0.0433238900935
629.899114469	795.615523345	1801.51463781	376.0	0.639901928545	0.0443267213502	0.00828536847668	590.502330393	805.122941976	1813.04256472	417.417292356	-2.1944878104	-0.0302687973848
629.899114469	795.615523345	1801.51463781	376.0	-3.28301207105	-0.000195241484906	-3.64937354965e-05	695.854788524	621.255416516	1742.37069479	425.260489753	-2.96492203273	-0.0408954763135
629.899114469	795.615523345	1801.51463781	376.0	15.8283349357	0.80595694168	0.150646157323	718.813973825	942.649449509	2086.6644086	425.20098527	3.1240394441	0.0430901992289
629.899114469	795.615523345	1801.51463781	376.0	3.31858177122	-0.0460757454723	-0.00861228887332	487.569073736	943.739462825	1861.29937419	429.99083763	-1.21092182183	-0.0167023699563
629.899114469	795.615523345	1801.51463781	376.0	14.9035052678	0.706773335097	0.132107165439	669.811747453	982.775017629	2070.00346676	417.416701679	3.12723077772	0.0431342176237
629.899114469	795.615523345	1801.51463781	376.0	13.2839055842	1.02352156937	0.191312442873	751.295365594	994.443697405	2040.82614139	295.087078389	4.40466515296	0.0607540021098
629.899114469	795.615523345	1801.51463781	376.0	-16.0404284176	-0.501454673713	-0.0937298455538	496.449193918	598.945054635	1512.5439719	417.14972335	-5.70902045571	-0.0787451097339
629.899114469	795.615523345	1801.51463781	376.0	13.8715606617	0.765181692035	0.143024615334	679.847730491	994.156782977	2051.41283363	377.40832016	3.42939970305	0.0473020648696
629.899114469	795.615523345	1801.51463781	376.0	-7.05680480722	-0.154801986391	-0.0289349507273	508.73482924	782.17204592	1674.38526625	383.47839109	-3.21153728584	-0.0442970660116
629.899114469	795.615523345	1801.51463781	376.0	10.7845581435	0.886358765268	0.165674535564	776.971680872	878.615836545	1995.80003139	340.212513975	2.2795098386	0.0314415150152
629.899114469	795.615523345	1801.51463781	376.0	16.1378546164	0.730915660809	0.136619749684	693.667931681	950.94376559	2092.24045096	447.628753686	2.92522940962	0.0403479918568
629.899114469	795.615523345	1801.51463781	376.0	1.568956145	0.00773540212616	0.00144586955629	550.371028334	855.661152689	1829.77961243	423.747431404	-1.9887919326	-0.0274316128635
629.899114469	795.615523345	1801.51463781	376.0	11.3177163943	0.537825228889	0.100528080166	741.945158183	811.295085492	2005.40495532	452.16471165	0.484683385825	0.00668528808035
629.899114469	795.615523345	1801.51463781	376.0	7.08551348117	0.637947509725	0.119242525182	749.445710075	827.812011994	1929.16120034	351.903478273	0.554179098583	0.00764384963563
629.899114469	795.615523345	1801.51463781	376.0	-10.7028141639	-0.038018754835	-0.00710630931495	562.636416529	756.833576596	1608.70187399	289.231880867	-3.60536230378	-0.0497291352246
629.899114469	795.615523345	1801.51463781	376.0	-6.49789045142	-0.148328788937	-0.0277250072779	560.753739508	689.590438279	1684.45419018	434.110012396	-3.46863012842	-0.0478431741852
629.899114469	795.615523345	1801.51463781	376.0	5.75945697973	0.346633039711	0.0647912223758	610.034251196	910.435907996	1905.27209836	384.801939171	0.0209039055418	0.000288329731611
629.899114469	795.615523345	1801.51463781	376.0	-14.5849637784	-0.320901906663	-0.0599816647968	542.937944394	615.377234362	1538.76438043	380.44920167	-4.94199363878	-0.0681654295004
629.899114469	795.615523345	1801.51463781	376.0	9.35146970003	0.493493518903	0.0922417792342	642.89232802	923.234304534	1969.98273331	403.856100757	1.05097063843	0.014496146737
629.899114469	795.615523345	1801.51463781	376.0	6.19437901916	0.782755202082	0.146309383567	732.201685015	897.507932754	1913.10728257	283.397664797	1.4964313285	0.0206404321173
629.899114469	795.615523345	1801.51463781	376.0	0.695805476311	0.02779183404	0.00519473533458	543.734929357	875.657915506	1814.04967532	394.656830458	-1.87139566167	-0.0258123539541
629.899114469	795.615523345	1801.51463781	376.0	4.00484129308	0.248774034538	0.0464998195398	707.930176412	761.149978436	1873.66243993	404.582285082	-1.44962342877	-0.0199948059141
629.899114469	795.615523345	1801.51463781	376.0	8.33567480697	0.433784047524	0.0810811303783	700.877230847	824.359977012	1951.68303962	426.445831764	-0.09999203179	-0.00137920043848
629.899114469	795.615523345	1801.51463781	376.0	1.34634803913	0.437092469735	0.0816995270532	627.733457127	912.923661522	1825.76929482	285.112176166	-0.166438857896	-0.00229570838478
629.899114469	795.615523345	1801.51463781	376.0	-1.63281136999	0.0328885107867	0.00614738519378	674.644599504	667.151774806	1772.09930198	430.302927666	-2.67242370237	-0.0368610165845
629.899114469	795.615523345	1801.51463781	376.0	13.1100295983	1.02437558263	0.19147207152	769.296851993	957.260573768	2037.69374005	311.136314288	3.92649361275	0.0541585325896
629.899114469	795.615523345	1801.51463781	376.0	8.00557356683	0.540195086203	0.10097104415	760.97784264	789.598874942	1945.73621746	395.15949988	0.0953414927174	0.00131505507196
629.899114469	795.615523345	1801.51463781	376.0	-0.502500532007	-0.0241429727333	-0.0045127051838	527.863487823	875.649195046	1792.46201718	388.949334306	-2.13043800502	-0.0293853517934
629.899114469	795.615523345	1801.51463781	376.0	-6.2370093887	-0.229941562184	-0.0429797312493	492.350308554	757.870151434	1689.15400072	438.933540727	-3.34744534216	-0.0461716598919
629.899114469	795.615523345	1801.51463781	376.0	-0.720476686756	0.323041414601	0.0603815728227	601.172104084	905.281510516	1788.53514484	282.08153024	-0.878230030136	-0.012113517657
629.899114469	795.615523345	1801.51463781	376.0	3.50091595236	0.0368499069053	0.00688783306642	493.99359271	974.123579516	1864.58415115	396.466978927	-0.554821364646	-0.00765270847788
629.899114469	795.615523345	1801.51463781	376.0	-0.363716840374	0.0273510222249	0.00511234060278	674.949681414	664.352243976	1794.96222569	455.660300305	-2.58615621798	-0.035671120248
629.899114469	795.615523345	1801.51463781	376.0	-9.83295079171	-0.0666114002997	-0.012450729028	582.080812026	705.0816785	1624.37258997	337.210099446	-3.60738536861	-0.0497570395671
629.899114469	795.615523345	1801.51463781	376.0	-13.937627689	-0.181504170898	-0.0339260132521	567.150240191	651.230136402	1550.42623483	332.045858241	-4.41826814261	-0.0609416295532
629.899114469	795.615523345	1801.51463781	376.0	-8.22872678482	-0.275090353263	-0.0514187576193	474.822244418	760.463624232	1653.27292028	417.98705163	-3.58647411979	-0.0494686085488
629.899114469	795.615523345	1801.51463781	376.0	2.40787414173	0.395623238895	0.0739482689523	683.328531883	826.773357976	1844.89284294	334.790953079	-0.83452256571	-0.0115106560788
629.899114469	795.615523345	1801.51463781	376.0	-0.591762581283	0.33605569316	0.0628141482542	627.177549536	872.790930789	1790.85394829	290.885467967	-1.09575143474	-0.0151138128929
629.899114469	795.615523345	1801.51463781	376.0	5.55026005948	0.280092107304	0.0523536649166	786.17584583	705.497800155	1901.50338522	409.829739238	-1.22919247425	-0.0169543789552
629.899114469	795.615523345	1801.51463781	376.0	-3.73901709207	0.108932753589	0.020361262353	735.203042669	661.762168197	1734.15569759	337.190486724	-2.7545837732	-0.0379942589407
629.899114469	795.615523345	1801.51463781	376.0	0.471136080351	0.0144188167274	0.00269510593035	578.589659011	798.660396356	1810.00222327	432.752167899	-2.26170368016	-0.0311959128298
629.899114469	795.615523345	1801.51463781	376.0	4.0577652189	0.445775997368	0.0833226163305	608.404818549	953.882215037	1874.6158722	312.328838615	0.647974170571	0.00893757476649
629.899114469	795.615523345	1801.51463781	376.0	7.03490133738	0.421428486875	0.0787716797898	636.723647955	901.230446453	1928.24941516	390.295320754	0.333075535697	0.00459414531996
629.899114469	795.615523345	1801.51463781	376.0	-7.6820168371	0.0324184568117	0.0060595246377	674.040030884	656.908468748	1663.12198001	332.173480382	-3.30686240683	-0.0456118952666
629.899114469	795.615523345	1801.51463781	376.0	-5.11587560742	0.0973672175241	0.0181994799111	604.066274099	809.856866311	1709.35138989	295.428249484	-2.75448600627	-0.0379929104313
629.899114469	795.615523345	1801.51463781	376.0	-3.87205197869	0.101683264084	0.0190062175858	728.85421521	659.998014049	1731.75905463	342.906825376	-2.77619707645	-0.0382923734683
629.899114469	795.615523345	1801.51463781	376.0	11.7189960983	0.930135582074	0.173857118145	752.170445511	938.555714476	2012.63406793	321.907907943	3.17267048762	0.0437609722431
629.899114469	795.615523345	1801.51463781	376.0	11.4824613166	0.659222447247	0.123219149018	668.002188228	958.044352886	2008.37285921	382.326318101	2.30590087846	0.0318055293581
629.899114469	795.615523345	1801.51463781	376.0	0.538691470668	0.107349006382	0.0200652348377	748.817602901	667.278074534	1811.21924351	395.123566077	-2.295887841	-0.0316674184965
629.899114469	795.615523345	1801.51463781	376.0	-8.8773879167	-0.103612176629	-0.0193667619868	561.855830564	713.794912172	1641.58719504	365.936452303	-3.53098479884	-0.0487032386047
629.899114469	795.615523345	1801.51463781	376.0	-14.4886256482	-0.331542408137	-0.0619705435769	546.793960219	605.498441861	1540.49992594	388.207523864	-5.00549889056	-0.0690413640078
629.899114469	795.615523345	1801.51463781	376.0	-5.90492794232	-0.057353676654	-0.0107203133933	563.583344755	750.74449486	1695.13649658	380.808656967	-3.05893241456	-0.0421921712354
629.899114469	795.615523345	1801.51463781	376.0	-4.92601833992	-0.253105258165	-0.0473093940495	475.551113433	780.755289592	1712.77169636	456.465293334	-3.18139432633	-0.0438813010528
629.899114469	795.615523345	1801.51463781	376.0	-12.763694724	-0.220478536665	-0.0412109414328	479.056157844	786.407195046	1571.57480903	306.111456145	-3.91664756934	-0.0540227250944
629.899114469	795.615523345	1801.51463781	376.0	-14.2652606848	-0.335908463421	-0.0627866286769	516.322752192	645.266450659	1544.52387845	382.934675604	-4.81726703874	-0.0664450626033
629.899114469	795.615523345	1801.51463781	376.0	0.99803391515	0.327416467624	0.0611993397428	629.078484187	869.871620026	1819.49436489	320.544260673	-0.934046104307	-0.0128833945422
629.899114469	795.615523345	1801.51463781	376.0	1.22391325703	-0.0831654127735	-0.015544936967	514.374308517	861.068102455	1823.56361429	448.121203322	-2.15787602237	-0.0297638072051
629.899114469	795.615523345	1801.51463781	376.0	10.4445347131	0.749378087937	0.140070670642	736.210792794	885.664462966	1989.67445952	367.799203763	1.78404260353	0.0246074841866
629.899114469	795.615523345	1801.51463781	376.0	-2.93911867091	-0.0240941641118	-0.00450358207697	595.850899608	726.210504542	1748.56598474	426.504580585	-2.79157003274	-0.0385044142447
629.899114469	795.615523345	1801.51463781	376.0	11.5831606727	0.721320648894	0.134826289513	751.540202121	856.120858338	2010.18697286	402.525912396	1.53192557982	0.0211300079975
629.899114469	795.615523345	1801.51463781	376.0	-10.5343384634	-0.00156023606878	-0.000291632910053	638.270434941	669.111240999	1611.7369884	304.35531246	-3.68967484233	-0.0508920667908
629.899114469	795.615523345	1801.51463781	376.0	3.06300734993	0.417989097424	0.0781288032567	678.623719388	839.97637771	1856.69516358	338.095066482	-0.598596026631	-0.00825649691905
629.899114469	795.615523345	1801.51463781	376.0	5.37775962378	0.25162876267	0.0470334135831	704.975587981	765.803590679	1898.39576462	427.616585964	-1.30024088911	-0.0179343570911
629.899114469	795.615523345	1801.51463781	376.0	13.6067927815	0.972848188579	0.181840782912	751.315098414	965.325406359	2046.64300151	330.002496738	3.87890906241	0.0535021939642
629.899114469	795.615523345	1801.51463781	376.0	-2.17034370721	-0.0448429738891	-0.00838186427833	585.840484731	727.053097011	1762.41557824	449.521996496	-2.76698769482	-0.0381653475148
629.899114469	795.615523345	1801.51463781	376.0	-5.94299999606	-0.0172622434324	-0.00322658755746	536.768742476	854.284047858	1694.45062296	303.397832627	-2.85835870018	-0.0394256372439
629.899114469	795.615523345	1801.51463781	376.0	-12.821822192	-0.251000692519	-0.0469160172934	520.326384605	683.824065237	1570.52763419	366.377184349	-4.3140966679	-0.0595047816262
629.899114469	795.615523345	1801.51463781	376.0	-2.50239756598	0.0893644979763	0.0167036444815	505.579860748	968.236660543	1756.43357937	282.617058076	-1.15073384927	-0.0158721910244
629.899114469	795.615523345	1801.51463781	376.0	-5.01979190036	-0.0358060481006	-0.00669271927114	618.53221974	682.632597923	1711.08235194	409.917534279	-3.1032157652	-0.0428029760718
629.899114469	795.615523345	1801.51463781	376.0	-5.11684536101	0.105982446401	0.0198098030655	629.029847277	778.665508102	1709.33391964	301.638564262	-2.82129080582	-0.0389143559424
629.899114469	795.615523345	1801.51463781	376.0	-5.21337956988	0.0141059210895	0.00263662076439	602.378356536	742.448082226	1707.59484174	362.768402976	-2.91686910066	-0.0402326772504
629.899114469	795.615523345	1801.51463781	376.0	16.0685121494	0.8991912341	0.168073127869	762.435241442	912.242628169	2090.99123627	416.313366655	3.1979432104	0.0441095615227
629.899114469	795.615523345	1801.51463781	376.0	-9.70426958664	-0.209880433093	-0.039229987494	576.785743791	629.984768767	1626.69080072	419.92028816	-4.10973740039	-0.0566860331088
629.899114469	795.615523345	1801.51463781	376.0	0.407798005614	0.0936816500035	0.0175105887857	749.597797204	660.068946863	1808.86117858	399.194434511	-2.33497979724	-0.032206617893
629.899114469	795.615523345	1801.51463781	376.0	11.9161435644	0.432932932378	0.0809220434351	620.028025207	936.052570292	2016.18570839	460.105112891	1.1646291386	0.0160638501877
629.899114469	795.615523345	1801.51463781	376.0	-3.53391194155	0.0452887745764	0.00846519150961	705.537374098	642.098441709	1737.8506969	390.214881093	-2.84678074063	-0.03926594125
629.899114469	795.615523345	1801.51463781	376.0	-12.9370651848	-0.263816866573	-0.0493115638453	487.962157284	732.868421599	1568.45151481	347.620935925	-4.1563732298	-0.0573292859283
629.899114469	795.615523345	1801.51463781	376.0	-7.83796872132	-0.0728138571451	-0.0136100667561	513.335465002	855.631369725	1660.31248399	291.345649265	-3.12284447664	-0.0430737169192
629.899114469	795.615523345	1801.51463781	376.0	-13.5935576221	-0.267700947454	-0.0500375602718	482.177163293	740.850810086	1556.62470745	333.596734074	-4.20804399096	-0.0580419860822
629.899114469	795.615523345	1801.51463781	376.0	7.27020004428	0.482030649648	0.0900991868502	765.302296083	770.171904431	1932.48835581	397.014155296	-0.26011758229	-0.00358782872125
629.899114469	795.615523345	1801.51463781	376.0	13.6875969836	0.749254841071	0.140047633845	700.393556884	945.906549559	2048.09870104	401.798594596	2.73526778932	0.0377278315768
629.899114469	795.615523345	1801.51463781	376.0	4.01882068514	0.375790314311	0.0702411802451	593.251409631	948.65044274	1873.91428072	332.012428354	0.345647839442	0.00476755640609
629.899114469	795.615523345	1801.51463781	376.0	2.86691875554	0.377356648731	0.0705339530339	614.308908547	912.595556601	1853.16259885	326.258133702	-0.164494328954	-0.00226888729592
629.899114469	795.615523345	1801.51463781	376.0	-2.88531539106	-0.132161177915	-0.0247030239093	522.83776465	775.309160771	1749.5352587	451.388333276	-2.83211437522	-0.0390636465548
629.899114469	795.615523345	1801.51463781	376.0	12.8988456825	0.571581932268	0.106837744349	707.713957357	862.89126805	2033.88923089	463.284005487	1.09330896721	0.0150801236856
629.899114469	795.615523345	1801.51463781	376.0	14.546305653	0.674293789374	0.126036222313	722.407091497	880.682126531	2063.56846341	460.479245387	1.8019262263	0.0248541548456
629.899114469	795.615523345	1801.51463781	376.0	-12.6586156194	-0.196725958582	-0.0367712072116	505.394106626	744.409945293	1573.46782449	323.663772567	-3.99838502592	-0.0551501382886
629.899114469	795.615523345	1801.51463781	376.0	1.30235861467	0.409845651816	0.0766066638908	611.94532331	926.997047137	1824.97681889	286.034448448	-0.120288099949	-0.00165914620619
629.899114469	795.615523345	1801.51463781	376.0	-3.46895952863	-0.137724190033	-0.0257428392585	487.627687052	875.521231827	1739.02082413	375.871905246	-2.59068045422	-0.0357335235064
629.899114469	795.615523345	1801.51463781	376.0	-12.704902096	-0.196657146873	-0.0367583452099	554.190297895	663.180607092	1572.63396683	355.263061847	-4.26654300452	-0.0588488690278
629.899114469	795.615523345	1801.51463781	376.0	3.67467409884	0.304412922936	0.0568996117637	630.345240526	863.623701717	1867.7144296	373.745487354	-0.754611741679	-0.0104084378163
629.899114469	795.615523345	1801.51463781	376.0	4.56200024978	0.154417084748	0.028863006495	533.686659884	954.306585791	1883.69974009	395.706494417	-0.302300702043	-0.00416966485576
629.899114469	795.615523345	1801.51463781	376.0	-5.28137359234	0.121571376353	0.0227236217481	610.759347775	811.032644072	1706.36991947	284.577927624	-2.72829378707	-0.0376316384423
629.899114469	795.615523345	1801.51463781	376.0	2.8614858617	-0.0382743224749	-0.00715407896728	524.819786434	876.376052251	1853.06472447	451.868885786	-1.86644004216	-0.0257440005815
629.899114469	795.615523345	1801.51463781	376.0	-10.1905780657	-0.0553944146428	-0.0103540961949	571.856992241	728.339232887	1617.92988228	317.733657154	-3.59123613376	-0.0495342915001
629.899114469	795.615523345	1801.51463781	376.0	-5.30955280467	0.0317044866212	0.00592607226565	546.86099565	863.91863033	1705.86226684	295.082640856	-2.63715596574	-0.0363745650447
629.899114469	795.615523345	1801.51463781	376.0	1.84748253192	0.270838412561	0.0506240023479	756.619189588	721.827704608	1834.79730606	356.350411861	-1.66874778579	-0.0230172108385
629.899114469	795.615523345	1801.51463781	376.0	-2.89889349531	-0.1158188681	-0.0216483865608	494.912968609	879.418020565	1749.29064716	374.959657987	-2.5109647101	-0.0346339960013
629.899114469	795.615523345	1801.51463781	376.0	8.22625182706	0.782887457818	0.146334104265	755.621012813	867.53217978	1949.71176862	326.558576029	1.49899787806	0.0206758328009
629.899114469	795.615523345	1801.51463781	376.0	-8.84390173239	-0.252014753927	-0.0471055614817	579.266370988	605.98049225	1642.19045355	456.943590314	-4.25465426412	-0.0586848864016
629.899114469	795.615523345	1801.51463781	376.0	-1.57703823973	0.011434807613	0.00213734721738	754.130238771	613.535955862	1773.10406308	405.437868449	-2.72432844978	-0.0375769441349
629.899114469	795.615523345	1801.51463781	376.0	-14.2752549751	-0.277921442312	-0.0519479331425	557.520413808	616.394832201	1544.34382985	370.428583844	-4.7905286991	-0.0660762579186
629.899114469	795.615523345	1801.51463781	376.0	4.96661115509	0.637657409505	0.119188300842	729.605333641	848.621981226	1890.98886478	312.761549909	0.437758699737	0.00603805103086
629.899114469	795.615523345	1801.51463781	376.0	-17.3393457337	-0.2277129606	-0.0425631702056	526.34297039	678.138471855	1489.14378632	284.662344076	-4.86137334141	-0.0670534253988
629.899114469	795.615523345	1801.51463781	376.0	1.44585113115	-0.0295191402607	-0.00551759631041	555.384405629	806.514008519	1827.56185758	465.663443435	-2.2283960735	-0.0307364975656
629.899114469	795.615523345	1801.51463781	376.0	-11.2471614442	-0.30069034784	-0.0562038033345	534.211735798	639.994577304	1598.89537806	424.689064956	-4.4623112973	-0.0615491213421
629.899114469	795.615523345	1801.51463781	376.0	-8.06456539209	-0.0876382393687	-0.0163809793213	536.658935767	775.47735396	1656.2303118	344.094022072	-3.26464335003	-0.0450295634486
629.899114469	795.615523345	1801.51463781	376.0	-0.0790856094846	0.35688672535	0.0667077991309	609.865200397	906.343726656	1800.08989898	283.88097193	-0.675789285694	-0.00932123152682
629.899114469	795.615523345	1801.51463781	376.0	-8.4006161108	0.0119647640897	0.00223640450274	609.88463162	721.518524923	1650.17630891	318.773152369	-3.32439266163	-0.0458536918845
629.899114469	795.615523345	1801.51463781	376.0	4.27842624059	0.0689288049399	0.0128838887738	605.245721826	804.79341587	1878.59111281	468.551975111	-1.85933957607	-0.0256460631183
629.899114469	795.615523345	1801.51463781	376.0	-12.9222901604	-0.106405331371	-0.0198888469853	541.124688768	738.790303083	1568.71768903	288.802697182	-3.97320157274	-0.0548027803136
629.899114469	795.615523345	1801.51463781	376.0	3.05833811121	0.476100781329	0.0889908002484	737.321888484	791.500125432	1856.61104656	327.789032646	-0.670738292885	-0.00925156266048
629.899114469	795.615523345	1801.51463781	376.0	3.00519065706	0.328976559432	0.0614909456882	693.03832685	797.577914108	1855.6535874	365.037346437	-1.14245099274	-0.0157579447274
629.899114469	795.615523345	1801.51463781	376.0	1.59686308274	0.0987521949883	0.0184583542034	638.165750187	772.396870236	1830.28236	419.719739573	-2.10112097049	-0.0289809789033
629.899114469	795.615523345	1801.51463781	376.0	3.68473662605	0.0332573070476	0.00621631907432	535.842268409	893.554273979	1867.8957075	438.499165109	-1.43790452669	-0.0198331658853
629.899114469	795.615523345	1801.51463781	376.0	12.5230663337	0.589418246742	0.110171634905	750.945959955	816.798346438	2027.11951092	459.375204528	0.817001139436	0.0112689812336
629.899114469	795.615523345	1801.51463781	376.0	2.24634536385	0.0117473522177	0.00219576676966	502.153566924	942.952232203	1841.98287836	396.877079233	-1.12934095601	-0.0155771166346
629.899114469	795.615523345	1801.51463781	376.0	10.323395818	0.467582533035	0.0873986043057	733.708079282	799.903910654	1987.4921246	453.88013466	0.0703086757337	0.000969774837706
629.899114469	795.615523345	1801.51463781	376.0	4.98794867948	-0.0600047677367	-0.0112158444368	473.479296482	967.841958814	1891.3732634	450.052008106	-0.828362408769	-0.0114256883968
629.899114469	795.615523345	1801.51463781	376.0	-0.326459160201	0.0174486624369	0.0032614322312	599.208985168	759.241346119	1795.63342826	437.18309697	-2.41649996867	-0.0333310340506
629.899114469	795.615523345	1801.51463781	376.0	7.69841474406	0.411556868277	0.076926517435	737.071619847	779.923576745	1940.20270631	423.207509716	-0.449327426792	-0.00619761967989
629.899114469	795.615523345	1801.51463781	376.0	5.3031401912	0.335912159716	0.0627873195731	567.183498473	980.590180422	1897.05148462	349.277805728	0.732850858719	0.0101082877065
629.899114469	795.615523345	1801.51463781	376.0	-1.79721073215	0.187214532917	0.0349933706387	634.091061008	812.579588476	1769.1376234	322.466973919	-2.08449190689	-0.0287516125088
629.899114469	795.615523345	1801.51463781	376.0	4.91454173226	0.187360628563	0.035020678236	570.416790791	905.741544523	1890.0508265	413.892491188	-0.68352614024	-0.00942794676193
629.899114469	795.615523345	1801.51463781	376.0	-2.96067051787	0.166194254974	0.0310643467242	607.257334611	836.216234194	1748.17772506	304.704156252	-2.16382196125	-0.0298458201552
629.899114469	795.615523345	1801.51463781	376.0	1.40289523498	0.145581258632	0.0272114502116	743.946937176	691.435998067	1826.78800083	391.405065582	-2.13845030301	-0.0294958662484
629.899114469	795.615523345	1801.51463781	376.0	0.0684599271424	0.00338005628755	0.000631786221972	518.118340169	906.924318792	1802.74795342	377.705294462	-1.7385019346	-0.023979337029
629.899114469	795.615523345	1801.51463781	376.0	0.803148916061	0.335763327152	0.0627595004022	696.578330487	792.976045776	1815.9834831	326.429106838	-1.3994159929	-0.0193022895572
629.899114469	795.615523345	1801.51463781	376.0	-1.0668008506	0.0237260667995	0.00443477884102	603.902563213	755.606796718	1782.29606433	422.786704403	-2.47715884887	-0.0341677082603
629.899114469	795.615523345	1801.51463781	376.0	-1.27327147224	0.070616533794	0.013199352111	760.023021879	647.501343935	1778.57646586	371.052100049	-2.5401869677	-0.0350370616235
629.899114469	795.615523345	1801.51463781	376.0	-10.5806918282	-0.0438240282803	-0.0081914071552	581.499751953	719.773433125	1610.90192575	309.62874067	-3.64820945013	-0.0503201303467
629.899114469	795.615523345	1801.51463781	376.0	-11.6505821409	-0.060728436411	-0.0113511096095	633.18095659	637.955486095	1591.62769516	320.49125247	-3.95840790868	-0.0545987297749
629.899114469	795.615523345	1801.51463781	376.0	4.46935089183	0.16775724375	0.0313564941589	700.259096068	743.063521857	1882.03064835	438.708030422	-1.73686204463	-0.023956717857
629.899114469	795.615523345	1801.51463781	376.0	11.6368026676	0.503225416758	0.0940608255622	644.889944127	925.990879881	2011.15334124	440.272517236	1.31695615185	0.0181649124393
629.899114469	795.615523345	1801.51463781	376.0	13.4235516795	0.837427093897	0.156528428766	748.701409809	905.067856286	2043.34188623	389.57262014	2.62162159537	0.0361602978671
629.899114469	795.615523345	1801.51463781	376.0	-7.01891925588	0.108817530609	0.0203397253474	684.158599037	699.12644464	1675.06778	291.782736325	-3.13365293709	-0.0432227991322
629.899114469	795.615523345	1801.51463781	376.0	2.89944774165	-0.081060232425	-0.0151514453131	507.428762042	884.677335438	1853.7486133	461.642515816	-1.91581120942	-0.0264249821989
629.899114469	795.615523345	1801.51463781	376.0	-4.92000571076	-0.105009209267	-0.0196278895827	641.842381875	612.329710729	1712.88001475	458.70792215	-3.44302681482	-0.0474900250319
629.899114469	795.615523345	1801.51463781	376.0	1.42996583216	-0.0807539938756	-0.0150942044627	489.157886347	920.852187762	1827.2756816	417.265607488	-1.72467414957	-0.0237886089596
629.899114469	795.615523345	1801.51463781	376.0	-6.96624085898	0.0269763075338	0.00504230047361	769.388999729	612.649933252	1676.01678903	293.977856054	-3.31630941942	-0.0457421988886
629.899114469	795.615523345	1801.51463781	376.0	-2.77224260538	0.193361691302	0.036142372206	703.100883004	740.683219093	1751.57228148	307.788179386	-2.45075889492	-0.0338035709644
629.899114469	795.615523345	1801.51463781	376.0	-4.7837075541	0.141108803549	0.026375477299	706.796388557	705.694850112	1715.335446	302.844207328	-2.83274057575	-0.0390722838034
629.899114469	795.615523345	1801.51463781	376.0	19.8909081676	0.901201546131	0.168448887127	733.782899071	967.100816965	2159.85226005	458.968544011	4.17753828697	0.0576212177513
629.899114469	795.615523345	1801.51463781	376.0	5.84388940388	0.498508813192	0.093179217419	633.892443858	936.07107146	1906.79316084	336.829645524	0.848594158536	0.0117047470143
629.899114469	795.615523345	1801.51463781	376.0	8.96248776002	0.284890160958	0.0532504973754	596.398129845	908.604985671	1962.97516672	457.972051207	0.0475254785924	0.000655523842654
629.899114469	795.615523345	1801.51463781	376.0	3.17365682801	0.0812230022895	0.0151818695868	782.324696904	662.816528996	1858.68853012	413.547304225	-2.06600809658	-0.0284966634011
629.899114469	795.615523345	1801.51463781	376.0	2.18484668988	0.228271912434	0.0426676471839	552.117285132	952.19430728	1840.87497075	336.563378335	-0.32217892167	-0.00444384719544
629.899114469	795.615523345	1801.51463781	376.0	1.28076366613	-0.0553344756491	-0.0103428926447	533.939678234	834.285818574	1824.58778274	456.362285927	-2.19709352712	-0.0303047383051
629.899114469	795.615523345	1801.51463781	376.0	4.98800258666	0.183692654513	0.0343350756099	622.091996604	832.912487425	1891.37423455	436.369750519	-1.27688314579	-0.0176121813213
629.899114469	795.615523345	1801.51463781	376.0	-3.71596417389	0.0504340880745	0.00942693235038	617.022300083	752.310078773	1734.57099929	365.23862043	-2.70304177894	-0.037283334882
629.899114469	795.615523345	1801.51463781	376.0	-2.57738842372	0.0250015837086	0.00467319321656	516.283712636	916.75111771	1755.08260809	322.047777741	-1.87840636687	-0.0259090533361
629.899114469	795.615523345	1801.51463781	376.0	-0.175119128622	-0.156667449306	-0.0292836353842	491.903262543	839.614752042	1798.35984108	466.841826494	-2.42750683465	-0.0334828528918
629.899114469	795.615523345	1801.51463781	376.0	11.1836862972	0.841200950328	0.157233822491	710.023786151	971.290493456	2002.9903835	321.676103899	3.15085616887	0.0434600850879
629.899114469	795.615523345	1801.51463781	376.0	9.65524631938	0.606324099217	0.11333160733	732.113680822	841.607041354	1975.45531357	401.734591399	0.794922555651	0.0109644490435
629.899114469	795.615523345	1801.51463781	376.0	8.92256651517	0.42105905253	0.0787026266412	663.278683006	865.953315572	1962.25597965	433.023981076	0.190514682989	0.00262778873088
629.899114469	795.615523345	1801.51463781	376.0	2.8249090542	0.529586764193	0.0989881802229	696.124580462	853.046558276	1852.40578793	303.234649193	-0.16967409392	-0.00234033232993
629.899114469	795.615523345	1801.51463781	376.0	-0.782111126596	0.153395734428	0.0286720998931	757.347600346	686.471126583	1787.42479138	343.606064455	-2.3531431215	-0.0324571465034
629.899114469	795.615523345	1801.51463781	376.0	5.33249145172	0.239867822007	0.0448351069172	590.776251624	896.335987482	1897.58025188	410.46801277	-0.546574498827	-0.0075389586045
629.899114469	795.615523345	1801.51463781	376.0	-3.76395553485	-0.0308842852454	-0.00577276359726	580.464361417	745.381859872	1733.70642789	407.860206604	-2.82830967156	-0.0390111678836
629.899114469	795.615523345	1801.51463781	376.0	-14.7385252768	-0.206244053751	-0.0385502904208	590.599073185	607.722533836	1535.99794755	337.676340534	-4.69601546138	-0.0647726270535
629.899114469	795.615523345	1801.51463781	376.0	-2.62076581465	-0.0381082969663	-0.00712304616192	692.906038793	601.586273815	1754.30115804	459.808845433	-3.0599845764	-0.0422066838124
629.899114469	795.615523345	1801.51463781	376.0	2.51295510576	0.185304863098	0.034636423009	663.7137889	784.170942144	1846.78589189	398.901160842	-1.73810724856	-0.0239738930836
629.899114469	795.615523345	1801.51463781	376.0	-5.20218377156	0.116426845015	0.0217620271056	712.04484793	681.434383254	1707.79653568	314.3173045	-2.90743730631	-0.0401025835353
629.899114469	795.615523345	1801.51463781	376.0	-0.0171031091246	-0.0415571773919	-0.00776769670876	534.693395077	847.489994244	1801.2065228	419.023133479	-2.25143487967	-0.0310542742023
629.899114469	795.615523345	1801.51463781	376.0	5.91871125071	0.310486178355	0.0580347996925	608.753099429	898.08653157	1908.14108737	401.301456366	-0.217012936224	-0.00299328187895
629.899114469	795.615523345	1801.51463781	376.0	5.521368096	0.519933242734	0.0971837836886	677.664983519	878.059467969	1900.98289227	345.258440784	0.327504080641	0.00451729766401
629.899114469	795.615523345	1801.51463781	376.0	2.21215035303	0.461876543621	0.0863320642282	626.149242994	927.174807836	1841.36685023	288.042799405	0.172245489677	0.00237579985762
629.899114469	795.615523345	1801.51463781	376.0	-0.0905713106111	0.254083276482	0.0474922012116	686.385236671	779.207514429	1799.8829824	334.290231296	-1.82033050118	-0.0251080069129
629.899114469	795.615523345	1801.51463781	376.0	-12.872889827	-0.191567088306	-0.0358069323936	561.507735989	655.494074121	1569.60764327	352.605833161	-4.29976512231	-0.0593071051354
629.899114469	795.615523345	1801.51463781	376.0	13.1191192729	0.625745531257	0.116961781543	658.319972253	960.81409848	2037.85749187	418.723421135	2.35274925747	0.0324517138961
629.899114469	795.615523345	1801.51463781	376.0	4.95415941902	0.198283963203	0.0370624230287	637.14223583	819.994723386	1890.76454493	433.627585713	-1.30364115867	-0.0179812573609
629.899114469	795.615523345	1801.51463781	376.0	4.93805184885	0.501081555676	0.0936601038646	674.939843058	874.366294672	1890.47436469	341.168226964	0.162877970625	0.00224659269828
629.899114469	795.615523345	1801.51463781	376.0	15.8910386621	0.673368564591	0.125863283101	689.819745507	930.283314714	2087.79402541	467.690965192	2.41195396181	0.0332683305078
629.899114469	795.615523345	1801.51463781	376.0	6.18253663534	0.55107240259	0.1030041874	762.483436529	788.953102159	1912.89394029	361.4574016	-0.0592359950685	-0.000817048207841
629.899114469	795.615523345	1801.51463781	376.0	-2.61483998744	0.0483295431941	0.00903355947553	580.222649315	823.949751914	1754.40791269	350.235511457	-2.47060784111	-0.0340773495326
629.899114469	795.615523345	1801.51463781	376.0	2.548864856	0.00707531476817	0.00132248874171	533.175997697	884.952687551	1847.43281129	429.304126046	-1.69163148813	-0.0233328481122
629.899114469	795.615523345	1801.51463781	376.0	2.0133908089	0.371588435212	0.0694557822826	595.152549999	940.182961198	1837.78616795	302.450656756	-0.00881598910786	-0.000121599849764
629.899114469	795.615523345	1801.51463781	376.0	0.424211968069	0.00138633210249	0.000259127495792	572.613930452	798.005611415	1809.15687851	438.537336648	-2.28533347882	-0.0315218410871
629.899114469	795.615523345	1801.51463781	376.0	16.3196894227	0.994554699541	0.185898074681	777.141223622	931.939672701	2095.51623161	386.435335286	3.85222849358	0.0531341861184
629.899114469	795.615523345	1801.51463781	376.0	-4.15446629135	-0.0406297178405	-0.00759433978327	621.237772538	677.033599887	1726.67131945	428.399947027	-3.04956009339	-0.0420628978399
629.899114469	795.615523345	1801.51463781	376.0	6.19091954139	0.191041160199	0.0357086280747	589.349707917	879.727500208	1913.04495957	443.967751443	-0.801800194197	-0.0110593130234
629.899114469	795.615523345	1801.51463781	376.0	3.19275652937	0.340308552469	0.0636090752279	615.209851509	897.15993775	1859.03261404	346.662824781	-0.398480191799	-0.00549627850757
629.899114469	795.615523345	1801.51463781	376.0	-18.2861496345	-0.363918142919	-0.0680220827887	501.298217968	648.238423148	1472.08697546	322.550334339	-5.32332346066	-0.0734251511814
629.899114469	795.615523345	1801.51463781	376.0	9.53694756841	0.541237471985	0.101165882614	698.069865981	862.727783857	1973.32414426	412.526494422	0.689501088534	0.00951035984185
629.899114469	795.615523345	1801.51463781	376.0	-3.65438819024	0.0766886747922	0.0143343317369	717.420258183	652.491280833	1735.68029964	365.768760629	-2.7892999693	-0.0384731030248
629.899114469	795.615523345	1801.51463781	376.0	6.07272319283	0.286767111638	0.0536013292782	675.032324471	806.976145014	1910.91563505	428.907165563	-0.95010242705	-0.0131048610628
629.899114469	795.615523345	1801.51463781	376.0	-7.90143985116	-0.00628817124642	-0.00117535911148	580.716559058	756.958302534	1659.1690423	321.494180706	-3.2204705405	-0.0444202833173
629.899114469	795.615523345	1801.51463781	376.0	-1.87100456959	0.0449404626014	0.00840008646755	621.353273552	744.146102298	1767.80821662	402.308840769	-2.54020083962	-0.0350372529603
629.899114469	795.615523345	1801.51463781	376.0	-3.48811988191	0.180503633486	0.0337389969133	642.34980577	798.013695222	1738.67564756	298.312146565	-2.39601170972	-0.0330484373755
629.899114469	795.615523345	1801.51463781	376.0	8.61748512756	0.619841929004	0.115858304487	761.154322983	811.162983641	1956.7598938	384.442587175	0.553744806478	0.0076378593997
629.899114469	795.615523345	1801.51463781	376.0	-9.91320464148	-0.104885640126	-0.019604792547	631.547937969	618.708139829	1622.92680512	372.670727324	-3.8840508578	-0.05357311528
629.899114469	795.615523345	1801.51463781	376.0	4.54554204659	0.155977306534	0.0291546367354	570.572590935	892.204088886	1883.40324315	420.626563331	-0.956317927709	-0.0131905921063
629.899114469	795.615523345	1801.51463781	376.0	11.2952058571	0.743994294264	0.139064354068	700.166944876	941.155546477	2004.9994247	363.676933349	2.42631969508	0.0334664785528
629.899114469	795.615523345	1801.51463781	376.0	8.519753119	0.631971551049	0.11812552356	737.780282002	841.589204523	1954.99923736	375.629750834	0.779689507494	0.0107543380344
629.899114469	795.615523345	1801.51463781	376.0	-12.9863237432	-0.270486543946	-0.0505582325132	521.439974734	671.50091769	1567.56411467	374.623222243	-4.42091744462	-0.06097817165
629.899114469	795.615523345	1801.51463781	376.0	-3.41750456129	0.00276499721287	0.000516821908948	569.68165427	799.055748	1739.94779289	371.210390625	-2.63533528965	-0.0363494522711
629.899114469	795.615523345	1801.51463781	376.0	-6.94406160574	-0.0727828118674	-0.0136042639004	544.750426613	773.492491918	1676.41635153	358.173432997	-3.13027390155	-0.0431761917455
629.899114469	795.615523345	1801.51463781	376.0	1.933961753	0.184271731986	0.0344433143898	546.411878771	941.782196159	1836.35524188	348.161166954	-0.611886810485	-0.00843981807565
629.899114469	795.615523345	1801.51463781	376.0	-12.2234581321	-0.276327603684	-0.0516500193802	568.838457753	604.778581145	1581.30725032	407.690211421	-4.62703793463	-0.0638212128914
629.899114469	795.615523345	1801.51463781	376.0	-12.6511181695	-0.224308123871	-0.0419267521254	504.41571743	727.378264889	1573.60289214	341.808909824	-4.08701764568	-0.0563726571818
629.899114469	795.615523345	1801.51463781	376.0	-0.648658147845	0.0945013091037	0.0176637960941	645.974410442	752.375540468	1789.82896633	391.479015421	-2.34483088118	-0.0323424949129
629.899114469	795.615523345	1801.51463781	376.0	-2.38166888019	0.0543841623619	0.0101652639929	642.826582037	719.793263804	1758.60852431	395.988678473	-2.61643575426	-0.0360887690243
629.899114469	795.615523345	1801.51463781	376.0	-4.02574025828	-0.00336552580209	-0.000629070243381	647.688337261	669.538937077	1728.99033778	411.763063443	-2.96656693704	-0.0409181646488
629.899114469	795.615523345	1801.51463781	376.0	10.7759298266	0.658452705373	0.123075272032	666.518247351	959.569024642	1995.644591	369.557319008	2.25144157752	0.0310543665865
629.899114469	795.615523345	1801.51463781	376.0	6.14046002721	0.532175335704	0.0994720253652	721.699005052	827.848929676	1912.13592403	362.587989305	0.0724114624861	0.000998778792911
629.899114469	795.615523345	1801.51463781	376.0	-1.41871265534	0.100335196621	0.0187542423591	659.669001772	736.658572576	1775.95632166	379.628747312	-2.43512151266	-0.0335878829333
629.899114469	795.615523345	1801.51463781	376.0	8.59347454483	0.615850327467	0.115112210742	737.180313952	837.437871544	1956.32733964	381.709154141	0.698413559044	0.00963329046957
629.899114469	795.615523345	1801.51463781	376.0	6.22617536174	0.471821036599	0.0881908479623	628.109409123	934.609042144	1913.68009833	350.961647066	0.779279508323	0.0107486828734
629.899114469	795.615523345	1801.51463781	376.0	-3.26893610194	0.00751922506218	0.00140546262845	556.413339656	837.755761706	1742.62427544	348.455174075	-2.55398521861	-0.0352273823256
629.899114469	795.615523345	1801.51463781	376.0	1.62786678054	0.456569446481	0.0853400834544	669.630139446	861.219527276	1830.84089615	299.991229428	-0.505510259349	-0.00697255530136
629.899114469	795.615523345	1801.51463781	376.0	-6.78449532678	0.106861412542	0.0199740958023	681.914719495	700.965002817	1679.2909614	296.411239089	-3.09960654267	-0.042753193692
629.899114469	795.615523345	1801.51463781	376.0	-6.59859573851	-0.123579003198	-0.0230988791024	616.123589103	630.47193362	1682.63996969	436.044446972	-3.59121599137	-0.049534013674
629.899114469	795.615523345	1801.51463781	376.0	0.398762210917	0.268854540793	0.050253185195	678.999942217	791.760398738	1808.69839741	337.938056459	-1.6653282849	-0.022970045309
629.899114469	795.615523345	1801.51463781	376.0	1.17224933667	0.203192345947	0.0379798777471	728.18603345	726.815468717	1822.63288121	367.63137904	-1.96287194305	-0.0270740957662
629.899114469	795.615523345	1801.51463781	376.0	-8.11865879016	-0.068308140492	-0.0127678767275	593.076750458	691.179175949	1655.25581132	370.999884908	-3.45083006398	-0.047597656055
629.899114469	795.615523345	1801.51463781	376.0	4.12691528242	0.313165844458	0.0585356718612	555.58375916	991.03908649	1875.86162072	329.238775067	0.655821957138	0.00904582009845
629.899114469	795.615523345	1801.51463781	376.0	-8.8619687883	-0.109898735949	-0.0205418198036	574.447585992	690.297848792	1641.86497289	377.11953811	-3.60534585535	-0.0497289083497
629.899114469	795.615523345	1801.51463781	376.0	2.48196256642	0.2916570975	0.0545153453271	704.535771286	774.956422571	1846.22755675	366.735362896	-1.41520850505	-0.0195201173111
629.899114469	795.615523345	1801.51463781	376.0	5.91917290615	0.280181104571	0.0523702999199	778.109747124	710.453019868	1908.14940416	419.586637165	-1.21788358795	-0.0167983943166
629.899114469	795.615523345	1801.51463781	376.0	10.3749768277	0.41475330315	0.0775239818972	695.612519597	825.702305097	1988.42136403	467.106539341	0.00028402265319	3.91755383711e-06
629.899114469	795.615523345	1801.51463781	376.0	4.34193481793	0.209870750223	0.0392281776117	534.311683054	981.098923646	1879.73522912	364.324622424	0.200232755979	0.00276183111696
629.899114469	795.615523345	1801.51463781	376.0	6.14055271689	0.523068077445	0.0977697341018	650.729321407	919.507341921	1912.13759385	341.900930524	0.796430712203	0.0109852512028
629.899114469	795.615523345	1801.51463781	376.0	1.92248907862	0.36006966051	0.0673027402822	705.016431797	792.471106189	1836.14855998	338.66102199	-1.18523802998	-0.0163481107584
629.899114469	795.615523345	1801.51463781	376.0	-2.58480533554	0.0350285355389	0.00654738982035	632.374576372	718.556336364	1754.94899134	404.0180786	-2.66934980834	-0.0368186180461
629.899114469	795.615523345	1801.51463781	376.0	10.5001436038	0.243330155028	0.0454822719679	545.021929152	981.86745907	1990.67626183	463.786873606	0.873907650855	0.0120538986325
629.899114469	795.615523345	1801.51463781	376.0	-5.06097564107	-0.0219259560311	-0.00409830953853	681.503378898	619.561477699	1710.34042082	409.275564228	-3.18849540992	-0.0439792470334
629.899114469	795.615523345	1801.51463781	376.0	12.3200446154	0.861968770557	0.161115658048	749.249062131	913.301348601	2023.46204495	360.911634214	2.6960084476	0.0371863234151
629.899114469	795.615523345	1801.51463781	376.0	1.23937019348	0.0719983276364	0.0134576313339	611.531190594	792.319739956	1823.84207327	419.991142717	-2.13263256084	-0.0294156215288
629.899114469	795.615523345	1801.51463781	376.0	3.81930998618	0.259009674086	0.0484130231937	609.994913797	874.764129597	1870.32006628	385.561022885	-0.811080899313	-0.0111873227491
629.899114469	795.615523345	1801.51463781	376.0	-1.48845391625	0.0687026948873	0.0128416252126	770.984191716	648.08909701	1774.69992264	355.62663391	-2.56599554544	-0.0353930420061
629.899114469	795.615523345	1801.51463781	376.0	2.17531399629	0.0692477051523	0.0129434962902	679.254819112	693.090760695	1840.70323788	468.35765807	-2.23849848641	-0.0308758411919
629.899114469	795.615523345	1801.51463781	376.0	-17.7172936058	-0.27361222822	-0.0511424725645	526.684780499	654.162236525	1482.33500008	301.487983057	-5.05827949847	-0.0697693723927
629.899114469	795.615523345	1801.51463781	376.0	12.1888197455	0.534345953373	0.0998777482941	616.460723267	993.894016339	2021.09800971	410.743270101	2.32788678515	0.0321087832434
629.899114469	795.615523345	1801.51463781	376.0	-1.65116263726	-0.0746831081703	-0.0139594594711	486.626985704	925.898812757	1771.76870121	359.242902749	-1.95644465892	-0.0269854435712
629.899114469	795.615523345	1801.51463781	376.0	-11.8418411262	-0.0507254479245	-0.00948139213541	672.754687866	599.224228706	1588.18213654	316.203219968	-4.03432844225	-0.0556459095483
629.899114469	795.615523345	1801.51463781	376.0	0.569004229412	0.148041737089	0.0276713527269	514.795579603	984.621633567	1811.7653323	312.348119127	-0.381471661712	-0.00526167809258
629.899114469	795.615523345	1801.51463781	376.0	2.74682175781	0.588764713575	0.110049479173	733.724798877	825.248419492	1850.99903386	292.025815487	-0.177645150732	-0.00245027794113
629.899114469	795.615523345	1801.51463781	376.0	11.0351585355	0.306051690987	0.057205923549	565.093948737	974.483486075	2000.31463414	460.737199324	1.06106014679	0.0146353123695
629.899114469	795.615523345	1801.51463781	376.0	-10.5747562742	-0.266383601527	-0.0497913273883	487.240810304	736.445852286	1611.00885562	387.322193031	-3.89619884044	-0.0537406736612
629.899114469	795.615523345	1801.51463781	376.0	0.221150473617	0.177583655276	0.0331932065936	651.859187025	791.920018265	1805.49869597	361.719490678	-1.96881261055	-0.0271560360077
629.899114469	795.615523345	1801.51463781	376.0	-3.07464552945	-0.0446573391658	-0.00834716619921	516.136980396	882.811523892	1746.12444854	347.175944253	-2.39965236338	-0.0330986532881
629.899114469	795.615523345	1801.51463781	376.0	-1.24176094341	0.153034609967	0.0286045999939	652.66030008	780.327448834	1779.14413265	346.156383738	-2.24923031584	-0.0310238664254
629.899114469	795.615523345	1801.51463781	376.0	0.0810794635321	0.138769237378	0.0259381752108	707.341124299	715.592815954	1802.97529622	380.041355965	-2.26062661295	-0.0311810567303
629.899114469	795.615523345	1801.51463781	376.0	-1.85435458591	-0.0306294459691	-0.00572513008768	668.927559336	630.471588679	1768.10816851	468.709020496	-2.92742155605	-0.0403782283593
629.899114469	795.615523345	1801.51463781	376.0	-4.98521707397	0.0496865550294	0.00928720654755	534.795628422	891.759642983	1711.7052225	285.149951096	-2.35110525411	-0.0324290379877
629.899114469	795.615523345	1801.51463781	376.0	-8.75311937133	-0.188999861297	-0.0353270768779	495.899777194	780.049032145	1643.82591107	367.877101735	-3.43305921497	-0.0473525408962
629.899114469	795.615523345	1801.51463781	376.0	-11.4212909155	-0.221852426174	-0.0414677432102	510.082486855	720.585895388	1595.75841014	365.0900279	-3.97088353803	-0.054770807421
629.899114469	795.615523345	1801.51463781	376.0	-0.176363377717	0.034500516746	0.00644869471887	738.15361142	628.764740051	1798.33742575	431.419074277	-2.54917488966	-0.0351610329609
629.899114469	795.615523345	1801.51463781	376.0	9.21802360401	0.553188064281	0.103399638183	664.877094718	913.47132907	1967.57868236	389.23025857	1.16948292507	0.0161307989664
629.899114469	795.615523345	1801.51463781	376.0	2.56212687412	0.156290662733	0.0292132079875	538.863931252	943.328627076	1847.67172849	365.479170163	-0.619974169201	-0.00855136785105
629.899114469	795.615523345	1801.51463781	376.0	-4.74627209115	0.12608467296	0.0235672285907	646.113791066	769.40968956	1716.00985134	300.486370716	-2.77694784818	-0.0383027289404
629.899114469	795.615523345	1801.51463781	376.0	6.85650519414	0.560628374116	0.104790350302	639.162982848	956.752903218	1925.03558253	329.119696463	1.42150812209	0.0196070085806
629.899114469	795.615523345	1801.51463781	376.0	-15.0564290581	-0.0963968754898	-0.0180181075682	617.645306956	628.797169668	1530.2708644	283.828387778	-4.4902561126	-0.0619345670704
629.899114469	795.615523345	1801.51463781	376.0	7.16345363435	0.137731370067	0.0257441813209	519.467396585	976.649295176	1930.56530361	434.448611849	0.146469867335	0.00202027403221
629.899114469	795.615523345	1801.51463781	376.0	14.4575305974	0.92674857749	0.173224033176	769.791982411	910.799760504	2061.96916779	381.377424879	3.1494459753	0.0434406341421
629.899114469	795.615523345	1801.51463781	376.0	-12.6779958404	-0.272916972742	-0.0510125182695	544.854544548	637.489613267	1573.11868697	390.774529154	-4.53151952141	-0.0625037175367
629.899114469	795.615523345	1801.51463781	376.0	5.42373555828	0.296363640844	0.0553950730549	569.160404426	957.036298138	1899.22402781	373.027325249	0.315794914224	0.00435579192033
629.899114469	795.615523345	1801.51463781	376.0	4.54846107469	0.0380129168054	0.00710521809446	523.823616715	916.972434928	1883.45582987	442.659778228	-1.12399175133	-0.0155033345011
629.899114469	795.615523345	1801.51463781	376.0	0.780882010318	0.428474427975	0.0800886781261	743.014955628	770.404615283	1815.58234153	302.162770623	-1.20372085762	-0.016603046312
629.899114469	795.615523345	1801.51463781	376.0	-8.38928863592	-0.199038569006	-0.0372034708422	496.531413488	770.515808422	1650.38037503	383.33315312	-3.44134987552	-0.0474668948348
629.899114469	795.615523345	1801.51463781	376.0	-9.18699139117	-0.301968363999	-0.0564426848596	490.058960149	709.738020448	1636.00964313	436.21266253	-3.96486771304	-0.0546878305247
629.899114469	795.615523345	1801.51463781	376.0	9.5167132665	0.396852725585	0.0741780795486	661.689316884	859.998004089	1972.95962035	451.272299377	0.0970449546456	0.00133855109856
629.899114469	795.615523345	1801.51463781	376.0	-12.3298647474	-0.229656802771	-0.0429265051909	512.252849232	710.267040855	1579.39031957	356.870429478	-4.12076586724	-0.056838149893
629.899114469	795.615523345	1801.51463781	376.0	-3.35124041597	0.0922623250287	0.0172452943979	700.795561329	679.607804034	1741.14155117	360.73818581	-2.70974066169	-0.0373757332646
629.899114469	795.615523345	1801.51463781	376.0	5.83657328607	0.82556598845	0.15431139971	784.421117856	839.264677175	1906.66135991	282.975564879	1.1048588953	0.0152394330386
629.899114469	795.615523345	1801.51463781	376.0	-4.11495264494	0.158994982466	0.0297186883115	706.557915398	721.147323912	1727.38316358	299.677924267	-2.7354416188	-0.0377302292248
629.899114469	795.615523345	1801.51463781	376.0	7.97296359435	0.401587351255	0.0750630563094	690.531137524	826.034742436	1945.14874403	428.582864075	-0.245676968404	-0.00338864784005
629.899114469	795.615523345	1801.51463781	376.0	2.37995889092	0.351000955571	0.0656076552469	759.181270752	739.503197599	1844.38994561	345.705477258	-1.31797915725	-0.0181790228587
629.899114469	795.615523345	1801.51463781	376.0	-3.03986417165	-0.0464982477488	-0.00869126126145	553.843999941	785.619715464	1746.75103979	407.287324387	-2.68132014814	-0.0369837261813
629.899114469	795.615523345	1801.51463781	376.0	5.63273402763	0.168216306211	0.0314423002264	759.772016383	696.007848919	1902.98916583	447.209300529	-1.66129774687	-0.0229144516809
629.899114469	795.615523345	1801.51463781	376.0	-3.5863219363	-0.0971791794902	-0.018164332615	547.036335415	753.11761826	1736.90652317	436.752569498	-2.90380690643	-0.0400525090542
629.899114469	795.615523345	1801.51463781	376.0	6.728122494	0.721274605011	0.13481768318	695.174878082	932.234161416	1922.72274939	295.313709896	1.70441337974	0.0235091500654
629.899114469	795.615523345	1801.51463781	376.0	7.04561934923	0.487263986456	0.091077380646	742.838292025	793.440918738	1928.44250172	392.163290952	-0.176881506968	-0.0024397449237
629.899114469	795.615523345	1801.51463781	376.0	-12.753423105	-0.337749641587	-0.0631307741284	534.422320577	620.92945078	1571.75985375	416.408082397	-4.78821496084	-0.0660443442875
629.899114469	795.615523345	1801.51463781	376.0	3.33720144274	0.125632512399	0.023482712598	624.707698243	806.848849263	1861.6348103	430.078262792	-1.76135329023	-0.0242945281411
629.899114469	795.615523345	1801.51463781	376.0	8.4875690882	0.230974178737	0.0431727436892	586.58002645	901.138845325	1954.41943733	466.700565558	-0.272665990401	-0.00376091021243
629.899114469	795.615523345	1801.51463781	376.0	11.6530027276	0.670767691119	0.125377138527	745.161783031	847.706407712	2011.4451877	418.576996954	1.27358965439	0.0175667538537
629.899114469	795.615523345	1801.51463781	376.0	0.248766962697	0.255077380708	0.0476780150855	542.267323385	981.653118602	1805.99621106	282.075769074	-0.138200149111	-0.00190620895326
629.899114469	795.615523345	1801.51463781	376.0	21.0777132155	0.977840384707	0.182773903684	768.865080913	942.383307118	2181.23272671	469.984338676	4.30158167067	0.0593321609748
629.899114469	795.615523345	1801.51463781	376.0	5.57781638362	0.528561695856	0.0987965786646	658.94853282	908.205878109	1901.99981644	334.845405507	0.638713321923	0.00880983892307
629.899114469	795.615523345	1801.51463781	376.0	-11.3951476115	-0.319999130312	-0.0598129215537	541.293216772	621.013735665	1596.22938559	433.922433157	-4.61543645153	-0.0636611924349
629.899114469	795.615523345	1801.51463781	376.0	-0.822204882265	0.392311684553	0.0733292868323	714.377661642	787.057853573	1786.70249651	285.266981292	-1.47771899788	-0.0203823310053
629.899114469	795.615523345	1801.51463781	376.0	-15.7975536828	-0.212690030503	-0.0397551458885	591.337217013	601.788421587	1516.9193958	323.793757203	-4.85945881537	-0.0670270181431
629.899114469	795.615523345	1801.51463781	376.0	4.33858794414	0.179766012291	0.0336011237927	663.788090528	783.650800475	1879.6749347	432.2360437	-1.59194918551	-0.0219579198001
629.899114469	795.615523345	1801.51463781	376.0	-6.13568008528	-0.0737119441706	-0.0137779334898	631.877913235	641.191934993	1690.97946295	417.909614721	-3.38640125156	-0.0467089827802
629.899114469	795.615523345	1801.51463781	376.0	11.4653242819	0.786168605914	0.146947402975	702.39880781	957.773619774	2008.06413303	347.891705441	2.80537452315	0.038694821009
629.899114469	795.615523345	1801.51463781	376.0	-8.90185244905	-0.276650199888	-0.0517103177362	489.806502698	726.494163373	1641.14646291	424.845796836	-3.80575666076	-0.0524931953208
629.899114469	795.615523345	1801.51463781	376.0	-4.392436958	-0.0397233196458	-0.00742491955996	533.973651832	842.169429853	1722.38424306	346.241161375	-2.69624214497	-0.0371895468272
629.899114469	795.615523345	1801.51463781	376.0	-5.67348492354	0.0772540414518	0.014440007748	591.888615258	816.11931781	1699.30597644	291.298043374	-2.84116722457	-0.0391885134423
629.899114469	795.615523345	1801.51463781	376.0	-0.700024980909	0.0581304506281	0.0108655047903	501.37737655	964.287643481	1788.90358531	323.238565284	-1.05119312943	-0.0144992155784
629.899114469	795.615523345	1801.51463781	376.0	8.53581316759	0.661326477922	0.12361242578	652.632666238	984.632316396	1955.28856148	318.023578851	2.32326189445	0.0320449916476
629.899114469	795.615523345	1801.51463781	376.0	-11.3852788354	-0.103823701144	-0.0194062992792	522.977764046	783.502502139	1596.40717304	289.926906853	-3.68176453797	-0.0507829591444
629.899114469	795.615523345	1801.51463781	376.0	0.432225796076	0.240028869052	0.0448652091687	734.702534848	730.746622934	1809.3012488	343.852091017	-1.9251095561	-0.0265532352566
629.899114469	795.615523345	1801.51463781	376.0	2.72220779854	0.332080364409	0.0620710961512	690.296422803	801.020088375	1850.55560978	359.239098599	-1.14743450925	-0.0158266828862
629.899114469	795.615523345	1801.51463781	376.0	15.0794173129	0.711824335923	0.133051277743	713.032436392	909.420297205	2073.172548	450.719814407	2.28570931734	0.0315270250668
629.899114469	795.615523345	1801.51463781	376.0	8.00424700458	0.571341216418	0.106792750732	632.078727355	977.20209307	1945.71231925	336.431498823	1.83805187812	0.0253524396982
629.899114469	795.615523345	1801.51463781	376.0	8.68799911779	0.778916630035	0.145591893465	759.538446722	861.572192538	1958.03021365	336.919574394	1.49057787788	0.0205596948673
629.899114469	795.615523345	1801.51463781	376.0	11.5038970409	0.358870120843	0.0670785272604	587.150940729	959.031428278	2008.75902692	462.576657917	1.10868380794	0.0152921904544
629.899114469	795.615523345	1801.51463781	376.0	-1.52376857033	0.124450199533	0.0232617195389	613.608416768	814.99755658	1774.06372397	345.457750625	-2.21288101592	-0.0305224967713
629.899114469	795.615523345	1801.51463781	376.0	-4.05315371143	-0.121420133411	-0.0226953520395	574.00997879	689.189774787	1728.49648041	465.296726832	-3.20748308287	-0.0442411459706
629.899114469	795.615523345	1801.51463781	376.0	15.1580102642	0.967348136965	0.180812735881	776.98938245	917.925742941	2074.58841153	379.673286135	3.46487322855	0.0477913548765
629.899114469	795.615523345	1801.51463781	376.0	-3.65495072639	0.0752130524315	0.0140585144732	582.2243131	833.059957125	1735.67016547	320.385895249	-2.5003158822	-0.0344871156166
629.899114469	795.615523345	1801.51463781	376.0	3.05036998472	0.532957369292	0.0996181998677	683.454609974	870.96526808	1856.4674996	302.047621542	0.0076746789405	0.000105857640559
629.899114469	795.615523345	1801.51463781	376.0	-10.0623208292	-0.204140494076	-0.0381571016964	558.189236676	657.257066035	1620.24045517	404.794152461	-4.03254741143	-0.0556213436059
629.899114469	795.615523345	1801.51463781	376.0	-12.909042072	-0.180623382655	-0.0337613799355	570.93522932	648.494442128	1568.95635529	349.526683837	-4.30311382804	-0.0593532941799
629.899114469	795.615523345	1801.51463781	376.0	-0.106539698712	0.108522789415	0.0202846335355	772.111244464	670.122262316	1799.59530955	357.361802766	-2.34870195316	-0.0323958890091
629.899114469	795.615523345	1801.51463781	376.0	2.94381888853	0.317731078544	0.0593889866438	616.971578147	885.77406171	1854.547966	351.802326144	-0.605363867554	-0.00834984644902
629.899114469	795.615523345	1801.51463781	376.0	0.618530099808	0.200634593887	0.0375017932499	543.218818775	953.440048927	1812.6575481	315.9986804	-0.582948371984	-0.00804066719978
629.899114469	795.615523345	1801.51463781	376.0	-8.83314939351	0.0315530305812	0.00589776272546	607.152929196	739.420886573	1642.38415851	295.810342741	-3.3506761283	-0.0462162224593
629.899114469	795.615523345	1801.51463781	376.0	-10.1489417924	-0.18615882936	-0.0347960428711	520.585302357	727.072907695	1618.67996584	371.021755789	-3.75500781802	-0.051793211283
629.899114469	795.615523345	1801.51463781	376.0	1.48455839355	0.0357789899833	0.00668766167912	597.016373209	783.734043529	1828.25917458	447.508757842	-2.18266358347	-0.0301057045996
629.899114469	795.615523345	1801.51463781	376.0	-8.51138919188	-0.00936126099679	-0.00174976841061	712.023864343	599.351713683	1648.18071564	336.805137615	-3.54614942618	-0.0489124058784
629.899114469	795.615523345	1801.51463781	376.0	6.89353579464	0.479062008973	0.0895443007427	750.967050052	783.00019067	1925.70269422	391.735453496	-0.264257496431	-0.00364493098526
629.899114469	795.615523345	1801.51463781	376.0	8.53240226337	0.568929781332	0.106342015202	675.136955178	903.505440292	1955.22711355	376.584718076	1.06307226926	0.0146630657829
629.899114469	795.615523345	1801.51463781	376.0	4.68486586687	0.308091793132	0.0575872510527	558.270869112	983.462014898	1885.91318217	344.180298158	0.604889362964	0.00834330155813
629.899114469	795.615523345	1801.51463781	376.0	-6.69912495629	-0.0130649437707	-0.00244204556461	622.935134393	689.43317349	1680.82892112	368.460613238	-3.2118442575	-0.0443013001035
629.899114469	795.615523345	1801.51463781	376.0	15.6977978118	0.747524771045	0.13972425627	686.331858395	972.916777479	2084.31276321	425.064127334	3.2390068834	0.0446759570125
629.899114469	795.615523345	1801.51463781	376.0	11.9994883901	0.967330661865	0.180809469507	748.353521135	965.309518638	2017.68717763	304.024137852	3.66237067219	0.0505154575474
629.899114469	795.615523345	1801.51463781	376.0	14.8269670128	0.765363074374	0.143058518575	708.527515359	940.372521607	2068.62461889	419.724581928	2.83833598994	0.0391494619303
629.899114469	795.615523345	1801.51463781	376.0	5.18913641825	0.429331839999	0.0802489420559	585.654885229	991.850202857	1894.99768997	317.49260188	1.18686807144	0.0163705940888
629.899114469	795.615523345	1801.51463781	376.0	-14.8360130936	-0.278471652436	-0.0520507761562	491.713835726	712.970266818	1534.24169026	329.557587721	-4.4779257098	-0.061764492549
629.899114469	795.615523345	1801.51463781	376.0	-3.39548411664	0.133859322833	0.0250204341743	627.407296053	798.773324025	1740.34449443	314.163874351	-2.49274671431	-0.0343827133008
629.899114469	795.615523345	1801.51463781	376.0	9.11283040456	0.493213068089	0.0921893585214	714.975162832	826.780622905	1965.68361147	423.927825735	0.212208173223	0.00292700928583
629.899114469	795.615523345	1801.51463781	376.0	-8.06020739649	-0.157677819088	-0.0294724895491	487.052825898	839.244332706	1656.30882173	330.011663124	-3.17823850928	-0.0438377725417
629.899114469	795.615523345	1801.51463781	376.0	-7.93285000152	-0.0735289044078	-0.01374372045	552.941298337	753.879753318	1658.60318384	351.782132186	-3.28556044428	-0.0453180750935
629.899114469	795.615523345	1801.51463781	376.0	-0.387509634038	0.00406978287238	0.000760707078949	602.624393735	741.427421648	1794.53359503	450.481779651	-2.48860867598	-0.0343256369101
629.899114469	795.615523345	1801.51463781	376.0	0.0219788254992	-0.00218093546326	-0.00040765148846	604.516359034	733.534413132	1801.91058957	463.859817407	-2.48919178548	-0.0343336797998
629.899114469	795.615523345	1801.51463781	376.0	8.08278436629	0.59835426109	0.111841917961	746.703736731	820.686487626	1947.12718132	379.736956959	0.474761324376	0.00654843206036
629.899114469	795.615523345	1801.51463781	376.0	-0.795078512668	0.128750754503	0.0240655615894	719.878804652	693.953780946	1787.19118203	373.358596428	-2.3799967829	-0.0328275418331
629.899114469	795.615523345	1801.51463781	376.0	8.70635588787	0.315415968501	0.0589562557947	694.472311324	796.539410315	1958.36091355	467.349191914	-0.672490166132	-0.0092757264294
629.899114469	795.615523345	1801.51463781	376.0	6.8748213189	0.197771674249	0.036966668084	622.552089189	838.469903089	1925.3655502	464.34355792	-1.03722687394	-0.0143065775716
629.899114469	795.615523345	1801.51463781	376.0	6.93439000882	0.548613015462	0.102544488871	755.911277796	795.929443375	1926.43868887	374.597967696	0.0444819207367	0.000613543734299
629.899114469	795.615523345	1801.51463781	376.0	1.0077097097	0.0555187640771	0.0103773390798	506.349821326	955.130538548	1819.66867574	358.188315867	-0.973590045581	-0.0134288282149
629.899114469	795.615523345	1801.51463781	376.0	4.70694717118	0.0749267997443	0.014005009298	516.12165449	949.178143937	1886.3109801	421.011181671	-0.626081588757	-0.00863560812078
629.899114469	795.615523345	1801.51463781	376.0	-9.36235659258	-0.177713262691	-0.0332174322787	583.201413537	638.938765289	1632.85041335	410.710234528	-3.96109243407	-0.0546357577112
629.899114469	795.615523345	1801.51463781	376.0	11.0521970082	0.601488720403	0.112427798206	726.60475798	847.920282952	2000.62158472	426.096543785	0.947873903814	0.0130741228112
629.899114469	795.615523345	1801.51463781	376.0	13.5945758115	0.677357348677	0.12660885022	772.487766023	818.627707703	2046.42291101	455.307437282	1.26565489171	0.0174573088512
629.899114469	795.615523345	1801.51463781	376.0	-6.20525503043	0.0306798327114	0.00573454817036	550.933215676	855.145751956	1689.72606013	283.647092495	-2.81779077523	-0.0388660796583
629.899114469	795.615523345	1801.51463781	376.0	-3.90882925722	0.00083783775992	0.00015660518877	750.135047512	604.412935184	1731.09650658	376.548523882	-2.9907908176	-0.0412522871393
629.899114469	795.615523345	1801.51463781	376.0	2.89536917619	0.213385540807	0.0398851478143	613.467231664	852.691221084	1853.67513734	387.516684594	-1.23147791882	-0.0169859023286
629.899114469	795.615523345	1801.51463781	376.0	12.2917617411	0.958174440803	0.179098026318	733.24939231	991.80509827	2022.95252483	297.898034247	3.99156505879	0.0550560697765
629.899114469	795.615523345	1801.51463781	376.0	7.48367387782	0.241342483447	0.0451107445695	612.067317004	868.163619533	1936.33411817	456.103181632	-0.606427492511	-0.00836451713808
629.899114469	795.615523345	1801.51463781	376.0	6.26522046013	0.250567497793	0.0468350463165	682.569013355	788.161434494	1914.38350149	443.653053646	-1.15268125556	-0.0158990518008
629.899114469	795.615523345	1801.51463781	376.0	-13.4104527656	-0.164775502057	-0.030799159263	558.920200317	672.441103103	1559.92336824	328.562064825	-4.26325916059	-0.0588035746289
629.899114469	795.615523345	1801.51463781	376.0	3.42157337423	0.32453915998	0.0606615252299	596.547429247	919.84028394	1863.15478299	346.767069808	-0.207740730277	-0.00286538938313
629.899114469	795.615523345	1801.51463781	376.0	-8.82599565075	0.0316113177217	0.00590865751808	592.419250267	764.898740115	1642.51303423	285.195043851	-3.32771131127	-0.0458994663623
629.899114469	795.615523345	1801.51463781	376.0	-2.97832925016	-0.0325575072826	-0.00608551537993	488.545143835	941.42894811	1747.85960041	317.885508465	-1.83784277886	-0.0253495555705
629.899114469	795.615523345	1801.51463781	376.0	-17.2221412139	-0.303470105904	-0.0567233842811	496.043557524	686.953112121	1491.2552429	308.258573255	-4.9186375873	-0.0678432770663
629.899114469	795.615523345	1801.51463781	376.0	-2.0522585597	0.0322360944271	0.00602543821067	607.38448987	755.638519556	1764.54289946	401.51989003	-2.55310804588	-0.0352152833915
629.899114469	795.615523345	1801.51463781	376.0	-1.37271383736	0.0204372553125	0.00382004772196	584.567735569	788.885990895	1776.7849971	403.331270636	-2.43761600122	-0.0336222896719
629.899114469	795.615523345	1801.51463781	376.0	-6.49227159126	-0.0357345296263	-0.00667935133202	579.540966021	738.307434497	1684.55541477	366.707014253	-3.12056683749	-0.0430423012068
629.899114469	795.615523345	1801.51463781	376.0	1.16846247506	0.365121582838	0.0682470248295	772.430021536	729.61229988	1822.56466034	320.522338924	-1.44084960769	-0.0198737876922
629.899114469	795.615523345	1801.51463781	376.0	-0.244761141093	-0.047810788984	-0.00893659607178	560.775861982	773.113819116	1797.10523003	463.215548932	-2.48649161265	-0.0342964360366
629.899114469	795.615523345	1801.51463781	376.0	2.25721467935	0.214491697817	0.0400919061341	641.745159732	817.892429236	1842.17869067	382.541101701	-1.51040126934	-0.0208331209564
629.899114469	795.615523345	1801.51463781	376.0	-8.21183791527	-0.0431648774431	-0.00806820139123	677.67946113	605.738228036	1653.57717574	370.159486571	-3.5793608923	-0.0493704950662
629.899114469	795.615523345	1801.51463781	376.0	0.142258834343	0.00956855177483	0.00178851435043	520.393863798	905.88912691	1804.07745154	377.79446083	-1.72230322281	-0.0237559065215
629.899114469	795.615523345	1801.51463781	376.0	-1.74347639771	0.0444095418501	0.00830084894394	661.612245182	689.715350623	1770.1056553	418.778059498	-2.62338918098	-0.0361846783583
629.899114469	795.615523345	1801.51463781	376.0	-19.4191839371	-0.393584368016	-0.0735671715918	489.878692669	649.878400998	1451.67519664	311.918102975	-5.52110025665	-0.0761531069883
629.899114469	795.615523345	1801.51463781	376.0	10.3513646615	0.800420064831	0.149611227071	770.571635578	856.41363764	1987.9959874	361.010714186	1.71538820261	0.0236605269326
629.899114469	795.615523345	1801.51463781	376.0	-9.40565516203	0.0613721074347	0.0114714219504	670.16382536	674.984314542	1632.07038329	286.922243386	-3.4918656862	-0.0481636646373
629.899114469	795.615523345	1801.51463781	376.0	-6.94035442043	0.109689994104	0.0205028026363	714.012549669	669.753869695	1676.48313701	292.71671765	-3.14927282311	-0.043438245836
629.899114469	795.615523345	1801.51463781	376.0	16.3599607832	0.826120152653	0.154414981804	729.157858341	934.692877677	2096.24172606	432.390990045	3.16146692173	0.0436064402997
629.899114469	795.615523345	1801.51463781	376.0	-20.8904629974	-0.368036825151	-0.0687919299348	505.673191587	635.194258257	1425.16988901	284.302439166	-5.74170101458	-0.0791958760631
629.899114469	795.615523345	1801.51463781	376.0	4.45435309621	0.0704597460382	0.0131700459884	538.236074189	906.960771792	1881.76046086	436.563614881	-1.12205383075	-0.015476604562
629.899114469	795.615523345	1801.51463781	376.0	6.8384163112	0.497602221099	0.093009760953	635.527637552	934.292357154	1924.70970866	354.88971395	0.936641047386	0.0129191868605
629.899114469	795.615523345	1801.51463781	376.0	-19.7209567378	-0.330024508305	-0.0616868239823	546.615428135	598.485152064	1446.23871547	301.138135266	-5.64805288616	-0.0779041777401
629.899114469	795.615523345	1801.51463781	376.0	5.13378024093	0.360445370736	0.0673729664927	728.871288113	772.479807452	1894.00044033	392.649344763	-0.905298274071	-0.0124868727458
629.899114469	795.615523345	1801.51463781	376.0	-13.3143460382	-0.285382954144	-0.0533426082512	566.229234681	602.710955901	1561.65474501	392.714554425	-4.76688745961	-0.0657501718567
629.899114469	795.615523345	1801.51463781	376.0	8.16093067769	0.424787258757	0.0793994876181	705.032198841	816.959401199	1948.53499855	426.543398515	-0.191950041088	-0.00264758677363
629.899114469	795.615523345	1801.51463781	376.0	-16.001317991	-0.218176878541	-0.0407807249609	503.090975256	726.228638067	1513.24855196	283.928938641	-4.51942837996	-0.0623369431718
629.899114469	795.615523345	1801.51463781	376.0	11.5694814928	0.798728406869	0.149295029321	785.991099457	837.512517122	2009.94054043	386.436923848	1.68908045857	0.0232976614975
629.899114469	795.615523345	1801.51463781	376.0	18.5083494157	0.984075239136	0.183939297035	783.92172605	917.208333621	2134.94526176	433.815202085	3.82980339671	0.0528248744374
629.899114469	795.615523345	1801.51463781	376.0	10.0148737625	0.522922367371	0.097742498574	753.974221823	793.797285753	1981.93405461	434.16254703	0.233194008831	0.00321646908732
629.899114469	795.615523345	1801.51463781	376.0	4.99833081089	0.158645717028	0.029653405052	742.018651711	703.249611332	1891.56029902	446.292035976	-1.76742217426	-0.0243782368863
629.899114469	795.615523345	1801.51463781	376.0	12.072066708	0.860370795937	0.160816971203	705.160858187	993.502431974	2018.99468665	320.331396485	3.60954039065	0.0497867640089
629.899114469	795.615523345	1801.51463781	376.0	-2.34926241197	0.113356966167	0.0211882179752	787.268863604	665.939162713	1759.19233158	305.984305266	-2.57917501331	-0.0355748277698
629.899114469	795.615523345	1801.51463781	376.0	-6.33141218389	-0.127975963683	-0.0239207408754	534.874268536	748.474399657	1687.45332054	404.104652348	-3.21270075066	-0.0443131138022
629.899114469	795.615523345	1801.51463781	376.0	-4.38897927438	0.0422245766442	0.00789244423256	615.121979884	746.872173485	1722.44653374	360.452380366	-2.79157529975	-0.0385044868931
629.899114469	795.615523345	1801.51463781	376.0	7.71571628447	0.28128350484	0.0525763560448	761.757107067	724.989682456	1940.51439609	453.767606567	-1.05609491639	-0.014566826433
629.899114469	795.615523345	1801.51463781	376.0	2.71065035544	0.106183517893	0.0198473865221	721.991104981	680.203544286	1850.34740075	448.15275148	-2.11136952376	-0.0291223382588
629.899114469	795.615523345	1801.51463781	376.0	-6.52401646779	-0.076963539857	-0.0143857083845	538.934040228	783.561642872	1683.98352617	361.487843074	-3.06569760246	-0.0422854841719
629.899114469	795.615523345	1801.51463781	376.0	-11.6226894268	-0.253446054372	-0.0473730942752	502.154109562	714.682433627	1592.13018648	375.293643294	-4.06974870641	-0.056134464916
629.899114469	795.615523345	1801.51463781	376.0	2.85315573823	0.00986984420241	0.00184483069204	558.185909771	844.306143358	1852.91465608	450.422602949	-1.94091427861	-0.0267712314291
629.899114469	795.615523345	1801.51463781	376.0	-6.92031601915	-0.018039630874	-0.0033718936213	691.273257343	609.2058332	1676.84413175	376.365041204	-3.37824182533	-0.0465964389701
629.899114469	795.615523345	1801.51463781	376.0	-7.66408595059	-0.163467330412	-0.0305546411985	556.310605005	685.717011403	1663.44500756	421.417391152	-3.61797465059	-0.0499030986288
629.899114469	795.615523345	1801.51463781	376.0	-1.99548944382	-0.00811110351221	-0.00151609411443	673.836845169	639.868820883	1765.56560339	451.859937336	-2.85349243965	-0.039358516409
629.899114469	795.615523345	1801.51463781	376.0	-5.90412589954	-0.113056252157	-0.021132009749	595.640876195	662.816015151	1695.1509455	436.694054154	-3.41510862579	-0.0471049465626
629.899114469	795.615523345	1801.51463781	376.0	-7.77313312959	-0.215632183938	-0.0403050811099	510.705477265	728.664721034	1661.48050667	422.110308369	-3.57508222331	-0.0493114789422
629.899114469	795.615523345	1801.51463781	376.0	-8.66449902322	-0.237160982448	-0.0443291555977	575.511412935	618.487115705	1645.42241962	451.423890978	-4.14419543502	-0.0571613163451
629.899114469	795.615523345	1801.51463781	376.0	11.9317867139	0.87928122556	0.164351630946	730.747251601	952.7626805	2016.46752202	332.957589916	3.16372760672	0.0436376221616
629.899114469	795.615523345	1801.51463781	376.0	-11.2930905815	-0.220848715733	-0.0412801337819	493.256187875	755.28973026	1598.06795793	349.522039792	-3.83038105443	-0.0528328421301
629.899114469	795.615523345	1801.51463781	376.0	-9.53818780332	0.0249493126626	0.00466342292758	654.492229031	669.119639828	1629.68278836	306.070919497	-3.53465862034	-0.0487539120047
629.899114469	795.615523345	1801.51463781	376.0	-1.57634849305	-0.0604982892807	-0.0113080914543	582.705271548	720.655057185	1773.11648897	469.756160237	-2.77385514669	-0.0382600709889
629.899114469	795.615523345	1801.51463781	376.0	-2.71749206927	0.20646269982	0.0385911588449	656.330680462	792.28012579	1752.5586204	303.947814153	-2.24693123814	-0.0309921550088
629.899114469	795.615523345	1801.51463781	376.0	-4.85663809653	-0.0934211695835	-0.0174619008567	503.429795442	873.177983317	1714.0215916	337.41381284	-2.72571471523	-0.0375960650376
629.899114469	795.615523345	1801.51463781	376.0	3.25194997713	0.0752935097711	0.0140735532282	761.521887876	655.688164013	1860.09899267	442.888940779	-2.10731206842	-0.0290663733575
629.899114469	795.615523345	1801.51463781	376.0	3.97628882645	0.0916115779281	0.0171236594258	566.130318026	871.840371863	1873.14806306	435.177373175	-1.40462192298	-0.0193740954894
629.899114469	795.615523345	1801.51463781	376.0	-5.43036288285	-0.0830801198913	-0.0155289943722	522.950254952	820.643721003	1703.68585559	360.091879639	-2.87204143385	-0.0396143646048
629.899114469	795.615523345	1801.51463781	376.0	9.42692509896	0.451912509148	0.0844696278782	720.577269418	808.809470307	1971.34207337	441.955333643	-0.0215581835356	-0.000297354255663
629.899114469	795.615523345	1801.51463781	376.0	-20.7418715245	-0.53755903001	-0.100478323366	476.646789081	608.174885204	1427.84678614	343.02511186	-6.24098971359	-0.0860826167392
629.899114469	795.615523345	1801.51463781	376.0	4.22375857948	-0.0332131958234	-0.00620807398569	517.808690691	892.876193771	1877.60626689	466.921382428	-1.61396767954	-0.0222616231661
629.899114469	795.615523345	1801.51463781	376.0	-1.49570173403	0.155779588519	0.0291176800971	553.053604085	912.705814916	1774.56935214	308.809933137	-1.40858408078	-0.0194287459418
629.899114469	795.615523345	1801.51463781	376.0	-6.4234761406	-0.16108383915	-0.0301091288131	521.379680039	749.47496294	1685.79477488	414.940131905	-3.27346834051	-0.0451512874554
629.899114469	795.615523345	1801.51463781	376.0	5.98228143619	0.763634901271	0.142735495565	764.137657107	846.153616549	1909.28631356	298.995039907	0.974517033201	0.013441614251
629.899114469	795.615523345	1801.51463781	376.0	-3.47004533661	0.0825161375654	0.015423577115	654.05936626	725.078541668	1739.00126314	359.863355208	-2.6832856591	-0.0370108366773
629.899114469	795.615523345	1801.51463781	376.0	-9.49861237028	-0.109163275305	-0.0204043505242	608.625639122	644.233608995	1630.39574557	377.536497458	-3.79048386707	-0.0522825360975
629.899114469	795.615523345	1801.51463781	376.0	3.14336721044	0.411189218493	0.0768577978492	767.513812202	747.016897247	1858.14285823	343.612148782	-1.014615199	-0.0139946924
629.899114469	795.615523345	1801.51463781	376.0	6.05169078394	0.197934745176	0.0369971486311	546.89211246	951.78480981	1910.53673312	411.859810852	-0.0424184782216	-0.000585082458229
629.899114469	795.615523345	1801.51463781	376.0	8.59514432179	0.334383629535	0.0625016129972	600.691999619	922.481795143	1956.35742091	433.18362615	0.355709878887	0.00490634315706
629.899114469	795.615523345	1801.51463781	376.0	-4.92098377343	-0.231288139128	-0.0432314278744	474.63575128	804.045011497	1712.86239481	434.181632035	-3.04392773129	-0.0419852100867
629.899114469	795.615523345	1801.51463781	376.0	-13.7587646304	-0.264034273546	-0.0493522006627	492.660648418	722.062191461	1553.64847902	338.925639136	-4.29299790086	-0.0592137641497
629.899114469	795.615523345	1801.51463781	376.0	9.16822117812	0.423515110768	0.0791617029473	660.533697838	870.564928883	1966.68148437	435.582857645	0.258420035303	0.00356441428004
629.899114469	795.615523345	1801.51463781	376.0	-0.559895648036	0.0745679075561	0.013937926646	643.829161496	738.10998763	1791.42803576	409.488886633	-2.38550905692	-0.0329035731989
629.899114469	795.615523345	1801.51463781	376.0	1.51975456727	-0.100961516222	-0.0188713114434	506.789103626	863.907452363	1828.8932388	458.196682813	-2.14760122732	-0.0296220858941
629.899114469	795.615523345	1801.51463781	376.0	0.825214371558	0.0727588846015	0.0135997915143	544.60409333	894.331684361	1816.38099551	377.44521782	-1.56543772312	-0.0215922444568
629.899114469	795.615523345	1801.51463781	376.0	-2.68576486837	-0.0845430296819	-0.0158024354546	577.639553942	709.953565293	1753.13019057	465.537071338	-2.94618831195	-0.0406370801648
629.899114469	795.615523345	1801.51463781	376.0	13.0003584241	0.904731016257	0.16910860117	762.671091687	910.975112873	2035.71799779	362.071793233	2.91388651808	0.0401915381804
629.899114469	795.615523345	1801.51463781	376.0	5.50052750699	0.355914324842	0.0665260420266	694.614123511	806.101144435	1900.60744601	399.892178064	-0.750989531745	-0.0103584762999
629.899114469	795.615523345	1801.51463781	376.0	5.86761476803	0.194143106531	0.0362884311272	530.914055653	981.557870996	1907.22057675	394.748650102	0.30017233003	0.00414030800041
629.899114469	795.615523345	1801.51463781	376.0	-6.6163179089	-0.188408834242	-0.0352166045312	539.581832912	697.309130595	1682.3207022	445.429738694	-3.54496096797	-0.0488960133513
629.899114469	795.615523345	1801.51463781	376.0	-1.64552007452	0.137618700133	0.0257231215202	741.69185865	681.218327685	1771.8703528	348.960166469	-2.4750124835	-0.0341381032207
629.899114469	795.615523345	1801.51463781	376.0	-11.1611355653	-0.192503732958	-0.0359820061603	498.369096851	766.219190491	1600.44514686	335.856859516	-3.74793193656	-0.0516956129181
629.899114469	795.615523345	1801.51463781	376.0	4.93349565858	0.215195484468	0.0402234550408	543.083387039	966.594843827	1890.39228426	380.714053393	0.0953009338777	0.00131449563969
629.899114469	795.615523345	1801.51463781	376.0	14.0299500139	0.705525915088	0.13187400282	703.286765257	921.363924432	2054.26624099	429.615551303	2.30203756119	0.0317522422233
629.899114469	795.615523345	1801.51463781	376.0	-15.7573439175	-0.252553043862	-0.0472061764228	495.822166187	719.043042112	1517.64378061	302.778572311	-4.54037392755	-0.0626258472766
629.899114469	795.615523345	1801.51463781	376.0	9.32631556756	0.549399354013	0.10269146804	698.051605492	865.346506621	1969.52957793	406.13146582	0.72301994994	0.00997268896469
629.899114469	795.615523345	1801.51463781	376.0	-11.6111706109	-0.13731121564	-0.0256656477832	564.277122146	683.797245536	1592.33769964	344.263331955	-3.97165842857	-0.0547814955664
629.899114469	795.615523345	1801.51463781	376.0	-8.42744205506	-0.254310690247	-0.0475347084573	498.841324257	724.347558575	1649.6930356	426.504152767	-3.72870468348	-0.0514304094273
629.899114469	795.615523345	1801.51463781	376.0	9.93294679102	0.387853840996	0.072496045046	681.169546366	833.621133806	1980.45812822	465.667448049	-0.0925171642764	-0.00127609881761
629.899114469	795.615523345	1801.51463781	376.0	5.97548638433	0.509045138612	0.0951486240396	775.946074357	765.254992764	1909.16389971	367.962832587	-0.313623125092	-0.00432583620817
629.899114469	795.615523345	1801.51463781	376.0	-1.70713318108	0.167291885517	0.0312695113117	783.448001917	679.373698648	1770.76038367	307.938683105	-2.37154636523	-0.032710984348
629.899114469	795.615523345	1801.51463781	376.0	-2.95540108859	0.110573411825	0.0206679274439	686.918754655	708.49589849	1748.2726546	352.858001452	-2.61849903987	-0.0361172281362
629.899114469	795.615523345	1801.51463781	376.0	3.79660890335	0.517490940475	0.0967272785935	633.356055941	941.99128348	1869.91110295	294.563763528	0.723185973513	0.00997497894501
629.899114469	795.615523345	1801.51463781	376.0	-11.5007024326	-0.189530194509	-0.0354262045811	475.644690268	830.454346367	1594.32780004	288.228763404	-3.65104400152	-0.0503592276071
629.899114469	795.615523345	1801.51463781	376.0	14.1858209277	0.708180293078	0.132370148239	767.824672577	833.590683396	2057.07427832	455.658922349	1.53456131058	0.0211663629046
629.899114469	795.615523345	1801.51463781	376.0	10.2247906971	0.493874971087	0.0923130787079	644.11242593	922.194531077	1985.71573891	419.408781902	1.11917650209	0.0154369172702
629.899114469	795.615523345	1801.51463781	376.0	1.80408713686	0.388925564696	0.0726963672328	745.036106823	760.514510814	1834.01553166	328.464914027	-1.2197063827	-0.0168235363131
629.899114469	795.615523345	1801.51463781	376.0	-7.29527768179	0.0630806292236	0.0117907718175	745.623825502	630.327179959	1670.08914251	294.138137046	-3.2788880672	-0.0452260423062
629.899114469	795.615523345	1801.51463781	376.0	-10.311782943	-0.00602271366668	-0.00112574087228	683.888701654	617.031373227	1615.74635868	314.826283795	-3.73884682525	-0.051570301038
629.899114469	795.615523345	1801.51463781	376.0	-4.97044752314	0.00487366105051	0.000910964682338	586.282949983	763.366329733	1711.97129812	362.322018405	-2.86211889343	-0.0394775019784
629.899114469	795.615523345	1801.51463781	376.0	18.2101870299	0.763218828376	0.14265772493	688.294147945	979.422021876	2129.57382273	461.85765291	3.59263533623	0.0495535908445
629.899114469	795.615523345	1801.51463781	376.0	11.1442510556	0.593668939996	0.110966157009	640.041019998	977.263190112	2002.27995186	384.975741746	2.25092465518	0.0310472366232
629.899114469	795.615523345	1801.51463781	376.0	11.1103031676	0.496574854074	0.0928177297335	633.200415649	942.103072748	2001.66837568	426.364887287	1.42834899525	0.0197013654518
629.899114469	795.615523345	1801.51463781	376.0	21.0450609411	1.02964286024	0.19245660939	772.734589714	963.324495649	2180.6444912	444.585405842	4.80843580799	0.066323252524
629.899114469	795.615523345	1801.51463781	376.0	-3.49700968573	-0.0360648803851	-0.0067410991374	555.537511582	791.356278582	1738.51549644	391.621706276	-2.69728413604	-0.0372039191177
629.899114469	795.615523345	1801.51463781	376.0	-0.876630327324	0.0015563953728	0.000290915022953	743.029878996	609.45071364	1785.72201415	433.241421513	-2.70756079322	-0.0373456661134
629.899114469	795.615523345	1801.51463781	376.0	4.6351185389	0.471094384987	0.0880550252312	675.434795858	863.101370971	1885.01697677	346.480809943	-0.0673021648912	-0.000928305722638
629.899114469	795.615523345	1801.51463781	376.0	-1.73225609457	-0.158475019747	-0.0296214990182	494.248482523	827.440810157	1770.30779071	448.618498026	-2.59292129279	-0.0357644316246
629.899114469	795.615523345	1801.51463781	376.0	-0.781764413801	0.00558082153547	0.00104314421224	576.155870507	792.625191947	1787.43103747	418.649975013	-2.39469624457	-0.0330302930286
629.899114469	795.615523345	1801.51463781	376.0	-8.97203455215	-0.133070298822	-0.0248729530508	515.206744692	782.26734219	1639.88212205	342.408035166	-3.39258779259	-0.0467943143805
629.899114469	795.615523345	1801.51463781	376.0	-4.28409058938	-0.0140870120999	-0.00263308637382	620.848426945	695.396947869	1724.33611875	408.090743935	-2.96297385033	-0.0408686048321
629.899114469	795.615523345	1801.51463781	376.0	4.5442482813	0.246332136166	0.0460433899375	541.730709654	985.114768752	1883.37993578	356.534457374	0.39812646127	0.00549139946579
629.899114469	795.615523345	1801.51463781	376.0	10.7882310007	0.998041881938	0.186549884474	783.988720951	913.343192166	1995.86619845	298.534285337	3.03830810985	0.041907698067
629.899114469	795.615523345	1801.51463781	376.0	-1.16521230746	-0.014013129577	-0.00261927655644	591.853217825	743.252978324	1780.52316753	445.416971384	-2.58099538407	-0.0355999363319
629.899114469	795.615523345	1801.51463781	376.0	-10.434713441	-0.0269289096916	-0.00503344106385	643.747079013	647.806330851	1613.53174776	321.978337897	-3.73796282552	-0.0515581079382
629.899114469	795.615523345	1801.51463781	376.0	7.00904405636	0.697918295409	0.130452017833	679.790100178	948.79569431	1927.78359246	299.197797973	1.83939216192	0.0253709263714
629.899114469	795.615523345	1801.51463781	376.0	0.485163962526	-0.0449940877141	-0.0084101098531	534.436860526	844.743462674	1810.25493762	431.074614417	-2.21930132235	-0.030611052722
629.899114469	795.615523345	1801.51463781	376.0	-9.86770855904	-0.225089342228	-0.0420727742481	479.342692937	788.380315809	1623.74642371	356.02341496	-3.5660496911	-0.049186892291
629.899114469	795.615523345	1801.51463781	376.0	-13.4131256651	-0.449274405412	-0.083976524376	480.971992153	645.94205569	1559.87521557	432.961167726	-5.03681457077	-0.0694733044245
629.899114469	795.615523345	1801.51463781	376.0	4.91502451966	0.122308523284	0.0228614062214	759.760802076	681.075194811	1890.05952399	449.223527101	-1.86143321997	-0.0256749409651
629.899114469	795.615523345	1801.51463781	376.0	16.0908977687	0.975927217899	0.182416302411	741.680427628	990.780540429	2091.39451647	358.933548415	4.48831252917	0.061907759023
629.899114469	795.615523345	1801.51463781	376.0	-5.2398043949	0.0859163665479	0.0160591339342	650.115282983	728.781652292	1707.11879465	328.221859373	-2.87969497826	-0.0397199307347
629.899114469	795.615523345	1801.51463781	376.0	9.22793016094	0.444523731795	0.0830885479991	629.862710482	923.148649737	1967.75715043	414.745790212	0.846935905628	0.0116818745604
629.899114469	795.615523345	1801.51463781	376.0	11.4287803432	0.640984344557	0.119810157861	746.167221853	836.937604956	2007.40578862	424.300961812	1.05874686945	0.0146034050959
629.899114469	795.615523345	1801.51463781	376.0	0.0369356811118	0.0182511013278	0.00341142080893	636.174802297	703.838715888	1802.18003952	462.166521331	-2.51041094684	-0.0346263578874
629.899114469	795.615523345	1801.51463781	376.0	3.13642517368	0.302997811459	0.0566351049456	569.362096804	956.870458423	1858.01779642	331.785241196	0.0895322486077	0.001234927567
629.899114469	795.615523345	1801.51463781	376.0	4.40252377038	0.463755354265	0.0866832437879	605.430626432	968.62451644	1880.82674797	306.7716051	0.922207681654	0.0127201059538
629.899114469	795.615523345	1801.51463781	376.0	-16.3703680868	-0.404370605598	-0.075583290766	480.800615461	663.493856984	1506.60006047	362.305588021	-5.11303766063	-0.070524657388
629.899114469	795.615523345	1801.51463781	376.0	-0.763260895343	0.148463231295	0.0277501366907	748.950129516	687.294838992	1787.76438106	351.519412553	-2.365000008	-0.0326206897656
629.899114469	795.615523345	1801.51463781	376.0	14.5016810511	0.662966950968	0.123919056256	662.1036103	973.950786212	2062.76454468	426.710148167	2.7921567632	0.0385125070786
629.899114469	795.615523345	1801.51463781	376.0	1.07006808322	0.0439599781974	0.00821681835465	594.326888184	797.233431449	1820.79207097	429.231751335	-2.17458343554	-0.0299942542834
629.899114469	795.615523345	1801.51463781	376.0	-2.49566212505	0.143315326604	0.0267879115148	748.472385855	680.443415801	1756.55491932	327.639117666	-2.57539215099	-0.0355226503584
629.899114469	795.615523345	1801.51463781	376.0	18.6437730507	0.885427965536	0.165500554306	741.68498628	943.13279349	2137.38493836	452.567158594	3.70648963823	0.0511239950101
629.899114469	795.615523345	1801.51463781	376.0	1.47111839728	0.294594725194	0.0550644346157	716.706132252	762.861561947	1828.01705108	348.449356882	-1.5576439081	-0.02148474356
629.899114469	795.615523345	1801.51463781	376.0	5.38782692053	0.182231447391	0.0340619527834	695.002041978	753.783697238	1898.57712845	449.791389232	-1.58606327494	-0.0218767348268
629.899114469	795.615523345	1801.51463781	376.0	-5.56232879474	-0.231424886989	-0.0432569882222	492.310429797	757.486923598	1701.30847037	451.511116979	-3.29746211756	-0.0454822361043
629.899114469	795.615523345	1801.51463781	376.0	-4.73605277851	-0.0358892322273	-0.00670826770604	612.12015545	691.4666701	1716.19395375	412.607128205	-3.05759069313	-0.0421736647329
629.899114469	795.615523345	1801.51463781	376.0	9.98599106655	0.622883489306	0.116426820431	741.225423099	836.099526198	1981.41372861	404.088779312	0.851755372419	0.0117483499644
629.899114469	795.615523345	1801.51463781	376.0	7.5137780029	0.637017544786	0.11906869996	779.802460735	794.466581525	1936.87644839	362.607406129	0.413157973475	0.00569873066862
629.899114469	795.615523345	1801.51463781	376.0	-5.56845443011	0.0157101008781	0.00293646745384	594.256211118	756.962399331	1701.19811616	349.979505707	-2.92905402261	-0.0404007451394
629.899114469	795.615523345	1801.51463781	376.0	13.5006625809	0.771355662726	0.144178628547	730.373858788	906.167423017	2044.73105041	408.189768606	2.36870891059	0.0326718470426
629.899114469	795.615523345	1801.51463781	376.0	10.0593754172	0.946874527286	0.176985892951	759.638588989	930.255357185	1982.73575843	292.841812254	2.93265995573	0.0404504821479
629.899114469	795.615523345	1801.51463781	376.0	-6.63287321566	-0.105498597246	-0.0197193639712	560.178889494	718.807070115	1682.02245593	403.036496318	-3.29573099681	-0.0454583585767
629.899114469	795.615523345	1801.51463781	376.0	-0.705876512604	0.0360625494055	0.00674066344028	706.406474019	638.685808847	1788.79816911	443.705886249	-2.61916729157	-0.036126445401
629.899114469	795.615523345	1801.51463781	376.0	0.790368944212	0.174561468004	0.0326283117765	694.985472906	747.191465839	1815.75325004	373.576311292	-2.05705866001	-0.0283732228967
629.899114469	795.615523345	1801.51463781	376.0	5.66476645492	0.028070605158	0.00524684208561	493.87776947	971.413788414	1903.5662347	438.274676814	-0.431598951322	-0.00595308898375
629.899114469	795.615523345	1801.51463781	376.0	-2.28658639942	-0.0129791511967	-0.00242600956948	703.272095575	609.952800451	1760.32144912	447.096553096	-2.93103962264	-0.0404281327261
629.899114469	795.615523345	1801.51463781	376.0	11.1657786207	0.726221998368	0.135742429601	733.891552932	881.176306002	2002.66777409	387.599915157	1.72526680644	0.0237967835371
629.899114469	795.615523345	1801.51463781	376.0	16.7596983887	0.766781179447	0.143323584943	684.07037329	989.074820566	2103.44305754	430.297863685	3.62530415472	0.0500041952375
629.899114469	795.615523345	1801.51463781	376.0	10.7570104196	0.54751637352	0.102339509069	714.481022974	845.236690181	1995.30375512	435.586041959	0.688777609201	0.00950038081657
629.899114469	795.615523345	1801.51463781	376.0	-13.9929276206	-0.140415286897	-0.0262458480182	620.203666028	605.904835081	1549.42999847	323.321497361	-4.46609047758	-0.0616012479666
629.899114469	795.615523345	1801.51463781	376.0	-19.9443181232	-0.420532540729	-0.0786042132203	505.09177899	616.203067676	1442.21482741	320.919980746	-5.80481059722	-0.0800663530652
629.899114469	795.615523345	1801.51463781	376.0	8.03413281394	0.329950356795	0.061672963887	624.21583178	884.952458217	1946.25071648	437.082426482	-0.0780196874679	-0.00107613362025
629.899114469	795.615523345	1801.51463781	376.0	5.13174767539	0.127966064836	0.0239188906235	534.978311054	939.613825516	1893.96382336	419.371686792	-0.515691253375	-0.00711298280517
629.899114469	795.615523345	1801.51463781	376.0	-17.9523936666	-0.278813679169	-0.0521147063868	519.193163857	661.973181799	1478.09963807	296.933292416	-5.07176723135	-0.0699554100875
629.899114469	795.615523345	1801.51463781	376.0	-7.50207254465	0.0756643031613	0.014142860404	665.406955877	695.666305545	1666.36370278	305.290441361	-3.20527683123	-0.0442107149136
629.899114469	795.615523345	1801.51463781	376.0	0.635706007713	0.223777320449	0.0418275365325	692.979519319	764.726783702	1812.9669746	355.260671576	-1.87646944815	-0.0258823372159
629.899114469	795.615523345	1801.51463781	376.0	14.5792148418	0.622864747048	0.116423317205	677.646670309	927.011349004	2064.16132727	459.503307955	2.05910636193	0.0284014670611
629.899114469	795.615523345	1801.51463781	376.0	1.66760461453	0.135899906235	0.0254018516327	732.255878218	693.157784781	1831.55677905	406.143116047	-2.12745270894	-0.0293441752958
629.899114469	795.615523345	1801.51463781	376.0	-1.27178092942	0.10538163847	0.0196975025178	731.050783983	666.562667633	1778.60331821	380.989866594	-2.4847569368	-0.034272509473
629.899114469	795.615523345	1801.51463781	376.0	-4.22828230273	-0.115058738995	-0.0215063063543	495.261055021	875.843884347	1725.3415132	354.236573834	-2.65823359745	-0.0366652909993
629.899114469	795.615523345	1801.51463781	376.0	4.37657571961	0.420797834884	0.078653800913	582.262174101	992.998660808	1880.35929004	305.09845513	1.07186887841	0.0147843983229
629.899114469	795.615523345	1801.51463781	376.0	11.5349620156	0.77669416331	0.145176479123	683.580984411	989.758777052	2009.31866699	335.978905529	3.17370788732	0.0437752812045
629.899114469	795.615523345	1801.51463781	376.0	12.473593884	1.01582887662	0.189874556378	748.482730643	994.148854624	2026.2282575	283.596672228	4.26360138337	0.0588082949431
629.899114469	795.615523345	1801.51463781	376.0	-0.14930667452	0.05663649292	0.0105862603589	647.67174591	718.519831791	1798.82485622	432.633278516	-2.41381695651	-0.0332940269863
629.899114469	795.615523345	1801.51463781	376.0	-3.0275984407	0.0751457432948	0.0140459333261	783.73760791	650.94455911	1746.97200873	312.289841711	-2.75617908052	-0.0380162631795
629.899114469	795.615523345	1801.51463781	376.0	-19.2749969033	-0.496571757772	-0.0928171509853	479.858557204	621.868466675	1454.27274716	352.545723283	-5.88201299383	-0.0811312137079
629.899114469	795.615523345	1801.51463781	376.0	-14.7293579658	-0.196653876879	-0.036757733996	584.215407718	620.30380454	1536.163098	331.643885746	-4.63593388527	-0.0639439156589
629.899114469	795.615523345	1801.51463781	376.0	-1.68731992367	-0.0128161377868	-0.00239553977324	553.512015858	825.48475022	1771.1173224	392.120556324	-2.42587713773	-0.0334603743135
629.899114469	795.615523345	1801.51463781	376.0	12.5860199358	0.630713574391	0.117890387737	724.349348277	861.467030522	2028.25362928	442.437250477	1.29944632445	0.0179233975786
629.899114469	795.615523345	1801.51463781	376.0	-11.2392095437	-0.140612796948	-0.0262827657847	500.876639008	805.991335101	1599.03863271	292.1706586	-3.63826467962	-0.0501829610982
629.899114469	795.615523345	1801.51463781	376.0	3.04846829735	0.0395255046807	0.00738794480013	775.368163634	635.321104217	1856.43324042	445.743972569	-2.20970708272	-0.0304787183824
629.899114469	795.615523345	1801.51463781	376.0	10.048857553	0.428908956393	0.0801698983912	639.365341779	902.711457336	1982.54627756	440.46947845	0.644472056993	0.00888926975163
629.899114469	795.615523345	1801.51463781	376.0	-3.41277292916	0.121008936137	0.0226184927359	694.169308869	707.512077069	1740.03303394	338.351648002	-2.66390254691	-0.0367434834057
629.899114469	795.615523345	1801.51463781	376.0	8.78154205205	0.907523771969	0.169630611583	780.387831775	878.237023729	1959.71540331	301.090547803	2.10530949431	0.0290387516456
629.899114469	795.615523345	1801.51463781	376.0	-12.0599436016	-0.129564548205	-0.0242176725617	513.784636057	780.574886537	1584.25298852	289.893465925	-3.78843748295	-0.0522543101096
629.899114469	795.615523345	1801.51463781	376.0	-11.7582393628	-0.105317643975	-0.0196855409298	624.076760587	624.024151955	1589.68823454	341.587322003	-4.07937841442	-0.0562672884748
[truncated: 1 more rows]
