# Supplementary material for: Optimization of nutritional strategies using a mechanistic computational model in prediabetes: Application to the J-DOIT1 study data
Source: PLoS One. 2023 Nov 30;18(11):e0287069. doi: 10.1371/journal.pone.0287069 (PMC10688723; doi:10.1371/journal.pone.0287069)
Supplement: S1 File — (ZIP) [file pone.0287069.s011.zip › improved_intervention_J0311039.csv]

baseline_carb	baseline_fat	baseline_kcal	baseline_protein	diet_change_percent	hba1c_change	hba1c_percent_change	random_carb_kcal	random_fat_kcal	random_total_kcal	random_protein_kcal	weight_change	weight_percent_change
2000.45421335	707.915358014	3084.36957137	376.0	-6.86462917656	0.214638366891	0.0379487918832	1899.57798739	662.422952709	2872.63903786	310.638097753	0.0438769679972	0.000609402333295
2000.45421335	707.915358014	3084.36957137	376.0	-20.3464596249	-0.108607308964	-0.019202140906	1517.15489913	625.591118471	2456.80956185	314.063544244	-3.12891257582	-0.0434571191087
2000.45421335	707.915358014	3084.36957137	376.0	0.294040806474	0.216226487456	0.0382295769902	1900.99461809	798.244554404	3093.43887653	394.199704039	1.22490988996	0.0170126373605
2000.45421335	707.915358014	3084.36957137	376.0	-14.0655313635	-0.0859650194176	-0.015198907252	1543.22361815	794.479721691	2650.53660194	312.833262095	-1.18611955876	-0.0164738827605
2000.45421335	707.915358014	3084.36957137	376.0	3.92706448942	0.408049947343	0.0721446158669	2164.08155881	733.56343582	3205.49475353	307.849758893	1.91610632159	0.0266125877999
2000.45421335	707.915358014	3084.36957137	376.0	10.7678000096	1.25377457375	0.221671600733	2412.50007044	716.341172113	3416.48831837	287.647075818	5.04179863242	0.0700249810058
2000.45421335	707.915358014	3084.36957137	376.0	6.25100714666	0.355942527385	0.0629318471331	2088.32371711	802.609800035	3277.1737337	386.240216555	2.35212106902	0.0326683481809
2000.45421335	707.915358014	3084.36957137	376.0	2.65506682762	0.317095466698	0.0560635549324	2032.25692945	709.454518208	3166.2616447	424.550197034	1.51621523238	0.0210585448942
2000.45421335	707.915358014	3084.36957137	376.0	-4.45030468581	0.129796225804	0.0229484133318	1791.40073954	749.520771599	2947.1057278	406.184216665	0.536624834418	0.00745312270025
2000.45421335	707.915358014	3084.36957137	376.0	10.9298096626	0.435765788651	0.077044870695	2196.58534037	797.059483119	3421.48529481	427.840471316	3.75650209905	0.0521736402645
2000.45421335	707.915358014	3084.36957137	376.0	-2.3369207469	0.178596070255	0.0315763914878	1852.39728676	754.787930058	3012.29029894	405.105082127	0.860969674118	0.0119579121405
2000.45421335	707.915358014	3084.36957137	376.0	12.4580790246	0.504564191713	0.0892086619012	2225.69015551	868.074733095	3468.62276998	374.857881367	5.07497040229	0.0704857000318
2000.45421335	707.915358014	3084.36957137	376.0	-13.8085982158	0.0895808828837	0.0158382041874	1742.21261522	600.90306831	2658.46136977	315.345686231	-1.31127786407	-0.0182121925566
2000.45421335	707.915358014	3084.36957137	376.0	13.9608552796	1.16820968389	0.206543437745	2279.3294108	867.564427573	3514.97394351	368.080105138	5.92252923204	0.0822573504449
2000.45421335	707.915358014	3084.36957137	376.0	12.7617557278	1.5325716164	0.270963864285	2317.07201838	873.906027423	3477.98928181	287.011236002	6.17172188303	0.0857183594865
2000.45421335	707.915358014	3084.36957137	376.0	-1.82720793775	0.321987408629	0.0569284668721	2043.53865989	698.304282262	3028.01172573	286.16878358	0.650541385261	0.00903529701751
2000.45421335	707.915358014	3084.36957137	376.0	20.7780169211	1.75472864683	0.310241981405	2459.7360276	865.221833145	3725.24040282	400.282542069	8.53484162557	0.118539467022
2000.45421335	707.915358014	3084.36957137	376.0	6.9671078158	0.490776002449	0.0867708632336	2279.79074642	613.496701178	3299.26092484	405.973477247	2.12308700026	0.029487319448
2000.45421335	707.915358014	3084.36957137	376.0	7.62434080821	0.523178027036	0.0924996511732	2330.67612216	609.669710605	3319.53241927	379.186586506	2.51493790832	0.0349296931712
2000.45421335	707.915358014	3084.36957137	376.0	-0.632019412801	0.207555853676	0.0366965795042	1891.74096251	838.39908242	3064.87575691	334.735711986	1.00970771075	0.0140237182049
2000.45421335	707.915358014	3084.36957137	376.0	15.0141540142	0.594456875941	0.105101993625	2411.22289071	684.274677905	3547.46156918	451.964000568	4.92045883253	0.0683397060073
2000.45421335	707.915358014	3084.36957137	376.0	5.37027913932	0.4251152427	0.0751618180163	2183.4140555	674.401994008	3250.00882704	392.192777526	1.83223871505	0.0254477599312
2000.45421335	707.915358014	3084.36957137	376.0	-15.42185411	-0.0610470356481	-0.0107933231344	1565.36424506	620.134579546	2608.70259586	423.203771251	-2.15944934848	-0.0299923520623
2000.45421335	707.915358014	3084.36957137	376.0	11.3783068451	1.30333189942	0.230433504141	2366.26896925	771.178691445	3435.31860543	297.870944735	5.31746626581	0.0738536981362
2000.45421335	707.915358014	3084.36957137	376.0	7.64249649287	0.469719626556	0.0830480244972	2245.5774542	605.194353895	3320.09240769	469.320599593	2.09779919201	0.029136099889
2000.45421335	707.915358014	3084.36957137	376.0	0.309072857142	0.247285608366	0.043720935001	1939.92251643	733.415697534	3093.90252053	420.564306562	1.22309420608	0.0169874195288
2000.45421335	707.915358014	3084.36957137	376.0	6.7489058406	0.441079529209	0.0779843580639	2209.78773172	734.877525714	3292.53076951	347.865512076	2.6948303811	0.0374281997375
2000.45421335	707.915358014	3084.36957137	376.0	7.2265266178	0.413606796098	0.0731270855902	2166.21482577	709.694230508	3307.26235943	431.353303157	2.2114508517	0.0307145951625
2000.45421335	707.915358014	3084.36957137	376.0	18.9430068921	1.53863857225	0.272036522675	2432.89791902	783.100522562	3668.64191185	452.64347027	6.96062084873	0.0966752895656
2000.45421335	707.915358014	3084.36957137	376.0	14.4220648154	0.632674334454	0.111858970024	2482.23369001	594.290461892	3529.19935009	452.675198198	4.4466827343	0.0617594824209
2000.45421335	707.915358014	3084.36957137	376.0	-11.444056416	0.0680180246712	0.0120258176576	1717.25409871	710.947064427	2731.39257754	303.191414403	-0.723988878933	-0.0100554010963
2000.45421335	707.915358014	3084.36957137	376.0	-10.6369194105	-0.0905211145615	-0.0160044403397	1538.68866813	816.573557582	2756.28766574	401.025440029	-0.556580242106	-0.00773028114036
2000.45421335	707.915358014	3084.36957137	376.0	-16.2721024291	-0.102890550474	-0.0181913985987	1521.87476038	650.513230491	2582.47779542	410.089804556	-2.30015213741	-0.031946557464
2000.45421335	707.915358014	3084.36957137	376.0	3.36620669896	0.255579997726	0.0451874111963	1952.53298555	862.983763703	3188.1958265	372.679077248	1.60521233864	0.0222946158144
2000.45421335	707.915358014	3084.36957137	376.0	5.89309555205	0.36548518813	0.0646190219466	2101.85715963	829.769968297	3266.13441739	334.507289461	2.65436739047	0.0368662137565
2000.45421335	707.915358014	3084.36957137	376.0	-5.52511172405	0.21032603389	0.0371863567698	1894.85793819	715.105631917	2913.95470657	303.991136455	0.246759218242	0.00342721136448
2000.45421335	707.915358014	3084.36957137	376.0	-2.01040479128	0.283954696418	0.0502041542464	1988.1656379	628.283099363	3022.36125772	405.912520461	0.85632572372	0.0118934128294
2000.45421335	707.915358014	3084.36957137	376.0	5.8090741624	0.416874729387	0.073704867289	2170.1666803	667.680939916	3263.54288721	425.695266995	1.87298089431	0.0260136235321
2000.45421335	707.915358014	3084.36957137	376.0	-8.97504466156	-0.0561145502308	-0.00992124296868	1575.48284662	831.63480692	2807.54602481	400.428371268	-0.200993078061	-0.00279157052862
2000.45421335	707.915358014	3084.36957137	376.0	11.4512225695	0.953974604021	0.168665948377	2285.06648384	834.209690865	3437.56759585	318.29142114	5.28583497977	0.073414374719
2000.45421335	707.915358014	3084.36957137	376.0	16.6256346642	1.71182555738	0.302656569551	2421.64287914	858.403425403	3597.165588	317.11928345	7.58316837789	0.105321783026
2000.45421335	707.915358014	3084.36957137	376.0	-0.391620996307	0.283251327152	0.0500797961725	1988.04347951	695.323824227	3072.29053252	388.923228782	1.09666571329	0.0152314682402
2000.45421335	707.915358014	3084.36957137	376.0	-2.08363487449	0.291326702681	0.0515075499789	1997.63417305	605.278814939	3020.10257132	417.189583334	0.834633760123	0.0115921355573
2000.45421335	707.915358014	3084.36957137	376.0	1.12299187812	0.247623663869	0.0437807043616	1939.15190587	719.937242119	3119.00679114	459.917643156	1.32609709669	0.0184180152317
2000.45421335	707.915358014	3084.36957137	376.0	1.37421159859	0.276780440373	0.0489357214239	1977.4131087	692.890200833	3126.75533576	456.452026224	1.35182267324	0.0187753149061
2000.45421335	707.915358014	3084.36957137	376.0	8.96417908081	0.553270814198	0.0978201580972	2375.60229286	580.944685284	3360.85798326	404.311005113	2.74318045204	0.0380997285005
2000.45421335	707.915358014	3084.36957137	376.0	6.97260784748	0.330516865555	0.058436503811	2052.27261724	829.103894964	3299.43056615	418.054053939	2.414819606	0.0335391611945
2000.45421335	707.915358014	3084.36957137	376.0	16.9933487258	1.68523600819	0.297955446993	2498.70263817	737.094460128	3608.50724862	372.710150327	6.89811251486	0.0958071182619
2000.45421335	707.915358014	3084.36957137	376.0	-5.41817353056	0.0223424543043	0.00395022176526	1663.94527339	847.56401059	2917.25307567	405.743791691	0.438885711014	0.00609563487519
2000.45421335	707.915358014	3084.36957137	376.0	-10.6574015634	-0.0685885496617	-0.0121266884126	1562.32164752	790.03734459	2755.65592045	403.296928341	-0.592378617434	-0.0082274807977
2000.45421335	707.915358014	3084.36957137	376.0	-9.19506821084	0.145831580776	0.0257835185247	1812.59250986	702.716947691	2800.75968541	285.450227851	-0.365821871032	-0.00508085931989
2000.45421335	707.915358014	3084.36957137	376.0	-7.50666814196	0.191391749807	0.0338387110692	1867.65573576	614.166526055	2852.83618337	371.013921553	-0.0459372548778	-0.000638017428859
2000.45421335	707.915358014	3084.36957137	376.0	1.94533814595	0.320901737856	0.0567365165941	2037.91496454	697.378653214	3144.3709892	409.077371442	1.41373308689	0.0196351817624
2000.45421335	707.915358014	3084.36957137	376.0	-10.4064107516	0.161763769653	0.028600383602	1831.3075357	620.912850925	2763.39740467	311.177018044	-0.581046580431	-0.00807009139488
2000.45421335	707.915358014	3084.36957137	376.0	-8.67681005859	-0.11106712384	-0.0196370445262	1516.57070051	837.286790612	2816.74468215	462.887191031	-0.289611807694	-0.00402238621798
2000.45421335	707.915358014	3084.36957137	376.0	-11.2273932874	0.127580027466	0.0225565819424	1789.11091274	654.567096678	2738.07526915	294.397259733	-0.73067091673	-0.0101482071768
2000.45421335	707.915358014	3084.36957137	376.0	9.26197733487	0.492847150086	0.0871370491665	2226.34780942	838.304777212	3370.04318199	305.390595355	4.31171175048	0.0598848854233
2000.45421335	707.915358014	3084.36957137	376.0	5.45467634122	0.494751752961	0.0874737894203	2288.40755572	611.825306587	3252.61194865	352.379086347	1.94847466235	0.0270621480882
2000.45421335	707.915358014	3084.36957137	376.0	-4.7170474679	0.0363807460169	0.00643223939479	1680.11632283	837.860927184	2938.8783946	420.901144582	0.536931418141	0.00745738080751
2000.45421335	707.915358014	3084.36957137	376.0	-2.78779486485	0.129657318629	0.0229238540715	1793.1348878	835.578390486	2998.38367484	369.670396561	0.809258199417	0.0112396972141
2000.45421335	707.915358014	3084.36957137	376.0	-20.2781425935	-0.112872595784	-0.0199562580947	1506.771401	595.898751078	2458.91671158	356.246559497	-3.40730327343	-0.0473236565754
2000.45421335	707.915358014	3084.36957137	376.0	2.0630622664	0.358522350258	0.0633879685747	2088.97747555	629.802612219	3148.00203615	429.221948383	1.42313878829	0.019765816504
2000.45421335	707.915358014	3084.36957137	376.0	-1.34752139854	0.161328255219	0.0285233831717	1833.03289856	858.333560882	3042.80703138	351.440571937	0.973726056021	0.0135239730003
2000.45421335	707.915358014	3084.36957137	376.0	-12.2306939797	0.0788231787049	0.0139362055702	1728.14737116	605.114068797	2707.12976789	373.868327928	-1.054468669	-0.0146453981806
2000.45421335	707.915358014	3084.36957137	376.0	2.52217716547	0.280926083279	0.0496686851625	1983.41258302	734.958999807	3162.16283639	443.79125357	1.51593495261	0.0210546521196
2000.45421335	707.915358014	3084.36957137	376.0	-4.63909775265	0.248907102829	0.0440076207265	1941.7767087	606.060354375	2941.2826519	393.445588825	0.437773001768	0.00608018058011
2000.45421335	707.915358014	3084.36957137	376.0	-4.40561116381	0.198386306918	0.0350753725102	1876.85686766	679.385982822	2948.4842412	392.241390715	0.511451196528	0.00710348884066
2000.45421335	707.915358014	3084.36957137	376.0	0.793769818141	0.348404152395	0.061599036845	2074.91945118	598.021170209	3108.8523661	435.91174471	1.245620665	0.0173002870139
2000.45421335	707.915358014	3084.36957137	376.0	-7.09969714844	0.131984691789	0.0233353415468	1794.80397778	722.961962008	2865.38867286	347.622733078	0.0866363533943	0.00120328268603
2000.45421335	707.915358014	3084.36957137	376.0	10.3238902884	0.467962774343	0.0827374070621	2221.47566552	828.476171035	3402.796502	352.844665452	4.29055656554	0.0595910634102
2000.45421335	707.915358014	3084.36957137	376.0	10.4579009314	0.636596867437	0.112552487171	2339.52921327	766.142546155	3406.9298855	301.258126067	4.78687874205	0.0664844269729
2000.45421335	707.915358014	3084.36957137	376.0	-7.35600100445	0.150541654422	0.0266162755342	1819.4287028	753.591615022	2857.48331472	284.462996891	-0.0609272443547	-0.000846211727149
2000.45421335	707.915358014	3084.36957137	376.0	-5.70213016796	0.220665984678	0.0390144951694	1904.86336163	611.585212004	2908.49480355	392.046229913	0.261121412804	0.00362668628895
2000.45421335	707.915358014	3084.36957137	376.0	-7.5447938425	-0.0141503183587	-0.00250182432085	1622.06878047	813.582277785	2851.66024587	416.00918761	0.032713547522	0.000454354826695
2000.45421335	707.915358014	3084.36957137	376.0	8.932879078	0.485790689391	0.0858894429615	2273.54469563	697.96686068	3359.8925755	388.381019185	3.12208036796	0.0433622273328
2000.45421335	707.915358014	3084.36957137	376.0	-3.04335256146	0.29024620268	0.051316513911	1997.39519612	614.814263868	2990.50133101	378.291871021	0.689989287049	0.00958318454235
2000.45421335	707.915358014	3084.36957137	376.0	-4.42882981706	0.157224977438	0.0277979097309	1824.59980838	708.0352248	2947.76809212	415.133058943	0.512289913465	0.00711513768702
2000.45421335	707.915358014	3084.36957137	376.0	7.28990168973	0.415504481726	0.0734626028511	2170.49825274	724.704463196	3309.21708087	414.014364933	2.37369068085	0.0329679261229
2000.45421335	707.915358014	3084.36957137	376.0	10.0134792063	0.429997772246	0.0760250658144	2190.95078065	753.226942844	3393.22227704	449.044553549	3.12107695834	0.0433482910881
2000.45421335	707.915358014	3084.36957137	376.0	-2.25984235405	0.378376535104	0.0668982558528	2120.52886635	564.49266018	3014.66768144	329.646154912	0.714413354518	0.00992240770164
2000.45421335	707.915358014	3084.36957137	376.0	13.1656752954	0.571882897421	0.101110837592	2292.95301619	823.861613716	3490.44765404	373.63302414	5.32353214722	0.0739379464891
2000.45421335	707.915358014	3084.36957137	376.0	2.8771584996	0.380673118907	0.0673042996654	2123.07189957	720.964691046	3173.11177265	329.075182036	1.44575460738	0.0200799251024
2000.45421335	707.915358014	3084.36957137	376.0	-2.93401513285	0.126864182149	0.0224300180603	1788.52500919	798.879632758	2993.87370139	406.469059439	0.794921743349	0.0110405797687
2000.45421335	707.915358014	3084.36957137	376.0	16.4509809947	0.651703418198	0.115223376626	2478.84324145	648.194833962	3591.77862336	464.740547944	5.30585110614	0.0736923764741
2000.45421335	707.915358014	3084.36957137	376.0	-11.9107758458	-0.0539851767237	-0.00954476250419	1578.15062658	745.525242072	2716.99722547	393.32135681	-0.893743608691	-0.0124131056763
2000.45421335	707.915358014	3084.36957137	376.0	-4.68587337137	0.169253325042	0.0299245624191	1838.92486872	674.209815465	2939.83991895	426.705234758	0.438640729773	0.00609223235796
2000.45421335	707.915358014	3084.36957137	376.0	20.0862909543	1.66987917246	0.295240306305	2462.30130643	798.248269164	3703.90501758	443.35544198	7.57120595759	0.1051556383
2000.45421335	707.915358014	3084.36957137	376.0	14.8449072838	0.57282704447	0.101277765995	2371.30673257	728.812388485	3542.24137453	442.122253469	5.06281652631	0.0703168961987
2000.45421335	707.915358014	3084.36957137	376.0	-7.33664694399	0.0856529580578	0.0151437337443	1736.18141326	685.362067323	2858.08026547	436.536784886	-0.0668643437596	-0.000928671441105
2000.45421335	707.915358014	3084.36957137	376.0	-0.770166255914	0.245162485629	0.043345559694	1936.69523721	697.415214303	3060.61479772	426.504346212	1.06228516362	0.0147539606059
2000.45421335	707.915358014	3084.36957137	376.0	15.522565645	0.526891081161	0.093156131747	2298.29372654	798.7817808	3563.14286282	466.06735548	5.24858465649	0.0728970091179
2000.45421335	707.915358014	3084.36957137	376.0	4.73857679923	0.341168864482	0.0603198133809	2069.44562025	821.40376033	3230.52479228	339.6754117	2.16801251759	0.0301112849665
2000.45421335	707.915358014	3084.36957137	376.0	4.63310662763	0.457267074209	0.0808463709704	2234.99291897	679.533972081	3227.2717024	312.74481135	2.03522310856	0.0282669876188
2000.45421335	707.915358014	3084.36957137	376.0	15.6875452795	1.70987320572	0.302311387149	2434.825043	828.923951694	3568.23144446	304.482449765	7.23275686034	0.100454956394
2000.45421335	707.915358014	3084.36957137	376.0	10.1221121974	0.486180545503	0.0859583708457	2262.40281179	770.575440171	3396.57291996	363.594668001	3.98005524564	0.0552785450784
2000.45421335	707.915358014	3084.36957137	376.0	-18.5905968422	-0.0361814235614	-0.00639699850803	1589.91983637	555.876420892	2510.96685923	365.170601967	-2.94413842397	-0.040890811444
2000.45421335	707.915358014	3084.36957137	376.0	11.6776156645	0.563737166768	0.0996706447609	2387.02610538	633.122107445	3444.55039558	424.402182761	3.71716328612	0.0516272678628
2000.45421335	707.915358014	3084.36957137	376.0	3.52332280721	0.441587969323	0.0780742520019	2210.54487033	657.077527181	3193.04186793	325.419470424	1.55055759923	0.0215355222116
2000.45421335	707.915358014	3084.36957137	376.0	5.11084795474	0.332913104737	0.0588601670327	2052.43567022	731.666454912	3242.00701052	457.904885388	1.83123065247	0.0254337590621
2000.45421335	707.915358014	3084.36957137	376.0	-6.33689934384	0.19293085799	0.0341108306206	1869.25488881	627.819137127	2888.91617624	391.842150296	0.158452085812	0.00220072341406
2000.45421335	707.915358014	3084.36957137	376.0	-12.3799193373	-0.0975662205159	-0.017250038988	1530.98951295	818.910715507	2702.52710637	352.626877907	-0.836667269563	-0.0116203787439
2000.45421335	707.915358014	3084.36957137	376.0	-17.463578408	-0.108561337294	-0.0191940129586	1513.31056691	626.016031927	2545.72827288	406.401674044	-2.71048854123	-0.0376456741838
2000.45421335	707.915358014	3084.36957137	376.0	-13.0567149389	0.107095186605	0.0189347925397	1762.09890389	562.385230761	2681.65222877	357.168094124	-1.25183984578	-0.0173866645247
2000.45421335	707.915358014	3084.36957137	376.0	-3.47231008139	0.238034998971	0.0420853958577	1931.39533676	745.817761941	2977.27069579	300.057597096	0.519537464718	0.00721579812109
2000.45421335	707.915358014	3084.36957137	376.0	1.02715932156	0.405900951151	0.0717646660451	2157.07179177	558.496881798	3116.05096093	400.482287367	1.25493042189	0.0174295891929
2000.45421335	707.915358014	3084.36957137	376.0	1.55989800596	0.284311353915	0.0502672125026	1987.92490501	704.252182674	3132.48259081	440.305503127	1.38232278701	0.0191989275974
2000.45421335	707.915358014	3084.36957137	376.0	3.70760717245	0.303011119956	0.0535733946175	2013.6118828	773.824005338	3198.72587882	411.289990678	1.64416035893	0.0228355605406
2000.45421335	707.915358014	3084.36957137	376.0	-11.401678589	0.0810019091504	0.0143214125089	1732.82413858	711.896137122	2732.69966634	287.979390643	-0.735190952261	-0.0102109854481
2000.45421335	707.915358014	3084.36957137	376.0	-2.07678717805	0.325160613261	0.057489500223	2044.43556255	586.067650282	3020.31377958	389.81056675	0.827548376784	0.0114937274553
2000.45421335	707.915358014	3084.36957137	376.0	0.935931144393	0.258509269018	0.0457053163044	1954.53276268	735.657464875	3113.23714679	423.046919241	1.30709925994	0.018154156388
2000.45421335	707.915358014	3084.36957137	376.0	-13.8375073306	0.124178697688	0.0219552152913	1784.49974765	577.406148375	2657.56970583	295.6638098	-1.32296736076	-0.0183745466772
2000.45421335	707.915358014	3084.36957137	376.0	11.4094568192	0.602120737439	0.106456990353	2425.41536662	651.920602878	3436.27938576	358.943416261	4.2875017916	0.0595486359944
2000.45421335	707.915358014	3084.36957137	376.0	10.8067883902	0.522328482715	0.0923494488534	2326.69371099	655.260163083	3417.69086412	435.736990048	3.32640484984	0.0462000673588
2000.45421335	707.915358014	3084.36957137	376.0	-19.0453239787	0.0192442820505	0.00340245439366	1658.81805536	551.239596344	2496.9413938	286.883742095	-2.71117297807	-0.037655180251
2000.45421335	707.915358014	3084.36957137	376.0	-9.43492705916	0.192366188561	0.0340109951487	1868.01223427	541.368846904	2793.36155207	383.980470899	-0.494793868805	-0.00687213706673
2000.45421335	707.915358014	3084.36957137	376.0	-13.516695931	-0.0645398284228	-0.0114108607537	1566.87885249	765.403182571	2667.46471502	335.182679955	-1.11474929493	-0.0154826290962
2000.45421335	707.915358014	3084.36957137	376.0	11.102257068	1.18265377507	0.209097202098	2348.62471561	779.478698673	3426.80421011	298.700795826	5.21264654204	0.0723978686394
2000.45421335	707.915358014	3084.36957137	376.0	-3.90689652725	0.147370278544	0.0260555655134	1815.34377075	807.043881944	2963.8664437	341.478791005	0.599442763084	0.00832559393172
2000.45421335	707.915358014	3084.36957137	376.0	-1.527637518	0.367679460019	0.0650069766653	2104.06144461	561.645067717	3037.2515846	371.545072274	0.8846356243	0.0122866058931
2000.45421335	707.915358014	3084.36957137	376.0	-5.07257210993	0.0798267844205	0.0141136464676	1731.32170715	791.149967107	2927.91270072	405.441026465	0.460142208478	0.00639086400664
2000.45421335	707.915358014	3084.36957137	376.0	-0.343953386427	0.185233786155	0.0327499621915	1860.16407028	773.856314024	3073.76077778	439.740393475	1.15142476846	0.0159920106731
2000.45421335	707.915358014	3084.36957137	376.0	-11.178859447	-0.0331471124118	-0.00586052199643	1601.15190843	770.664562656	2739.57223216	367.755761068	-0.648923662537	-0.00901282864635
2000.45421335	707.915358014	3084.36957137	376.0	-1.58286734233	0.184496605252	0.0326196261053	1863.43801092	873.055026039	3035.5480927	299.055055745	0.785903069318	0.0109153204072
2000.45421335	707.915358014	3084.36957137	376.0	14.56336932	0.471493989857	0.083361737952	2227.88583077	839.208416702	3533.55770324	466.463455761	4.92671962844	0.0684266615061
2000.45421335	707.915358014	3084.36957137	376.0	9.99807821147	0.526677366944	0.093118346348	2333.47794226	614.619803979	3392.74725344	444.649507203	2.86115716702	0.0397382939864
2000.45421335	707.915358014	3084.36957137	376.0	6.13282971426	0.340586403315	0.0602168322692	2065.43435539	871.813707935	3273.52870494	336.280641608	2.80682675081	0.0389837048723
2000.45421335	707.915358014	3084.36957137	376.0	11.9836743301	0.548864639879	0.0970411315203	2360.2391045	679.105406307	3453.99037594	414.645865127	4.04216956568	0.0561412439678
2000.45421335	707.915358014	3084.36957137	376.0	5.10721525902	0.433774348694	0.0766927773504	2194.23822417	578.63196548	3241.89496476	469.024775111	1.79908645642	0.0249873118947
2000.45421335	707.915358014	3084.36957137	376.0	14.9682488877	0.580650408046	0.102660963233	2390.5273478	702.29026764	3546.04568542	453.228069985	4.93080944878	0.0684834645664
2000.45421335	707.915358014	3084.36957137	376.0	-7.79459072126	0.0128770811328	0.00227671165715	1651.76444129	742.341264476	2843.95558695	449.849881184	-0.149713259327	-0.00207935082399
2000.45421335	707.915358014	3084.36957137	376.0	1.65815021593	0.337238082884	0.0596248378508	2061.53993863	711.197409727	3135.51305207	362.775703715	1.31189144202	0.0182207144725
2000.45421335	707.915358014	3084.36957137	376.0	7.46611058194	0.521421903655	0.0921891625981	2326.04569277	663.977807495	3314.65201432	324.628514053	3.0008279237	0.0416781656069
2000.45421335	707.915358014	3084.36957137	376.0	-16.1013953261	-0.113332755273	-0.0200376158545	1515.23749012	717.712865691	2587.74303336	354.792677552	-1.86937335432	-0.0259635188099
2000.45421335	707.915358014	3084.36957137	376.0	13.4678173737	0.621611128695	0.10990295769	2459.48416675	624.358925937	3499.76683237	415.92373968	4.5084386647	0.0626172036763
2000.45421335	707.915358014	3084.36957137	376.0	17.1306554073	0.726029405115	0.128364463422	2318.44467094	833.483134738	3612.74229413	460.814488446	6.20829585709	0.0862263313485
2000.45421335	707.915358014	3084.36957137	376.0	2.21266898443	0.310904492737	0.05496896972	2026.45257504	785.82725418	3152.61646024	340.336631019	1.34025009997	0.0186145847218
2000.45421335	707.915358014	3084.36957137	376.0	14.9344592649	1.73529748384	0.306806485827	2492.36656092	754.05585043	3545.00348858	298.581077231	6.8073046604	0.0945458980611
2000.45421335	707.915358014	3084.36957137	376.0	8.01069499623	0.552837485087	0.0977435440394	2376.03455421	585.618145294	3331.44901029	369.796310786	2.67511001912	0.0371543058211
2000.45421335	707.915358014	3084.36957137	376.0	4.52196360971	0.514402879375	0.0909481752785	2319.65303874	586.75830474	3223.84364097	317.43229749	1.78299114955	0.024763765966
2000.45421335	707.915358014	3084.36957137	376.0	-11.9074862354	-0.0988428088733	-0.0174757441431	1525.88582427	883.328866213	2717.09868921	307.883998729	-0.671586578664	-0.00932759137033
2000.45421335	707.915358014	3084.36957137	376.0	12.0306514241	0.597950418716	0.105719663846	2407.96991199	683.445774059	3455.43932313	364.023637081	4.57917178384	0.0635996081089
2000.45421335	707.915358014	3084.36957137	376.0	17.0537894472	0.617102043766	0.109105736168	2391.30434423	749.729271949	3610.37146384	469.337847666	5.76975245048	0.0801354507011
2000.45421335	707.915358014	3084.36957137	376.0	6.62718299977	0.543503817679	0.0960933199574	2362.98845208	587.365902196	3288.77638725	338.422032973	2.40021117095	0.0333362662633
2000.45421335	707.915358014	3084.36957137	376.0	5.07542724344	0.524772153622	0.0927814981651	2332.58812312	544.578434733	3240.91450488	363.747947027	1.69423895616	0.0235310966133
2000.45421335	707.915358014	3084.36957137	376.0	-1.18682912452	0.382628114304	0.0676499494879	2125.76063671	572.168111999	3047.76337499	349.834626278	0.901503098977	0.0125208763747
2000.45421335	707.915358014	3084.36957137	376.0	5.16655105041	0.517527086051	0.0915005456243	2321.09171615	549.772852211	3243.72509985	372.860531495	1.70844184452	0.0237283589517
2000.45421335	707.915358014	3084.36957137	376.0	-9.45644345172	0.0673077332665	0.0119002357261	1716.38336745	731.262004283	2792.69790701	345.05253528	-0.32088725584	-0.00445676744222
2000.45421335	707.915358014	3084.36957137	376.0	-16.4687930132	0.0352669774609	0.00623532133325	1673.10368869	531.865623746	2576.4111309	371.441818463	-2.31583133509	-0.0321643240984
2000.45421335	707.915358014	3084.36957137	376.0	-9.11945699011	0.0494996011761	0.00875169752053	1695.72613932	767.720923776	2803.09181489	339.644751791	-0.235613466216	-0.003272409253
2000.45421335	707.915358014	3084.36957137	376.0	-1.43911138869	0.173042254408	0.0305944579929	1845.50370483	780.007234485	3039.9820576	414.471118281	1.00154702385	0.0139103753313
2000.45421335	707.915358014	3084.36957137	376.0	3.53456221189	0.338763768554	0.0598945842564	2065.44149751	788.365656146	3193.38853271	339.581379057	1.69840578883	0.0235889692892
2000.45421335	707.915358014	3084.36957137	376.0	13.5779534098	0.55446345578	0.0980310211775	2309.20724534	801.139963679	3503.16383475	392.816625738	5.22702124819	0.072597517336
2000.45421335	707.915358014	3084.36957137	376.0	19.7663277926	1.57218854892	0.277968272439	2411.57225525	821.523131425	3694.03617118	460.940784502	7.28162894532	0.101133735352
2000.45421335	707.915358014	3084.36957137	376.0	5.78067418275	0.367148086956	0.064913028104	2099.77281744	727.561980127	3262.66692688	435.332129316	1.89079354319	0.0262610214333
2000.45421335	707.915358014	3084.36957137	376.0	11.5400773881	0.407465746203	0.0720413271222	2152.54639458	849.966202636	3440.30820684	437.795609626	4.00658329973	0.0556469902741
2000.45421335	707.915358014	3084.36957137	376.0	-7.25329694751	0.0994833008416	0.0175889852973	1756.75046993	811.916671519	2860.6510874	291.983945947	0.00677895952953	9.41522156879e-05
2000.45421335	707.915358014	3084.36957137	376.0	-4.72759856479	0.334747101324	0.0591844238551	2060.55250659	579.060765466	2938.55295978	298.939687722	0.297201570438	0.00412779958941
2000.45421335	707.915358014	3084.36957137	376.0	-2.46987856063	0.251013034755	0.0443799566399	1948.0577656	747.835266786	3008.18938859	312.296356212	0.688647675103	0.0095645510431
2000.45421335	707.915358014	3084.36957137	376.0	3.55187444529	0.371286317748	0.0656446813557	2107.8651146	717.047867361	3193.92250597	369.009524009	1.53997323139	0.0213885171026
2000.45421335	707.915358014	3084.36957137	376.0	-14.6874052337	-0.0620789885574	-0.0109757759118	1566.99305448	655.427853492	2631.35571352	408.934805545	-1.79863220756	-0.0249810028828
2000.45421335	707.915358014	3084.36957137	376.0	-13.2902415843	0.0574136255055	0.0101509238871	1704.45602578	674.907036999	2674.44940398	295.086341198	-1.12472381891	-0.0156211641515
2000.45421335	707.915358014	3084.36957137	376.0	-1.50216451529	0.109977933544	0.0194444719845	1768.51522829	863.423536919	3038.03726615	406.098500937	1.02821305655	0.0142807368965
2000.45421335	707.915358014	3084.36957137	376.0	3.34605006059	0.226276864751	0.0400065178131	1912.10070995	813.874891866	3187.57412128	461.598519465	1.64657443197	0.022869089333
2000.45421335	707.915358014	3084.36957137	376.0	-16.3012836465	-0.110178672708	-0.01947996335	1518.72688398	721.738150906	2581.57773883	341.112703946	-1.87010693993	-0.0259737074991
2000.45421335	707.915358014	3084.36957137	376.0	-5.53292991351	0.211155157623	0.0373329486604	1895.5227053	703.518577426	2913.71356471	314.672281987	0.269297087675	0.00374023732882
2000.45421335	707.915358014	3084.36957137	376.0	15.911681789	1.11047772797	0.19633623196	2354.45743321	806.303789258	3575.14464276	414.383420287	6.16916665088	0.0856828701512
2000.45421335	707.915358014	3084.36957137	376.0	8.95646171649	0.361898488235	0.0639848812297	2092.85066879	869.1674098	3360.61995122	398.601872626	3.38346857497	0.0469926190968
2000.45421335	707.915358014	3084.36957137	376.0	-10.2932343307	0.0175283266851	0.00309906766002	1658.23255137	748.917320871	2766.88818376	359.738311522	-0.475899022808	-0.00660970865012
2000.45421335	707.915358014	3084.36957137	376.0	19.8971231112	1.6029966561	0.283415250371	2436.46674858	802.143865091	3698.07038219	459.459768517	7.31687173179	0.101623218497
2000.45421335	707.915358014	3084.36957137	376.0	4.71802201494	0.326612037262	0.0577461169134	2044.80322416	760.989971906	3229.89080677	424.0976107	1.76930360626	0.0245736611981
2000.45421335	707.915358014	3084.36957137	376.0	-10.6834940202	-0.118404150012	-0.0209342556598	1509.37740068	780.896305794	2754.85113265	464.577426179	-0.823720968352	-0.0114405690049
2000.45421335	707.915358014	3084.36957137	376.0	-8.77470170754	0.0651642030038	0.0115212522991	1714.50032681	775.436301209	2813.72534192	323.788713903	-0.182910893709	-0.0025404290793
2000.45421335	707.915358014	3084.36957137	376.0	13.2489539817	0.491568132286	0.0869109144777	2212.93783335	880.442733015	3493.0162765	399.635710132	5.17594252953	0.071888090688
2000.45421335	707.915358014	3084.36957137	376.0	3.90204175305	0.407979481318	0.0721321572344	2157.6360891	587.620026011	3204.72295986	459.46684475	1.65159771571	0.0229388571626
2000.45421335	707.915358014	3084.36957137	376.0	13.0840108612	0.617120468268	0.109108993682	2469.57868739	555.299209967	3487.92882108	463.050923722	3.71253653246	0.0515630073953
2000.45421335	707.915358014	3084.36957137	376.0	-4.72162558823	0.159277450954	0.028160794016	1829.84414393	771.56718005	2938.73718845	337.32586447	0.462240947772	0.0064200131635
2000.45421335	707.915358014	3084.36957137	376.0	16.2734234147	1.32189065452	0.233714755043	2464.0965724	710.785031752	3586.30209139	411.420487239	6.15904648328	0.0855423122677
2000.45421335	707.915358014	3084.36957137	376.0	8.88838381547	0.488443878675	0.0863585358337	2240.56407673	812.079514899	3358.52017716	305.876585527	4.08540341112	0.0567417140434
2000.45421335	707.915358014	3084.36957137	376.0	6.55872245485	0.352322668603	0.0622918438124	2078.59271036	751.890405286	3286.66481103	456.181695389	1.99842734589	0.0277559353595
2000.45421335	707.915358014	3084.36957137	376.0	-1.8139107661	0.406022484114	0.0717861534855	2160.20383253	546.431727714	3028.42185965	321.786299402	0.748796668166	0.0103999537245
2000.45421335	707.915358014	3084.36957137	376.0	10.3276414383	0.512091256881	0.0905394725745	2286.25334857	773.975710099	3402.91220133	342.683142654	4.27234494435	0.0593381242271
2000.45421335	707.915358014	3084.36957137	376.0	11.5660210577	0.641527283816	0.113424201523	2362.13470891	754.221464335	3441.10840549	324.752232245	5.00675069869	0.0695382041484
2000.45421335	707.915358014	3084.36957137	376.0	-2.70527922487	0.25458264599	0.0450110760237	1953.4145633	755.912086052	3000.92876213	291.602112781	0.584640350444	0.00812000486727
2000.45421335	707.915358014	3084.36957137	376.0	-12.2796972503	-0.0273176785697	-0.00482985830439	1606.41956186	813.739446409	2705.61832592	285.459317655	-0.827667147225	-0.0114953770448
2000.45421335	707.915358014	3084.36957137	376.0	-14.6241335285	-0.0942237964994	-0.0166590870756	1535.43965003	744.926253914	2633.30724674	352.941342791	-1.43784691799	-0.0199700960832
2000.45421335	707.915358014	3084.36957137	376.0	-10.2159570424	0.030630973697	0.00541566013031	1672.87827926	717.739926413	2769.27170093	378.653495255	-0.510749811767	-0.00709374738565
2000.45421335	707.915358014	3084.36957137	376.0	15.5332132995	0.58486621072	0.103406331457	2373.40689252	744.124815549	3563.47127583	445.939567765	5.35356704819	0.0743550978915
2000.45421335	707.915358014	3084.36957137	376.0	9.22366907702	0.465078743979	0.0822275007035	2222.80491814	813.748448602	3368.86161374	332.308247002	3.98858352278	0.055396993372
2000.45421335	707.915358014	3084.36957137	376.0	-0.100329637123	0.262030828	0.0463279398868	1957.46781775	659.250576187	3081.27503457	464.556640633	1.12514100401	0.015626958389
2000.45421335	707.915358014	3084.36957137	376.0	7.55825015176	0.318192012692	0.0562574279867	2034.88659448	844.190410995	3317.49393918	438.416933696	2.48722220288	0.0345447528178
2000.45421335	707.915358014	3084.36957137	376.0	3.32690277625	0.328772215672	0.0581280437892	2051.49789865	793.806918533	3186.98354827	341.678731087	1.6309463414	0.0226520325195
2000.45421335	707.915358014	3084.36957137	376.0	7.48007987771	0.570273318603	0.100826258593	2402.89580113	531.438266504	3315.08287903	380.74881139	2.29235540914	0.0318382695714
2000.45421335	707.915358014	3084.36957137	376.0	-9.35589766969	-0.0561114014321	-0.00992068625038	1575.53941509	783.294260576	2795.79911051	436.965434851	-0.40810323942	-0.0056681005475
2000.45421335	707.915358014	3084.36957137	376.0	-11.3773226994	-0.043943931596	-0.00776943627935	1587.23256587	689.918972641	2733.45089199	456.299353476	-1.07125093718	-0.0148784852386
2000.45421335	707.915358014	3084.36957137	376.0	3.16256070302	0.517601601742	0.0915137202515	2325.66440534	567.99439799	3181.91463137	288.255828033	1.43398058259	0.0199163969804
2000.45421335	707.915358014	3084.36957137	376.0	-8.15647394851	0.0660165694021	0.0116719535718	1713.2442197	695.992474088	2832.7937708	423.557077016	-0.194400749072	-0.00270001040377
2000.45421335	707.915358014	3084.36957137	376.0	20.8517899162	1.79383915933	0.317156852782	2487.70398883	857.495448807	3727.51583463	382.316396993	8.78354856332	0.121993730046
2000.45421335	707.915358014	3084.36957137	376.0	1.35031337386	0.317503831595	0.0561357552324	2036.75303044	781.285413614	3126.01822619	307.979782138	1.16792438753	0.0162211720491
2000.45421335	707.915358014	3084.36957137	376.0	-7.94449826117	0.125511298126	0.0221908235726	1785.42611064	671.727001453	2839.3318844	382.178772307	-0.100025292898	-0.00138924017914
2000.45421335	707.915358014	3084.36957137	376.0	-4.76688078909	0.311499374399	0.0550741468174	2027.14419862	565.528714045	2937.3413508	344.668438142	0.382687199133	0.00531509998796
2000.45421335	707.915358014	3084.36957137	376.0	-16.5034086206	0.0588724972749	0.0104088573683	1705.79560093	575.548279216	2575.34345764	293.999577493	-1.97466414655	-0.0274258909242
2000.45421335	707.915358014	3084.36957137	376.0	-5.63441604961	0.275173410259	0.0486515930445	1979.29007075	624.780145414	2910.58335721	306.513141049	0.203933656278	0.00283241189275
2000.45421335	707.915358014	3084.36957137	376.0	12.343113031	0.457253839553	0.0808440310384	2206.57725307	849.753425079	3465.07679386	408.746115706	4.6265693404	0.0642579075055
2000.45421335	707.915358014	3084.36957137	376.0	11.602564487	0.566631797719	0.100182425339	2374.11872445	696.039401133	3442.2355399	372.077414325	4.34431675399	0.0603377326943
2000.45421335	707.915358014	3084.36957137	376.0	12.8869694766	0.581217586061	0.102761242231	2356.98604232	751.672216604	3481.85133657	373.193077651	5.02192240765	0.0697489223285
2000.45421335	707.915358014	3084.36957137	376.0	16.7704358073	1.5445517371	0.273081990294	2445.07200409	758.260267033	3601.63179039	398.299519267	6.58194523923	0.0914159061004
2000.45421335	707.915358014	3084.36957137	376.0	-6.43904510933	0.0791615642989	0.0139960332919	1732.10867887	838.591185542	2885.76562333	315.065758921	0.202128844645	0.00280734506452
2000.45421335	707.915358014	3084.36957137	376.0	10.2644280682	0.556879843741	0.0984582467717	2339.47442796	738.32180645	3400.96246738	323.166232968	4.35354918981	0.0604659609696
2000.45421335	707.915358014	3084.36957137	376.0	-5.54254774817	0.114524483628	0.0202483174731	1773.88319437	776.830342548	2913.41691514	362.70337823	0.374582042485	0.00520252836785
2000.45421335	707.915358014	3084.36957137	376.0	9.06239039054	0.513987880782	0.0908748021185	2312.47661332	590.983118104	3363.88718301	460.427451583	2.38941791429	0.0331863599207
2000.45421335	707.915358014	3084.36957137	376.0	-5.6255046376	0.0333367767746	0.00589405529961	1676.78590913	834.408410899	2910.85821809	399.66389806	0.399401776239	0.00554724689221
2000.45421335	707.915358014	3084.36957137	376.0	2.50588657605	0.458360745181	0.0810397357109	2237.13132806	638.677683863	3161.66037441	285.851362486	1.35672081122	0.0188433446003
2000.45421335	707.915358014	3084.36957137	376.0	3.71558246706	0.319187204043	0.0564333811957	2034.39358663	719.354045707	3198.97186638	445.224234042	1.65851133225	0.0230348796146
2000.45421335	707.915358014	3084.36957137	376.0	16.8604257606	1.38054470255	0.244084989843	2337.84684031	847.43484647	3604.40741313	419.125726353	6.57246914609	0.0912842936956
2000.45421335	707.915358014	3084.36957137	376.0	7.2940163439	0.592511669275	0.104758074483	2438.29397595	533.495901621	3309.34399201	337.554114432	2.53621290827	0.0352251792816
2000.45421335	707.915358014	3084.36957137	376.0	-4.80586964536	0.310037068474	0.0548156061658	2026.98579972	620.427810005	2936.13879039	288.72518066	0.264080093141	0.00366777907141
2000.45421335	707.915358014	3084.36957137	376.0	19.4765370529	1.65760994136	0.293071064597	2494.02489345	747.421917373	3685.09795378	443.651142956	7.20849629191	0.100118004054
2000.45421335	707.915358014	3084.36957137	376.0	15.6954162433	1.35669251351	0.239867841852	2356.63340131	818.680901248	3568.47421408	393.159911515	6.30841551859	0.0876168822026
2000.45421335	707.915358014	3084.36957137	376.0	16.3066706396	1.65024072363	0.291768161887	2432.45584524	804.239851111	3587.32755868	350.631862332	6.96354812945	0.0967159462424
2000.45421335	707.915358014	3084.36957137	376.0	10.0973359516	0.611322543804	0.108083900955	2457.50419485	581.107442514	3395.80872898	357.197091613	3.58607570797	0.0498066070551
2000.45421335	707.915358014	3084.36957137	376.0	9.69164808702	0.591611438992	0.104598910713	2425.3117621	613.648670136	3383.29581593	344.33538369	3.61488546077	0.0502067425107
2000.45421335	707.915358014	3084.36957137	376.0	8.50419133998	0.376320853666	0.0665348043965	2113.3332273	769.989074198	3346.67026135	463.347959855	2.50126136504	0.0347397411811
2000.45421335	707.915358014	3084.36957137	376.0	-10.4545351581	0.00534101288082	0.000944309208066	1641.90774844	668.056242664	2761.91307012	451.949079013	-0.838234717654	-0.0116421488563
2000.45421335	707.915358014	3084.36957137	376.0	0.876340073555	0.338920071279	0.0599222191087	2062.97365393	652.009430318	3111.39913794	396.416053688	1.25546155878	0.0174369660942
2000.45421335	707.915358014	3084.36957137	376.0	-10.1693700075	-0.0425205808552	-0.00751778303664	1589.84973161	847.864505577	2770.70861725	332.994380064	-0.367596604312	-0.00510550839322
2000.45421335	707.915358014	3084.36957137	376.0	3.02493713634	0.417638422691	0.0738398908577	2172.63092619	578.493964652	3177.66981195	426.544921108	1.5315281865	0.0212712248125
2000.45421335	707.915358014	3084.36957137	376.0	-16.7285858491	0.0306553157546	0.00541996388872	1672.61292724	589.892893847	2568.39815972	305.89233863	-2.04514443447	-0.0284047838121
2000.45421335	707.915358014	3084.36957137	376.0	20.268595692	1.73474190971	0.306708258436	2478.19002958	816.474634005	3709.52796943	414.863305853	8.02419428749	0.111447142882
2000.45421335	707.915358014	3084.36957137	376.0	5.96372411794	0.505245879708	0.0893291866527	2304.5271681	612.093555794	3268.31286338	351.69213949	2.12452357844	0.0295072719228
2000.45421335	707.915358014	3084.36957137	376.0	12.8303032744	0.519397007669	0.0918311541141	2310.37220907	742.489848837	3480.10354148	427.241483567	4.40948338852	0.0612428248406
2000.45421335	707.915358014	3084.36957137	376.0	-20.0482368437	-0.11043393879	-0.0195250952599	1515.08764452	628.888666029	2466.00785456	322.031544018	-3.06405605657	-0.042556334119
2000.45421335	707.915358014	3084.36957137	376.0	-15.6268436922	-0.0769186361211	-0.0135994759762	1552.52320558	676.269723621	2602.37995956	373.587030363	-1.86897487178	-0.0259579843302
2000.45421335	707.915358014	3084.36957137	376.0	-14.899739877	-0.0803779659054	-0.0142110972251	1548.3895484	679.600698524	2624.80652839	396.816281458	-1.76489303752	-0.0245124032989
2000.45421335	707.915358014	3084.36957137	376.0	0.870908214929	0.344726969269	0.0609488983857	2072.47764668	693.590137104	3111.23159934	345.163815557	1.17397664022	0.0163052311142
2000.45421335	707.915358014	3084.36957137	376.0	8.0991515002	0.415520362083	0.0734654105521	2168.25885183	712.338990432	3334.17733578	453.579493519	2.34343183213	0.0325476643351
2000.45421335	707.915358014	3084.36957137	376.0	-3.97593543213	0.200022180303	0.035364600478	1877.33620527	645.443199506	2961.73702872	438.957623941	0.528829029551	0.00734484763266
2000.45421335	707.915358014	3084.36957137	376.0	-7.43046356986	-0.0030746858572	-0.000543614896959	1634.60232538	868.72987088	2855.18661401	351.854417744	0.124443800923	0.00172838612393
2000.45421335	707.915358014	3084.36957137	376.0	6.15085206143	0.287027323019	0.0507474050599	1991.92104861	843.498740347	3274.08458073	438.664791772	2.04217450156	0.0283635347438
2000.45421335	707.915358014	3084.36957137	376.0	3.25109713417	0.220750951487	0.0390295175897	1905.05788011	818.105785406	3184.64542211	461.481756597	1.63646845183	0.0227287284976
2000.45421335	707.915358014	3084.36957137	376.0	-11.8862633051	-0.110396218789	-0.0195184262356	1517.90947123	764.557958407	2717.75328281	435.28585317	-1.01785229736	-0.0141368374633
2000.45421335	707.915358014	3084.36957137	376.0	9.49698185856	0.591854271766	0.104641844372	2435.26840692	535.349667656	3377.29159001	406.673515433	2.81788503456	0.0391372921466
2000.45421335	707.915358014	3084.36957137	376.0	-10.8831100262	0.113799932316	0.0201202143415	1770.29421536	600.459591527	2748.6942373	377.940430408	-0.753624659255	-0.0104670091563
2000.45421335	707.915358014	3084.36957137	376.0	5.28538234637	0.291828863466	0.0515963337104	1997.30823934	791.650348711	3247.39029619	458.431708136	1.86689947023	0.0259291593088
2000.45421335	707.915358014	3084.36957137	376.0	16.9110517103	1.63723784425	0.289469208672	2493.50507477	725.41803907	3605.96890452	387.045790679	6.68946170326	0.092909190323
2000.45421335	707.915358014	3084.36957137	376.0	-3.66383098183	0.0472028303203	0.00834562063655	1692.97549222	861.786259818	2971.36348342	416.601731379	0.719058847619	0.00998692843915
2000.45421335	707.915358014	3084.36957137	376.0	-1.096165289	0.358028103681	0.063300584102	2091.43433077	620.574274968	3050.55978274	338.551177004	0.90089076126	0.0125123716842
2000.45421335	707.915358014	3084.36957137	376.0	2.66640896768	0.360435992622	0.0637263070406	2091.24670419	635.754727438	3166.61147821	439.610046585	1.50486754347	0.0209009381038
2000.45421335	707.915358014	3084.36957137	376.0	6.39853319479	0.371413401807	0.0656671502488	2106.51725913	747.830897943	3281.72398224	427.375825166	2.04849109784	0.0284512652478
2000.45421335	707.915358014	3084.36957137	376.0	8.6381255586	0.576941028912	0.10200513241	2401.41860927	632.673269896	3350.80128763	316.709408464	3.46984884588	0.0481923450816
2000.45421335	707.915358014	3084.36957137	376.0	5.20914047666	0.267618305516	0.0473158248791	1965.23810852	810.59798397	3245.03871516	469.202622665	1.86738096948	0.0259358467984
2000.45421335	707.915358014	3084.36957137	376.0	-6.63788292087	-0.0221525036933	-0.00391663785242	1612.90884502	856.157260246	2879.63273037	410.566625107	0.235888337113	0.00327622690435
2000.45421335	707.915358014	3084.36957137	376.0	17.4276332408	1.65479362279	0.292573129913	2405.73706259	851.305861691	3621.90218806	364.859263775	7.39278942707	0.102677630932
2000.45421335	707.915358014	3084.36957137	376.0	11.7868127259	0.431800432385	0.0763437822463	2187.40431003	823.363578717	3447.91843652	437.150547767	4.06086614002	0.0564009186113
2000.45421335	707.915358014	3084.36957137	376.0	15.7474759951	0.579177802892	0.102400601643	2368.57091148	746.363082692	3570.07992922	455.145935046	5.34722683127	0.0742670393232
2000.45421335	707.915358014	3084.36957137	376.0	-13.9827670668	-0.0732801729035	-0.0129561833281	1557.33734235	771.614827979	2653.08935872	324.137188397	-1.1996999748	-0.01666249965
2000.45421335	707.915358014	3084.36957137	376.0	-2.61116856704	0.217739311969	0.0384970494995	1902.31947032	714.173046281	3003.83148263	387.338966027	0.79742378312	0.0110753303211
2000.45421335	707.915358014	3084.36957137	376.0	9.81254429391	0.655209863995	0.115843328146	2487.34440756	597.810572643	3387.02470174	301.869721542	4.02898992242	0.055958193367
2000.45421335	707.915358014	3084.36957137	376.0	-16.3339931392	-0.0193148579737	-0.00341493245645	1614.84975855	617.844605159	2580.56885719	347.874493479	-2.04026724925	-0.0283370451284
2000.45421335	707.915358014	3084.36957137	376.0	-19.7757709683	-0.0601483639088	-0.0106344349202	1557.87195949	539.527000041	2474.41170912	377.012749584	-3.48022202778	-0.0483364170525
2000.45421335	707.915358014	3084.36957137	376.0	7.00418709302	0.573894813519	0.101466551188	2399.48217783	616.622642191	3300.40458679	284.299766766	3.02204882023	0.041972900281
2000.45421335	707.915358014	3084.36957137	376.0	11.4952363966	1.45428930226	0.257123285407	2420.66563191	728.999277218	3438.92514494	289.260235812	5.35375073776	0.0743576491356
2000.45421335	707.915358014	3084.36957137	376.0	1.16451245446	0.458612948092	0.0810843260417	2235.58491561	548.368006899	3120.28743917	336.334516655	1.15821497404	0.016086319084
2000.45421335	707.915358014	3084.36957137	376.0	7.08193638866	0.386366414232	0.0683108936054	2131.01276091	788.193554882	3302.8026624	383.596346613	2.64767850073	0.0367733125102
2000.45421335	707.915358014	3084.36957137	376.0	-6.02325856698	0.0139143079927	0.00246009688698	1654.30491334	867.368468535	2898.59001692	376.916635049	0.359134980845	0.00498798584506
2000.45421335	707.915358014	3084.36957137	376.0	4.25174303212	0.53245690275	0.0941401878979	2347.49950912	559.297107965	3215.5090397	308.712422615	1.68474435162	0.0233992271059
2000.45421335	707.915358014	3084.36957137	376.0	-4.63552973182	0.274720681803	0.0485715491164	1976.66233515	593.668153319	2941.39270285	371.062214382	0.433631491687	0.00602265960677
2000.45421335	707.915358014	3084.36957137	376.0	4.35701582029	0.353400277659	0.0624823687517	2083.3501621	850.079108346	3218.75604155	285.326771097	2.44531391954	0.0339626933269
2000.45421335	707.915358014	3084.36957137	376.0	3.60274552501	0.322019281012	0.0569341020177	2042.7418401	861.145493514	3195.49155807	291.604224457	2.12770636855	0.029551477341
2000.45421335	707.915358014	3084.36957137	376.0	-15.4195346292	-0.074923909932	-0.0132468016146	1555.75013552	745.048002907	2608.77413722	307.975998791	-1.54153140689	-0.021410158429
2000.45421335	707.915358014	3084.36957137	376.0	8.60590801934	0.458163893401	0.081004931648	2233.06540265	708.802967065	3349.80757966	407.93920994	2.85784904531	0.0396923478516
2000.45421335	707.915358014	3084.36957137	376.0	3.78414462654	0.372258265832	0.0658165250763	2112.65633012	806.002074248	3201.08657676	282.4281724	2.15888697152	0.0299845412712
2000.45421335	707.915358014	3084.36957137	376.0	-8.41482520248	0.108051559081	0.01910388244	1764.15421853	678.159406555	2824.82526334	382.511638257	-0.185564109145	-0.00257727929369
2000.45421335	707.915358014	3084.36957137	376.0	6.77630305895	0.484734272834	0.0857026649281	2270.47659624	615.246718882	3293.37580098	407.652485858	2.06110669432	0.0286264818656
2000.45421335	707.915358014	3084.36957137	376.0	-9.85055589309	-0.0816955098155	-0.014444043461	1548.08257856	802.106128005	2780.54202279	430.353316223	-0.4783737449	-0.00664407979028
2000.45421335	707.915358014	3084.36957137	376.0	8.96456278604	0.400867708235	0.0708747716116	2148.22196772	750.815776813	3360.86981815	461.832073616	2.63405335282	0.0365840743447
2000.45421335	707.915358014	3084.36957137	376.0	3.06749545283	0.326679926993	0.0577581200483	2048.61086674	791.806427563	3178.98246772	338.565173418	1.56320918597	0.021711238694
2000.45421335	707.915358014	3084.36957137	376.0	-8.21897528303	0.0663829017803	0.0117367223798	1712.7461833	668.734365959	2830.86599866	449.3854494	-0.302720623242	-0.00420445310059
2000.45421335	707.915358014	3084.36957137	376.0	6.47315790663	0.478724305907	0.084640082374	2262.41224352	716.024353489	3284.02568415	305.589087141	2.87092846147	0.0398740064094
2000.45421335	707.915358014	3084.36957137	376.0	19.2443382442	1.61773625378	0.286021261276	2429.75733375	812.9445634	3677.93608438	435.234187231	7.32843671959	0.101783843328
2000.45421335	707.915358014	3084.36957137	376.0	2.25117976371	0.266065634673	0.0470413074032	1968.91064691	883.523935827	3153.804275	301.369692263	1.60462355194	0.0222864382214
2000.45421335	707.915358014	3084.36957137	376.0	-10.1172007751	0.0228634193815	0.00404233015938	1664.67098759	784.561445379	2772.31770919	323.08527622	-0.410952937712	-0.00570767969044
2000.45421335	707.915358014	3084.36957137	376.0	-8.5061481347	0.00938895396871	0.00165999893365	1648.94044875	856.574533005	2822.0085266	316.493544847	-0.0977272094935	-0.00135732235408
2000.45421335	707.915358014	3084.36957137	376.0	9.73696610914	0.621759597909	0.109929207551	2463.73297078	594.359927039	3384.69359121	326.600693391	3.74988938522	0.0520817970169
2000.45421335	707.915358014	3084.36957137	376.0	2.29050897246	0.37145723217	0.0656748996058	2108.75250582	684.900795522	3155.01733314	361.364031802	1.37557131591	0.0191051571654
2000.45421335	707.915358014	3084.36957137	376.0	5.77780778177	0.35794899757	0.0632865978731	2086.6103974	720.364389089	3262.57851648	455.603729989	1.90378208645	0.0264414178674
2000.45421335	707.915358014	3084.36957137	376.0	4.05651496889	0.458596852284	0.0810814802482	2232.06507352	548.434136616	3209.48748473	428.988274592	1.65409956261	0.0229736050363
2000.45421335	707.915358014	3084.36957137	376.0	4.77569831912	0.378143157923	0.0668569939751	2120.24757345	763.091853912	3231.66975714	348.330329778	2.02289446881	0.0280957565113
2000.45421335	707.915358014	3084.36957137	376.0	9.4999855668	0.457679166174	0.0809192302288	2231.03031865	702.574731598	3377.38423547	443.779185224	2.87470300181	0.0399264305807
2000.45421335	707.915358014	3084.36957137	376.0	14.6592657706	1.26014915447	0.222798648244	2285.76953059	872.864609152	3536.51550418	377.881364437	6.12128048561	0.0850177845224
2000.45421335	707.915358014	3084.36957137	376.0	-13.7835115785	-0.019109037815	-0.00337854275371	1614.99604996	649.881771368	2659.23513437	394.357313046	-1.47916335324	-0.0205439354617
2000.45421335	707.915358014	3084.36957137	376.0	16.2480793475	0.624339388281	0.110385323246	2403.99843473	734.347293053	3585.52038669	447.174658908	5.63706878127	0.0782926219621
2000.45421335	707.915358014	3084.36957137	376.0	-6.50154149356	0.0937185832057	0.0165697636502	1747.7221836	748.725387392	2883.83800387	387.390432873	0.204599290398	0.00284165681108
2000.45421335	707.915358014	3084.36957137	376.0	-8.25298254935	0.0469795031957	0.0083061356428	1691.07224412	712.269108269	2829.81708888	426.475736496	-0.208145640406	-0.00289091167231
2000.45421335	707.915358014	3084.36957137	376.0	-2.9681598217	0.268691503748	0.0475055699697	1968.14946204	630.648201254	2992.820553	394.022889698	0.712923081121	0.00990170946002
2000.45421335	707.915358014	3084.36957137	376.0	-0.238882786908	0.239040435021	0.0422631603644	1931.2772106	786.079779435	3077.00154338	359.644553343	1.10067469905	0.0152871485979
2000.45421335	707.915358014	3084.36957137	376.0	-2.55092463723	0.266469362853	0.047112687916	1968.5019004	731.162904146	3005.68962807	306.024823525	0.652031352084	0.00905599100117
2000.45421335	707.915358014	3084.36957137	376.0	-16.968560034	-0.0417534862877	-0.00738215811311	1588.08709036	605.586224984	2560.99646898	367.323153635	-2.34193916847	-0.0325269328954
2000.45421335	707.915358014	3084.36957137	376.0	7.13761571146	0.388289429307	0.0686508891986	2133.78004103	795.418744078	3304.52001849	375.321233386	2.7475518178	0.038160441914
2000.45421335	707.915358014	3084.36957137	376.0	3.59120457027	0.440706200144	0.0779183522178	2209.41224425	661.017854409	3195.13559238	324.705493721	1.58044791359	0.0219506654665
2000.45421335	707.915358014	3084.36957137	376.0	10.3147036268	0.459565350538	0.0812527140272	2233.0223793	751.963671097	3402.51315141	417.527101009	3.5167009776	0.0488430691333
2000.45421335	707.915358014	3084.36957137	376.0	12.9375899958	0.580965663571	0.10271670148	2389.76157379	696.988438764	3483.41266047	396.662647913	4.66142986775	0.0647420814965
2000.45421335	707.915358014	3084.36957137	376.0	-11.4746500603	0.025229192828	0.00446060693564	1662.78721572	610.125320554	2730.44895649	457.536420218	-1.20104576398	-0.0166811911663
2000.45421335	707.915358014	3084.36957137	376.0	11.4052329271	1.0470079722	0.185114563684	2316.409	807.729968054	3436.14910531	312.010137256	5.27680451335	0.0732889515742
2000.45421335	707.915358014	3084.36957137	376.0	21.0427962445	1.69571283368	0.299807785304	2431.74487084	862.569509993	3733.4071757	439.092794862	8.16826231394	0.113448087694
2000.45421335	707.915358014	3084.36957137	376.0	-7.75131427509	0.219508340684	0.0388098197814	1903.67900136	572.793161287	2845.29039248	368.818229838	-0.114319537002	-0.00158777134725
2000.45421335	707.915358014	3084.36957137	376.0	-11.1854379651	0.148211159536	0.0262042361273	1812.29450792	550.210469628	2739.36932635	376.864348801	-0.864298102146	-0.0120041403076
2000.45421335	707.915358014	3084.36957137	376.0	-11.382410572	0.16127453336	0.0285138849646	1829.8624369	567.263481624	2733.29396319	336.168044668	-0.818553034218	-0.0113687921419
2000.45421335	707.915358014	3084.36957137	376.0	-7.54638219718	0.230701798622	0.0407888611425	1917.54818785	543.098409722	2851.61125514	390.96465757	-0.117848147773	-0.00163677983018
2000.45421335	707.915358014	3084.36957137	376.0	2.75066511745	0.203552075771	0.0359886979792	1884.90013347	883.510788195	3169.21024926	400.799327593	1.55501143917	0.0215973810995
2000.45421335	707.915358014	3084.36957137	376.0	-7.24716996761	0.216476397448	0.0382737619251	1899.65596944	585.983744157	2860.8400661	375.200352504	-0.017625103564	-0.000244793105056
2000.45421335	707.915358014	3084.36957137	376.0	6.09493646403	0.403018252823	0.071254995195	2149.56428931	661.35109181	3272.35993706	461.444555935	1.93025589739	0.026809109686
2000.45421335	707.915358014	3084.36957137	376.0	17.7257635425	1.72960207512	0.305799518232	2456.31062028	828.10540689	3631.09762836	346.68160119	7.69413652359	0.106863007272
2000.45421335	707.915358014	3084.36957137	376.0	-7.62860999503	-0.0709965009249	-0.01255242237	1558.78789932	858.560886131	2849.07504596	431.726260511	0.0255089426908	0.000354290870706
2000.45421335	707.915358014	3084.36957137	376.0	4.69636087614	0.400593415963	0.0708262758067	2150.78907666	720.521128655	3229.22269719	357.912491875	1.86530751059	0.0259070487582
2000.45421335	707.915358014	3084.36957137	376.0	7.83226301043	0.512829003594	0.0906699086977	2314.81099743	657.391540237	3325.94550841	353.74297074	2.89546407133	0.0402147787685
2000.45421335	707.915358014	3084.36957137	376.0	-1.32058785643	0.181733736063	0.0321311414538	1855.65372124	754.438205866	3043.63776136	433.545834251	1.00586058904	0.0139702859589
2000.45421335	707.915358014	3084.36957137	376.0	8.76406231804	0.439281101682	0.0776663899721	2205.42551457	755.27840391	3354.68564272	393.981724238	3.13226426572	0.0435036703573
2000.45421335	707.915358014	3084.36957137	376.0	12.2728005124	1.53576185467	0.271527909241	2376.89697983	798.812732814	3462.90809593	287.198383285	5.82663912748	0.0809255434372
2000.45421335	707.915358014	3084.36957137	376.0	-11.8381183101	0.0191149934289	0.00337959572647	1660.10833319	753.927418911	2719.23825239	305.202500286	-0.766097354287	-0.0106402410318
2000.45421335	707.915358014	3084.36957137	376.0	-13.9046810883	-0.000154098460639	-2.72451309475e-05	1637.91580089	683.372718529	2655.49781888	334.209299465	-1.28447365582	-0.0178399118864
2000.45421335	707.915358014	3084.36957137	376.0	1.69999113949	0.288475513594	0.0510034500697	1996.63551999	803.206843115	3136.80358079	336.961217684	1.26921469817	0.017627981919
2000.45421335	707.915358014	3084.36957137	376.0	2.12709521939	0.262197944709	0.0463574866882	1960.19312514	789.430458743	3149.97704907	400.353465188	1.45214393919	0.0201686658221
2000.45421335	707.915358014	3084.36957137	376.0	-17.9857261276	-0.0216433669677	-0.003826620751	1610.28709118	578.08789151	2529.6233075	341.248324804	-2.56929498321	-0.0356846525446
2000.45421335	707.915358014	3084.36957137	376.0	-0.766979703677	0.228445353948	0.0403899140644	1914.36961585	698.850806433	3060.71308277	447.492660483	1.05600212347	0.0146666961593
2000.45421335	707.915358014	3084.36957137	376.0	-8.22348568249	0.211599039794	0.0374114285351	1892.8479779	552.460721248	2830.72688127	385.418182118	-0.237664143774	-0.00330089088574
2000.45421335	707.915358014	3084.36957137	376.0	6.58784582711	0.442418144048	0.0782210297114	2211.92797311	727.216060645	3287.56308347	348.419049712	2.61342747637	0.0362976038384
2000.45421335	707.915358014	3084.36957137	376.0	9.00269875219	0.38319099379	0.0677494684918	2119.28209283	865.792868253	3362.04607228	376.971111194	3.59150573666	0.0498820241202
2000.45421335	707.915358014	3084.36957137	376.0	5.06694603045	0.470965210658	0.0832682479948	2249.81251109	560.881070531	3240.65291293	429.959331302	1.77665641813	0.0246757835851
2000.45421335	707.915358014	3084.36957137	376.0	-10.9793536099	-0.114867449867	-0.0203089550684	1513.26876805	789.871962429	2745.72572949	442.58499901	-0.793951291752	-0.0110271012743
2000.45421335	707.915358014	3084.36957137	376.0	1.01432261534	0.453421403938	0.0801664434119	2228.39056887	570.42513745	3115.65502947	316.839323151	1.0816853209	0.0150234072347
2000.45421335	707.915358014	3084.36957137	376.0	13.195784939	0.591488603157	0.10457719292	2395.33147728	704.17784803	3491.37634673	391.867021423	4.84035687518	0.0672271788219
2000.45421335	707.915358014	3084.36957137	376.0	-0.043397779948	0.136792151314	0.0241853167104	1801.23122479	867.453162656	3083.03102345	414.346635999	1.22702535536	0.0170420188244
2000.45421335	707.915358014	3084.36957137	376.0	14.1521610215	1.63157004922	0.288467123271	2422.46372358	791.066027306	3520.8745196	307.344768717	6.43783216963	0.0894143356893
2000.45421335	707.915358014	3084.36957137	376.0	3.38534669681	0.322452110147	0.0570106276781	2038.53992936	694.316028166	3188.78617477	455.930217246	1.61377670173	0.0224135653018
2000.45421335	707.915358014	3084.36957137	376.0	5.46256102881	0.29731257254	0.0525658720899	2004.56687958	790.537068907	3252.85514156	457.751193066	1.88630316617	0.0261986550857
2000.45421335	707.915358014	3084.36957137	376.0	17.6476532868	1.46912236304	0.259745820905	2452.68468628	742.707511089	3628.68841941	433.296222037	6.55845222384	0.09108961422
2000.45421335	707.915358014	3084.36957137	376.0	-11.5999074696	-0.0108919487734	-0.00192573351722	1625.38732946	709.212071928	2726.58555507	391.986153684	-0.854057890931	-0.0118619151518
2000.45421335	707.915358014	3084.36957137	376.0	-11.4934884231	0.103572207196	0.0183119178211	1759.95624679	686.553542972	2729.86791176	283.358121995	-0.776678761732	-0.0107872050241
2000.45421335	707.915358014	3084.36957137	376.0	8.62247818971	0.482686403395	0.0853405946596	2269.08480609	702.979450534	3350.31866495	378.254408322	3.09966723741	0.043050933853
2000.45421335	707.915358014	3084.36957137	376.0	6.34461421095	0.41238011874	0.0729102048691	2164.88370396	803.268776064	3280.06092151	311.908441483	2.95579456224	0.0410527022534
2000.45421335	707.915358014	3084.36957137	376.0	-9.65869273232	0.158863356442	0.0280875807006	1826.06387807	585.840929097	2786.45979174	374.554984571	-0.491294397692	-0.00682353330128
2000.45421335	707.915358014	3084.36957137	376.0	2.68548088081	0.426027240718	0.0753230623617	2184.59242178	538.948385535	3167.1997265	443.658919183	1.48417309377	0.0206135151912
2000.45421335	707.915358014	3084.36957137	376.0	12.1301096644	0.601066619012	0.106270618637	2425.12622325	654.451351515	3458.50698283	378.92940806	4.39872656954	0.061093424577
2000.45421335	707.915358014	3084.36957137	376.0	-11.5666294011	0.128711713675	0.0227566679058	1787.24873289	542.837807496	2727.61197369	397.525433302	-1.02916194851	-0.0142939159515
2000.45421335	707.915358014	3084.36957137	376.0	-17.6350049216	0.039037703514	0.00690199849965	1679.67717532	532.385162545	2540.44084566	328.378507788	-2.46339127212	-0.0342137676684
2000.45421335	707.915358014	3084.36957137	376.0	-14.5924750959	-0.0775075993181	-0.0137036066687	1547.43831749	636.528502335	2634.2837098	450.316889976	-2.04649307832	-0.0284235149767
2000.45421335	707.915358014	3084.36957137	376.0	-2.33389278455	0.296200398449	0.0523692359351	2008.39000096	708.849152303	3012.38369249	295.144539227	0.631191665368	0.00876655090789
2000.45421335	707.915358014	3084.36957137	376.0	-3.96685538807	0.249820599854	0.0441691301014	1946.71180325	719.174369215	2962.01709084	296.130918376	0.433130718058	0.00601570441748
2000.45421335	707.915358014	3084.36957137	376.0	-11.7587043593	0.0658983453955	0.0116510511661	1707.71747441	545.255477244	2721.68767212	468.714720463	-1.42808490402	-0.0198345125558
2000.45421335	707.915358014	3084.36957137	376.0	-13.0369411244	0.052883540005	0.00934998939268	1695.2603266	574.264334953	2682.26212629	412.737464737	-1.45026797636	-0.0201426107827
2000.45421335	707.915358014	3084.36957137	376.0	-1.32053483231	0.309885766802	0.0547888555166	2023.227421	618.430465771	3043.63939682	401.981510053	0.952324877847	0.0132267344145
2000.45421335	707.915358014	3084.36957137	376.0	-8.14104916811	0.160290061916	0.0283398270714	1828.99560189	650.955474366	2833.26952804	353.318451782	-0.132970358512	-0.0018468105349
2000.45421335	707.915358014	3084.36957137	376.0	5.09930685103	0.435152465159	0.0769364330197	2201.87042497	701.976388267	3241.65104023	337.804226992	2.08926216608	0.0290175300844
2000.45421335	707.915358014	3084.36957137	376.0	-5.96863653329	0.0308839571662	0.00546038846644	1672.4402013	763.789967906	2900.27476231	464.044593098	0.195817226821	0.00271968370585
2000.45421335	707.915358014	3084.36957137	376.0	-12.6578861415	-0.099308622912	-0.0175581016464	1527.56166661	702.305790512	2693.95358284	464.086125715	-1.44972015452	-0.0201350021461
2000.45421335	707.915358014	3084.36957137	376.0	-0.457339100304	0.275364615367	0.0486853987566	1979.51157978	757.510032576	3070.26354332	333.24193096	1.00087779313	0.0139010804602
2000.45421335	707.915358014	3084.36957137	376.0	3.05908435452	0.482711554574	0.0853450414734	2270.71212404	584.567081468	3178.72303836	323.443832848	1.34679743173	0.0187055198851
2000.45421335	707.915358014	3084.36957137	376.0	12.3392529487	0.640037583104	0.11316081738	2484.1922334	601.872305749	3464.95773465	378.893195496	4.36045559165	0.0605618832174
2000.45421335	707.915358014	3084.36957137	376.0	6.04415608006	0.41624850166	0.0735941481011	2170.45883423	694.061616605	3270.79368235	406.273231513	1.97855670355	0.0274799542159
2000.45421335	707.915358014	3084.36957137	376.0	11.3542463	1.24024739541	0.219279949683	2279.09230347	852.540375105	3434.5764893	302.94381073	5.40547314429	0.0750760158929
2000.45421335	707.915358014	3084.36957137	376.0	-12.2759963281	-0.0317521778609	-0.00561389283255	1602.2003442	711.050354301	2705.73247604	392.481777538	-1.01441685272	-0.0140891229544
2000.45421335	707.915358014	3084.36957137	376.0	10.544100272	0.385611173385	0.0681773644598	2123.45441356	862.38574288	3409.58859173	423.748435292	3.76699545092	0.0523193812628
2000.45421335	707.915358014	3084.36957137	376.0	1.09502919032	0.152694364221	0.0269968819344	1820.44940839	864.87190752	3118.14431851	432.823002603	1.38002483356	0.0191670115773
2000.45421335	707.915358014	3084.36957137	376.0	0.478748573632	0.388335398511	0.0686590167099	2131.26992532	535.444815386	3099.1359467	432.421205988	1.1832772822	0.0164344066972
2000.45421335	707.915358014	3084.36957137	376.0	21.330042826	1.74517050523	0.308552069524	2466.52309669	849.194369372	3742.26692185	426.549455794	8.43023699344	0.117086624909
2000.45421335	707.915358014	3084.36957137	376.0	-0.105590533365	0.421866784627	0.0745874796016	2182.07436341	558.462251305	3081.11276909	340.576154373	1.01701740841	0.0141252417835
2000.45421335	707.915358014	3084.36957137	376.0	-4.27544483042	0.239262225068	0.0423023735977	1930.33682702	657.849291764	2952.49905198	364.312933189	0.513193346945	0.00712768537424
2000.45421335	707.915358014	3084.36957137	376.0	-2.59311661802	0.261391499127	0.0462149043718	1957.19193496	613.537157479	3004.38827145	433.659179008	0.748434139414	0.010394918603
2000.45421335	707.915358014	3084.36957137	376.0	-7.01748536185	0.0669811217573	0.0118424897025	1715.46379194	749.002852721	2867.92438819	403.45774353	0.100250631517	0.00139236988218
2000.45421335	707.915358014	3084.36957137	376.0	4.28571908962	0.413884984879	0.0731762703109	2171.59277254	718.671585286	3216.55698688	326.292629052	1.9055329523	0.0264657354486
2000.45421335	707.915358014	3084.36957137	376.0	6.73299443841	0.434946354365	0.0768999919315	2200.9361052	740.148335626	3292.04000307	350.955562236	2.67591342006	0.0371654641675
2000.45421335	707.915358014	3084.36957137	376.0	-18.4252440833	-0.0665621030785	-0.0117684057777	1560.02784012	601.006264716	2516.06694941	355.032844578	-2.75064846572	-0.0382034509128
2000.45421335	707.915358014	3084.36957137	376.0	3.63855471919	0.387518917518	0.0685146600986	2129.14062023	633.774982204	3196.59604596	433.680443532	1.62282450028	0.0225392291706
2000.45421335	707.915358014	3084.36957137	376.0	9.54842564313	0.516614907652	0.0913392693869	2310.60904912	718.508947944	3378.87830645	349.760309382	3.75405588017	0.0521396650024
2000.45421335	707.915358014	3084.36957137	376.0	7.09035963921	0.46332584731	0.081917582622	2239.06973019	652.205021592	3303.06246658	411.787714802	2.19268087812	0.030453901085
2000.45421335	707.915358014	3084.36957137	376.0	-18.0607966229	0.00345084849254	0.000610121727819	1641.50455898	591.66835984	2527.30785598	294.134937162	-2.38686964973	-0.0331509673573
2000.45421335	707.915358014	3084.36957137	376.0	5.84114163686	0.370509949841	0.0655074168743	2103.82233541	696.386417026	3264.53196663	464.323214196	1.90944274713	0.0265200381546
2000.45421335	707.915358014	3084.36957137	376.0	13.373917686	0.585505229127	0.10351931208	2400.24647723	684.495005371	3496.87061897	412.129136375	4.65452042846	0.0646461170619
2000.45421335	707.915358014	3084.36957137	376.0	-16.4826673709	-0.0630806765564	-0.0111528777504	1568.5934595	687.663005036	2575.98319443	319.726729896	-1.89782560958	-0.026358689022
2000.45421335	707.915358014	3084.36957137	376.0	10.6734546264	0.504245546775	0.0891523243945	2287.20227768	756.180734477	3413.57835808	370.19534592	4.11368590275	0.057134526427
2000.45421335	707.915358014	3084.36957137	376.0	-4.28938994854	-0.00921510382095	-0.00162926163737	1627.07481234	862.637078059	2952.068933	462.357042598	0.574851367728	0.007984046774
2000.45421335	707.915358014	3084.36957137	376.0	-11.6989827147	0.116382917408	0.0205768948741	1774.99965483	636.490624271	2723.52970836	312.039429256	-0.822351842236	-0.0114215533644
2000.45421335	707.915358014	3084.36957137	376.0	11.1739992906	0.620738076603	0.109748599116	2451.00432801	630.088064442	3429.01700539	347.924612939	4.24396217728	0.0589439191289
2000.45421335	707.915358014	3084.36957137	376.0	22.9151057203	1.80487949238	0.319108821142	2492.8805835	873.74510812	3791.15611945	424.530427833	9.25173498406	0.128496319223
2000.45421335	707.915358014	3084.36957137	376.0	-16.9586456297	-0.0685203165322	-0.0121146245637	1562.43172862	672.68008624	2561.30226585	326.190450993	-2.06619805091	-0.0286971951515
2000.45421335	707.915358014	3084.36957137	376.0	2.69170276334	0.214466671762	0.0379184356014	1898.52743012	859.225267192	3167.39163235	409.638935042	1.55172158546	0.021551688687
2000.45421335	707.915358014	3084.36957137	376.0	7.3979854322	0.475662383537	0.0840987241048	2235.92153562	791.545115197	3312.55078293	285.084132111	3.58271589772	0.0497599430238
2000.45421335	707.915358014	3084.36957137	376.0	-13.9824227241	-0.106223625131	-0.0187806975126	1522.69550737	748.560125456	2653.09997953	381.844346701	-1.36263411499	-0.0189254738193
2000.45421335	707.915358014	3084.36957137	376.0	-1.10394196105	0.345331285449	0.0610557435376	2074.0608757	646.152315365	3050.31992143	330.106730368	0.884493940213	0.0122846380585
2000.45421335	707.915358014	3084.36957137	376.0	-1.76789405652	0.255144118419	0.0451103462551	1949.07828836	644.471781465	3029.84118503	436.291115205	0.889592324451	0.0123554489507
2000.45421335	707.915358014	3084.36957137	376.0	-21.7154794549	-0.0650729264666	-0.0115051142975	1559.5804482	554.393699321	2414.58393078	300.609783263	-3.6576549049	-0.0508007625681
2000.45421335	707.915358014	3084.36957137	376.0	11.4692326574	0.572985724435	0.101305821152	2400.20205428	628.214622488	3438.12309352	409.706416758	3.76225143391	0.0522534921376
2000.45421335	707.915358014	3084.36957137	376.0	-4.78197718838	0.0128916396382	0.00227928565031	1652.83039682	863.617844341	2936.87572206	420.427480898	0.543479410759	0.00754832514943
2000.45421335	707.915358014	3084.36957137	376.0	9.84738623513	0.388683461834	0.0687205554869	2131.82794144	823.700041649	3388.09935598	432.571372891	3.34230341608	0.0464208807789
2000.45421335	707.915358014	3084.36957137	376.0	5.54052879785	0.285553506773	0.0504868293446	1989.46777041	826.516898189	3255.2599557	439.275287097	1.89326692564	0.0262953739672
2000.45421335	707.915358014	3084.36957137	376.0	5.91449148822	0.357627812669	0.0632298112923	2089.86600703	848.08852849	3266.79434713	328.839811609	2.73866932154	0.0380370739102
2000.45421335	707.915358014	3084.36957137	376.0	-12.1647397701	0.141787753805	0.0250685561889	1804.55769324	542.000331572	2709.16403946	362.606014655	-1.06692256389	-0.0148183689429
2000.45421335	707.915358014	3084.36957137	376.0	-11.1945311011	-0.0887345067988	-0.0156885620224	1540.77609513	801.693473867	2739.08886043	396.619291431	-0.682337967677	-0.00947691621773
2000.45421335	707.915358014	3084.36957137	376.0	-7.39032912869	0.018290397144	0.00323380430411	1659.09387821	796.612212118	2856.4245085	400.718418167	0.0691449044134	0.000960345894631
2000.45421335	707.915358014	3084.36957137	376.0	-15.3759848375	-0.0711876672998	-0.012586221234	1550.55205053	600.93239964	2610.11737374	458.632923569	-2.42107312608	-0.0336260156401
2000.45421335	707.915358014	3084.36957137	376.0	-6.07798193748	0.0310949896472	0.00549769972546	1672.99086071	772.63744111	2896.90214593	451.273844115	0.210948965288	0.00292984674011
2000.45421335	707.915358014	3084.36957137	376.0	-6.30468135561	0.218064426318	0.0385545308199	1899.83978514	553.941082204	2889.90989806	436.129030714	0.0471598066855	0.000654997315076
2000.45421335	707.915358014	3084.36957137	376.0	-18.7642907099	-0.0491615738976	-0.00869193315021	1581.72651379	607.726539015	2505.60949843	316.156445621	-2.65411426334	-0.036862698102
2000.45421335	707.915358014	3084.36957137	376.0	-3.21052618328	0.18734000975	0.0331223496729	1864.40949533	754.289603476	2985.34507869	366.645979878	0.711469981035	0.00988152751438
2000.45421335	707.915358014	3084.36957137	376.0	6.02807299485	0.525715647964	0.0929483111676	2332.14164933	653.507400689	3270.29762056	284.648570536	2.70651895236	0.037590541005
2000.45421335	707.915358014	3084.36957137	376.0	-15.1762528635	0.0324925676591	0.00574479626222	1672.17634075	571.614323694	2616.27784597	372.487181523	-1.87236662508	-0.026005092015
2000.45421335	707.915358014	3084.36957137	376.0	-7.10407201367	0.299232828228	0.0529053798139	2012.14953459	569.812418234	2865.25373585	283.291783021	-0.101542085735	-0.00141030674632
2000.45421335	707.915358014	3084.36957137	376.0	5.19140798561	0.376476034986	0.0665622409805	2116.04771611	750.033023168	3244.4917796	378.411040322	1.95704541139	0.0271811862693
2000.45421335	707.915358014	3084.36957137	376.0	7.80131977512	0.502489651562	0.0888418761602	2297.24794249	692.842798809	3324.99110468	334.900363373	3.11683048306	0.0432893122647
2000.45421335	707.915358014	3084.36957137	376.0	-11.1816173477	-0.0758068850059	-0.013402914605	1554.51411216	766.357420801	2739.48716831	418.615635351	-0.780452522497	-0.010839618368
2000.45421335	707.915358014	3084.36957137	376.0	12.961720398	0.584355565682	0.103316047681	2418.07096347	606.141730784	3484.15693125	459.944236996	3.81600044635	0.0530000061992
2000.45421335	707.915358014	3084.36957137	376.0	-2.6471714401	0.179320535855	0.0317044794652	1856.5772192	839.58692024	3002.72102097	306.556881523	0.678158079552	0.009418862216
2000.45421335	707.915358014	3084.36957137	376.0	-1.06039294996	0.271197380853	0.0479486175482	1971.25376598	670.224842918	3051.66313388	410.184524984	1.00990041722	0.0140263946836
2000.45421335	707.915358014	3084.36957137	376.0	5.35407320969	0.386068281092	0.0682581826542	2131.19713212	803.01301939	3249.50897627	315.298824765	2.53850906655	0.0352570703687
2000.45421335	707.915358014	3084.36957137	376.0	7.39843100691	0.395544171361	0.0699335522208	2142.26912834	752.819456639	3312.5645261	417.475941127	2.43689710282	0.0338457930948
2000.45421335	707.915358014	3084.36957137	376.0	-3.93163746794	0.226552270614	0.0400552105046	1915.22721307	715.615607599	2963.10334165	332.26052098	0.540104038409	0.00750144497791
2000.45421335	707.915358014	3084.36957137	376.0	12.2619413412	0.617602492663	0.109194217232	2448.8635302	635.400562573	3462.57315895	378.309066176	4.41495917869	0.0613188774819
2000.45421335	707.915358014	3084.36957137	376.0	19.0820955956	1.60522073433	0.283808474953	2410.05634743	832.151386026	3672.9319215	430.724188041	7.3443870245	0.10200537534
2000.45421335	707.915358014	3084.36957137	376.0	6.29866355198	0.369989005714	0.0654153121842	2107.86802655	786.331538314	3278.64363337	384.444068501	2.35372294548	0.032690596465
2000.45421335	707.915358014	3084.36957137	376.0	-9.57061783048	-0.0449007738875	-0.00793860924461	1588.00670687	805.265795657	2789.17634721	395.903844689	-0.334104063355	-0.00464033421326
2000.45421335	707.915358014	3084.36957137	376.0	-4.36009810023	0.201792857035	0.0356776621348	1883.04920112	723.919107047	2949.88803228	342.919724112	0.502957561299	0.0069855216847
2000.45421335	707.915358014	3084.36957137	376.0	4.81744104713	0.396807869228	0.0701569782934	2145.46568752	727.610333355	3232.95725714	359.881236268	1.90543751149	0.0264644098818
2000.45421335	707.915358014	3084.36957137	376.0	12.0846411924	0.478053816931	0.084521537647	2246.55454534	800.429951201	3457.10456711	410.120070576	4.40331178219	0.0611571080859
2000.45421335	707.915358014	3084.36957137	376.0	2.58179979004	0.342214373309	0.0605046628906	2072.01674246	792.874571016	3164.00181848	299.110505007	1.59372410352	0.0221350569934
2000.45421335	707.915358014	3084.36957137	376.0	5.47847729948	0.260064439768	0.0459802757723	1956.75035766	868.372255082	3253.34605817	428.223445427	1.93914608253	0.0269325844795
2000.45421335	707.915358014	3084.36957137	376.0	3.66663387295	0.539776192383	0.0954342631512	2359.5892914	548.585893485	3197.46211084	289.286925953	1.56030098182	0.0216708469697
2000.45421335	707.915358014	3084.36957137	376.0	11.1726676474	1.37030230978	0.242274100032	2264.66705839	879.806638702	3428.97593259	284.502235501	5.52058086639	0.0766747342555
2000.45421335	707.915358014	3084.36957137	376.0	1.46179420157	0.350348825906	0.0619428617231	2077.89747204	628.449457079	3129.45670692	423.109777795	1.34261486684	0.0186474287061
2000.45421335	707.915358014	3084.36957137	376.0	16.5441954778	1.68274228215	0.297514547763	2454.65895524	792.003758541	3594.65370251	347.990988732	7.07392800065	0.0982490000091
2000.45421335	707.915358014	3084.36957137	376.0	-7.01863922482	0.0377106567412	0.00666737212538	1681.73756198	796.298338855	2867.88879879	389.852897956	0.144549985055	0.00200763868132
2000.45421335	707.915358014	3084.36957137	376.0	7.32418617883	0.600244998866	0.106125353406	2446.41851912	556.70563146	3310.27454122	307.150390638	2.83298363284	0.0393469949006
2000.45421335	707.915358014	3084.36957137	376.0	15.1295993234	0.692359756771	0.122411555299	2358.19630722	786.2365413	3551.02232917	406.589480653	5.82209556708	0.0808624384317
2000.45421335	707.915358014	3084.36957137	376.0	8.34747268224	0.42066766811	0.0743754717309	2170.43544524	829.804804823	3341.83647876	341.596228691	3.57413164516	0.0496407172939
2000.45421335	707.915358014	3084.36957137	376.0	-7.81561107057	0.0973201973111	0.0172065412502	1749.43725727	648.54856692	2843.30724169	445.3214175	-0.219788193341	-0.0030526137964
2000.45421335	707.915358014	3084.36957137	376.0	-3.48321113762	0.196962169315	0.0348235801476	1879.10094181	806.229565073	2976.93446693	291.603960052	0.506035330877	0.0070282684844
2000.45421335	707.915358014	3084.36957137	376.0	-14.0542343613	0.0989528629158	0.0174952020714	1752.80945333	564.160033709	2650.88504324	333.915556197	-1.43923949589	-0.0199894374429
2000.45421335	707.915358014	3084.36957137	376.0	-1.89095067013	0.347922702998	0.0615139149572	2076.11604907	567.549710559	3026.04566429	382.379904657	0.844376502594	0.0117274514249
2000.45421335	707.915358014	3084.36957137	376.0	6.53068490394	0.535144885051	0.0946154322934	2348.46309438	630.402935113	3285.80002935	306.933999848	2.69000137808	0.0373611302511
2000.45421335	707.915358014	3084.36957137	376.0	-9.83719065951	-0.0181967409087	-0.00321724556378	1616.20188128	709.077951868	2780.95425599	455.674422835	-0.658435070782	-0.00914493153864
2000.45421335	707.915358014	3084.36957137	376.0	-7.49082104264	0.0936346082719	0.0165549165969	1746.15600192	688.335186736	2853.32496648	418.833777821	-0.0563133562347	-0.000782129947704
2000.45421335	707.915358014	3084.36957137	376.0	-10.5104299959	0.00754210528606	0.0013334698172	1646.56054351	734.4979041	2760.18906675	379.130619139	-0.559048828554	-0.00776456706325
2000.45421335	707.915358014	3084.36957137	376.0	6.627425065	0.525435686147	0.092898812968	2333.20311317	571.248270711	3288.78385344	384.332469558	2.06867089293	0.0287315401796
2000.45421335	707.915358014	3084.36957137	376.0	5.83743131486	0.364543474342	0.0644525237522	2100.99768545	797.245876995	3264.41752659	366.173964145	2.33974752263	0.0324964933699
2000.45421335	707.915358014	3084.36957137	376.0	-10.738889129	0.0544148854669	0.00962073646868	1696.34725616	592.776826264	2753.14254277	464.018460343	-1.05504527574	-0.0146534066075
2000.45421335	707.915358014	3084.36957137	376.0	5.46420608358	0.488692286716	0.0864024552186	2280.67885402	640.509392128	3252.90588113	331.717634976	2.13493507397	0.0296518760274
2000.45421335	707.915358014	3084.36957137	376.0	11.8257691843	0.606238417648	0.107185010192	2394.99594907	709.817516442	3449.11999767	344.306532149	4.76247659431	0.0661455082543
2000.45421335	707.915358014	3084.36957137	376.0	14.7125347856	0.616298360762	0.108963642285	2458.93268353	609.9932115	3538.15851747	469.232622436	4.43057874512	0.0615358159044
2000.45421335	707.915358014	3084.36957137	376.0	16.2528434081	1.46375274134	0.25879645356	2322.65945441	875.055881918	3585.66732793	387.951991605	6.67769566254	0.0927457730908
2000.45421335	707.915358014	3084.36957137	376.0	1.88399666363	0.448660309455	0.0793246657451	2222.42227747	634.260383094	3142.47899119	285.79633062	1.1606357905	0.0161199415347
2000.45421335	707.915358014	3084.36957137	376.0	1.83586702214	0.272444305445	0.0481690780491	1977.61995178	879.692889416	3140.99449517	283.681653968	1.54362916422	0.0214392939475
2000.45421335	707.915358014	3084.36957137	376.0	-19.4625793777	-0.0224267446461	-0.00396512458381	1610.40906602	569.254620809	2484.07169524	304.408008414	-2.88314865817	-0.0400437313635
2000.45421335	707.915358014	3084.36957137	376.0	11.8312464168	0.458315252437	0.0810316924393	2229.70830153	763.329464948	3449.28893576	456.251169279	3.7693895314	0.0523526323805
2000.45421335	707.915358014	3084.36957137	376.0	-2.19049696772	0.251052004157	0.0443868465624	1944.65549804	664.1266241	3016.80654943	408.024427293	0.843934535771	0.0117213129968
2000.45421335	707.915358014	3084.36957137	376.0	1.21305964092	0.424352041293	0.0750268814168	2184.6075995	575.082255194	3121.78481381	362.094959118	1.22964116319	0.0170783494887
2000.45421335	707.915358014	3084.36957137	376.0	-11.3886487128	0.111653435299	0.0197407063824	1768.57108292	619.486411648	2733.10155588	345.044061309	-0.789463703942	-0.0109647736659
2000.45421335	707.915358014	3084.36957137	376.0	14.4761998982	0.592802923673	0.104809569249	2257.32289792	868.298848429	3530.86907612	405.247329774	5.68485559638	0.0789563277276
2000.45421335	707.915358014	3084.36957137	376.0	-11.623522841	-0.00400061766113	-0.000707322783084	1633.45277891	793.111660034	2725.85716974	299.292730795	-0.702031539028	-0.00975043804205
2000.45421335	707.915358014	3084.36957137	376.0	9.33989692105	0.49872841429	0.0881768766425	2284.67651695	738.18086025	3372.44651	349.589132799	3.7147977629	0.0515944133736
2000.45421335	707.915358014	3084.36957137	376.0	16.7982791194	1.42875840832	0.252609336691	2334.41783939	858.211115751	3602.49058104	409.861625897	6.65600956241	0.0924445772557
2000.45421335	707.915358014	3084.36957137	376.0	-3.51787010864	0.235944437171	0.0417157774347	1925.84953639	674.374388941	2975.86545618	375.641530842	0.641587324809	0.00891093506679
2000.45421335	707.915358014	3084.36957137	376.0	9.5759610079	0.466576994952	0.0824923965615	2243.77773626	740.919635654	3379.72759886	395.030226945	3.40766380736	0.0473286639911
2000.45421335	707.915358014	3084.36957137	376.0	-13.1548880575	-0.013066399913	-0.00231018386016	1622.05756436	660.567900108	2678.62420697	395.998742502	-1.30503978437	-0.0181255525606
2000.45421335	707.915358014	3084.36957137	376.0	-2.26915048144	0.16702994945	0.0295314620669	1835.93525805	717.31428637	3014.38058439	461.131039972	0.821373889189	0.0114079706832
2000.45421335	707.915358014	3084.36957137	376.0	-7.39850717998	0.0816755843089	0.0144405205638	1731.9967142	703.195029881	2856.17226717	420.980523096	-0.0315195650378	-0.000437771736635
2000.45421335	707.915358014	3084.36957137	376.0	-1.70746920696	0.326076178807	0.0576513753194	2044.69171616	565.2200613	3031.70491071	421.79313325	0.874727735775	0.0121489963302
2000.45421335	707.915358014	3084.36957137	376.0	-13.2967195296	-0.00716310947082	-0.00126646207051	1630.18732901	723.004364192	2674.24960021	321.057907005	-1.0908416209	-0.0151505780681
2000.45421335	707.915358014	3084.36957137	376.0	-17.0770894605	-0.0614516921422	-0.0108648677762	1555.27770819	554.520766272	2557.64902037	447.850545913	-3.01783320619	-0.041914350086
2000.45421335	707.915358014	3084.36957137	376.0	-3.51811236662	0.109622152856	0.0193815687511	1766.42970423	772.216574522	2975.85798404	437.211705296	0.677322372978	0.00940725518025
2000.45421335	707.915358014	3084.36957137	376.0	5.89102288303	0.587809703216	0.103926750922	2429.59101318	553.233184734	3266.07048861	283.246290696	2.43097924029	0.0337636005596
2000.45421335	707.915358014	3084.36957137	376.0	10.2433606668	1.04334575142	0.184467070618	2240.59294718	867.688053995	3400.31267086	292.031669682	5.05900514954	0.0702639604103
2000.45421335	707.915358014	3084.36957137	376.0	-5.15416045755	0.186730690531	0.0330146199666	1863.11205665	703.754562557	2925.39621455	358.529595345	0.394921888475	0.00548502622881
2000.45421335	707.915358014	3084.36957137	376.0	-15.5257656425	-0.0515236671069	-0.00910955924803	1578.50017982	639.866032189	2605.49758017	387.131368156	-1.95475563289	-0.0271493837901
2000.45421335	707.915358014	3084.36957137	376.0	2.95163397451	0.474347783026	0.0838662982719	2257.44100844	555.96362384	3175.40887153	362.004239254	1.43171157387	0.0198848829704
2000.45421335	707.915358014	3084.36957137	376.0	16.3794243706	0.720331896073	0.127357124482	2498.82466927	655.79567937	3589.57155262	434.951203975	5.68856795366	0.0790078882453
2000.45421335	707.915358014	3084.36957137	376.0	-0.798291553471	0.312553495653	0.0552605190334	2028.67570532	683.973526164	3059.7473096	347.098078112	0.974546631416	0.0135353698808
2000.45421335	707.915358014	3084.36957137	376.0	3.19173675336	0.38492803622	0.0680565834902	2128.20653026	711.578658373	3182.81452859	343.029339948	1.47907305282	0.0205426812891
2000.45421335	707.915358014	3084.36957137	376.0	-0.893530192206	0.237223930471	0.0419419961936	1930.13509108	805.449198117	3056.80979801	321.225508813	0.926239287527	0.012864434549
2000.45421335	707.915358014	3084.36957137	376.0	13.4744662737	0.5037136522	0.089058283628	2246.81793047	846.655703909	3499.97190902	406.498274638	5.12806412678	0.071223112872
2000.45421335	707.915358014	3084.36957137	376.0	6.75904438326	0.349004665425	0.0617052095872	2077.19404263	797.92827246	3292.84347964	417.721164547	2.29508518634	0.0318761831437
2000.45421335	707.915358014	3084.36957137	376.0	3.33488585879	0.380315870442	0.0672411369239	2120.69534291	702.019378048	3187.22977603	364.515055073	1.5025989244	0.0208694295056
2000.45421335	707.915358014	3084.36957137	376.0	9.57289612372	0.467561617891	0.0826664812395	2246.18657513	710.086722481	3379.63306651	423.359768892	3.09067471032	0.0429260376433
2000.45421335	707.915358014	3084.36957137	376.0	-9.43196886809	0.0880082437179	0.0155601562443	1739.67116012	665.573199163	2793.45279362	388.208434331	-0.407020911596	-0.00565306821661
2000.45421335	707.915358014	3084.36957137	376.0	-7.80299121154	0.135516555812	0.0239597870954	1798.00053621	673.716259225	2843.69648478	371.979689344	-0.064225024385	-0.000892014227569
2000.45421335	707.915358014	3084.36957137	376.0	14.3829458139	1.14284708773	0.202059244648	2270.94366263	876.566548337	3527.99277552	380.482564553	5.9911078841	0.0832098317236
2000.45421335	707.915358014	3084.36957137	376.0	-6.7082139252	0.0170180794405	0.00300885421509	1657.03954781	780.674096342	2877.46346228	439.749818123	0.121958774267	0.00169387186482
2000.45421335	707.915358014	3084.36957137	376.0	-11.5404295703	-0.0200128199051	-0.00353833449525	1615.67996395	743.319036906	2728.4200733	369.421072442	-0.754261683408	-0.010475856714
2000.45421335	707.915358014	3084.36957137	376.0	-2.2086957141	0.354113085334	0.0626083955682	2085.29815471	565.635812399	3016.24523284	365.31126573	0.78341755026	0.0108807993092
2000.45421335	707.915358014	3084.36957137	376.0	19.2570516077	1.73557592416	0.306855715021	2492.87814593	788.538109358	3678.3282115	396.911956215	7.72673092351	0.107315707271
2000.45421335	707.915358014	3084.36957137	376.0	-19.5294561476	-0.0909471168692	-0.0160797589938	1538.21653289	648.077668226	2482.0089685	295.714767382	-2.75251981463	-0.0382294418698
2000.45421335	707.915358014	3084.36957137	376.0	13.847156635	0.848069872842	0.149941632398	2314.94586025	821.989663732	3511.46705712	374.531533134	5.73300413005	0.0796250573618
2000.45421335	707.915358014	3084.36957137	376.0	1.66174041457	0.285218465313	0.0504275928771	1994.3739517	838.77078995	3135.62378707	302.479045414	1.34160692423	0.0186334295031
2000.45421335	707.915358014	3084.36957137	376.0	13.3450345692	1.50967670181	0.266915965667	2343.23192223	841.24916678	3495.97975691	311.498667904	6.14013883267	0.0852797060093
2000.45421335	707.915358014	3084.36957137	376.0	15.3321364381	0.703375494583	0.124359175138	2485.26158303	661.91739113	3557.2693223	410.090348143	5.51524608047	0.0766006400065
2000.45421335	707.915358014	3084.36957137	376.0	4.48337752389	0.406267146338	0.0718294105973	2156.06187476	661.736779131	3222.65350348	404.854849589	1.69883338152	0.0235949080767
2000.45421335	707.915358014	3084.36957137	376.0	-9.7011378453	0.131624711283	0.0232716957714	1792.81408371	628.878813009	2785.15062759	363.457730876	-0.452295290362	-0.00628187903281
2000.45421335	707.915358014	3084.36957137	376.0	8.68221218521	0.516618581875	0.091339919002	2317.09445011	685.129887335	3352.16108213	349.936744688	3.32445022326	0.0461729197675
2000.45421335	707.915358014	3084.36957137	376.0	16.5513964161	0.746361151784	0.131959185252	2495.13248584	663.197839571	3594.87580606	436.545480646	5.79947322643	0.080548239256
2000.45421335	707.915358014	3084.36957137	376.0	-11.9206128053	-0.0373415423729	-0.00660211145207	1596.4708288	744.962886134	2716.69381728	375.260102342	-0.849349257649	-0.0117965174674
2000.45421335	707.915358014	3084.36957137	376.0	-4.31920067427	0.194618453081	0.0344092031615	1869.86680009	628.621709149	2951.14946004	452.660950808	0.436339834036	0.00606027547272
2000.45421335	707.915358014	3084.36957137	376.0	4.81371268257	0.40799667343	0.0721351968583	2158.84130209	685.629268593	3232.8422606	388.37168992	1.7281927197	0.0240026766625
2000.45421335	707.915358014	3084.36957137	376.0	-1.75391254722	0.26093705759	0.0461345575655	1958.12634653	676.101954564	3030.27242645	396.044125353	0.909235251877	0.0126282673872
2000.45421335	707.915358014	3084.36957137	376.0	11.7224166163	0.627258858761	0.110901495538	2449.91102962	644.801414206	3445.93222251	351.219778687	4.48460442834	0.0622861726158
2000.45421335	707.915358014	3084.36957137	376.0	13.2392574276	0.515207457618	0.091090427443	2310.08670174	720.540815018	3492.71719894	462.08968218	4.17344640127	0.057964533351
2000.45421335	707.915358014	3084.36957137	376.0	-7.72105422078	0.0679884553402	0.0120205896995	1718.52990491	831.059163142	2846.22372439	296.634656341	-0.0376683750841	-0.000523171876169
2000.45421335	707.915358014	3084.36957137	376.0	15.275015828	1.00767328688	0.178160057794	2316.91242665	833.692319312	3555.50751159	404.902765622	6.05046969377	0.0840343013024
2000.45421335	707.915358014	3084.36957137	376.0	-17.170380465	-0.0546140411852	-0.00965594787574	1569.8622352	583.502068102	2554.77158102	401.407277711	-2.6507431107	-0.0368158765374
2000.45421335	707.915358014	3084.36957137	376.0	-11.338029695	0.00587642963066	0.00103897270698	1642.78944316	660.997377519	2734.66283346	430.876012781	-0.978715314445	-0.0135932682562
2000.45421335	707.915358014	3084.36957137	376.0	1.96820223596	0.234408449918	0.0414442096744	1925.34660833	858.322847575	3145.07620224	361.406746335	1.38284825338	0.0192062257414
2000.45421335	707.915358014	3084.36957137	376.0	14.4971757034	1.15784574927	0.204711058924	2471.81993403	684.833548261	3531.51604747	374.862565179	5.73485261994	0.0796507308325
2000.45421335	707.915358014	3084.36957137	376.0	9.17618446109	0.516395977186	0.0913005617372	2310.6578916	715.55966359	3367.3970127	341.179457504	3.6714710154	0.0509926529916
2000.45421335	707.915358014	3084.36957137	376.0	4.18752782213	0.325542521394	0.0575570228773	2047.7354333	820.81000266	3213.52840531	344.982969345	1.93685337946	0.0269007413814
2000.45421335	707.915358014	3084.36957137	376.0	0.337835840945	0.316111086983	0.0558895132573	2034.71260118	753.328769979	3094.78967725	306.748306092	0.998610639634	0.0138695922171
2000.45421335	707.915358014	3084.36957137	376.0	-1.75254312002	0.324218258952	0.0573228887821	2045.49462719	666.777893818	3030.31466465	318.042143641	0.773559625582	0.0107438836886
2000.45421335	707.915358014	3084.36957137	376.0	-14.103521076	-0.0733124664697	-0.0129618929402	1557.11976657	710.994371274	2649.36485881	381.250720963	-1.43732101688	-0.0199627919011
2000.45421335	707.915358014	3084.36957137	376.0	-1.79079616669	0.173653879233	0.0307025953382	1846.70450516	783.837338831	3029.13479932	398.592955326	0.948542118984	0.013174196097
2000.45421335	707.915358014	3084.36957137	376.0	-3.425101609	0.342236408976	0.0605085588712	2069.71403722	572.056235201	2978.72677955	336.956507127	0.571477477865	0.00793718719257
2000.45421335	707.915358014	3084.36957137	376.0	-2.53484341556	0.0972999341677	0.0172029586577	1752.28241627	822.292019898	3006.18563238	431.611196206	0.861174488516	0.0119607567849
2000.45421335	707.915358014	3084.36957137	376.0	18.8534408981	1.58167245803	0.279645059766	2498.75821011	716.139153555	3665.87936558	450.982001915	6.81023855887	0.0945866466509
2000.45421335	707.915358014	3084.36957137	376.0	-0.519891721232	0.169426358933	0.0299551553983	1842.871636	860.789117503	3068.33418931	364.673435813	1.10316813251	0.0153217796182
2000.45421335	707.915358014	3084.36957137	376.0	-6.7785604333	0.245284570475	0.0433671447091	1937.35094874	565.908235134	2875.29371599	372.034532116	0.0582384632053	0.000808867544518
2000.45421335	707.915358014	3084.36957137	376.0	6.25197132999	0.323899542351	0.0572665386052	2039.80064097	772.120659909	3277.20347268	465.282171803	1.97338369072	0.0274081068156
2000.45421335	707.915358014	3084.36957137	376.0	-6.81738264691	0.208831013529	0.036922032095	1887.21670331	533.612042159	2874.09629544	453.267549969	-0.120455509583	-0.00167299318866
2000.45421335	707.915358014	3084.36957137	376.0	6.77995816071	0.556279761277	0.0983521501551	2382.18525746	554.120248346	3293.48853783	357.183032021	2.25471658432	0.0313155081156
2000.45421335	707.915358014	3084.36957137	376.0	-4.53703178921	0.240269713153	0.0424805009111	1929.36405329	588.829200056	2944.43074342	426.237490072	0.417826747121	0.00580314926557
2000.45421335	707.915358014	3084.36957137	376.0	-6.48186188054	0.167653072523	0.0296416323414	1841.20439629	759.364810503	2884.44499587	283.875789069	0.0644073981973	0.000894547197185
2000.45421335	707.915358014	3084.36957137	376.0	-7.95801691973	0.14903126231	0.0263492330816	1817.15495237	734.614777769	2838.91491901	287.145188871	-0.150777216235	-0.00209412800327
2000.45421335	707.915358014	3084.36957137	376.0	-10.0967383625	0.107001779878	0.0189182779134	1760.96450254	595.097046791	2772.94884561	416.887296287	-0.688898162824	-0.00956803003923
2000.45421335	707.915358014	3084.36957137	376.0	-4.50774350799	0.200729726502	0.0354896970478	1880.84246534	700.358434415	2945.33410225	364.1332025	0.496441974597	0.00689502742496
2000.45421335	707.915358014	3084.36957137	376.0	2.99223959399	0.222241687701	0.0392930848128	1908.9340615	878.403492131	3176.66129891	389.323745277	1.56125648678	0.021684117872
2000.45421335	707.915358014	3084.36957137	376.0	-15.8932239838	0.0117659174004	0.00208025413728	1647.00302077	566.161571076	2594.1638069	380.999215055	-2.13845072259	-0.0297007044804
2000.45421335	707.915358014	3084.36957137	376.0	7.09915000711	0.306663115962	0.0542190799084	2018.50587815	839.217236	3303.33359401	445.610479863	2.27650081647	0.0316180668954
2000.45421335	707.915358014	3084.36957137	376.0	-2.8473484261	0.153100824344	0.0270687454639	1819.08680031	731.085764142	2996.54682292	446.374258465	0.75322228321	0.0104614206001
2000.45421335	707.915358014	3084.36957137	376.0	-14.3501321885	-0.092089319126	-0.0162817042302	1531.07846929	641.166857019	2641.75846069	469.513134383	-2.092848459	-0.0290673397083
2000.45421335	707.915358014	3084.36957137	376.0	11.7756402663	0.553548848257	0.0978693154627	2323.51198198	770.119131989	3447.57383657	353.942722605	4.7786255358	0.0663697991083
2000.45421335	707.915358014	3084.36957137	376.0	-3.8149082691	0.246526886077	0.0435867903249	1937.22157141	589.797029297	2966.70370154	439.685100833	0.525709280428	0.00730151778372
2000.45421335	707.915358014	3084.36957137	376.0	-4.574988732	0.211399406751	0.0373761327353	1895.41051123	711.167012118	2943.26001102	336.682487674	0.456257897593	0.00633691524435
2000.45421335	707.915358014	3084.36957137	376.0	9.64487745751	0.54873788135	0.097018720182	2264.48370583	820.584211556	3381.85323686	296.785319476	4.54454432474	0.063118671177
2000.45421335	707.915358014	3084.36957137	376.0	7.45477204787	0.509974529253	0.0901652279443	2310.93892397	628.8519979	3314.30229203	374.511370159	2.52937290518	0.0351301792386
2000.45421335	707.915358014	3084.36957137	376.0	-12.0327261884	0.0637491083391	0.0112710587587	1712.1612331	718.903764361	2713.23582621	282.170828745	-0.857000837533	-0.0119027894102
2000.45421335	707.915358014	3084.36957137	376.0	-0.328878542192	0.444182709432	0.0785330108614	2215.63530742	549.794098046	3074.22574168	308.796336219	0.892886175913	0.0124011968877
2000.45421335	707.915358014	3084.36957137	376.0	6.55083069663	0.431922242384	0.0763653186677	2191.01253722	642.398951045	3286.42140005	453.009911782	1.97410087476	0.027418067705
2000.45421335	707.915358014	3084.36957137	376.0	7.52120639296	0.543752367441	0.0961372643991	2361.48728973	566.138225705	3316.35137275	388.72585732	2.32141777132	0.0322419134905
2000.45421335	707.915358014	3084.36957137	376.0	-12.0201071098	-0.0768377392215	-0.0135851731297	1552.82942012	727.047961674	2713.62504523	433.747663435	-1.08998839877	-0.0151387277607
2000.45421335	707.915358014	3084.36957137	376.0	-0.889702950905	0.313588140193	0.0554434477004	2030.81989213	701.384427797	3056.92784427	324.723524345	0.908833821175	0.0126226919608
2000.45421335	707.915358014	3084.36957137	376.0	1.400302543	0.333680958524	0.0589959261888	2054.57180198	637.303689726	3127.56007691	435.684585202	1.33989200898	0.0186096112358
2000.45421335	707.915358014	3084.36957137	376.0	10.5236854853	0.524345099235	0.0927059934999	2329.89741591	632.380963523	3408.95892426	446.68054483	3.07279775555	0.0426777466048
2000.45421335	707.915358014	3084.36957137	376.0	7.83121783348	0.563232440445	0.0995814074337	2392.02365158	554.569541682	3325.91327129	379.320078027	2.47107502736	0.0343204864912
2000.45421335	707.915358014	3084.36957137	376.0	2.63105142102	0.444113932291	0.0785208508294	2211.75801988	541.077257368	3165.5209208	412.685643559	1.46594231528	0.0203603099345
2000.45421335	707.915358014	3084.36957137	376.0	11.9776552174	0.520552414563	0.0920354339752	2322.75928773	668.678752772	3453.80472425	462.366683748	3.55831917977	0.049421099719
2000.45421335	707.915358014	3084.36957137	376.0	13.7591667386	0.501625901862	0.0886891622811	2224.78903714	874.685403455	3508.75312353	409.278682929	5.28228591286	0.073365082123
2000.45421335	707.915358014	3084.36957137	376.0	-5.31276955638	0.35302195456	0.0624154799435	2086.4592789	549.593429376	2920.50412377	284.451415496	0.158193951183	0.00219713821087
2000.45421335	707.915358014	3084.36957137	376.0	0.731189353345	0.415603743129	0.0734801526042	2172.29864948	579.782166838	3106.92215329	354.841336968	1.15681742485	0.0160669086784
2000.45421335	707.915358014	3084.36957137	376.0	9.61978071253	0.461037715845	0.0815130332117	2228.35499887	789.771800432	3381.0791605	362.952361199	3.82099106188	0.0530693203039
2000.45421335	707.915358014	3084.36957137	376.0	-9.97473453564	0.216732446544	0.0383190322743	1901.28201884	559.047412342	2776.71189452	316.382463342	-0.533799296848	-0.00741387912289
2000.45421335	707.915358014	3084.36957137	376.0	11.0412406012	0.588523688337	0.104052985915	2371.36523152	724.18027999	3424.92223677	329.376725257	4.60269671307	0.0639263432371
2000.45421335	707.915358014	3084.36957137	376.0	-5.47200362776	0.143492823976	0.0253700183834	1806.76199947	680.160423299	2915.59275653	428.670333756	0.300854566832	0.00417853565045
2000.45421335	707.915358014	3084.36957137	376.0	-0.146126541602	0.29851729416	0.0527788709619	2010.39016126	740.223039671	3079.86248878	329.249287848	1.02096854671	0.0141801187044
2000.45421335	707.915358014	3084.36957137	376.0	-15.0804989288	0.0737150328487	0.0130330680426	1720.2797435	533.292314786	2619.2312512	365.659192912	-1.86186453476	-0.0258592296494
2000.45421335	707.915358014	3084.36957137	376.0	-9.55182115173	0.118981415104	0.0210363180877	1778.7888535	695.672663735	2789.75610625	315.294589019	-0.375345153053	-0.00521312712573
2000.45421335	707.915358014	3084.36957137	376.0	-17.4455167414	-0.11242985238	-0.019877979558	1514.82424748	675.306334375	2546.28536143	356.154779572	-2.32801990149	-0.0323336097429
2000.45421335	707.915358014	3084.36957137	376.0	-4.0211630804	0.228027158489	0.0403159756877	1914.78674549	651.698971737	2960.3420409	393.856323672	0.559107928665	0.00776538789812
2000.45421335	707.915358014	3084.36957137	376.0	8.77026576228	0.552194928836	0.0976299379129	2372.67620408	553.57745575	3354.87697987	428.623320041	2.43904084719	0.033875567322
2000.45421335	707.915358014	3084.36957137	376.0	15.9034906633	1.54531922737	0.273217685179	2382.64213204	825.101302808	3574.89199817	367.148563317	6.65690910099	0.0924570708471
2000.45421335	707.915358014	3084.36957137	376.0	-11.1985080731	0.0299793121699	0.00530044416017	1671.95323557	693.724355633	2738.96619591	373.288604713	-0.731896921317	-0.0101652350183
2000.45421335	707.915358014	3084.36957137	376.0	-7.31442989149	0.213006980539	0.0376603572382	1896.0177132	613.178641545	2858.76552147	349.569166726	-0.00827755211469	-0.000114966001593
2000.45421335	707.915358014	3084.36957137	376.0	7.02481841152	0.376756422436	0.0666118144335	2115.91323112	835.499148565	3301.0409329	349.628553209	2.98643435105	0.0414782548756
2000.45421335	707.915358014	3084.36957137	376.0	7.13941914963	0.628095752008	0.111049461105	2484.51539071	535.992451191	3304.57564319	284.067801294	2.89003979718	0.0401394416275
2000.45421335	707.915358014	3084.36957137	376.0	11.5594861531	0.524104111417	0.0926633860356	2292.5350242	787.172305713	3440.90684488	361.199514969	4.64706440378	0.0645425611637
2000.45421335	707.915358014	3084.36957137	376.0	-10.5224294821	-0.0906894728858	-0.016034206663	1536.44018119	874.491549008	2759.81895825	348.887228049	-0.409477574789	-0.00568718853873
2000.45421335	707.915358014	3084.36957137	376.0	13.6957640317	0.586972284578	0.103778692464	2405.37417134	676.34612294	3506.79754973	425.077255448	4.63444512124	0.0643672933506
2000.45421335	707.915358014	3084.36957137	376.0	-4.18955732611	0.307524317103	0.0543713431937	2020.52772861	551.478169182	2955.14814003	383.142242235	0.488902457369	0.0067903119079
2000.45421335	707.915358014	3084.36957137	376.0	-10.8310498962	-0.0508327212008	-0.00898739766634	1581.60542145	796.474375149	2750.29996411	372.22016751	-0.56009680094	-0.00777912223528
2000.45421335	707.915358014	3084.36957137	376.0	-2.13501838166	0.149791364291	0.0264836216922	1817.66445204	819.363116411	3018.51771406	381.490145611	0.903687493754	0.012551215191
2000.45421335	707.915358014	3084.36957137	376.0	0.293276020542	0.213573052773	0.0377604407307	1895.67515235	748.235783829	3093.4152877	449.504351524	1.22670669452	0.0170375929794
2000.45421335	707.915358014	3084.36957137	376.0	-2.09102369473	0.298903634407	0.052847177229	2009.16676326	633.394970606	3019.8746728	377.312938932	0.83382801826	0.0115809446981
2000.45421335	707.915358014	3084.36957137	376.0	0.00306162587176	0.224840414848	0.039752548594	1913.87022404	836.460414096	3084.46400322	334.133365086	1.08074550237	0.0150103541995
2000.45421335	707.915358014	3084.36957137	376.0	6.52296980322	0.578198060028	0.102227379779	2411.31839565	587.885194751	3285.56206713	286.358476729	2.74176848604	0.0380801178617
2000.45421335	707.915358014	3084.36957137	376.0	13.7016428731	0.609822667795	0.107818717785	2453.15613842	599.37803107	3506.97887492	454.444705434	4.14771941337	0.0576072140746
2000.45421335	707.915358014	3084.36957137	376.0	4.88695582109	0.451979600958	0.0799115277506	2226.95954239	709.758068482	3235.10134968	298.383738802	2.28652886468	0.0317573453428
2000.45421335	707.915358014	3084.36957137	376.0	-3.12112180403	0.352074945068	0.0622480454504	2084.85772462	612.614261437	2988.10264016	290.630654103	0.491360719424	0.00682445443645
2000.45421335	707.915358014	3084.36957137	376.0	3.07247473367	0.420986640018	0.074431867047	2177.55545333	579.622325345	3179.13604714	421.958268466	1.53496214529	0.0213189186845
2000.45421335	707.915358014	3084.36957137	376.0	3.88026997868	0.339308204547	0.059990842388	2063.01852238	747.177446498	3204.05143788	393.855468996	1.63152918357	0.0226601275495
2000.45421335	707.915358014	3084.36957137	376.0	1.86941723973	0.436917451154	0.077248488535	2203.14363826	600.422737763	3142.02930787	338.462931846	1.25330893458	0.0174070685358
2000.45421335	707.915358014	3084.36957137	376.0	12.9088933593	0.450859420558	0.0797134760534	2215.53136008	797.918772693	3482.52755014	469.077417364	4.14116718414	0.0575162108908
2000.45421335	707.915358014	3084.36957137	376.0	7.8895080071	0.441333817924	0.0780293171719	2200.84392816	800.875171161	3327.71115567	325.992056349	3.46301728196	0.0480974622494
2000.45421335	707.915358014	3084.36957137	376.0	-1.5537739958	0.302631688291	0.053506309811	2016.35630619	704.606818467	3036.44543903	315.482314373	0.799657282322	0.0111063511434
2000.45421335	707.915358014	3084.36957137	376.0	-13.1584402653	0.0744849314673	0.0131691887318	1723.81728186	614.637786996	2678.51464376	340.059574903	-1.18519506864	-0.01646104262
2000.45421335	707.915358014	3084.36957137	376.0	-12.9527415093	0.0275519339203	0.0048712754456	1664.43466076	579.108847447	2684.8591536	441.315645387	-1.57229413966	-0.0218374186064
2000.45421335	707.915358014	3084.36957137	376.0	-8.21408053463	0.0414226759789	0.00732366972752	1686.58465469	809.668457118	2831.01697079	334.763858986	-0.0562706570738	-0.000781536903803
2000.45421335	707.915358014	3084.36957137	376.0	-10.8438801634	-0.0129719619599	-0.00229348690947	1623.68265345	777.993494698	2749.90423125	348.228083109	-0.5523714283	-0.00767182539305
2000.45421335	707.915358014	3084.36957137	376.0	16.9040327021	0.597582541195	0.105654621852	2348.64000884	791.131691916	3605.75241237	465.980711614	5.84407706326	0.0811677369897
2000.45421335	707.915358014	3084.36957137	376.0	7.23874057404	0.473284300361	0.0836782709265	2256.00106266	669.479126493	3307.63908298	382.158893826	2.47984808924	0.0344423345728
2000.45421335	707.915358014	3084.36957137	376.0	18.8685715925	1.49271991159	0.263917947594	2461.74008498	742.206060368	3666.34605212	462.399906768	6.75142277095	0.0937697607076
2000.45421335	707.915358014	3084.36957137	376.0	2.61827586784	0.225809723219	0.0399239256045	1911.70872442	801.405075179	3165.12687553	452.013075927	1.55143052531	0.0215476461849
2000.45421335	707.915358014	3084.36957137	376.0	-8.69705887506	0.147191047795	0.0260238769086	1812.12517859	636.386151959	2816.12013382	367.608803268	-0.25300683319	-0.00351398379431
2000.45421335	707.915358014	3084.36957137	376.0	6.24058910293	0.546627584284	0.0966456124973	2366.38898303	610.374303444	3276.85240273	300.089116256	2.58020437185	0.0358361718312
2000.45421335	707.915358014	3084.36957137	376.0	-17.9494994902	-0.106293087887	-0.0187929787636	1521.13352074	664.5474463	2530.74067088	345.059703835	-2.44589461241	-0.0339707585057
2000.45421335	707.915358014	3084.36957137	376.0	11.8528620661	0.633769298036	0.112052563302	2477.84708634	600.655269096	3449.95564227	371.453286828	4.22637647197	0.0586996732218
2000.45421335	707.915358014	3084.36957137	376.0	-13.5243206885	-0.0787394615997	-0.0139214041018	1550.67126738	704.866895208	2667.22953932	411.691376723	-1.41717317768	-0.019682960801
2000.45421335	707.915358014	3084.36957137	376.0	-10.4492408058	-0.052365379987	-0.00925837694253	1579.618939	823.071293013	2762.07636751	359.386135504	-0.445442039534	-0.00618669499353
2000.45421335	707.915358014	3084.36957137	376.0	7.43125421825	0.490835802925	0.0867814361608	2272.17092712	739.661349435	3313.57691525	301.744638686	3.34432612264	0.0464489739255
2000.45421335	707.915358014	3084.36957137	376.0	7.94336240184	0.459583542435	0.0812559304164	2234.56503601	682.129596421	3329.37222423	412.677591804	2.52708211216	0.0350983626689
2000.45421335	707.915358014	3084.36957137	376.0	-15.4178576312	0.0473681919942	0.00837485714183	1691.69674327	590.669598233	2608.82586203	326.459520528	-1.74478479611	-0.0242331221681
2000.45421335	707.915358014	3084.36957137	376.0	-11.6465112377	-0.0086472965283	-0.00152887138053	1628.42767074	779.6108342	2725.14812263	317.109617683	-0.702760469625	-0.00976056207813
2000.45421335	707.915358014	3084.36957137	376.0	15.5881810821	1.19210272706	0.210767808887	2438.69861268	726.151639131	3565.16668539	400.316433585	6.02106702317	0.0836259308774
2000.45421335	707.915358014	3084.36957137	376.0	-8.54514608309	0.202526054319	0.0358072939036	1883.71603348	635.673502619	2820.80568575	301.416149651	-0.256514099305	-0.00356269582368
2000.45421335	707.915358014	3084.36957137	376.0	-0.800422029874	0.341485359877	0.0603757708411	2066.86767837	603.222069716	3059.68159783	389.591849748	1.01368323502	0.0140789338197
2000.45421335	707.915358014	3084.36957137	376.0	0.968182298978	0.181042334102	0.0320088992401	1856.80533795	866.249858935	3114.23189159	391.17669471	1.32841503897	0.0184502088745
2000.45421335	707.915358014	3084.36957137	376.0	-15.4970077135	0.0242511899558	0.00428769270788	1665.86342644	651.215455388	2606.38458098	289.305699149	-1.63858152305	-0.022758076709
2000.45421335	707.915358014	3084.36957137	376.0	12.1787557199	0.633602778096	0.112023122011	2472.67798733	613.767745429	3460.00740696	373.561674201	4.37565963551	0.0607730504932
2000.45421335	707.915358014	3084.36957137	376.0	4.78833636316	0.416084116195	0.0735650841928	2172.74890636	776.171516957	3232.05956113	283.139137805	2.48993482608	0.03458242814
2000.45421335	707.915358014	3084.36957137	376.0	-2.24762833051	0.151781370135	0.0268354614807	1822.07153595	884.037289103	3015.04440706	308.935582008	0.752122294806	0.0104461429834
2000.45421335	707.915358014	3084.36957137	376.0	7.61753344491	0.495804701573	0.0876599543092	2284.98754898	586.236633311	3319.32245503	448.098272737	2.08543202907	0.0289643337371
2000.45421335	707.915358014	3084.36957137	376.0	14.5430819978	1.46209633158	0.258503594692	2350.76756727	831.824565972	3532.93196725	350.339834006	6.26478387679	0.0870108871777
2000.45421335	707.915358014	3084.36957137	376.0	0.907149782278	0.387265102476	0.0684697847376	2130.82061748	595.525989751	3112.34942322	386.002815983	1.23371576074	0.0171349411213
2000.45421335	707.915358014	3084.36957137	376.0	-8.20330251523	0.201175691967	0.0355685452559	1879.22902125	559.62137678	2831.34940474	392.499006714	-0.240579503009	-0.00334138198624
2000.45421335	707.915358014	3084.36957137	376.0	-8.39388224306	-0.0320612877349	-0.00566854450759	1601.49721005	868.260436538	2825.47122161	355.71357502	-0.0338919478153	-0.000470721497435
2000.45421335	707.915358014	3084.36957137	376.0	10.183159829	0.547503715629	0.0968005154931	2326.51657666	748.535071242	3398.45585454	323.404206631	4.33938599422	0.0602692499197
2000.45421335	707.915358014	3084.36957137	376.0	18.3842527617	1.41286020266	0.24979847996	2318.40606627	880.566166287	3651.40786947	452.435636911	6.90247412499	0.0958676961805
2000.45421335	707.915358014	3084.36957137	376.0	-1.43777799333	0.116531176301	0.0206031075497	1776.3799619	853.79516853	3040.02318444	409.848054003	1.03402405584	0.01436144522
2000.45421335	707.915358014	3084.36957137	376.0	11.1102860622	0.609676627501	0.107792897366	2442.21110855	627.451516332	3427.05185396	357.38922908	4.11667144985	0.057175992359
2000.45421335	707.915358014	3084.36957137	376.0	-10.4352908665	-0.0496773872338	-0.00878313069904	1582.77569936	771.146682156	2762.5066352	408.584253683	-0.575589362222	-0.00799429669752
2000.45421335	707.915358014	3084.36957137	376.0	2.86348938947	0.38816402121	0.0686287166213	2130.56784028	619.23454055	3172.69016677	422.887785945	1.51826090204	0.0210869569728
2000.45421335	707.915358014	3084.36957137	376.0	-10.4757100505	0.14119234087	0.0249632851609	1803.82294542	579.306783038	2761.25995819	378.130229732	-0.680391506687	-0.00944988203732
2000.45421335	707.915358014	3084.36957137	376.0	6.68043684057	0.451912966568	0.0798997465643	2221.58952432	759.218959786	3290.41893251	309.610448405	3.01743430756	0.0419088098272
2000.45421335	707.915358014	3084.36957137	376.0	5.38438588119	0.385602032136	0.068175748256	2125.31258939	669.381669464	3250.44393109	455.749672233	1.84794587178	0.0256659148858
2000.45421335	707.915358014	3084.36957137	376.0	14.1360368221	0.584942014905	0.103419733894	2279.41981394	845.392739488	3520.3771897	395.564636275	5.57627322142	0.0774482391864
2000.45421335	707.915358014	3084.36957137	376.0	-9.21618269289	-0.105392195989	-0.0186336980178	1522.79385265	813.186998609	2800.10843675	464.12758549	-0.437897439076	-0.00608190887605
2000.45421335	707.915358014	3084.36957137	376.0	-8.61901268423	0.147125155519	0.0260122269306	1812.96666466	666.664709887	2818.52736678	338.895992238	-0.21093851833	-0.00292970164347
2000.45421335	707.915358014	3084.36957137	376.0	5.95280120134	0.428320321231	0.0757284867807	2190.82050881	762.18755304	3267.97596026	314.967898412	2.69322486181	0.0374059008584
2000.45421335	707.915358014	3084.36957137	376.0	-5.07864230042	0.170784807031	0.0301953336336	1840.55626529	657.593245215	2927.72547361	429.575963108	0.356205551098	0.00494729932081
2000.45421335	707.915358014	3084.36957137	376.0	14.9309680282	0.856159924154	0.151371980933	2396.69276832	753.30897303	3544.89580594	394.894064584	5.84349383487	0.0811596365954
2000.45421335	707.915358014	3084.36957137	376.0	-1.07058518034	0.238213466163	0.0421169494631	1926.74420881	674.328460967	3051.34876783	450.276098048	0.998390653523	0.0138665368545
2000.45421335	707.915358014	3084.36957137	376.0	-20.2286831805	-0.0442643544131	-0.00782608812113	1586.61650421	580.87560501	2460.44222266	292.950113445	-3.06538988374	-0.0425748594963
2000.45421335	707.915358014	3084.36957137	376.0	9.50636856463	0.441302414075	0.0780237648647	2197.25705487	820.916356723	3377.58111072	359.407699122	3.87169750453	0.0537735764518
2000.45421335	707.915358014	3084.36957137	376.0	-3.77637027689	0.16752492566	0.0296189755411	1835.67966915	666.167376909	2967.89235564	466.045309584	0.53028405334	0.00736505629639
2000.45421335	707.915358014	3084.36957137	376.0	6.76773536225	0.53179886264	0.0940238441726	2344.73952852	617.161645957	3293.11154155	331.210367072	2.57133610076	0.0357130013995
2000.45421335	707.915358014	3084.36957137	376.0	-15.6469273867	-0.0617452442023	-0.0109167687769	1568.95988049	668.438744014	2601.7605042	364.361879693	-1.84518096567	-0.025627513412
2000.45421335	707.915358014	3084.36957137	376.0	12.6300101691	0.510738519672	0.0903003040439	2303.32675268	727.272960264	3473.92576188	443.32604894	4.13215650578	0.0573910625802
2000.45421335	707.915358014	3084.36957137	376.0	5.70433622028	0.391596057109	0.0692355122187	2134.85913704	713.165669098	3260.31238199	412.287575857	1.89067712333	0.0262594044907
2000.45421335	707.915358014	3084.36957137	376.0	-10.4504888239	-0.0936761003926	-0.0165622525447	1533.60641007	869.835619908	2762.03787402	358.595844044	-0.404573323649	-0.00561907393957
2000.45421335	707.915358014	3084.36957137	376.0	-12.2405924614	-0.109291122168	-0.0193230414016	1519.04609026	811.376198611	2706.82446213	376.402173263	-0.857356614031	-0.0119077307504
2000.45421335	707.915358014	3084.36957137	376.0	16.8749835608	1.1621209123	0.20546692226	2300.25513092	864.472811784	3604.85642949	440.12848678	6.39833075476	0.0888657049272
2000.45421335	707.915358014	3084.36957137	376.0	-2.77363454683	0.315785158987	0.0558318880812	2032.23491071	596.427698712	2998.82043138	370.157821962	0.717144330407	0.00996033792232
2000.45421335	707.915358014	3084.36957137	376.0	-12.5859875712	-0.0566637787796	-0.0100183484405	1574.99750766	722.484198669	2696.17120047	398.689494136	-1.09915134949	-0.0152659909651
2000.45421335	707.915358014	3084.36957137	376.0	-10.9205104999	0.0957952935737	0.0169369330929	1745.39798121	554.333672823	2747.54066847	447.809014436	-1.06609847225	-0.0148069232257
2000.45421335	707.915358014	3084.36957137	376.0	8.24707091088	0.319721697192	0.0565278813989	2037.01050436	884.082667014	3338.73971707	417.646545698	2.96623424412	0.041197697835
2000.45421335	707.915358014	3084.36957137	376.0	7.05833627663	0.43510689541	0.0769283761333	2200.88929383	732.75982093	3302.07474773	368.425632972	2.64836680004	0.0367828722227
2000.45421335	707.915358014	3084.36957137	376.0	7.73721179256	0.463321277625	0.0819167746862	2203.27806724	834.242759848	3323.01377757	285.492950475	3.81645259894	0.0530062860963
2000.45421335	707.915358014	3084.36957137	376.0	-13.4523586002	-0.0129943958955	-0.00229745330543	1623.52246465	702.860934911	2669.44911607	343.065716507	-1.17505082693	-0.016320150374
2000.45421335	707.915358014	3084.36957137	376.0	-5.71653824317	0.0310982971118	0.00549828449643	1674.14066614	832.291516534	2908.05040526	401.618222586	0.382194126361	0.00530825175501
2000.45421335	707.915358014	3084.36957137	376.0	3.16237936596	0.280987394913	0.0496795252676	1988.06021088	862.608979783	3181.90903826	331.239847597	1.72842878176	0.0240059553023
2000.45421335	707.915358014	3084.36957137	376.0	11.3854545612	0.791043791587	0.13985922765	2371.98868037	748.809648498	3435.53906742	314.74073855	5.10795585941	0.0709438313807
2000.45421335	707.915358014	3084.36957137	376.0	-9.8871305332	0.050971170595	0.00901187598921	1695.88410853	686.149080518	2779.41392572	397.380736674	-0.505403545856	-0.00701949369245
2000.45421335	707.915358014	3084.36957137	376.0	-9.49855901527	0.0521950095387	0.00922825486894	1698.49284076	738.584923341	2791.39890738	354.321143285	-0.326020911997	-0.00452806822218
2000.45421335	707.915358014	3084.36957137	376.0	4.23843509758	0.465076530121	0.082227109286	2246.92019424	678.621525037	3215.09857382	289.556854538	2.03046246887	0.0282008676231
2000.45421335	707.915358014	3084.36957137	376.0	19.105139234	1.76403762706	0.31188784071	2454.76503688	870.240466879	3673.64267247	348.637168705	8.4001005009	0.116668062512
2000.45421335	707.915358014	3084.36957137	376.0	-13.0880652054	-0.11430518127	-0.0202095440718	1514.22360651	768.050754923	2680.68527069	398.410909258	-1.17153288434	-0.0162712900602
2000.45421335	707.915358014	3084.36957137	376.0	6.49380399435	0.472639373007	0.0835642455812	2246.52273208	752.469408782	3284.66248579	285.670344933	3.11283413177	0.0432338073857
2000.45421335	707.915358014	3084.36957137	376.0	-19.0635544033	-0.102650486145	-0.0181489544103	1524.38429515	643.610483562	2496.37910013	328.384321415	-2.7493383257	-0.0381852545236
2000.45421335	707.915358014	3084.36957137	376.0	11.1265631692	0.643024051861	0.113688835195	2380.6333012	732.111906364	3427.5539001	314.808692534	4.85068519536	0.0673706277133
2000.45421335	707.915358014	3084.36957137	376.0	14.4667577677	0.646801984818	0.114356786566	2416.77364596	719.03324406	3530.57784592	394.770955898	5.42477502945	0.0753440976312
2000.45421335	707.915358014	3084.36957137	376.0	3.58831396466	0.460867885734	0.0814830066715	2236.02307538	547.03717901	3195.04643542	411.986181024	1.58399143743	0.0219998810754
2000.45421335	707.915358014	3084.36957137	376.0	-6.7668816184	0.202110465131	0.0357338163245	1879.36971042	563.717803377	2875.6539338	432.566419998	-0.0307969609196	-0.000427735568328
2000.45421335	707.915358014	3084.36957137	376.0	3.4191710987	0.292452436282	0.0517065835011	2003.28986746	879.973867488	3189.82944433	306.565709377	1.99229635744	0.0276707827423
2000.45421335	707.915358014	3084.36957137	376.0	9.43301708691	0.361270121327	0.0638737838273	2089.88254743	882.928134289	3375.31868006	402.507998343	3.55934258097	0.0494353136246
2000.45421335	707.915358014	3084.36957137	376.0	-10.2732267943	0.199214280103	0.0352217609801	1879.06621219	589.73414741	2767.50529013	298.704930525	-0.587255499081	-0.00815632637613
2000.45421335	707.915358014	3084.36957137	376.0	1.65730444474	0.353748743893	0.0625439787646	2083.309394	655.128535231	3135.48696537	397.049036139	1.3550232458	0.0188197673028
2000.45421335	707.915358014	3084.36957137	376.0	-10.022651148	0.0753796242769	0.0133273734577	1724.26311105	654.120897874	2775.23396911	396.849960193	-0.561092366742	-0.00779294953808
2000.45421335	707.915358014	3084.36957137	376.0	4.01911518911	0.318315618767	0.0562792819602	2032.93882041	721.225844136	3208.3339373	454.169272748	1.69849488904	0.0235902067923
2000.45421335	707.915358014	3084.36957137	376.0	11.4419866733	1.06178442853	0.187727091325	2256.75768767	864.053428921	3437.28272668	316.471610084	5.34686153083	0.0742619657059
2000.45421335	707.915358014	3084.36957137	376.0	-5.36518265816	0.151569839496	0.0267980621457	1817.01585243	681.474796506	2918.88751001	420.39686107	0.332213774821	0.00461408020585
2000.45421335	707.915358014	3084.36957137	376.0	4.52423200855	0.295229754146	0.0521976227273	2006.57129855	865.307260277	3223.91360678	352.03504795	2.07724557733	0.0288506330185
2000.45421335	707.915358014	3084.36957137	376.0	3.71541188121	0.418646136582	0.0740180580944	2173.57443697	588.988165592	3198.96660488	436.404002323	1.62398410153	0.0225553347435
2000.45421335	707.915358014	3084.36957137	376.0	8.24035599956	0.46346400255	0.0819420089375	2239.9838553	678.641109692	3338.53260439	419.907639397	2.5692394809	0.0356838816792
2000.45421335	707.915358014	3084.36957137	376.0	5.96572917693	0.345298931003	0.0610500231617	2073.51944908	808.74060858	3268.37470681	386.11464915	2.2630956946	0.0314318846473
2000.45421335	707.915358014	3084.36957137	376.0	5.96965724584	0.414936048923	0.0733621020019	2166.6785294	640.84530628	3268.49586297	460.972027287	1.91186754293	0.0265537158741
2000.45421335	707.915358014	3084.36957137	376.0	12.5660224425	0.565810502154	0.100037217495	2387.24011624	650.055707073	3471.95214391	434.656320603	4.01149363904	0.0557151894312
2000.45421335	707.915358014	3084.36957137	376.0	4.43199097871	0.446554765715	0.0789523984645	2214.18426306	585.592447435	3221.06855252	421.291842025	1.69904531099	0.0235978515415
2000.45421335	707.915358014	3084.36957137	376.0	-12.5489979509	-0.0026472515945	-0.000468043068334	1631.85059061	628.577972256	2697.31209706	436.883534193	-1.36793262957	-0.0189990642995
2000.45421335	707.915358014	3084.36957137	376.0	-0.396198207436	0.312087567214	0.0551781413037	2028.13144358	699.569528335	3072.14935441	344.448382499	1.02232222385	0.0141989197757
2000.45421335	707.915358014	3084.36957137	376.0	-6.91729853624	0.234087443584	0.0413874546648	1922.49843921	571.302605307	2871.01452015	377.213475637	0.0330035202639	0.000458382225888
2000.45421335	707.915358014	3084.36957137	376.0	9.84030468376	0.442863237084	0.0782997236712	2199.975024	819.151523825	3387.88093476	368.75438694	3.91873003852	0.0544268060905
2000.45421335	707.915358014	3084.36957137	376.0	-0.666522563155	0.271087888209	0.0479292588771	1973.71386663	752.425918216	3063.81155224	337.671767392	0.986771504622	0.0137051597864
2000.45421335	707.915358014	3084.36957137	376.0	-13.93902242	-0.0918452308417	-0.0162385485929	1533.97835938	667.857047727	2654.4386053	452.603198193	-1.80956810165	-0.0251328903006
2000.45421335	707.915358014	3084.36957137	376.0	-5.59490649019	0.146780110185	0.0259512217441	1810.09631578	655.970173451	2911.80197804	445.73548881	0.231685397816	0.00321785274744
2000.45421335	707.915358014	3084.36957137	376.0	-7.58837303203	0.0593819418828	0.0104989289043	1707.62893476	792.391242003	2850.3161026	350.295925845	0.0480587184911	0.000667482201265
2000.45421335	707.915358014	3084.36957137	376.0	-14.634895511	0.0898557780092	0.0158868065787	1742.90588387	602.304808849	2632.97530743	287.76461471	-1.48117810817	-0.0205719181691
2000.45421335	707.915358014	3084.36957137	376.0	17.4487191543	1.69411737447	0.2995257027	2404.39189441	878.421844877	3622.55255555	339.738816265	7.74271321572	0.107537683552
2000.45421335	707.915358014	3084.36957137	376.0	-10.1827233019	-0.112610666122	-0.0199099480414	1515.46473181	810.640920604	2770.29675231	444.191099889	-0.589454084358	-0.00818686228275
2000.45421335	707.915358014	3084.36957137	376.0	8.8839613408	0.585337791845	0.103489708601	2418.22369364	608.725117343	3358.38377169	331.434960712	3.38639080669	0.0470332056484
2000.45421335	707.915358014	3084.36957137	376.0	6.2858224235	0.387611819338	0.0685310854558	2133.29769199	778.191081822	3278.24756551	366.758791697	2.46413139136	0.0342240471022
2000.45421335	707.915358014	3084.36957137	376.0	2.12422980101	0.381156301156	0.0673897279272	2123.45117232	702.449174524	3149.88866898	323.988322132	1.25897965793	0.0174858285824
2000.45421335	707.915358014	3084.36957137	376.0	13.2889170231	1.41084692353	0.249442525377	2385.64070778	777.313553034	3494.24888439	331.294623576	5.82747288186	0.0809371233592
2000.45421335	707.915358014	3084.36957137	376.0	7.51733081808	0.579428788156	0.10244497669	2417.75201689	533.416662496	3316.2318357	365.063156308	2.41747478749	0.0335760387151
2000.45421335	707.915358014	3084.36957137	376.0	6.96931497605	0.332967285192	0.058869746321	2056.26283862	838.453570577	3299.32900182	404.612592625	2.5303199661	0.0351433328625
2000.45421335	707.915358014	3084.36957137	376.0	-16.4851985371	0.0107078380744	0.00189318212066	1650.3786193	636.679832604	2575.90512391	288.846672007	-1.89632009771	-0.0263377791348
2000.45421335	707.915358014	3084.36957137	376.0	-13.2050539303	-0.0317590197893	-0.00561510250872	1600.3447523	655.218282823	2677.07690606	421.513870933	-1.43918384313	-0.0199886644879
2000.45421335	707.915358014	3084.36957137	376.0	-3.92203946371	0.219698857483	0.0388435037982	1902.67945482	628.133666606	2963.39937957	432.586258148	0.537066615518	0.00745925854887
2000.45421335	707.915358014	3084.36957137	376.0	6.58232839315	0.484661646945	0.0856898244244	2269.17623268	586.300487452	3287.39290541	431.916185276	1.95288561002	0.0271234112503
2000.45421335	707.915358014	3084.36957137	376.0	-4.13381980223	0.226430327425	0.0400336505349	1914.87424652	706.435575305	2956.86729125	335.557469429	0.515040690753	0.00715334292713
2000.45421335	707.915358014	3084.36957137	376.0	3.70374358242	0.543979647561	0.0961774482958	2365.57983203	534.112063549	3198.60671142	298.914815849	1.50494836834	0.0209020606714
2000.45421335	707.915358014	3084.36957137	376.0	11.7969226332	0.5631162372	0.0995608623055	2352.24748067	735.096762795	3448.23026342	360.886019955	4.63325417807	0.0643507524733
2000.45421335	707.915358014	3084.36957137	376.0	7.79420942701	0.323383489951	0.0571752987892	2042.51884712	875.030524042	3324.77179526	407.222424102	2.87049122573	0.0398679336907
2000.45421335	707.915358014	3084.36957137	376.0	9.7667902922	0.445821615532	0.0788227750233	2177.31812241	871.539284911	3385.61347924	336.756071915	4.29504805436	0.0596534451994
2000.45421335	707.915358014	3084.36957137	376.0	-3.60558884484	0.347047398734	0.0613591581919	2077.23949534	585.355203957	2973.15988617	310.565186876	0.488507221082	0.00678482251503
2000.45421335	707.915358014	3084.36957137	376.0	17.1783180673	1.52607663058	0.269815528745	2335.06734361	884.332515493	3614.21238671	394.812527602	7.01188556841	0.0973872995612
2000.45421335	707.915358014	3084.36957137	376.0	-13.2024159024	0.0386302376203	0.00682995714645	1682.16755505	660.766720765	2677.15827259	334.223996773	-1.14216619449	-0.0158634193679
2000.45421335	707.915358014	3084.36957137	376.0	9.75687193298	0.584709709384	0.103378661489	2422.60205855	579.079962668	3385.30756038	383.625539166	3.20961467421	0.0445779815863
2000.45421335	707.915358014	3084.36957137	376.0	-5.89723418208	0.147262517136	0.0260365129308	1812.89462914	707.837833359	2902.4770747	381.744612204	0.284827734312	0.00395594075433
2000.45421335	707.915358014	3084.36957137	376.0	5.79489547889	0.40596413397	0.071775836982	2155.20775812	696.564966205	3263.10556421	411.332839888	1.89688813038	0.0263456684774
2000.45421335	707.915358014	3084.36957137	376.0	0.537727300814	0.277808367167	0.0491174623704	1983.11526354	796.419507306	3100.95506861	321.420297761	1.08733515418	0.0151018771414
2000.45421335	707.915358014	3084.36957137	376.0	2.91162039695	0.298268964174	0.0527349653773	2011.3832529	839.343264349	3174.17470492	323.448187673	1.65315576068	0.0229604966761
2000.45421335	707.915358014	3084.36957137	376.0	14.7187073416	1.70816306235	0.302009027997	2430.85976028	824.293070158	3538.34890191	283.196071467	7.00545964492	0.0972980506239
2000.45421335	707.915358014	3084.36957137	376.0	11.1611081366	0.571216225477	0.100992967729	2347.42248925	745.800708827	3428.61939456	335.396196486	4.64418179662	0.0645025249531
2000.45421335	707.915358014	3084.36957137	376.0	1.62717704377	0.268590505397	0.0474877131182	1969.27574031	788.944972206	3134.55772498	376.337012458	1.35587766806	0.0188316342786
2000.45421335	707.915358014	3084.36957137	376.0	8.6406106497	0.566227987835	0.100111030381	2396.06444171	577.092405602	3350.87793703	377.72108971	2.82831099491	0.0392820971515
2000.45421335	707.915358014	3084.36957137	376.0	11.3354235991	0.549489560777	0.0971516196565	2223.97593494	873.676691309	3433.99592764	336.343301395	5.0314723353	0.0698815602125
2000.45421335	707.915358014	3084.36957137	376.0	-7.28972456438	0.0582190888662	0.0102933325435	1705.79421521	776.42501241	2859.52752507	377.308297446	0.0905269018307	0.00125731808098
2000.45421335	707.915358014	3084.36957137	376.0	5.54116047866	0.564852036294	0.0998677574777	2397.00180547	541.549668518	3255.27943907	316.727965084	2.05109219279	0.0284873915665
2000.45421335	707.915358014	3084.36957137	376.0	-5.82011366978	0.272458139344	0.0481715239294	1973.10272423	548.000291148	2904.85575632	383.752740938	0.21273899164	0.00295470821722
2000.45421335	707.915358014	3084.36957137	376.0	6.48594789948	0.368256445801	0.0651089897102	2105.22181127	788.283985184	3284.42017479	390.914378339	2.37644208231	0.0330061400321
2000.45421335	707.915358014	3084.36957137	376.0	12.5009982745	0.551031503255	0.0974242403209	2367.56849356	646.842544463	3469.94655826	455.535520242	3.77495268445	0.0524298983952
2000.45421335	707.915358014	3084.36957137	376.0	-14.7791578211	-0.00606092253108	-0.00107159167805	1631.42017006	689.19935462	2628.52572463	307.906199946	-1.44703703222	-0.0200977365586
2000.45421335	707.915358014	3084.36957137	376.0	7.80086535767	0.495845042824	0.0876670867794	2288.40001012	633.164715378	3324.97708876	403.412363261	2.44795399834	0.033999361088
2000.45421335	707.915358014	3084.36957137	376.0	5.44860717801	0.375091228322	0.0663174024614	2112.13753988	734.74108668	3252.42475323	405.546126666	1.87643588099	0.0260616094582
2000.45421335	707.915358014	3084.36957137	376.0	3.06974273086	0.340655388747	0.0602290291278	2069.86937	807.690773648	3179.05178208	301.491638428	1.77866520811	0.024703683446
2000.45421335	707.915358014	3084.36957137	376.0	-16.3545881257	-0.0427900787592	-0.00756543118091	1589.15631866	638.940245594	2579.9336317	351.83706744	-2.03465400708	-0.0282590834316
2000.45421335	707.915358014	3084.36957137	376.0	7.7120915816	0.578913795838	0.1023539243	2413.66772659	586.553913921	3322.23897743	322.01733691	2.93998677501	0.0408331496528
2000.45421335	707.915358014	3084.36957137	376.0	8.24454157161	0.552258578936	0.0976411914668	2374.06183153	561.780488345	3338.6617029	402.81938302	2.46042344024	0.0341725477812
2000.45421335	707.915358014	3084.36957137	376.0	14.1310264002	0.535730838128	0.0947190307865	2322.3552736	760.356564537	3520.22264978	437.510811636	4.88399898471	0.0678333192321
2000.45421335	707.915358014	3084.36957137	376.0	-17.0341999562	-0.0427575869259	-0.00755968651448	1586.61817225	602.425052106	2558.97189119	369.928666838	-2.38151052451	-0.0330765350626
2000.45421335	707.915358014	3084.36957137	376.0	-4.47290582494	0.226027355759	0.0399624037763	1912.69849965	657.01792852	2946.40862515	376.692196981	0.48900591254	0.00679174878527
2000.45421335	707.915358014	3084.36957137	376.0	-17.7086618182	-0.0328653928273	-0.00581071301755	1599.70106048	609.07599756	2538.16899475	329.391936708	-2.38301656711	-0.033097452321
2000.45421335	707.915358014	3084.36957137	376.0	-1.11271025618	0.165410474845	0.0292451334591	1835.53668472	782.370652453	3050.04947481	432.142137634	1.04855884107	0.014563317237
2000.45421335	707.915358014	3084.36957137	376.0	-13.9536349917	0.0761917421532	0.0134709586551	1725.52223022	588.008503852	2653.98789958	340.457165508	-1.40610127696	-0.0195291844023
2000.45421335	707.915358014	3084.36957137	376.0	0.680644729105	0.374163169452	0.0661533185028	2114.60138423	686.156934149	3105.36317028	304.604851902	1.01434853813	0.0140881741407
2000.45421335	707.915358014	3084.36957137	376.0	1.26973289176	0.22764437715	0.0402482986475	1913.96864281	763.066038205	3123.53282632	446.498145305	1.36483119309	0.018955988793
2000.45421335	707.915358014	3084.36957137	376.0	15.3879393071	1.48285036497	0.262172978248	2476.64136374	704.718739705	3558.99048902	377.630385569	6.11514259861	0.0849325360918
2000.45421335	707.915358014	3084.36957137	376.0	4.53548737659	0.47228880768	0.0835022644413	2252.83328115	585.410973676	3224.26076392	386.016509095	1.66278393846	0.0230942213676
2000.45421335	707.915358014	3084.36957137	376.0	7.38300068984	0.456496884741	0.0807101988581	2225.26906865	770.687997179	3312.0885981	316.13153227	3.27469472499	0.0454818711805
2000.45421335	707.915358014	3084.36957137	376.0	-2.72976987163	0.28189609404	0.0498401863579	1985.55379175	615.594278244	3000.17338008	399.025310086	0.743351367964	0.0103243245551
2000.45421335	707.915358014	3084.36957137	376.0	13.5465845318	0.558623105779	0.0987664614178	2376.22951629	658.685010144	3502.19630263	467.281776188	4.09919117987	0.0569332108315
2000.45421335	707.915358014	3084.36957137	376.0	8.83817046399	0.466768710744	0.0825262925644	2230.19976335	797.794500409	3356.97141182	328.97714806	3.82325552444	0.0531007711728
2000.45421335	707.915358014	3084.36957137	376.0	5.00586614558	0.365068181891	0.064545293828	2102.60691192	799.379112425	3238.76898354	336.782959199	2.24731700945	0.0312127362424
2000.45421335	707.915358014	3084.36957137	376.0	-8.17392788423	-0.00609602782007	-0.00107779841232	1630.84647881	772.049235724	2832.25542692	429.359712382	-0.149425702019	-0.00207535697248
2000.45421335	707.915358014	3084.36957137	376.0	12.3561587903	0.508521025777	0.0899082435957	2295.60905535	749.981553864	3465.47917328	419.888564069	4.30617946232	0.0598080480877
2000.45421335	707.915358014	3084.36957137	376.0	-17.4979165795	0.0357978549491	0.00632918227531	1678.4051641	568.438567618	2544.66915677	297.825425052	-2.26454266269	-0.0314519814263
2000.45421335	707.915358014	3084.36957137	376.0	-10.0329850408	-0.104428448044	-0.0184633041096	1523.88626223	785.922988225	2774.91523367	465.105983216	-0.661194638158	-0.0091832588633
2000.45421335	707.915358014	3084.36957137	376.0	-0.987630665877	0.132059208835	0.0233485164136	1795.46271943	851.314125274	3053.90739163	407.13054693	1.09202852271	0.0151670628155
2000.45421335	707.915358014	3084.36957137	376.0	-2.92632050645	0.271836625738	0.0480616382139	1973.45396237	658.385803809	2994.11103211	362.271265922	0.709041577961	0.00984779969391
2000.45421335	707.915358014	3084.36957137	376.0	-3.31515192179	0.327513820252	0.0579055552072	2051.12473073	646.43691062	2982.11803425	284.556392894	0.450012338128	0.00625017136289
2000.45421335	707.915358014	3084.36957137	376.0	9.66777660158	0.550821667339	0.0973871406186	2329.14939092	743.622327512	3382.55953109	309.787812661	4.23465378311	0.0588146358766
2000.45421335	707.915358014	3084.36957137	376.0	-13.3938269285	0.0487830237388	0.00862500419711	1694.19903886	662.516800846	2671.25444914	314.538609442	-1.16127677286	-0.0161288440675
2000.45421335	707.915358014	3084.36957137	376.0	16.8162234379	1.15888494578	0.204894792393	2284.18054992	878.834649751	3603.04405014	440.028850471	6.39670942689	0.0888431864846
2000.45421335	707.915358014	3084.36957137	376.0	3.62966527216	0.444393792339	0.0785703310359	2217.02615084	692.171903435	3196.32186256	287.123808293	1.84615260661	0.0256410084251
2000.45421335	707.915358014	3084.36957137	376.0	-11.5338906043	-0.03234059542	-0.00571792705446	1601.56990584	808.798927569	2728.62175917	318.252925762	-0.657379715346	-0.00913027382424
2000.45421335	707.915358014	3084.36957137	376.0	-3.05537969639	0.257187874877	0.0454716893347	1951.41995723	600.799151954	2990.13036972	437.911260533	0.66263693761	0.00920329080014
2000.45421335	707.915358014	3084.36957137	376.0	0.312527615461	0.319849151154	0.0565504156921	2034.77103381	593.22892629	3094.00907804	466.009117938	1.15926511015	0.0161009043077
2000.45421335	707.915358014	3084.36957137	376.0	-9.38840877813	0.0174419435867	0.00308379483499	1655.67373122	675.992799054	2794.79634778	463.129817504	-0.615285051228	-0.0085456257115
2000.45421335	707.915358014	3084.36957137	376.0	-4.67980614861	0.0336294188016	0.0059457954034	1676.76804534	833.582207271	2940.02705452	429.676801908	0.53268405046	0.00739838958973
2000.45421335	707.915358014	3084.36957137	376.0	14.4583642089	0.665286274244	0.117624871684	2418.01089348	721.771192007	3530.31895754	390.536872059	5.49443971777	0.0763116627467
2000.45421335	707.915358014	3084.36957137	376.0	3.38071886639	0.418938815349	0.0740698046939	2174.328888	586.557940494	3188.64343538	427.75660688	1.57794610607	0.0219159181399
2000.45421335	707.915358014	3084.36957137	376.0	-6.49755818574	0.0191250935244	0.00338138145764	1660.30560299	831.969079867	2883.9608638	391.686180947	0.256783350859	0.0035664354286
2000.45421335	707.915358014	3084.36957137	376.0	-15.7161212992	-0.0589905512448	-0.0104297297109	1572.10827814	669.018850466	2599.62630822	358.499179615	-1.83999216227	-0.0255554466982
2000.45421335	707.915358014	3084.36957137	376.0	3.88595920284	0.220619151092	0.0390062148324	1904.99058958	839.353637561	3204.22691457	459.882687435	1.71994516244	0.0238881272562
2000.45421335	707.915358014	3084.36957137	376.0	-1.3535430564	0.16886468669	0.0298558498392	1840.58561861	794.034152412	3042.6213012	408.001530176	1.01762728341	0.0141337122696
2000.45421335	707.915358014	3084.36957137	376.0	-5.28049701929	0.286588632182	0.0506698430308	1991.6957954	532.78251882	2921.49952809	397.021213862	0.290389277661	0.00403318441196
2000.45421335	707.915358014	3084.36957137	376.0	0.760095536519	0.448620785181	0.0793176777194	2222.21353251	602.204029727	3107.81372681	283.396164575	0.913848628347	0.0126923420604
2000.45421335	707.915358014	3084.36957137	376.0	-8.86030116773	0.0421588786216	0.00745383285388	1687.35359953	795.184546835	2811.08513822	328.546991857	-0.17976728032	-0.00249676778222
2000.45421335	707.915358014	3084.36957137	376.0	-4.57589437445	0.204013829361	0.0360703375814	1883.6677665	660.454827959	2943.23207766	399.109483203	0.47263107618	0.00656432050251
2000.45421335	707.915358014	3084.36957137	376.0	-19.8628966113	-0.02586767418	-0.00457349260608	1600.54161685	531.303986399	2471.7244323	339.878829051	-3.27118614053	-0.0454331408406
2000.45421335	707.915358014	3084.36957137	376.0	13.5254865167	0.501273399324	0.0886268386358	2287.8536123	746.820647396	3501.54556187	466.871302175	4.29948366567	0.0597150509121
2000.45421335	707.915358014	3084.36957137	376.0	1.99070965368	0.513525903332	0.0907931229371	2318.8179446	533.776139913	3145.77041418	293.176329671	1.09020682397	0.015141761444
2000.45421335	707.915358014	3084.36957137	376.0	-0.789341997936	0.329274742221	0.0582168921889	2047.97241387	554.440103759	3060.02334697	457.610829337	0.985036885958	0.0136810678605
2000.45421335	707.915358014	3084.36957137	376.0	17.763892209	1.53891825299	0.272085971179	2379.65239804	838.77160332	3632.27365735	413.849655994	6.98097627742	0.0969580038531
2000.45421335	707.915358014	3084.36957137	376.0	-15.4561132619	0.00242517170815	0.00042877859055	1640.9876375	667.670524877	2607.645917	298.987754626	-1.62054617787	-0.0225075858037
2000.45421335	707.915358014	3084.36957137	376.0	-12.0335837143	0.200803556628	0.0355027504646	1881.04753532	537.964653	2713.20937694	294.197188617	-0.964635710498	-0.0133977182014
2000.45421335	707.915358014	3084.36957137	376.0	-18.2297478578	0.03839090778	0.00678764281825	1681.42387722	553.542655315	2522.0967755	287.130242965	-2.46493706046	-0.0342352369509
2000.45421335	707.915358014	3084.36957137	376.0	3.22484729637	0.446487907152	0.0789405776436	2214.58707414	538.302456605	3183.8357801	430.946249357	1.55059542308	0.0215360475428
2000.45421335	707.915358014	3084.36957137	376.0	-4.49006100206	0.183012577296	0.032357244925	1859.22137677	741.06782664	2945.87949608	345.590292671	0.49574862606	0.00688539758416
2000.45421335	707.915358014	3084.36957137	376.0	-2.58083497049	0.205331901094	0.0363033771382	1887.40372738	752.598080718	3004.76708285	364.765274755	0.795740441368	0.0110519505746
2000.45421335	707.915358014	3084.36957137	376.0	3.53294661747	0.433821473905	0.0767011092476	2196.05900194	577.894695117	3193.33870181	419.385004751	1.5890927101	0.0220707320847
2000.45421335	707.915358014	3084.36957137	376.0	6.37847628243	0.349259094459	0.0617501935041	2077.92776661	796.588436245	3281.10535294	406.589150086	2.24240593349	0.031144526854
2000.45421335	707.915358014	3084.36957137	376.0	11.6247961376	1.22319972343	0.216265863407	2389.61917517	745.882566897	3442.92124617	307.419504097	5.29202098409	0.0735002914456
2000.45421335	707.915358014	3084.36957137	376.0	11.5739631354	0.447876651534	0.0791861123645	2203.4911655	831.618737288	3441.35336852	406.243465724	4.29583851716	0.0596644238494
2000.45421335	707.915358014	3084.36957137	376.0	6.04531703144	0.330688331665	0.0584668196013	2053.82493922	859.501395185	3270.82949038	357.503155973	2.58758123198	0.035938628222
2000.45421335	707.915358014	3084.36957137	376.0	9.21375523045	0.490491661135	0.086720590724	2280.16781104	667.379810789	3368.55583407	421.008212248	2.88583197941	0.040080999714
2000.45421335	707.915358014	3084.36957137	376.0	-9.81640927181	0.0903836391752	0.0159801342247	1743.77719455	702.000868931	2781.59523079	335.817167301	-0.407906566164	-0.0056653689745
2000.45421335	707.915358014	3084.36957137	376.0	7.68081105478	0.574473889419	0.101568933773	2409.82708171	541.796663844	3321.27417037	369.650424816	2.46065677346	0.0341757885203
2000.45421335	707.915358014	3084.36957137	376.0	-1.69880099072	0.19580455657	0.0346189102846	1874.8136843	768.814386902	3031.97227053	388.344199329	0.947881811225	0.0131650251559
2000.45421335	707.915358014	3084.36957137	376.0	1.61988178726	0.435226198347	0.0769494692975	2201.11089598	608.480600495	3134.33271231	324.741215827	1.18288117591	0.016428905221
2000.45421335	707.915358014	3084.36957137	376.0	7.74084546296	0.325013994977	0.0574635776127	2044.94293565	860.62662311	3323.12585339	417.556294636	2.74262960604	0.0380920778617
2000.45421335	707.915358014	3084.36957137	376.0	-20.5613160425	-0.0858496960215	-0.0151785176841	1541.97751706	612.589137651	2450.18259588	295.61594117	-3.13561680374	-0.0435502333853
2000.45421335	707.915358014	3084.36957137	376.0	12.2506536016	0.574596737569	0.101590653743	2399.20748295	645.672362934	3462.22500335	417.345157463	4.04419839507	0.0561694221538
2000.45421335	707.915358014	3084.36957137	376.0	-3.3650543006	0.143365787393	0.0253475578842	1808.6550352	771.87830698	2980.57886046	400.045518275	0.717152509122	0.00996045151559
2000.45421335	707.915358014	3084.36957137	376.0	-10.3916058618	-0.0379904980372	-0.00671684901648	1594.76978793	846.742403795	2763.85404219	322.341850466	-0.41463666946	-0.00575884263139
2000.45421335	707.915358014	3084.36957137	376.0	-9.62874875181	0.161745090387	0.0285970810444	1830.36635581	604.760673108	2787.38337476	352.256345844	-0.443773878566	-0.00616352609119
2000.45421335	707.915358014	3084.36957137	376.0	3.43579792507	0.299123946805	0.0528861292088	2012.68622928	857.43831815	3190.3422771	320.217729669	1.88005534029	0.0261118797262
2000.45421335	707.915358014	3084.36957137	376.0	-14.9886745092	-0.115054263106	-0.0203419842832	1513.62520352	766.174624769	2622.06345565	342.263627363	-1.47636611487	-0.0205050849288
2000.45421335	707.915358014	3084.36957137	376.0	10.5879355035	0.520316657684	0.0919937513586	2310.28395186	737.433909228	3410.94063227	363.222771189	4.10219484715	0.0569749284326
2000.45421335	707.915358014	3084.36957137	376.0	6.65857704587	0.319227082456	0.0564404318345	2037.79171603	868.148751251	3289.74469566	383.804228373	2.62616574204	0.036474524195
2000.45421335	707.915358014	3084.36957137	376.0	-7.87269989836	0.209999065274	0.0371285476085	1893.90195709	657.793939804	2841.54641126	289.85051436	-0.16516792389	-0.00229399894292
2000.45421335	707.915358014	3084.36957137	376.0	17.4737582222	1.52516101056	0.269653644018	2376.94261798	836.332045079	3623.32485295	410.050189887	6.89543263777	0.0957698977468
2000.45421335	707.915358014	3084.36957137	376.0	15.005513568	0.616316392042	0.108966830276	2413.3283607	710.635250266	3547.19506589	423.231454917	5.30174990758	0.0736354153831
2000.45421335	707.915358014	3084.36957137	376.0	-10.3437300017	0.0610313363839	0.0107905474512	1708.7001525	710.517386477	2765.33071065	346.113171674	-0.505290232613	-0.0070179198974
2000.45421335	707.915358014	3084.36957137	376.0	1.18576288245	0.361729613789	0.0639550236543	2093.60239321	597.892982606	3120.9428809	429.447505088	1.29902079199	0.0180419554443
2000.45421335	707.915358014	3084.36957137	376.0	11.2676914561	0.396932104898	0.0701789435817	2134.85960615	872.425331818	3431.90681803	424.621880061	4.06680789186	0.0564834429425
2000.45421335	707.915358014	3084.36957137	376.0	5.10284444961	0.39438174264	0.0697280308769	2138.07643621	659.705557028	3241.76015284	443.978159607	1.8075511043	0.0251048764486
2000.45421335	707.915358014	3084.36957137	376.0	-5.74455426095	0.277037723652	0.048981209981	1980.37857093	579.056436549	2907.18628773	347.751280253	0.237184641835	0.0032942311366
2000.45421335	707.915358014	3084.36957137	376.0	5.17870473838	0.387630134189	0.0685343235835	2134.22658172	787.106191662	3244.09996451	322.767191123	2.38719454235	0.0331554797549
2000.45421335	707.915358014	3084.36957137	376.0	11.4555094979	0.574509243993	0.101575184582	2402.72160132	624.94923049	3437.69982057	410.028988758	3.74594107092	0.0520269593184
2000.45421335	707.915358014	3084.36957137	376.0	-5.49333373983	0.00045908396655	8.11676037041e-05	1638.04198107	812.324863156	2914.93485704	464.568012811	0.320930728182	0.00445737122475
2000.45421335	707.915358014	3084.36957137	376.0	-13.5661538122	0.137880386171	0.0243777203273	1801.18075441	557.612625591	2665.93925118	307.145871174	-1.28430107916	-0.0178375149883
2000.45421335	707.915358014	3084.36957137	376.0	-14.2092048097	0.052541894479	0.00928958530393	1698.3837019	630.098826696	2646.10518188	317.622653292	-1.38173668822	-0.0191907873364
2000.45421335	707.915358014	3084.36957137	376.0	10.8408005335	0.53034322265	0.093766482081	2334.43163117	690.778193007	3418.73992431	393.530100139	3.81076222746	0.0529272531591
2000.45421335	707.915358014	3084.36957137	376.0	-9.07296195271	0.246879638402	0.0436491581333	1941.52728526	572.952633891	2804.52589368	290.045974522	-0.398654930081	-0.0055368740289
2000.45421335	707.915358014	3084.36957137	376.0	-1.63113233827	0.243150772247	0.042989881939	1937.76760889	777.220456636	3034.05942186	319.071356331	0.822779110703	0.0114274876487
2000.45421335	707.915358014	3084.36957137	376.0	-1.09832858065	0.348606753405	0.0616348573913	2077.0102626	591.911919681	3050.49305883	381.570876555	0.962703142899	0.0133708769847
2000.45421335	707.915358014	3084.36957137	376.0	12.5330656904	0.46600512681	0.0823912883328	2220.41274999	837.978180943	3470.93563588	412.544704945	4.64351585733	0.0644932757963
2000.45421335	707.915358014	3084.36957137	376.0	-1.71119145296	0.34064162885	0.0602265963314	2065.36456679	563.158841425	3031.59010288	403.066694665	0.87666247179	0.0121758676637
2000.45421335	707.915358014	3084.36957137	376.0	-3.59424589359	0.302314133172	0.053450164988	2012.14623677	536.297085051	2973.5097447	425.066422884	0.556047031541	0.00772287543807
2000.45421335	707.915358014	3084.36957137	376.0	-20.9311018934	-0.0926691914632	-0.0163842276279	1534.62615662	612.507255357	2438.77703361	291.643621637	-3.24109825377	-0.0450152535247
2000.45421335	707.915358014	3084.36957137	376.0	-14.6799525831	-0.0726941921958	-0.0128525799498	1558.29855382	740.910413062	2631.5855808	332.376613919	-1.40698613133	-0.0195414740462
2000.45421335	707.915358014	3084.36957137	376.0	-4.53471581688	0.129238670678	0.0228498356927	1791.26884574	763.538509551	2944.50217656	389.694821269	0.533758113073	0.00741330712601
2000.45421335	707.915358014	3084.36957137	376.0	-4.07372633386	0.351263771118	0.0621046271425	2082.66197271	549.399232631	2958.7207959	326.659590565	0.45195514689	0.00627715481792
2000.45421335	707.915358014	3084.36957137	376.0	8.10092240555	0.427387048391	0.0755634809744	2175.65212763	833.752856129	3334.23195704	324.826973286	3.62692123546	0.050373906048
2000.45421335	707.915358014	3084.36957137	376.0	4.65038628103	0.367330723093	0.0649453187929	2100.03608901	675.147895444	3227.80467077	452.620686315	1.76196156362	0.0244716883836
2000.45421335	707.915358014	3084.36957137	376.0	8.7379062435	0.472630570468	0.0835626892624	2253.97722949	684.812546258	3353.87889272	415.089116963	2.79751875635	0.0388544271715
2000.45421335	707.915358014	3084.36957137	376.0	20.1869670301	1.55499865035	0.27492904002	2366.13519075	873.016803318	3707.01023982	467.858245751	7.47180526686	0.103775073151
2000.45421335	707.915358014	3084.36957137	376.0	-8.86235345482	0.216564228388	0.0382892907333	1899.41927833	533.853484649	2811.0218381	377.749075125	-0.367900422138	-0.00510972808525
2000.45421335	707.915358014	3084.36957137	376.0	-0.717701852674	0.153965130386	0.0272215577061	1820.81438302	787.43392117	3062.23299381	453.984689621	1.09878737724	0.015260935795
2000.45421335	707.915358014	3084.36957137	376.0	8.21906795244	0.555667996886	0.098243988134	2377.87585647	534.745116689	3337.87600234	425.255029183	2.25638303648	0.0313386532845
2000.45421335	707.915358014	3084.36957137	376.0	-7.17134909965	0.205190125122	0.036278310665	1885.87240277	622.719351967	2863.17866188	354.586907142	0.0226102826187	0.000314031703037
2000.45421335	707.915358014	3084.36957137	376.0	-9.13329132377	-0.113412102255	-0.0200516446703	1513.9469275	849.889699109	2802.66511291	438.828486306	-0.301431056223	-0.00418654244755
2000.45421335	707.915358014	3084.36957137	376.0	8.54302970717	0.477845200093	0.0844846534818	2246.92677954	780.829329001	3347.86818013	320.112071587	3.74203972788	0.0519727739984
2000.45421335	707.915358014	3084.36957137	376.0	-19.1211466363	-0.114302609571	-0.0202090893866	1508.37274844	622.753483184	2494.60274282	363.476511196	-2.99900930185	-0.0416529069702
2000.45421335	707.915358014	3084.36957137	376.0	10.3943632301	0.382074004073	0.0675519809181	2121.67159992	839.663276865	3404.97014797	443.635271186	3.48067360925	0.0483426890173
2000.45421335	707.915358014	3084.36957137	376.0	-12.3934081855	0.119630169101	0.0211510199966	1778.08170456	582.710928821	2702.11106044	341.318427053	-1.03789022783	-0.0144151420532
2000.45421335	707.915358014	3084.36957137	376.0	-9.81629417425	0.173078321956	0.0306008348578	1845.70329117	626.16290126	2781.59878082	309.73258839	-0.470006640872	-0.00652787001212
2000.45421335	707.915358014	3084.36957137	376.0	-17.5780682373	-0.018714151753	-0.00330872555746	1617.17398427	634.381080084	2542.19698342	290.641919071	-2.19007155517	-0.0304176604884
2000.45421335	707.915358014	3084.36957137	376.0	2.22615207439	0.387863078084	0.068575508855	2132.46523715	684.060179527	3153.03232856	336.50691188	1.30038027072	0.0180608370933
2000.45421335	707.915358014	3084.36957137	376.0	-8.8713878672	0.17149738644	0.0303213200919	1844.42042521	669.792701055	2810.74318343	296.530057172	-0.303313890007	-0.00421269291677
2000.45421335	707.915358014	3084.36957137	376.0	15.5447294539	1.43354404889	0.253455454188	2373.00602039	810.190528928	3563.8264766	380.629927276	6.35148211938	0.0882150294359
2000.45421335	707.915358014	3084.36957137	376.0	-2.26643304061	0.343216266716	0.0606818010459	2070.12296605	579.037058582	3014.46440031	365.304375671	0.77933004727	0.0108240284343
2000.45421335	707.915358014	3084.36957137	376.0	-15.7245672869	-0.0125239348634	-0.00221427419792	1624.08832721	691.09450168	2599.36580274	284.182973849	-1.65103509263	-0.0229310429533
2000.45421335	707.915358014	3084.36957137	376.0	-7.03625935241	-0.00376124888302	-0.000665001570549	1633.79956383	815.82272603	2867.34532894	417.723039083	0.125931201645	0.00174904446729
2000.45421335	707.915358014	3084.36957137	376.0	4.89273449283	0.378535371534	0.0669263386728	2120.32110821	758.37491864	3235.27958527	356.583558425	2.00324387692	0.0278228316239
2000.45421335	707.915358014	3084.36957137	376.0	-12.7931354026	0.0312780405311	0.00553006374313	1673.20360791	655.390118433	2689.78199579	361.188269439	-1.10632119764	-0.0153655721894
2000.45421335	707.915358014	3084.36957137	376.0	-12.8552749094	0.0581403683264	0.0102794144849	1705.37477299	690.28634268	2687.86538374	292.204268077	-1.02470832867	-0.0142320601205
2000.45421335	707.915358014	3084.36957137	376.0	-17.8127508055	-0.094526413159	-0.0167125907283	1532.56721286	647.526786769	2534.9585057	354.864506066	-2.47790911932	-0.034415404435
2000.45421335	707.915358014	3084.36957137	376.0	-4.05328768001	0.160897119163	0.0284471568535	1833.45761954	830.418242101	2959.35119952	295.475337884	0.459500341055	0.00638194918132
2000.45421335	707.915358014	3084.36957137	376.0	-2.39822490573	0.320434025696	0.0566538234965	2036.95821097	551.285165048	3010.39945212	422.156076104	0.76157344358	0.0105774089386
2000.45421335	707.915358014	3084.36957137	376.0	0.859712897288	0.40261237466	0.0711832345579	2155.46458936	670.085806811	3110.88629437	285.335898196	0.956194250521	0.0132804757017
2000.45421335	707.915358014	3084.36957137	376.0	-13.1489117434	0.0328917040458	0.0058153649303	1675.86374295	694.285021263	2678.80853859	308.65977437	-1.0779349399	-0.0149713186097
2000.45421335	707.915358014	3084.36957137	376.0	1.42066980065	0.264263649119	0.0467227102402	1961.88294567	736.432427196	3128.18827841	429.872905541	1.37253768159	0.0190630233554
2000.45421335	707.915358014	3084.36957137	376.0	-7.44874720908	0.0602810177572	0.0106578885709	1706.91013596	725.23180362	2854.622679	422.480739421	-0.027850657895	-0.000386814692986
2000.45421335	707.915358014	3084.36957137	376.0	7.44608201662	0.443563788803	0.0784235835932	2187.89832097	833.842899822	3314.03425935	292.293038549	3.63160280803	0.0504389278893
2000.45421335	707.915358014	3084.36957137	376.0	-12.9951133045	0.148280261609	0.0262164536084	1814.32054458	571.047072048	2683.55225084	298.184634212	-1.14245270409	-0.0158673986679
2000.45421335	707.915358014	3084.36957137	376.0	-13.1022889267	-0.0868132796873	-0.0153488825473	1541.19481811	830.612745861	2680.24655856	308.438994592	-0.949189486718	-0.0131831873155
2000.45421335	707.915358014	3084.36957137	376.0	-9.050141243	0.024595658179	0.00434859585909	1666.79132522	801.801902243	2805.2297687	336.636541236	-0.20168864009	-0.00280123111236
2000.45421335	707.915358014	3084.36957137	376.0	8.23659324596	0.301016079485	0.0532206646897	2010.80604817	861.418663015	3338.41654716	466.191835977	2.53143304678	0.0351587923164
2000.45421335	707.915358014	3084.36957137	376.0	-3.76990168277	0.269224796229	0.0475998578905	1970.71225895	659.753694495	2968.09187099	337.625917546	0.552904206397	0.00767922508885
2000.45421335	707.915358014	3084.36957137	376.0	-13.3052652535	-0.0909084510029	-0.0160729227374	1538.58992224	786.721645726	2673.9860185	348.67445053	-1.06687611896	-0.0148177238745
2000.45421335	707.915358014	3084.36957137	376.0	3.66932104126	0.437511723502	0.0773535579034	2206.99552438	705.79197432	3197.54499304	284.757494341	1.90232775213	0.0264212187796
2000.45421335	707.915358014	3084.36957137	376.0	-5.39695679751	0.0682999973281	0.0120756713805	1716.33670337	753.566783325	2917.90747812	448.003991432	0.329717982389	0.00457941642207
2000.45421335	707.915358014	3084.36957137	376.0	-0.547283028821	0.245304628969	0.043370691119	1936.21100994	684.877996479	3067.48934016	446.400333742	1.08294311421	0.0150408765863
2000.45421335	707.915358014	3084.36957137	376.0	6.6430498988	0.547118363861	0.0967323839924	2367.68731818	604.61157643	3289.26578106	316.966886449	2.60061513926	0.0361196547119
2000.45421335	707.915358014	3084.36957137	376.0	-13.9350125933	0.104459323311	0.0184687629617	1760.36857002	592.960691968	2654.56228317	301.233021186	-1.33457500492	-0.0185357639572
2000.45421335	707.915358014	3084.36957137	376.0	16.7901299972	0.967677287449	0.171088629323	2320.9717719	836.577013438	3602.23923199	444.690446653	6.27106979181	0.0870981915529
2000.45421335	707.915358014	3084.36957137	376.0	10.1871957461	0.533653194008	0.0943516962531	2335.93106007	699.750726936	3398.58033714	362.898550129	3.85236021088	0.0535050029289
2000.45421335	707.915358014	3084.36957137	376.0	13.1064437663	0.618732224972	0.109393957739	2472.68913793	546.040307221	3488.62073478	469.891289627	3.63356965204	0.0504662451672
2000.45421335	707.915358014	3084.36957137	376.0	-4.04879179522	0.343042014877	0.0606509927293	2071.69719735	577.621917487	2959.48986923	310.170754391	0.424354658224	0.00589381469755
2000.45421335	707.915358014	3084.36957137	376.0	-15.0552362868	0.0432145272713	0.00764047511869	1687.78229585	644.323452224	2620.01044444	287.904696362	-1.54058103246	-0.0213969587842
2000.45421335	707.915358014	3084.36957137	376.0	-16.491112387	-0.038767326845	-0.00685419498675	1581.19822692	545.954823441	2575.72271892	448.569668563	-2.82947671427	-0.0392982876982
2000.45421335	707.915358014	3084.36957137	376.0	-3.76167673016	0.285784242889	0.0505276242732	1991.40152463	600.962575874	2968.34555893	375.981458426	0.575019759315	0.00798638554604
2000.45421335	707.915358014	3084.36957137	376.0	9.74890048102	0.667497599491	0.118015841494	2489.05445708	603.06957619	3385.06169135	292.937658076	4.10645157073	0.0570340495935
2000.45421335	707.915358014	3084.36957137	376.0	-17.5782853426	-0.0548555781084	-0.00969865242369	1577.58386324	670.512193336	2542.19028709	294.094230517	-2.15354103141	-0.0299102921029
2000.45421335	707.915358014	3084.36957137	376.0	3.11859368322	0.396251465794	0.0700586042776	2147.83036571	741.318446449	3180.55852599	291.409713828	1.73257479066	0.0240635387592
2000.45421335	707.915358014	3084.36957137	376.0	-16.6106174214	-0.0988247657309	-0.0174725540543	1528.96910608	674.186207346	2572.036742	368.881428581	-2.13861291831	-0.0297029571988
2000.45421335	707.915358014	3084.36957137	376.0	23.2233662771	1.79134871807	0.316716534312	2498.89552664	849.921935126	3800.66401426	451.846552503	8.99162348781	0.124883659553
2000.45421335	707.915358014	3084.36957137	376.0	14.6331298745	1.63882797088	0.289750348458	2428.93661446	789.96644232	3535.70937656	316.806319777	6.55264109043	0.0910089040338
2000.45421335	707.915358014	3084.36957137	376.0	-12.3354827032	0.0411019803494	0.0072669696516	1685.5044755	719.355915502	2703.89769639	299.037305388	-0.893690265808	-0.0124123648029
2000.45421335	707.915358014	3084.36957137	376.0	-15.3483478409	0.0522922230644	0.00924544255029	1698.0730238	605.9766789	2610.96980085	306.920098154	-1.66744130427	-0.0231589070037
2000.45421335	707.915358014	3084.36957137	376.0	-5.18329605528	0.0285994210787	0.00505647473104	1670.93012643	827.76652489	2924.49756504	425.800913726	0.449051904284	0.00623683200395
2000.45421335	707.915358014	3084.36957137	376.0	-5.95362862807	0.271483577603	0.0479992181052	1974.24261687	618.178362471	2900.73766157	308.316682229	0.158862635149	0.00220642548818
2000.45421335	707.915358014	3084.36957137	376.0	2.04152873111	0.375154677825	0.066328620549	2118.18493619	746.446883406	3147.33786234	282.706042739	1.40590644008	0.0195264783345
2000.45421335	707.915358014	3084.36957137	376.0	4.69165774793	0.384230721064	0.0679332958034	2125.64186738	719.483169499	3229.07763534	383.95259846	1.74497265505	0.0242357313201
2000.45421335	707.915358014	3084.36957137	376.0	8.08853750559	0.452843164548	0.0800642087249	2225.45370151	740.259540344	3333.84996096	368.1367191	3.05888536144	0.0424845189089
2000.45421335	707.915358014	3084.36957137	376.0	7.6627996131	0.564902959761	0.0998767609195	2393.93322892	533.776957858	3320.71863095	393.008444169	2.27748660225	0.0316317583646
2000.45421335	707.915358014	3084.36957137	376.0	3.06045137055	0.457704079166	0.0809236349303	2235.74307302	645.25140386	3178.76520219	297.770725308	1.50053807717	0.0208408066274
2000.45421335	707.915358014	3084.36957137	376.0	11.922651629	0.552512058124	0.0976860074476	2346.81709168	730.223963446	3452.10821031	375.067155181	4.53067113238	0.0629259879497
2000.45421335	707.915358014	3084.36957137	376.0	-8.85911553499	0.0639388101557	0.0113045986838	1709.29557589	645.780267343	2811.12170751	456.045864277	-0.491729065154	-0.00682957034936
2000.45421335	707.915358014	3084.36957137	376.0	-11.6618170231	-0.0608559428527	-0.0107595372795	1570.82131789	774.000818049	2724.67603564	379.853899701	-0.773413079745	-0.0107418483298
2000.45421335	707.915358014	3084.36957137	376.0	8.34828489755	0.451039101666	0.0797452442832	2221.32956906	690.550398939	3341.86153048	429.981562478	2.55379741114	0.0354694084881
2000.45421335	707.915358014	3084.36957137	376.0	-17.7179579959	-0.0681460559835	-0.0120484540282	1562.40411453	652.586567007	2537.88226627	322.891584738	-2.29962106386	-0.0319391814425
2000.45421335	707.915358014	3084.36957137	376.0	0.876924401482	0.256161231673	0.0452901753311	1955.08471271	844.237229514	3111.41716077	312.095218551	1.11827899094	0.0155316526519
2000.45421335	707.915358014	3084.36957137	376.0	-8.76657600226	0.213616112755	0.0377680538818	1897.54115131	602.92042092	2813.9759687	313.514396469	-0.29189661388	-0.00405411963723
2000.45421335	707.915358014	3084.36957137	376.0	9.8655611629	0.395187616305	0.0698705120765	2139.39049992	836.436546309	3388.65993792	412.832891692	3.55354209412	0.0493547513072
2000.45421335	707.915358014	3084.36957137	376.0	6.12567477194	0.376868460162	0.0666316230839	2117.93612079	815.516676208	3273.30802007	339.85522308	2.6772191015	0.037183598632
2000.45421335	707.915358014	3084.36957137	376.0	4.46115249193	0.500838260508	0.088549904616	2299.87114503	618.47900242	3221.96800136	303.617853906	1.90225816332	0.0264202522683
2000.45421335	707.915358014	3084.36957137	376.0	3.5937302861	0.329511640805	0.0582587766628	2050.23283626	768.725674313	3195.21349479	376.254984215	1.57446346034	0.0218675480602
2000.45421335	707.915358014	3084.36957137	376.0	-3.2372171687	0.200725214108	0.0354888992411	1883.46373862	795.11985623	2984.52183006	305.938235209	0.586965211624	0.00815229460589
2000.45421335	707.915358014	3084.36957137	376.0	14.0409386166	0.563256929879	0.0995857372488	2346.1856051	757.793984212	3517.44400959	413.464420283	5.09959438773	0.0708276998295
2000.45421335	707.915358014	3084.36957137	376.0	-12.5130649231	0.196851536276	0.0348040198508	1876.14048827	539.201523989	2698.42040443	283.078392174	-1.07032878135	-0.0148656775187
2000.45421335	707.915358014	3084.36957137	376.0	6.31407788417	0.478144422527	0.0845375570239	2262.34544828	634.847301089	3279.11906834	381.926318969	2.09698175101	0.0291247465418
2000.45421335	707.915358014	3084.36957137	376.0	-2.41690505085	0.19053032643	0.0336864084918	1867.56332685	744.473249101	3009.82328741	397.786711457	0.842930692769	0.0117073707329
2000.45421335	707.915358014	3084.36957137	376.0	-12.5297463291	0.068619851497	0.0121322226833	1716.0620027	609.045002524	2697.90588822	372.798882993	-1.12048559382	-0.0155622999142
2000.45421335	707.915358014	3084.36957137	376.0	3.7117810418	0.267196536758	0.0472412547309	1967.80535691	856.362501142	3198.85461638	374.686758323	1.67972202699	0.0233294725971
2000.45421335	707.915358014	3084.36957137	376.0	-0.29186662133	0.370690493804	0.0655393376599	2107.06061956	560.556170146	3075.36732611	407.7505364	1.08095447979	0.0150132566637
2000.45421335	707.915358014	3084.36957137	376.0	-10.1128189275	0.117682017167	0.0208065801215	1774.48564556	598.010422904	2772.45286156	399.956793091	-0.637949905549	-0.00886041535484
2000.45421335	707.915358014	3084.36957137	376.0	-17.3824897376	0.000245415597623	4.33903107536e-05	1636.26143679	581.049242669	2548.22934715	330.918667692	-2.32967170485	-0.0323565514563
2000.45421335	707.915358014	3084.36957137	376.0	-1.57153847377	0.399671175164	0.0706632205029	2151.33527952	575.289705573	3035.89751688	309.272531784	0.747078567459	0.0103760912147
2000.45421335	707.915358014	3084.36957137	376.0	-6.34163014579	0.0706540488911	0.012491875688	1719.20737635	738.373282252	2888.77026082	431.189602222	0.17613967198	0.00244638433306
2000.45421335	707.915358014	3084.36957137	376.0	-9.12721123751	0.00411647973701	0.00072780759141	1642.91841758	778.37100773	2802.85264524	381.563219936	-0.247600172738	-0.00343889128803
2000.45421335	707.915358014	3084.36957137	376.0	-14.2876624567	-0.111458350811	-0.0197062147827	1516.33500666	805.46749554	2643.68525809	321.882755895	-1.23142617701	-0.0171031413474
2000.45421335	707.915358014	3084.36957137	376.0	0.762917610325	0.291268555058	0.0514972692819	1999.89976297	753.807298381	3107.90076999	354.193708643	1.19864870353	0.0166478986601
2000.45421335	707.915358014	3084.36957137	376.0	-9.529067779	0.083808121052	0.0148175602992	1734.22111178	654.309055955	2790.45790436	401.927736622	-0.465884740853	-0.00647062140074
2000.45421335	707.915358014	3084.36957137	376.0	0.967590789828	0.438473783362	0.0775236533525	2206.0340305	575.628538852	3114.21364726	332.551077908	1.12807304663	0.0156676812032
2000.45421335	707.915358014	3084.36957137	376.0	-3.50589706312	0.18266504536	0.032295800099	1859.55401288	780.888825652	2976.23474915	335.791910621	0.631037995546	0.00876441660481
2000.45421335	707.915358014	3084.36957137	376.0	16.8828582865	1.18580587434	0.209654503949	2317.49650775	849.870007807	3605.09931513	437.732799575	6.40288500437	0.088928958394
2000.45421335	707.915358014	3084.36957137	376.0	16.4381169546	0.656669777672	0.11610144584	2401.16884058	748.673106778	3591.38184882	441.53990146	5.85167979747	0.0812733305205
2000.45421335	707.915358014	3084.36957137	376.0	-4.03411411207	0.276814398445	0.0489417253261	1976.92509715	532.262017198	2959.94258322	450.755468871	0.436838478898	0.0060672010958
2000.45421335	707.915358014	3084.36957137	376.0	-5.89399462242	-0.00563806640717	-0.000996829279909	1631.57036819	875.12850461	2902.57699469	395.878121898	0.384157210404	0.00533551681117
2000.45421335	707.915358014	3084.36957137	376.0	14.0189552281	0.604864300865	0.106942061681	2430.32150708	658.785236574	3516.76596065	427.659216989	4.70038708559	0.0652831539665
2000.45421335	707.915358014	3084.36957137	376.0	-10.8747451834	0.187508390455	0.0331521199532	1863.75047893	575.562711092	2748.95223997	309.639049947	-0.700503473469	-0.0097292149093
2000.45421335	707.915358014	3084.36957137	376.0	-3.36654934405	0.360454926999	0.0637296547027	2095.89341494	571.702373497	2980.53274779	312.936959358	0.524076921937	0.00727884613801
2000.45421335	707.915358014	3084.36957137	376.0	13.6689070937	0.616336612869	0.108970405387	2452.50038634	629.429499215	3505.9691825	424.039296945	4.52016049434	0.0627800068658
2000.45421335	707.915358014	3084.36957137	376.0	6.56476570772	0.418390433969	0.0739728490044	2171.18558623	646.043393199	3286.85120729	469.622227858	1.98363719186	0.0275505165536
2000.45421335	707.915358014	3084.36957137	376.0	-10.6784817084	0.170807155669	0.0301992849486	1841.67529791	567.391786511	2755.00573087	345.938646448	-0.679064680734	-0.00943145389908
2000.45421335	707.915358014	3084.36957137	376.0	-4.3802411298	0.166722480106	0.029477100443	1836.99565324	714.036514523	2949.26674681	398.234579043	0.531722499912	0.007385034721
2000.45421335	707.915358014	3084.36957137	376.0	1.98155444184	0.294233203658	0.0520214292182	2002.97188382	761.912252059	3145.48803361	380.603897732	1.3972670169	0.0194064863459
2000.45421335	707.915358014	3084.36957137	376.0	2.00676580362	0.29490233265	0.0521397334953	2002.883845	730.578230609	3146.26564518	412.803569572	1.43386112791	0.0199147378876
2000.45421335	707.915358014	3084.36957137	376.0	4.8427147831	0.517804763262	0.0915496398978	2325.03380045	594.170324818	3233.73679256	314.532667302	1.92456677013	0.0267300940296
2000.45421335	707.915358014	3084.36957137	376.0	-9.8939617332	-0.0279791954119	-0.00494681672771	1606.62440702	766.705948986	2779.20322627	405.872870257	-0.455749191634	-0.0063298498838
2000.45421335	707.915358014	3084.36957137	376.0	0.0207489774571	0.35813801275	0.0633200163985	2091.78281661	667.515030153	3085.00954651	325.711699754	1.01256490006	0.0140634013897
2000.45421335	707.915358014	3084.36957137	376.0	5.30170637878	0.433821554011	0.0767011234108	2200.12449596	738.225023837	3247.89378968	309.54426988	2.42948551112	0.0337428543211
2000.45421335	707.915358014	3084.36957137	376.0	6.19832051578	0.451308743312	0.0797929178416	2220.37094072	640.982432523	3275.54868329	414.195310051	1.92188866347	0.0266928981038
2000.45421335	707.915358014	3084.36957137	376.0	6.93085291055	0.596513943101	0.105465690082	2443.73098126	540.024957099	3298.14268958	314.386751216	2.58415004455	0.035890972841
2000.45421335	707.915358014	3084.36957137	376.0	-12.9462646518	-0.055383727213	-0.00979203097826	1574.86743073	679.702532932	2685.05892382	430.48896016	-1.38067399292	-0.0191760276795
2000.45421335	707.915358014	3084.36957137	376.0	6.37366368166	0.433131937285	0.0765791968325	2193.86903098	667.67559963	3280.95691454	419.412283935	1.97432224795	0.0274211423327
2000.45421335	707.915358014	3084.36957137	376.0	13.4502999806	1.55679838358	0.275247238965	2330.28877319	872.696355445	3499.22653123	296.241402587	6.38505940003	0.0886813805559
2000.45421335	707.915358014	3084.36957137	376.0	10.2944383618	0.586886666002	0.103763554809	2403.38947364	663.515619137	3401.88809574	334.983002969	4.07404400004	0.056583944445
2000.45421335	707.915358014	3084.36957137	376.0	6.94855670982	0.421467094089	0.0745168129577	2180.4102732	728.984040681	3298.68874017	389.294426296	2.44262363867	0.0339253283149
2000.45421335	707.915358014	3084.36957137	376.0	-13.811823274	-0.0279085516138	-0.00493432666439	1600.67660453	602.275713517	2658.36189705	455.409579003	-1.88697471209	-0.0262079821123
2000.45421335	707.915358014	3084.36957137	376.0	-13.5587686043	0.158056267519	0.0279448846391	1826.4717227	538.643806252	2666.16703828	301.051509332	-1.29380597298	-0.0179695274025
2000.45421335	707.915358014	3084.36957137	376.0	4.83472532457	0.425571797254	0.0752425384113	2182.4383482	582.061921499	3233.49036814	468.990098439	1.76631624538	0.0245321700747
2000.45421335	707.915358014	3084.36957137	376.0	17.7340865611	1.60909046222	0.28449265598	2365.89207461	883.486543664	3631.35434102	381.97572274	7.39445156039	0.102700716117
2000.45421335	707.915358014	3084.36957137	376.0	-4.05713784366	0.252427766325	0.044630085984	1948.94014365	683.254067823	2959.23244625	327.038234775	0.499384587954	0.00693589705491
2000.45421335	707.915358014	3084.36957137	376.0	4.57950039298	0.38130970237	0.0674168497826	2125.29231766	764.706814272	3225.61828801	335.61915608	2.03737864717	0.0282969256552
2000.45421335	707.915358014	3084.36957137	376.0	-1.70062575655	0.345828709754	0.0611436898434	2073.60794735	589.897133453	3031.91598801	368.410907202	0.865344272483	0.0120186704511
2000.45421335	707.915358014	3084.36957137	376.0	14.0702892972	0.458328232896	0.0810339874286	2216.37362858	832.788167649	3518.34929305	469.187496822	4.68085854583	0.0650119242476
2000.45421335	707.915358014	3084.36957137	376.0	-7.72312117554	0.0483977629866	0.00855688878829	1694.00045981	766.489266291	2846.15997187	385.670245765	0.00202910069756	2.81819541327e-05
2000.45421335	707.915358014	3084.36957137	376.0	0.189197094306	0.362656329922	0.0641188702124	2099.13001607	702.356196455	3090.20510897	288.718896452	0.89191221914	0.0123876697103
2000.45421335	707.915358014	3084.36957137	376.0	-10.6975407092	0.07764697784	0.0137282492645	1726.10660916	618.053514868	2754.41788085	410.257756822	-0.787334724663	-0.0109352045092
2000.45421335	707.915358014	3084.36957137	376.0	-9.77884054359	0.0126963083938	0.00224475042324	1652.83981912	772.605353239	2782.75398921	357.308816852	-0.355457152628	-0.00493690489761
2000.45421335	707.915358014	3084.36957137	376.0	-4.79645660562	0.0762413760925	0.0134797341041	1728.33210924	852.481141561	2936.42912332	355.615872515	0.519349663246	0.0072131897673
2000.45421335	707.915358014	3084.36957137	376.0	-11.0919771388	0.0859933868466	0.0152039227098	1737.02696231	629.079076335	2742.25200364	376.145964994	-0.771681646718	-0.0107178006489
2000.45421335	707.915358014	3084.36957137	376.0	20.7244009848	1.76876820349	0.312724222683	2490.15321325	828.17618854	3723.58668919	405.257287395	8.37534970365	0.11632430144
2000.45421335	707.915358014	3084.36957137	376.0	-8.5111956916	-0.0390104506099	-0.00689718009369	1593.70182532	868.211103315	2821.8528413	359.939912665	-0.0535956070459	-0.000744383431193
2000.45421335	707.915358014	3084.36957137	376.0	13.8699743195	0.639690094641	0.113099380241	2409.37679712	721.532109463	3512.17083884	381.261932249	5.31448616497	0.0738123078469
2000.45421335	707.915358014	3084.36957137	376.0	6.64160375442	0.483907639903	0.08555651342	2260.47965069	746.725756403	3289.22117662	282.015769526	3.18988391579	0.0443039432748
2000.45421335	707.915358014	3084.36957137	376.0	12.0938838341	0.555778403098	0.0982635083271	2376.1674963	623.034124134	3457.38964434	458.188023908	3.53685269277	0.0491229540663
2000.45421335	707.915358014	3084.36957137	376.0	9.50639787447	0.660898417677	0.116849083748	2474.44949847	616.337088341	3377.58201474	286.795427926	4.09077009985	0.0568162513867
2000.45421335	707.915358014	3084.36957137	376.0	16.1261923897	0.665005086677	0.117575156768	2496.41010776	632.525763666	3581.76094246	452.825071033	5.26374065941	0.0731075091585
2000.45421335	707.915358014	3084.36957137	376.0	11.4477898428	0.431306828527	0.0762565114086	2187.97978296	816.719777051	3437.46171787	432.762157857	3.95476125019	0.054927239586
2000.45421335	707.915358014	3084.36957137	376.0	-3.06921684516	0.154955463884	0.0273966520305	1824.39140418	804.72123474	2989.70358092	360.590941992	0.744879616231	0.0103455502254
2000.45421335	707.915358014	3084.36957137	376.0	9.14879493656	0.385808321638	0.0682122209403	2128.60917133	814.61907382	3366.55221854	423.32397339	3.14120143104	0.0436277976534
2000.45421335	707.915358014	3084.36957137	376.0	-2.85316398028	0.0954102817658	0.0168688616983	1751.16565726	860.632042997	2996.36744974	384.569749481	0.82781621234	0.0114974473936
2000.45421335	707.915358014	3084.36957137	376.0	-5.9345548915	0.29865956892	0.0528040256223	2009.84183454	554.208039093	2901.3259661	337.276092461	0.186570216796	0.00259125301106
2000.45421335	707.915358014	3084.36957137	376.0	19.980358796	1.62754695821	0.287755827124	2421.40420033	831.964670924	3700.63767832	447.268807066	7.54382726716	0.104775378711
2000.45421335	707.915358014	3084.36957137	376.0	10.251787203	0.529473007365	0.0936126250646	2337.18657615	606.837683331	3400.57257638	456.548316896	2.83719349923	0.0394054652671
2000.45421335	707.915358014	3084.36957137	376.0	18.2671144514	1.6974041646	0.300106818352	2406.09129337	884.582966746	3647.79489107	357.120630954	7.92939751615	0.110130521058
2000.45421335	707.915358014	3084.36957137	376.0	-12.1917141052	0.0783912064441	0.0138598314081	1729.51208885	695.145460862	2708.33205128	283.674501562	-0.900890249034	-0.0125123645699
2000.45421335	707.915358014	3084.36957137	376.0	-3.06146022382	0.166584224726	0.0294526564225	1839.03366806	797.324341251	2989.94282378	353.58481447	0.731857386712	0.0101646859265
2000.45421335	707.915358014	3084.36957137	376.0	-1.3706659833	0.356281292244	0.0629917419102	2090.1741033	649.860003915	3042.09316685	302.059059637	0.760799588217	0.0105666609475
2000.45421335	707.915358014	3084.36957137	376.0	-5.40622869932	0.221374760834	0.0391398091998	1907.95687478	675.58880705	2917.62149841	334.075816574	0.314951990935	0.00437433320743
2000.45421335	707.915358014	3084.36957137	376.0	-7.19636728651	-0.0138951986901	-0.00245671829739	1622.30953551	818.497030763	2862.40700854	421.600442261	0.0925244089323	0.00128506123517
2000.45421335	707.915358014	3084.36957137	376.0	5.69666842322	0.354464229624	0.0626704790708	2087.17864675	811.841939468	3260.07587879	361.055292576	2.35115409574	0.0326549179964
2000.45421335	707.915358014	3084.36957137	376.0	18.4935860728	1.7818591923	0.315038753942	2489.69724713	824.538976599	3654.78011285	340.543889118	8.12008104285	0.112778903373
2000.45421335	707.915358014	3084.36957137	376.0	-16.013195923	-0.0885685243021	-0.0156592157535	1536.78735454	641.513018678	2590.46342891	412.163055695	-2.24467110565	-0.0311759875785
2000.45421335	707.915358014	3084.36957137	376.0	-16.1069059747	-0.0342828385227	-0.00606132222819	1600.0084486	695.752384488	2587.5730646	291.81223151	-1.74253474173	-0.024201871413
2000.45421335	707.915358014	3084.36957137	376.0	-13.3853427071	0.0853609995091	0.0150921144818	1737.2006566	616.268568767	2671.51613389	318.046908515	-1.20302176581	-0.0167086356363
2000.45421335	707.915358014	3084.36957137	376.0	2.92900269873	0.311430066465	0.0550618929394	2026.79179845	793.600961213	3174.71083935	354.318079691	1.48056464485	0.0205633978451
2000.45421335	707.915358014	3084.36957137	376.0	-12.5163522488	0.110359399538	0.0195119164671	1764.53227336	539.74175814	2698.31901116	394.044979663	-1.26423152784	-0.0175587712199
2000.45421335	707.915358014	3084.36957137	376.0	12.1733282414	0.554865605062	0.0981021225358	2314.25495392	786.317415071	3459.84000347	359.267634477	4.93674467176	0.0685658982189
2000.45421335	707.915358014	3084.36957137	376.0	-8.83311562827	0.248167678021	0.0438768879103	1942.20642331	539.698254827	2811.92364072	330.018962586	-0.325400546707	-0.00451945203759
2000.45421335	707.915358014	3084.36957137	376.0	-2.29336628667	0.34771295691	0.0614768311369	2076.70071655	582.278115503	3013.63367946	354.65484741	0.762689088276	0.0105929040038
2000.45421335	707.915358014	3084.36957137	376.0	-0.634533235063	0.131474442248	0.0232451276959	1792.92970002	803.807798829	3064.79822134	468.060722497	1.10845841269	0.0153952557318
2000.45421335	707.915358014	3084.36957137	376.0	8.19135224425	0.506116194374	0.0894830612401	2304.68105211	646.613031478	3337.02114747	385.727063882	2.75109015725	0.0382095855173
2000.45421335	707.915358014	3084.36957137	376.0	-13.7838632171	-0.032117666951	-0.00567851254438	1601.07560798	668.506518175	2659.22428854	389.642162386	-1.43672009876	-0.0199544458162
2000.45421335	707.915358014	3084.36957137	376.0	12.1487299563	1.00907587427	0.178408040006	2267.2149284	857.991284603	3459.08130145	333.87508844	5.47692342026	0.0760683808369
2000.45421335	707.915358014	3084.36957137	376.0	-16.8298456453	-0.0603000961765	-0.0106612617002	1570.36949324	649.897412572	2565.27493338	345.008027564	-2.12979754351	-0.0295805214376
2000.45421335	707.915358014	3084.36957137	376.0	-2.40816309793	0.258947198163	0.0457827436639	1957.15314498	705.702244515	3010.09292155	347.237532045	0.773498729044	0.0107430379034
2000.45421335	707.915358014	3084.36957137	376.0	-12.7359846919	-0.0870039741777	-0.0153825979805	1540.13454272	688.401470864	2691.54473492	463.008721329	-1.48529491515	-0.0206290960437
2000.45421335	707.915358014	3084.36957137	376.0	15.3273610293	1.48322092144	0.26223849389	2425.63811919	759.470853707	3557.12203105	372.013058149	6.25165107526	0.0868284871565
2000.45421335	707.915358014	3084.36957137	376.0	-2.83707797811	0.136579309698	0.0241476855901	1802.98675528	878.630833554	2996.86360149	315.246012664	0.700882806849	0.00973448342846
2000.45421335	707.915358014	3084.36957137	376.0	3.32477931362	0.42445755217	0.0750455360979	2183.37855245	625.742988259	3186.91805283	377.79651212	1.5171742438	0.0210718644972
2000.45421335	707.915358014	3084.36957137	376.0	9.38389391763	0.477690997175	0.0844573898825	2194.87439597	868.914330541	3373.80353997	310.014813456	4.38587427734	0.0609149205186
2000.45421335	707.915358014	3084.36957137	376.0	8.32121261306	0.377970990609	0.0668265542095	2109.02760503	879.334899086	3341.02652117	352.664017057	3.55765930496	0.0494119347911
2000.45421335	707.915358014	3084.36957137	376.0	-9.96433970563	0.0369440868031	0.00653183995811	1680.45489379	730.313510423	2777.0325095	366.264105286	-0.431845886108	-0.00599785952928
2000.45421335	707.915358014	3084.36957137	376.0	4.84643100344	0.51439937638	0.0909475559371	2320.1768106	614.385220748	3233.85141453	299.28938319	2.06060657883	0.0286195358171
2000.45421335	707.915358014	3084.36957137	376.0	-4.0727113701	0.18539849816	0.032779083833	1861.16433728	719.141423397	2958.75210114	378.446340457	0.579677047257	0.00805107010079
2000.45421335	707.915358014	3084.36957137	376.0	15.5280734013	0.595946008663	0.105365277345	2367.5077359	761.584717255	3563.31274238	434.220289223	5.53065129828	0.0768146013651
2000.45421335	707.915358014	3084.36957137	376.0	-2.52766448571	0.278186730465	0.0491843582859	1983.39719694	701.034213864	3006.4070571	321.975646303	0.696735299999	0.00967687916665
2000.45421335	707.915358014	3084.36957137	376.0	7.06890163237	0.457665673931	0.0809168447543	2230.61681541	657.82331645	3302.40062235	413.960490488	2.18245844879	0.0303119228998
2000.45421335	707.915358014	3084.36957137	376.0	5.44950213615	0.500286284974	0.0884523134678	2298.06292048	624.626885636	3252.45235705	329.762550932	2.10940533023	0.0292972962532
2000.45421335	707.915358014	3084.36957137	376.0	-6.23179512946	0.0454645164769	0.00803828084811	1689.40699352	751.259430201	2892.15797864	451.491554926	0.165348605798	0.00229650841385
2000.45421335	707.915358014	3084.36957137	376.0	-4.65528944815	0.130276191273	0.0230332728559	1794.13007961	807.204542471	2940.78324017	339.448618088	0.491827920248	0.00683094333678
2000.45421335	707.915358014	3084.36957137	376.0	5.11358412087	0.349313018552	0.0617597274668	2079.73755178	799.035571302	3242.091404	363.318280913	2.10568638484	0.0292456442339
2000.45421335	707.915358014	3084.36957137	376.0	13.9142293396	0.634506934317	0.112182979901	2466.70492968	636.460454006	3513.53582721	410.370443526	4.78696014138	0.0664855575192
2000.45421335	707.915358014	3084.36957137	376.0	-12.6652567662	0.114227179488	0.020195753092	1771.73907832	590.698472013	2693.72624553	331.288695205	-1.07749472486	-0.014965204512
2000.45421335	707.915358014	3084.36957137	376.0	9.54292653204	0.399994292409	0.0707203487286	2142.59200872	851.375300952	3378.70869354	384.741383863	3.71193383207	0.0515546365565
2000.45421335	707.915358014	3084.36957137	376.0	13.1679996414	0.555787697702	0.0982651516446	2346.90242519	742.038044964	3490.51934546	401.578875308	4.81477807885	0.0668719177618
2000.45421335	707.915358014	3084.36957137	376.0	-15.7523608993	0.0305353593431	0.00539875518797	1671.17350426	581.988365629	2598.50854502	345.346675128	-1.90913707518	-0.0265157927108
2000.45421335	707.915358014	3084.36957137	376.0	14.6294715213	1.48324427139	0.26224262224	2313.18963638	879.439038589	3535.59653942	342.967864453	6.44984781156	0.089581219605
2000.45421335	707.915358014	3084.36957137	376.0	4.38154820849	0.340150631105	0.0601397862632	2062.81827138	713.395107997	3219.51271106	443.299331688	1.73514238502	0.024099199792
2000.45421335	707.915358014	3084.36957137	376.0	13.2324283064	0.602610261054	0.10654353979	2445.3007429	589.250633391	3492.5065636	457.955187308	3.9013839228	0.0541858878167
2000.45421335	707.915358014	3084.36957137	376.0	9.9798565806	0.600837089705	0.106230037077	2423.43024361	644.249639209	3392.185231	324.505348187	3.99309661946	0.0554596752702
2000.45421335	707.915358014	3084.36957137	376.0	-12.7296207253	0.086753717701	0.0153383517859	1739.3688663	664.895062976	2691.74102317	287.477093889	-1.02260331877	-0.0142028238719
2000.45421335	707.915358014	3084.36957137	376.0	-12.4909072909	0.0251940829117	0.00445439938327	1662.59028331	596.154164515	2699.1038277	440.359379869	-1.41115519611	-0.0195993777237
2000.45421335	707.915358014	3084.36957137	376.0	-11.5956205456	-0.0542870378991	-0.0095981325847	1577.91525344	761.816987544	2726.71777965	386.985538662	-0.787465194315	-0.0109370165877
2000.45421335	707.915358014	3084.36957137	376.0	-11.3499644979	-0.0972758755925	-0.0171987050199	1531.67635579	809.35490288	2734.29472003	393.263461364	-0.700716525385	-0.00973217396368
2000.45421335	707.915358014	3084.36957137	376.0	-3.07634113574	0.0885266743462	0.0156518165393	1743.03388942	872.272549942	2989.48384146	374.177402101	0.793125739538	0.0110156352714
2000.45421335	707.915358014	3084.36957137	376.0	12.6789629928	1.4045283498	0.248325380092	2408.59983927	747.598076368	3475.43564788	319.237732245	5.62711660382	0.0781543972753
2000.45421335	707.915358014	3084.36957137	376.0	-10.4140139959	-0.0402735315743	-0.00712049709588	1593.20014979	781.585151437	2763.16289252	388.377591296	-0.514607543253	-0.00714732698963
2000.45421335	707.915358014	3084.36957137	376.0	7.26132674108	0.52221786323	0.092329890953	2325.73864838	550.923515079	3308.33572385	431.673560389	2.0264095061	0.0281445764736
2000.45421335	707.915358014	3084.36957137	376.0	1.26500626514	0.475178507056	0.0840131731005	2261.2528026	573.1816578	3123.38703968	288.952579286	0.993419798197	0.0137974971972
2000.45421335	707.915358014	3084.36957137	376.0	-4.89078554134	0.206966726942	0.0365924198978	1885.43008241	597.237717155	2933.51967033	450.851870761	0.315749854505	0.0043854146459
2000.45421335	707.915358014	3084.36957137	376.0	-1.7386364242	0.167733891617	0.0296559214317	1842.18643072	884.841487338	3030.74359854	303.71568048	0.791722240409	0.0109961422279
2000.45421335	707.915358014	3084.36957137	376.0	-13.4132867423	-0.000132105791853	-2.33567524493e-05	1636.47537687	645.466266876	2670.65423657	388.712592817	-1.36170884145	-0.0189126227979
2000.45421335	707.915358014	3084.36957137	376.0	-7.04888826921	0.259281682463	0.0458418816235	1956.85904937	571.894279631	2866.95580647	338.202477466	0.0111920947214	0.000155445760019
2000.45421335	707.915358014	3084.36957137	376.0	6.11680269601	0.450257727255	0.079607094635	2222.41608457	737.771671594	3273.03437246	312.846616302	2.722097952	0.0378069160001
2000.45421335	707.915358014	3084.36957137	376.0	9.86563014474	0.612832091718	0.108350794151	2441.09587977	627.70693827	3388.66206557	319.85924753	3.94833088815	0.0548379290021
2000.45421335	707.915358014	3084.36957137	376.0	13.0820262576	1.46446305519	0.25892203946	2312.31441338	863.211176089	3487.86760857	312.3420191	6.0574940881	0.0841318623348
2000.45421335	707.915358014	3084.36957137	376.0	11.8539398631	1.08836211963	0.192426117332	2448.44509677	685.257879683	3449.98888551	316.285909055	5.18333149336	0.0719907151856
2000.45421335	707.915358014	3084.36957137	376.0	-2.0463422101	0.103438917144	0.0182883516874	1760.60910689	858.924043646	3021.25281491	401.719664374	0.949568033434	0.0131884449088
2000.45421335	707.915358014	3084.36957137	376.0	-1.92591159507	0.240009956633	0.0424345750766	1929.48003588	663.1234576	3024.96734016	432.363846677	0.875993345448	0.0121665742423
2000.45421335	707.915358014	3084.36957137	376.0	-10.1411575173	0.0319745533705	0.00565320957754	1674.6128515	726.607676252	2771.57879472	370.358266961	-0.475407585739	-0.00660288313526
2000.45421335	707.915358014	3084.36957137	376.0	6.06613880396	0.435243461556	0.0769525214915	2201.83175568	737.215738856	3271.47171079	332.424216256	2.55570013106	0.0354958351537
2000.45421335	707.915358014	3084.36957137	376.0	7.93345694658	0.584276477511	0.103302064624	2424.98500657	533.203669733	3329.06670338	370.878027078	2.52403965532	0.0350561063239
2000.45421335	707.915358014	3084.36957137	376.0	4.57342277225	0.393014404483	0.0694862808492	2141.5092838	745.201588782	3225.43083172	338.719959145	1.98015064329	0.027502092268
2000.45421335	707.915358014	3084.36957137	376.0	-14.6610836296	-0.0425113352581	-0.00751614838367	1582.65417738	591.625592241	2632.16756906	457.887799443	-2.19301567959	-0.0304585511053
2000.45421335	707.915358014	3084.36957137	376.0	17.836326612	1.76036654214	0.311238780435	2454.54816212	856.782865387	3634.50780204	323.176774528	8.08024500182	0.112225625025
2000.45421335	707.915358014	3084.36957137	376.0	7.72055039765	0.533638606904	0.0943491172037	2332.04752247	696.115075154	3322.49987857	294.337280954	3.42641946465	0.0475891592313
2000.45421335	707.915358014	3084.36957137	376.0	6.40997347889	0.49037947196	0.0867007552971	2280.50493668	619.177313383	3282.07684288	382.394592817	2.09656343948	0.0291189366594
2000.45421335	707.915358014	3084.36957137	376.0	-5.88142708433	0.00285462773475	0.000504707873894	1641.39403944	873.81362056	2902.96462402	387.756964017	0.386801840005	0.00537224777784
2000.45421335	707.915358014	3084.36957137	376.0	-5.37027951342	0.269009778456	0.0475618420184	1967.74524346	542.353488207	2918.73030416	408.631572486	0.267129757989	0.00371013552763
2000.45421335	707.915358014	3084.36957137	376.0	11.1242924962	0.5709857315	0.100952215612	2400.89294633	572.522486813	3427.48386415	454.068431007	3.09599317853	0.0429999052574
2000.45421335	707.915358014	3084.36957137	376.0	7.61863542127	0.31181623227	0.0551301683647	2024.19057452	825.436952827	3319.35644405	469.728916711	2.26276291513	0.0314272627102
2000.45421335	707.915358014	3084.36957137	376.0	-10.262562196	0.0537972116834	0.009511529647	1697.85992012	641.235641318	2767.83422575	428.73866431	-0.725728226465	-0.0100795587009
2000.45421335	707.915358014	3084.36957137	376.0	10.0088593697	0.562221779185	0.0994027190921	2365.86020238	695.912318002	3393.07978421	331.307263828	4.06443905436	0.0564505424217
2000.45421335	707.915358014	3084.36957137	376.0	3.26404290044	0.341261147078	0.0603361292571	2066.14837138	736.604495789	3185.04471738	382.291850218	1.54001442063	0.0213890891754
2000.45421335	707.915358014	3084.36957137	376.0	1.06810005775	0.338497714026	0.0598475449127	2063.78809793	705.060845807	3117.31372454	348.464780803	1.20806283655	0.0167786505076
2000.45421335	707.915358014	3084.36957137	376.0	-17.4005351717	-0.0126296554442	-0.00223296595549	1621.94936233	593.629933634	2547.67275928	332.093463309	-2.32277026703	-0.0322606981532
2000.45421335	707.915358014	3084.36957137	376.0	-2.1160413812	0.140605207676	0.024859478019	1803.79942309	759.162862416	3019.10303489	456.140749378	0.873283024098	0.0121289308902
2000.45421335	707.915358014	3084.36957137	376.0	9.76898362486	0.469632047631	0.083032540246	2246.29170049	754.132551322	3385.68112972	385.256877913	3.60078896319	0.0500109578221
2000.45421335	707.915358014	3084.36957137	376.0	-10.0458977242	0.042036999958	0.00743228429243	1686.95438788	764.099856215	2774.51695879	323.462714696	-0.41216309203	-0.0057244873893
2000.45421335	707.915358014	3084.36957137	376.0	-1.39169664835	0.317269930013	0.0560944006388	2033.01605049	598.858593838	3041.44450342	409.569859087	0.936494740103	0.0130068713903
2000.45421335	707.915358014	3084.36957137	376.0	-4.20182381057	0.320351167117	0.0566391738184	2041.08386493	623.95941393	2954.76979631	289.726517453	0.350070222709	0.00486208642652
2000.45421335	707.915358014	3084.36957137	376.0	17.7770440214	1.46611658948	0.259214389936	2387.36654571	813.329696788	3632.67930785	431.983065353	6.7556942264	0.0938290864778
2000.45421335	707.915358014	3084.36957137	376.0	0.900890880705	0.257928033592	0.0456025519081	1957.30332925	840.901164295	3112.15637556	313.951882018	1.12208508179	0.0155845150248
2000.45421335	707.915358014	3084.36957137	376.0	12.8352558521	0.576737463273	0.101969141314	2403.26971449	639.128011776	3480.25629727	437.858571008	4.06168659336	0.0564123137966
2000.45421335	707.915358014	3084.36957137	376.0	11.3073052365	0.515527448611	0.0911470029369	2311.17333704	716.404885981	3433.12865342	405.550430401	3.94387226421	0.0547760036695
2000.45421335	707.915358014	3084.36957137	376.0	-20.2524516017	-0.0543712243315	-0.00961301703174	1572.95462046	570.559288099	2459.70911671	316.195208147	-3.20098261488	-0.0444580918733
2000.45421335	707.915358014	3084.36957137	376.0	18.434095711	1.74042721531	0.307713439765	2454.15109609	845.302095104	3652.94521023	353.492019041	7.97567800896	0.11077330568
2000.45421335	707.915358014	3084.36957137	376.0	-12.0881660197	-0.0758890869424	-0.0134174481864	1553.99482124	816.262886686	2711.52585692	341.268148998	-0.765306088875	-0.0106292512344
2000.45421335	707.915358014	3084.36957137	376.0	6.0127095348	0.499037368944	0.0882315008741	2291.59864869	566.519890001	3269.82375467	411.705215985	1.86447445826	0.0258954785869
2000.45421335	707.915358014	3084.36957137	376.0	-13.7578738161	0.049570986291	0.00876431865117	1688.63969166	539.410403829	2660.02589772	431.975802231	-1.81337547866	-0.0251857705369
2000.45421335	707.915358014	3084.36957137	376.0	-3.33297074009	0.118652792276	0.0209782164561	1780.56977372	873.617108406	2981.56843604	327.381553914	0.672815809235	0.00934466401716
2000.45421335	707.915358014	3084.36957137	376.0	-4.05337568157	0.128223485542	0.0226703475145	1792.86770091	871.03874399	2959.34848523	295.442040328	0.47651172885	0.00661821845624
2000.45421335	707.915358014	3084.36957137	376.0	-1.24105166688	0.370842005082	0.065566125368	2109.73104414	608.195999465	3046.09095139	328.163907783	0.85308682834	0.0118484281714
2000.45421335	707.915358014	3084.36957137	376.0	13.0901158025	0.588371985372	0.104026164316	2397.67120854	694.513686134	3488.11712004	395.932225365	4.72829054319	0.0656707019888
2000.45421335	707.915358014	3084.36957137	376.0	-8.4118870445	-0.0157347709768	-0.00278196092234	1619.94830706	867.074402591	2824.91588699	337.893177337	-0.0474843437947	-0.000659504774927
2000.45421335	707.915358014	3084.36957137	376.0	6.4233596124	0.388334813474	0.0686589132733	2133.90963465	805.10685698	3282.48972071	343.473229084	2.74455204581	0.038118778414
2000.45421335	707.915358014	3084.36957137	376.0	-16.4308553383	-0.0775096015901	-0.0137039606772	1547.24815267	619.994849171	2577.581269	410.338267159	-2.40272488876	-0.0333711790106
2000.45421335	707.915358014	3084.36957137	376.0	-3.19894641198	0.0265152944778	0.00468799407316	1668.33217125	871.330779836	2985.70224163	446.039290548	0.778513665453	0.010812689798
2000.45421335	707.915358014	3084.36957137	376.0	-7.61736182024	-0.0645320390237	-0.0114094835615	1565.35296795	878.566190115	2849.42198124	405.502823176	0.0853891719655	0.00118596072174
2000.45421335	707.915358014	3084.36957137	376.0	-7.52924732552	0.0920901282479	0.0162818472857	1742.87956695	650.697906073	2852.13975791	458.562284878	-0.197562362444	-0.00274392170061
2000.45421335	707.915358014	3084.36957137	376.0	-1.21752114956	0.19012337664	0.0336144583876	1866.30825026	750.45143606	3046.8167195	430.057033186	1.01984932121	0.0141645739057
2000.45421335	707.915358014	3084.36957137	376.0	-0.00195258960117	0.406855712345	0.0719334710652	2161.5446648	628.632725771	3084.30934629	294.131955712	0.883579451694	0.0122719368291
2000.45421335	707.915358014	3084.36957137	376.0	-2.18971031436	0.251776600572	0.0445149576684	1945.70882561	666.04141064	3016.83081273	405.080576483	0.84473228365	0.0117323928285
2000.45421335	707.915358014	3084.36957137	376.0	0.418946579856	0.112929993975	0.0199664062897	1770.79890706	857.202341944	3097.2914322	469.290183195	1.28346317921	0.0178258774891
2000.45421335	707.915358014	3084.36957137	376.0	11.1217991097	1.48698699784	0.262904348982	2484.32849431	660.458224698	3427.40695889	282.620239883	5.11544985227	0.0710479146149
2000.45421335	707.915358014	3084.36957137	376.0	-8.23885317654	-0.0277663419705	-0.00490918351672	1606.72135241	848.798508033	2830.25289096	374.733030514	-0.0238886605705	-0.000331786952368
2000.45421335	707.915358014	3084.36957137	376.0	6.81009953599	0.43313170333	0.0765791554685	2181.86179315	822.801804563	3294.41820923	289.754611518	3.36156730729	0.0466884348235
2000.45421335	707.915358014	3084.36957137	376.0	4.62261864374	0.427230137536	0.0755357386026	2191.3881854	730.14967094	3226.94821421	305.410357871	2.18198381583	0.0303053307754
2000.45421335	707.915358014	3084.36957137	376.0	-6.24846350437	0.239092014898	0.0422722798618	1930.01664186	610.04861349	2891.64386436	351.578609007	0.171438599833	0.00238109166435
2000.45421335	707.915358014	3084.36957137	376.0	10.0038250092	0.595871454892	0.105352095985	2430.8265694	612.870111955	3392.92450592	349.227824567	3.69697747222	0.0513469093364
2000.45421335	707.915358014	3084.36957137	376.0	14.9669303572	0.624806370521	0.110467887291	2360.00400748	777.555977224	3546.00501707	408.445032363	5.64097499304	0.0783468749033
2000.45421335	707.915358014	3084.36957137	376.0	4.00483311834	0.226344210608	0.0400184247892	1912.29443935	836.001124308	3207.89342545	459.597861798	1.73277358532	0.0240662997961
2000.45421335	707.915358014	3084.36957137	376.0	10.3312560545	0.428191233498	0.0757056636311	2187.91551494	752.176006028	3403.02368945	462.932168482	3.11440834862	0.0432556715086
2000.45421335	707.915358014	3084.36957137	376.0	0.257037279818	0.248407696316	0.0439193239597	1941.29878086	728.568322799	3092.29755101	422.430447357	1.2150127566	0.016875177175
2000.45421335	707.915358014	3084.36957137	376.0	-6.99468033803	0.0508793978828	0.00899565026217	1697.97075308	835.203047532	2868.62777941	335.453978798	0.15516684541	0.00215509507513
2000.45421335	707.915358014	3084.36957137	376.0	-18.2578151164	-0.0960762926085	-0.0169866146762	1526.86858071	613.493865007	2521.23107752	380.868631799	-2.83172488197	-0.0393295122496
2000.45421335	707.915358014	3084.36957137	376.0	5.87447286034	0.332638691651	0.0588116498675	2055.57682721	814.337318185	3265.56002475	395.645879353	2.1754412714	0.0302144621027
2000.45421335	707.915358014	3084.36957137	376.0	-7.9480221521	0.0390319729287	0.00690098531271	1683.7204311	808.759912798	2839.22319458	346.742850679	-0.00345075846715	-4.79272009327e-05
2000.45421335	707.915358014	3084.36957137	376.0	-5.06961804427	0.218401855914	0.038614189518	1900.2300616	582.256565122	2928.00381502	445.517188302	0.284098343343	0.00394581032421
2000.45421335	707.915358014	3084.36957137	376.0	9.78575171837	0.658590115995	0.116440968175	2498.85528697	582.762200902	3386.1983197	304.580831825	3.95362268448	0.0549114261734
2000.45421335	707.915358014	3084.36957137	376.0	-0.00314824450651	0.355897844524	0.0629239470516	2088.04082237	649.347658512	3084.27246787	346.883986989	1.0637799204	0.0147747211167
2000.45421335	707.915358014	3084.36957137	376.0	10.3059726374	0.416246571211	0.0735938067912	2169.60767425	810.754669994	3402.24385543	421.881511188	3.59397157757	0.0499162719107
2000.45421335	707.915358014	3084.36957137	376.0	-16.837067501	0.0194789568682	0.00344394569805	1658.65809781	578.538690978	2565.05218466	327.855395864	-2.15893328485	-0.0299851845119
2000.45421335	707.915358014	3084.36957137	376.0	8.51692618948	0.439005733949	0.0776177040221	2183.82132827	842.511711229	3347.06305117	320.730011675	3.85458026561	0.0535358370223
2000.45421335	707.915358014	3084.36957137	376.0	5.42484752261	0.337843212773	0.0597318268694	2064.09479864	849.295996963	3251.69191765	338.301122046	2.4804252367	0.0344503505097
2000.45421335	707.915358014	3084.36957137	376.0	-1.95919586775	0.203965851753	0.0360618549776	1887.02947326	804.723854233	3023.94073018	332.187402681	0.830721017591	0.011537791911
2000.45421335	707.915358014	3084.36957137	376.0	-4.02730949932	0.0718525606564	0.0127037766366	1722.08873724	826.191404992	2960.15246262	411.87232039	0.643973011221	0.00894406960029
2000.45421335	707.915358014	3084.36957137	376.0	16.9619428479	1.56623578453	0.276915803488	2426.84874149	785.792114442	3607.53857528	394.897719351	6.74719305508	0.0937110146539
2000.45421335	707.915358014	3084.36957137	376.0	-21.0413476376	-0.0543702914363	-0.00961285209269	1573.03533878	562.257801564	2435.37664743	300.083507084	-3.40296849266	-0.0472634512869
2000.45421335	707.915358014	3084.36957137	376.0	-3.87089326046	0.0997307102996	0.0176327281294	1756.63652322	844.657952259	2964.9769175	363.682442018	0.656813088933	0.00912240401295
2000.45421335	707.915358014	3084.36957137	376.0	-7.18841615196	0.152087563335	0.0268895974778	1815.69222899	594.246074637	2862.65225091	452.71394728	-0.151698514475	-0.00210692381215
2000.45421335	707.915358014	3084.36957137	376.0	16.9005445971	1.69666098753	0.299975422124	2486.85187116	757.671457161	3605.64482631	361.121497994	7.02274046808	0.0975380620566
2000.45421335	707.915358014	3084.36957137	376.0	-2.64239350298	0.180993478913	0.0320002614768	1855.55601168	750.079764122	3002.8683902	397.2326144	0.81267840124	0.0112872000172
2000.45421335	707.915358014	3084.36957137	376.0	-13.6418860109	0.0706930599158	0.0124987729696	1717.14090706	562.970231891	2663.60339029	383.492251338	-1.49772884343	-0.0208017894921
2000.45421335	707.915358014	3084.36957137	376.0	-2.79054813658	0.226670524108	0.0400761181237	1914.30698683	712.928222697	2998.29875377	371.06354424	0.75852867438	0.0105351204775
2000.45421335	707.915358014	3084.36957137	376.0	-22.9012027819	-0.108429926921	-0.0191707791585	1514.25230371	580.301268106	2378.01184128	283.458269471	-3.94568483582	-0.0548011782753
2000.45421335	707.915358014	3084.36957137	376.0	-6.51460620113	0.191242345763	0.033812295927	1870.10802708	707.977542704	2883.43504	305.349470218	0.104443562872	0.00145060503989
2000.45421335	707.915358014	3084.36957137	376.0	4.5113324872	0.334519479668	0.0591441795735	2054.9685134	881.049944328	3223.51573787	287.497280137	2.5449509379	0.0353465408042
2000.45421335	707.915358014	3084.36957137	376.0	-12.4147639362	-0.0282948625182	-0.00500262774366	1606.57809307	754.43296556	2701.45237016	340.44131153	-0.889541949893	-0.0123547493041
2000.45421335	707.915358014	3084.36957137	376.0	0.0947685100802	0.23365496698	0.0413109913331	1926.41427428	866.024379517	3087.29258245	294.853928654	0.967158037122	0.0134327505156
2000.45421335	707.915358014	3084.36957137	376.0	4.80920613981	0.331688640327	0.0586436775684	2050.67814389	718.135119005	3232.70326217	463.889999277	1.79426673174	0.0249203712741
2000.45421335	707.915358014	3084.36957137	376.0	5.10094528563	0.240056201398	0.042442751308	1929.99709684	859.00617863	3241.70157561	452.698300135	1.86280599128	0.0258723054345
2000.45421335	707.915358014	3084.36957137	376.0	20.456679558	1.68587951663	0.29806922147	2442.72994014	836.727401644	3715.32917096	435.871829184	7.89471805664	0.109648861898
2000.45421335	707.915358014	3084.36957137	376.0	5.12580301951	0.50680275005	0.0896044466142	2307.54936973	601.872672674	3242.46827999	333.046237587	1.93037267091	0.0268107315405
2000.45421335	707.915358014	3084.36957137	376.0	17.2845749831	1.68840072958	0.298514980478	2401.69567726	877.078602565	3617.48974269	338.71546286	7.67583689994	0.106608845832
2000.45421335	707.915358014	3084.36957137	376.0	-6.08173040402	0.282491439688	0.0499454454894	1986.8549044	535.850855296	2896.78652937	374.080769681	0.165519157489	0.00229887718735
2000.45421335	707.915358014	3084.36957137	376.0	-14.2627546333	-0.0779589592781	-0.0137834086418	1549.50351445	664.770868606	2644.45350742	430.17912436	-1.77727930302	-0.0246844347641
2000.45421335	707.915358014	3084.36957137	376.0	1.94446712195	0.394317154062	0.0697166113972	2141.05072616	639.103963816	3144.3441236	364.189433626	1.33310025901	0.0185152813751
2000.45421335	707.915358014	3084.36957137	376.0	-10.7484101915	-0.0426942875081	-0.00754849496254	1589.0362407	854.273056709	2752.84887801	309.539580603	-0.484957847055	-0.00673552565354
2000.45421335	707.915358014	3084.36957137	376.0	-3.66886770747	0.328036446053	0.057997957223	2048.7214134	541.401687877	2971.20813218	381.085030906	0.567599425129	0.00788332534902
2000.45421335	707.915358014	3084.36957137	376.0	7.23639385876	0.396315393854	0.0700699069757	2144.8550594	772.888209267	3307.56670161	389.823432939	2.62700381773	0.0364861641351
2000.45421335	707.915358014	3084.36957137	376.0	-14.6945076299	0.119303396601	0.0210932455094	1778.10434864	543.535638803	2631.13664937	309.496661927	-1.56978678876	-0.0218025942883
2000.45421335	707.915358014	3084.36957137	376.0	-9.9794597955	-0.0201709748127	-0.00356629681979	1615.32398324	760.701213645	2776.56615005	400.540953164	-0.46709346982	-0.00648740930305
2000.45421335	707.915358014	3084.36957137	376.0	-14.0008144401	0.132413751367	0.0234112007367	1794.65328641	563.724571813	2652.53271103	294.15485281	-1.37073970789	-0.0190380514985
2000.45421335	707.915358014	3084.36957137	376.0	-6.77342819576	0.237472619014	0.0419859651722	1928.15618976	607.062158722	2875.45201316	340.233664674	0.0756563561784	0.0010507827247
2000.45421335	707.915358014	3084.36957137	376.0	-8.39888410235	0.00680886083755	0.00120382970961	1645.23200619	749.579966326	2825.31694578	430.504973265	-0.217167094523	-0.00301620964615
2000.45421335	707.915358014	3084.36957137	376.0	-1.84253105342	0.21762181656	0.0384762759124	1902.84553577	748.423177655	3027.53910421	376.270390789	0.908562923587	0.0126189294943
2000.45421335	707.915358014	3084.36957137	376.0	-8.6376416909	0.115966615802	0.020503291337	1770.30490119	579.886730098	2817.95277937	467.76114808	-0.549229660963	-0.0076281897356
2000.45421335	707.915358014	3084.36957137	376.0	3.5316647226	0.370522349232	0.0655096091288	2111.19586613	776.689615171	3193.29916343	305.413682131	1.86825235765	0.0259479494117
2000.45421335	707.915358014	3084.36957137	376.0	-12.0271082733	-0.0834544965288	-0.014755038283	1546.50684894	763.284724564	2713.40910347	403.617529967	-0.934520439444	-0.0129794505478
2000.45421335	707.915358014	3084.36957137	376.0	16.8791060627	1.38314525996	0.244544777221	2456.93427035	725.611512488	3604.98358268	422.437799843	6.32460914718	0.0878417937109
2000.45421335	707.915358014	3084.36957137	376.0	6.54738022786	0.435485974526	0.0769953986078	2196.44493871	653.242926774	3286.31497484	436.627109357	1.96345489997	0.0272702069441
2000.45421335	707.915358014	3084.36957137	376.0	-6.2145254791	0.239736227997	0.0423861789246	1928.35273638	537.175108063	2892.69063848	427.162794044	0.0742125340433	0.00103072963949
2000.45421335	707.915358014	3084.36957137	376.0	4.24756780878	0.431793145612	0.0763424939201	2196.93012925	689.087748334	3215.38026038	329.362382803	1.81949638779	0.0252707831637
2000.45421335	707.915358014	3084.36957137	376.0	3.25004647496	0.326936570673	0.0578034955221	2044.30833451	672.873395118	3184.6130159	467.43128627	1.58987322157	0.0220815725219
2000.45421335	707.915358014	3084.36957137	376.0	7.06871858683	0.323690719604	0.0572296180346	2043.57457102	853.914306842	3302.39497654	404.906098686	2.5883977487	0.0359499687319
2000.45421335	707.915358014	3084.36957137	376.0	-5.22894487867	0.108275818014	0.0191435321808	1768.17290868	866.866193003	2923.08958663	288.050484945	0.296406504473	0.00411675700657
2000.45421335	707.915358014	3084.36957137	376.0	14.8873919763	1.54268115479	0.27275126499	2431.2688202	760.433370845	3543.55175945	351.849568412	6.2634076564	0.0869917730056
2000.45421335	707.915358014	3084.36957137	376.0	3.00673569802	0.352897013404	0.062393389923	2080.66686656	654.904559787	3177.10841233	441.536985979	1.55327932657	0.0215733239802
2000.45421335	707.915358014	3084.36957137	376.0	-4.30000407861	0.119769482749	0.0211756511226	1780.34425817	795.006826062	2951.741554	376.390469767	0.581216837037	0.00807245606996
2000.45421335	707.915358014	3084.36957137	376.0	-2.86760691404	0.245040852847	0.0433240546051	1936.47238284	646.768177557	2995.92197628	412.681415886	0.733111481199	0.0101821039055
2000.45421335	707.915358014	3084.36957137	376.0	8.17144978295	0.300839845342	0.053189505895	2010.91363396	866.43059516	3336.40728201	459.063052896	2.57120655919	0.035711202211
2000.45421335	707.915358014	3084.36957137	376.0	-14.9273378509	-0.0557598093176	-0.009858523571	1572.18800211	630.562171613	2623.95530488	421.205131153	-1.97624611786	-0.0274478627481
2000.45421335	707.915358014	3084.36957137	376.0	17.3117216692	1.60774193772	0.284254232271	2391.41155194	846.385139925	3618.32704681	380.530354943	7.15830128101	0.0994208511251
2000.45421335	707.915358014	3084.36957137	376.0	-7.41891798034	0.254170157658	0.0449381466864	1950.91739469	595.031641021	2855.54272266	309.593686947	-0.0753758697636	-0.00104688708005
2000.45421335	707.915358014	3084.36957137	376.0	-12.2787278892	-0.0805172474882	-0.0142357226818	1549.73444216	777.312417827	2705.6482246	378.601364609	-0.906386244121	-0.012588697835
2000.45421335	707.915358014	3084.36957137	376.0	14.7313142628	1.60702029769	0.284126643864	2393.14389633	824.06834367	3538.73774595	321.52550595	6.6114703234	0.0918259767138
2000.45421335	707.915358014	3084.36957137	376.0	-6.23784321608	0.2327891159	0.041157905923	1919.03230876	538.831855799	2891.9714333	434.107268741	0.0552681972247	0.000767613850343
2000.45421335	707.915358014	3084.36957137	376.0	-5.71197009475	0.242563202262	0.042885997571	1935.99699542	657.656380201	2908.19130384	314.537928215	0.224488110396	0.00311789042217
2000.45421335	707.915358014	3084.36957137	376.0	-3.79506694303	0.212389331453	0.0375511547831	1895.431141	694.312072333	2967.31568136	377.572468026	0.609849130519	0.00847012681276
2000.45421335	707.915358014	3084.36957137	376.0	4.5584198893	0.292066400063	0.0516383309871	1999.12596471	819.068340642	3224.96808737	406.773782019	1.75459821065	0.0243694195923
2000.45421335	707.915358014	3084.36957137	376.0	7.20958169036	0.437358269908	0.0773264267871	2200.99768751	685.874358827	3306.73971525	419.867668908	2.23809602018	0.031084666947
2000.45421335	707.915358014	3084.36957137	376.0	17.8563436769	1.05585075699	0.186677998053	2441.3542253	731.023695431	3635.1252023	462.747281567	6.31579562209	0.0877193836401
2000.45421335	707.915358014	3084.36957137	376.0	15.0884438933	0.797950898418	0.141080427585	2342.94485455	802.97913603	3549.7529436	403.828953026	5.9131668075	0.0821273167708
2000.45421335	707.915358014	3084.36957137	376.0	-16.4705875192	-0.0389492070004	-0.00688635201562	1591.71977923	614.228814399	2576.3557817	370.407188073	-2.19090196561	-0.0304291939668
2000.45421335	707.915358014	3084.36957137	376.0	-4.80599363778	0.2948775221	0.0521353469059	2004.28022989	578.486961524	2936.134966	353.36777459	0.390327596161	0.00542121661335
2000.45421335	707.915358014	3084.36957137	376.0	8.81786064639	0.461778909797	0.0816440788184	2228.70799184	787.458441254	3356.34498199	340.178548894	3.69279839444	0.0512888665894
2000.45421335	707.915358014	3084.36957137	376.0	12.0250517828	1.02409800352	0.181064003451	2258.15006711	865.866816908	3455.2666095	331.24972548	5.46140197239	0.0758528051721
2000.45421335	707.915358014	3084.36957137	376.0	-19.2726961468	-0.0448265760985	-0.00792549082363	1587.88513409	616.60570573	2489.92839583	285.437556011	-2.68615394087	-0.0373076936233
2000.45421335	707.915358014	3084.36957137	376.0	9.32327923897	0.522389447867	0.0923602276992	2327.84735381	621.338548699	3371.93395927	422.748056757	2.8123930156	0.0390610141056
2000.45421335	707.915358014	3084.36957137	376.0	9.03758198557	0.402370423057	0.0711404566933	2151.76491268	770.510407285	3363.12200012	440.846680152	2.86651569342	0.0398127179642
2000.45421335	707.915358014	3084.36957137	376.0	0.575805390771	0.194416772411	0.0343735453342	1873.24293084	827.53508975	3102.12953763	401.351517039	1.27839964827	0.0177555506704
2000.45421335	707.915358014	3084.36957137	376.0	-4.61703570541	0.00611035222537	0.0010803310158	1644.77320772	850.217062024	2941.96312697	446.972857228	0.53386340365	0.00741476949513
2000.45421335	707.915358014	3084.36957137	376.0	-5.66841779906	0.323978561206	0.0572805094069	2045.69123025	565.992670131	2909.53461759	297.850717211	0.155220572309	0.00215584128207
2000.45421335	707.915358014	3084.36957137	376.0	-5.65935006841	0.249270944468	0.0440719491634	1945.49384699	669.635443514	2909.81429992	294.685009416	0.182248981904	0.00253123585977
2000.45421335	707.915358014	3084.36957137	376.0	-19.2036138995	-0.0930442643023	-0.0164505417791	1536.73388894	672.093472828	2492.05914765	283.231785879	-2.5834253297	-0.035880907357
2000.45421335	707.915358014	3084.36957137	376.0	-2.17507554983	0.220944712198	0.0390637751411	1908.08996513	762.944192066	3017.28220295	346.248045754	0.822029545206	0.0114170770167
2000.45421335	707.915358014	3084.36957137	376.0	-5.55907728081	0.345980131156	0.0611704616613	2076.14418005	536.168995498	2912.90708327	300.593907717	0.169571360306	0.00235515778202
2000.45421335	707.915358014	3084.36957137	376.0	-13.4182868845	0.113602733429	0.0200853489089	1770.82386843	569.382689131	2670.5000137	330.293456141	-1.27045834934	-0.017645254852
2000.45421335	707.915358014	3084.36957137	376.0	0.321653447254	0.356528326219	0.0630354183556	2089.35382786	674.960557397	3094.29055242	329.976167161	1.06267381047	0.0147593584788
2000.45421335	707.915358014	3084.36957137	376.0	-16.3399606774	-0.0795204851187	-0.0140594917112	1542.39997963	604.594033782	2580.38479626	433.390782846	-2.55635125417	-0.0355048785302
2000.45421335	707.915358014	3084.36957137	376.0	4.2708189531	0.411260543773	0.0727122602144	2162.03108354	586.40396821	3216.0974116	467.662359858	1.69715234012	0.0235715602794
2000.45421335	707.915358014	3084.36957137	376.0	15.7944000729	0.626318950738	0.110735316609	2457.49059599	647.807927595	3571.5272412	466.228717614	5.0049366734	0.0695130093527
2000.45421335	707.915358014	3084.36957137	376.0	-4.80073692431	0.117230289226	0.020726713088	1774.97512496	725.123602974	2936.29710247	436.19837454	0.436426497148	0.00606147912706
2000.45421335	707.915358014	3084.36957137	376.0	3.88353916976	0.420258521063	0.0743031331442	2175.33724249	568.313171169	3204.15227181	460.501858154	1.64486495445	0.0228453465896
2000.45421335	707.915358014	3084.36957137	376.0	1.94987789552	0.442565287212	0.0782470451224	2211.59787978	604.824595132	3144.51101185	328.08853694	1.23058841811	0.0170915058071
2000.45421335	707.915358014	3084.36957137	376.0	-3.50948711169	0.0269197532055	0.0047595037492	1669.00023577	879.422097819	2976.12401878	427.701685194	0.748779966971	0.0103997217635
2000.45421335	707.915358014	3084.36957137	376.0	7.11573526973	0.342686358509	0.0605881114762	2069.7303737	833.396962283	3303.84514481	400.717808826	2.60542494755	0.0361864576049
2000.45421335	707.915358014	3084.36957137	376.0	14.5283737762	1.6852456209	0.297957146552	2447.95987972	784.958128108	3532.47831133	299.56030351	6.67205695257	0.0926674576746
2000.45421335	707.915358014	3084.36957137	376.0	2.77433963224	0.34024974129	0.0601573092804	2062.94928312	653.806483512	3169.94045879	453.184692163	1.52499889802	0.0211805402502
2000.45421335	707.915358014	3084.36957137	376.0	-16.1138901789	0.0772616059071	0.0136601141986	1726.47572669	540.606242385	2587.35764593	320.275676848	-1.97305113292	-0.0274034879573
2000.45421335	707.915358014	3084.36957137	376.0	-10.3044039819	-0.016120421453	-0.00285014523568	1618.95653168	713.458536354	2766.54367044	434.128602408	-0.682805387884	-0.00948340816505
2000.45421335	707.915358014	3084.36957137	376.0	1.39420062805	0.282624838987	0.0499690309384	1986.90763265	737.905389007	3127.3718713	402.558849648	1.3510026919	0.0187639262764
2000.45421335	707.915358014	3084.36957137	376.0	4.64698335327	0.305355187992	0.0539878338035	2019.8311616	879.406448318	3227.6997119	328.46210198	2.30512145191	0.0320155757209
2000.45421335	707.915358014	3084.36957137	376.0	6.3201468667	0.418503172829	0.0739927816176	2174.53191145	703.909034675	3279.30625819	400.865312062	2.10590344841	0.0292486590057
2000.45421335	707.915358014	3084.36957137	376.0	-14.3276511655	-0.0646566169125	-0.0114315093551	1564.81366266	669.371013536	2642.45185853	408.267182336	-1.67148791461	-0.0232151099251
2000.45421335	707.915358014	3084.36957137	376.0	3.22138854036	0.404245415237	0.0714719616756	2156.11645005	693.751769157	3183.72909928	333.860880073	1.48854608368	0.0206742511622
2000.45421335	707.915358014	3084.36957137	376.0	2.51237146731	0.197810709549	0.0349736049414	1877.21672624	866.53049393	3161.86039242	418.113172254	1.54280585188	0.0214278590538
2000.45421335	707.915358014	3084.36957137	376.0	2.44824846785	0.273556568314	0.0483657298998	1978.75560122	870.553007496	3159.88260214	310.573993422	1.60714368094	0.0223214400131
2000.45421335	707.915358014	3084.36957137	376.0	-5.50514091538	0.192145513434	0.0339719790371	1868.13873736	643.116511822	2914.57068011	403.31543093	0.303812681283	0.00421962057337
2000.45421335	707.915358014	3084.36957137	376.0	14.1479035074	1.60815981624	0.284328114612	2367.01312222	853.220384481	3520.74320214	300.509695435	6.61863271955	0.0919254544381
2000.45421335	707.915358014	3084.36957137	376.0	7.45261638454	0.513538679769	0.0907953818545	2313.54979663	584.486801443	3314.2358034	416.199205325	2.16291793269	0.0300405268429
2000.45421335	707.915358014	3084.36957137	376.0	-21.9942934654	-0.0589254661603	-0.010418222447	1563.77039537	536.018381043	2405.98427628	306.195499868	-3.82528644074	-0.0531289783436
2000.45421335	707.915358014	3084.36957137	376.0	-13.6416415427	0.13196961801	0.0233326764515	1793.11133985	537.785578165	2663.61093059	332.714012574	-1.35905195385	-0.0188757215812
2000.45421335	707.915358014	3084.36957137	376.0	10.2406957271	0.626838689546	0.110827208194	2476.82928668	576.012332127	3400.23047427	347.388855458	3.72356316609	0.0517161550845
2000.45421335	707.915358014	3084.36957137	376.0	-1.05768335475	0.329345970896	0.0582294856606	2053.58804353	714.030342131	3051.74670781	284.128322153	0.733228245591	0.0101837256332
2000.45421335	707.915358014	3084.36957137	376.0	6.55322938812	0.424854799695	0.0751157708089	2180.98819698	665.465902191	3286.49538456	440.041285385	1.9687641459	0.0273439464708
2000.45421335	707.915358014	3084.36957137	376.0	2.4200160221	0.403391882177	0.0713210541331	2157.9278516	714.988457842	3159.01180917	286.095499733	1.464231893	0.0203365540694
2000.45421335	707.915358014	3084.36957137	376.0	7.50084946999	0.447247587229	0.0790748916601	2209.37651639	791.510959403	3315.72349001	314.836014225	3.37783699763	0.0469144027448
2000.45421335	707.915358014	3084.36957137	376.0	-4.30253443205	0.0780207674724	0.0137943365404	1727.54191456	756.022627016	2951.66350855	468.098966972	0.489429759263	0.00679763554532
2000.45421335	707.915358014	3084.36957137	376.0	4.88164862153	0.41301327992	0.0730221499151	2170.48295559	758.687761411	3234.93765603	305.766939027	2.3360383272	0.0324449767666
2000.45421335	707.915358014	3084.36957137	376.0	-6.53215872943	-0.054036272142	-0.00955379634759	1577.17376506	861.770564074	2882.89365516	443.949326031	0.210159788409	0.00291888595013
2000.45421335	707.915358014	3084.36957137	376.0	-4.83299773547	0.0289199556905	0.00511314633849	1671.57673633	854.157935208	2935.30205983	409.567388287	0.535412939278	0.0074362908233
2000.45421335	707.915358014	3084.36957137	376.0	-1.29591288179	0.183315042877	0.0324107218665	1861.79018262	876.971592748	3044.39882877	305.637053399	0.846985739454	0.0117636908257
2000.45421335	707.915358014	3084.36957137	376.0	-0.64923278283	0.167809556228	0.0296692991917	1840.60852118	850.91023475	3064.34483297	372.826077033	1.09782052668	0.015247507315
2000.45421335	707.915358014	3084.36957137	376.0	14.464775135	0.547210061385	0.0967485964259	2292.4238771	822.484153862	3530.5166942	415.608663236	5.4121136186	0.0751682447028
2000.45421335	707.915358014	3084.36957137	376.0	12.4659797431	0.494825792818	0.0874868799183	2279.33822423	749.294057912	3468.86645733	440.234175191	4.14664545068	0.0575922979261
2000.45421335	707.915358014	3084.36957137	376.0	-15.3437706898	0.119050771294	0.0210485804976	1778.11748573	538.612861565	2611.11097711	294.38062982	-1.71419438523	-0.0238082553505
2000.45421335	707.915358014	3084.36957137	376.0	-10.9095100241	0.0912567945323	0.0161345110559	1739.1734943	547.785333476	2747.8799638	460.921136022	-1.13816790355	-0.0158078875493
2000.45421335	707.915358014	3084.36957137	376.0	-2.82870091836	0.113395804525	0.0200487631762	1773.58519845	865.953249748	2997.12198098	357.583532778	0.800247844324	0.0111145533934
2000.45421335	707.915358014	3084.36957137	376.0	-7.53697308155	0.198186759395	0.0350400918309	1874.22535831	546.890227433	2851.90146704	430.785881297	-0.198271901175	-0.00275377640521
2000.45421335	707.915358014	3084.36957137	376.0	9.43595978814	0.586863897198	0.103759529208	2420.70628706	608.65302831	3375.40944384	346.05012847	3.48291298721	0.048373791489
2000.45421335	707.915358014	3084.36957137	376.0	10.3495670609	0.521769042515	0.0922505379271	2323.53865354	689.240462126	3403.58846856	390.809352892	3.63568917123	0.0504956829338
2000.45421335	707.915358014	3084.36957137	376.0	17.7089133692	1.74747701676	0.308959868593	2475.53784468	811.922084017	3630.57790675	343.117978051	7.69702608772	0.106903140107
2000.45421335	707.915358014	3084.36957137	376.0	-7.95861114856	0.137275809185	0.0242708290638	1797.06552516	586.50578273	2838.8965908	455.325282902	-0.336184791257	-0.0046692332119
2000.45421335	707.915358014	3084.36957137	376.0	-13.3226270475	-0.0630585068858	-0.0111489580774	1567.18952325	691.57947872	2673.45051661	414.681514639	-1.39286522678	-0.019345350372
2000.45421335	707.915358014	3084.36957137	376.0	12.9490309894	1.26837452368	0.224252921443	2491.36200081	657.024796738	3483.76554299	335.378745446	5.41059710547	0.0751471820204
2000.45421335	707.915358014	3084.36957137	376.0	1.71260281549	0.234738102596	0.0415024933868	1922.64204114	753.339090018	3137.19257149	461.211440325	1.41747981134	0.0196872196019
2000.45421335	707.915358014	3084.36957137	376.0	22.1631339381	1.71133848183	0.302570452941	2457.58099262	840.793151086	3767.96253061	469.588386907	8.25842620375	0.114700363941
2000.45421335	707.915358014	3084.36957137	376.0	7.59577562358	0.585575480831	0.10353173282	2426.276426	558.780525375	3318.65136341	333.594412039	2.73866753459	0.0380370490915
2000.45421335	707.915358014	3084.36957137	376.0	-6.48730296247	0.117295450375	0.0207382338004	1777.8886035	779.947452655	2884.27717279	326.441116633	0.187971756896	0.00261071884578
2000.45421335	707.915358014	3084.36957137	376.0	-5.63385750636	-0.0327096719352	-0.00578318103521	1600.77489071	858.55948963	2910.60058475	451.266204406	0.356920835547	0.00495723382705
2000.45421335	707.915358014	3084.36957137	376.0	-4.6352482855	0.0944801445696	0.0167044102846	1748.28951505	768.782762221	2941.40138369	424.329106422	0.504953273376	0.007013239908
2000.45421335	707.915358014	3084.36957137	376.0	-5.72798495189	0.290761033428	0.0514075377349	1999.38719157	578.194274646	2907.69734646	330.115880246	0.219858793985	0.00305359436091
2000.45421335	707.915358014	3084.36957137	376.0	11.94129571	0.605335210052	0.107025320023	2451.40157619	574.502359521	3452.68326267	426.779326965	3.65915551413	0.050821604363
2000.45421335	707.915358014	3084.36957137	376.0	8.00502851841	0.461346026527	0.0815675435869	2204.13935249	833.221168281	3331.27423517	293.913714399	3.85602950369	0.0535559653291
2000.45421335	707.915358014	3084.36957137	376.0	-14.710851298	-0.0357721110847	-0.00632463067268	1597.43935398	666.749289829	2630.63255024	366.443906431	-1.5971445904	-0.0221825637556
2000.45421335	707.915358014	3084.36957137	376.0	-11.9520101223	-0.0996137597337	-0.0176120508723	1524.96537187	883.96549724	2715.72540799	306.794538881	-0.680281925541	-0.00944836007696
2000.45421335	707.915358014	3084.36957137	376.0	7.25110532782	0.495326761307	0.0875754528477	2284.54881204	577.038132897	3308.02045769	446.433512747	2.0379379947	0.0283046943709
2000.45421335	707.915358014	3084.36957137	376.0	-8.22013818293	-0.0730926483069	-0.0129230283428	1556.28201066	868.669030918	2830.83013053	405.87908895	-0.0337991292131	-0.000469432350182
2000.45421335	707.915358014	3084.36957137	376.0	9.72929698134	0.413330786228	0.0730782861081	2158.19206501	850.1497527	3384.45704697	376.115229255	3.86540692335	0.0536862072688
2000.45421335	707.915358014	3084.36957137	376.0	-13.3109314853	-0.0915722749897	-0.0161902890717	1534.55094221	850.142266333	2673.81125097	289.118042424	-0.986447557959	-0.0137006605272
2000.45421335	707.915358014	3084.36957137	376.0	11.5854549166	0.579874966662	0.102523862564	2396.10722947	673.138451449	3441.70781752	372.462136597	4.27858691503	0.0594248182643
2000.45421335	707.915358014	3084.36957137	376.0	2.61909021619	0.315450004829	0.0557726316882	2029.43505334	690.671343158	3165.15199304	445.045596546	1.51512347489	0.0210433815957
2000.45421335	707.915358014	3084.36957137	376.0	6.94395310823	0.511335816485	0.0904059081481	2309.17337563	543.740915963	3298.54674809	445.632456492	1.99995529266	0.0277771568424
2000.45421335	707.915358014	3084.36957137	376.0	6.0807998902	0.378323154431	0.0668888179686	2112.04173209	858.402914585	3271.92391288	301.479266205	3.03577220416	0.0421635028355
2000.45421335	707.915358014	3084.36957137	376.0	-0.815875823726	0.280229171858	0.0495454688575	1982.1691189	635.965062989	3059.20494572	441.070763831	1.02674295975	0.0142603188854
2000.45421335	707.915358014	3084.36957137	376.0	4.55491675019	0.317299328654	0.0560995984183	2035.35705805	876.442833255	3224.86003761	313.060146304	2.37415574953	0.0329743854102
2000.45421335	707.915358014	3084.36957137	376.0	7.06437740733	0.439482995534	0.0777020854905	2183.85507193	832.113221343	3302.26107852	286.292785251	3.51608388234	0.0488344983658
2000.45421335	707.915358014	3084.36957137	376.0	0.17650886892	0.282568201321	0.0499590172067	1989.25438662	773.92261954	3089.81375721	326.636751049	1.05866138308	0.0147036303205
2000.45421335	707.915358014	3084.36957137	376.0	9.9399394073	0.943448468584	0.1668048919	2220.8919705	878.910742366	3390.95403786	291.151324994	4.95523020809	0.068822641779
2000.45421335	707.915358014	3084.36957137	376.0	7.09756001988	0.431344666108	0.0762632012214	2195.33226017	751.855433009	3303.28455293	356.096859752	2.79904926296	0.0388756842077
2000.45421335	707.915358014	3084.36957137	376.0	12.8015824046	0.588966271872	0.104131236187	2387.80068947	711.88144928	3479.21768371	379.53554496	4.81954322387	0.0669381003315
2000.45421335	707.915358014	3084.36957137	376.0	6.3109201221	0.315951649989	0.0558613242555	2029.13023845	786.11278147	3279.02167129	463.778651366	1.98257305142	0.0275357368253
2000.45421335	707.915358014	3084.36957137	376.0	0.465482557604	0.149963853792	0.0265141184215	1815.97493243	818.163369072	3098.72677373	464.588472236	1.27403436881	0.017694921789
2000.45421335	707.915358014	3084.36957137	376.0	1.63459114044	0.403593092422	0.0713566287875	2157.7000795	693.788527218	3134.78640312	283.297796402	1.1836168456	0.0164391228556
2000.45421335	707.915358014	3084.36957137	376.0	-4.87782452178	0.170707475691	0.0301816611901	1841.69472236	693.360115124	2933.91943607	398.864598585	0.440224076416	0.00611422328355
2000.45421335	707.915358014	3084.36957137	376.0	-13.2831797392	0.101520948493	0.0179492483191	1757.07659318	633.259389913	2674.66721738	284.33123429	-1.1617702267	-0.016135697593
2000.45421335	707.915358014	3084.36957137	376.0	6.15195308767	0.461439688665	0.0815841033708	2240.02127021	704.316829802	3274.11854045	329.780440431	2.53857997789	0.0352580552485
2000.45421335	707.915358014	3084.36957137	376.0	-13.4291048656	-0.11462108765	-0.0202653973922	1513.81977444	755.07719809	2670.16634718	401.269374654	-1.28500431445	-0.0178472821451
2000.45421335	707.915358014	3084.36957137	376.0	13.749813591	1.71630427894	0.303448422726	2498.67572277	723.29355353	3508.46463789	286.495361585	6.33584275511	0.0879978160432
2000.45421335	707.915358014	3084.36957137	376.0	-4.19787152646	0.185458557101	0.0327897024577	1862.72637897	754.970895977	2954.89169936	337.194424415	0.52866361343	0.00734255018652
2000.45421335	707.915358014	3084.36957137	376.0	7.02402953043	0.588416202222	0.104033982005	2429.74759734	562.148084809	3301.01660089	309.120918739	2.71103512069	0.0376532655651
2000.45421335	707.915358014	3084.36957137	376.0	9.52438792902	0.388708848877	0.0687250440023	2131.58906121	781.596838883	3378.13689451	464.950994417	2.86058283451	0.0397303171459
2000.45421335	707.915358014	3084.36957137	376.0	-15.9744224358	0.0103215472401	0.00182488458983	1649.75803714	635.402000959	2591.65934656	306.499308455	-1.79477589792	-0.0249274430267
2000.45421335	707.915358014	3084.36957137	376.0	-0.956031456869	0.15714939783	0.0277845469997	1826.69049584	834.347852448	3054.88202802	393.843679733	1.07872999536	0.0149823610466
2000.45421335	707.915358014	3084.36957137	376.0	-7.53569458424	0.230371362071	0.0407304388386	1919.75893883	624.348483101	2851.94090062	307.833478694	-0.0844973428951	-0.00117357420688
2000.45421335	707.915358014	3084.36957137	376.0	10.200368615	0.634807707765	0.112236157667	2488.6885053	565.820364502	3398.98663709	344.477767293	3.70947838921	0.0515205331835
2000.45421335	707.915358014	3084.36957137	376.0	-9.37735784037	0.135453924368	0.0239487136436	1794.39750025	553.141300811	2795.13719954	447.598398478	-0.67073552784	-0.00931577122
2000.45421335	707.915358014	3084.36957137	376.0	10.1660001864	0.382197974548	0.067573899319	2122.45376659	830.794587501	3397.92658774	444.678233653	3.36719060116	0.0467665361273
2000.45421335	707.915358014	3084.36957137	376.0	14.9086493418	0.50989400274	0.0901509905834	2272.74326682	818.462224459	3544.20741517	453.001923884	5.17475163166	0.0718715504398
2000.45421335	707.915358014	3084.36957137	376.0	-13.0043034069	0.119042404058	0.0210471011418	1776.03632028	538.509077028	2683.26879412	368.723396804	-1.29851728138	-0.0180349622414
2000.45421335	707.915358014	3084.36957137	376.0	3.12172592782	0.368022794984	0.0650676794527	2103.93276969	723.195968551	3180.65513599	353.526397741	1.46343796221	0.0203255272529
2000.45421335	707.915358014	3084.36957137	376.0	0.331913269002	0.207195004318	0.0366327801128	1891.64273224	880.825184515	3094.60700324	322.139086487	1.09250129726	0.0151736291287
2000.45421335	707.915358014	3084.36957137	376.0	-7.94297301628	0.277631140801	0.0490861281472	1981.71631734	533.312527337	2839.37892859	324.350083912	-0.171772699927	-0.00238573194343
2000.45421335	707.915358014	3084.36957137	376.0	-5.74057037224	0.316207410621	0.0559065436034	2033.75697698	534.081243332	2907.30916558	339.470945275	0.211944887357	0.00294367899107
2000.45421335	707.915358014	3084.36957137	376.0	-7.79354694933	0.188135946447	0.0332630739828	1866.17406338	690.844813461	2843.98778073	286.968903893	-0.146559176338	-0.0020355441158
2000.45421335	707.915358014	3084.36957137	376.0	-1.10633711126	0.306363156364	0.0541660460332	2020.72066832	694.437381351	3050.24604615	335.087996481	0.90992462971	0.0126378420793
2000.45421335	707.915358014	3084.36957137	376.0	8.946634971	0.437024172333	0.0772673572017	2190.29545855	825.383748667	3360.31685807	344.63765086	3.78464880773	0.052564566774
2000.45421335	707.915358014	3084.36957137	376.0	5.67005391895	0.545387912575	0.0964264343307	2366.64395084	584.597973664	3259.25498912	308.013064615	2.24729903534	0.0312124866019
2000.45421335	707.915358014	3084.36957137	376.0	9.29422538733	0.563661266362	0.0996572253116	2391.19364857	593.601543199	3371.03783111	386.242639335	3.04267277994	0.0422593441658
2000.45421335	707.915358014	3084.36957137	376.0	-0.985565458364	0.302304733366	0.0534485030704	2012.93579331	636.969189957	3053.97109026	404.066106993	1.00684608111	0.0139839733487
2000.45421335	707.915358014	3084.36957137	376.0	-10.4887627071	-0.0417300577189	-0.00737801586261	1591.60946964	791.824599867	2760.85736602	377.423296504	-0.501737008208	-0.00696856955845
2000.45421335	707.915358014	3084.36957137	376.0	-12.6785186415	0.0365490537982	0.00646199678186	1677.20301731	606.551971367	2693.31720029	409.562211616	-1.29862042522	-0.0180363947948
2000.45421335	707.915358014	3084.36957137	376.0	-9.74225596385	0.0943312947538	0.0166780931319	1744.29314917	583.899941133	2783.88239285	455.689302552	-0.765207552115	-0.0106278826683
2000.45421335	707.915358014	3084.36957137	376.0	0.545402932576	0.319553969373	0.0564982265511	2034.5602444	606.793709062	3101.19181346	459.837860003	1.20341846091	0.0167141452904
2000.45421335	707.915358014	3084.36957137	376.0	21.641599295	1.70283083338	0.301066271814	2432.7195739	869.459818111	3751.87647478	449.697082771	8.32279244702	0.115594339542
2000.45421335	707.915358014	3084.36957137	376.0	1.07712739634	0.264760339877	0.0468105268523	1964.85855279	795.64561481	3117.59216102	357.087993429	1.25349641539	0.017409672436
2000.45421335	707.915358014	3084.36957137	376.0	-8.72360957914	-0.0212579725656	-0.00375848171244	1613.5281557	754.839069084	2815.30121198	446.9339872	-0.327705206305	-0.00455146119868
2000.45421335	707.915358014	3084.36957137	376.0	-12.2947205772	0.0660664101848	0.0116807655914	1714.64176147	677.335509319	2705.154951	313.177680205	-0.913173646934	-0.0126829673185
2000.45421335	707.915358014	3084.36957137	376.0	-1.8895036074	0.241301938736	0.0426630018982	1934.34822527	745.487013721	3026.09029705	346.255058057	0.852866092557	0.0118453623966
2000.45421335	707.915358014	3084.36957137	376.0	3.45563359205	0.431511946779	0.0762927770119	2193.71387021	627.722940635	3190.95408238	369.517271531	1.51516817974	0.0210440024964
2000.45421335	707.915358014	3084.36957137	376.0	-4.39638506057	0.280412746421	0.0495779254634	1983.35671433	565.931002133	2948.76880832	399.48109186	0.456299266772	0.00633748981627
2000.45421335	707.915358014	3084.36957137	376.0	4.19885607713	0.396142093526	0.0700392668894	2146.44376484	741.659102701	3213.87781056	325.77494301	1.92106671091	0.026681482096
2000.45421335	707.915358014	3084.36957137	376.0	-4.15441139089	0.0609579416445	0.0107775710121	1709.55792338	853.135805274	2956.23217056	393.5384419	0.641197179622	0.00890551638364
2000.45421335	707.915358014	3084.36957137	376.0	-19.9127841962	-0.0382880182077	-0.00676945159259	1594.0827485	588.673330629	2470.18571481	287.429635679	-2.93032237839	-0.0406989219221
2000.45421335	707.915358014	3084.36957137	376.0	-3.40320968743	0.156608536976	0.0276889209646	1824.57076661	746.343563216	2979.40200732	408.487677491	0.698325794914	0.0096989693738
2000.45421335	707.915358014	3084.36957137	376.0	16.8957896876	1.30901245144	0.231437845021	2466.5918759	711.067405282	3605.49816733	427.838886152	6.24750463344	0.0867708976866
2000.45421335	707.915358014	3084.36957137	376.0	-21.7137924754	-0.0925519746509	-0.0163635032975	1524.72095842	554.81245897	2414.63596347	335.102546075	-3.87028776518	-0.0537539967387
2000.45421335	707.915358014	3084.36957137	376.0	15.2682523053	0.983708363613	0.173922978008	2429.51678123	726.869425941	3555.29889955	398.912692381	5.89864184321	0.0819255811557
2000.45421335	707.915358014	3084.36957137	376.0	5.87003574941	0.253725195619	0.0448594758873	1947.58161483	866.099938559	3265.42316785	451.741614465	1.95394696045	0.0271381522284
2000.45421335	707.915358014	3084.36957137	376.0	0.35603293143	0.323509886595	0.0571976461448	2044.91113524	749.630661183	3095.35094277	300.809146349	0.974746987899	0.0135381526097
2000.45421335	707.915358014	3084.36957137	376.0	0.779970483452	0.381214002344	0.067399929693	2122.58825425	611.528225837	3108.42674362	374.310263532	1.20520680123	0.0167389833504
2000.45421335	707.915358014	3084.36957137	376.0	-6.6733497748	0.280850025468	0.0496552378833	1986.06734565	566.293506048	2878.53880152	326.177949825	0.0590624571511	0.000820311904876
2000.45421335	707.915358014	3084.36957137	376.0	12.0577377537	0.483110846209	0.0854156375901	2257.99020347	781.082909941	3456.27476564	417.201652227	4.27984353244	0.0594422712839
2000.45421335	707.915358014	3084.36957137	376.0	-16.931402949	-0.109860544114	-0.0194237171346	1519.20339476	728.334761603	2562.1425308	314.604374436	-1.9546131904	-0.0271474054222
2000.45421335	707.915358014	3084.36957137	376.0	-10.2315652562	0.0601769297632	0.0106394854603	1707.26767229	694.429115824	2768.79028593	367.093497818	-0.515239105845	-0.00715609869229
2000.45421335	707.915358014	3084.36957137	376.0	-9.4396377636	-0.0200559765264	-0.0035459647324	1614.10147989	715.405079652	2793.21625654	463.709696993	-0.589272406123	-0.00818433897393
2000.45421335	707.915358014	3084.36957137	376.0	-10.9278408504	0.179279713331	0.0316972619044	1852.91442437	569.492237049	2747.31457337	324.907911947	-0.714136977219	-0.00991856912804
2000.45421335	707.915358014	3084.36957137	376.0	15.7365919419	1.67645051406	0.296402141807	2397.01393457	862.86930086	3569.74422479	309.860989366	7.26017524008	0.100835767223
2000.45421335	707.915358014	3084.36957137	376.0	-13.3984089613	0.00664720350042	0.00117524814364	1644.470751	647.894500378	2671.11312232	378.747870937	-1.31771746476	-0.018301631455
2000.45421335	707.915358014	3084.36957137	376.0	-20.1982546509	-0.124173681958	-0.0219543284933	1500.82176622	637.322577266	2461.38075097	323.236407484	-3.10621464667	-0.0431418700927
2000.45421335	707.915358014	3084.36957137	376.0	-0.00398853428461	0.210504328228	0.037217879814	1894.83453691	831.154044368	3084.24655023	358.25796895	1.14101455379	0.0158474243582
2000.45421335	707.915358014	3084.36957137	376.0	15.7129101733	1.68927463717	0.298669490307	2462.42173679	777.840352142	3569.01379153	328.751702592	6.8837510002	0.0956076527806
2000.45421335	707.915358014	3084.36957137	376.0	-11.5189029197	-0.00808460834327	-0.00142938619931	1628.95552156	730.021725307	2729.08403476	370.106787894	-0.763120324839	-0.0105988934005
2000.45421335	707.915358014	3084.36957137	376.0	3.88660132396	0.428729140364	0.0758007673911	2192.85772585	690.97088098	3204.24671996	320.418113133	1.74954471357	0.0242992321329
2000.45421335	707.915358014	3084.36957137	376.0	9.23224727007	0.432302629988	0.0764325724872	2194.68646615	739.043446316	3369.12619692	435.396284455	2.92170950775	0.0405792987187
2000.45421335	707.915358014	3084.36957137	376.0	10.9585194717	0.661512733517	0.116957696874	2463.18533154	644.023219093	3422.37081142	315.16226079	4.53025129606	0.0629201568898
2000.45421335	707.915358014	3084.36957137	376.0	-7.31361970524	0.130135633883	0.0230084218321	1790.26272075	655.96147234	2858.79051061	412.566317523	-0.0330990484172	-0.000459709005794
2000.45421335	707.915358014	3084.36957137	376.0	-5.26480679066	0.110704365263	0.0195729075783	1768.1201688	751.801822304	2921.98347272	402.061481622	0.407237690603	0.00565607903616
2000.45421335	707.915358014	3084.36957137	376.0	24.026415159	1.8006766761	0.318365748957	2494.13946912	872.574886657	3825.43300962	458.718653844	9.32568048401	0.129523340056
2000.45421335	707.915358014	3084.36957137	376.0	18.8881960204	1.7657552853	0.312191528519	2446.19366565	884.429768363	3666.951342	336.327907985	8.47671815222	0.117732196559
2000.45421335	707.915358014	3084.36957137	376.0	-5.10000840353	0.226332390817	0.04001633501	1911.16347483	590.513931828	2927.06646403	425.389057368	0.319504310958	0.00443755987442
2000.45421335	707.915358014	3084.36957137	376.0	9.8898582818	0.557246405126	0.098523056069	2379.63097137	623.011803066	3389.40935086	386.766576423	3.33648196595	0.0463400273049
2000.45421335	707.915358014	3084.36957137	376.0	4.46445113204	0.499555471305	0.0883231031303	2296.38447439	595.3385124	3222.06974361	330.346756817	1.715277655	0.0238233007639
2000.45421335	707.915358014	3084.36957137	376.0	2.44816532871	0.246134328202	0.0435173847599	1938.4237394	790.369623506	3159.88003782	431.086674913	1.51918380479	0.0210997750665
2000.45421335	707.915358014	3084.36957137	376.0	0.479875120807	0.415615598861	0.0734822487377	2172.88630332	590.466135195	3099.17069357	335.818255055	1.081993281	0.0150276844584
2000.45421335	707.915358014	3084.36957137	376.0	0.702885476254	0.33353753005	0.0589705675477	2057.51222111	715.163561239	3106.04915712	333.373374769	1.12592005512	0.0156377785433
2000.45421335	707.915358014	3084.36957137	376.0	-1.24027031371	0.310172149448	0.0548394889405	2025.88914278	686.152688427	3046.11505121	334.073220001	0.888371091229	0.0123384873782
2000.45421335	707.915358014	3084.36957137	376.0	9.89224953645	0.538340876636	0.0951804944547	2265.0118118	819.326269638	3389.48310599	305.145024551	4.56226951822	0.0633648544197
2000.45421335	707.915358014	3084.36957137	376.0	13.9799424144	0.572361111588	0.10119538748	2391.92991454	668.024723399	3515.56266129	455.608023355	4.41438786689	0.0613109425957
2000.45421335	707.915358014	3084.36957137	376.0	-5.95523040129	0.174128146404	0.030786447384	1844.71500023	635.445318419	2900.68825696	420.527938312	0.197422453799	0.00274197852498
2000.45421335	707.915358014	3084.36957137	376.0	10.5145994247	0.591492673543	0.104577912578	2429.62904334	596.48978326	3408.67867657	382.559849975	3.55893764492	0.0494296895128
2000.45421335	707.915358014	3084.36957137	376.0	-10.0546051449	0.166088816468	0.0293650665608	1836.29061964	606.611231368	2774.24838976	331.346538751	-0.516846166966	-0.00717841898564
2000.45421335	707.915358014	3084.36957137	376.0	-6.77023487505	0.112092557943	0.0198183447566	1767.20151535	653.671846916	2875.55050697	454.677144705	-0.0234101997315	-0.000325141662938
2000.45421335	707.915358014	3084.36957137	376.0	12.0489400212	0.423660617747	0.0749046353866	2176.53249349	827.863887916	3456.00341105	451.607029648	4.03225832638	0.0560035878663
2000.45421335	707.915358014	3084.36957137	376.0	-15.3197616325	-0.0153430126706	-0.00271269672394	1620.98296997	676.794057038	2611.85150517	314.074478161	-1.59860804663	-0.0222028895366
2000.45421335	707.915358014	3084.36957137	376.0	-1.6038966305	0.256022453933	0.0452656389557	1951.83291305	689.883207196	3034.89947174	393.183351496	0.933986630061	0.0129720365286
2000.45421335	707.915358014	3084.36957137	376.0	13.9185946954	0.576532924938	0.101932978242	2354.04080508	758.169165999	3513.67047091	401.460499833	5.1806233124	0.0719531015611
2000.45421335	707.915358014	3084.36957137	376.0	-9.73444288888	0.13897239518	0.0245707912271	1799.55049006	559.746707353	2784.12337696	424.826179547	-0.663190883509	-0.00921098449318
2000.45421335	707.915358014	3084.36957137	376.0	-9.27546048176	0.13851166259	0.0244893321411	1802.09527924	656.489528507	2798.28009066	339.695282915	-0.336823740838	-0.00467810751164
2000.45421335	707.915358014	3084.36957137	376.0	8.33100149814	0.493897103591	0.0873226845104	2282.84314409	613.621367267	3341.32844657	444.863935206	2.30470804121	0.0320098339058
2000.45421335	707.915358014	3084.36957137	376.0	-16.9430905937	-0.119111811083	-0.0210593725395	1509.61516679	729.992660264	2561.78204064	322.174213591	-1.97569727142	-0.0274402398809
2000.45421335	707.915358014	3084.36957137	376.0	-2.25248984643	0.190445514965	0.0336714135369	1865.0714876	688.045975646	3014.89445995	461.776996701	0.808017389525	0.0112224637434
2000.45421335	707.915358014	3084.36957137	376.0	0.472066521759	0.103544717183	0.0183070574935	1759.55991466	873.041603347	3098.92984752	466.328329514	1.30012310661	0.0180572653696
2000.45421335	707.915358014	3084.36957137	376.0	-8.19658255525	-0.0762235368658	-0.0134765800682	1553.56141228	827.331260585	2831.55667314	450.664000271	-0.160186050855	-0.00222480626188
2000.45421335	707.915358014	3084.36957137	376.0	-7.13380434823	0.233864396519	0.0413480191865	1922.05942662	561.526593034	2864.33668077	380.750661118	-0.0154120733842	-0.00021405657478
2000.45421335	707.915358014	3084.36957137	376.0	16.8173513243	1.6035890257	0.283519983328	2422.5279877	801.744220996	3603.07883832	378.806629626	6.88207581644	0.0955843863394
2000.45421335	707.915358014	3084.36957137	376.0	-2.7272891984	0.28577031179	0.0505251612076	1993.99381427	699.504780241	3000.24989321	306.751298693	0.62329263695	0.00865684217986
2000.45421335	707.915358014	3084.36957137	376.0	-7.3584822089	0.00257254427517	0.000454834560674	1640.92770987	797.94646078	2857.4067852	418.532614547	0.0515036769407	0.000715328846399
2000.45421335	707.915358014	3084.36957137	376.0	-22.8145035315	-0.0941410155722	-0.0166444511266	1522.95226767	545.942373499	2380.68596658	311.791325412	-4.14726017616	-0.05760083578
2000.45421335	707.915358014	3084.36957137	376.0	10.9378837124	0.460945315655	0.0814966965444	2234.89135278	747.123531497	3421.73432834	439.719444071	3.54368641819	0.0492178669192
2000.45421335	707.915358014	3084.36957137	376.0	-2.4253181707	0.288919912406	0.0510820212882	1997.84320032	694.086851568	3009.5637957	317.633743814	0.695043875915	0.00965338716548
2000.45421335	707.915358014	3084.36957137	376.0	9.39966771955	0.563221840035	0.0995795332452	2389.44341189	546.129877262	3374.29006232	438.716773161	2.55991809419	0.0355544179749
2000.45421335	707.915358014	3084.36957137	376.0	-1.89095630691	0.310492820867	0.054896184736	2026.73351102	677.844544473	3026.04549043	321.467434938	0.769535265427	0.0106879897976
2000.45421335	707.915358014	3084.36957137	376.0	5.9026384531	0.539256501805	0.0953423800929	2356.55256784	567.124409458	3266.42875572	342.751778428	2.06956783921	0.0287439977667
2000.45421335	707.915358014	3084.36957137	376.0	2.03639611378	0.292287382578	0.0516774014458	2001.26336574	795.619454694	3147.17955345	350.29673302	1.3436966774	0.0186624538528
2000.45421335	707.915358014	3084.36957137	376.0	-4.1841916446	0.242438456732	0.0428639421379	1931.83041305	584.606036022	2955.31363747	438.877188402	0.459345450442	0.00637979792281
2000.45421335	707.915358014	3084.36957137	376.0	-3.54498519583	0.166005987924	0.0293504221931	1835.8044758	722.862722323	2975.02912668	416.361928557	0.661780081258	0.00919139001748
2000.45421335	707.915358014	3084.36957137	376.0	-6.5180412212	0.10940810037	0.019343723545	1764.30961272	669.830387316	2883.32909129	449.189091256	0.0543772583393	0.000755239699157
2000.45421335	707.915358014	3084.36957137	376.0	2.3669781069	0.356658394672	0.0630584148995	2090.37647908	750.878079598	3157.37592386	316.12136518	1.38400249005	0.0192222568062
2000.45421335	707.915358014	3084.36957137	376.0	0.526006980582	0.254654049159	0.0450237003463	1949.58048467	731.919744658	3100.59357062	419.093341295	1.25064996957	0.0173701384662
2000.45421335	707.915358014	3084.36957137	376.0	6.11991401759	0.442873281723	0.0783014995974	2211.01010054	752.38164999	3273.13033712	309.738586594	2.7777469619	0.0385798189153
2000.45421335	707.915358014	3084.36957137	376.0	6.51026492513	0.436589771678	0.0771905536913	2197.82832397	634.74831071	3285.17020173	452.593567054	1.9680739198	0.0273343599972
2000.45421335	707.915358014	3084.36957137	376.0	-11.4061890867	-0.0955913264423	-0.0169008710117	1533.44180568	767.54479713	2732.56054592	431.573943118	-0.879836036933	-0.0122199449574
2000.45421335	707.915358014	3084.36957137	376.0	12.0891075575	0.510296120201	0.0902220863156	2301.33201544	734.362824862	3457.24232632	421.547486015	4.14552346833	0.0575767148379
2000.45421335	707.915358014	3084.36957137	376.0	5.70751088996	0.527744793796	0.0933070710389	2336.38249718	543.436239344	3260.41030054	380.591564014	1.79880531574	0.0249834071631
2000.45421335	707.915358014	3084.36957137	376.0	0.151256096768	0.320994677165	0.0567529485794	2038.44756796	652.066794677	3089.03486839	398.520505751	1.16326633411	0.0161564768627
2000.45421335	707.915358014	3084.36957137	376.0	15.3592503393	1.36238784783	0.240874796293	2313.64782601	860.839817334	3558.10561522	383.617971873	6.33170955961	0.0879404105501
2000.45421335	707.915358014	3084.36957137	376.0	-7.89160056811	0.267220968277	0.0472455743064	1967.2991894	533.128843782	2840.96344475	340.535411573	-0.154275112216	-0.00214270989189
2000.45421335	707.915358014	3084.36957137	376.0	-15.7789071298	0.0200416966683	0.003543440005	1657.05496141	566.1084	2597.68976116	374.52639975	-2.06919676604	-0.0287388439728
2000.45421335	707.915358014	3084.36957137	376.0	10.4641394999	0.613314161866	0.10843602579	2464.31589751	561.221233791	3407.12230601	381.585174701	3.46376129254	0.0481077957298
2000.45421335	707.915358014	3084.36957137	376.0	11.8880990969	0.495075284769	0.0875309909422	2257.31752501	811.797908746	3451.04248252	381.92704877	4.63032357452	0.0643100496461
2000.45421335	707.915358014	3084.36957137	376.0	3.2247975013	0.464599290753	0.0821427317455	2245.94610347	639.774095984	3183.83424423	298.114044776	1.54339219911	0.0214360027654
2000.45421335	707.915358014	3084.36957137	376.0	6.83850202988	0.393979876307	0.0696569795451	2123.38541479	873.794599318	3295.29424711	298.114233007	3.40398144572	0.0472775200795
2000.45421335	707.915358014	3084.36957137	376.0	8.15636129341	0.489847614764	0.0866067211393	2279.36717383	701.380904599	3335.94189723	355.193818798	3.10843358652	0.0431726887017
2000.45421335	707.915358014	3084.36957137	376.0	-12.7744298388	0.0796297511361	0.014078810314	1730.70783276	655.300555664	2690.3589445	304.350556082	-1.03023722829	-0.0143088503928
2000.45421335	707.915358014	3084.36957137	376.0	-0.648473569528	0.258507140164	0.0457049399158	1953.87750311	677.989492102	3064.36824991	432.501254694	1.07105431287	0.0148757543454
2000.45421335	707.915358014	3084.36957137	376.0	20.0672885154	1.67123079174	0.295479277181	2452.22114774	812.691139212	3703.31891213	438.406625184	7.64743649412	0.106214395752
2000.45421335	707.915358014	3084.36957137	376.0	4.23023160942	0.45557217362	0.0805467067928	2227.70754482	571.506707514	3214.84554793	415.631295596	1.66773385013	0.0231629701407
2000.45421335	707.915358014	3084.36957137	376.0	-9.2328321944	0.0831463845536	0.0147005630399	1734.17240547	682.963770523	2799.59490459	382.458728596	-0.343160497928	-0.00476611802677
2000.45421335	707.915358014	3084.36957137	376.0	17.4900326013	1.26431154666	0.223534573314	2469.04301431	709.450126393	3623.82681494	445.333674247	6.30648066247	0.087590009201
2000.45421335	707.915358014	3084.36957137	376.0	2.10929554561	0.22968233444	0.0406086164145	1917.13915693	797.798076795	3149.42804135	434.490807616	1.48182584984	0.0205809145811
2000.45421335	707.915358014	3084.36957137	376.0	-8.85465791551	-0.0526240365238	-0.00930410829628	1579.33701565	796.508717183	2811.25919697	435.413464136	-0.283750787592	-0.00394098316101
2000.45421335	707.915358014	3084.36957137	376.0	9.547112524	0.389491296984	0.0688633834837	2131.04527674	844.771759337	3378.837805	403.020768926	3.5333598602	0.0490744425028
2000.45421335	707.915358014	3084.36957137	376.0	-21.243718739	-0.0449361945725	-0.00794487174196	1584.94491264	561.640422853	2429.13477475	282.549439265	-3.39023974331	-0.0470866631015
2000.45421335	707.915358014	3084.36957137	376.0	7.37874878294	0.405911791986	0.0717665827414	2154.0097012	708.397294158	3311.95745358	449.550458222	2.15175369862	0.0298854680364
2000.45421335	707.915358014	3084.36957137	376.0	4.08969350455	0.387641232703	0.0685362858386	2129.42202622	659.461448211	3210.51083338	421.627358956	1.67304293986	0.023236707498
2000.45421335	707.915358014	3084.36957137	376.0	-8.93180614258	-0.108293302773	-0.0191466235454	1519.66130302	820.938647406	2808.87966053	468.279710109	-0.380970629598	-0.00529125874442
2000.45421335	707.915358014	3084.36957137	376.0	-10.3813553944	0.211130171616	0.0373285310495	1894.70835048	584.950191303	2764.17020449	284.511662707	-0.632477953526	-0.00878441602119
2000.45421335	707.915358014	3084.36957137	376.0	-9.64336369547	0.0367739517446	0.00650175950222	1678.53755247	675.440419954	2786.93259589	432.954623465	-0.562247953399	-0.00780899935276
2000.45421335	707.915358014	3084.36957137	376.0	-13.800884966	0.0243408919761	0.00430355232958	1665.94082431	702.479521782	2658.6992749	290.278928804	-1.21151565971	-0.0168266063849
2000.45421335	707.915358014	3084.36957137	376.0	14.1671284706	0.504909992631	0.0892698006773	2285.12724059	776.121203726	3521.33617105	460.087726739	4.69589914442	0.0652208214503
2000.45421335	707.915358014	3084.36957137	376.0	10.5673068065	0.500855692365	0.0885529866274	2214.93422644	865.763153999	3410.30436702	329.606986578	4.71184988187	0.0654423594704
2000.45421335	707.915358014	3084.36957137	376.0	11.9738375785	0.398582794797	0.0704707911594	2137.23993508	871.742265858	3453.68697416	444.704773224	4.15226639261	0.0576703665641
2000.45421335	707.915358014	3084.36957137	376.0	9.00799623108	0.425759070641	0.0752756489817	2185.81731138	765.452956623	3362.20946611	410.9391981	3.10020741019	0.0430584362526
2000.45421335	707.915358014	3084.36957137	376.0	-11.3128709084	-0.0776071796865	-0.0137212128159	1551.44101959	844.289719269	2735.43882342	339.708084562	-0.584089735716	-0.0081123574405
2000.45421335	707.915358014	3084.36957137	376.0	13.311186069	0.499447922948	0.0883040882157	2284.87004802	750.65948195	3494.93574407	459.406214102	4.29761029981	0.0596890319418
2000.45421335	707.915358014	3084.36957137	376.0	-8.40508833813	0.144535205985	0.0255543150611	1805.09226575	550.912057123	2825.12558422	469.121261347	-0.526412073814	-0.00731127880297
2000.45421335	707.915358014	3084.36957137	376.0	-5.40217702659	0.139843104231	0.0247247355429	1804.89756145	755.313980121	2917.74646697	357.534925394	0.381066855123	0.00529259521005
2000.45421335	707.915358014	3084.36957137	376.0	4.30496607489	0.285293328848	0.0504408290043	1989.75271843	805.837455414	3217.15063504	421.560461192	1.73181910538	0.0240530431303
2000.45421335	707.915358014	3084.36957137	376.0	5.88725828159	0.446440012728	0.0789321097468	2217.69029455	694.193945068	3265.95437439	354.070134772	2.24670884615	0.0312042895299
2000.45421335	707.915358014	3084.36957137	376.0	-14.4381332881	0.114027264449	0.0201604074344	1771.80496672	560.808656635	2639.04418155	306.430558201	-1.48622356261	-0.0206419939252
2000.45421335	707.915358014	3084.36957137	376.0	-15.7353743069	0.00442061937654	0.000781580512118	1635.05581403	546.835521056	2599.0324743	417.141139218	-2.33738558331	-0.0324636886571
2000.45421335	707.915358014	3084.36957137	376.0	-12.247526731	0.0344274296008	0.00608688642163	1676.7211048	658.783380276	2706.61058363	371.106098555	-0.99861541266	-0.0138696585092
2000.45421335	707.915358014	3084.36957137	376.0	-16.312822296	0.0150939412859	0.00266866005763	1655.32801681	632.48216937	2581.22184424	293.41165806	-1.86296149702	-0.0258744652364
2000.45421335	707.915358014	3084.36957137	376.0	-12.1812910226	0.0851884501537	0.01506160717	1736.86568933	635.658741161	2708.65353767	336.129107175	-0.937516928778	-0.0130210684552
2000.45421335	707.915358014	3084.36957137	376.0	-18.6600017452	-0.0648572778316	-0.0114669868868	1553.66494455	555.011718955	2508.82615552	400.149492016	-3.21574626943	-0.044663142631
2000.45421335	707.915358014	3084.36957137	376.0	-2.39799956077	0.309868146352	0.0547857401613	2022.20456549	556.016219645	3010.40640259	432.185617452	0.755777940117	0.010496915835
2000.45421335	707.915358014	3084.36957137	376.0	-18.3494860777	-0.000520529911989	-9.20314554436e-05	1630.95441494	535.121279049	2518.40360628	352.327912291	-2.81699914591	-0.0391249881377
2000.45421335	707.915358014	3084.36957137	376.0	9.05443007449	0.508325184942	0.0898736182713	2280.46349531	770.170629527	3363.64165744	313.00753261	3.99876175056	0.0555383576467
2000.45421335	707.915358014	3084.36957137	376.0	15.5974601799	1.40506543582	0.248420338724	2312.59862951	869.887721177	3565.45288706	382.966536374	6.44862041587	0.0895641724426
2000.45421335	707.915358014	3084.36957137	376.0	8.65598011043	0.514751141915	0.0910097492777	2313.30045063	578.356699596	3351.351988	459.694837769	2.26259659298	0.0314249526802
2000.45421335	707.915358014	3084.36957137	376.0	-8.23799917878	-0.0269497478469	-0.00476480690363	1607.77078443	833.776524446	2830.27923141	388.731922531	-0.0450631221399	-0.000625876696387
2000.45421335	707.915358014	3084.36957137	376.0	7.30199711603	0.428812060486	0.0758154279502	2184.24848935	807.166600589	3309.59014852	318.175058578	3.30107576798	0.0458482745553
2000.45421335	707.915358014	3084.36957137	376.0	2.9925532164	0.281535531807	0.0497764377311	1986.80515944	828.600757127	3176.67097218	361.265055615	1.51412574735	0.0210295242688
2000.45421335	707.915358014	3084.36957137	376.0	-4.5889941852	0.240691404953	0.0425550574528	1929.93371815	587.531954962	2942.82803109	425.362357976	0.409151405066	0.0056826584037
2000.45421335	707.915358014	3084.36957137	376.0	-2.08034376197	0.188934826268	0.033404318647	1869.1760368	857.905193386	3020.20408139	293.122851209	0.697946007734	0.00969369455187
2000.45421335	707.915358014	3084.36957137	376.0	-9.63884474243	0.0855897937304	0.0151325660768	1738.89941017	753.029290878	2787.0719771	295.143276047	-0.387790059473	-0.00538597304824
2000.45421335	707.915358014	3084.36957137	376.0	-6.95802310902	0.046071855527	0.00814566045386	1692.06063439	821.172509208	2869.75842382	356.52528023	0.172589858497	0.00239708136801
2000.45421335	707.915358014	3084.36957137	376.0	-6.75676475481	0.207038591333	0.0366051257662	1889.47315062	663.895367299	2875.96597526	322.597457346	0.0837316766533	0.00116293995352
2000.45421335	707.915358014	3084.36957137	376.0	13.4095440975	0.414479050421	0.0732813031154	2155.10590543	874.052899014	3497.96946917	468.810664725	4.49340994276	0.0624084714272
2000.45421335	707.915358014	3084.36957137	376.0	3.25925089199	0.247114656557	0.0436907101409	1940.62402764	845.210748793	3184.89691413	399.062137703	1.59663429869	0.0221754763707
2000.45421335	707.915358014	3084.36957137	376.0	2.79633196371	0.362222389032	0.06404214799	2093.59450008	633.086018248	3170.61878357	443.938265245	1.52155395465	0.0211326938146
2000.45421335	707.915358014	3084.36957137	376.0	-14.6640929387	-0.118553589644	-0.020960677094	1509.94825685	773.82142815	2632.07475085	348.305065852	-1.40205571505	-0.0194729960424
2000.45421335	707.915358014	3084.36957137	376.0	7.00495160594	0.397351742325	0.0702531369034	2134.90679616	855.23107324	3300.42816719	310.290297788	3.33825478638	0.0463646498108
2000.45421335	707.915358014	3084.36957137	376.0	-2.2322173971	0.345607151464	0.0611045175855	2072.86290661	558.105403723	3015.5197372	384.551426869	0.79293767324	0.0110130232394
2000.45421335	707.915358014	3084.36957137	376.0	5.21585978639	0.495049435003	0.0875264206158	2289.79108982	619.01468798	3245.2459635	336.440185706	1.9747803797	0.0274275052736
2000.45421335	707.915358014	3084.36957137	376.0	-9.41557101076	0.0354761024047	0.00627229533322	1677.27253279	686.599314224	2793.95856414	430.086717123	-0.490765155152	-0.00681618271044
2000.45421335	707.915358014	3084.36957137	376.0	13.4368420956	0.445605078967	0.0787844906237	2201.34624386	834.938762215	3498.81144032	462.526434243	4.49542693807	0.0624364852509
2000.45421335	707.915358014	3084.36957137	376.0	-18.1541713923	-0.0641715435779	-0.0113457467429	1554.20849661	557.278539871	2524.42783301	412.940796531	-3.12590666277	-0.0434153703163
2000.45421335	707.915358014	3084.36957137	376.0	-2.81525915453	0.249011557341	0.0440260886387	1943.38589567	688.293487843	2997.53657465	365.85719114	0.739945212117	0.010277016835
2000.45421335	707.915358014	3084.36957137	376.0	-9.96325294473	0.156306334962	0.0276354906227	1822.63840447	575.173954331	2777.06602922	379.253670418	-0.573385399825	-0.00796368610868
2000.45421335	707.915358014	3084.36957137	376.0	-15.3416297796	-0.100474771113	-0.017764280607	1527.10078716	797.060776815	2611.17701069	287.015446721	-1.45867767904	-0.0202594122089
2000.45421335	707.915358014	3084.36957137	376.0	-3.24909438487	0.21233619973	0.037541760914	1892.59719447	635.244997329	2984.15549281	456.31330101	0.622041377011	0.0086394635696
2000.45421335	707.915358014	3084.36957137	376.0	16.5559061156	1.75295267284	0.309927983175	2436.06281187	868.383716436	3595.01490186	290.568373551	7.87611481193	0.109390483499
2000.45421335	707.915358014	3084.36957137	376.0	2.38391104028	0.460950894796	0.0814976829555	2237.62670763	548.688103317	3157.8981981	371.583387154	1.38424659329	0.019225647129
2000.45421335	707.915358014	3084.36957137	376.0	5.91425322683	0.462055869646	0.0816930462599	2237.38055462	636.954578369	3266.78699827	392.451865276	1.92409618987	0.0267235581926
2000.45421335	707.915358014	3084.36957137	376.0	0.253665078893	0.296336217008	0.0523932491174	2007.76234547	764.60704689	3092.19353987	319.824147517	1.0417775448	0.0144691325667
2000.45421335	707.915358014	3084.36957137	376.0	-1.9308294912	0.278625920694	0.0492620086092	1980.79477476	629.823837998	3024.81565407	414.197041308	0.868218344107	0.0120585881126
2000.45421335	707.915358014	3084.36957137	376.0	-8.91165858388	0.162798607495	0.0287833464454	1831.56332517	615.340865488	2809.5010857	362.596895042	-0.304197532706	-0.00422496573203
2000.45421335	707.915358014	3084.36957137	376.0	-9.62034700475	0.0996490842252	0.0176182963623	1755.85154266	739.697077772	2787.64251569	292.093895257	-0.399139833888	-0.005543608804
2000.45421335	707.915358014	3084.36957137	376.0	14.3577100555	1.44877122038	0.256147669798	2328.18010306	852.567110885	3527.21441146	346.467197517	6.2588325939	0.0869282304709
2000.45421335	707.915358014	3084.36957137	376.0	17.1044856205	1.7448160117	0.308489393865	2426.45672569	881.817265185	3611.93512118	303.661130307	8.01195742807	0.111277186501
2000.45421335	707.915358014	3084.36957137	376.0	-9.78649063993	0.189273716826	0.0334642356482	1864.78134215	557.555707417	2782.51803196	360.180982397	-0.516824801087	-0.00717812223733
2000.45421335	707.915358014	3084.36957137	376.0	-7.00504565657	-0.00923966280868	-0.00163360374977	1627.67533471	836.502055371	2868.30807468	404.130684598	0.163533146168	0.00227129369678
2000.45421335	707.915358014	3084.36957137	376.0	-13.7280595861	-0.0794378819831	-0.0140448871964	1551.03898062	755.91226786	2660.94547875	353.994230276	-1.20858596038	-0.0167859161164
2000.45421335	707.915358014	3084.36957137	376.0	-14.5580612389	0.0480743790863	0.00849971341695	1689.50167268	557.142003957	2635.34516033	388.701483695	-1.78875260099	-0.0248437861248
2000.45421335	707.915358014	3084.36957137	376.0	-3.4749788138	0.300631815408	0.0531527254964	2011.09600052	580.142941589	2977.18838222	385.94944011	0.613761205013	0.00852446118074
2000.45421335	707.915358014	3084.36957137	376.0	-9.79079996618	0.0881419767461	0.0155838006977	1740.14422409	668.955878745	2782.38511642	373.285013582	-0.453556965321	-0.00629940229612
2000.45421335	707.915358014	3084.36957137	376.0	-11.6690119054	-0.025307077325	-0.0044743771791	1608.87702277	701.644830139	2724.45411888	413.932265974	-0.950189237018	-0.0131970727364
2000.45421335	707.915358014	3084.36957137	376.0	6.69493253058	0.453584508623	0.080195280874	2222.06464552	765.995959399	3290.86603316	302.805428241	3.0912345288	0.0429338129
2000.45421335	707.915358014	3084.36957137	376.0	-14.6116990617	-0.0626081242338	-0.0110693288956	1568.13226898	684.451661862	2633.69077165	381.106840808	-1.60613909826	-0.0223074874758
2000.45421335	707.915358014	3084.36957137	376.0	-2.02679947778	0.210571462589	0.0372297493969	1892.28419654	712.699816979	3021.855585	416.871571478	0.888011982899	0.0123334997625
2000.45421335	707.915358014	3084.36957137	376.0	-7.99556296338	0.166737318108	0.0294797238522	1832.91884995	538.170902659	2837.75686026	466.667107655	-0.430060466648	-0.00597306203677
2000.45421335	707.915358014	3084.36957137	376.0	6.16168917295	0.542498076088	0.09591550143	2359.93809491	544.368205948	3274.4188373	370.112536439	1.9565439447	0.0271742214542
2000.45421335	707.915358014	3084.36957137	376.0	16.0397125918	1.67658426592	0.296425789589	2434.64350048	812.300235312	3579.09358588	332.149850095	7.05904632522	0.0980423100725
2000.45421335	707.915358014	3084.36957137	376.0	8.6864914909	0.428097456126	0.0756890834736	2166.043996	860.399643184	3352.29307173	325.849432543	3.91509058164	0.0543762580783
2000.45421335	707.915358014	3084.36957137	376.0	-10.8537640392	0.154515733166	0.0273189061467	1820.36012809	555.948950907	2749.59937599	373.290296992	-0.773831112157	-0.0107476543355
2000.45421335	707.915358014	3084.36957137	376.0	5.17877511871	0.390661389892	0.0690702598819	2137.50346851	799.765401863	3244.1021353	306.833264923	2.52489921626	0.0350680446703
2000.45421335	707.915358014	3084.36957137	376.0	11.9656808619	0.576581369178	0.101941543348	2403.54900033	636.109746568	3453.43539088	413.776643978	3.94105403598	0.0547368616108
2000.45421335	707.915358014	3084.36957137	376.0	5.61449222507	0.374057595909	0.0661346527421	2109.71455937	724.236579862	3257.54126114	423.590121916	1.86168268073	0.025856703899
2000.45421335	707.915358014	3084.36957137	376.0	-11.2629410912	0.0927978373142	0.016406972651	1746.87877023	692.446217654	2736.97884351	297.653855625	-0.70842336295	-0.0098392133743
2000.45421335	707.915358014	3084.36957137	376.0	2.31752135915	0.438696393579	0.0775630115945	2205.33249877	604.510392568	3155.85049498	346.007603644	1.32609419438	0.0184179749219
2000.45421335	707.915358014	3084.36957137	376.0	6.6679325108	0.369717800185	0.0653673621261	2106.33755137	777.051221733	3290.03325277	406.644479667	2.30736833269	0.0320467823985
2000.45421335	707.915358014	3084.36957137	376.0	-10.6942212345	-0.0138054083695	-0.00244084306391	1622.16743479	728.580732984	2754.52026572	403.772097943	-0.660863433602	-0.00917865880003
2000.45421335	707.915358014	3084.36957137	376.0	-8.4192398195	0.282419462334	0.0499327196489	1989.16579082	549.852726281	2824.68910023	285.670583133	-0.310030468632	-0.004305978731
2000.45421335	707.915358014	3084.36957137	376.0	5.23237525654	0.562731800168	0.0994928925332	2393.72372435	558.23723933	3245.75536164	293.794397958	2.11746780608	0.0294092750844
2000.45421335	707.915358014	3084.36957137	376.0	1.91372741529	0.207746704956	0.0367303226585	1890.32985546	855.831452257	3143.39599744	397.234689725	1.44445673991	0.0200618991654
2000.45421335	707.915358014	3084.36957137	376.0	-6.16505234959	0.151664703617	0.0268148344443	1820.90246164	771.115607919	2894.21657264	302.198503081	0.174431040471	0.00242265333988
2000.45421335	707.915358014	3084.36957137	376.0	-13.9909030499	0.0113236019782	0.00200205126912	1649.24611733	624.644494998	2652.83841494	378.947802604	-1.50167209251	-0.0208565568404
2000.45421335	707.915358014	3084.36957137	376.0	-3.03894927598	0.151883751886	0.0268535629219	1818.55063624	753.375331603	2990.63714461	418.711176769	0.754670668479	0.0104815370622
2000.45421335	707.915358014	3084.36957137	376.0	3.56567837471	0.34462364876	0.0609306309689	2070.93257249	750.736758835	3194.34827017	372.678938848	1.55927274446	0.0216565658953
2000.45421335	707.915358014	3084.36957137	376.0	9.63479578688	0.45549107064	0.0805323675106	2228.1981813	716.354530341	3381.54228088	436.989569237	3.00969748535	0.0418013539632
2000.45421335	707.915358014	3084.36957137	376.0	3.06138592656	0.493551769946	0.0872616283498	2288.23046609	586.201324191	3178.79402735	304.36223707	1.37743217065	0.0191310023701
2000.45421335	707.915358014	3084.36957137	376.0	-8.13985297233	0.0846129997296	0.0149598655816	1735.66953369	693.09059409	2833.30642313	404.546295353	-0.153943097436	-0.0021380985755
2000.45421335	707.915358014	3084.36957137	376.0	9.99075678445	0.389218760662	0.0688151981369	2125.11454843	872.987994688	3392.52143358	394.418890454	3.84165468393	0.0533563150545
2000.45421335	707.915358014	3084.36957137	376.0	14.0654141031	0.653050538514	0.115461552071	2399.53948724	736.462810048	3518.19892405	382.196626758	5.44643196447	0.0756448883955
2000.45421335	707.915358014	3084.36957137	376.0	15.1805790734	0.589845321354	0.104286655119	2407.90148034	681.6039267	3552.59473306	463.089326023	4.86332496961	0.0675461801335
2000.45421335	707.915358014	3084.36957137	376.0	7.00046777504	0.449785909539	0.0795236756611	2216.77756871	629.369256331	3300.28986927	454.143044229	2.0225639303	0.0280911656986
2000.45421335	707.915358014	3084.36957137	376.0	-15.9428764357	0.0336506629699	0.00594955144446	1675.95772353	598.257479723	2592.63234178	318.417138535	-1.85479817493	-0.025761085763
2000.45421335	707.915358014	3084.36957137	376.0	-5.67755594338	0.13383237944	0.0236620189958	1797.78070204	764.710976965	2909.25276345	346.761084449	0.332782545632	0.00462197980044
2000.45421335	707.915358014	3084.36957137	376.0	13.9955133585	1.33386855569	0.235832488629	2286.6093165	875.338318201	3516.04292675	354.095292057	6.07495665674	0.0843743980102
2000.45421335	707.915358014	3084.36957137	376.0	1.30212119802	0.266983207012	0.0472035373077	1968.51823523	824.400777039	3124.53180138	331.612789113	1.21403852638	0.0168616461998
2000.45421335	707.915358014	3084.36957137	376.0	7.26432156574	0.571815336504	0.101098892593	2400.01425425	608.0058061	3308.42809531	300.408034961	2.98191635246	0.0414155048953
2000.45421335	707.915358014	3084.36957137	376.0	-6.38747298518	0.281893546155	0.0498397358831	1986.5465963	543.500387969	2887.35629823	357.30931396	0.118352011138	0.00164377793247
2000.45421335	707.915358014	3084.36957137	376.0	-9.31139550369	0.0251824688921	0.00445234598516	1667.27110705	837.201966899	2797.17172178	292.698647827	-0.288664105186	-0.00400922368314
2000.45421335	707.915358014	3084.36957137	376.0	18.8185807977	1.81531969864	0.32095468505	2478.76718582	881.174889164	3664.80415126	304.86207627	8.82741255011	0.122602952085
2000.45421335	707.915358014	3084.36957137	376.0	-6.18612010125	0.0803984569727	0.0142147201154	1732.93442587	806.703702118	2893.56676532	353.928637323	0.284436846893	0.00395051176241
2000.45421335	707.915358014	3084.36957137	376.0	-12.6393186222	-0.00965680849246	-0.00170735652271	1627.31415684	720.455163688	2694.52627376	346.756953225	-0.978609091617	-0.0135917929391
2000.45421335	707.915358014	3084.36957137	376.0	-5.42775503886	0.141304118135	0.0249830477607	1807.37975545	772.909011692	2916.95754654	336.668779395	0.359704146023	0.00499589091698
2000.45421335	707.915358014	3084.36957137	376.0	-3.13626684139	0.237971375641	0.0420741470369	1930.70736982	737.832130914	2987.63551123	319.096010499	0.621750650556	0.00863542570217
2000.45421335	707.915358014	3084.36957137	376.0	-2.26047192271	0.272266545813	0.0481376495425	1975.97743887	726.802637017	3014.64826321	311.868187327	0.706919291313	0.00981832349045
2000.45421335	707.915358014	3084.36957137	376.0	0.696290581014	0.329626224603	0.0582790354673	2051.5343363	699.760450486	3105.84574618	354.550959385	1.17789130349	0.0163596014373
2000.45421335	707.915358014	3084.36957137	376.0	6.6985675461	0.509172192769	0.0900233721303	2307.50978575	583.763458188	3290.97815048	399.704906536	2.03018776266	0.0281970522592
2000.45421335	707.915358014	3084.36957137	376.0	-9.56637222964	0.0381266406958	0.00674091950066	1681.47196679	720.279309199	2789.30729723	387.55602124	-0.389809435832	-0.00541401994211
2000.45421335	707.915358014	3084.36957137	376.0	-16.1728034766	-0.00263762725004	-0.000466341451563	1635.29518272	660.289656586	2585.5405421	289.955702793	-1.79420839483	-0.0249195610394
2000.45421335	707.915358014	3084.36957137	376.0	-3.50477452585	0.195974800233	0.0346490099422	1872.39796621	664.957222014	2976.26937235	438.914184121	0.619177497197	0.00859968746107
2000.45421335	707.915358014	3084.36957137	376.0	11.945007982	0.628995285121	0.111208501613	2489.16567771	535.721387721	3452.79776286	427.910697434	3.55780191697	0.0494139155135
2000.45421335	707.915358014	3084.36957137	376.0	-8.73759923892	0.221709791063	0.0391990436816	1908.85453242	622.094662631	2814.86971917	283.920524118	-0.335020632142	-0.00465306433531
2000.45421335	707.915358014	3084.36957137	376.0	-4.07096603006	0.0637751577591	0.0112756643846	1713.23367888	872.828229622	2958.80593387	372.744025371	0.652978775331	0.00906914965737
2000.45421335	707.915358014	3084.36957137	376.0	-3.77105564337	0.23677388754	0.0418624270756	1923.67874709	580.906285635	2968.05627858	463.471245861	0.486366994489	0.00675509714569
2000.45421335	707.915358014	3084.36957137	376.0	-11.6220783046	0.203773336198	0.036027817574	1884.74264452	539.603502316	2725.90172458	301.555577742	-0.876166221235	-0.0121689752949
2000.45421335	707.915358014	3084.36957137	376.0	-4.49386494312	0.137367417788	0.0242870257759	1804.31012911	855.875043216	2945.76216848	285.576996157	0.37479764506	0.00520552284806
2000.45421335	707.915358014	3084.36957137	376.0	13.0248756585	0.642094656089	0.113524514867	2489.89861613	596.317889004	3486.10487289	399.888367747	4.42069974619	0.061398607586
2000.45421335	707.915358014	3084.36957137	376.0	8.00651060466	0.46400879956	0.0820383308982	2241.71497464	728.261964276	3331.31994818	361.343009266	3.05780468383	0.0424695094976
2000.45421335	707.915358014	3084.36957137	376.0	6.14155052945	0.380390788458	0.0672543826835	2121.3037634	827.717914334	3273.79768711	324.776009377	2.82237075645	0.0391995938396
2000.45421335	707.915358014	3084.36957137	376.0	-7.48800886828	0.0318505117667	0.0056312786009	1673.41435998	731.862142474	2853.41170433	448.135201875	-0.0903789831444	-0.00125526365478
2000.45421335	707.915358014	3084.36957137	376.0	2.56169786421	0.324296037158	0.057336640233	2041.85762763	691.688289315	3163.3818008	429.835883853	1.50304922683	0.020875683706
2000.45421335	707.915358014	3084.36957137	376.0	19.5063248282	1.67937850354	0.296919820286	2441.20619553	829.488150122	3686.01671886	415.322373207	7.70031637382	0.106948838525
2000.45421335	707.915358014	3084.36957137	376.0	-1.60944480881	0.403974592188	0.0714240792411	2157.41431575	563.766731615	3034.72834542	313.547298055	0.754038924974	0.0104727628469
2000.45421335	707.915358014	3084.36957137	376.0	-5.76142805815	0.121558383373	0.0214919348255	1778.51993487	659.489631293	2906.66583746	468.656271298	0.14629442436	0.002031867005
2000.45421335	707.915358014	3084.36957137	376.0	-13.4870332087	0.135421634884	0.0239430047532	1797.91050733	553.664948273	2668.379623	316.804167392	-1.27963414175	-0.0177726964132
2000.45421335	707.915358014	3084.36957137	376.0	7.96429963663	0.52183905402	0.0922629161986	2324.43553037	678.597615906	3330.01800593	326.984859652	3.21491450681	0.0446515903723
2000.45421335	707.915358014	3084.36957137	376.0	-8.12776870701	0.019643379283	0.00347301613914	1661.10812236	828.442617243	2833.67914654	344.128406931	-0.0221302953521	-0.000307365213223
2000.45421335	707.915358014	3084.36957137	376.0	6.42564953349	0.526282447919	0.0930485233238	2335.20166843	575.038951412	3282.56035034	372.319730501	2.08060344851	0.0288972701181
2000.45421335	707.915358014	3084.36957137	376.0	-12.1794382616	0.14040127327	0.0248234217239	1802.98780659	546.868717644	2708.71068366	358.854159424	-1.05635554466	-0.0146716047869
2000.45421335	707.915358014	3084.36957137	376.0	-3.02319612617	0.0793138926686	0.0140229654647	1731.81959786	878.637583812	2991.12302997	380.665848298	0.810276742329	0.0112538436435
2000.45421335	707.915358014	3084.36957137	376.0	-2.41153019022	0.352471721362	0.0623181968462	2084.98568952	622.820857755	3009.98906798	302.182520704	0.627174347726	0.00871075482953
2000.45421335	707.915358014	3084.36957137	376.0	12.3227481784	0.629065005003	0.111220828324	2481.8817562	575.808496041	3464.44866654	406.7584143	4.00918558094	0.0556831330686
2000.45421335	707.915358014	3084.36957137	376.0	-16.3768326206	-0.0409864765363	-0.00724654818535	1592.69774816	683.325310643	2579.24752926	303.224470459	-1.8390056023	-0.0255417444765
2000.45421335	707.915358014	3084.36957137	376.0	1.78505932403	0.403865821373	0.0714048481918	2154.7677213	621.509581872	3139.42739799	363.150094811	1.30887850075	0.018178868066
2000.45421335	707.915358014	3084.36957137	376.0	-7.54271910443	0.163587994327	0.0289229127169	1831.1583185	604.176177212	2851.72423846	416.389742742	-0.122602357527	-0.00170281052121
2000.45421335	707.915358014	3084.36957137	376.0	-3.43546934428	0.314614765447	0.0556249585302	2029.61924642	546.512123124	2978.40700028	402.275630735	0.604215127074	0.00839187676492
2000.45421335	707.915358014	3084.36957137	376.0	5.71644670971	0.394521614152	0.0697527606351	2138.2916016	693.512399282	3260.68591424	428.881913362	1.87074953612	0.0259826324461
2000.45421335	707.915358014	3084.36957137	376.0	-15.7955757729	-0.0926462683319	-0.0163801747404	1525.72972325	602.436771037	2597.17563861	469.009144319	-2.64172546085	-0.0366906314007
2000.45421335	707.915358014	3084.36957137	376.0	12.4323748707	0.467029998402	0.0825724891092	2236.53943697	792.631557542	3467.82995888	438.658964361	4.24314397163	0.0589325551615
2000.45421335	707.915358014	3084.36957137	376.0	-8.28210445076	0.142220733729	0.0251451085094	1808.26932227	722.608151236	2828.91886182	298.041388311	-0.177496874935	-0.0024652343741
2000.45421335	707.915358014	3084.36957137	376.0	14.3589528083	1.00356124979	0.177433035678	2324.9637802	820.584506657	3527.25274255	381.704455696	5.87928363866	0.0816567172036
2000.45421335	707.915358014	3084.36957137	376.0	3.13428728258	0.375690636559	0.0664233798725	2114.39600721	706.556693275	3181.04257459	360.089874104	1.47058324564	0.0204247673005
2000.45421335	707.915358014	3084.36957137	376.0	-9.18372603086	0.0926494544123	0.0163807380503	1747.44702466	751.439037529	2801.10952015	302.223457962	-0.298728500353	-0.00414900694935
2000.45421335	707.915358014	3084.36957137	376.0	5.51143214941	0.496539448777	0.087789860109	2290.79957293	675.315449078	3254.36250753	288.247485518	2.52398716714	0.0350553773214
2000.45421335	707.915358014	3084.36957137	376.0	5.93794844621	0.49854524635	0.0881444919289	2290.87779875	561.771045836	3267.51784641	414.869001817	1.8599529621	0.0258326800292
2000.45421335	707.915358014	3084.36957137	376.0	9.81201622506	0.343789874449	0.0607832168404	2069.23777857	857.831477995	3387.00841415	459.939157585	3.14157167821	0.0436329399752
2000.45421335	707.915358014	3084.36957137	376.0	-11.6826334995	0.0903002137559	0.0159653843274	1743.55124253	668.092135554	2724.03397857	312.390600485	-0.796000971176	-0.0110555690441
2000.45421335	707.915358014	3084.36957137	376.0	0.495745318147	0.25462445202	0.0450184674717	1951.44567832	785.614281823	3099.66018911	362.600228969	1.19496057255	0.0165966746187
2000.45421335	707.915358014	3084.36957137	376.0	-14.2067525791	-0.111473906023	-0.019708964997	1515.03965466	697.161916729	2646.18081774	433.979246348	-1.73562111533	-0.0241058488241
2000.45421335	707.915358014	3084.36957137	376.0	-11.4537289539	0.0640932222796	0.0113318992715	1707.34418332	570.701562354	2731.09424072	453.048495048	-1.21942789776	-0.0169364985801
2000.45421335	707.915358014	3084.36957137	376.0	4.25196261597	0.494888861367	0.0874980306519	2290.89883232	619.565617721	3215.51581248	305.05136244	1.82178722787	0.025302600387
2000.45421335	707.915358014	3084.36957137	376.0	-7.54697229822	-0.0087826691582	-0.00155280572104	1628.27729109	840.749447733	2851.59305424	382.566315417	0.087805095682	0.00121951521781
2000.45421335	707.915358014	3084.36957137	376.0	6.36584033779	0.460948561025	0.0814972703368	2239.15314752	705.631117557	3280.71561371	335.931348633	2.57743782102	0.0357977475142
2000.45421335	707.915358014	3084.36957137	376.0	9.00917010771	0.466231609875	0.0824313313075	2242.71686826	747.47707754	3362.2456728	372.051727005	3.40213987053	0.0472519426463
2000.45421335	707.915358014	3084.36957137	376.0	-6.33479118046	0.13633400889	0.0241043155747	1797.69061209	663.921805419	2888.98119979	427.368782276	0.133212991295	0.00185018043465
2000.45421335	707.915358014	3084.36957137	376.0	-4.75581791769	0.156447806927	0.0276605033464	1822.58363548	675.839560504	2937.68257064	439.259374655	0.409750786859	0.00569098315082
2000.45421335	707.915358014	3084.36957137	376.0	-11.8250767432	-0.00246420507267	-0.0004356798219	1634.76231783	696.434951013	2719.64050251	388.44323367	-0.90936298032	-0.0126300413933
2000.45421335	707.915358014	3084.36957137	376.0	-15.1926336152	0.0428970163277	0.00758433810602	1686.97674977	612.571806233	2615.77260305	316.224047045	-1.63840898764	-0.0227556803839
2000.45421335	707.915358014	3084.36957137	376.0	-3.25154106499	0.126021484372	0.0222810262327	1788.5454227	825.683311071	2984.08002816	369.851294384	0.741206932177	0.0102945407247
2000.45421335	707.915358014	3084.36957137	376.0	-17.4551026713	0.058131416245	0.0102778317265	1704.89180116	556.055137182	2545.98969592	285.042757576	-2.23667346995	-0.0310649093048
2000.45421335	707.915358014	3084.36957137	376.0	6.29656069084	0.533117572936	0.0942569966294	2346.52629945	575.049589716	3278.57877336	357.002884189	2.13133110933	0.0296018209629
2000.45421335	707.915358014	3084.36957137	376.0	12.7966581026	0.465900779842	0.0823728394347	2235.55349738	791.12516719	3479.06580004	452.387135465	4.24945308132	0.059020181685
2000.45421335	707.915358014	3084.36957137	376.0	4.07966050755	0.478111907916	0.0845318083302	2262.26860017	586.450900409	3210.20137868	361.481878097	1.55988271293	0.0216650376796
2000.45421335	707.915358014	3084.36957137	376.0	12.2887868884	0.565304495035	0.099947753719	2390.57808805	611.738784972	3463.40117484	461.084301821	3.55798570313	0.049416468099
2000.45421335	707.915358014	3084.36957137	376.0	-5.25596809919	0.219976226302	0.038892543547	1905.86364592	672.751972688	2922.25609063	343.640472026	0.350039456665	0.00486165912035
2000.45421335	707.915358014	3084.36957137	376.0	3.34672833904	0.264753959958	0.046809398861	1963.58301209	827.334028632	3187.59504189	396.678001172	1.5972905537	0.0221845910235
2000.45421335	707.915358014	3084.36957137	376.0	14.5597997046	0.993727328009	0.175694364924	2410.14716357	741.306068785	3533.44760311	381.994370756	5.8051644949	0.0806272846514
2000.45421335	707.915358014	3084.36957137	376.0	11.5358958377	1.21191971672	0.214271519928	2245.04312128	884.735158511	3440.17923237	310.400952581	5.46576292165	0.0759133739117
2000.45421335	707.915358014	3084.36957137	376.0	-4.45737984011	0.180737594313	0.031955020211	1857.99503026	788.636589432	2946.8875039	300.25588421	0.408528890837	0.00567401237274
2000.45421335	707.915358014	3084.36957137	376.0	10.7674904652	0.469060233523	0.0829314415706	2247.09370464	732.969837455	3416.47877087	436.415228783	3.4779536391	0.0483049116541
2000.45421335	707.915358014	3084.36957137	376.0	-0.4839380142	0.360229384337	0.0636897779945	2093.09241359	593.220528684	3069.44313451	383.130192242	1.04809948614	0.0145569373075
2000.45421335	707.915358014	3084.36957137	376.0	19.8379709475	1.69289684239	0.299309908484	2423.81744834	865.42161611	3696.24591085	407.006846398	8.01632165811	0.111337800807
2000.45421335	707.915358014	3084.36957137	376.0	2.79257381577	0.337800658398	0.0597243031115	2062.93849828	764.321959485	3170.5028684	343.242410635	1.44023233168	0.0200032268289
2000.45421335	707.915358014	3084.36957137	376.0	20.3021190218	1.71107646048	0.302524126677	2434.15712073	866.006264902	3710.56195282	410.398567187	8.18876409479	0.11373283465
2000.45421335	707.915358014	3084.36957137	376.0	-9.20311345808	0.0799103325529	0.014128418061	1728.6119354	637.709071333	2800.51154025	434.190533511	-0.500673900793	-0.00695380417768
2000.45421335	707.915358014	3084.36957137	376.0	17.8732862668	1.49004941829	0.263445795313	2422.58898753	779.58014482	3635.64777438	433.47864203	6.71794482456	0.09330478923
2000.45421335	707.915358014	3084.36957137	376.0	14.0743395246	0.72609519683	0.128376095621	2314.34560464	820.96192471	3518.47421703	383.166687681	5.71942786215	0.0794364980854
2000.45421335	707.915358014	3084.36957137	376.0	-6.83300169605	0.0710936279715	0.0125695947616	1722.38413059	842.969964588	2873.61454624	308.260451061	0.130615736067	0.00181410744538
2000.45421335	707.915358014	3084.36957137	376.0	-6.52238381496	0.0460732423535	0.00814590564949	1690.2361708	749.749625373	2883.19514965	443.209353473	0.126814659908	0.00176131472095
2000.45421335	707.915358014	3084.36957137	376.0	8.58462186544	0.440170333066	0.0778236090994	2181.33511444	849.629285494	3349.151036	318.186636067	3.9203318762	0.0544490538361
2000.45421335	707.915358014	3084.36957137	376.0	-19.6432951429	-0.0957551645376	-0.0169298381431	1510.86185478	538.072347673	2478.49775317	429.563550715	-3.85537624373	-0.0535468922741
2000.45421335	707.915358014	3084.36957137	376.0	-13.4445350782	-0.0341635591194	-0.0060402332248	1600.04437395	748.275048394	2669.6904224	321.371000062	-1.10019860218	-0.0152805361413
2000.45421335	707.915358014	3084.36957137	376.0	15.1270354881	1.67651999616	0.296414426479	2436.3108808	802.027050388	3550.94325101	312.605319823	6.83817308578	0.0949746261915
2000.45421335	707.915358014	3084.36957137	376.0	-13.1630971893	0.00527514234298	0.000932663073369	1638.06275499	585.144683123	2678.37100701	455.163568896	-1.71031067111	-0.0237543148766
2000.45421335	707.915358014	3084.36957137	376.0	-4.20563911701	0.160070724648	0.0283010474979	1832.20919457	821.142025917	2954.65211816	301.30089767	0.457754366194	0.00635769953047
2000.45421335	707.915358014	3084.36957137	376.0	5.9964525031	0.374038015695	0.0661311908938	2108.93692166	708.301228255	3269.32232773	452.084177822	1.92380774448	0.0267195520067
2000.45421335	707.915358014	3084.36957137	376.0	-18.1901739132	-0.0224080100979	-0.0039618122521	1612.72431557	616.821367422	2523.31738221	293.771699218	-2.39095734498	-0.0332077409025
2000.45421335	707.915358014	3084.36957137	376.0	10.5884572695	0.578248435319	0.102236286301	2403.37076296	641.658232434	3410.95672547	365.927730072	3.85144004564	0.0534922228561
2000.45421335	707.915358014	3084.36957137	376.0	0.812226044585	0.289121110388	0.0511175937743	1998.35189382	799.039048505	3109.42162434	312.030682011	1.08317857245	0.0150441468396
2000.45421335	707.915358014	3084.36957137	376.0	14.5310528077	1.39435031567	0.246525869108	2394.63064875	775.824733448	3532.56094257	362.10556037	6.05268982603	0.0840651364727
2000.45421335	707.915358014	3084.36957137	376.0	2.24557148782	0.344076226367	0.0608338448316	2068.86816392	652.581964838	3153.63129504	432.181166279	1.45362903319	0.0201892921277
2000.45421335	707.915358014	3084.36957137	376.0	17.1976240445	1.55890330072	0.27561939546	2354.10722576	873.02256058	3614.80785439	387.678068057	7.07790011432	0.0983041682545
2000.45421335	707.915358014	3084.36957137	376.0	6.03140497826	0.541331432913	0.0957092349563	2359.45098094	562.182308825	3270.40039124	348.767101473	2.06691770872	0.0287071903989
2000.45421335	707.915358014	3084.36957137	376.0	-0.0786959144276	0.299772000381	0.0530007072809	2009.78161525	673.664181897	3081.94229853	398.496501377	1.13947512458	0.0158260433969
2000.45421335	707.915358014	3084.36957137	376.0	13.5297062619	1.59156925763	0.281394847529	2419.45074903	775.250631488	3501.6757144	306.974333883	6.14169956888	0.085301382901
2000.45421335	707.915358014	3084.36957137	376.0	18.3442299209	1.7042877813	0.301323865152	2462.95438868	805.923134451	3650.17341715	381.295894015	7.53135596527	0.104602166184
2000.45421335	707.915358014	3084.36957137	376.0	-15.2598018651	-0.0435691882691	-0.00770318038704	1587.33790713	639.14902803	2613.70088599	387.213950826	-1.87755316451	-0.0260771272849
2000.45421335	707.915358014	3084.36957137	376.0	-11.6257899607	-0.0226752112645	-0.00400905432541	1612.36896722	802.616921252	2725.78724339	310.801354914	-0.683937229615	-0.00949912818909
2000.45421335	707.915358014	3084.36957137	376.0	13.8269087246	0.616607792771	0.109018350914	2389.46841868	735.892645039	3510.84253673	385.481473013	5.27361784027	0.073244692226
2000.45421335	707.915358014	3084.36957137	376.0	2.26199206282	0.326186665984	0.0576709098274	2046.38895587	745.821745774	3154.13776626	361.927064614	1.38663804899	0.0192588617915
2000.45421335	707.915358014	3084.36957137	376.0	3.65395962115	0.367302214215	0.0649402783265	2102.41641356	727.341242251	3197.07119007	367.313534263	1.55951668547	0.0216599539649
2000.45421335	707.915358014	3084.36957137	376.0	5.2919153656	0.540077912664	0.0954876083212	2358.63482561	593.260430984	3247.59179865	295.696542056	2.20487632706	0.0306232823203
2000.45421335	707.915358014	3084.36957137	376.0	12.4069028667	0.467872817737	0.0827215024288	2238.64656534	787.510497534	3467.04430814	440.887245258	4.19974375458	0.0583297743692
2000.45421335	707.915358014	3084.36957137	376.0	3.97413899256	0.393344119129	0.0695445755178	2138.14374782	674.981553842	3206.94670518	393.821403516	1.62738489809	0.0226025680291
2000.45421335	707.915358014	3084.36957137	376.0	-6.16570349929	0.2030923383	0.0359074148337	1884.97053084	694.602162916	2894.19648877	314.623795014	0.172595046771	0.00239715342738
2000.45421335	707.915358014	3084.36957137	376.0	10.251558697	0.551214058189	0.0974565166529	2335.4101872	738.663498494	3400.56552841	326.491842711	4.31588049568	0.0599427846622
2000.45421335	707.915358014	3084.36957137	376.0	-2.25577755791	0.0841316230607	0.0148747565525	1735.78354908	816.502179054	3014.79305477	462.507326641	0.875853534356	0.0121646324216
2000.45421335	707.915358014	3084.36957137	376.0	-5.59192721471	0.0485473671709	0.00858333931593	1695.25848648	873.891458668	2911.8938699	342.743924758	0.398385014555	0.00553312520215
2000.45421335	707.915358014	3084.36957137	376.0	17.6897810068	1.55775131726	0.275415720874	2373.65667347	851.600185092	3629.98779398	404.730935419	7.06867437129	0.0981760329346
2000.45421335	707.915358014	3084.36957137	376.0	-1.69514140823	0.239063909642	0.0422673107571	1927.88942414	660.118184729	3032.08514558	444.077536708	0.901850482036	0.0125257011394
2000.45421335	707.915358014	3084.36957137	376.0	-14.2586210511	0.00123970049758	0.00021918325629	1634.89533247	590.835955807	2644.58100237	418.849714092	-1.81611042612	-0.0252237559183
2000.45421335	707.915358014	3084.36957137	376.0	-0.454612217871	0.319858273697	0.0565520285885	2037.29103269	646.501213616	3070.34765045	386.555404148	1.07079901647	0.0148722085621
2000.45421335	707.915358014	3084.36957137	376.0	11.973972313	0.607479601121	0.107404455644	2406.71513783	695.257593101	3453.69112987	351.71839894	4.71304414577	0.065458946469
2000.45421335	707.915358014	3084.36957137	376.0	-3.13085917145	0.243568359589	0.0430637127986	1934.36553038	637.470850893	2987.80230376	415.965922483	0.686244204866	0.00953116951202
2000.45421335	707.915358014	3084.36957137	376.0	-0.323538762751	0.203170698904	0.0359212692546	1883.88959137	784.288319556	3074.39044022	406.212529294	1.15116520212	0.015988405585
2000.45421335	707.915358014	3084.36957137	376.0	13.7608131984	0.505845247877	0.0894351569796	2280.6641347	790.301224611	3508.80390643	437.838547118	4.79263785062	0.066564414592
2000.45421335	707.915358014	3084.36957137	376.0	9.34026447307	0.493080083026	0.087178232501	2283.94363901	665.577962063	3372.45784666	422.936245584	2.91232236311	0.0404489217099
2000.45421335	707.915358014	3084.36957137	376.0	3.61713252022	0.289071695919	0.0511088571286	1994.54752878	770.094892017	3195.93530618	431.292885382	1.65264862621	0.0229534531418
2000.45421335	707.915358014	3084.36957137	376.0	7.62574375419	0.460949517572	0.0814974394576	2237.66618136	727.285058806	3319.57569131	354.624451149	2.96282264921	0.0411503145724
2000.45421335	707.915358014	3084.36957137	376.0	-2.67403605513	0.161741905884	0.0285965180135	1834.07323233	844.069051297	3001.89241695	323.750133325	0.733010031072	0.010180694876
2000.45421335	707.915358014	3084.36957137	376.0	-18.9703999376	0.0213648105147	0.00377737102453	1659.96236996	536.960376028	2499.25232813	302.329582139	-2.76445225315	-0.0383951701827
2000.45421335	707.915358014	3084.36957137	376.0	8.58326634018	0.324147604332	0.0573103968055	2042.96000083	878.005159084	3349.10922659	428.144066679	2.99299881344	0.0415694279645
2000.45421335	707.915358014	3084.36957137	376.0	9.18752478985	0.481568509323	0.0851429471929	2267.18358187	700.322180743	3367.74679035	400.24102773	3.12310720289	0.043376488929
2000.45421335	707.915358014	3084.36957137	376.0	11.5892424811	0.608228408087	0.107536847257	2458.12424212	548.51550568	3441.82464001	435.184892208	3.3830466573	0.0469867591292
2000.45421335	707.915358014	3084.36957137	376.0	-7.59944652806	-0.0514105578338	-0.00908956114459	1580.45215535	836.530762565	2849.97455506	432.991637145	0.00992760462785	0.000137883397609
2000.45421335	707.915358014	3084.36957137	376.0	10.3232809353	0.57535664282	0.101725007571	2380.99144282	689.748547027	3402.7777073	332.037717458	4.17745653413	0.0580202296408
2000.45421335	707.915358014	3084.36957137	376.0	-3.17879913616	0.209764956225	0.0370871563339	1891.24061759	689.030458431	2986.32365808	406.052582053	0.705841896311	0.00980335967099
2000.45421335	707.915358014	3084.36957137	376.0	0.54714143282	0.13160852236	0.0232688335149	1794.43138697	871.997021798	3101.24543523	434.817026462	1.31372600847	0.0182461945621
2000.45421335	707.915358014	3084.36957137	376.0	-4.73107531077	0.208796104178	0.0369158600032	1889.31308988	639.559691062	2938.44572408	409.572943139	0.429449822357	0.00596458086607
2000.45421335	707.915358014	3084.36957137	376.0	-8.20244116107	0.0418818408876	0.00740485164208	1685.48415628	728.07904452	2831.37597209	417.812771281	-0.165330100522	-0.00229625139614
2000.45421335	707.915358014	3084.36957137	376.0	-5.25405583504	0.325617882841	0.0575703470369	2047.90328915	574.532602004	2922.31507193	299.879180778	0.22392352557	0.00311004896625
2000.45421335	707.915358014	3084.36957137	376.0	14.3957145768	0.566180162703	0.100102574735	2375.88647927	700.601086256	3528.38661135	451.899045828	4.70190657655	0.0653042580076
2000.45421335	707.915358014	3084.36957137	376.0	-0.95822266466	0.143252049563	0.0253274486498	1809.32450745	843.394713762	3054.81444307	402.095221865	1.08911898019	0.0151266525027
2000.45421335	707.915358014	3084.36957137	376.0	-6.61265415424	0.23001729763	0.0406678390435	1915.56370592	536.809937603	2880.41087877	428.037235256	-0.00714188172192	-9.91928016933e-05
2000.45421335	707.915358014	3084.36957137	376.0	9.14472348356	0.628141653702	0.11105757668	2476.77442837	573.014217384	3366.42663988	316.637994129	3.53970393417	0.0491625546412
2000.45421335	707.915358014	3084.36957137	376.0	14.5922480133	0.61274429247	0.108335270946	2447.54884742	635.359713344	3534.44842887	451.5398681	4.62946892012	0.0642981794461
2000.45421335	707.915358014	3084.36957137	376.0	-4.8556941496	0.251484084291	0.0444632397968	1948.69316495	692.12762551	2934.60201854	293.781228081	0.298073808078	0.00413991400109
2000.45421335	707.915358014	3084.36957137	376.0	15.0042482473	0.632565160932	0.111839667774	2473.13731671	622.127318433	3547.15603872	451.891403574	4.76546513892	0.0661870158183
2000.45421335	707.915358014	3084.36957137	376.0	-16.8371940674	-0.080652164806	-0.0142595765216	1541.83622489	605.499208421	2565.04828088	417.712847568	-2.61222079295	-0.0362808443465
2000.45421335	707.915358014	3084.36957137	376.0	15.2387840959	0.62838106018	0.111099904558	2425.01307557	704.385659561	3554.38999107	424.991255935	5.37115512552	0.0745993767434
2000.45421335	707.915358014	3084.36957137	376.0	-7.32758938105	0.0170665408931	0.00301742236441	1657.548525	790.809138842	2858.35963418	410.001970343	0.064785161298	0.000899793906916
2000.45421335	707.915358014	3084.36957137	376.0	-16.5427942697	-0.0328737412061	-0.00581218903927	1595.33759611	582.924382084	2574.12865866	395.866680465	-2.40687941754	-0.0334288807992
2000.45421335	707.915358014	3084.36957137	376.0	6.20094441805	0.332231149239	0.0587395949858	2051.46823096	775.372809273	3275.62961413	448.788573905	1.96114459898	0.0272381194303
2000.45421335	707.915358014	3084.36957137	376.0	-8.2156481186	0.0719792712143	0.0127261794933	1719.6261785	671.840042456	2830.96862071	439.502399751	-0.268898272663	-0.00373469823143
2000.45421335	707.915358014	3084.36957137	376.0	-6.71809472496	0.161415356114	0.0285387829056	1830.11443972	668.861234546	2877.15870189	378.183027629	0.123611724976	0.00171682951356
2000.45421335	707.915358014	3084.36957137	376.0	-9.37620655633	0.128110865893	0.0226504359783	1788.65375172	643.631896365	2795.17270939	362.887061312	-0.376105821917	-0.00522369197106
2000.45421335	707.915358014	3084.36957137	376.0	11.9840517465	0.417211343579	0.0737643818209	2168.84563376	824.273778284	3454.00201685	460.88260481	3.90844472966	0.0542839545786
2000.45421335	707.915358014	3084.36957137	376.0	-13.9102417999	0.0496602275256	0.00878009680438	1688.79056042	538.156382324	2655.32630599	428.379363243	-1.84005753834	-0.0255563546991
2000.45421335	707.915358014	3084.36957137	376.0	7.20659316125	0.394637494783	0.069773248724	2142.4065022	772.458545297	3306.64753796	391.782490464	2.60003157449	0.0361115496456
2000.45421335	707.915358014	3084.36957137	376.0	-7.40384822906	0.0131881535252	0.00233171031209	1653.26930604	879.586983324	2856.00752948	323.151240113	0.100290815293	0.00139292799018
2000.45421335	707.915358014	3084.36957137	376.0	10.2933193303	0.358439837805	0.0633733800929	2086.99225723	879.253490821	3401.85358067	435.607832624	3.58451292645	0.0497849017563
2000.45421335	707.915358014	3084.36957137	376.0	0.272999171402	0.227381760192	0.0402018670778	1915.20824162	783.038258897	3092.78987474	394.543374221	1.21730064897	0.0169069534579
2000.45421335	707.915358014	3084.36957137	376.0	6.15401951283	0.487885124674	0.0862597462294	2274.19454378	711.369787204	3274.18227664	288.617945655	2.8598460378	0.0397200838584
2000.45421335	707.915358014	3084.36957137	376.0	17.2828772332	1.72092893046	0.304266076813	2499.43897507	755.924396825	3617.4373778	362.074005904	7.17824733554	0.0996978796603
2000.45421335	707.915358014	3084.36957137	376.0	-9.56877157996	0.120804829975	0.0213587040266	1780.84980178	687.050138994	2789.2332924	321.333351623	-0.378217218722	-0.00525301692669
2000.45421335	707.915358014	3084.36957137	376.0	-10.4144421041	0.109636975852	0.0193841895071	1763.93319333	581.964388444	2763.14968808	417.252106309	-0.778303412605	-0.0108097696195
2000.45421335	707.915358014	3084.36957137	376.0	-15.0063808959	-0.00217228747648	-0.000384067799943	1635.1555247	645.791096435	2621.51732525	340.57070411	-1.61419005065	-0.022419306259
2000.45421335	707.915358014	3084.36957137	376.0	-11.9175221971	-0.0138845046406	-0.00245482755315	1622.0320897	800.527699539	2716.78914306	294.229353823	-0.757381945331	-0.0105191936852
2000.45421335	707.915358014	3084.36957137	376.0	1.77359233164	0.35717655086	0.0631500266725	2087.18721237	623.768466488	3139.07371356	428.118034702	1.38370843458	0.0192181727025
2000.45421335	707.915358014	3084.36957137	376.0	-13.7303124876	-0.118625885926	-0.0209734593222	1508.71999361	724.416194391	2660.87599095	427.739802948	-1.5262626659	-0.021198092582
2000.45421335	707.915358014	3084.36957137	376.0	7.46258812103	0.288279973938	0.0509688779947	1994.47687309	875.404443928	3314.54336861	444.662051587	2.45159292499	0.034049901736
2000.45421335	707.915358014	3084.36957137	376.0	-13.1049188568	-0.055060937265	-0.00973496061969	1575.736583	687.264598874	2680.16544179	417.164259919	-1.35063291618	-0.0187587905025
2000.45421335	707.915358014	3084.36957137	376.0	8.44738346	0.545905293628	0.0965179090574	2362.98942558	556.485832117	3344.91809638	425.442838682	2.36234185785	0.0328103035812
2000.45421335	707.915358014	3084.36957137	376.0	13.0905092438	0.592246638357	0.104711216117	2421.63221357	642.051488493	3488.12925522	424.445553155	4.30702444408	0.0598197839456
2000.45421335	707.915358014	3084.36957137	376.0	5.9260750763	0.520216669967	0.0919760731908	2327.98963987	608.239372735	3267.1516278	330.922615195	2.23965853781	0.0311063685807
2000.45421335	707.915358014	3084.36957137	376.0	-5.48671911685	0.0467599373688	0.00826731565926	1692.44130718	821.731612246	2915.13887646	400.965957036	0.413440789015	0.00574223318076
2000.45421335	707.915358014	3084.36957137	376.0	1.87509459963	0.251499117226	0.0444658976708	1947.41222191	832.631459095	3142.20441863	362.160737631	1.3665561989	0.0189799472069
2000.45421335	707.915358014	3084.36957137	376.0	-6.29804843156	0.0713778399209	0.012619844399	1722.38254218	824.888879211	2890.11448195	342.843060562	0.265734588466	0.00369075817313
2000.45421335	707.915358014	3084.36957137	376.0	-5.90856145918	0.330317278817	0.0584012161981	2054.90818336	565.102873296	2902.12769961	282.116642957	0.0695314025284	0.000965713924006
2000.45421335	707.915358014	3084.36957137	376.0	-4.70337406249	0.336571210041	0.0595069324683	2062.98157413	574.304940818	2939.30013296	302.01361801	0.308527940198	0.00428511028052
2000.45421335	707.915358014	3084.36957137	376.0	12.8788657286	0.466442917762	0.0824686912591	2220.51189331	839.963755228	3481.60138704	421.125738493	4.70366583582	0.0653286921642
2000.45421335	707.915358014	3084.36957137	376.0	-5.6447962433	0.224902209046	0.0397634740181	1910.58514086	614.488744139	2910.26319367	385.189308675	0.276307110927	0.00383759876288
2000.45421335	707.915358014	3084.36957137	376.0	5.32374231645	0.417639823274	0.0738401384856	2175.46940277	712.930712794	3248.57345943	360.173343865	2.04606345435	0.0284175479771
2000.45421335	707.915358014	3084.36957137	376.0	-7.7555728344	0.233058292828	0.0412054973176	1920.55176425	532.046544186	2845.15904278	392.560734338	-0.168798392461	-0.00234442211752
2000.45421335	707.915358014	3084.36957137	376.0	-10.8953214389	-0.0798991677609	-0.0141264440879	1547.32593405	878.108663971	2748.3175922	322.882994182	-0.479308022084	-0.00665705586228
2000.45421335	707.915358014	3084.36957137	376.0	4.66583154542	0.449681912819	0.0795052886879	2220.34535449	644.518730919	3228.2810598	363.416974398	1.71263499692	0.0237865971795
2000.45421335	707.915358014	3084.36957137	376.0	0.714706084131	0.353742858708	0.0625429382439	2084.51931245	661.470222377	3106.41374835	360.424213523	1.1837096858	0.0164404123028
2000.45421335	707.915358014	3084.36957137	376.0	6.80764508262	0.398482562376	0.070453069727	2146.51445507	812.152434261	3294.34250482	335.675615486	2.96989059269	0.041248480454
2000.45421335	707.915358014	3084.36957137	376.0	-0.737935201901	0.12260511083	0.0216769997932	1783.00348994	836.684543457	3061.60892254	441.920889145	1.1244881006	0.0156178902861
2000.45421335	707.915358014	3084.36957137	376.0	14.8918863308	1.61375869053	0.285318014592	2432.26547507	778.511544182	3543.69038196	332.913362702	6.48266172481	0.0900369684001
2000.45421335	707.915358014	3084.36957137	376.0	-0.524955942102	0.245411779515	0.0433896356993	1941.00539809	813.615975631	3068.17799003	313.556616304	0.944125753204	0.0131128576834
2000.45421335	707.915358014	3084.36957137	376.0	12.1152643419	0.569250805329	0.100645474775	2389.91464306	657.827248211	3458.04909822	410.30720695	4.08749834368	0.0567708103289
2000.45421335	707.915358014	3084.36957137	376.0	1.63524145208	0.200955898286	0.0355296849869	1881.40820445	845.018988284	3134.80646113	408.379268396	1.42137285651	0.0197412896737
2000.45421335	707.915358014	3084.36957137	376.0	-13.4157597702	-0.080893825663	-0.0143023029814	1547.52700795	823.02132736	2670.57795925	300.02962394	-1.02248630156	-0.0142011986328
2000.45421335	707.915358014	3084.36957137	376.0	-8.94267065415	0.0666121117498	0.0117772474805	1716.26736862	776.002430671	2808.54455884	316.274759552	-0.220377151189	-0.00306079376651
2000.45421335	707.915358014	3084.36957137	376.0	-14.8868169498	-0.0717314562396	-0.0126823649646	1558.88401479	761.638588834	2625.20511922	304.682515599	-1.3970317725	-0.0194032190625
2000.45421335	707.915358014	3084.36957137	376.0	-9.25092059862	-0.0243150893077	-0.00429899033022	1610.33430357	852.767388304	2799.03699135	335.935299475	-0.200651132528	-0.00278682128511
2000.45421335	707.915358014	3084.36957137	376.0	-17.4680040542	0.0510702654421	0.00902939629456	1695.62227212	544.886319174	2545.59176959	305.083178302	-2.30639122978	-0.0320332115247
2000.45421335	707.915358014	3084.36957137	376.0	11.5697086518	1.10983755788	0.196223047716	2311.63305912	816.009346046	3441.22214452	313.579739354	5.34656880273	0.074257900038
2000.45421335	707.915358014	3084.36957137	376.0	-11.4668097946	-0.0223087229523	-0.00394425794771	1612.88518651	800.839619549	2730.69077925	316.965973199	-0.65157730334	-0.00904968476861
2000.45421335	707.915358014	3084.36957137	376.0	8.91751416921	0.610233564907	0.10789136579	2457.16597781	571.848495111	3359.41866492	330.404192006	3.32132836845	0.0461295606729
2000.45421335	707.915358014	3084.36957137	376.0	-1.53201571417	0.10359635132	0.0183161865841	1759.18691144	814.705277664	3037.11654485	463.224355744	0.985102651725	0.013681981274
2000.45421335	707.915358014	3084.36957137	376.0	-6.86912721017	0.00815123107817	0.00144116532499	1647.422561	884.464889414	2872.50030188	340.612851465	0.211928877311	0.00294345662932
2000.45421335	707.915358014	3084.36957137	376.0	8.29275716582	0.455613116876	0.0805539456995	2225.96329523	661.518428453	3340.14885002	452.667126332	2.3244994631	0.0322847147653
2000.45421335	707.915358014	3084.36957137	376.0	6.33396602956	0.368187563968	0.0650968111683	2100.30878744	861.955753915	3279.73249224	317.467950884	3.0187733052	0.0419274070166
2000.45421335	707.915358014	3084.36957137	376.0	-9.51447613687	0.152857088722	0.0270256521786	1819.21017656	615.032203202	2790.90796453	356.665584759	-0.417688667473	-0.00580123149268
2000.45421335	707.915358014	3084.36957137	376.0	9.45700336656	0.531157249375	0.0939104047692	2337.16353062	678.422317084	3376.05850557	360.472657866	3.52774624144	0.0489964755755
2000.45421335	707.915358014	3084.36957137	376.0	3.97326583581	0.294280992162	0.0520298783879	2001.35491102	771.832362501	3206.9197738	433.732500275	1.69638517092	0.0235609051516
2000.45421335	707.915358014	3084.36957137	376.0	-3.37923107289	0.323215164738	0.05714553832	2043.42446656	598.523996524	2980.14159641	338.193133325	0.58845808693	0.00817302898514
2000.45421335	707.915358014	3084.36957137	376.0	-10.3349294593	0.0222055772423	0.00392602143606	1663.81793204	765.272722761	2765.6021519	336.511497106	-0.460230980008	-0.00639209694456
2000.45421335	707.915358014	3084.36957137	376.0	10.0557442196	0.371821680307	0.0657393352735	2107.87755427	842.33001029	3394.52588625	444.318321689	3.34884977642	0.0465118024503
2000.45421335	707.915358014	3084.36957137	376.0	-12.040473359	0.102980770041	0.0182073497243	1758.11337696	616.35189419	2712.99687483	338.531603681	-0.925692452382	-0.0128568396164
2000.45421335	707.915358014	3084.36957137	376.0	16.9360508033	1.0487291946	0.185418881648	2391.8215141	774.137067479	3606.73996893	440.781387351	6.25719788498	0.0869055261803
2000.45421335	707.915358014	3084.36957137	376.0	4.25119254328	0.245319234801	0.0433732734797	1938.44237492	878.616827065	3215.49206059	398.432858605	1.75554649099	0.0243825901527
2000.45421335	707.915358014	3084.36957137	376.0	6.12162457302	0.309779467918	0.0547700615131	2023.14504436	827.202693525	3273.18309697	422.835359088	2.10042738994	0.0291726026381
2000.45421335	707.915358014	3084.36957137	376.0	4.20938795801	0.382052796889	0.067548231416	2121.04660231	651.464348075	3214.20265268	441.691702298	1.69958533179	0.0236053518303
2000.45421335	707.915358014	3084.36957137	376.0	-8.53318240728	0.198334511886	0.0350662149727	1875.52347367	553.022408795	2821.17468973	392.628807264	-0.313120772229	-0.0043488996143
2000.45421335	707.915358014	3084.36957137	376.0	-14.0618717388	-0.0618657631903	-0.0109380769431	1563.8221903	626.648128065	2650.64947829	460.17915993	-1.95978922189	-0.0272192947484
2000.45421335	707.915358014	3084.36957137	376.0	18.6848401687	1.57253705268	0.278029889087	2433.27204946	790.040187725	3660.67909599	437.366858802	7.02798041022	0.0976108390308
2000.45421335	707.915358014	3084.36957137	376.0	6.91661248388	0.535121638511	0.0946113222262	2349.75262557	593.505492869	3297.70346219	354.44534375	2.40527660511	0.0334066195154
2000.45421335	707.915358014	3084.36957137	376.0	0.196275590678	0.354420418666	0.0626627331446	2085.53091205	643.660035435	3090.42343596	361.232488475	1.11743081387	0.0155198724149
2000.45421335	707.915358014	3084.36957137	376.0	1.58173398135	0.183142063361	0.0323801385009	1858.23184771	839.536776667	3133.15609299	435.387468612	1.43186522932	0.0198870170739
2000.45421335	707.915358014	3084.36957137	376.0	6.63019008423	0.433004863409	0.0765567297399	2192.49126255	640.458703904	3288.86913685	455.91917039	1.98431045686	0.0275598674563
2000.45421335	707.915358014	3084.36957137	376.0	-8.69467061859	0.0419375661379	0.0074147040555	1684.12363269	677.109408551	2816.19379648	454.960755234	-0.420362841786	-0.00583837280259
2000.45421335	707.915358014	3084.36957137	376.0	10.0288834605	0.522677760182	0.0924112022952	2317.23957846	721.180714022	3393.69740117	355.27710869	3.90765097284	0.0542729301783
2000.45421335	707.915358014	3084.36957137	376.0	-16.2381319107	-0.0600601953175	-0.010618846414	1571.51133261	676.047390978	2583.52557176	335.966848171	-1.8939530903	-0.0263049040319
2000.45421335	707.915358014	3084.36957137	376.0	11.6317282726	0.409282464113	0.0723625290156	2156.56748419	840.099699996	3443.13505883	446.467874645	3.93993739682	0.0547213527336
2000.45421335	707.915358014	3084.36957137	376.0	-13.2370057404	-0.120642440671	-0.0213299930465	1506.25598063	723.651795238	2676.09139415	446.183618276	-1.48534814717	-0.0206298353774
2000.45421335	707.915358014	3084.36957137	376.0	-9.43976089713	0.0904700704157	0.0159954155615	1744.15346807	718.841743054	2793.21245865	330.21724752	-0.329225647302	-0.00457257843475
2000.45421335	707.915358014	3084.36957137	376.0	-12.0505610876	-0.0639038022464	-0.0112984091666	1567.55358289	774.911536125	2712.685732	370.22061299	-0.838218577676	-0.0116419246899
2000.45421335	707.915358014	3084.36957137	376.0	17.6427520307	1.28521265019	0.227229959369	2300.99762061	876.989522299	3628.53724655	450.550103639	6.61880614153	0.0919278630768
2000.45421335	707.915358014	3084.36957137	376.0	-6.89230184339	0.311692474503	0.0551082875713	2029.03956527	554.821351587	2871.78551054	287.924593689	-0.0603761425522	-0.000838557535447
2000.45421335	707.915358014	3084.36957137	376.0	8.16766360991	0.607289518579	0.107370848405	2445.01143864	594.578893456	3336.29050244	296.700170351	3.35433167062	0.0465879398697
2000.45421335	707.915358014	3084.36957137	376.0	-5.37619215474	0.201650066187	0.0356524162283	1883.16158883	711.931266359	2918.54793645	323.45508126	0.315205018632	0.004377847481
2000.45421335	707.915358014	3084.36957137	376.0	-8.05564800189	0.0190468084094	0.00336754038356	1660.18290659	864.485380119	2835.90361562	311.235328907	-0.0322660425029	-0.000448139479207
2000.45421335	707.915358014	3084.36957137	376.0	3.20765084448	0.381072840578	0.0673749718137	2121.07230998	666.098904701	3183.30537797	396.134163287	1.54188524448	0.02141507284
2000.45421335	707.915358014	3084.36957137	376.0	-18.6108804491	-0.11157459901	-0.0197267678589	1508.64760926	610.815291265	2510.34123783	390.878337303	-3.02603932055	-0.0420283238966
2000.45421335	707.915358014	3084.36957137	376.0	12.8268978229	0.606186698077	0.107175865997	2433.97101663	648.192058352	3479.99850477	397.835429785	4.48459912595	0.0622860989715
2000.45421335	707.915358014	3084.36957137	376.0	-0.375954341356	0.196451741942	0.0347333348554	1877.06968054	840.060780957	3072.77375006	355.643288562	1.0940195932	0.0151947165722
2000.45421335	707.915358014	3084.36957137	376.0	-14.4921696482	-0.041614800961	-0.00735763807656	1584.17967314	595.997464545	2637.37750051	457.200362818	-2.12583933934	-0.0295255463797
2000.45421335	707.915358014	3084.36957137	376.0	1.05775834421	0.318143285449	0.0562488128446	2034.85894194	693.559227887	3116.99474787	388.57657805	1.28057353062	0.0177857434808
2000.45421335	707.915358014	3084.36957137	376.0	-7.10140543617	0.164873562791	0.0291502055853	1835.98322856	701.69842486	2865.33598295	327.65432953	0.0549542844048	0.000763253950067
2000.45421335	707.915358014	3084.36957137	376.0	6.19531829183	0.319464084895	0.0564823346702	2037.61839746	835.032931936	3275.45608361	402.80475421	2.26670965513	0.0314820785435
2000.45421335	707.915358014	3084.36957137	376.0	10.8595943909	0.598417998596	0.105802333557	2275.26403273	827.560006731	3419.31959633	316.495556876	4.94708651471	0.0687095349265
2000.45421335	707.915358014	3084.36957137	376.0	-1.12116722944	0.262156376713	0.0463501373255	1961.29694014	732.587455849	3049.7886305	355.90423451	0.966439202089	0.0134227666957
2000.45421335	707.915358014	3084.36957137	376.0	22.4670592078	1.7645426601	0.311977132267	2495.18133671	826.303011845	3777.33670915	455.852360598	8.54119913673	0.118627765788
2000.45421335	707.915358014	3084.36957137	376.0	8.95789913659	0.527828343622	0.0933218429317	2336.84943072	627.054105347	3360.66428657	396.760750499	2.90355845089	0.0403272007068
2000.45421335	707.915358014	3084.36957137	376.0	11.5398155696	0.605863535227	0.107118729708	2419.11278187	670.771982947	3440.30013139	350.41536657	4.47570165613	0.0621625230019
2000.45421335	707.915358014	3084.36957137	376.0	-7.14387036831	0.2257513365	0.0399136026344	1913.50207812	630.883906951	2864.02620751	319.640222436	0.00219140864844	3.04362312284e-05
2000.45421335	707.915358014	3084.36957137	376.0	-9.06739025735	-0.0164021569446	-0.00289995702698	1619.22679158	758.51974845	2804.69774535	426.951205318	-0.34035171126	-0.00472710710083
2000.45421335	707.915358014	3084.36957137	376.0	9.68397375086	0.44126259494	0.0780167247065	2204.09819116	793.460589306	3383.05911104	385.500330575	3.64803757364	0.0506671885227
2000.45421335	707.915358014	3084.36957137	376.0	0.543459332844	0.282106498362	0.0498773865562	1985.5428345	694.635169064	3101.13186566	420.953862097	1.24100853974	0.0172362297186
2000.45421335	707.915358014	3084.36957137	376.0	5.0350988917	0.381950958579	0.0675302260571	2120.48029788	671.621977438	3239.67062947	447.568354156	1.80414029452	0.0250575040905
2000.45421335	707.915358014	3084.36957137	376.0	2.81730119283	0.317637738292	0.0561594303912	2031.87354971	677.178236269	3171.26555209	462.213766108	1.53643562719	0.0213393837109
2000.45421335	707.915358014	3084.36957137	376.0	-11.0746787553	0.0914944887516	0.0161765362008	1740.46879294	559.582401279	2742.78554971	442.734355493	-1.07666416959	-0.0149536690221
2000.45421335	707.915358014	3084.36957137	376.0	-4.52369688636	0.105076478033	0.0185778780115	1763.90085322	861.431228756	2944.8420411	319.509959127	0.490656062672	0.00681466753712
2000.45421335	707.915358014	3084.36957137	376.0	12.1251102487	0.5929821429	0.104841255817	2432.59911479	587.026271566	3458.35278237	438.727396016	3.64760880153	0.0506612333546
2000.45421335	707.915358014	3084.36957137	376.0	18.8120981613	1.56523695637	0.276739207279	2438.26066391	782.770154614	3664.60420279	443.573384269	7.00135914094	0.0972410991798
2000.45421335	707.915358014	3084.36957137	376.0	6.28352204893	0.316932537877	0.0560347485638	2034.77498788	873.55200632	3278.17661345	369.849619256	2.60388588321	0.0361650817113
2000.45421335	707.915358014	3084.36957137	376.0	-0.635889206577	0.278525389382	0.049244234332	1979.92929993	643.55762508	3064.75639817	441.269473164	1.05617388079	0.0146690816776
2000.45421335	707.915358014	3084.36957137	376.0	-12.0509212362	0.0658818034459	0.0116481264933	1714.12251522	663.541669574	2712.67462369	335.010438894	-0.884679270198	-0.0122872120861
2000.45421335	707.915358014	3084.36957137	376.0	-21.6069543426	-0.108622947086	-0.019204905779	1513.35838502	590.586281177	2417.93124632	313.986580129	-3.62808199307	-0.0503900276815
2000.45421335	707.915358014	3084.36957137	376.0	-16.9259134973	-0.0251628297782	-0.00444887372316	1600.23626579	551.434572128	2562.31184578	410.641007868	-2.68627368316	-0.0373093567105
2000.45421335	707.915358014	3084.36957137	376.0	8.51200853813	0.449076236302	0.0793982030237	2218.52765908	696.467012779	3346.91137263	431.916700766	2.6072919017	0.0362123875237
2000.45421335	707.915358014	3084.36957137	376.0	-10.2257063257	-0.0775122984499	-0.0137044374912	1551.68794463	851.993314768	2768.970997	365.289737601	-0.382166823487	-0.00530787254843
2000.45421335	707.915358014	3084.36957137	376.0	-10.9018230026	0.161992981648	0.0286409090609	1831.9841181	629.059564493	2748.11705995	287.07337736	-0.697142688849	-0.00968253734512
2000.45421335	707.915358014	3084.36957137	376.0	-8.5563193171	0.0804018345502	0.0142153172826	1731.85201104	729.902147624	2820.46106192	358.706903259	-0.159147660667	-0.00221038417593
2000.45421335	707.915358014	3084.36957137	376.0	21.2927155254	1.72050721916	0.304191516824	2490.0382934	794.585236543	3741.11560995	456.492080006	7.93974907061	0.110274292647
2000.45421335	707.915358014	3084.36957137	376.0	-9.18466230772	0.0971994933092	0.0171852003729	1750.55439389	658.136475062	2801.08064191	392.389772964	-0.369490680549	-0.00513181500762
2000.45421335	707.915358014	3084.36957137	376.0	-4.32246514425	0.149456682803	0.026424448869	1818.77044457	823.664005253	2951.04877172	308.614321904	0.468077353454	0.00650107435353
2000.45421335	707.915358014	3084.36957137	376.0	0.496611039118	0.269241428828	0.0476027985904	1970.48715645	765.083435199	3099.68689115	364.116299499	1.19205875074	0.016556371538
2000.45421335	707.915358014	3084.36957137	376.0	-4.79312397323	0.188020770961	0.0332427105659	1866.97462679	768.001007704	2936.53191402	301.556279527	0.360448264275	0.0050062258927
2000.45421335	707.915358014	3084.36957137	376.0	21.97671125	1.77562282868	0.313936143684	2472.66036176	871.399777665	3762.21256595	418.152426527	8.88367378341	0.123384358103
2000.45421335	707.915358014	3084.36957137	376.0	3.57365717532	0.476972466561	0.0843303512307	2264.18729829	628.98456276	3194.59436587	301.42250482	1.62470512868	0.0225653490095
2000.45421335	707.915358014	3084.36957137	376.0	13.2001984149	0.659670856441	0.116632046754	2479.23169023	639.01004384	3491.51247464	373.270740571	4.8905847693	0.0679247884624
2000.45421335	707.915358014	3084.36957137	376.0	7.24039669584	0.49332952511	0.0872223347082	2272.98106231	743.136711451	3307.6901639	291.572390134	3.35570542532	0.0466070197961
2000.45421335	707.915358014	3084.36957137	376.0	-16.5155135242	-0.0832734516267	-0.0147230289298	1546.85310364	694.598978931	2574.97009767	333.518015102	-1.9387026282	-0.0269264253917
2000.45421335	707.915358014	3084.36957137	376.0	8.1112126452	0.362312026037	0.0640579961169	2096.10309107	812.98144825	3334.54934606	425.464806744	2.73454455378	0.0379797854691
2000.45421335	707.915358014	3084.36957137	376.0	-12.7303266656	0.0672989846912	0.0118986889482	1716.1918155	682.530126092	2691.71924936	292.997307764	-1.00480925594	-0.0139556841102
2000.45421335	707.915358014	3084.36957137	376.0	-11.8192727925	0.158729756918	0.0280639598512	1826.88162551	566.946956914	2719.8195178	325.990935371	-0.903458531536	-0.0125480351602
2000.45421335	707.915358014	3084.36957137	376.0	15.1600929443	0.64251717273	0.113599217244	2493.04516856	595.818468632	3551.96286513	463.099227938	4.64508162996	0.0645150226383
2000.45421335	707.915358014	3084.36957137	376.0	10.9068638295	0.405049978704	0.0716142112277	2149.32002617	850.854221706	3420.77756051	420.603312638	3.92125609608	0.0544618902233
2000.45421335	707.915358014	3084.36957137	376.0	-10.7493040112	0.0624605608622	0.0110432391906	1710.28743268	698.331103269	2752.82130931	344.202773366	-0.593984369476	-0.00824978290939
2000.45421335	707.915358014	3084.36957137	376.0	4.00199888086	0.373174845754	0.065978579518	2108.36102782	645.775981693	3207.80600709	453.668997577	1.67715001526	0.0232937502119
2000.45421335	707.915358014	3084.36957137	376.0	-7.11479080835	0.159438098554	0.0281891970569	1826.91619905	643.025641218	2864.92312861	394.981288337	0.022484309049	0.000312282070126
2000.45421335	707.915358014	3084.36957137	376.0	-9.64632562029	-0.0820961844328	-0.0145148840935	1547.35703971	834.075262726	2786.84123918	405.408936748	-0.341905936619	-0.00474869356415
2000.45421335	707.915358014	3084.36957137	376.0	10.8887324703	0.65801778227	0.116339777629	2499.07724435	590.775712121	3420.21832239	330.365365922	4.20242403812	0.0583670005295
2000.45421335	707.915358014	3084.36957137	376.0	-4.18262119135	0.152387931171	0.026942703531	1821.63794915	798.817492365	2955.36207606	334.906634538	0.544879322722	0.00756776837114
2000.45421335	707.915358014	3084.36957137	376.0	3.552628293	0.31387932055	0.0554949293759	2032.16492255	827.716140619	3193.94575742	334.064694254	1.79438351296	0.0249219932356
2000.45421335	707.915358014	3084.36957137	376.0	5.56974584519	0.46992024135	0.0830834938737	2252.59144757	664.165600057	3256.16111742	339.404069793	2.17106441446	0.030153672423
2000.45421335	707.915358014	3084.36957137	376.0	-6.15991902242	0.216245079802	0.03823286418	1898.81363729	596.696019754	2894.37490342	398.865246377	0.165617873529	0.00230024824345
2000.45421335	707.915358014	3084.36957137	376.0	1.17197375834	0.201809415895	0.0356805897975	1883.27593667	857.607945024	3120.51757335	379.633691658	1.33090639484	0.0184848110394
2000.45421335	707.915358014	3084.36957137	376.0	1.79607178811	0.442314621605	0.0782027265921	2210.53220718	564.410138494	3139.76706308	364.824717406	1.30359882945	0.0181055392979
2000.45421335	707.915358014	3084.36957137	376.0	12.0831224017	0.462858788313	0.0818350050059	2220.62288162	828.647952866	3457.057722	407.786887515	4.48516074097	0.0622938991801
2000.45421335	707.915358014	3084.36957137	376.0	-11.7274149409	0.0697442440601	0.0123310191054	1718.45853328	656.217014185	2722.65275342	347.977205958	-0.836495759061	-0.0116179966536
2000.45421335	707.915358014	3084.36957137	376.0	0.96471483796	0.367377434332	0.0649535774985	2103.98454759	668.762410276	3114.12494228	341.377984412	1.16943412551	0.0162421406321
2000.45421335	707.915358014	3084.36957137	376.0	17.5315331415	1.70182013226	0.300887576426	2463.30565417	798.070725696	3625.10684498	363.730465116	7.35201264208	0.102111286696
2000.45421335	707.915358014	3084.36957137	376.0	7.51562160038	0.397337513532	0.0702506212043	2144.72794198	751.473810889	3316.17911711	419.977364235	2.45638059705	0.0341163971813
2000.45421335	707.915358014	3084.36957137	376.0	-0.163452706749	0.277710640279	0.0491001839248	1979.42635894	673.065171207	3079.32808582	426.836555667	1.13841053947	0.0158112574926
2000.45421335	707.915358014	3084.36957137	376.0	7.02949045704	0.527046476165	0.0931836061112	2333.86281743	553.067530503	3301.18503605	414.254688111	2.01598251403	0.0279997571393
2000.45421335	707.915358014	3084.36957137	376.0	-4.92610198955	0.217516645646	0.0384576813378	1901.07232927	640.053199089	2932.43038055	391.30485219	0.407743180579	0.00566309973027
2000.45421335	707.915358014	3084.36957137	376.0	-2.20341373962	0.215477814685	0.0380972091027	1900.30730628	748.210404458	3016.40814845	367.89043771	0.849469280231	0.0117981844476
2000.45421335	707.915358014	3084.36957137	376.0	17.003800436	1.70157453585	0.300844154146	2422.18931982	853.521311183	3608.82961799	333.118986985	7.56593212264	0.105082390592
2000.45421335	707.915358014	3084.36957137	376.0	-6.92766780219	0.204602247181	0.0361743718495	1887.01517142	682.038973808	2870.69469367	301.640548442	0.021878298386	0.000303865255361
2000.45421335	707.915358014	3084.36957137	376.0	-1.15248119271	0.25860700352	0.0457225960962	1957.90650289	770.789952512	3048.82279214	320.126336737	0.881645656038	0.0122450785561
2000.45421335	707.915358014	3084.36957137	376.0	-10.7425166233	-0.0878690326729	-0.015535543259	1540.29402921	856.209576344	2753.03065744	356.527051886	-0.471583910056	-0.00654977652855
2000.45421335	707.915358014	3084.36957137	376.0	-17.0247392479	-0.0859562044566	-0.015197348737	1544.14514748	723.076702789	2559.2636944	292.041844131	-1.94180169456	-0.02696946798
2000.45421335	707.915358014	3084.36957137	376.0	16.4127699133	1.76395865979	0.311873879029	2479.38430497	807.421790077	3590.60005239	303.79395734	7.53810629121	0.104695920711
2000.45421335	707.915358014	3084.36957137	376.0	-11.9851670746	-0.0373693025282	-0.00660701954176	1596.49849618	771.807493161	2714.70272504	346.396735699	-0.789112887826	-0.0109599012198
2000.45421335	707.915358014	3084.36957137	376.0	-11.8156406876	-0.0462022222366	-0.00816870973066	1585.34248642	697.837625403	2719.93154533	436.751433508	-1.08497118954	-0.0150690442991
2000.45421335	707.915358014	3084.36957137	376.0	1.29148882052	0.246565157978	0.0435935569269	1941.63621828	841.000801614	3124.20385956	341.566839667	1.24911144082	0.0173487700114
2000.45421335	707.915358014	3084.36957137	376.0	17.3363974856	1.8020029659	0.318600241496	2495.59062226	823.641686587	3619.08814018	299.855831336	8.05527248794	0.111878784555
2000.45421335	707.915358014	3084.36957137	376.0	11.8691537957	0.550260371096	0.0972879015374	2365.81019303	656.166577351	3450.45813942	428.481369041	3.80837960825	0.0528941612257
2000.45421335	707.915358014	3084.36957137	376.0	-16.7980675558	-0.0871213317815	-0.0154033472032	1540.58934208	655.041795241	2566.2550871	370.623949773	-2.23238298187	-0.0310053191926
2000.45421335	707.915358014	3084.36957137	376.0	4.39954883785	0.302981115942	0.0535680898058	2013.69705385	803.401386459	3220.067917	402.96947669	1.72073805307	0.023899139626
2000.45421335	707.915358014	3084.36957137	376.0	-0.476832868142	0.337574388668	0.0596842978551	2061.34041797	615.274905959	3069.66228348	393.046959547	1.06405286274	0.0147785119825
2000.45421335	707.915358014	3084.36957137	376.0	5.79003931617	0.445081911049	0.0786919927597	2209.88560031	769.642247977	3262.9557822	283.42793392	2.87784137475	0.0399700190938
2000.45421335	707.915358014	3084.36957137	376.0	-8.95165322402	0.11917589157	0.0210707021871	1778.72583252	693.159812124	2808.26750319	336.381858549	-0.255159117502	-0.00354387663197
2000.45421335	707.915358014	3084.36957137	376.0	-14.6029826862	0.0729124679829	0.0128911718499	1722.57186368	612.609365856	2633.95961688	298.77838735	-1.47017148768	-0.02041904844
2000.45421335	707.915358014	3084.36957137	376.0	-6.47134798159	0.153406265018	0.027122748412	1818.87667754	647.454532007	2884.76928337	418.438073822	0.112186962117	0.00155815225162
2000.45421335	707.915358014	3084.36957137	376.0	-3.95758013867	0.0828195081208	0.0146427701769	1734.41134152	792.536397703	2962.30317381	435.355434585	0.619826937235	0.0086087074616
2000.45421335	707.915358014	3084.36957137	376.0	1.07202679427	0.253262425026	0.0447776564757	1947.4018762	737.286048459	3117.43483961	432.746914948	1.3284171124	0.0184502376722
2000.45421335	707.915358014	3084.36957137	376.0	-3.84599967427	0.147167513951	0.0260197160451	1811.54299278	713.007413247	2965.7447277	441.19432167	0.585623146715	0.00813365481548
2000.45421335	707.915358014	3084.36957137	376.0	3.69451680968	0.417338133358	0.0737867986843	2172.39024661	623.29471951	3198.32212365	402.637157532	1.59904090901	0.0222089015141
2000.45421335	707.915358014	3084.36957137	376.0	-11.9370415137	0.00168970452667	0.000298745496228	1639.36237456	688.775756257	2716.1870952	388.048964376	-0.942417280317	-0.0130891288933
2000.45421335	707.915358014	3084.36957137	376.0	-12.911964594	-0.117330193283	-0.0207443764644	1509.64645354	835.296216753	2686.11686436	341.174194068	-0.920033223113	-0.0127782392099
2000.45421335	707.915358014	3084.36957137	376.0	-5.41940493466	0.0717640308173	0.0126881242605	1723.18352701	861.313209169	2917.21509461	332.718358432	0.398489382877	0.00553457476218
2000.45421335	707.915358014	3084.36957137	376.0	3.96819599128	0.313335616121	0.0553988005872	2031.50505687	860.609542777	3206.76340105	314.648801408	2.11524841484	0.0293784502062
2000.45421335	707.915358014	3084.36957137	376.0	4.62546357998	0.389331285922	0.0688350929847	2134.55525975	730.411675829	3227.03596256	362.069026983	1.83683412902	0.0255115851253
2000.45421335	707.915358014	3084.36957137	376.0	0.877896231567	0.325462603169	0.0575428930639	2048.13557116	770.331680823	3111.4471356	292.979883622	1.05631113919	0.0146709880443
2000.45421335	707.915358014	3084.36957137	376.0	7.18328335312	0.366793617113	0.0648503566324	2103.08128575	832.106620695	3305.92857734	370.740670894	2.86933275362	0.0398518438003
2000.45421335	707.915358014	3084.36957137	376.0	-23.3190352862	-0.111152971739	-0.0196522227262	1505.06906492	554.678363704	2365.12434266	305.37691404	-4.27972873606	-0.0594406768897
2000.45421335	707.915358014	3084.36957137	376.0	-11.0177430353	0.22762888258	0.0402455591548	1916.00426263	537.560668932	2744.54165774	290.976726169	-0.766521491004	-0.0106461318195
2000.45421335	707.915358014	3084.36957137	376.0	2.49176426794	0.294701959072	0.0521043067667	2005.09828089	815.515407584	3161.22479024	340.611101765	1.42615129669	0.0198076568984
2000.45421335	707.915358014	3084.36957137	376.0	9.81372164595	0.488274656802	0.086328616832	2276.35752919	674.753220221	3387.06101563	435.950266226	2.99629877906	0.0416152608203
2000.45421335	707.915358014	3084.36957137	376.0	15.0478847051	0.741290399921	0.131062659109	2306.96636148	833.797377478	3548.50194835	407.738209384	5.90626504372	0.0820314589405
2000.45421335	707.915358014	3084.36957137	376.0	-10.3073711137	0.0584296847078	0.0103305666032	1705.4410142	703.97453102	2766.45215313	357.036607909	-0.511397684141	-0.00710274561307
2000.45421335	707.915358014	3084.36957137	376.0	5.7748441145	0.561228215416	0.099227053645	2390.98452821	563.524263351	3262.48710603	307.978314466	2.24055476788	0.0311188162206
2000.45421335	707.915358014	3084.36957137	376.0	-18.5795004825	-0.0490029799676	-0.00866389320503	1582.19170016	613.222001573	2511.30911197	315.895410242	-2.58746303299	-0.0359369865693
2000.45421335	707.915358014	3084.36957137	376.0	-5.11548031561	-0.0206594792002	-0.00365266605378	1614.22749364	850.077697537	2926.58925308	462.284061907	0.422380133476	0.00586639074272
2000.45421335	707.915358014	3084.36957137	376.0	-4.26196357272	0.0244125528043	0.00431622220727	1665.5011385	821.831597305	2952.91486379	465.582127986	0.545577167083	0.00757746065394
2000.45421335	707.915358014	3084.36957137	376.0	4.91059083916	0.337677855109	0.0597025910729	2059.90922373	757.418554582	3235.83034098	418.502562674	1.78328560967	0.0247678556899
2000.45421335	707.915358014	3084.36957137	376.0	-16.8566354967	-0.026411604882	-0.00466966140064	1608.74181111	661.718845282	2564.44863535	293.987978958	-1.97178767059	-0.0273859398693
2000.45421335	707.915358014	3084.36957137	376.0	-1.37167076168	0.378281770891	0.0668815012184	2120.56886124	603.895978213	3042.06217577	317.597336324	0.804890191616	0.0111790304391
2000.45421335	707.915358014	3084.36957137	376.0	-3.78594380692	0.0853719612039	0.0150940525467	1738.45968862	826.751672847	2967.5970726	402.385711129	0.682643945797	0.00948116591384
2000.45421335	707.915358014	3084.36957137	376.0	-2.89902781147	0.115334984393	0.0203916167598	1773.79579592	790.5996459	2994.95283968	430.557397863	0.789669579071	0.0109676330427
2000.45421335	707.915358014	3084.36957137	376.0	10.20939995	0.569190943708	0.100634891037	2398.75477608	558.939875331	3399.26519684	441.570545428	2.84219587623	0.0394749427254
2000.45421335	707.915358014	3084.36957137	376.0	12.0972062117	0.725925543	0.128346100248	2486.45759438	640.659711557	3457.49211874	330.374812807	4.93395489676	0.068527151344
2000.45421335	707.915358014	3084.36957137	376.0	20.0682727759	1.79383146834	0.317155492987	2470.78271189	881.106186146	3703.34927037	351.460372328	8.84833054791	0.122893479832
2000.45421335	707.915358014	3084.36957137	376.0	1.31705938766	0.475212086566	0.0840191100718	2260.8937871	557.240886514	3124.99255036	306.857876744	1.07668376381	0.0149539411641
2000.45421335	707.915358014	3084.36957137	376.0	18.0221548045	1.53325981257	0.271085539705	2392.86519101	823.14210931	3640.23943026	424.232129939	6.95230530813	0.0965597959462
2000.45421335	707.915358014	3084.36957137	376.0	8.41646687697	0.492477730409	0.0870717345136	2229.19887755	827.193527328	3343.9645147	287.572109829	4.08198176287	0.056694191151
2000.45421335	707.915358014	3084.36957137	376.0	-13.0288008909	0.0840352698798	0.014857720983	1734.65807495	592.917834756	2682.51320117	354.937291465	-1.20886363018	-0.0167897726414
2000.45421335	707.915358014	3084.36957137	376.0	2.77517978483	0.375125260155	0.066323419405	2117.47312214	750.794445656	3169.9663722	301.698804401	1.57546051236	0.021881396005
2000.45421335	707.915358014	3084.36957137	376.0	-6.12155283856	0.0690501815549	0.0122083064984	1717.66977579	754.4997493	2895.55825832	423.38873323	0.239993314648	0.00333324048122
2000.45421335	707.915358014	3084.36957137	376.0	-6.25037446302	0.210715062407	0.0372551383322	1893.47025393	650.095877935	2891.58492333	348.018791465	0.188040423655	0.00261167255077
2000.45421335	707.915358014	3084.36957137	376.0	9.69393096141	0.558299555297	0.0987092565942	2380.59363904	541.827536977	3383.36622821	460.945052194	2.49227113398	0.0346148768608
2000.45421335	707.915358014	3084.36957137	376.0	-1.56063089211	0.0794995758373	0.0140557948793	1731.40327689	882.401040588	3036.23394701	422.429629528	1.03480349628	0.0143722707817
2000.45421335	707.915358014	3084.36957137	376.0	2.19017783565	0.325910054658	0.057622004006	2045.89245061	739.239597401	3151.92275009	366.790702077	1.38813193623	0.0192796102254
2000.45421335	707.915358014	3084.36957137	376.0	-10.1790656367	-0.0607316364245	-0.010737559481	1568.72525644	874.681333209	2770.40956822	327.002978566	-0.351459836509	-0.00488138661818
2000.45421335	707.915358014	3084.36957137	376.0	-6.88810920143	0.0923601705603	0.0163295916832	1743.9180252	680.388701978	2871.91482712	447.608099937	-0.00786695000006	-0.000109263194445
2000.45421335	707.915358014	3084.36957137	376.0	-7.59013724592	0.140571369012	0.0248534952285	1804.37710355	677.043733643	2850.26168773	368.840850536	-0.0220310821889	-0.000305987252624
2000.45421335	707.915358014	3084.36957137	376.0	5.78405037442	0.407553269421	0.0720568015242	2157.10484863	688.868542628	3262.77106111	416.797669853	1.87447823087	0.0260344198731
2000.45421335	707.915358014	3084.36957137	376.0	1.37008600093	0.338055758705	0.0597694057117	2065.89091258	769.969631992	3126.62808708	290.767542509	1.1961902633	0.016613753657
2000.45421335	707.915358014	3084.36957137	376.0	-7.58386828268	0.231436314022	0.0409187259587	1921.03538704	618.647906583	2850.45504572	310.771752101	-0.0893829248897	-0.00124142951236
2000.45421335	707.915358014	3084.36957137	376.0	-4.54877424054	0.291068485785	0.0514618963552	1997.77805725	549.858542972	2944.06856282	396.431962597	0.425011911922	0.00590294322114
2000.45421335	707.915358014	3084.36957137	376.0	-4.36877493728	0.366897558039	0.0648687337409	2105.25606046	537.122720134	2949.62040656	307.241625964	0.360112914929	0.0050015682629
2000.45421335	707.915358014	3084.36957137	376.0	-17.2688299683	-0.12596617362	-0.0222712471039	1502.21783	711.551637071	2551.73503449	337.965567427	-2.14404433177	-0.0297783934968
2000.45421335	707.915358014	3084.36957137	376.0	1.01139669378	0.378162977358	0.0668604981184	2119.40029203	665.807922003	3115.56478324	330.356569202	1.14172304774	0.015857264552
2000.45421335	707.915358014	3084.36957137	376.0	13.7638773266	1.27905976164	0.226142107786	2410.02271793	746.107958962	3508.89841547	352.767738579	5.77077430238	0.0801496430886
2000.45421335	707.915358014	3084.36957137	376.0	-4.17721199599	0.270294309948	0.0477889515467	1972.75921828	665.113510616	2955.52891563	317.656186735	0.453882668358	0.00630392594942
2000.45421335	707.915358014	3084.36957137	376.0	9.02812892858	0.511087514851	0.0903620075762	2308.5379806	599.713711673	3362.8304329	454.578740629	2.43106799136	0.0337648332133
2000.45421335	707.915358014	3084.36957137	376.0	-12.0626446425	-0.115066530768	-0.0203441532475	1513.30482759	787.547691794	2712.31303051	411.460511132	-0.942854515941	-0.0130952016103
2000.45421335	707.915358014	3084.36957137	376.0	-4.19646874729	0.12769331744	0.0225766119943	1792.10711799	863.005484636	2954.93496625	299.822363626	0.471430661347	0.00654764807426
2000.45421335	707.915358014	3084.36957137	376.0	5.03282968019	0.462493012304	0.0817703345657	2239.34527926	635.860551632	3239.6006386	364.394807708	1.79793805687	0.024971361901
2000.45421335	707.915358014	3084.36957137	376.0	14.2447738394	1.1765989901	0.208026695563	2313.06532862	838.248219997	3523.73104118	372.417492566	5.95203526781	0.0826671564973
2000.45421335	707.915358014	3084.36957137	376.0	9.81974418203	0.451448514259	0.0798176298195	2175.95095632	879.060425495	3387.2467729	332.235391089	4.37707311979	0.0607926822193
2000.45421335	707.915358014	3084.36957137	376.0	1.47125161296	0.253057481535	0.0447414217707	1950.59384148	852.412893941	3129.74840844	326.741673015	1.24500219698	0.0172916971802
2000.45421335	707.915358014	3084.36957137	376.0	-18.4934573714	-0.0440219547415	-0.00778323103633	1574.56490808	532.89192196	2513.96299951	406.506169469	-3.24624448981	-0.0450867290251
2000.45421335	707.915358014	3084.36957137	376.0	-8.3765754507	0.0605185820425	0.010699890743	1708.48942228	757.725132641	2826.00502704	359.790472118	-0.108401758786	-0.00150557998314
2000.45421335	707.915358014	3084.36957137	376.0	-21.6497975602	-0.0774475386641	-0.0136929877412	1547.28568092	570.1063607	2416.60980316	299.217761536	-3.5982240972	-0.0499753346833
2000.45421335	707.915358014	3084.36957137	376.0	6.15323231575	0.499202750125	0.0882607408283	2291.52967282	553.398043796	3274.15799657	429.230279953	1.8989995196	0.0263749933278
2000.45421335	707.915358014	3084.36957137	376.0	-9.74695117482	0.175983029242	0.0311143969663	1848.64600478	598.293925429	2783.73757519	336.797644982	-0.463401438693	-0.00643613109296
2000.45421335	707.915358014	3084.36957137	376.0	11.6394798417	1.36557742295	0.241438724	2421.7835995	721.465890183	3443.37414587	300.124656187	5.31067700564	0.0737594028562
2000.45421335	707.915358014	3084.36957137	376.0	9.73751093711	0.597997380845	0.10572796691	2443.37763473	559.822063452	3384.71039572	381.510697534	3.17555779948	0.0441049694372
2000.45421335	707.915358014	3084.36957137	376.0	0.757364741581	0.238756674707	0.0422129905777	1930.60992501	804.596103641	3107.729499	372.523470353	1.25145102119	0.0173812641832
2000.45421335	707.915358014	3084.36957137	376.0	15.9749541269	1.43149439667	0.253093068719	2332.79290595	855.483000675	3577.0961955	388.820288869	6.52344635796	0.0906034216384
2000.45421335	707.915358014	3084.36957137	376.0	1.96307690832	0.431266449653	0.0762493722867	2194.59266154	600.659518998	3144.91811819	349.665937649	1.29472226175	0.0179822536354
2000.45421335	707.915358014	3084.36957137	376.0	6.27321808016	0.383104596401	0.0677341931403	2126.7047853	808.420311421	3277.85880098	342.733704254	2.69866101901	0.0374814030419
2000.45421335	707.915358014	3084.36957137	376.0	9.34688145807	0.562984318345	0.0995375386041	2389.94538611	598.138623699	3372.66193893	384.577929127	3.0873656217	0.0428800780792
2000.45421335	707.915358014	3084.36957137	376.0	-9.96060752546	0.145637304225	0.025749169771	1811.35370921	652.940856134	2777.14762373	312.853058383	-0.4772553041	-0.00662854589028
2000.45421335	707.915358014	3084.36957137	376.0	8.84238827987	0.505683354558	0.0894065336913	2259.58850379	799.426436977	3357.10150485	298.086564083	4.11031646088	0.0570877286234
2000.45421335	707.915358014	3084.36957137	376.0	-13.3290255912	0.141790966497	0.0250691242038	1806.13633842	564.138515944	2673.25316187	302.978307509	-1.22244269699	-0.0169783707915
2000.45421335	707.915358014	3084.36957137	376.0	8.35288885721	0.604126846922	0.10681167732	2454.5478913	538.875166154	3342.00353361	348.580476157	2.86696873976	0.0398190102745
2000.45421335	707.915358014	3084.36957137	376.0	-8.84661754812	0.0742613829158	0.0131296645891	1723.86813637	705.646790358	2811.50719162	381.992264892	-0.248915669213	-0.00345716207241
2000.45421335	707.915358014	3084.36957137	376.0	1.34928481197	0.441622178555	0.0780803003102	2209.70751332	549.660709791	3125.98650154	366.618278431	1.25035630024	0.0173660597255
2000.45421335	707.915358014	3084.36957137	376.0	17.8422720005	1.64574030024	0.290972471754	2455.92651315	782.332758075	3634.69117979	396.43190856	7.0962874878	0.0985595484417
2000.45421335	707.915358014	3084.36957137	376.0	-2.88832254519	0.317829693776	0.0561933687723	2035.25474985	596.97605068	2995.28302966	363.052229134	0.693857573241	0.00963691073945
2000.45421335	707.915358014	3084.36957137	376.0	13.1556482237	0.486396276185	0.0859965127625	2265.69818093	766.155405251	3490.13838209	458.284795915	4.28070382329	0.059454219768
2000.45421335	707.915358014	3084.36957137	376.0	-2.28894738804	0.28890960419	0.0510801987605	1998.07530435	704.464986148	3013.76997463	311.229684128	0.694823378038	0.00965032469498
2000.45421335	707.915358014	3084.36957137	376.0	13.3449048225	0.672089285607	0.118827667186	2484.25577431	640.642264859	3495.97575504	371.077715868	4.98876096988	0.0692883468039
2000.45421335	707.915358014	3084.36957137	376.0	2.75201155085	0.29556364288	0.052256655389	2003.72926756	752.260984247	3169.25177824	413.261526436	1.5300769246	0.0212510683972
2000.45421335	707.915358014	3084.36957137	376.0	4.44817928989	0.364427525028	0.0644320235197	2096.92641449	709.567063921	3221.56785986	415.074381451	1.71742037755	0.0238530607993
2000.45421335	707.915358014	3084.36957137	376.0	-5.77160984445	0.154758042774	0.027361747308	1820.15753265	649.433039107	2906.35179355	436.761221791	0.212142209091	0.00294641957071
2000.45421335	707.915358014	3084.36957137	376.0	9.0008335043	0.61007565544	0.10786344686	2463.14232689	536.543027867	3361.98854114	362.303186388	2.99955889839	0.0416605402555
2000.45421335	707.915358014	3084.36957137	376.0	8.57858678843	0.534300018406	0.0944660570025	2346.63532917	598.931682929	3348.96489192	403.397879825	2.65038194493	0.0368108603463
2000.45421335	707.915358014	3084.36957137	376.0	-13.0016871263	-0.00728834453837	-0.00128860405558	1625.56447486	613.382290587	2683.34948988	444.402724436	-1.55827678306	-0.0216427330981
2000.45421335	707.915358014	3084.36957137	376.0	-5.06839710733	0.0372702470168	0.00658950619109	1680.70830194	808.572901573	2928.04147323	438.760269719	0.440031955076	0.00611155493161
2000.45421335	707.915358014	3084.36957137	376.0	-3.22578743793	0.331827759427	0.0586682742975	2054.20489811	558.635814094	2984.87436519	372.03365299	0.638494192001	0.00886797488891
2000.45421335	707.915358014	3084.36957137	376.0	-12.5042123161	-0.0864352243805	-0.0152820410857	1540.66583649	689.307468608	2698.69345155	468.720146451	-1.45042490933	-0.0201447904073
2000.45421335	707.915358014	3084.36957137	376.0	-10.251257277	-0.0116012406417	-0.00205113872732	1624.10758896	714.853735565	2768.18291123	429.221586708	-0.651751908286	-0.0090521098373
2000.45421335	707.915358014	3084.36957137	376.0	-4.33787035248	0.332556371757	0.0587970954309	2056.56385414	564.55373873	2950.57361817	329.456025301	0.4237367162	0.00588523216945
2000.45421335	707.915358014	3084.36957137	376.0	6.71673788445	0.300341538399	0.0531014035359	2008.98192295	828.079916329	3291.53859086	454.476751586	2.09907207434	0.0291537788103
2000.45421335	707.915358014	3084.36957137	376.0	-4.83526535177	0.0835962278566	0.0147800968629	1734.04199902	738.947543429	2935.23211816	462.242575712	0.393981899417	0.00547197082524
2000.45421335	707.915358014	3084.36957137	376.0	-0.365410399961	0.221689842953	0.0391955167881	1906.93133184	747.701380653	3073.09896418	418.466251688	1.13719582377	0.0157943864412
2000.45421335	707.915358014	3084.36957137	376.0	-19.780953321	-0.0232580201414	-0.00411209691326	1609.01608391	562.146938635	2474.25186621	303.088843665	-2.99175561192	-0.0415521612766
2000.45421335	707.915358014	3084.36957137	376.0	10.6162950759	0.635667093494	0.112388099981	2462.95353828	624.309255571	3411.81534629	324.552552447	4.22193676354	0.0586380106048
2000.45421335	707.915358014	3084.36957137	376.0	-21.5445881046	-0.0917589049932	-0.0162232858899	1534.34589686	595.695772393	2419.85485159	289.813182343	-3.46902727156	-0.0481809343272
2000.45421335	707.915358014	3084.36957137	376.0	2.60521427363	0.444812284435	0.0786443218592	2215.73697432	641.480592842	3164.72400769	307.506440533	1.32154829695	0.0183548374576
2000.45421335	707.915358014	3084.36957137	376.0	7.73555029283	0.447093009359	0.0790475617679	2216.10318542	759.114968509	3322.96253078	347.744376848	3.13049031657	0.0434790321746
2000.45421335	707.915358014	3084.36957137	376.0	15.4084837903	1.62465819581	0.287245084125	2425.20776738	795.670581629	3559.6241568	338.745807795	6.67931092581	0.0927682073029
2000.45421335	707.915358014	3084.36957137	376.0	9.34403281019	0.452535401227	0.080009795125	2208.5899249	820.311641926	3372.5740761	343.672509276	3.94815831369	0.0548355321346
2000.45421335	707.915358014	3084.36957137	376.0	14.0930175931	1.54773126435	0.273644141505	2396.74753716	795.114258116	3519.05031769	327.188522417	6.22897083474	0.0865134838158
2000.45421335	707.915358014	3084.36957137	376.0	-5.75945539331	0.249782840658	0.0441624541474	1945.90116827	659.770894214	2906.72668174	301.054619253	0.183731881554	0.00255183168825
2000.45421335	707.915358014	3084.36957137	376.0	-7.67193699139	0.146193343294	0.0258474793659	1813.32889417	731.032145174	2847.73868127	303.377641921	-0.0650907899149	-0.000904038748819
2000.45421335	707.915358014	3084.36957137	376.0	14.768669994	0.986195471869	0.17436270719	2360.87835209	789.269876369	3539.88993476	389.741706297	5.91111055352	0.0820987576877
2000.45421335	707.915358014	3084.36957137	376.0	-2.99414832024	0.259576857842	0.0458940696327	1953.83798927	578.74134236	2992.01897166	459.439640024	0.630846809712	0.008761761246
2000.45421335	707.915358014	3084.36957137	376.0	1.68696274573	0.229523203928	0.0405804815997	1918.74585719	843.901606762	3136.40173698	373.754273028	1.37440871293	0.0190890099017
2000.45421335	707.915358014	3084.36957137	376.0	0.223714017112	0.336176149871	0.0594370844892	2057.8987269	591.804571372	3091.26973844	441.566440161	1.16193293041	0.0161379573668
2000.45421335	707.915358014	3084.36957137	376.0	9.19981710042	0.547268163688	0.0967588691104	2359.98377602	663.18980246	3368.12593063	344.952352152	3.52573718832	0.04896857206
2000.45421335	707.915358014	3084.36957137	376.0	0.695066258093	0.29886429521	0.0528402219253	2010.74817926	763.936227008	3105.80798353	331.123577263	1.12947637391	0.0156871718598
2000.45421335	707.915358014	3084.36957137	376.0	-9.51710842817	0.0663170932562	0.0117250872094	1713.83718597	679.202747655	2790.82677493	397.786841307	-0.433146254863	-0.00601592020643
2000.45421335	707.915358014	3084.36957137	376.0	4.54572910286	0.37166451362	0.0657115476698	2109.78762088	751.172172528	3224.57665661	363.616863208	1.83676377613	0.0255106080018
2000.45421335	707.915358014	3084.36957137	376.0	0.159564912371	0.285854917218	0.0505401197345	1991.56008938	708.996338494	3089.29114297	388.734715101	1.17222616734	0.0162809189908
2000.45421335	707.915358014	3084.36957137	376.0	-5.05964529946	0.255310224533	0.04513971438	1950.77053445	603.467288719	2928.31141133	374.073588165	0.370348124207	0.00514372394733
2000.45421335	707.915358014	3084.36957137	376.0	-7.40141656603	0.0456241675007	0.00806650769107	1691.23289073	796.486136493	2856.08253095	368.363503733	0.0863264986475	0.00119897914788
2000.45421335	707.915358014	3084.36957137	376.0	8.08010752306	0.361189661895	0.0638595583265	2092.09923466	780.237057441	3333.58994914	461.253657043	2.39529961193	0.0332680501657
2000.45421335	707.915358014	3084.36957137	376.0	-0.834225460284	0.281639048471	0.0497947398286	1988.33833176	753.470878743	3058.63897511	316.829764608	0.90324548753	0.0125450762157
2000.45421335	707.915358014	3084.36957137	376.0	13.1780586428	0.423114555631	0.0748080897508	2164.36612279	873.587293759	3490.82960224	452.876185695	4.56309604089	0.0633763339012
2000.45421335	707.915358014	3084.36957137	376.0	-11.6239753936	0.0232072372067	0.00410311831801	1661.5245302	625.876343064	2725.84321134	438.442338081	-1.12674589203	-0.0156492485004
2000.45421335	707.915358014	3084.36957137	376.0	-13.392827849	0.0197724790136	0.00349584140977	1660.49027869	673.980063985	2671.28526445	336.814921774	-1.17800123559	-0.0163611282721
2000.45421335	707.915358014	3084.36957137	376.0	-18.8514226305	-0.112651277097	-0.0199171281996	1510.23813402	624.813173348	2502.92202798	367.870720611	-2.93079421921	-0.0407054752668
2000.45421335	707.915358014	3084.36957137	376.0	-5.53724216021	0.148801854825	0.0263086730595	1817.68294742	794.44939688	2913.58055908	301.448214783	0.270192480229	0.00375267333651
2000.45421335	707.915358014	3084.36957137	376.0	2.49145842989	0.254789178069	0.0450475915964	1952.6372414	866.267312877	3161.21535706	342.310802781	1.47472348823	0.0204822706698
2000.45421335	707.915358014	3084.36957137	376.0	-3.12683378291	0.30113363946	0.0532414496924	2011.70192913	587.36306805	2987.92646162	388.861464442	0.670723692617	0.0093156068419
2000.45421335	707.915358014	3084.36957137	376.0	-9.63711070063	-0.0111278665331	-0.00196744457798	1624.16280445	875.021407686	2787.12546136	287.941249218	-0.327669371524	-0.00455096349338
2000.45421335	707.915358014	3084.36957137	376.0	8.10484901245	0.440101290709	0.0778114021763	2204.90776594	776.109726608	3334.35306811	353.335575567	3.2657556208	0.0453577169555
2000.45421335	707.915358014	3084.36957137	376.0	6.08608349855	0.388190262211	0.0686333561194	2128.96697777	702.940030252	3272.08687888	440.179870857	1.92390764111	0.0267209394598
2000.45421335	707.915358014	3084.36957137	376.0	0.901212118451	0.412855071041	0.0729941780482	2169.01058101	618.848061134	3112.16628372	324.307641582	1.10135463919	0.015296592211
2000.45421335	707.915358014	3084.36957137	376.0	10.7500438421	0.455547621812	0.0805423659498	2227.54464248	733.60981092	3415.94065254	454.786199146	3.30500332068	0.0459028238983
2000.45421335	707.915358014	3084.36957137	376.0	-19.112340826	-0.0741057521243	-0.0131021485368	1556.69729897	653.564482573	2494.87434655	284.612565015	-2.58557332111	-0.035910740571
2000.45421335	707.915358014	3084.36957137	376.0	-12.7038765583	0.00403808440669	0.000713947030885	1642.46800337	765.527377399	2692.53506842	284.539687652	-0.945918145056	-0.0131377520147
2000.45421335	707.915358014	3084.36957137	376.0	0.221174311445	0.158316577274	0.0279909082875	1826.90001931	821.994804917	3091.19140453	442.296580299	1.24914451873	0.0173492294268
2000.45421335	707.915358014	3084.36957137	376.0	10.6292254872	0.60420040418	0.106824682493	2440.75413358	613.639892848	3412.21416797	357.820141538	3.87755484379	0.0538549283859
2000.45421335	707.915358014	3084.36957137	376.0	7.99736587107	0.46407347255	0.0820497653023	2202.50301526	838.345566066	3331.0378908	290.189309479	3.89663721729	0.0541199613513
2000.45421335	707.915358014	3084.36957137	376.0	-5.15812191736	0.171861004849	0.0303856090611	1845.58877057	751.065657276	2925.27402849	328.619600645	0.374123740761	0.00519616306612
2000.45421335	707.915358014	3084.36957137	376.0	-5.880069885	0.292624565725	0.051737016571	2003.27867033	612.375910603	2903.00648506	287.351904125	0.106808892107	0.00148345683482
2000.45421335	707.915358014	3084.36957137	376.0	6.49023007225	0.508390635864	0.0898851902164	2306.17287071	578.940166141	3284.55225283	399.439215973	1.96817095975	0.0273357077742
2000.45421335	707.915358014	3084.36957137	376.0	5.71870200744	0.547693199834	0.0968340169438	2369.63743875	591.795482937	3260.75547596	299.322554274	2.34048038453	0.0325066720073
2000.45421335	707.915358014	3084.36957137	376.0	13.8801384423	1.59080273226	0.281259323242	2356.71864966	856.622302889	3512.48433795	299.143385397	6.51894926057	0.0905409619524
2000.45421335	707.915358014	3084.36957137	376.0	-4.81392050614	0.245300585248	0.0433699761753	1934.80822453	542.757141032	2935.89047209	458.325106527	0.279805155513	0.00388618271546
2000.45421335	707.915358014	3084.36957137	376.0	-13.9725086211	-0.0108543148528	-0.00191907971231	1626.02309605	716.833712103	2653.4057671	310.548958951	-1.23824763356	-0.0171978837995
2000.45421335	707.915358014	3084.36957137	376.0	11.3111879328	0.589898188199	0.104296002157	2429.87282939	569.469744295	3433.24841013	433.905836447	3.33744530977	0.0463534070802
2000.45421335	707.915358014	3084.36957137	376.0	11.2390636355	0.520434680135	0.0920146181286	2322.5330526	679.621582211	3431.02383025	428.869195437	3.6115320038	0.0501601667195
2000.45421335	707.915358014	3084.36957137	376.0	16.0660512781	0.533535310851	0.0943308541109	2287.06914449	826.56160024	3579.90596831	466.275223575	5.54214664417	0.0769742589469
2000.45421335	707.915358014	3084.36957137	376.0	8.69277206995	0.542550653546	0.0959247973031	2359.50182408	612.865228424	3352.486788	380.119735492	2.90911159411	0.040404327696
2000.45421335	707.915358014	3084.36957137	376.0	18.604560645	1.74913773363	0.309253488973	2453.38219666	855.096268152	3658.20297879	349.724513973	8.12008023722	0.112778892184
2000.45421335	707.915358014	3084.36957137	376.0	-15.5271700011	0.0841235176079	0.0148733234809	1736.03941124	584.752240414	2605.45426456	284.662612909	-1.70640242531	-0.0237000336849
2000.45421335	707.915358014	3084.36957137	376.0	5.03574969363	0.511289966777	0.090397801764	2315.30721334	617.085053943	3239.69070261	307.298435326	2.08621106824	0.0289751537255
2000.45421335	707.915358014	3084.36957137	376.0	-1.26878926576	0.218138206714	0.0385675754445	1906.17163873	836.898732688	3045.23542133	302.165049913	0.822139640785	0.011418606122
2000.45421335	707.915358014	3084.36957137	376.0	0.714638424198	0.353598116441	0.0625173473199	2085.04511421	685.965376965	3106.41166147	335.40117029	1.12700494383	0.0156528464421
2000.45421335	707.915358014	3084.36957137	376.0	-9.98351077563	-0.0314078842221	-0.00555302054846	1601.21872736	872.488479603	2776.44120285	302.733995889	-0.351253592238	-0.00487852211441
2000.45421335	707.915358014	3084.36957137	376.0	3.79122082918	0.268558276801	0.0474820149931	1968.28908004	828.352564551	3201.30483301	404.663188412	1.65910834836	0.023043171505
2000.45421335	707.915358014	3084.36957137	376.0	17.0895378186	1.51622480355	0.268073692283	2431.75412389	769.661186561	3611.47407573	410.058765277	6.61684106235	0.0919005703105
2000.45421335	707.915358014	3084.36957137	376.0	-10.5095337225	-0.00468633372232	-0.000828559710453	1632.9826605	764.430362458	2760.21671114	362.803688185	-0.509730085775	-0.00707958452466
2000.45421335	707.915358014	3084.36957137	376.0	11.7054909015	0.552558506408	0.097694219662	2363.40360536	684.026882898	3445.41017091	397.979682651	4.10334417253	0.0569908912852
2000.45421335	707.915358014	3084.36957137	376.0	-4.46691053957	0.324162135837	0.057312966025	2044.56649965	559.089979073	2946.5935419	342.937063186	0.423944356206	0.00588811605841
2000.45421335	707.915358014	3084.36957137	376.0	-8.34586289361	0.0748453254724	0.0132329076154	1724.99854648	728.848859708	2826.95231581	373.104909618	-0.128365314995	-0.00178285159715
2000.45421335	707.915358014	3084.36957137	376.0	9.36088794203	0.463737697201	0.0819903990808	2240.31820812	699.502878689	3373.09395066	433.272863846	2.90551378669	0.0403543581485
2000.45421335	707.915358014	3084.36957137	376.0	-15.436383999	-0.082899931886	-0.0146569893716	1546.6099821	768.738155976	2608.25444038	292.906302305	-1.50926666307	-0.0209620369871
2000.45421335	707.915358014	3084.36957137	376.0	-10.3120622691	0.125215940489	0.0221386033397	1785.37749231	637.251984494	2766.30746056	343.677983754	-0.551198146879	-0.00765552981777
2000.45421335	707.915358014	3084.36957137	376.0	-11.7193006141	0.0768022300359	0.0135788949851	1724.78014606	594.514793571	2722.90302925	403.608089616	-1.03772168286	-0.0144128011508
2000.45421335	707.915358014	3084.36957137	376.0	17.3135403219	1.69470440041	0.299629490878	2410.4732509	868.676461903	3618.38314078	339.233427978	7.66736636455	0.106491199508
2000.45421335	707.915358014	3084.36957137	376.0	5.86628683345	0.455152609651	0.0804725264587	2224.52753694	757.679449056	3265.30753743	283.100551435	2.88574056958	0.040079730133
2000.45421335	707.915358014	3084.36957137	376.0	-10.1603974693	0.0642281372883	0.011355752703	1709.88526144	629.996897388	2770.98536349	431.103204665	-0.721050278314	-0.0100145871988
2000.45421335	707.915358014	3084.36957137	376.0	3.78263807401	0.401377750687	0.0709649488485	2148.91738601	624.328783319	3201.04010912	427.793939792	1.63451507075	0.0227015982049
2000.45421335	707.915358014	3084.36957137	376.0	-10.6553528654	0.00889487745378	0.0015726445286	1644.98789135	644.915816054	2755.71910987	465.815402457	-0.980905435833	-0.0136236866088
2000.45421335	707.915358014	3084.36957137	376.0	-10.8405206926	0.0648609590942	0.0114676377465	1708.81599323	585.991964084	2750.00784975	455.199892433	-1.04539642384	-0.0145193947756
2000.45421335	707.915358014	3084.36957137	376.0	9.66899424458	0.569953346331	0.100769686409	2369.19221334	699.037879609	3382.5970877	314.366994758	4.08616547941	0.0567522983251
2000.45421335	707.915358014	3084.36957137	376.0	6.081309861	0.528004125946	0.0933529218434	2339.06856451	625.128312193	3271.93964226	307.742765559	2.49650435604	0.0346736716117
2000.45421335	707.915358014	3084.36957137	376.0	12.1937025138	0.466399875222	0.082461081192	2239.44032431	772.036308755	3460.46842133	448.991788262	4.00122450722	0.0555725626002
2000.45421335	707.915358014	3084.36957137	376.0	-3.39066370448	0.0864553976307	0.0152856077848	1739.56243529	826.195889969	2979.7889718	414.03064654	0.740686421087	0.010287311404
2000.45421335	707.915358014	3084.36957137	376.0	12.1025546836	0.461833955039	0.0816538110041	2232.65400021	778.402961094	3457.65708538	446.600124084	4.00198502396	0.0555831253328
2000.45421335	707.915358014	3084.36957137	376.0	-8.90921414758	0.156402072065	0.0276524172676	1823.27536631	613.329294432	2809.57648115	372.971820406	-0.315950030143	-0.0043881948631
2000.45421335	707.915358014	3084.36957137	376.0	-8.6728314775	0.0930454606808	0.0164507533028	1747.39755121	732.938479854	2816.8673963	336.531365233	-0.181014138636	-0.00251408525883
2000.45421335	707.915358014	3084.36957137	376.0	-11.0359943222	-0.105622243248	-0.0186743711542	1520.93301739	867.331315837	2743.97872059	355.714387364	-0.518256939115	-0.00719801304326
2000.45421335	707.915358014	3084.36957137	376.0	7.53566003871	0.500884018234	0.0885579947373	2294.84710582	608.130975526	3316.7971766	413.819095257	2.24212845551	0.0311406729932
2000.45421335	707.915358014	3084.36957137	376.0	-10.2855503178	0.00490469773385	0.000867167208955	1643.43516729	733.30748499	2767.12518712	390.382534839	-0.534417592177	-0.00742246655802
2000.45421335	707.915358014	3084.36957137	376.0	-12.360459666	0.000727079932741	0.000128550200272	1639.01875555	719.432755084	2703.12731455	344.675803916	-0.914780309856	-0.0127052820813
2000.45421335	707.915358014	3084.36957137	376.0	13.3454433312	0.596678168558	0.1054947257	2427.71856272	639.062712446	3495.99236464	429.211089472	4.35598810838	0.0604998348386
2000.45421335	707.915358014	3084.36957137	376.0	19.2375176235	1.64853641461	0.291466834266	2493.9844135	742.775594828	3677.72571123	440.965702905	7.12813519802	0.0990018777503
2000.45421335	707.915358014	3084.36957137	376.0	-15.6772096048	0.00369725274096	0.000653686835389	1633.47300004	543.170884507	2600.82648868	424.182604128	-2.37184322643	-0.0329422670338
2000.45421335	707.915358014	3084.36957137	376.0	-4.68629467094	0.255978617509	0.0452578885271	1954.48532111	687.473396128	2939.82692451	297.868207276	0.333426503883	0.00463092366504
2000.45421335	707.915358014	3084.36957137	376.0	-18.007681357	0.0564300806731	0.00997702982198	1701.94243411	531.085683814	2528.94612708	295.918009157	-2.45352760111	-0.0340767722376
2000.45421335	707.915358014	3084.36957137	376.0	-13.3372426273	0.0564013445947	0.00997194918577	1696.22578925	534.174813875	2672.99971811	442.599114992	-1.75703766146	-0.0244033008536
2000.45421335	707.915358014	3084.36957137	376.0	3.87080206683	0.515485191549	0.0911395317449	2322.61832065	597.144125463	3203.75941248	283.996966374	1.75534528364	0.0243797956061
2000.45421335	707.915358014	3084.36957137	376.0	4.1605605387	0.33016235242	0.0583738246853	2049.55401362	731.704037004	3212.69663462	431.438583999	1.70593043657	0.0236934782856
2000.45421335	707.915358014	3084.36957137	376.0	-2.44151631475	0.0668421140369	0.0118179126656	1716.2067837	869.366047287	3009.06418507	423.491354088	0.90303457421	0.012542146864
2000.45421335	707.915358014	3084.36957137	376.0	17.7260444657	1.68585313644	0.298064557362	2412.50254806	862.839957231	3631.10629307	355.763787782	7.65419193607	0.106308221334
2000.45421335	707.915358014	3084.36957137	376.0	-5.13023562908	0.177606458497	0.0314014247695	1852.04904913	725.406170853	2926.13414468	348.678924702	0.398764116458	0.00553839050636
2000.45421335	707.915358014	3084.36957137	376.0	-4.08562579258	0.233869833727	0.0413489805033	1920.25089802	586.549924586	2958.35377262	451.552950011	0.456156774843	0.0063355107617
2000.45421335	707.915358014	3084.36957137	376.0	1.80531000437	0.258111144139	0.0456349264744	1954.92102422	786.774386937	3140.05200381	398.356592651	1.41067682356	0.0195927336606
2000.45421335	707.915358014	3084.36957137	376.0	-13.5337610118	0.0997842886701	0.0176422009671	1754.59501482	601.343819655	2666.93836486	310.999530381	-1.24305427529	-0.0172646427124
2000.45421335	707.915358014	3084.36957137	376.0	5.66085276421	0.316678025306	0.0559897498773	2031.2834405	798.332609483	3258.97119151	429.355141519	1.91287614416	0.0265677242245
2000.45421335	707.915358014	3084.36957137	376.0	19.6025596741	1.62482320928	0.287274259067	2476.94290215	757.819190097	3688.98495716	454.222864918	7.16627721584	0.0995316279978
2000.45421335	707.915358014	3084.36957137	376.0	14.63555587	1.40938829863	0.249184635543	2301.3790893	876.063794887	3535.78420322	358.34131903	6.2988439196	0.0874839433278
2000.45421335	707.915358014	3084.36957137	376.0	6.81743126329	0.51317017585	0.0907302291106	2314.28255572	668.427418468	3294.6443468	311.934372611	2.85257650389	0.0396191181095
2000.45421335	707.915358014	3084.36957137	376.0	-10.1250462802	-0.030043729981	-0.00531183344784	1602.58319497	872.899693024	2772.07572481	296.59283682	-0.386692905961	-0.00537073480502
2000.45421335	707.915358014	3084.36957137	376.0	-14.618780501	0.0423113872375	0.00748079689489	1685.52864411	602.63016773	2633.47235389	345.313542045	-1.57517936184	-0.0218774911366
2000.45421335	707.915358014	3084.36957137	376.0	-15.2074940738	-0.12517737012	-0.0221317839674	1501.91762229	804.284137457	2615.31425159	309.112491838	-1.4295732256	-0.0198551836889
2000.45421335	707.915358014	3084.36957137	376.0	3.69935296225	0.451660556288	0.07985511957	2227.50104899	678.824807863	3198.47128847	292.145431623	1.81613598671	0.0252241109266
2000.45421335	707.915358014	3084.36957137	376.0	2.7065029009	0.474472950888	0.0838884283749	2257.52794407	533.373656891	3167.84812329	376.94652233	1.43000434601	0.0198611714724
[truncated: 1 more rows]
