# Supplementary material for: Optimization of nutritional strategies using a mechanistic computational model in prediabetes: Application to the J-DOIT1 study data
Source: PLoS One. 2023 Nov 30;18(11):e0287069. doi: 10.1371/journal.pone.0287069 (PMC10688723; doi:10.1371/journal.pone.0287069)
Supplement: S1 File — (ZIP) [file pone.0287069.s011.zip › improved_intervention_J0311052.csv]

baseline_carb	baseline_fat	baseline_kcal	baseline_protein	diet_change_percent	hba1c_change	hba1c_percent_change	random_carb_kcal	random_fat_kcal	random_total_kcal	random_protein_kcal	weight_change	weight_percent_change
1783.27094948	662.294844538	2821.56579402	376.0	-3.98385643653	-0.132916099733	-0.0243793286378	1595.18759346	708.279933731	2709.15866353	405.691136338	2.29653652548	0.0330913044017
1783.27094948	662.294844538	2821.56579402	376.0	1.5672127441	0.0603971412382	0.0110779789505	1784.04605847	613.025167481	2865.78573273	468.714506774	3.05629215713	0.0440387918894
1783.27094948	662.294844538	2821.56579402	376.0	2.4335982854	0.199934776767	0.0366718225912	1943.24471694	652.761256341	2890.23137081	294.225397525	3.26148865736	0.0469955137948
1783.27094948	662.294844538	2821.56579402	376.0	19.7745657635	0.310954438393	0.0570349300061	2124.87305186	813.195822604	3379.51817752	441.449303059	9.32465136494	0.134360970676
1783.27094948	662.294844538	2821.56579402	376.0	-10.1947212418	-0.170114794539	-0.0312022733931	1565.86675249	685.826876874	2533.91502667	282.221397299	1.18605773789	0.0170901691339
1783.27094948	662.294844538	2821.56579402	376.0	-12.1360106274	-0.22779599883	-0.041782098098	1505.66027708	638.969801825	2479.1402694	334.510190493	0.716661713628	0.0103265376603
1783.27094948	662.294844538	2821.56579402	376.0	9.9082320912	0.230711957412	0.0423169400976	1982.50096477	689.378087793	3101.1330815	429.254028936	5.01257450515	0.0722272983451
1783.27094948	662.294844538	2821.56579402	376.0	16.146408746	0.236956065092	0.0434622276397	2021.65343536	813.058717992	3277.14734016	442.435186809	7.69902545552	0.110936966218
1783.27094948	662.294844538	2821.56579402	376.0	-0.324199848766	-0.133416774308	-0.024471161832	1596.05133215	827.13458169	2812.41828198	389.232368144	2.9135499518	0.0419819877782
1783.27094948	662.294844538	2821.56579402	376.0	16.7513662409	0.364324048871	0.0668239267923	2181.39833955	700.632909295	3294.21661391	412.185365065	8.10384561046	0.116770109661
1783.27094948	662.294844538	2821.56579402	376.0	12.1263716124	0.194470151276	0.0356695068372	1961.55803222	795.54175871	3163.71934749	406.619556559	6.35868951769	0.0916237682664
1783.27094948	662.294844538	2821.56579402	376.0	-15.1473003868	-0.269394731402	-0.0494120930672	1440.73941897	529.901430606	2394.17474759	423.533898008	-0.832787969609	-0.0119998266514
1783.27094948	662.294844538	2821.56579402	376.0	-11.2637545623	-0.291939978551	-0.0535473181494	1440.31456669	643.769853575	2503.75154817	419.667127901	0.5959362859	0.008586978183
1783.27094948	662.294844538	2821.56579402	376.0	-7.9147234696	0.0442828229503	0.00812230795127	1776.09103561	510.997830175	2598.24666391	311.157798125	1.52886277089	0.0220297229235
1783.27094948	662.294844538	2821.56579402	376.0	-3.09982943442	-0.0547971710269	-0.0100508384129	1673.68409533	751.091154925	2734.10206703	309.326816769	2.38577006191	0.0343770902292
1783.27094948	662.294844538	2821.56579402	376.0	11.9707327749	0.39344045197	0.0721644262602	2223.44985524	638.878271645	3159.32789529	296.999768405	7.14882446411	0.103008998042
1783.27094948	662.294844538	2821.56579402	376.0	-10.1170045519	-0.210125495491	-0.0385409933035	1524.73699165	677.076052221	2536.10785421	334.294810335	1.20172491032	0.017315920898
1783.27094948	662.294844538	2821.56579402	376.0	1.71650320031	0.156657658328	0.0287339798841	1889.97195559	673.81332808	2869.99806117	306.212777504	3.00782716857	0.0433404491148
1783.27094948	662.294844538	2821.56579402	376.0	1.24676036712	0.122501441909	0.0224690832555	1851.23480528	652.664501467	2856.74395807	352.844651329	3.00818532722	0.0433456099023
1783.27094948	662.294844538	2821.56579402	376.0	-8.74591449026	-0.257240669301	-0.0471828080157	1470.68845096	637.286600343	2574.79406239	466.819011083	1.00555870976	0.0144893185845
1783.27094948	662.294844538	2821.56579402	376.0	13.9983199356	0.323836266707	0.0593977011569	2131.69104532	724.412692086	3216.53760106	360.433863657	7.55297965551	0.108832559878
1783.27094948	662.294844538	2821.56579402	376.0	9.73032768424	0.280730170292	0.0514912271263	2074.12299712	719.174803722	3096.11339161	302.815590766	6.28550790836	0.0905692782185
1783.27094948	662.294844538	2821.56579402	376.0	7.90196085668	0.261710333783	0.0480026290872	2047.0734881	711.820727637	3044.52481861	285.63060287	5.64148667329	0.0812894333327
1783.27094948	662.294844538	2821.56579402	376.0	-8.70733541318	-0.151997915134	-0.0278792947788	1577.86060519	647.232416505	2575.88259643	350.789574738	1.44794149398	0.0208637102879
1783.27094948	662.294844538	2821.56579402	376.0	0.607516637106	-0.0227177108131	-0.00416685818289	1700.94875317	736.394652027	2838.70727565	401.363870454	3.00765373	0.04333795
1783.27094948	662.294844538	2821.56579402	376.0	-5.5561789992	-0.0857779314551	-0.015733296305	1635.7395749	579.018280538	2664.79454793	450.036692488	1.79769619405	0.0259034033725
1783.27094948	662.294844538	2821.56579402	376.0	-8.22039805084	-0.00174791054575	-0.000320599879998	1725.24662703	515.658923628	2589.62185449	348.71630383	1.45664049646	0.0209890561449
1783.27094948	662.294844538	2821.56579402	376.0	8.00388036955	0.411159939577	0.0754145156964	2223.323001	528.632026966	3047.40054472	295.445516753	5.18502523984	0.0747121792484
1783.27094948	662.294844538	2821.56579402	376.0	13.5876642485	0.262744290442	0.04819227631	2068.8748113	819.071327927	3204.95068066	317.004541432	8.05066115257	0.116003763005
1783.27094948	662.294844538	2821.56579402	376.0	15.2532324916	0.383811470556	0.0703982888033	2201.3695543	654.407406426	3251.94578449	396.168823764	7.53143886512	0.108522173849
1783.27094948	662.294844538	2821.56579402	376.0	-18.8524484979	-0.290001923967	-0.0531918422536	1417.27465415	510.247680536	2289.63155587	362.10922118	-1.70793746636	-0.0246100499476
1783.27094948	662.294844538	2821.56579402	376.0	5.65637806738	0.167534557902	0.030729009153	1926.3281865	759.599022299	2981.16422275	295.237013954	4.69924708776	0.0677124940599
1783.27094948	662.294844538	2821.56579402	376.0	1.66849089083	0.185225386806	0.0339738420408	1920.51175056	565.298677354	2868.64336227	382.83293436	3.07881245126	0.0443632918049
1783.27094948	662.294844538	2821.56579402	376.0	15.2608359642	0.279368914183	0.0512415469888	2060.7853115	731.606894679	3252.16032147	459.768115292	6.95359111931	0.100195837454
1783.27094948	662.294844538	2821.56579402	376.0	6.56133230522	0.347293352472	0.0637001747014	2113.62684647	522.587874696	3006.69810198	370.48338081	3.96293284606	0.0571027787616
1783.27094948	662.294844538	2821.56579402	376.0	-10.5290057457	-0.418115699296	-0.0766903336933	1337.69769969	749.669099221	2524.48296945	437.116170539	0.824431583791	0.0118794176339
1783.27094948	662.294844538	2821.56579402	376.0	-4.5970232274	-0.272085161761	-0.0499055689217	1468.64624105	787.729515596	2691.85775909	435.482002448	2.18505555716	0.0314849503913
1783.27094948	662.294844538	2821.56579402	376.0	-0.560338104097	0.0697639475923	0.0127960285386	1797.71115549	718.733682999	2805.75548575	289.310647259	2.61689055253	0.0377073566647
1783.27094948	662.294844538	2821.56579402	376.0	4.36239740424	0.239519797327	0.0439324646601	1978.5514774	580.393203074	2944.65370698	385.709026504	3.41331269051	0.0491831799785
1783.27094948	662.294844538	2821.56579402	376.0	2.04960054857	0.18252343425	0.0334782527971	1917.46942175	513.635296737	2879.39662201	448.291903526	3.11142865566	0.0448332659316
1783.27094948	662.294844538	2821.56579402	376.0	7.26004525375	0.270699782046	0.0496514640582	2011.99983134	553.84006384	3026.41274753	460.57285235	3.79234425291	0.0546447298691
1783.27094948	662.294844538	2821.56579402	376.0	5.11225078665	0.192567406718	0.0353205074684	1936.35668024	687.024208107	2965.81131352	342.430425175	3.96150971005	0.0570822724791
1783.27094948	662.294844538	2821.56579402	376.0	10.657140723	0.174357419706	0.0319804511566	1935.48147302	795.886092969	3122.26403128	390.896465289	5.91269457156	0.0851973281204
1783.27094948	662.294844538	2821.56579402	376.0	-4.19290030453	-0.179038060262	-0.0328389692337	1548.88305655	688.820567257	2703.26035325	465.556729449	2.110218522	0.0304066069453
1783.27094948	662.294844538	2821.56579402	376.0	5.32047691712	0.214189637477	0.0392864338732	1948.3078416	600.817717497	2971.68655079	422.560991701	3.56586819852	0.0513813861458
1783.27094948	662.294844538	2821.56579402	376.0	9.49739167614	0.292975782454	0.0537373041919	2046.71629876	598.82257923	3089.54094888	444.002070891	4.53576104677	0.0653567874174
1783.27094948	662.294844538	2821.56579402	376.0	-0.106409706513	0.100005549352	0.0183429107395	1828.07669788	574.541202477	2818.56337414	415.945473784	2.84225380604	0.0409546657931
1783.27094948	662.294844538	2821.56579402	376.0	-17.3718684855	-0.215537322565	-0.0395336248286	1501.02530536	506.691780773	2331.40709505	323.690008916	-0.894734026886	-0.0128924211367
1783.27094948	662.294844538	2821.56579402	376.0	-6.50073054067	-0.187596035005	-0.034408663794	1538.2126251	639.672564676	2638.14340472	460.258214949	1.59717106502	0.0230139922913
1783.27094948	662.294844538	2821.56579402	376.0	0.661474830851	0.274916956485	0.0504249736766	2026.47221277	518.831983998	2840.22974158	294.925544814	2.7356195883	0.0394181496874
1783.27094948	662.294844538	2821.56579402	376.0	8.89901817979	0.29702140283	0.0544793475477	2084.75180375	673.436863044	3072.65744699	314.468780188	5.71740453979	0.0823833507174
1783.27094948	662.294844538	2821.56579402	376.0	4.91182852069	0.0113627441505	0.00208414236069	1731.88390648	803.870408862	2960.15626742	424.401952078	3.57222739998	0.0514730172908
1783.27094948	662.294844538	2821.56579402	376.0	-3.98628914527	-0.048460770737	-0.00888862265902	1674.53465915	597.999938502	2709.09002305	436.555425401	2.17105174107	0.0312831662979
1783.27094948	662.294844538	2821.56579402	376.0	-8.65387149166	0.00595515163938	0.00109228753474	1736.41645135	536.179508759	2577.39111615	304.795156044	1.4031523412	0.0202183334466
1783.27094948	662.294844538	2821.56579402	376.0	13.2132006312	0.271588364898	0.0498144469733	2046.339377	712.365867448	3194.38494333	435.67969888	6.33204368737	0.0912398225846
1783.27094948	662.294844538	2821.56579402	376.0	-8.71416420711	-0.210777102887	-0.0386605104342	1523.52930361	692.818727842	2575.68991752	359.341886069	1.46791802432	0.0211515565464
1783.27094948	662.294844538	2821.56579402	376.0	2.22883575543	0.303654863559	0.055696049809	2058.2294687	515.692544065	2884.4538613	310.531848539	2.9753746235	0.0428728331917
1783.27094948	662.294844538	2821.56579402	376.0	-11.6320826692	-0.231199944215	-0.0424064461142	1500.46411571	633.689562896	2493.35892829	359.205249691	0.762128604067	0.0109816801739
1783.27094948	662.294844538	2821.56579402	376.0	8.09974211472	0.0511103239258	0.0093746008668	1776.95519755	818.125910072	3050.10534693	455.024239314	4.27900271335	0.061657099616
1783.27094948	662.294844538	2821.56579402	376.0	2.60744316825	0.249934516766	0.0458427213438	1994.06007983	523.001614555	2895.13651856	378.074824174	3.18066985591	0.0458309777509
1783.27094948	662.294844538	2821.56579402	376.0	-4.51769882259	-0.14397114663	-0.0264070334977	1588.86196137	779.83531954	2694.09594937	325.398668461	2.2371848906	0.0322360935245
1783.27094948	662.294844538	2821.56579402	376.0	-5.30891225012	-0.0725022694398	-0.0132982885986	1652.50169099	620.437852144	2671.77134194	398.831798806	2.01609584506	0.0290503724073
1783.27094948	662.294844538	2821.56579402	376.0	13.1253650202	0.39130971172	0.0717736081658	2194.61390167	587.480815878	3191.90660377	409.811886223	6.30898096317	0.0909075066739
1783.27094948	662.294844538	2821.56579402	376.0	13.2270766236	0.305381493228	0.0560127463735	2094.43941051	698.162568335	3194.77646358	402.174484735	6.68796619216	0.096368388936
1783.27094948	662.294844538	2821.56579402	376.0	-12.1123165193	-0.288504162733	-0.0529171244925	1449.4640468	669.670603601	2479.80881425	360.674163848	0.67336638087	0.00970268560332
1783.27094948	662.294844538	2821.56579402	376.0	-2.50319343159	-0.118506882142	-0.0217364053819	1608.44248158	721.361088236	2750.9365444	421.132974586	2.53278718142	0.0364954925277
1783.27094948	662.294844538	2821.56579402	376.0	2.85337600741	0.167860609862	0.0307888132541	1899.89133126	541.016977804	2902.07567542	461.167366356	3.22450049887	0.0464625432114
1783.27094948	662.294844538	2821.56579402	376.0	13.5084242618	0.319853186836	0.0586671289134	2118.74548321	702.813508598	3202.7148723	381.155880494	7.05664548381	0.10168077066
1783.27094948	662.294844538	2821.56579402	376.0	7.47949055819	0.101525895741	0.0186217710457	1842.08703107	806.238692226	3032.60454118	384.278817878	4.69727070868	0.0676840159752
1783.27094948	662.294844538	2821.56579402	376.0	-8.57050599948	-0.130047146295	-0.0238531082712	1600.57699414	653.090037165	2579.74332837	326.076297065	1.496719509	0.0215665635302
1783.27094948	662.294844538	2821.56579402	376.0	7.35350294122	0.275924216299	0.0506097241928	2046.6692018	653.365394536	3029.04971767	329.015121341	4.89446920524	0.0705254928708
1783.27094948	662.294844538	2821.56579402	376.0	6.97024187948	0.224813339497	0.0412350219181	1994.33738406	720.281345019	3018.23575465	303.617025575	5.10066737992	0.0734966481256
1783.27094948	662.294844538	2821.56579402	376.0	18.5378165042	0.287860555512	0.0527990747454	2092.52326891	812.376678601	3344.62248346	439.722535949	8.78925008938	0.12664625489
1783.27094948	662.294844538	2821.56579402	376.0	-7.82933405429	-0.326393667949	-0.0598667769532	1421.87747629	782.98427367	2600.65598245	395.794232483	1.64614166986	0.0237196206032
1783.27094948	662.294844538	2821.56579402	376.0	-3.9756486216	-0.043044355046	-0.00789514949487	1682.37024289	638.900434702	2709.39025242	388.119574832	2.27749948395	0.0328169954459
1783.27094948	662.294844538	2821.56579402	376.0	-5.44980364227	-0.145488799518	-0.0266853997649	1580.64544218	653.981311905	2667.79599861	433.169244522	1.93189411671	0.0278370910189
1783.27094948	662.294844538	2821.56579402	376.0	1.95055901011	0.022293660512	0.00408907933088	1745.53275575	763.036727954	2876.60209984	368.032616141	3.15153570825	0.0454111773524
1783.27094948	662.294844538	2821.56579402	376.0	-9.97561465412	-0.195887091462	-0.0359294004882	1533.84489366	634.951819336	2540.0972632	371.300550204	1.12094321711	0.0161519195549
1783.27094948	662.294844538	2821.56579402	376.0	-12.6846950194	-0.281132846652	-0.0515650855929	1435.89577367	567.898733127	2463.65877828	459.864271479	-0.223961304451	-0.0032271081333
1783.27094948	662.294844538	2821.56579402	376.0	7.58313123009	0.173074785596	0.0317451917821	1930.62855805	765.784427216	3035.52883093	339.115845664	5.11011068502	0.0736327188044
1783.27094948	662.294844538	2821.56579402	376.0	1.89568276639	0.12185110834	0.022349799769	1856.41749559	723.357923925	2875.05373052	295.278311005	3.17857381377	0.0458007754145
1783.27094948	662.294844538	2821.56579402	376.0	8.08468501834	0.043669750264	0.00800985881584	1766.58438577	814.65468264	3049.68050105	468.441432645	4.15372125281	0.0598518912509
1783.27094948	662.294844538	2821.56579402	376.0	-0.446119722244	0.264626252017	0.0485374636862	2016.42035992	506.699365475	2808.97823254	285.858507148	2.56509188971	0.0369609782379
1783.27094948	662.294844538	2821.56579402	376.0	7.0988912542	0.150177985881	0.0275454853046	1904.28813845	782.100632302	3021.8656814	335.476910648	4.97232334613	0.0716473104629
1783.27094948	662.294844538	2821.56579402	376.0	-1.71712708604	-0.176256631902	-0.0323288026233	1554.65970484	776.613691894	2773.11592352	441.842526792	2.66269023899	0.0383672945099
1783.27094948	662.294844538	2821.56579402	376.0	-6.43513195491	-0.373818148153	-0.0685653243127	1381.1544704	815.990257738	2639.99431198	442.84958384	1.82764299097	0.0263349134146
1783.27094948	662.294844538	2821.56579402	376.0	5.38424121988	0.260660164696	0.0478100081981	2003.42951938	517.768239376	2973.48570255	452.287943798	3.55893517485	0.0512814866693
1783.27094948	662.294844538	2821.56579402	376.0	0.94958639116	0.023451420766	0.00430143447652	1747.75466145	752.051380623	2848.35899882	348.552956745	2.9919948178	0.0431123172593
1783.27094948	662.294844538	2821.56579402	376.0	-9.28423199058	-0.301521710023	-0.0553047890725	1448.59978112	805.70961043	2559.60507994	305.295688384	1.45833281378	0.0210134411207
1783.27094948	662.294844538	2821.56579402	376.0	-5.82436571346	-0.00867876625695	-0.00159185001045	1716.77762421	557.033302666	2657.22748333	383.416556455	1.90446864362	0.0274419112914
1783.27094948	662.294844538	2821.56579402	376.0	-9.64333352112	-0.348613949632	-0.0639423972179	1393.94307578	705.977872903	2549.47279399	449.5518453	0.941546179221	0.0135669478274
1783.27094948	662.294844538	2821.56579402	376.0	-6.93820531713	-0.207507470732	-0.0380607980065	1533.02203147	806.202201277	2625.79976607	286.575533324	1.80484701778	0.0260064411783
1783.27094948	662.294844538	2821.56579402	376.0	-12.1042918842	-0.375144679157	-0.0688086352085	1384.78820973	796.915762991	2480.03523461	298.331261885	0.909313708917	0.0131025030103
1783.27094948	662.294844538	2821.56579402	376.0	-8.87484798709	-0.318671710475	-0.0584504237849	1430.01882833	781.346652118	2571.15611895	359.790638495	1.50277969241	0.0216538860578
1783.27094948	662.294844538	2821.56579402	376.0	15.1299871895	0.306572571291	0.056231212636	2131.2904434	820.261757189	3248.4683372	296.916136616	8.98674771472	0.129492041999
1783.27094948	662.294844538	2821.56579402	376.0	-7.46310665168	-0.0443102403769	-0.00812733682628	1678.97604301	538.040319529	2610.98932957	393.97296703	1.53651793506	0.0221400278827
1783.27094948	662.294844538	2821.56579402	376.0	-13.2509271462	-0.34304480504	-0.0629209106823	1380.91448657	601.278045747	2447.68216627	465.489633959	-0.410975911084	-0.0059218430992
1783.27094948	662.294844538	2821.56579402	376.0	6.11660863879	0.228235773529	0.0418627611022	1963.48001851	593.765015798	2994.14993113	436.904896818	3.66395355783	0.0527947198535
1783.27094948	662.294844538	2821.56579402	376.0	-18.3590814981	-0.407339273572	-0.0747137332304	1341.6754009	657.850779619	2303.55223037	304.026049855	-0.886808443884	-0.0127782196525
1783.27094948	662.294844538	2821.56579402	376.0	-11.5707092739	-0.319649128431	-0.0586297007394	1430.26152684	755.161036718	2495.09061902	309.66805547	0.98202681208	0.014150242249
1783.27094948	662.294844538	2821.56579402	376.0	18.2246201697	0.312108859374	0.0572466726658	2122.64170096	786.898599199	3335.78544282	426.245142662	8.76997986785	0.126368585992
1783.27094948	662.294844538	2821.56579402	376.0	5.75409494766	0.360790131214	0.066175739401	2138.37587535	520.845717023	2983.92136882	324.699776446	4.01989487228	0.0579235572375
1783.27094948	662.294844538	2821.56579402	376.0	12.5813727343	0.274087314371	0.0502728016088	2077.6709515	782.826968926	3176.55750351	316.059583089	7.53793021058	0.108615709086
1783.27094948	662.294844538	2821.56579402	376.0	-1.17546238843	0.0623798061196	0.0114416372193	1788.57551753	583.348713284	2788.39934935	416.475118537	2.68213135182	0.0386474258187
1783.27094948	662.294844538	2821.56579402	376.0	-13.5976336343	-0.371713928082	-0.0681793705212	1362.5373425	638.077918694	2437.8996146	437.284353401	-0.238614977932	-0.00343825616617
1783.27094948	662.294844538	2821.56579402	376.0	11.5546940392	0.221718265756	0.0406673268079	1988.86517804	754.141256727	3147.58908863	404.582653863	6.06677147252	0.0874174563764
1783.27094948	662.294844538	2821.56579402	376.0	-4.64033607642	-0.214364360508	-0.0393184813845	1523.93824484	815.23257902	2690.63565856	351.464834702	2.26715268788	0.0326679061654
1783.27094948	662.294844538	2821.56579402	376.0	11.9538258814	0.322416306199	0.0591372535215	2090.51328775	606.13259216	3158.85085617	462.204976259	5.30460722857	0.0764352626595
1783.27094948	662.294844538	2821.56579402	376.0	-4.601477604	0.0579653507586	0.0106319425456	1789.11364922	596.851140134	2691.73207593	305.767286572	2.1067606954	0.0303567823544
1783.27094948	662.294844538	2821.56579402	376.0	-0.485515073064	-0.0502775479018	-0.00922185398052	1674.11245758	724.139459727	2807.86666679	409.614749483	2.85140258227	0.04108649254
1783.27094948	662.294844538	2821.56579402	376.0	-6.30566497681	-0.227398063092	-0.0417091091512	1507.65837505	729.436620175	2643.64730795	406.552312727	1.8843437641	0.0271519274366
1783.27094948	662.294844538	2821.56579402	376.0	-5.11781698649	0.0268708542765	0.00492862330824	1751.26522008	503.097329477	2677.16322053	422.800670975	1.92188003665	0.0276927959172
1783.27094948	662.294844538	2821.56579402	376.0	15.5919431698	0.296828524436	0.0544439699993	2088.17132978	734.524502161	3261.50272912	438.80689718	7.35134896575	0.105927218527
1783.27094948	662.294844538	2821.56579402	376.0	0.0672375427344	-0.197276883536	-0.0361843146618	1535.590346	822.363900679	2823.46294553	465.508698852	2.9318909268	0.0422462669568
1783.27094948	662.294844538	2821.56579402	376.0	-12.9984083073	-0.383112902926	-0.0702701582769	1374.87172246	763.895916193	2454.80715145	316.039512802	0.670554059706	0.0096621622436
1783.27094948	662.294844538	2821.56579402	376.0	16.6968525323	0.255738468972	0.0469072760403	2050.34233775	819.30937425	3292.67847375	423.026761752	8.19114451661	0.118028018971
1783.27094948	662.294844538	2821.56579402	376.0	8.33579675398	0.116318252013	0.0213349691881	1860.97868202	806.448076959	3056.76578389	389.339024909	4.98971232822	0.0718978721645
1783.27094948	662.294844538	2821.56579402	376.0	-16.2082221687	-0.184559540735	-0.0338517132675	1542.47360077	536.709831446	2364.24014149	285.056709278	-0.320249656269	-0.00461454836123
1783.27094948	662.294844538	2821.56579402	376.0	-5.93926283576	-0.145104364127	-0.0266148870372	1580.12413254	636.84433503	2653.98558543	437.01711786	1.80632816848	0.0260277834075
1783.27094948	662.294844538	2821.56579402	376.0	14.4178486107	0.320041963733	0.0587017541696	2135.66701251	756.997130857	3228.37487866	335.71073529	8.09130826897	0.116589456325
1783.27094948	662.294844538	2821.56579402	376.0	-2.61047672494	0.0306240443004	0.00561702940212	1755.53989337	567.76645966	2747.90947569	424.603122664	2.42751183538	0.0349785567058
1783.27094948	662.294844538	2821.56579402	376.0	13.1404566113	0.40802040421	0.0748386654824	2222.10524965	584.193722249	3192.33242294	386.033451046	6.57077601449	0.0946797696612
1783.27094948	662.294844538	2821.56579402	376.0	-9.73050499938	-0.211782331444	-0.0388448883793	1526.61069281	718.095987238	2547.01319337	302.306513326	1.31562669355	0.0189571569676
1783.27094948	662.294844538	2821.56579402	376.0	1.51513320987	0.145435520093	0.0266756273098	1876.44083933	676.435839282	2864.3162744	311.439595795	2.95069281467	0.0425171875313
1783.27094948	662.294844538	2821.56579402	376.0	12.8541079512	0.301853390829	0.0553656256106	2119.59386348	779.602997249	3184.2529071	285.056046367	7.98675635889	0.115082944653
1783.27094948	662.294844538	2821.56579402	376.0	1.45091485997	0.179213337705	0.0328711184346	1914.00334222	566.408246252	2862.50431141	382.092722936	3.05032938685	0.0439528730094
1783.27094948	662.294844538	2821.56579402	376.0	4.84610294187	0.094740785201	0.0173772533384	1843.19333263	814.552915122	2958.30177697	300.555529223	4.40892650565	0.0635292003697
1783.27094948	662.294844538	2821.56579402	376.0	-2.07353597894	0.0568642360824	0.0104299772712	1785.27403958	655.05923854	2763.05961211	322.726333995	2.52206310819	0.0363409669768
1783.27094948	662.294844538	2821.56579402	376.0	-7.76778377401	-0.157111375832	-0.0288172002626	1562.18768714	570.633248784	2602.3926641	469.571728179	1.17571642143	0.0169411588102
1783.27094948	662.294844538	2821.56579402	376.0	-4.51831286292	-0.286496216119	-0.0525488290754	1456.22961524	798.951879363	2694.07862381	438.897129215	2.19957095797	0.0316941060226
1783.27094948	662.294844538	2821.56579402	376.0	-6.29369454831	-0.025322137876	-0.00464455940499	1701.1302292	581.458580759	2643.98506147	361.396251509	1.85835615757	0.0267774662474
1783.27094948	662.294844538	2821.56579402	376.0	3.93342795201	0.0776261508505	0.0142381054385	1815.34798459	798.760297045	2932.55005165	318.441770017	3.87945611779	0.0558999440604
1783.27094948	662.294844538	2821.56579402	376.0	3.44729590153	0.0976618084536	0.0179130242945	1821.96322262	695.768762991	2918.833516	401.101530391	3.35291116448	0.0483128409868
1783.27094948	662.294844538	2821.56579402	376.0	-12.3944940429	-0.217496535433	-0.0398929815541	1501.73596638	557.667872778	2471.84698976	412.443150604	0.204265495414	0.00294330685034
1783.27094948	662.294844538	2821.56579402	376.0	7.44190072984	0.335631968933	0.061561256224	2090.05183139	504.430133859	3031.54391944	437.06195419	3.80049937418	0.0547622388211
1783.27094948	662.294844538	2821.56579402	376.0	6.05026809472	0.167918568779	0.0307994440166	1895.15142863	662.955526369	2992.27808903	434.171134028	3.67109483593	0.0528976201143
1783.27094948	662.294844538	2821.56579402	376.0	5.22466209815	0.0111400622816	0.00204329829083	1734.12053495	827.50389355	2968.98307264	407.358644135	3.70642431952	0.053406690483
1783.27094948	662.294844538	2821.56579402	376.0	-7.13365371543	-0.35234791013	-0.0646272762527	1401.46834729	823.287606519	2620.28506092	395.529107118	1.81618923657	0.0261698737258
1783.27094948	662.294844538	2821.56579402	376.0	-9.19567555167	-0.367626663926	-0.067429688908	1387.71419652	798.271796602	2562.10375813	376.117765007	1.42138190773	0.020481007316
1783.27094948	662.294844538	2821.56579402	376.0	8.51471612705	0.251732761696	0.0461725535025	2002.43720269	647.388515341	3061.81411172	411.988393689	4.56390874042	0.0657623737813
1783.27094948	662.294844538	2821.56579402	376.0	-11.1986757762	-0.355276800678	-0.0651644902197	1393.04266271	729.024599146	2505.58778894	383.520527076	0.878328707366	0.0126560332473
1783.27094948	662.294844538	2821.56579402	376.0	6.41155910899	0.339065477389	0.0621910266671	2122.73369487	575.887952278	3002.4721527	303.850505551	4.56616337978	0.0657948613801
1783.27094948	662.294844538	2821.56579402	376.0	-2.55871140596	-0.0182969053586	-0.00335599878184	1709.84241284	749.433795847	2749.37006822	290.093859531	2.39053922668	0.0344458101826
1783.27094948	662.294844538	2821.56579402	376.0	-0.109709808509	-0.0521807696765	-0.00957094087977	1674.44960721	825.073230605	2818.47025959	318.947421778	2.81133197593	0.0405091062813
1783.27094948	662.294844538	2821.56579402	376.0	9.47351195613	0.10500168585	0.0192592967442	1837.82375451	791.217923041	3088.86716687	459.825489314	4.70468896654	0.0677909072988
1783.27094948	662.294844538	2821.56579402	376.0	-6.62826721499	-0.0795984405658	-0.0145998607054	1651.63321308	693.650854574	2634.54487355	289.260805893	1.8035977193	0.0259884397594
1783.27094948	662.294844538	2821.56579402	376.0	15.6609563986	0.280602279949	0.0514677696164	2071.30590797	759.512942703	3263.44998278	432.631132105	7.5061794457	0.10815820527
1783.27094948	662.294844538	2821.56579402	376.0	10.1981216053	0.383688807337	0.0703757900471	2198.18541191	603.117180496	3109.31250487	308.009912461	6.17672734738	0.0890018349766
1783.27094948	662.294844538	2821.56579402	376.0	-11.1829817989	-0.230834458738	-0.0423394091595	1507.81363613	692.35207532	2506.03060483	305.864893382	1.0134731575	0.0146033596181
1783.27094948	662.294844538	2821.56579402	376.0	9.18011747582	0.40412581398	0.0741243239142	2207.25945764	532.995934956	3080.58884857	340.333455974	5.26789701477	0.0759062970427
1783.27094948	662.294844538	2821.56579402	376.0	-13.5879605316	-0.405266277079	-0.0743335064341	1353.9646372	753.111580347	2438.17254756	331.096330005	0.485568863686	0.00699666950556
1783.27094948	662.294844538	2821.56579402	376.0	13.6304154004	0.351800127831	0.0645268026102	2170.25423247	701.174581534	3206.15693254	334.72811854	7.62777231579	0.109910263916
1783.27094948	662.294844538	2821.56579402	376.0	-13.7643606708	-0.270287303527	-0.0495758076901	1445.09891055	553.407295765	2433.19530157	434.689095254	-0.404958829988	-0.00583514164248
1783.27094948	662.294844538	2821.56579402	376.0	-14.7011837714	-0.226007441793	-0.041454042882	1483.817026	512.690956794	2406.76222141	410.254238619	-0.592593924865	-0.00853881736116
1783.27094948	662.294844538	2821.56579402	376.0	-1.03112956173	0.153051980186	0.0280726302615	1888.1479296	594.541634783	2792.47179502	309.78223063	2.60306337707	0.0375081178253
1783.27094948	662.294844538	2821.56579402	376.0	-16.427542014	-0.318424643065	-0.0584051069452	1386.57280055	528.806071379	2358.05188776	442.673015828	-1.48813185813	-0.0214428221632
1783.27094948	662.294844538	2821.56579402	376.0	-11.2583822398	-0.279169029769	-0.0512048844037	1458.06008158	674.787269444	2503.90313178	371.055780762	0.854255388029	0.0123091554471
1783.27094948	662.294844538	2821.56579402	376.0	15.1357850064	0.297915189632	0.0546432849655	2089.92215375	731.656942253	3248.63192642	427.052830413	7.28880097819	0.105025950694
1783.27094948	662.294844538	2821.56579402	376.0	-0.423385535627	-0.0266904605263	-0.00489553567981	1699.07474721	779.007024626	2809.61969257	331.537920739	2.79507607934	0.0402748714603
1783.27094948	662.294844538	2821.56579402	376.0	9.79570268385	0.374336004458	0.0686603089615	2174.32939463	583.307466336	3097.95799023	340.321129265	5.64056131757	0.0812760996769
1783.27094948	662.294844538	2821.56579402	376.0	6.4096101454	0.0693146313423	0.0127136154333	1792.81489737	780.954977309	3002.41716141	428.647286734	3.88110080016	0.0559236426537
1783.27094948	662.294844538	2821.56579402	376.0	-7.25860613783	-0.0318451032304	-0.00584099472312	1692.24203802	537.553206368	2616.75944611	386.964201722	1.59796832387	0.023025480171
1783.27094948	662.294844538	2821.56579402	376.0	-10.802323677	-0.254342507528	-0.0466512302876	1476.53186759	639.020789457	2516.77112419	401.218467149	0.809366206302	0.0116623372666
1783.27094948	662.294844538	2821.56579402	376.0	11.2542507295	0.339018375147	0.0621823872244	2118.8934145	605.597845702	3139.11188298	414.620622781	5.52862322089	0.0796631588025
1783.27094948	662.294844538	2821.56579402	376.0	-9.10670306756	-0.0884312559549	-0.0162199662427	1638.29843911	581.041081721	2564.6141753	345.274654471	1.32513702674	0.0190941934689
1783.27094948	662.294844538	2821.56579402	376.0	9.47356800033	0.262350081082	0.0481199708515	2038.69449276	703.96327613	3088.86874819	346.210979304	5.71167513576	0.0823007944634
1783.27094948	662.294844538	2821.56579402	376.0	-8.58767157433	-0.102097117282	-0.0187265438888	1623.55951762	587.754730242	2579.25899038	367.944742512	1.39819314943	0.020146875352
1783.27094948	662.294844538	2821.56579402	376.0	14.5546646658	0.409832556133	0.0751710484469	2222.84294981	588.589664747	3232.23523367	420.802619107	6.78867080079	0.0978194639884
1783.27094948	662.294844538	2821.56579402	376.0	-1.31272360266	-0.116640455345	-0.0213940673781	1609.21634555	723.840254059	2784.52643388	451.46983427	2.68488919461	0.0386871641874
1783.27094948	662.294844538	2821.56579402	376.0	-14.0933501937	-0.340713899696	-0.062493378521	1407.48333423	702.611265429	2423.91264573	313.818046067	0.350256635203	0.0050469255793
1783.27094948	662.294844538	2821.56579402	376.0	0.247938030691	0.009933499592	0.00182199185473	1734.39996287	729.511179611	2828.56152869	364.650386201	2.92712316993	0.0421775672901
1783.27094948	662.294844538	2821.56579402	376.0	-17.4742175636	-0.257039346751	-0.0471458816492	1466.52631387	546.919781477	2328.51924847	315.07315313	-0.819894326575	-0.0118140392878
1783.27094948	662.294844538	2821.56579402	376.0	16.0764440818	0.407199488356	0.0746880939758	2215.32052209	590.476481026	3275.17324113	469.376238014	6.86790246782	0.0989611306603
1783.27094948	662.294844538	2821.56579402	376.0	-18.4043225593	-0.318055872896	-0.0583374675158	1405.11996409	561.87547591	2302.27572407	335.280284066	-1.24136732302	-0.0178871372193
1783.27094948	662.294844538	2821.56579402	376.0	-8.07622141952	-0.141672955494	-0.0259855017414	1580.99885758	586.67690957	2593.689893	426.014125846	1.32663892599	0.0191158346685
1783.27094948	662.294844538	2821.56579402	376.0	2.13020608275	0.279816808488	0.0513236992825	2029.43448162	537.720304472	2881.67096019	314.516174103	2.98078563896	0.0429508017142
1783.27094948	662.294844538	2821.56579402	376.0	-18.8041770228	-0.33269010294	-0.0610216623147	1381.84064873	543.424420436	2290.9935673	365.728498137	-1.65864930465	-0.0238998458883
1783.27094948	662.294844538	2821.56579402	376.0	-12.3713020161	-0.174221393952	-0.0319555014585	1534.71877981	497.41338323	2472.50136806	440.369205017	-0.0689325857632	-0.000993264924542
1783.27094948	662.294844538	2821.56579402	376.0	-5.04293983615	-0.0029443714625	-0.00054005345974	1725.53894299	629.658451671	2679.27592859	324.078533932	2.08675692985	0.0300685436577
1783.27094948	662.294844538	2821.56579402	376.0	-4.18530748325	-0.0983084954984	-0.0180316389396	1630.80682837	729.934258399	2703.4745897	342.733502933	2.28637720996	0.03294491657
1783.27094948	662.294844538	2821.56579402	376.0	-0.187599267983	0.250622494709	0.045968909521	1999.44613169	497.364491299	2816.27255725	319.461934252	2.71146157276	0.0390700514807
1783.27094948	662.294844538	2821.56579402	376.0	4.19977074765	0.0235309905884	0.00431602908812	1744.65704156	784.519390804	2940.06508886	410.888656495	3.47458094674	0.0500660078781
1783.27094948	662.294844538	2821.56579402	376.0	-17.160009551	-0.257079052635	-0.0471531644599	1465.7029737	547.454481265	2337.38483428	324.227379318	-0.767788524811	-0.0110632352278
1783.27094948	662.294844538	2821.56579402	376.0	-2.84646990811	-0.0341154169617	-0.00625741323583	1693.91240856	741.774595542	2741.25077276	305.563768653	2.40463101935	0.0346488619503
1783.27094948	662.294844538	2821.56579402	376.0	-10.8727817703	-0.197602984818	-0.0362441278096	1532.94096082	630.003150424	2514.78310273	351.838991489	0.962688449623	0.0138715914931
1783.27094948	662.294844538	2821.56579402	376.0	-0.70957420006	-0.0345451698732	-0.00633623805451	1690.51112652	737.306128761	2801.54469111	373.727435826	2.81455835831	0.040555595941
1783.27094948	662.294844538	2821.56579402	376.0	0.717544050453	-0.0807591089523	-0.0148127492576	1645.17911907	812.960226711	2841.81177151	383.672425724	3.03883078939	0.043787187167
1783.27094948	662.294844538	2821.56579402	376.0	13.9510382735	0.221142399953	0.040561702119	2006.91890502	825.092289537	3215.20351786	383.192323296	7.46638870138	0.107584851605
1783.27094948	662.294844538	2821.56579402	376.0	16.031698564	0.357961616095	0.0656569361877	2158.6553586	659.799672214	3273.9107169	455.45568609	7.17727198138	0.103418904631
1783.27094948	662.294844538	2821.56579402	376.0	6.8396068276	0.0772499128976	0.0141690962762	1798.00900597	761.928188607	3014.54980071	454.612606136	3.82557679018	0.055123584873
1783.27094948	662.294844538	2821.56579402	376.0	13.3242821411	0.387242944104	0.0710276860059	2180.13716182	569.167088608	3197.51918121	448.21493079	5.92225066612	0.0853350240075
1783.27094948	662.294844538	2821.56579402	376.0	-4.29354625409	0.134334253067	0.0246394448031	1871.24819224	500.5630447	2700.42056157	328.609324624	2.15252332494	0.0310161862383
1783.27094948	662.294844538	2821.56579402	376.0	8.72828157337	0.230821079101	0.0423369550809	1995.07449371	713.882999147	3067.8400013	358.882508449	5.29482996718	0.0762943799306
1783.27094948	662.294844538	2821.56579402	376.0	-10.0307709542	-0.194038837275	-0.0355903956852	1534.51335203	624.927267476	2538.5409919	379.100372399	1.07467292341	0.0154852006255
1783.27094948	662.294844538	2821.56579402	376.0	4.87556932298	0.240791319118	0.044165685825	1979.29203993	584.877038529	2959.1331903	394.96411184	3.48533883764	0.0502210207152
1783.27094948	662.294844538	2821.56579402	376.0	9.89688623818	0.182166632396	0.0334128085833	1950.37944008	799.202097752	3100.81295079	351.231412957	6.0179414764	0.0867138541268
1783.27094948	662.294844538	2821.56579402	376.0	2.12286013979	0.171859131376	0.0315222177872	1904.51308389	651.612439969	2881.46368958	325.338165719	3.05047372181	0.0439549527638
1783.27094948	662.294844538	2821.56579402	376.0	-8.67534841011	-0.150152455657	-0.0275408025782	1581.82178615	670.597392322	2576.78513077	324.365952293	1.48856858381	0.0214491150405
1783.27094948	662.294844538	2821.56579402	376.0	-3.53037829107	0.0680392374594	0.0124796840534	1797.14761652	557.14664673	2721.95384776	367.659584512	2.31909622879	0.0334163721728
1783.27094948	662.294844538	2821.56579402	376.0	8.36571359752	0.392968000041	0.0720777696334	2198.03761919	549.338479331	3057.60990731	310.233808791	5.25184602374	0.0756750147513
1783.27094948	662.294844538	2821.56579402	376.0	9.69994506251	0.356736897992	0.0654322997051	2147.38032021	590.901934666	3095.25612594	356.973871072	5.45314154145	0.0785755265338
1783.27094948	662.294844538	2821.56579402	376.0	3.71112170071	0.0659440208975	0.012095381676	1797.14631356	791.429288511	2926.2775345	337.701932436	3.64209019859	0.0524796858586
1783.27094948	662.294844538	2821.56579402	376.0	-1.900698957	-0.125526337598	-0.0230239063826	1603.29505741	774.803973662	2767.9363224	389.837291332	2.67034262635	0.0384775594575
1783.27094948	662.294844538	2821.56579402	376.0	0.965891672672	0.0141210537458	0.00259006855205	1737.00774869	673.555657808	2848.81906306	438.25565657	3.02542725315	0.043594052639
1783.27094948	662.294844538	2821.56579402	376.0	13.6482591788	0.298183809831	0.0546925549947	2114.36367741	789.891766156	3206.66040649	302.404962924	8.1832885771	0.117914820996
1783.27094948	662.294844538	2821.56579402	376.0	-13.7268830522	-0.240387038217	-0.0440915330551	1485.49353225	583.638189099	2434.25275723	365.12103588	0.118161436594	0.00170261436014
1783.27094948	662.294844538	2821.56579402	376.0	-5.28804843504	-0.0313020857804	-0.00574139504409	1696.82688149	646.33254802	2672.36002821	329.200598693	2.06213197067	0.0297137171566
1783.27094948	662.294844538	2821.56579402	376.0	14.8186965438	0.389575526389	0.0714555257501	2212.37726353	654.459246323	3239.68506682	372.848556968	7.61262230476	0.109691964045
1783.27094948	662.294844538	2821.56579402	376.0	19.2013257961	0.349323576154	0.0640725561545	2185.65118786	823.616000757	3363.34383468	354.076646071	10.2018527742	0.147000760435
1783.27094948	662.294844538	2821.56579402	376.0	8.25502826334	0.144566618505	0.0265162543112	1872.69170084	722.479641805	3054.48684779	459.315505137	4.16986376482	0.0600844922884
1783.27094948	662.294844538	2821.56579402	376.0	-1.23787811885	0.0992309524659	0.0182008350084	1827.98767193	535.957147064	2786.63824845	422.693429454	2.64393842971	0.0380970955289
1783.27094948	662.294844538	2821.56579402	376.0	13.0417638808	0.252108316712	0.0462414374012	2042.47950187	784.343016578	3189.54774262	362.725224169	7.2282661147	0.104153690413
1783.27094948	662.294844538	2821.56579402	376.0	7.42193455839	0.149614796723	0.0274421857526	1901.53939101	779.731737577	3030.98056078	349.709432184	4.96608482059	0.0715574181641
1783.27094948	662.294844538	2821.56579402	376.0	10.3090207694	0.354960800759	0.0651065298531	2138.49566258	581.438732481	3112.44159775	392.50720269	5.3222496156	0.076689475729
1783.27094948	662.294844538	2821.56579402	376.0	-10.2531886654	-0.221937866548	-0.0407076057499	1498.98139995	582.244265536	2532.26532984	451.039664352	0.619363147024	0.00892454102339
1783.27094948	662.294844538	2821.56579402	376.0	5.1686848317	0.114724924243	0.0210427227152	1852.53159499	767.549970009	2967.40363723	347.322072237	4.07477425874	0.0587143264948
1783.27094948	662.294844538	2821.56579402	376.0	9.95133735789	0.357752048864	0.0656184975906	2170.07513834	640.297448228	3102.34932496	291.976738393	6.3128790096	0.09096367449
1783.27094948	662.294844538	2821.56579402	376.0	-0.454838261008	0.187678208718	0.0344237360084	1926.37071607	548.330332985	2808.73223323	334.031184179	2.72650829763	0.0392868630783
1783.27094948	662.294844538	2821.56579402	376.0	-8.76310572704	-0.145281240852	-0.0266473295767	1588.1337946	685.18275548	2574.30900033	300.992450258	1.4690931667	0.0211684894337
1783.27094948	662.294844538	2821.56579402	376.0	9.54925428018	0.263854313031	0.0483958754643	2021.94963017	656.137680678	3091.00428637	412.916975525	4.97199584284	0.0716425913954
1783.27094948	662.294844538	2821.56579402	376.0	0.485050964979	-0.105604347397	-0.0193698362796	1619.51320499	753.371828774	2835.25182613	462.366792367	2.96519349131	0.0427261309987
1783.27094948	662.294844538	2821.56579402	376.0	1.88084933502	0.227894548913	0.0418001740486	1973.41857109	613.847293812	2874.6351955	287.369330593	3.04673016088	0.0439010109637
1783.27094948	662.294844538	2821.56579402	376.0	-5.23921344202	-0.183338526594	-0.0336277561619	1548.73848557	729.261394878	2673.73793967	395.738059213	2.10221903431	0.0302913405521
1783.27094948	662.294844538	2821.56579402	376.0	-0.730350562495	0.00821176443033	0.00150619303564	1731.35464101	619.865749662	2800.95847237	449.738081703	2.72901787891	0.0393230241918
1783.27094948	662.294844538	2821.56579402	376.0	6.29753991102	0.218649443396	0.0401044466977	1955.7796953	639.930062594	2999.25502602	403.545268117	3.83286886198	0.0552286579536
1783.27094948	662.294844538	2821.56579402	376.0	-0.40491422476	-0.132504313932	-0.0243037993273	1595.10699281	775.091750563	2810.14087276	439.942129389	2.8678122727	0.0413229434107
1783.27094948	662.294844538	2821.56579402	376.0	-1.38043862653	0.0327428496421	0.0060056584083	1756.73643303	576.8500027	2782.61580993	449.029374203	2.60018394582	0.0374666274614
1783.27094948	662.294844538	2821.56579402	376.0	-11.5628808258	-0.290708288588	-0.0533214028959	1453.11232649	717.173644215	2495.31150384	325.025533131	0.937131411198	0.0135033344553
1783.27094948	662.294844538	2821.56579402	376.0	2.01639607638	-0.112122314866	-0.0205653548911	1613.39872752	800.195006702	2878.45973598	464.866001766	3.20470027487	0.0461772373901
1783.27094948	662.294844538	2821.56579402	376.0	-12.8017462909	-0.257051545821	-0.0471481191895	1456.09660216	546.650741078	2460.35609964	457.608756404	-0.277662235737	-0.00400089676855
1783.27094948	662.294844538	2821.56579402	376.0	3.88518492294	0.0388852633893	0.00713229335828	1767.20530642	811.331606798	2931.18884284	352.651929623	3.62158975059	0.0521842903544
1783.27094948	662.294844538	2821.56579402	376.0	-2.16772631283	0.0043681278974	0.000801197339948	1729.49358426	638.570327935	2760.40196987	392.338057671	2.56732482842	0.0369931531473
1783.27094948	662.294844538	2821.56579402	376.0	2.77173853107	0.0772783626825	0.0141743145052	1805.92168822	763.936640694	2899.77222031	329.913891404	3.33450722605	0.048047654554
1783.27094948	662.294844538	2821.56579402	376.0	-11.5734724209	-0.420972216753	-0.0772142730655	1339.80934463	773.111553533	2495.01265501	382.091756852	0.837503439526	0.0120677729038
1783.27094948	662.294844538	2821.56579402	376.0	-5.84717894919	-0.0457886136442	-0.00839849846739	1676.4982308	553.890472198	2656.58379288	426.195089874	1.79739711843	0.0258990939254
1783.27094948	662.294844538	2821.56579402	376.0	-10.4057957125	-0.282879155896	-0.0518853917637	1445.50194595	629.075920449	2527.9594216	453.381555201	0.618095228035	0.00890627129734
1783.27094948	662.294844538	2821.56579402	376.0	15.0642709037	0.338941372332	0.0621682634505	2170.65259427	779.947390373	3246.61410896	296.014124317	8.884070307	0.128012540447
1783.27094948	662.294844538	2821.56579402	376.0	14.5954041732	0.36601568396	0.0671342046882	2200.85921476	731.194651098	3233.38472567	301.330859816	8.50215057693	0.122509374307
1783.27094948	662.294844538	2821.56579402	376.0	6.44767505585	0.111960431164	0.0205356623558	1845.28275927	767.013725558	3003.49118791	391.194703076	4.18011705514	0.0602322342239
1783.27094948	662.294844538	2821.56579402	376.0	-10.8244735766	-0.135311676463	-0.0248187227555	1596.09095275	619.203667462	2516.1461502	300.851529987	1.03282673636	0.0148822296306
1783.27094948	662.294844538	2821.56579402	376.0	7.74490002868	0.18845256894	0.0345657683308	1935.71305517	720.730084007	3040.09324401	383.650104833	4.67077234146	0.0673021951219
1783.27094948	662.294844538	2821.56579402	376.0	4.14191461776	0.0300197057117	0.00550618226554	1750.94765614	722.637244036	2938.43264009	464.847739915	3.45841756438	0.0498331061149
1783.27094948	662.294844538	2821.56579402	376.0	7.95031702251	0.389272013175	0.0713998556815	2182.82639217	527.221336854	3045.88921964	335.841490619	4.79748443256	0.0691280177602
1783.27094948	662.294844538	2821.56579402	376.0	-5.82016437036	0.0189332940739	0.00347272451833	1749.14540815	603.393606708	2657.34602699	304.807012132	1.92227380879	0.0276984698672
1783.27094948	662.294844538	2821.56579402	376.0	-18.3362971126	-0.32377583087	-0.0593866160804	1395.91601856	555.505536791	2304.1951068	352.773551447	-1.35735766217	-0.0195584677547
1783.27094948	662.294844538	2821.56579402	376.0	-1.18497702386	0.106444841872	0.0195239988761	1837.15811136	636.74414882	2788.13088765	314.228627471	2.60921049586	0.0375966930239
1783.27094948	662.294844538	2821.56579402	376.0	3.06218806932	0.219542403363	0.0402682324584	1957.3552532	581.676316385	2907.96744513	368.935875547	3.2364695331	0.0466350076815
1783.27094948	662.294844538	2821.56579402	376.0	11.2338462899	0.258194012951	0.0473576692866	2023.14579899	693.526856514	3138.53615829	421.863502785	5.62922181277	0.0811127062359
1783.27094948	662.294844538	2821.56579402	376.0	-10.7169603933	-0.198546624127	-0.0364172091208	1523.84243572	579.559859203	2519.1797054	415.777410484	0.694012105379	0.0100001744291
1783.27094948	662.294844538	2821.56579402	376.0	-7.7282700622	-0.351719001615	-0.0645119225265	1394.4780939	744.445546488	2603.50756948	464.583929089	1.3879558753	0.0199993641974
1783.27094948	662.294844538	2821.56579402	376.0	5.50966778959	0.229398241772	0.0420759797821	1996.90862555	696.095115488	2977.02469574	284.020954693	4.61348160223	0.0664766801474
1783.27094948	662.294844538	2821.56579402	376.0	5.50530164793	0.209169647926	0.0383656727671	1943.10896562	572.707043847	2976.90150218	461.085492708	3.58655337343	0.0516794434212
1783.27094948	662.294844538	2821.56579402	376.0	-8.94079799826	-0.201716056044	-0.0369985429281	1524.34387567	619.4560629	2569.29529599	425.495357421	1.15025305346	0.0165742514907
1783.27094948	662.294844538	2821.56579402	376.0	-10.1155600035	-0.143793257353	-0.0263744052371	1579.26433963	567.913174568	2536.14861309	388.971098894	0.964459922141	0.0138971170337
1783.27094948	662.294844538	2821.56579402	376.0	-1.02022502403	-0.0515429026667	-0.00945394399609	1676.40781753	827.610711452	2792.77947372	288.76094474	2.59342063234	0.0373691733766
1783.27094948	662.294844538	2821.56579402	376.0	8.82737461851	0.168230529464	0.0308566635114	1923.58379732	775.587886417	3070.63597677	371.464293026	5.32155362439	0.0766794470374
1783.27094948	662.294844538	2821.56579402	376.0	-11.3059506185	-0.34706906748	-0.0636590365884	1398.70308702	714.259475691	2502.56095868	389.598395969	0.811655467686	0.0116953237419
1783.27094948	662.294844538	2821.56579402	376.0	-7.89708193399	-0.157805544988	-0.0289445240257	1576.65913723	718.153535749	2598.74443145	303.931758469	1.6419538747	0.0236592777334
1783.27094948	662.294844538	2821.56579402	376.0	12.7374497536	0.326926973889	0.0599645953575	2132.2635222	701.667206319	3180.9613193	347.030590778	7.09920538899	0.102294025778
1783.27094948	662.294844538	2821.56579402	376.0	18.38968636	0.375310267656	0.0688390072736	2218.00066232	781.743960417	3340.44289398	340.698271241	9.90280769891	0.142691753587
1783.27094948	662.294844538	2821.56579402	376.0	3.46998071512	0.236439402892	0.0433674620125	1985.37215007	625.958213181	2919.47358294	308.143219691	3.49878404851	0.0504147557423
1783.27094948	662.294844538	2821.56579402	376.0	-16.1065966623	-0.261768290806	-0.0480132595023	1452.10373625	531.49412624	2367.10757202	383.509709523	-0.840017177197	-0.0121039939077
1783.27094948	662.294844538	2821.56579402	376.0	13.6823685192	0.245957794005	0.0451133151147	2023.793506	762.743983552	3207.62282397	421.085334421	6.79687060707	0.0979376168166
1783.27094948	662.294844538	2821.56579402	376.0	12.6479233783	0.202938555723	0.0372227725097	1961.3351448	762.38170682	3178.43527372	454.718422099	5.97723038306	0.086127238949
1783.27094948	662.294844538	2821.56579402	376.0	16.7593112289	0.299272520683	0.0548922451729	2097.25398212	758.134514588	3294.44078697	439.052290265	7.90397346285	0.113890107534
1783.27094948	662.294844538	2821.56579402	376.0	7.96831652472	0.272473650947	0.049976825192	2040.79846034	657.835178781	3046.39708744	347.763448319	4.97972911773	0.0717540218693
1783.27094948	662.294844538	2821.56579402	376.0	15.0222162104	0.249008612357	0.0456728929488	2046.13065197	825.788508442	3245.42750812	373.508347705	8.0571129859	0.116096728903
1783.27094948	662.294844538	2821.56579402	376.0	8.91963734827	0.392095707731	0.0719177747122	2184.29737376	527.308148875	3073.23923039	361.633707759	4.94619781204	0.0712708618449
1783.27094948	662.294844538	2821.56579402	376.0	-6.42222076533	-0.249868240246	-0.0458305649755	1493.69041592	823.866339046	2640.35860969	322.801854723	1.96781244709	0.0283546462117
1783.27094948	662.294844538	2821.56579402	376.0	-10.505599331	-0.384092022585	-0.0704497473561	1373.95513155	792.753243197	2525.14339684	358.435022094	1.17534808671	0.0169358513935
1783.27094948	662.294844538	2821.56579402	376.0	-5.1652601475	0.0385654128076	0.00707362670718	1768.49063921	584.977005657	2675.82458053	322.356935664	2.04482873866	0.0294643910469
1783.27094948	662.294844538	2821.56579402	376.0	-0.863646267728	0.197146047372	0.0361603168327	1937.98897169	497.423250579	2797.19744635	361.78522408	2.69611122133	0.0388488648606
1783.27094948	662.294844538	2821.56579402	376.0	-13.2676609274	-0.233413936105	-0.0428125341352	1491.66196672	581.956936869	2447.21001163	373.591108041	0.204880198329	0.00295216424106
1783.27094948	662.294844538	2821.56579402	376.0	-10.5477057766	-0.200779186069	-0.0368267032408	1531.27394197	646.493025232	2523.95533577	346.188368573	1.06431526849	0.0153359548774
1783.27094948	662.294844538	2821.56579402	376.0	-4.63408504561	-0.104280527234	-0.0191270226034	1621.22054703	653.351973454	2690.81203551	416.239515026	2.13022848027	0.0306949348742
1783.27094948	662.294844538	2821.56579402	376.0	7.32021849858	0.278828669041	0.0511424558036	2053.93301339	658.614507928	3028.11057522	315.563053909	5.01390140403	0.0722464179256
1783.27094948	662.294844538	2821.56579402	376.0	-18.1388178747	-0.315471671186	-0.0578634760062	1394.34143969	530.449212011	2309.76711343	384.976461726	-1.59819564779	-0.0230287557319
1783.27094948	662.294844538	2821.56579402	376.0	3.56120236969	-0.0158487821733	-0.00290696664953	1705.29349075	749.620689905	2922.04746194	467.133281282	3.39124406275	0.0488651882241
1783.27094948	662.294844538	2821.56579402	376.0	-20.9767820239	-0.330525782236	-0.0606246849295	1369.33340664	500.598260932	2229.69208775	359.760420177	-2.54118012889	-0.0366164283701
1783.27094948	662.294844538	2821.56579402	376.0	5.0925640119	0.273388380032	0.0501446038209	2018.36750339	569.210838756	2965.25583822	377.677496077	3.52949528391	0.050857280748
1783.27094948	662.294844538	2821.56579402	376.0	0.577973375125	0.0313435822889	0.00574900628923	1760.041817	791.047257202	2837.87369307	286.784618866	2.87311767699	0.0413993901584
1783.27094948	662.294844538	2821.56579402	376.0	-14.5331060798	-0.132907982214	-0.024377839731	1589.43080984	505.555075082	2411.50464406	316.518759142	0.0133143594797	0.000191849560226
1783.27094948	662.294844538	2821.56579402	376.0	-3.9014266407	0.0626301866685	0.0114875617514	1792.54864206	581.825359623	2711.48447445	337.110472762	2.25731219077	0.0325261122589
1783.27094948	662.294844538	2821.56579402	376.0	-14.8600575644	-0.127097540103	-0.0233120946631	1596.52801956	502.905229584	2402.27949281	302.846243668	-0.0341913022806	-0.00049267006168
1783.27094948	662.294844538	2821.56579402	376.0	14.4407198417	0.408997698682	0.0750179197875	2220.69656688	585.913298123	3229.02020548	422.410340476	6.71567613015	0.0967676675815
1783.27094948	662.294844538	2821.56579402	376.0	17.0518304782	0.402410451125	0.0738096938967	2216.00900442	621.050540254	3302.69441005	465.634865372	7.39899654525	0.106613783073
1783.27094948	662.294844538	2821.56579402	376.0	-7.34526551695	-0.0739822724073	-0.0135697491576	1650.23908454	574.94513053	2614.31429471	389.130079646	1.60204649016	0.023084243374
1783.27094948	662.294844538	2821.56579402	376.0	0.353576762816	0.104125833125	0.0190986487757	1832.21378197	595.076578527	2831.54219502	404.251834517	2.92051057802	0.0420822849859
1783.27094948	662.294844538	2821.56579402	376.0	4.20259194927	0.283232850126	0.0519502659806	2047.41960393	599.920332242	2940.14469092	292.804754753	3.82861609756	0.0551673789274
1783.27094948	662.294844538	2821.56579402	376.0	-6.91441791734	0.0248094649544	0.00455052548686	1752.36418507	512.392621108	2626.47094321	361.714137036	1.69765994599	0.0244619588759
1783.27094948	662.294844538	2821.56579402	376.0	-6.63968749448	0.0877440731594	0.0160939239104	1822.64368218	506.792694907	2634.22264285	304.786265759	1.74406919662	0.0251306800666
1783.27094948	662.294844538	2821.56579402	376.0	-12.1516389283	-0.166578834455	-0.030553711382	1548.3573269	517.762466468	2478.69930661	412.57951324	0.225452713295	0.00324859817428
1783.27094948	662.294844538	2821.56579402	376.0	-6.86482480974	-0.206594690146	-0.0378933767693	1530.60346388	760.125610407	2627.87024537	337.141171078	1.86987641581	0.0269434642048
1783.27094948	662.294844538	2821.56579402	376.0	-6.95535518626	-0.333042743198	-0.0610863432131	1418.12254109	818.636411965	2625.31587123	388.556918175	1.85888854339	0.0267851375128
1783.27094948	662.294844538	2821.56579402	376.0	-3.07629111802	0.0115582432392	0.00212000059413	1734.73128227	550.565742346	2734.76621611	449.469191492	2.28044971329	0.0328595059552
1783.27094948	662.294844538	2821.56579402	376.0	10.3809571299	0.23596817013	0.043281029004	2011.18636995	746.742384462	3114.47132949	356.542575079	6.07376313739	0.087518200827
1783.27094948	662.294844538	2821.56579402	376.0	7.2952014814	0.139900817278	0.025660458048	1875.75629704	747.125930397	3027.40470363	404.52247619	4.34724982875	0.062640487446
1783.27094948	662.294844538	2821.56579402	376.0	-11.0367219759	-0.256287920898	-0.0470080559241	1474.61527858	637.151875451	2510.15742197	398.390267938	0.759328528051	0.0109413332572
1783.27094948	662.294844538	2821.56579402	376.0	-18.7301061361	-0.286732340459	-0.0525921387488	1438.97621683	553.923970337	2293.0835261	300.183338936	-1.14498887268	-0.0164983987418
1783.27094948	662.294844538	2821.56579402	376.0	-10.4051756445	-0.249578129594	-0.0457773531903	1471.44110846	588.440586496	2527.97691723	468.095222272	0.46785940368	0.00674148996657
1783.27094948	662.294844538	2821.56579402	376.0	-0.21459696507	0.057630023079	0.0105704371018	1784.13376059	701.324044168	2815.51079946	330.052994698	2.79248441864	0.0402375276462
1783.27094948	662.294844538	2821.56579402	376.0	9.33809211522	0.201715490333	0.0369984391659	1986.97699006	811.716242419	3085.04620696	286.352974479	6.45296149161	0.0929821540578
1783.27094948	662.294844538	2821.56579402	376.0	-7.00309012712	-0.28069069989	-0.0514839875074	1464.35587959	801.630482068	2623.96899847	357.982636811	1.87048516303	0.0269522357785
1783.27094948	662.294844538	2821.56579402	376.0	0.167506317661	-0.150152001386	-0.0275407192564	1578.62195128	797.259993129	2826.29209498	450.410150575	2.95300062625	0.0425504413004
1783.27094948	662.294844538	2821.56579402	376.0	1.55468943591	-0.0066925874848	-0.00122754722759	1716.09661779	732.637664077	2865.43237935	416.698097485	3.13553992976	0.0451806906305
1783.27094948	662.294844538	2821.56579402	376.0	19.5297836793	0.330484896224	0.0606171856611	2153.28885008	807.552053014	3372.61148996	411.77058687	9.585385039	0.138117940043
1783.27094948	662.294844538	2821.56579402	376.0	-12.554218843	-0.341279646036	-0.0625971471085	1392.43025333	641.762602224	2467.34024944	433.147393889	0.129853172831	0.001871083182
1783.27094948	662.294844538	2821.56579402	376.0	-10.3074217218	-0.107744186144	-0.0197623232106	1621.07384952	591.350283185	2530.73510847	318.310975766	1.11233024572	0.0160278133389
1783.27094948	662.294844538	2821.56579402	376.0	-1.85684345117	-0.0732864402707	-0.0134421203725	1652.51135461	721.500967707	2769.17373435	395.161412035	2.65193534884	0.0382123249112
1783.27094948	662.294844538	2821.56579402	376.0	9.90531242605	0.325897897152	0.0597758432046	2129.25309602	672.540276644	3101.05070123	299.257328557	6.29554127132	0.0907138511718
1783.27094948	662.294844538	2821.56579402	376.0	-19.8400106128	-0.344910962574	-0.0632631992983	1357.44389383	516.702784123	2261.76684104	387.620163088	-2.31382261377	-0.0333403834837
1783.27094948	662.294844538	2821.56579402	376.0	-5.81579454652	-0.167465120978	-0.0307162731068	1564.75976382	727.941353845	2657.46932445	364.768206783	2.02851536776	0.0292293280657
1783.27094948	662.294844538	2821.56579402	376.0	-0.37508771222	0.125683810979	0.0230527899814	1856.3352494	535.02301811	2810.98244744	419.624179927	2.78263931298	0.040095667334
1783.27094948	662.294844538	2821.56579402	376.0	20.7765372681	0.346790566888	0.0636079543082	2168.72106456	780.674378066	3407.78946276	458.394020133	9.49063775718	0.136752705435
1783.27094948	662.294844538	2821.56579402	376.0	2.40618385538	0.135490484607	0.0248515195538	1864.89637105	693.542152507	2889.45785463	331.019331074	3.14094650303	0.0452585951446
1783.27094948	662.294844538	2821.56579402	376.0	-2.65489504163	0.194868879894	0.0357426412132	1938.3439603	504.844201623	2746.65618366	303.468021737	2.3447195657	0.0337855845202
1783.27094948	662.294844538	2821.56579402	376.0	-4.40565687277	-0.196964391443	-0.0361269976967	1536.28669264	752.602657297	2697.2572867	408.367936763	2.24638748377	0.0323686957316
1783.27094948	662.294844538	2821.56579402	376.0	-5.7954283838	-0.0450475496616	-0.00826257330551	1683.4122148	648.774428542	2658.04396913	325.85732578	1.97856645726	0.0285096031306
1783.27094948	662.294844538	2821.56579402	376.0	13.8590793024	0.29226507258	0.0536069465481	2087.17207738	739.979235839	3212.60883498	385.457521766	7.23874485152	0.104304680858
1783.27094948	662.294844538	2821.56579402	376.0	12.6870624562	0.390985481317	0.0717141381727	2209.55556054	622.671157033	3179.53960855	347.312890979	6.89260960923	0.0993171413434
1783.27094948	662.294844538	2821.56579402	376.0	16.279968403	0.333709469885	0.0612086335079	2154.49547825	765.322885368	3280.91581376	361.097450141	8.65231521606	0.124673129914
1783.27094948	662.294844538	2821.56579402	376.0	3.6773965037	0.0207253423531	0.00380142009411	1741.83972782	720.261682705	2925.32595588	463.224545354	3.39838738963	0.0489681180062
1783.27094948	662.294844538	2821.56579402	376.0	-4.22664724765	-0.171409537435	-0.0314397537481	1558.34789893	716.94585553	2702.30816105	427.014406591	2.22399061267	0.032045974246
1783.27094948	662.294844538	2821.56579402	376.0	8.07499405474	0.135928376343	0.0249318371869	1864.06732483	732.200461681	3049.40706414	453.139277633	4.1746190171	0.0601530117738
1783.27094948	662.294844538	2821.56579402	376.0	9.38854668029	0.368120151244	0.0675202038233	2158.22447389	567.853295355	3086.46981571	360.392046459	5.23960446743	0.07549862345
1783.27094948	662.294844538	2821.56579402	376.0	4.23633481945	0.312882162524	0.0573885111013	2077.40720262	555.335432606	2941.09676821	308.354132982	3.64394613292	0.0525064284283
1783.27094948	662.294844538	2821.56579402	376.0	-1.59045166407	0.0886756058529	0.0162647846392	1818.26208284	622.605228488	2776.6901539	335.822842568	2.60319369595	0.0375099956189
1783.27094948	662.294844538	2821.56579402	376.0	-1.17149734522	0.08088556743	0.0148359441361	1808.50280088	575.989283906	2788.51122565	404.019140868	2.68810388158	0.0387334853254
1783.27094948	662.294844538	2821.56579402	376.0	2.59677421551	0.192684009989	0.0353418947156	1928.57250738	641.326746915	2894.83548703	324.936232741	3.15149766263	0.0454106291446
1783.27094948	662.294844538	2821.56579402	376.0	11.1846658219	0.28068465006	0.051482877854	2053.74466254	680.762745847	3137.14849903	402.641090641	5.78913327379	0.0834169059624
1783.27094948	662.294844538	2821.56579402	376.0	-11.6061327825	-0.31401949284	-0.0575971190095	1425.20129434	679.05135021	2494.09112142	389.838476871	0.695152804271	0.0100166110126
1783.27094948	662.294844538	2821.56579402	376.0	-8.21054461607	-0.0689884846104	-0.0126537939491	1656.72330423	572.497463517	2589.89987563	360.679107885	1.48010200689	0.0213271182549
1783.27094948	662.294844538	2821.56579402	376.0	-1.7950378552	-0.101352955978	-0.0185900506195	1626.54493339	771.355635989	2770.91761991	373.017050532	2.67808966024	0.0385891881878
1783.27094948	662.294844538	2821.56579402	376.0	11.8260118355	0.322937831877	0.0592329112027	2135.85419398	719.31186006	3155.24449877	300.078444733	7.23722580568	0.104282792589
1783.27094948	662.294844538	2821.56579402	376.0	12.9989287377	0.398315406707	0.073058585236	2208.90397174	592.194676986	3188.33912087	387.240472147	6.51667410323	0.0939002032166
1783.27094948	662.294844538	2821.56579402	376.0	-8.5088079896	0.00540088836528	0.000990625158709	1735.81792313	540.393761882	2581.48417831	305.272493296	1.43289875144	0.0206469560726
1783.27094948	662.294844538	2821.56579402	376.0	10.8975107915	0.245590912149	0.0450460220377	2018.47360075	730.663974811	3129.04623091	379.908655358	6.01353093591	0.0866503016701
1783.27094948	662.294844538	2821.56579402	376.0	12.0183254649	0.210907192182	0.0386843712732	1962.79465862	729.276036508	3160.67075435	468.600059225	5.50723541704	0.0793549771908
1783.27094948	662.294844538	2821.56579402	376.0	-13.0655035908	-0.304985724667	-0.0559401549279	1431.67012072	652.167650331	2452.91401389	369.076242838	0.368138619055	0.00530459105267
1783.27094948	662.294844538	2821.56579402	376.0	8.91789189467	0.291107780032	0.0533946771885	2052.2094928	618.450977208	3073.18998127	402.529511265	4.75161128869	0.0684670214509
1783.27094948	662.294844538	2821.56579402	376.0	-2.15626612319	0.134418990058	0.0246549871713	1868.42325726	528.496968804	2760.72532666	363.805100594	2.5201813414	0.0363138521816
1783.27094948	662.294844538	2821.56579402	376.0	-3.67079309827	-0.0751033938985	-0.0137753840606	1651.40939385	686.800415652	2717.99195159	379.782142088	2.35743017798	0.0339687345531
1783.27094948	662.294844538	2821.56579402	376.0	14.6274945207	0.287553686362	0.0527427891346	2064.72860309	702.786544407	3234.29017594	466.77502844	6.54505321183	0.0943091240898
1783.27094948	662.294844538	2821.56579402	376.0	-4.40186797485	0.0649705552043	0.0119168296413	1793.58007686	518.411969403	2697.36419294	385.37214668	2.14085158988	0.0308480056179
1783.27094948	662.294844538	2821.56579402	376.0	-1.51094441414	0.215869689984	0.0395945873045	1960.75588479	536.169570128	2778.93350327	282.008048348	2.42630264334	0.0349611331894
1783.27094948	662.294844538	2821.56579402	376.0	7.12242012531	0.069637773098	0.012772885748	1793.77395695	787.528038118	3022.52956398	441.227568911	4.02434088192	0.0579876207769
1783.27094948	662.294844538	2821.56579402	376.0	-1.94283637224	0.136063270818	0.024956579387	1870.70411733	597.136782724	2766.74738751	298.906487458	2.45296165799	0.0353452688471
1783.27094948	662.294844538	2821.56579402	376.0	-18.1673632223	-0.385185624623	-0.0706503346703	1350.10589079	614.097256246	2308.96168767	344.758540631	-1.13774020019	-0.0163939510113
1783.27094948	662.294844538	2821.56579402	376.0	5.03075583486	0.202926942291	0.0372206423864	1940.7777283	655.563169858	2963.51187984	367.170981683	3.69396430569	0.0532271513788
1783.27094948	662.294844538	2821.56579402	376.0	17.8645451412	0.370966224744	0.068042227576	2200.86977024	737.337569195	3325.62568898	387.418349549	8.987050117	0.12949639938
1783.27094948	662.294844538	2821.56579402	376.0	-4.87254932556	-0.0895194585764	-0.0164195632018	1636.56917656	654.246647045	2684.08360895	393.267785352	2.12509583244	0.0306209774126
1783.27094948	662.294844538	2821.56579402	376.0	19.240011009	0.333155647192	0.0611070519427	2146.62424053	765.36822159	3364.43536342	452.442901296	8.84660491274	0.127472693267
1783.27094948	662.294844538	2821.56579402	376.0	-4.07951092703	-0.176201017417	-0.0323186018741	1552.5888554	702.9871567	2706.45970914	450.883697043	2.18577117816	0.0314952619331
1783.27094948	662.294844538	2821.56579402	376.0	-9.32651989462	-0.247253806608	-0.045351028358	1496.91601041	776.372545419	2558.4118989	285.12334307	1.40211552934	0.0202033937945
1783.27094948	662.294844538	2821.56579402	376.0	13.1394361881	0.272837947344	0.0500436440469	2047.4630993	709.64594399	3192.30363103	435.194587739	6.30119081535	0.0907952567054
1783.27094948	662.294844538	2821.56579402	376.0	-10.1167833155	-0.202354826157	-0.0371157054579	1519.89128495	584.923785659	2536.11409653	431.299025922	0.778911887169	0.0112235142243
1783.27094948	662.294844538	2821.56579402	376.0	-14.9163430215	-0.281652000098	-0.0516603081618	1449.76597245	607.607243769	2400.69136161	343.318145389	-0.0901005749501	-0.00129827917796
1783.27094948	662.294844538	2821.56579402	376.0	0.117712274962	0.0225452980593	0.00413523442026	1746.77885057	682.681562673	2824.88712331	395.426710061	2.91919125788	0.0420632746092
1783.27094948	662.294844538	2821.56579402	376.0	12.0662706308	0.21911077298	0.0401890632758	1996.41199106	789.260479878	3162.02355876	376.351087812	6.66027436787	0.0959693712949
1783.27094948	662.294844538	2821.56579402	376.0	-16.5689287152	-0.300503787048	-0.0551180827307	1410.68520077	536.816036957	2354.06256896	406.561331227	-1.18964284638	-0.0171418277576
1783.27094948	662.294844538	2821.56579402	376.0	7.30978740924	0.31538217414	0.0578470605539	2065.94869537	532.065220421	3027.81625518	429.802339388	3.81996494199	0.0550427225071
1783.27094948	662.294844538	2821.56579402	376.0	14.4150880504	0.28665343432	0.0525776658694	2068.29145355	715.589171998	3228.29698763	444.416362086	6.74336505672	0.0971666434686
1783.27094948	662.294844538	2821.56579402	376.0	-14.3828196703	-0.222157967046	-0.0407479763473	1488.64409471	515.771827465	2415.74507399	411.329151814	-0.486971038081	-0.00701687374756
1783.27094948	662.294844538	2821.56579402	376.0	-18.3707643332	-0.240407388109	-0.0440952656106	1483.44693011	530.865717532	2303.2225915	288.909943852	-1.00126330678	-0.0144274251698
1783.27094948	662.294844538	2821.56579402	376.0	14.8181969035	0.380746236547	0.0698360668649	2190.45859748	635.495218264	3239.67096914	413.717153395	7.09445479074	0.102225573354
1783.27094948	662.294844538	2821.56579402	376.0	3.90058726997	0.274637263706	0.0503736727266	2021.08691103	528.10521966	2931.6234302	382.431299511	3.34359086236	0.0481785426852
1783.27094948	662.294844538	2821.56579402	376.0	0.971675674844	0.141187242836	0.0258964128459	1872.06818749	531.024924365	2848.98226249	445.889150632	2.96099133887	0.0426655812517
1783.27094948	662.294844538	2821.56579402	376.0	12.1487328628	0.209118047217	0.0383562082203	1988.71652517	810.643032386	3164.35028489	364.990727332	6.85984747457	0.0988450644751
1783.27094948	662.294844538	2821.56579402	376.0	-9.33280847067	-0.141361501381	-0.0259283751615	1590.37223395	653.326846246	2558.23446259	314.535382398	1.35221906585	0.01948442458
1783.27094948	662.294844538	2821.56579402	376.0	-0.741506413163	-0.0120456032049	-0.002209391637	1714.33970482	781.141586812	2800.64370271	305.162411071	2.67672927097	0.0385695860371
1783.27094948	662.294844538	2821.56579402	376.0	-0.528466377899	0.0373488806163	0.00685049167576	1764.01740907	745.105917896	2806.65476747	297.531440499	2.66195167274	0.038356652345
1783.27094948	662.294844538	2821.56579402	376.0	-12.2914733224	-0.379615810916	-0.0696287254065	1368.23973936	707.297254463	2474.75378718	399.216793349	0.497963496868	0.00717526652548
1783.27094948	662.294844538	2821.56579402	376.0	13.1075188785	0.188655963026	0.0346030746563	1944.74182395	777.476196444	3191.40306314	469.185042751	6.02847056191	0.0868655700564
1783.27094948	662.294844538	2821.56579402	376.0	6.89365299269	0.191482377019	0.0351214924834	1954.08103774	748.490032413	3016.07474882	313.503678667	5.03245946273	0.0725138251114
1783.27094948	662.294844538	2821.56579402	376.0	2.03224962244	0.139305991465	0.0255513557345	1868.83750664	575.609007035	2878.90705422	434.460540544	3.14109211366	0.0452606932805
1783.27094948	662.294844538	2821.56579402	376.0	2.6754315943	0.000727199876557	0.000133382222406	1723.18820065	786.556048563	2897.05485673	387.310607517	3.27261378821	0.0471558182739
1783.27094948	662.294844538	2821.56579402	376.0	-16.1319263563	-0.397558115381	-0.0729196836723	1345.04747679	653.146044672	2366.39287803	368.199356569	-0.547602059536	-0.00789051958985
1783.27094948	662.294844538	2821.56579402	376.0	3.83415237507	0.264753976232	0.0485608907248	2008.75882801	561.153580988	2929.74892593	359.836516933	3.30339347107	0.0475993295543
1783.27094948	662.294844538	2821.56579402	376.0	6.60692765699	0.165496054404	0.0303551090249	1927.8723579	778.938801382	3007.98460483	301.173445548	5.07752182806	0.0731631387328
1783.27094948	662.294844538	2821.56579402	376.0	-3.01681755123	0.000129924166767	2.38305514981e-05	1728.15044435	702.841762404	2736.44430193	305.452095178	2.36788896731	0.0341194375694
1783.27094948	662.294844538	2821.56579402	376.0	-16.9524249463	-0.350452756939	-0.0642796692845	1367.35991418	567.04588413	2343.24197048	408.836172166	-1.29713080344	-0.0186906455827
1783.27094948	662.294844538	2821.56579402	376.0	-1.22970611493	0.0963591838349	0.0176740982823	1826.27942124	639.832801646	2786.86882692	320.756604032	2.62246886392	0.0377877357914
1783.27094948	662.294844538	2821.56579402	376.0	16.4233706491	0.367844277625	0.0674696033796	2201.79496358	743.824907302	3284.96200248	339.342131595	8.92961946447	0.128668868364
1783.27094948	662.294844538	2821.56579402	376.0	0.399098268345	-0.00787896786981	-0.00144515184699	1716.53807839	755.562249292	2832.82661425	360.726286564	2.94896287817	0.0424922604924
1783.27094948	662.294844538	2821.56579402	376.0	-17.0444808035	-0.326751436472	-0.0599323984724	1409.79432529	616.824844293	2340.6445539	314.025384315	-0.579168293314	-0.00834536445697
1783.27094948	662.294844538	2821.56579402	376.0	12.4753288087	0.241635654887	0.0443205529874	2001.40906831	710.884328431	3173.56540438	461.272007637	5.73763522634	0.0826748591692
1783.27094948	662.294844538	2821.56579402	376.0	17.0649135902	0.350217233545	0.0642364698358	2160.10203688	707.263260192	3303.06355866	435.698261589	7.96970880051	0.114837302601
1783.27094948	662.294844538	2821.56579402	376.0	-9.30987213549	-0.0550867909879	-0.0101039601959	1668.52690955	522.426720678	2558.88162638	367.927996156	1.18683640259	0.0171013890863
1783.27094948	662.294844538	2821.56579402	376.0	-6.40446783934	-0.216510151349	-0.039712060042	1516.7357032	712.000402133	2640.85952018	412.123414845	1.83926549204	0.0265023846115
1783.27094948	662.294844538	2821.56579402	376.0	-7.7042011417	-0.23981065648	-0.0439858137343	1491.92424686	675.336178135	2604.1866899	436.926264913	1.44971207397	0.0208892229678
1783.27094948	662.294844538	2821.56579402	376.0	-19.1647036373	-0.253863103375	-0.0465632984913	1466.15017765	519.564646999	2280.82107166	295.10624702	-1.31805915897	-0.0189922069016
1783.27094948	662.294844538	2821.56579402	376.0	7.0055470543	0.3581218198	0.0656863205796	2148.26736526	564.08235885	3019.23191339	306.882189279	4.75524360756	0.0685193603395
1783.27094948	662.294844538	2821.56579402	376.0	-8.65768595463	-0.322652662449	-0.0591806057316	1420.41942974	729.431737692	2577.28348857	427.432321142	1.31679874758	0.0189740453541
1783.27094948	662.294844538	2821.56579402	376.0	4.41076297319	0.05730094282	0.0105100775532	1793.48085456	819.71837304	2946.01837333	332.819145725	3.97655487886	0.057299061655
1783.27094948	662.294844538	2821.56579402	376.0	-0.831609046488	-0.0598223307402	-0.0109725478247	1663.85373278	691.171492691	2798.10139763	443.076172158	2.75784323715	0.039738375175
1783.27094948	662.294844538	2821.56579402	376.0	-1.62900002639	0.107626671337	0.0197407687706	1839.08354303	629.955483881	2775.60248649	306.563459583	2.52771831586	0.036422454119
1783.27094948	662.294844538	2821.56579402	376.0	6.12291855469	0.3135585254	0.0575125688555	2064.55523119	518.498023715	2994.32796956	411.274714656	3.6312680379	0.0523237469438
1783.27094948	662.294844538	2821.56579402	376.0	-14.0100514305	-0.198220427576	-0.0363573784989	1531.06886851	582.064622486	2426.26297513	313.129484136	0.24762709469	0.00356811375634
1783.27094948	662.294844538	2821.56579402	376.0	-7.51461059152	-0.313425294122	-0.0574881317172	1426.71006083	720.140962307	2609.53611202	462.685088877	1.42403465017	0.0205192312704
1783.27094948	662.294844538	2821.56579402	376.0	7.00651279506	0.343951380161	0.0630871937199	2111.58756563	535.497874499	3019.2591624	372.173722273	4.13450324411	0.059574974699
1783.27094948	662.294844538	2821.56579402	376.0	-0.701030994207	0.0980082699933	0.017976571899	1827.75606401	686.351474422	2801.78574328	287.678204855	2.58520112365	0.037250736652
1783.27094948	662.294844538	2821.56579402	376.0	7.12274574177	0.118002892352	0.0216439641144	1859.53675144	787.791733848	3022.53875147	375.210266179	4.61591462073	0.0665117380508
1783.27094948	662.294844538	2821.56579402	376.0	-1.64085405862	-0.0774731504937	-0.0142100422769	1646.03331424	670.043807741	2775.26801717	459.190895189	2.58623328998	0.0372656093657
1783.27094948	662.294844538	2821.56579402	376.0	-9.64402443391	-0.130479779187	-0.0239324613329	1581.65026246	502.408882265	2549.45329943	465.3941547	0.604232141196	0.00870651500282
1783.27094948	662.294844538	2821.56579402	376.0	-4.2396311317	-0.111055929004	-0.0203697595385	1616.18916787	690.925874008	2701.94181222	394.826770339	2.25520268428	0.0324957159119
1783.27094948	662.294844538	2821.56579402	376.0	0.119107520878	0.025172834495	0.00461717433878	1748.85412977	645.588053589	2824.92649109	430.484307732	2.89581925936	0.0417265022963
1783.27094948	662.294844538	2821.56579402	376.0	0.464899557913	0.022665176183	0.0041572223373	1746.94254855	710.736887749	2834.68324092	377.00380463	2.96355398645	0.0427025070093
1783.27094948	662.294844538	2821.56579402	376.0	-0.180045595356	-0.177856735755	-0.0326222919581	1553.28987399	808.856317579	2816.48568909	454.339497516	2.90235810036	0.0418207219071
1783.27094948	662.294844538	2821.56579402	376.0	-13.0582308733	-0.307334089634	-0.0563708895147	1441.37214227	728.53752098	2453.1192184	283.209555146	0.649843302704	0.00936373635021
1783.27094948	662.294844538	2821.56579402	376.0	-12.4317960059	-0.201093442445	-0.0368843438088	1516.30210034	542.92369486	2470.79449034	411.568695138	0.179462944983	0.00258592139745
1783.27094948	662.294844538	2821.56579402	376.0	0.500073552056	0.030617194395	0.00561577299981	1754.88117878	692.999275092	2835.67569831	387.795244435	2.97098693103	0.0428096099572
1783.27094948	662.294844538	2821.56579402	376.0	14.0676056425	0.286646186856	0.0525763365474	2079.64607074	745.267751607	3218.49254287	393.57872052	7.24668561977	0.104419101149
1783.27094948	662.294844538	2821.56579402	376.0	15.9022397861	0.259003468307	0.0475061387211	2039.9486338	765.861560915	3270.25795231	464.44775759	7.23860885526	0.104302721257
1783.27094948	662.294844538	2821.56579402	376.0	-19.9359589652	-0.331189869452	-0.0607464910953	1376.28243953	521.21450907	2259.05959515	361.562646549	-2.10149547846	-0.0302809146753
1783.27094948	662.294844538	2821.56579402	376.0	5.81251539197	0.215935210612	0.0396066050279	1955.18493311	647.438790164	2985.56974009	382.946016816	3.83213934518	0.0552181461841
1783.27094948	662.294844538	2821.56579402	376.0	22.6096211688	0.378601289551	0.0694426429844	2219.52387787	808.984484561	3459.51113108	431.002768643	10.7516757259	0.154923281353
1783.27094948	662.294844538	2821.56579402	376.0	-6.0176599184	-0.0932639217264	-0.0171063686219	1628.94937198	584.839592027	2651.77356016	437.984596154	1.7457946498	0.0251555425043
1783.27094948	662.294844538	2821.56579402	376.0	11.7524214937	0.332825674931	0.0610465287841	2118.33128596	633.685906214	3153.16809886	401.150906681	5.93855479202	0.0855699537756
1783.27094948	662.294844538	2821.56579402	376.0	12.6306944041	0.273661176342	0.050194639828	2044.85026518	695.823707331	3177.94914688	437.275174364	6.03831297762	0.0870073916084
1783.27094948	662.294844538	2821.56579402	376.0	-1.1470508403	0.149275522164	0.0273799563764	1883.90141158	552.460562939	2789.20099987	352.839025355	2.66598211435	0.0384147278725
1783.27094948	662.294844538	2821.56579402	376.0	-5.19518993952	-0.300558119514	-0.0551280483334	1442.78106202	783.028085551	2674.98009175	449.170944188	2.0320144199	0.0292797466844
1783.27094948	662.294844538	2821.56579402	376.0	5.50688049714	0.137714554873	0.0252594561396	1877.50760437	748.477554268	2976.94605045	350.96089181	4.14386571036	0.0597098805528
1783.27094948	662.294844538	2821.56579402	376.0	9.24880049677	0.274983482835	0.0504371758685	2049.4772963	678.914482794	3082.5267852	354.1350061	5.48689681607	0.0790619137762
1783.27094948	662.294844538	2821.56579402	376.0	13.8797503327	0.390480153474	0.071621451481	2197.83294229	604.798254344	3213.1920817	410.560885066	6.65869352377	0.0959465925615
1783.27094948	662.294844538	2821.56579402	376.0	-16.8333557247	-0.268460376995	-0.0492407147827	1434.85880094	503.425902157	2346.60158691	408.316883808	-1.36462344455	-0.0196631620252
1783.27094948	662.294844538	2821.56579402	376.0	-5.96833827692	0.055830183603	0.010240312473	1786.55507079	532.033857003	2653.16520273	334.576274933	1.8961147646	0.0273215383949
1783.27094948	662.294844538	2821.56579402	376.0	0.465158844919	0.0744142505387	0.0136489821238	1800.85445372	692.510557768	2834.69055688	341.325545392	2.90012730971	0.0417885779497
1783.27094948	662.294844538	2821.56579402	376.0	-9.16581259355	-0.290477184633	-0.053279014056	1442.27904287	662.178170091	2562.94636114	458.489148178	0.969072923528	0.0139635867943
1783.27094948	662.294844538	2821.56579402	376.0	11.2760367599	0.386926540028	0.0709696515092	2162.1128212	508.898541703	3139.72659016	468.715227252	4.77090723834	0.0687450610712
1783.27094948	662.294844538	2821.56579402	376.0	-4.58874671774	-0.216085920087	-0.0396342479984	1519.7738863	774.335670112	2692.09128626	397.981729843	2.24101862387	0.0322913346379
1783.27094948	662.294844538	2821.56579402	376.0	7.26120768869	0.230662717688	0.0423079086001	1964.77423162	605.928535942	3026.4455464	455.742778831	3.80334238649	0.0548032044162
1783.27094948	662.294844538	2821.56579402	376.0	-1.91059121729	-0.024357261018	-0.00446758272524	1702.0633651	727.351299233	2767.65720577	338.242541439	2.60192752979	0.0374917511498
1783.27094948	662.294844538	2821.56579402	376.0	15.5873214038	0.28999885781	0.0531912798625	2100.82246403	806.077378499	3261.37232296	354.472480427	8.50062930378	0.122487453945
1783.27094948	662.294844538	2821.56579402	376.0	7.02689776967	0.330368165966	0.0605957751222	2109.1464983	584.780524679	3019.83433787	325.907314891	4.64423861414	0.0669198647571
1783.27094948	662.294844538	2821.56579402	376.0	-6.12981918881	-0.249607493186	-0.045782739029	1490.36159414	778.508233837	2648.60891255	379.739084581	1.99381134854	0.0287292701519
1783.27094948	662.294844538	2821.56579402	376.0	12.0929302877	0.329043044788	0.0603527228151	2126.2302615	671.999915104	3162.77577851	364.545601914	6.56337966387	0.0945731940039
1783.27094948	662.294844538	2821.56579402	376.0	-7.61957403594	-0.411677637853	-0.0755094713596	1350.16430284	826.968148658	2606.57449937	429.442047873	1.63191915588	0.0235146852432
1783.27094948	662.294844538	2821.56579402	376.0	-6.90525360835	-0.372222216661	-0.0682726002679	1380.62947711	791.996632765	2626.72952022	454.103410342	1.66704772455	0.0240208605843
1783.27094948	662.294844538	2821.56579402	376.0	-5.99212916368	-0.228864114921	-0.0419780108072	1501.81501697	685.019057554	2652.49392721	465.659852677	1.72882894288	0.0249110798686
1783.27094948	662.294844538	2821.56579402	376.0	-3.0626542228	-0.0803202726882	-0.0147322583801	1644.69926046	671.523188737	2735.15099008	418.928540888	2.41535706585	0.0348034159344
1783.27094948	662.294844538	2821.56579402	376.0	8.70070851528	0.0836569842739	0.015344274445	1815.83334262	808.466836086	3067.06200933	442.761830621	4.60393149508	0.0663390705343
1783.27094948	662.294844538	2821.56579402	376.0	-9.90472734006	-0.0344811592397	-0.00632449729268	1691.70081265	513.960855725	2542.0973954	336.43572703	1.11781451267	0.0161068373583
1783.27094948	662.294844538	2821.56579402	376.0	4.08027324839	0.30283807089	0.0555462345726	2058.46471173	546.757750082	2936.6933883	331.470926491	3.42921728435	0.0494123528004
1783.27094948	662.294844538	2821.56579402	376.0	-8.28632189223	-0.0653023076506	-0.0119776793196	1659.16013571	555.323656676	2587.76176993	373.27797754	1.425770887	0.0205442490923
1783.27094948	662.294844538	2821.56579402	376.0	-13.4832908933	-0.428470640165	-0.0785896258557	1339.76622302	802.465070858	2441.12587027	298.894576393	0.618284974641	0.00890900539829
1783.27094948	662.294844538	2821.56579402	376.0	-1.44520001735	-0.187259241742	-0.0343468895345	1544.89113718	793.918688773	2780.78852468	441.97869872	2.71515593502	0.0391232843662
1783.27094948	662.294844538	2821.56579402	376.0	9.85080924797	0.300419777785	0.0551026738417	2093.95116428	690.098947267	3099.5128582	315.462746649	6.15089867258	0.08862966387
1783.27094948	662.294844538	2821.56579402	376.0	14.7766052394	0.390890953387	0.0716967999608	2199.35035125	613.299635698	3238.49743297	425.847446025	6.8837135918	0.0991889566542
1783.27094948	662.294844538	2821.56579402	376.0	-20.5257394154	-0.29689584586	-0.0544563180228	1423.47571617	528.881402725	2242.41855171	290.061432809	-1.75730158462	-0.0253213484815
1783.27094948	662.294844538	2821.56579402	376.0	8.59944617248	0.27720599313	0.0508448263262	2046.79121597	658.701772928	3064.2048257	358.711836799	5.13310688089	0.0739640760935
1783.27094948	662.294844538	2821.56579402	376.0	7.8390194094	0.24795735243	0.0454800719791	2028.34567612	720.121570966	3042.74888426	294.281637175	5.55256107688	0.0800080846812
1783.27094948	662.294844538	2821.56579402	376.0	-5.26991773062	-0.0147266945622	-0.00270115454185	1713.38806631	628.718934156	2672.87159796	330.764597496	2.05808290724	0.0296553733031
1783.27094948	662.294844538	2821.56579402	376.0	-8.48168499284	-0.200376809459	-0.036752899754	1538.58590247	753.286336635	2582.24947151	290.377232397	1.54122380351	0.0222078357854
1783.27094948	662.294844538	2821.56579402	376.0	13.9407465499	0.290771171528	0.0533329368174	2100.72132326	786.579646167	3214.9131301	327.612160673	8.0289225798	0.115690527086
1783.27094948	662.294844538	2821.56579402	376.0	0.324791072122	0.131352765787	0.0240925835999	1861.62809703	511.429891965	2830.72998781	457.671998823	2.83485708219	0.0408480847578
1783.27094948	662.294844538	2821.56579402	376.0	7.69689719808	0.181059428235	0.033209726382	1923.22988088	716.191581357	3038.73881256	399.317350329	4.49658383133	0.0647922742266
1783.27094948	662.294844538	2821.56579402	376.0	-0.640315526362	0.105404776532	0.0193332312055	1833.67914229	512.291136034	2803.49887016	457.528591829	2.67600838248	0.0385591985948
1783.27094948	662.294844538	2821.56579402	376.0	4.81156496164	0.305490133857	0.0560326731212	2072.84196171	578.766984648	2957.32726514	305.71831878	3.92558539955	0.0565646311174
1783.27094948	662.294844538	2821.56579402	376.0	-0.183134127421	0.036959553126	0.00677908164454	1762.91391048	733.465435677	2816.39854412	320.019197963	2.7777925864	0.0400258297752
1783.27094948	662.294844538	2821.56579402	376.0	4.33939092112	0.17765815434	0.0325858683675	1908.94095542	661.275987589	2944.00456392	373.787620911	3.45596485078	0.0497977644205
1783.27094948	662.294844538	2821.56579402	376.0	-15.6127631737	-0.295738343893	-0.0542440102518	1409.26715511	524.372145006	2381.04140881	447.402108696	-1.23255863018	-0.0177602108095
1783.27094948	662.294844538	2821.56579402	376.0	-13.7740613187	-0.283656052884	-0.052027889377	1440.16892846	586.753789143	2432.92159141	405.998873803	-0.141478945748	-0.00203860152374
1783.27094948	662.294844538	2821.56579402	376.0	0.236938649503	0.190447787678	0.0349317292145	1928.38280956	567.12581192	2828.25117391	332.742552427	2.81703481629	0.0405912797736
1783.27094948	662.294844538	2821.56579402	376.0	1.93932299832	-0.00962012777243	-0.00176451353126	1713.66292612	792.380563875	2876.28506838	370.241578378	3.16282750842	0.0455738834067
1783.27094948	662.294844538	2821.56579402	376.0	-3.19582477147	-0.0894384624643	-0.0164047069817	1636.21745833	682.939619096	2731.39349543	412.236418006	2.40802399136	0.0346977520369
1783.27094948	662.294844538	2821.56579402	376.0	7.45251240339	0.344554066045	0.0631977377192	2106.4973567	521.424921802	3031.84333479	403.921056291	4.01133809255	0.0578002606996
1783.27094948	662.294844538	2821.56579402	376.0	20.0614260088	0.353044488534	0.0647550419175	2183.28292329	795.133694256	3387.61212808	409.195510534	9.83621739183	0.141732239075
1783.27094948	662.294844538	2821.56579402	376.0	-4.32322417271	-0.147137184903	-0.0269877448465	1582.9698185	731.757439416	2699.58317957	384.855921647	2.27233493595	0.0327425783279
1783.27094948	662.294844538	2821.56579402	376.0	8.39448537459	0.377716587151	0.0692803718179	2179.92628687	569.731524251	3058.42172193	308.763910814	5.3250249721	0.0767294664568
1783.27094948	662.294844538	2821.56579402	376.0	-10.6730647753	-0.0748490079846	-0.0137287248688	1656.13145108	580.965376259	2520.41824915	283.321421806	1.02840624262	0.0148185337553
1783.27094948	662.294844538	2821.56579402	376.0	14.5605977989	0.279779232241	0.0513168070876	2089.01017208	809.271906349	3232.40264092	334.120562491	8.27944005526	0.119300288981
1783.27094948	662.294844538	2821.56579402	376.0	3.82473064433	0.00342023147715	0.000627335193902	1724.53751495	762.246793726	2929.4830856	442.698776921	3.43719853915	0.0495273564719
1783.27094948	662.294844538	2821.56579402	376.0	5.78460022521	0.0870725072883	0.0159707460177	1809.55619386	752.145303776	2984.7820953	423.080597661	3.70351048737	0.053364704429
1783.27094948	662.294844538	2821.56579402	376.0	-1.18792666992	-0.0422555700484	-0.00775047139552	1684.4654292	778.858158577	2788.04766144	324.724073673	2.6832658016	0.0386637723574
1783.27094948	662.294844538	2821.56579402	376.0	5.31376755615	0.0658688394551	0.0120815919764	1786.79635178	747.859432368	2971.49724176	436.84145761	3.60955198466	0.0520108355138
1783.27094948	662.294844538	2821.56579402	376.0	4.90978318979	0.231768092815	0.042510655322	1970.18820691	535.303703638	2960.09855706	454.606646521	3.50325993148	0.0504792497331
1783.27094948	662.294844538	2821.56579402	376.0	2.96321688042	0.0545571960444	0.0100068224586	1778.29927173	769.853504585	2905.17490792	357.022131609	3.27589949073	0.0472031626906
1783.27094948	662.294844538	2821.56579402	376.0	2.23665971609	0.173270470109	0.0317810840259	1905.93392952	613.015893718	2884.6746195	365.724796264	3.14058703066	0.0452534154273
1783.27094948	662.294844538	2821.56579402	376.0	-12.8505922391	-0.283998625609	-0.0520907236995	1434.01442956	571.232700153	2458.97787907	453.730749356	-0.224085854333	-0.00322890280018
1783.27094948	662.294844538	2821.56579402	376.0	7.94090219287	0.243006596901	0.0445720097031	2010.2312761	697.77592518	3045.62357403	337.61637275	5.14537667165	0.0741408742313
1783.27094948	662.294844538	2821.56579402	376.0	13.1549920014	0.216951761487	0.0397930597005	1978.98046119	756.303100085	3192.74254854	457.458987266	6.14466610804	0.0885398574646
1783.27094948	662.294844538	2821.56579402	376.0	-16.9809961446	-0.326028037049	-0.0597997133252	1390.32560943	556.233085173	2342.43581532	395.877120719	-1.21361835206	-0.0174872961392
1783.27094948	662.294844538	2821.56579402	376.0	13.6956449537	0.289936705987	0.0531798800417	2106.78431816	807.43292029	3207.9974273	293.780188857	8.33425828023	0.120090176949
1783.27094948	662.294844538	2821.56579402	376.0	-0.225099199986	0.0119750861217	0.00219645746914	1737.85950098	770.996136308	2815.21447199	306.358834705	2.73810806434	0.0394540066908
1783.27094948	662.294844538	2821.56579402	376.0	-4.95847799006	-0.14077731412	-0.0258212241599	1592.66209228	781.120611612	2681.65907515	307.876371259	2.13837098639	0.0308122620517
1783.27094948	662.294844538	2821.56579402	376.0	10.5610453241	0.249660193243	0.045792405217	2001.15280482	665.076028327	3119.55263638	453.323803228	4.97436430749	0.071676719128
1783.27094948	662.294844538	2821.56579402	376.0	1.01848233962	0.0140725423224	0.00258117063875	1741.19155472	806.255361858	2850.30294333	302.856026753	2.96414512155	0.0427110248062
1783.27094948	662.294844538	2821.56579402	376.0	5.79924115788	0.227623385424	0.0417504375319	1963.88013792	563.490515488	2985.19519884	457.824545437	3.62113439559	0.0521777290431
1783.27094948	662.294844538	2821.56579402	376.0	13.4867867314	0.259620563309	0.0476193256253	2037.08437241	739.860709134	3202.10435515	425.159273599	6.62237513261	0.0954232728042
1783.27094948	662.294844538	2821.56579402	376.0	12.9579048331	0.194032186654	0.0355891758353	1956.83021104	789.028325932	3187.18160441	441.323067439	6.30462632243	0.0908447596891
1783.27094948	662.294844538	2821.56579402	376.0	-0.534563817401	0.143536902937	0.0263273849848	1876.95173341	646.200640419	2806.4827242	283.330350377	2.57514098546	0.0371057778884
1783.27094948	662.294844538	2821.56579402	376.0	-1.00164636727	0.0306323898815	0.00561856013968	1755.60559958	634.737971417	2793.30368275	402.960111744	2.73950871964	0.0394741890438
1783.27094948	662.294844538	2821.56579402	376.0	-4.43274044007	-0.0912675036036	-0.0167401877483	1631.93771205	618.766585432	2696.49310603	445.788808542	2.07343949177	0.0298766497373
1783.27094948	662.294844538	2821.56579402	376.0	3.87667402245	0.0207380751378	0.00380375552785	1745.54292771	816.31779293	2930.94870218	369.087981541	3.5171836102	0.0506798791096
1783.27094948	662.294844538	2821.56579402	376.0	15.1340802	0.262550478406	0.0481567275139	2064.30820536	819.476283449	3248.58382418	364.799335379	8.19911822451	0.118142913898
1783.27094948	662.294844538	2821.56579402	376.0	6.35038363806	0.343255128767	0.062959488035	2114.97050864	541.706171365	3000.74604654	344.069366531	4.13426382254	0.0595715248205
1783.27094948	662.294844538	2821.56579402	376.0	-17.3885500999	-0.281108965511	-0.0515607053394	1435.92002637	539.310042482	2330.93641233	355.706343479	-1.06677350564	-0.0153713761619
1783.27094948	662.294844538	2821.56579402	376.0	-0.18014992448	0.0886104162138	0.0162528276254	1815.7614722	577.206170435	2816.48274537	423.515102736	2.82723486789	0.0407382545806
1783.27094948	662.294844538	2821.56579402	376.0	-10.4031589467	-0.196856828879	-0.0361072686865	1534.07796089	639.063376147	2528.03381968	354.892482642	1.07084344202	0.0154300207783
1783.27094948	662.294844538	2821.56579402	376.0	-0.0462188651512	-0.103887196635	-0.0190548783263	1624.00609035	826.768695651	2820.26169833	369.486912328	2.93114607268	0.0422355341885
1783.27094948	662.294844538	2821.56579402	376.0	9.95232442343	0.328032406979	0.0601673527107	2107.20592141	612.816281733	3102.37717566	382.354972519	5.35052477213	0.0770968987338
1783.27094948	662.294844538	2821.56579402	376.0	7.34847541279	0.322825188646	0.0592122503019	2084.61802375	558.173324124	3028.90786265	386.116514777	4.18795499227	0.0603451727993
1783.27094948	662.294844538	2821.56579402	376.0	9.65328224727	0.0732315152793	0.0134320460894	1805.16718111	823.87076763	3093.93950391	464.901555174	4.765192719	0.068662719294
1783.27094948	662.294844538	2821.56579402	376.0	4.67381299594	0.0461327879999	0.00846162655904	1767.06803024	747.148297321	2953.44050279	439.224175233	3.53519107229	0.0509393526266
1783.27094948	662.294844538	2821.56579402	376.0	17.085256475	0.402417021181	0.0738108989693	2228.75013918	657.964504837	3303.63754654	416.922902522	8.09356326463	0.116621949058
1783.27094948	662.294844538	2821.56579402	376.0	-18.5794723857	-0.257256886549	-0.0471857825658	1454.91140234	507.501367695	2297.33375648	334.920986441	-1.39287964927	-0.0200703119491
1783.27094948	662.294844538	2821.56579402	376.0	-8.43289616166	-0.12552504592	-0.0230236694644	1597.82507733	581.189316395	2583.62608048	404.61168675	1.32106756719	0.0190355557233
1783.27094948	662.294844538	2821.56579402	376.0	-5.6846976604	0.0136718767255	0.00250768098414	1738.66802688	521.439208361	2661.16830934	401.061074104	1.87507321978	0.0270183461063
1783.27094948	662.294844538	2821.56579402	376.0	0.196246338955	-0.0427983886414	-0.00785003460041	1681.73450195	758.307053462	2827.10301359	387.061458181	2.95392318167	0.0425637346062
1783.27094948	662.294844538	2821.56579402	376.0	-13.2225866597	-0.256011145939	-0.0469572901575	1480.06313516	645.148204459	2448.48181175	323.270472127	0.485584759656	0.00699689855413
1783.27094948	662.294844538	2821.56579402	376.0	9.05404882862	0.323070456726	0.0592572371104	2098.56538779	605.199310859	3077.03173874	373.267040097	5.06166910312	0.0729347133015
1783.27094948	662.294844538	2821.56579402	376.0	-9.11177198573	-0.377142916595	-0.069175149779	1376.21460201	772.580220076	2564.47115244	415.67633036	1.29840143778	0.0187089544349
1783.27094948	662.294844538	2821.56579402	376.0	14.2487168475	0.230014800188	0.0421890682663	2015.60302538	813.352085919	3223.60271468	394.647603379	7.44288633057	0.107246200729
1783.27094948	662.294844538	2821.56579402	376.0	-12.4591022325	-0.39129063597	-0.0717701093121	1353.12895191	685.4117064	2470.02402719	431.483368877	0.230224131919	0.00331735060402
1783.27094948	662.294844538	2821.56579402	376.0	15.3468485288	0.310457892372	0.0569438540667	2135.02331127	814.223747612	3254.58722257	305.340163688	8.9795375496	0.12938814913
1783.27094948	662.294844538	2821.56579402	376.0	2.7077779664	0.204131433378	0.0374415688515	1940.59634974	564.608810187	2897.9675309	392.762370968	3.2193440438	0.0463882427061
1783.27094948	662.294844538	2821.56579402	376.0	7.71720666678	0.208952931781	0.0383259229239	1980.00039778	752.125184271	3039.31185758	307.18627553	5.4434597343	0.0784360192263
1783.27094948	662.294844538	2821.56579402	376.0	-22.2233719896	-0.386651674688	-0.0709192360029	1337.64451078	558.763809497	2194.51873169	298.110411406	-2.40009584844	-0.0345835136662
1783.27094948	662.294844538	2821.56579402	376.0	19.2036944689	0.31789465868	0.058307897777	2139.38938084	825.379794036	3363.41066835	398.641493465	9.63976022427	0.138901444154
1783.27094948	662.294844538	2821.56579402	376.0	4.76612458443	0.201392031297	0.0369391106562	1957.35427302	701.712776728	2956.045135	296.978085249	4.21710798068	0.0607652446783
1783.27094948	662.294844538	2821.56579402	376.0	-4.52496569866	0.0396662623487	0.00727554335083	1767.9717987	568.437037712	2693.89090968	357.482073264	2.162094194	0.0311540950145
1783.27094948	662.294844538	2821.56579402	376.0	-9.36128800318	-0.175997356712	-0.0322812466456	1558.9802328	692.339123065	2557.43089384	306.111537976	1.36964518581	0.0197355214094
1783.27094948	662.294844538	2821.56579402	376.0	-1.74657278287	0.162769150644	0.0298549432582	1900.13921143	561.020866042	2772.28509381	311.125016344	2.50532759596	0.0360998212675
1783.27094948	662.294844538	2821.56579402	376.0	9.01030682253	0.188971980703	0.0346610382801	1941.89237459	743.593990728	3075.79752926	390.311163945	5.15024266108	0.0742109893528
1783.27094948	662.294844538	2821.56579402	376.0	-4.61001120518	0.00105839975617	0.000194130549554	1724.31703865	535.778560904	2691.49129476	431.395695197	2.02231205964	0.0291399432224
1783.27094948	662.294844538	2821.56579402	376.0	8.86771706154	0.221646817416	0.0406542218299	1996.00783211	752.563399456	3071.77426534	323.203033772	5.77993736457	0.0832844000659
1783.27094948	662.294844538	2821.56579402	376.0	-11.195134572	-0.201312809812	-0.0369245799362	1515.24281623	548.145166995	2505.68770634	442.29972312	0.356402059139	0.00513547635647
1783.27094948	662.294844538	2821.56579402	376.0	-0.360946198395	0.0971947581605	0.01782735843	1826.00354791	649.362884161	2811.38145955	336.015027481	2.77285008574	0.0399546121864
1783.27094948	662.294844538	2821.56579402	376.0	-7.49388842218	-0.0409599386267	-0.007512828068	1685.05231088	565.120931473	2610.12080166	359.947559306	1.62072512463	0.0233533879629
1783.27094948	662.294844538	2821.56579402	376.0	-9.26590296045	-0.362353125437	-0.066462422127	1387.49204613	753.823327305	2560.12224558	418.806872145	1.23203262238	0.0177526314464
1783.27094948	662.294844538	2821.56579402	376.0	18.615362833	0.364049910117	0.0667736445557	2208.84109832	826.355802743	3346.81050415	311.613603088	10.4597587014	0.15071698417
1783.27094948	662.294844538	2821.56579402	376.0	-9.15523794496	-0.285100157407	-0.0522927654818	1460.94362956	775.79186931	2563.2447318	326.509232939	1.47028392011	0.0211856472638
1783.27094948	662.294844538	2821.56579402	376.0	15.383202863	0.41566549571	0.0762409199761	2226.03675603	576.146415938	3255.61298403	453.429812056	6.72997650164	0.0969737248075
1783.27094948	662.294844538	2821.56579402	376.0	-17.7363100404	-0.367077454349	-0.0673289534755	1366.94978011	610.392730542	2321.1241368	343.781626144	-0.987791491421	-0.0142333067928
1783.27094948	662.294844538	2821.56579402	376.0	-0.779717683915	0.0929130616275	0.0170420142384	1821.26465688	584.698724009	2799.56554656	393.602165676	2.75345117131	0.0396750889237
1783.27094948	662.294844538	2821.56579402	376.0	-5.36849375335	0.128168392485	0.0235085092599	1866.69844997	516.223480903	2670.09021062	287.16827975	1.91315747205	0.0275671105483
1783.27094948	662.294844538	2821.56579402	376.0	15.4587423589	0.360195193733	0.0660666166056	2175.28669209	692.451577351	3257.74438061	390.006111168	7.78190729009	0.112131228964
1783.27094948	662.294844538	2821.56579402	376.0	19.5460508606	0.382742950501	0.0702023019995	2214.24959925	732.880239509	3373.07047919	425.940640431	9.25113363437	0.133301637383
1783.27094948	662.294844538	2821.56579402	376.0	18.0293321985	0.298631302347	0.0547746335926	2112.75743399	823.623555975	3330.27526422	393.894274264	9.16048440914	0.131995452581
1783.27094948	662.294844538	2821.56579402	376.0	7.09940078167	0.307669032938	0.0564323244567	2093.36402564	635.871991613	3021.88005806	292.644040805	5.07696552257	0.0731551228037
1783.27094948	662.294844538	2821.56579402	376.0	17.1220267284	0.341790713639	0.0626908865809	2148.37787261	712.898774464	3304.67504343	443.39839636	7.91280419299	0.114017351484
1783.27094948	662.294844538	2821.56579402	376.0	14.7733157505	0.364402215226	0.0668382639813	2158.38768441	621.922780731	3238.40461788	458.094152737	6.52919378479	0.0940806020863
1783.27094948	662.294844538	2821.56579402	376.0	3.73958289605	0.121951474195	0.0223682087664	1867.43433939	766.881386078	2927.08058586	292.76486039	3.95345091305	0.0569661514849
1783.27094948	662.294844538	2821.56579402	376.0	-4.18869922528	0.00174228035265	0.00031956719601	1730.31141843	660.301739508	2703.37888947	312.765731526	2.20822179274	0.0318187578204
1783.27094948	662.294844538	2821.56579402	376.0	-0.906209377563	0.0834660330984	0.0153092503849	1811.06939114	580.685631909	2795.9965002	404.241477153	2.73042673062	0.0393433246486
1783.27094948	662.294844538	2821.56579402	376.0	-16.9408407048	-0.256028728966	-0.0469605152175	1448.2224952	499.272040697	2343.56882748	396.074291575	-1.30221996808	-0.0187639764853
1783.27094948	662.294844538	2821.56579402	376.0	7.17622202154	0.094610590022	0.0173533730781	1823.03836495	775.884254202	3024.04761988	425.125000732	4.16193911792	0.0599703042928
1783.27094948	662.294844538	2821.56579402	376.0	-0.03564440731	-0.0938962409781	-0.0172223479417	1633.06515401	807.542010063	2820.56006362	379.952899544	2.9366113968	0.0423142852565
1783.27094948	662.294844538	2821.56579402	376.0	0.611822719328	0.0112302936936	0.00205984843976	1735.51178139	742.896627008	2838.82877459	360.420366195	2.97076793919	0.0428064544552
1783.27094948	662.294844538	2821.56579402	376.0	-18.3717870612	-0.33745465628	-0.0618955715847	1356.07553198	502.959090678	2303.19373455	444.159111895	-2.32060180508	-0.0334380663555
1783.27094948	662.294844538	2821.56579402	376.0	-12.1557977182	-0.186193133	-0.0341513450111	1540.07247131	583.003339932	2478.58196361	355.506152366	0.591551042921	0.00852379024382
1783.27094948	662.294844538	2821.56579402	376.0	-13.3658365905	-0.158422808561	-0.0290577418491	1567.29577242	552.456787566	2444.4399207	324.687360718	0.351236239989	0.00506104092203
1783.27094948	662.294844538	2821.56579402	376.0	-12.6516907966	-0.189723136112	-0.0347988144007	1536.37320222	577.81667462	2464.59001414	350.400137302	0.475951508299	0.00685809089768
1783.27094948	662.294844538	2821.56579402	376.0	16.2995046713	0.340784598336	0.0625063459898	2158.24296937	741.727462053	3281.46704242	381.496611003	8.36573848198	0.120543782161
1783.27094948	662.294844538	2821.56579402	376.0	-4.74302822362	-0.11891445136	-0.0218111612912	1604.68702168	628.457762063	2687.73813206	454.593348323	1.99062184696	0.0286833119159
1783.27094948	662.294844538	2821.56579402	376.0	9.3807962111	0.228434653436	0.0418992394416	2008.99102537	762.555313762	3086.25113112	314.704791989	6.10311604475	0.0879411533825
1783.27094948	662.294844538	2821.56579402	376.0	-8.39618151997	-0.278292441972	-0.051044101609	1470.04419233	821.815138158	2584.66200825	292.80267776	1.60104098789	0.0230697548687
1783.27094948	662.294844538	2821.56579402	376.0	-2.82875987846	-0.04722014529	-0.00866106846846	1677.96793993	668.98968763	2741.7504729	394.79284534	2.47674013403	0.0356878981849
1783.27094948	662.294844538	2821.56579402	376.0	2.13282137257	-0.0860439092492	-0.0157820816671	1638.60826717	808.993886836	2881.74475232	434.142598309	3.23967904648	0.046681254272
1783.27094948	662.294844538	2821.56579402	376.0	-14.2044023051	-0.172616049681	-0.031661050932	1558.32370887	576.756428306	2420.77923734	285.699100161	0.249158427921	0.00359017907666
1783.27094948	662.294844538	2821.56579402	376.0	-1.64455595745	-0.225075508476	-0.0412831086713	1509.98647378	797.017262025	2775.16356566	468.159829861	2.64016446744	0.0380427156691
1783.27094948	662.294844538	2821.56579402	376.0	14.58589648	0.248849286676	0.045643669603	2026.22199706	762.804941362	3233.11645985	444.089521426	6.91361724097	0.0996198449708
1783.27094948	662.294844538	2821.56579402	376.0	5.78550735388	0.302230090815	0.0554347195186	2054.32789485	551.64696426	2984.80769053	378.832831422	3.69699172721	0.0532707741672
1783.27094948	662.294844538	2821.56579402	376.0	5.72527117852	0.120041182392	0.0220178250903	1860.22814219	771.914858558	2983.10808721	350.965086463	4.26466392795	0.0614504888753
1783.27094948	662.294844538	2821.56579402	376.0	-18.4722236652	-0.364418043457	-0.0668411671785	1354.12123172	564.420240815	2300.35984969	381.818377153	-1.63270688964	-0.0235260358738
1783.27094948	662.294844538	2821.56579402	376.0	4.12263786026	0.341451931353	0.0626287474969	2110.78341848	518.841077916	2937.8887337	308.264237298	3.53299735562	0.0509077428764
1783.27094948	662.294844538	2821.56579402	376.0	7.56153039748	0.173604122044	0.0318422821063	1921.8405484	741.211673116	3034.91934922	371.867127708	4.74618304962	0.0683888047495
1783.27094948	662.294844538	2821.56579402	376.0	-2.47706065365	-0.0870146601251	-0.0159601357529	1637.4129565	673.324991103	2751.67389792	440.935950317	2.48039746052	0.0357405974138
1783.27094948	662.294844538	2821.56579402	376.0	-13.6078366346	-0.111762003135	-0.0204992668992	1614.37232986	521.374832525	2437.61173023	301.864567851	0.317707231599	0.00457791399999
1783.27094948	662.294844538	2821.56579402	376.0	-4.18892903035	0.0855418758608	0.0156899992408	1817.59965378	559.234816892	2703.37240537	326.537934691	2.19090883787	0.0315692916119
1783.27094948	662.294844538	2821.56579402	376.0	7.35792433218	0.137221447436	0.0251690109017	1902.00909532	826.730049893	3029.17447013	300.435324914	5.48040537781	0.0789683772019
1783.27094948	662.294844538	2821.56579402	376.0	-12.3586486665	-0.332659103282	-0.0610159763906	1407.69512489	676.175602173	2472.85839065	388.98766358	0.494503210938	0.00712540649766
1783.27094948	662.294844538	2821.56579402	376.0	11.8351828296	0.272549502508	0.0499907378042	2068.42789572	757.388973956	3155.5032644	329.68639472	7.00898549652	0.100994027327
1783.27094948	662.294844538	2821.56579402	376.0	14.571077352	0.369973668153	0.0678601739092	2191.61707373	685.475610024	3232.69832841	355.60564465	7.77400754522	0.112017399787
1783.27094948	662.294844538	2821.56579402	376.0	-3.12541358688	-0.1348546873	-0.0247349022928	1594.29891976	745.767869851	2733.38019333	393.313403724	2.46919755244	0.035579215453
1783.27094948	662.294844538	2821.56579402	376.0	-16.0714754757	-0.277119367665	-0.050828937576	1460.84311944	622.968800993	2368.0985394	284.28661897	-0.182628685293	-0.00263153725206
1783.27094948	662.294844538	2821.56579402	376.0	14.6644842049	0.342167602747	0.0627600151774	2132.42720594	649.706712703	3235.33386422	453.199945572	6.60362384901	0.0951530813978
1783.27094948	662.294844538	2821.56579402	376.0	-16.8441016436	-0.226663290457	-0.0415743379415	1490.48601156	518.973551374	2346.29838373	336.838820802	-0.781100955457	-0.0112550569951
1783.27094948	662.294844538	2821.56579402	376.0	-8.42995391426	-0.147817225012	-0.0271124770748	1579.16125404	621.968296398	2583.70909792	382.579547489	1.4239395023	0.0205178602638
1783.27094948	662.294844538	2821.56579402	376.0	-4.68010900098	-0.026521637314	-0.00486457030704	1697.91234407	587.525776992	2689.51343933	404.075318268	2.10342670881	0.0303087422019
1783.27094948	662.294844538	2821.56579402	376.0	11.6479062385	0.205012946624	0.0376032550667	1982.534566	806.746133161	3150.21913217	360.93843301	6.68025265428	0.0962572428571
1783.27094948	662.294844538	2821.56579402	376.0	-7.0708365593	-0.00703830133829	-0.00129095769228	1722.10450779	580.569388152	2622.05748831	319.38359237	1.72329890156	0.0248313962761
1783.27094948	662.294844538	2821.56579402	376.0	-5.6870935891	-0.242362255693	-0.0444538253289	1491.90365616	719.765114405	2661.10070664	449.43193607	1.88281863081	0.0271299514526
1783.27094948	662.294844538	2821.56579402	376.0	15.1870976994	0.38029682778	0.0697536367901	2194.21615177	650.42466118	3250.07974781	405.438934864	7.38488382724	0.106410429787
1783.27094948	662.294844538	2821.56579402	376.0	7.58913445052	0.197283567063	0.0361855405471	1945.18322451	709.719899585	3035.69821574	380.795091643	4.61708651014	0.0665286240654
1783.27094948	662.294844538	2821.56579402	376.0	-1.92817260882	-0.0291341218027	-0.00534374941355	1693.91005341	627.466077298	2767.16113524	445.785004534	2.54001620644	0.0365996571533
1783.27094948	662.294844538	2821.56579402	376.0	-7.71232719217	-0.0458375555873	-0.00840747534616	1678.70938435	548.744457412	2603.95740804	376.503566278	1.53525202448	0.0221217870963
1783.27094948	662.294844538	2821.56579402	376.0	-3.28532861542	0.0201692761894	0.003699427034	1749.19739901	690.958769921	2728.86808559	288.711916659	2.2732143899	0.0327552505749
1783.27094948	662.294844538	2821.56579402	376.0	-1.01284041201	-0.0612770111194	-0.0112393637416	1663.02145402	704.266691874	2792.98783541	425.699689514	2.75523485094	0.0397007903594
1783.27094948	662.294844538	2821.56579402	376.0	-4.19157126253	-0.0829053334575	-0.0152064074574	1645.60634904	716.798682962	2703.29785305	340.89282104	2.27740133115	0.0328155811405
1783.27094948	662.294844538	2821.56579402	376.0	1.51821232743	0.110127978636	0.0201995558761	1842.66837214	727.708781701	2864.40315373	294.025999896	3.0643952611	0.0441555513126
1783.27094948	662.294844538	2821.56579402	376.0	1.49385542599	-0.0225438346865	-0.00413496600999	1701.57761394	811.541508097	2863.71590773	350.596785698	3.07830307901	0.0443559521471
1783.27094948	662.294844538	2821.56579402	376.0	-12.3230127348	-0.323859124871	-0.0594018937768	1406.1172533	626.701246272	2473.8638819	441.045382327	0.124892927904	0.00179960991216
1783.27094948	662.294844538	2821.56579402	376.0	0.849577653881	0.0616649558221	0.0113105201435	1792.47391251	769.685866568	2845.5371865	283.37740742	2.94742931362	0.0424701630205
1783.27094948	662.294844538	2821.56579402	376.0	10.246410118	0.256472775235	0.0470419617085	2036.37351629	727.598390587	3110.67499703	346.703090144	6.08142291179	0.087628572216
1783.27094948	662.294844538	2821.56579402	376.0	11.0541798636	0.392811775481	0.0720491150918	2202.30427949	583.627274524	3133.46675186	347.535197842	6.0974065973	0.0878588846873
1783.27094948	662.294844538	2821.56579402	376.0	1.4982003179	0.0180713084056	0.00331462003038	1745.46241681	808.209167775	2863.83850172	310.166917137	3.0802546521	0.0443840727969
1783.27094948	662.294844538	2821.56579402	376.0	-0.546740114973	0.189509831585	0.0347596903127	1928.56943039	562.026751783	2806.13916195	315.542979777	2.67221719544	0.0385045705395
1783.27094948	662.294844538	2821.56579402	376.0	-14.9864494906	-0.39730447118	-0.0728731605245	1351.00429935	684.438891308	2398.71326146	363.270070802	-0.114021463725	-0.00164296057241
1783.27094948	662.294844538	2821.56579402	376.0	8.97409856386	0.379260022717	0.0695634671162	2187.90758926	586.228702871	3074.77588942	300.639597286	5.68335225099	0.0818926837319
1783.27094948	662.294844538	2821.56579402	376.0	-8.48892338371	-0.107471646567	-0.0197123342933	1624.00493528	657.806255749	2582.04523555	300.234044518	1.50036697235	0.0216191206391
1783.27094948	662.294844538	2821.56579402	376.0	10.8047616309	0.159958369816	0.0293393928496	1916.52138311	802.706489408	3126.42925232	407.201379803	5.80879489748	0.0837002146611
1783.27094948	662.294844538	2821.56579402	376.0	-19.3958346215	-0.336004551455	-0.061629594911	1383.51675431	552.04386609	2274.29955888	338.738938479	-1.64482881639	-0.0237007034061
1783.27094948	662.294844538	2821.56579402	376.0	-5.63622851328	-0.312579376143	-0.0573329743475	1434.45489389	809.586076905	2662.53589822	418.494927421	2.04429904376	0.0294567585556
1783.27094948	662.294844538	2821.56579402	376.0	0.68500049323	0.14297342713	0.0262240328559	1874.39276685	665.459587863	2840.89353363	301.041178911	2.79432061427	0.0402639857964
1783.27094948	662.294844538	2821.56579402	376.0	0.412566700622	0.0178200761623	0.00326853928142	1743.04507459	775.607732895	2833.20663492	314.553827441	2.8416107067	0.0409453992319
1783.27094948	662.294844538	2821.56579402	376.0	-11.1110739816	-0.291896860561	-0.053539409494	1440.08289051	643.430519646	2508.05953121	424.546121054	0.610446673063	0.00879606157152
1783.27094948	662.294844538	2821.56579402	376.0	20.2984627014	0.383843272335	0.0704041218516	2228.79822768	792.560393406	3394.30027432	372.941653229	10.4079111007	0.149969900587
1783.27094948	662.294844538	2821.56579402	376.0	-3.69695224246	0.105050838338	0.0192683122411	1838.53605693	561.230429375	2717.25385413	317.487367823	2.25030022667	0.0324250753123
1783.27094948	662.294844538	2821.56579402	376.0	17.2814727553	0.389627414428	0.0714650429986	2201.91839921	642.996651966	3309.17391799	464.258866816	7.56629664654	0.109024447357
1783.27094948	662.294844538	2821.56579402	376.0	0.521217909926	0.0600200999486	0.0110088224411	1785.66508241	700.948901493	2836.27230028	349.658316375	2.92706986613	0.0421767992237
1783.27094948	662.294844538	2821.56579402	376.0	0.644802555802	0.140141640345	0.0257046295571	1871.32858755	644.888950842	2839.75932237	323.541783985	2.8625271904	0.041246789487
1783.27094948	662.294844538	2821.56579402	376.0	-11.5898526028	-0.151957679679	-0.0278719148348	1569.43331414	545.941049477	2494.5504774	379.176113789	0.603372284317	0.00869412513425
1783.27094948	662.294844538	2821.56579402	376.0	15.9899722935	0.348208070759	0.0638679513498	2180.19679501	772.350012121	3272.73338273	320.186575593	9.01843682981	0.12994865749
1783.27094948	662.294844538	2821.56579402	376.0	14.6658363782	0.298270281958	0.0547084156196	2117.84588069	811.959671934	3235.37201668	305.566464049	8.65828005384	0.124759078586
1783.27094948	662.294844538	2821.56579402	376.0	8.80143308188	0.252234136932	0.0462645152113	1997.41011836	632.452981424	3069.90401924	440.040919459	4.38225283453	0.0631448535235
1783.27094948	662.294844538	2821.56579402	376.0	16.6889728593	0.378533300559	0.0694301725163	2222.88039197	761.756709977	3292.45614359	307.819041651	9.46308525611	0.136355695333
1783.27094948	662.294844538	2821.56579402	376.0	7.9766317634	0.370814036761	0.0680143134191	2162.20187251	554.359611692	3046.63170737	330.070223169	4.92234963797	0.0709272282128
1783.27094948	662.294844538	2821.56579402	376.0	-13.640214598	-0.263820555992	-0.0483896837843	1450.66566049	548.968082535	2436.69816469	437.064421666	-0.389036563172	-0.00560571416675
1783.27094948	662.294844538	2821.56579402	376.0	-15.1946228716	-0.406838400944	-0.0746218637094	1352.97937047	738.334935425	2392.83951254	301.525206652	0.138051058608	0.0019892083373
1783.27094948	662.294844538	2821.56579402	376.0	10.5894981525	0.232762003393	0.0426929573354	2003.89193918	742.365102542	3120.35545165	374.09840993	5.96845160872	0.0860007436415
1783.27094948	662.294844538	2821.56579402	376.0	-9.43518730988	-0.180984701968	-0.0331960201701	1542.33064547	591.099486598	2555.34577628	421.915644218	1.01417423992	0.0146134616702
1783.27094948	662.294844538	2821.56579402	376.0	-12.5810699076	-0.403451301304	-0.0740006055217	1353.42886155	748.842575228	2466.58262899	364.311192204	0.625691746908	0.00901573122346
1783.27094948	662.294844538	2821.56579402	376.0	12.9219379873	0.318448121546	0.0584094133431	2131.71234039	738.742168751	3186.1667762	315.712267057	7.60328297748	0.109557391606
1783.27094948	662.294844538	2821.56579402	376.0	-11.4294059911	-0.0995530792936	-0.0182599191661	1626.94748525	548.102493429	2499.07758412	324.027605436	0.824108170483	0.0118747574998
1783.27094948	662.294844538	2821.56579402	376.0	0.328658691356	0.102646063685	0.01882723105	1830.64925297	597.527504959	2830.83911524	402.662357308	2.91792987628	0.0420450990818
1783.27094948	662.294844538	2821.56579402	376.0	4.62500864102	0.056983626947	0.0104518758157	1783.75154099	793.58641658	2952.06345581	374.72549824	3.69808049698	0.0532864624924
1783.27094948	662.294844538	2821.56579402	376.0	19.0436141293	0.348654744072	0.0639498796904	2174.04193402	776.332080797	3358.89389624	408.519881421	9.34139334003	0.134602209511
1783.27094948	662.294844538	2821.56579402	376.0	-0.298813735875	0.0217361269484	0.00398681712187	1747.9511178	768.800732393	2813.13456786	296.382717672	2.69021366757	0.0387638856998
1783.27094948	662.294844538	2821.56579402	376.0	-3.49072714931	0.00922993626208	0.00169294502239	1732.56191365	548.076474644	2723.07263081	442.434242517	2.21864980706	0.0319690173928
1783.27094948	662.294844538	2821.56579402	376.0	-5.1275871024	-0.180873807856	-0.0331756800911	1548.38856241	693.380540478	2676.88755028	435.118447392	2.01895345248	0.0290915483066
1783.27094948	662.294844538	2821.56579402	376.0	-0.14197240864	0.179819117266	0.0329822298726	1917.03032787	514.212918131	2817.5599491	386.316703102	2.81847509561	0.040612033078
1783.27094948	662.294844538	2821.56579402	376.0	13.0640416511	0.147982906668	0.0271428662268	1903.18125101	827.295218268	3190.17632456	459.699855286	6.19830658983	0.0893127750696
1783.27094948	662.294844538	2821.56579402	376.0	3.62790419908	0.302203514389	0.055429844899	2054.38950478	513.534018321	2923.92949794	356.00597484	3.26234214703	0.0470078119169
1783.27094948	662.294844538	2821.56579402	376.0	-23.4524729802	-0.358062420647	-0.0656754256506	1345.92681635	503.745037761	2159.83883856	310.166984452	-3.10105481605	-0.0446837869747
1783.27094948	662.294844538	2821.56579402	376.0	-12.169621202	-0.358907369562	-0.0658304052755	1381.41071833	673.441007609	2478.19192492	423.340198984	0.35253522122	0.00507975823084
1783.27094948	662.294844538	2821.56579402	376.0	-11.6523775061	-0.375564812194	-0.0688856955602	1381.79288342	780.530030748	2492.78629612	330.463381948	0.965708780947	0.0139151121174
1783.27094948	662.294844538	2821.56579402	376.0	-6.02711814873	-0.0888501611457	-0.016296801384	1641.9302008	707.189279767	2651.50668997	302.387209409	1.9333731585	0.0278584028603
1783.27094948	662.294844538	2821.56579402	376.0	-5.19260209789	0.0992383776592	0.0182021969294	1833.69502138	526.610799795	2675.05310941	314.747288228	2.00381461624	0.0288734094559
1783.27094948	662.294844538	2821.56579402	376.0	8.17189468799	0.259023525488	0.0475098175877	2033.59438057	693.88533042	3052.14117926	324.661468268	5.35644953053	0.0771822698923
1783.27094948	662.294844538	2821.56579402	376.0	2.33153640268	0.193758537344	0.0355389833719	1930.06386567	638.47827588	2887.35162763	318.809486081	3.0963110999	0.0446154337161
1783.27094948	662.294844538	2821.56579402	376.0	-2.93737171069	0.0293149620159	0.00537691893176	1755.47435657	593.927459498	2738.68591859	389.284102526	2.42558468315	0.0349507879416
1783.27094948	662.294844538	2821.56579402	376.0	3.45766321158	0.269217073892	0.049379507317	2014.60278954	556.276703528	2919.12603647	348.246543399	3.23405995614	0.0466002875525
1783.27094948	662.294844538	2821.56579402	376.0	-1.34093605348	0.0829853826362	0.015221089992	1809.59761908	515.628910987	2783.73040102	458.503870954	2.55455163181	0.0368091013229
1783.27094948	662.294844538	2821.56579402	376.0	9.37604808817	0.154515795057	0.0283411216172	1905.03536545	783.55988586	3086.11715971	397.521908398	5.29261784153	0.0762625049212
1783.27094948	662.294844538	2821.56579402	376.0	-11.1653592885	-0.0652675430655	-0.0119713028367	1657.69512564	499.81578264	2506.52783556	349.016927278	0.782728008516	0.0112785015636
1783.27094948	662.294844538	2821.56579402	376.0	19.2932013658	0.3848871289	0.0705955849047	2207.33355983	696.257118908	3365.93616433	462.345485597	8.5907673336	0.123786272818
1783.27094948	662.294844538	2821.56579402	376.0	5.89946089668	0.0745684887815	0.013677272337	1810.98858417	813.307063337	2988.02296471	363.727317211	4.27907197145	0.0616580975713
1783.27094948	662.294844538	2821.56579402	376.0	-4.64352969833	-0.127820350296	-0.0234446717345	1599.75430845	687.500607166	2690.54554842	403.290632805	2.17207803671	0.0312979544194
1783.27094948	662.294844538	2821.56579402	376.0	-4.03857735752	-0.120486146708	-0.0220994399685	1610.78693512	774.091447076	2707.61467674	322.736294536	2.29848988608	0.0331194508081
1783.27094948	662.294844538	2821.56579402	376.0	14.2480201144	0.244845688462	0.0449093339072	2030.46839532	790.87861389	3223.58305589	402.236046686	7.3131512538	0.105376819219
1783.27094948	662.294844538	2821.56579402	376.0	16.4343522106	0.374525592496	0.0686950829963	2194.36595044	687.327914795	3285.27185446	403.577989231	8.03769043065	0.115816864995
1783.27094948	662.294844538	2821.56579402	376.0	1.99300320683	0.104028503418	0.019080796665	1838.07019261	743.441706952	2877.79969078	296.287791212	3.23541988165	0.0466198830209
1783.27094948	662.294844538	2821.56579402	376.0	-4.44242625574	-0.00476727273629	-0.000874408058748	1723.54997004	651.762099823	2696.21981436	320.907744505	2.18327178275	0.03145924759
1783.27094948	662.294844538	2821.56579402	376.0	2.77933027693	0.264359730574	0.0484885786087	2010.42237143	532.791315613	2899.98642642	356.77273937	3.16957105489	0.0456710526641
1783.27094948	662.294844538	2821.56579402	376.0	15.2448530014	0.388318619529	0.0712249852401	2191.66984031	607.358768239	3251.70935166	452.680743112	6.75528996532	0.0973384721227
1783.27094948	662.294844538	2821.56579402	376.0	-8.66510595667	-0.219235824661	-0.0402120001213	1507.19405484	626.614569245	2577.07412833	443.265504246	1.14194708065	0.0164545688854
1783.27094948	662.294844538	2821.56579402	376.0	15.7135912386	0.315043244015	0.0577848943534	2105.88905904	703.694069793	3264.93510942	455.351980588	7.14044023576	0.102888187835
1783.27094948	662.294844538	2821.56579402	376.0	13.0469396569	0.250520926649	0.0459502800164	2025.5627008	743.92550307	3189.69378055	420.205576681	6.50076357933	0.0936709449471
1783.27094948	662.294844538	2821.56579402	376.0	13.5361216319	0.333244325695	0.0611233172588	2114.5443402	633.488237853	3203.49637182	455.463793773	6.07404260267	0.0875222277042
1783.27094948	662.294844538	2821.56579402	376.0	2.74468482002	0.224298812473	0.0411406479224	1963.51655644	563.402463319	2899.00888206	372.089862293	3.19934726191	0.0461001046385
1783.27094948	662.294844538	2821.56579402	376.0	11.4424865585	0.183826399896	0.0337172413602	1947.77268047	796.513321383	3144.42308074	400.137078885	6.14326234557	0.0885196303396
1783.27094948	662.294844538	2821.56579402	376.0	-11.6506859119	-0.403853249528	-0.0740743304343	1343.26959619	700.055149537	2492.83402556	449.509279834	0.371464980668	0.00535252133527
1783.27094948	662.294844538	2821.56579402	376.0	2.74836924422	0.27570587227	0.0505696757649	2024.09965431	519.542053782	2899.11284051	355.471132417	3.16037480515	0.0455385418609
1783.27094948	662.294844538	2821.56579402	376.0	11.0023928684	0.159003861439	0.0291643179456	1903.13557345	769.393232913	3132.00554772	459.476741354	5.27011485202	0.0759382543518
1783.27094948	662.294844538	2821.56579402	376.0	11.9443280583	0.253319094257	0.0464635169217	2049.46028559	789.114027689	3158.58286884	320.008555562	7.22317283544	0.104080300222
1783.27094948	662.294844538	2821.56579402	376.0	20.3809982462	0.364788766535	0.0669091648083	2191.12958296	757.646499469	3396.62906902	447.852986582	9.40032621875	0.135451386437
1783.27094948	662.294844538	2821.56579402	376.0	8.21196926763	0.355004746261	0.06511459029	2153.01144266	597.091527184	3053.27190989	303.168940052	5.36292539273	0.0772755820278
1783.27094948	662.294844538	2821.56579402	376.0	5.11976245488	0.13492956159	0.0247486356548	1862.05135155	709.58982619	2966.02326018	394.382082438	3.62581228113	0.0522451337339
1783.27094948	662.294844538	2821.56579402	376.0	4.84438415134	0.186199373961	0.0341524897213	1929.2413084	691.327165143	2958.25328017	337.684806625	3.90613711551	0.0562843964771
1783.27094948	662.294844538	2821.56579402	376.0	-17.1678861925	-0.373943366836	-0.0685882917894	1344.78354363	573.887070038	2337.16258966	418.491975989	-1.45287883509	-0.0209348535315
1783.27094948	662.294844538	2821.56579402	376.0	8.06464389456	0.220010951524	0.0403541730602	1992.32101196	742.99949215	3049.11502756	313.794523449	5.51139446768	0.0794149058743
1783.27094948	662.294844538	2821.56579402	376.0	12.4689912516	0.344314303459	0.0631537607225	2168.63463368	718.486398839	3173.38658604	286.26555352	7.66763885562	0.110484709735
1783.27094948	662.294844538	2821.56579402	376.0	-10.9373821029	-0.0625734854334	-0.0114771616716	1666.37624832	546.19906475	2512.96036184	300.385048774	0.956262380105	0.0137789968315
1783.27094948	662.294844538	2821.56579402	376.0	21.1574370773	0.344956970822	0.0632716380817	2167.6537408	790.293150433	3418.53680149	460.589910257	9.65393274101	0.139105659092
1783.27094948	662.294844538	2821.56579402	376.0	-13.4668457059	-0.255922430556	-0.0469410180771	1472.68396647	602.700935461	2441.58988205	366.204980115	0.210796368632	0.00303741165176
1783.27094948	662.294844538	2821.56579402	376.0	-6.47996143788	-0.318867279953	-0.0584862949291	1430.96362176	826.338995535	2638.72941862	381.426801329	1.96156875168	0.0282646794191
1783.27094948	662.294844538	2821.56579402	376.0	12.2452745431	0.410949528453	0.0753759223134	2197.2017556	500.759857929	3167.07427191	469.112658388	5.11350552107	0.0736816357502
1783.27094948	662.294844538	2821.56579402	376.0	-10.2865014813	-0.241585518367	-0.0443113570005	1499.19879627	724.90641116	2531.32538682	307.220179399	1.2170811304	0.0175371920806
1783.27094948	662.294844538	2821.56579402	376.0	4.29296878586	0.145509544508	0.0266892047887	1872.38748548	679.798561284	2942.69473283	390.508686064	3.43471578759	0.0494915819538
1783.27094948	662.294844538	2821.56579402	376.0	16.5298431196	0.26653280533	0.0488871616526	2066.87489735	819.400323611	3287.96619329	401.690972326	8.37959520539	0.120743446764
1783.27094948	662.294844538	2821.56579402	376.0	9.5185287065	0.31421427649	0.0576328460179	2079.00116821	595.522331281	3090.1373441	415.613844609	4.80968301506	0.0693037898424
1783.27094948	662.294844538	2821.56579402	376.0	-1.52278144959	0.0697790521976	0.0127987990091	1796.82939433	575.00856684	2778.59951352	406.76155235	2.63145066055	0.0379171564921
1783.27094948	662.294844538	2821.56579402	376.0	-6.47979216083	-0.201278743061	-0.0369183314492	1531.8399689	715.560069976	2638.73419489	391.334156009	1.87087336028	0.0269578293988
1783.27094948	662.294844538	2821.56579402	376.0	6.2277072693	0.0484495406437	0.00888656284735	1769.1500293	788.212731773	2997.28465208	439.921891008	3.76702812129	0.0542799441108
1783.27094948	662.294844538	2821.56579402	376.0	6.62053528702	0.36451999126	0.0668598663352	2156.37229017	553.408535792	3008.36855306	298.587727096	4.64479584908	0.0669278940789
1783.27094948	662.294844538	2821.56579402	376.0	2.31686963341	0.105914091545	0.0194266492195	1832.04395364	664.947360868	2886.93779509	389.946480586	3.19645751135	0.0460584655814
1783.27094948	662.294844538	2821.56579402	376.0	18.0450489822	0.290401265867	0.0532650891172	2096.13709193	808.050325495	3330.71872362	426.53130619	8.72743713345	0.125755578292
1783.27094948	662.294844538	2821.56579402	376.0	-0.0800056346208	0.223696859906	0.0410302384274	1967.6491028	499.308323592	2819.3083824	352.350956009	2.79386691351	0.0402574483214
1783.27094948	662.294844538	2821.56579402	376.0	-10.7531498553	-0.0318522138229	-0.00584229894037	1695.93265532	508.859171228	2518.15859592	313.366769373	0.959612276966	0.0138272662387
1783.27094948	662.294844538	2821.56579402	376.0	-3.82395067225	-0.035898725373	-0.0065845057544	1689.43614579	635.506816678	2713.67050987	388.727547409	2.30072794359	0.0331516994754
1783.27094948	662.294844538	2821.56579402	376.0	-12.2461513795	-0.300132534873	-0.0550499880545	1432.79548752	639.830053047	2476.03257561	403.40703505	0.405971504202	0.00584973348994
1783.27094948	662.294844538	2821.56579402	376.0	7.19549909818	0.217822591849	0.0399527864726	1950.13426732	623.491144728	3024.59153528	450.966123239	3.80461866826	0.0548215946435
1783.27094948	662.294844538	2821.56579402	376.0	13.9450632137	0.200144997006	0.0367103809622	1963.3902797	787.663447986	3215.03492762	463.981199931	6.4540409331	0.0929977079698
1783.27094948	662.294844538	2821.56579402	376.0	-0.457945546875	0.143545451677	0.0263289529854	1876.73809713	624.687644213	2808.64455912	307.218817775	2.67366037665	0.0385253656577
1783.27094948	662.294844538	2821.56579402	376.0	-11.2066298537	-0.288608462193	-0.0529362549878	1447.16273635	664.80254809	2505.36335941	393.398074966	0.767676450618	0.0110616203259
1783.27094948	662.294844538	2821.56579402	376.0	-1.62091837075	0.156090275343	0.0286299111047	1891.98878344	508.777010076	2775.83051572	375.064722211	2.59663763678	0.0374155279074
1783.27094948	662.294844538	2821.56579402	376.0	-0.0448523338267	0.140707615633	0.0258084401382	1873.05512442	658.681721551	2820.30025591	288.563409937	2.65768920253	0.0382952334658
1783.27094948	662.294844538	2821.56579402	376.0	3.2084197146	0.0796342803052	0.014606434392	1803.1823597	685.15007765	2912.09346722	423.761029866	3.33379351496	0.0480373705326
1783.27094948	662.294844538	2821.56579402	376.0	-9.86069062012	-0.190193889879	-0.0348851595524	1530.59043382	574.857151834	2543.33992043	437.892334772	0.80039825888	0.0115331161222
1783.27094948	662.294844538	2821.56579402	376.0	4.55867925089	0.143098337425	0.0262469437683	1869.64319438	665.79122354	2950.19192842	414.757510502	3.48751804028	0.0502524213297
1783.27094948	662.294844538	2821.56579402	376.0	-4.21294697082	-0.0282861555073	-0.00518821634396	1699.96325864	685.25471232	2702.69472337	317.476752414	2.22485624856	0.0320584473856
1783.27094948	662.294844538	2821.56579402	376.0	-8.62530995923	-0.107685203199	-0.019751504622	1612.36274217	543.361427483	2578.19699858	422.472828934	1.16830158619	0.0168343168039
1783.27094948	662.294844538	2821.56579402	376.0	-8.3208300927	-0.214216344429	-0.0392913324337	1520.91760955	706.582388707	2586.78809835	359.288100091	1.55698256628	0.0224349072951
1783.27094948	662.294844538	2821.56579402	376.0	6.80543145819	0.281808892608	0.051689085218	2025.82570955	538.984159099	3013.58552018	448.775651529	3.73503975645	0.0538190166635
1783.27094948	662.294844538	2821.56579402	376.0	11.5266902427	0.273349706332	0.0501375103324	2035.6468727	665.393596945	3146.79894309	445.758473449	5.43436064874	0.0783049084832
1783.27094948	662.294844538	2821.56579402	376.0	-4.6286683506	-0.0139679076038	-0.00256197865074	1712.90604866	622.30921045	2690.96487112	355.749612016	2.17183139952	0.0312944005694
1783.27094948	662.294844538	2821.56579402	376.0	9.09998303459	0.121386246683	0.0222645353418	1873.08186554	825.129242687	3078.32780259	380.116694364	5.42269165788	0.0781367674047
1783.27094948	662.294844538	2821.56579402	376.0	-21.6375396174	-0.357101557118	-0.0654991850913	1340.72762834	503.578158077	2211.04837751	366.742591096	-2.86711834758	-0.0413129444897
1783.27094948	662.294844538	2821.56579402	376.0	10.7315811835	0.312158488496	0.0572557755861	2100.12381813	665.773385207	3124.36441785	358.467214518	6.03530120376	0.0869639942904
1783.27094948	662.294844538	2821.56579402	376.0	3.71612207473	0.253379822762	0.0464746556789	1996.9443153	512.701794717	2926.41862335	416.772513324	3.34606693469	0.048214220961
1783.27094948	662.294844538	2821.56579402	376.0	12.7538882419	0.416301566221	0.076357587348	2210.90771323	516.354563247	3181.42514206	454.162865591	5.50497304123	0.0793223781157
1783.27094948	662.294844538	2821.56579402	376.0	15.3315674562	0.320294065791	0.0587479944591	2138.57865324	773.367702118	3254.15605705	342.209701694	8.46325755951	0.121948956189
1783.27094948	662.294844538	2821.56579402	376.0	-2.89289860717	-0.211124426238	-0.0387242161112	1523.8307657	792.973391972	2739.94075647	423.13659879	2.50618919821	0.0361122362855
1783.27094948	662.294844538	2821.56579402	376.0	-0.470773285507	0.12871792458	0.0236093038481	1859.93611539	546.395444565	2808.28261603	401.951056072	2.78247526207	0.040093303488
1783.27094948	662.294844538	2821.56579402	376.0	0.808901559558	0.102567766475	0.0188128698597	1830.18668394	636.478282679	2844.38948373	377.724517113	2.9844645449	0.0430038118862
1783.27094948	662.294844538	2821.56579402	376.0	14.166498268	0.392026254875	0.0719050357438	2211.81965291	636.490663915	3221.28286336	372.972546536	7.2834786204	0.10494925966
1783.27094948	662.294844538	2821.56579402	376.0	-17.7951602193	-0.291841036619	-0.0535291703263	1428.82319891	550.276539041	2319.46364028	340.363902331	-1.0814831719	-0.0155833310073
1783.27094948	662.294844538	2821.56579402	376.0	10.8983344112	0.244204927642	0.0447918062439	2018.05229016	735.197679259	3129.06946989	375.819500462	6.06643787553	0.0874126495033
1783.27094948	662.294844538	2821.56579402	376.0	-2.7851750134	0.0497247096485	0.00912045298027	1775.78856064	548.906379077	2742.98024854	418.285308826	2.39717648338	0.0345414478874
1783.27094948	662.294844538	2821.56579402	376.0	-3.87429494393	0.038251473348	0.0070160442678	1766.06394537	584.298614934	2712.25001312	361.887452818	2.27644129719	0.0328017477981
1783.27094948	662.294844538	2821.56579402	376.0	1.63843068045	0.309759282962	0.056815715877	2066.9226709	499.015046728	2867.79519366	301.857476036	2.87119361758	0.0413716659594
1783.27094948	662.294844538	2821.56579402	376.0	10.1324565385	0.157529201212	0.0288938373464	1895.31660776	747.713203472	3107.4597218	464.429910574	4.84342246217	0.0697899490227
1783.27094948	662.294844538	2821.56579402	376.0	-3.78375503477	0.0587236018482	0.0107710201482	1787.29267028	557.39993954	2714.80465623	370.112046407	2.27746622255	0.0328165161751
1783.27094948	662.294844538	2821.56579402	376.0	0.99744613476	-0.0710015141335	-0.0130230216679	1653.11347789	761.732880067	2849.70939297	434.863035017	3.06796385089	0.0442069719149
1783.27094948	662.294844538	2821.56579402	376.0	-17.1604909548	-0.328452494828	-0.060244404774	1401.93387292	595.380546127	2337.37125115	340.056832109	-0.792378124926	-0.0114175522324
1783.27094948	662.294844538	2821.56579402	376.0	-10.3306816089	-0.376884521857	-0.0691277552929	1375.61621633	755.033836693	2530.07881546	399.428762429	1.05548383497	0.0152087007921
1783.27094948	662.294844538	2821.56579402	376.0	1.57948575067	0.263246872848	0.0482844594365	2010.81237451	536.537980144	2866.13202368	318.781669029	2.93218128708	0.0422504508225
1783.27094948	662.294844538	2821.56579402	376.0	-15.3938543923	-0.222199630454	-0.040755618205	1492.49416641	520.956165123	2387.21806411	373.767732569	-0.540237457576	-0.007784401406
1783.27094948	662.294844538	2821.56579402	376.0	7.01691832054	0.310155842984	0.0568884524915	2073.6453233	580.840300768	3019.55276115	365.067137083	4.28985256406	0.0618134375225
1783.27094948	662.294844538	2821.56579402	376.0	-6.93471421751	-0.143092116202	-0.0262458026783	1587.10946226	681.869724962	2625.89826975	356.919082526	1.80607032293	0.0260240680538
1783.27094948	662.294844538	2821.56579402	376.0	-2.75923823315	-0.0136370738406	-0.00250129747627	1713.63542643	706.877358499	2743.71207186	323.199286929	2.44947025054	0.0352949603824
1783.27094948	662.294844538	2821.56579402	376.0	-6.73840494639	0.0166238941458	0.00304913685727	1743.79102096	524.457702187	2631.43726499	363.188541849	1.73757832209	0.0250371516152
1783.27094948	662.294844538	2821.56579402	376.0	-3.78478887953	-0.0207653541065	-0.00380875900707	1706.05543925	657.79552214	2714.77548562	350.924524233	2.32070825693	0.0334396002439
1783.27094948	662.294844538	2821.56579402	376.0	7.35750994514	0.310035120153	0.0568663096392	2070.3041297	575.199111619	3029.16277793	383.659536611	4.24570985777	0.0611773754722
1783.27094948	662.294844538	2821.56579402	376.0	4.65917800959	0.183596757454	0.0336751205895	1928.4301517	697.775869521	2953.02756702	326.821545799	3.93237994301	0.0566625352019
1783.27094948	662.294844538	2821.56579402	376.0	3.74564078143	0.212107876093	0.0389045994302	1948.49153783	560.988513171	2927.25151308	417.771462071	3.36323500071	0.0484615994338
1783.27094948	662.294844538	2821.56579402	376.0	20.0456241491	0.363973761197	0.0667596774023	2184.16671709	734.958313957	3387.16626821	468.041237164	8.939103872	0.128805531297
1783.27094948	662.294844538	2821.56579402	376.0	-4.39555987617	-0.247916996672	-0.0454726699692	1491.62848431	801.06588366	2697.5421801	404.84781213	2.28249280451	0.03288894531
1783.27094948	662.294844538	2821.56579402	376.0	10.7171808683	0.299983356308	0.0550226258819	2092.13966559	695.162270386	3123.95810348	336.656167509	6.31950769676	0.0910591887142
1783.27094948	662.294844538	2821.56579402	376.0	-13.4975177286	-0.280707842123	-0.0514871317174	1462.19282784	685.386772368	2440.72445075	293.144850536	0.510305122319	0.00735309974523
1783.27094948	662.294844538	2821.56579402	376.0	-8.9434357929	-0.234139788868	-0.0429456692714	1503.97327668	722.21250977	2569.22086888	343.035082426	1.46414084525	0.021097130335
1783.27094948	662.294844538	2821.56579402	376.0	4.40152741944	0.0788302018637	0.0144589511856	1811.97907511	788.714509141	2945.7577861	345.064201855	3.83496609369	0.0552588774306
1783.27094948	662.294844538	2821.56579402	376.0	-6.20023713628	-0.113631341667	-0.0208421389705	1608.44696761	591.123367771	2646.62202384	447.051688453	1.67747378268	0.0241710919695
1783.27094948	662.294844538	2821.56579402	376.0	-14.7868824663	-0.177488941859	-0.0325548315955	1539.55222696	510.089023827	2404.34417635	354.702925564	-0.237465726763	-0.00342169635106
1783.27094948	662.294844538	2821.56579402	376.0	8.69214824704	0.355911894627	0.0652809784715	2118.62778642	511.785188087	3066.82047573	436.407501218	4.15502486929	0.05987067535
1783.27094948	662.294844538	2821.56579402	376.0	10.8822754194	0.331335208564	0.0607731490396	2133.30464539	669.615890266	3128.61635486	325.69581921	6.44771325754	0.0929065310885
1783.27094948	662.294844538	2821.56579402	376.0	1.17837976443	-0.0128819662864	-0.00236279645753	1711.19332706	789.157844383	2854.81455438	354.463382932	3.04291900059	0.0438460951094
1783.27094948	662.294844538	2821.56579402	376.0	-7.86867942852	-0.0700452528862	-0.0128476252543	1657.9402757	606.733082238	2599.54582683	334.872468889	1.59703513347	0.0230120336236
1783.27094948	662.294844538	2821.56579402	376.0	-17.5506312675	-0.350245945957	-0.0642417362356	1371.83816845	574.638143754	2326.36318554	379.886873343	-1.25464736271	-0.018078492258
1783.27094948	662.294844538	2821.56579402	376.0	-1.02187550523	0.100652598545	0.0184615918095	1830.79524643	655.395946439	2792.73290431	306.541711435	2.61099733487	0.0376224399838
1783.27094948	662.294844538	2821.56579402	376.0	13.5940477296	0.293298204578	0.0537964425125	2111.8683992	805.913224823	3205.13079478	287.34917076	8.35447688184	0.120381511266
1783.27094948	662.294844538	2821.56579402	376.0	-1.24665506448	0.168737691421	0.0309496866143	1905.87277346	505.550334228	2786.39060115	374.967493462	2.65128198749	0.0382029104825
1783.27094948	662.294844538	2821.56579402	376.0	8.95538754306	0.255774624963	0.0469139077335	2035.3826243	717.108224714	3074.24794566	321.757096649	5.76202111418	0.0830262408383
1783.27094948	662.294844538	2821.56579402	376.0	4.57186335588	0.211388334201	0.038772621827	1947.06837137	547.744061009	2950.56392662	455.751494237	3.46302578466	0.0498995069836
1783.27094948	662.294844538	2821.56579402	376.0	-6.35818270776	-0.349165803138	-0.0640436175969	1402.87265351	815.618513748	2642.16548562	423.674318361	1.89814937088	0.0273508554882
1783.27094948	662.294844538	2821.56579402	376.0	-4.34332160186	0.0176813369829	0.00324309188975	1745.29523357	602.457094336	2699.01611738	351.263789475	2.20731434114	0.031805682149
1783.27094948	662.294844538	2821.56579402	376.0	-3.54030611047	-0.0127408937939	-0.00233692109206	1714.06250934	657.69697054	2721.6737278	349.914247927	2.35717465053	0.0339650526013
1783.27094948	662.294844538	2821.56579402	376.0	3.66913756019	0.25690811663	0.0471218115609	2000.46947685	578.239622573	2925.09292436	346.383824934	3.29107717545	0.0474218613177
1783.27094948	662.294844538	2821.56579402	376.0	-0.960688335643	0.184877213417	0.0339099804506	1923.98241159	524.105759237	2794.45934056	346.371169725	2.67357083467	0.0385240754275
1783.27094948	662.294844538	2821.56579402	376.0	-2.05628924488	0.137485210713	0.0252173900794	1871.95241761	546.315715983	2763.54624006	345.278106465	2.52608804032	0.0363989631171
1783.27094948	662.294844538	2821.56579402	376.0	-9.32612459408	-0.157771246512	-0.0289382330359	1573.6848078	654.112532966	2558.42305257	330.625711799	1.34927094725	0.0194419444849
1783.27094948	662.294844538	2821.56579402	376.0	-7.96060795965	-0.378169565508	-0.0693634566229	1372.19998819	756.748571023	2596.95200284	468.003443621	1.32758011953	0.0191293965351
1783.27094948	662.294844538	2821.56579402	376.0	-5.13010259954	-0.162676293086	-0.0298379114244	1570.54331912	760.762048879	2676.81657387	345.511205877	2.15827844225	0.0310991130007
1783.27094948	662.294844538	2821.56579402	376.0	-19.4279185032	-0.284596279421	-0.0522003447214	1427.32005766	513.825377358	2273.39429104	332.248856026	-1.67515557814	-0.0241376884458
1783.27094948	662.294844538	2821.56579402	376.0	-5.04065608195	-0.0377941385441	-0.00693216040794	1684.38831163	557.991651091	2679.34036622	436.960403497	1.93457540628	0.0278757263152
1783.27094948	662.294844538	2821.56579402	376.0	-3.64453123462	-0.175139066398	-0.0321238199556	1559.43421031	811.001164572	2718.73294735	348.297572475	2.41072024085	0.0347366028941
1783.27094948	662.294844538	2821.56579402	376.0	-16.9938217942	-0.317130097446	-0.0581676627743	1388.27869072	526.830728952	2342.07393118	426.964511508	-1.5568973613	-0.0224336795577
1783.27094948	662.294844538	2821.56579402	376.0	3.94104792095	0.0392540284446	0.00719993184971	1760.52952384	709.884257983	2932.76505408	462.351272266	3.42955948635	0.049417283665
1783.27094948	662.294844538	2821.56579402	376.0	0.256681256506	0.18535987905	0.0339985104641	1922.74779999	533.978193762	2828.80822455	372.082230798	2.87277688315	0.0413944795842
1783.27094948	662.294844538	2821.56579402	376.0	13.2565595048	0.278910189538	0.0511574082057	2054.69162854	704.204516245	3195.60834247	436.712197691	6.32174425066	0.0910914157156
1783.27094948	662.294844538	2821.56579402	376.0	-1.84350487222	0.211026305621	0.0387062189326	1955.73313845	519.106279084	2769.55009114	294.710673598	2.42909778338	0.0350014089825
1783.27094948	662.294844538	2821.56579402	376.0	10.6665393944	0.154981422892	0.028426526576	1917.39038242	824.524028007	3122.52922098	380.614810551	6.07320813637	0.0875102036941
1783.27094948	662.294844538	2821.56579402	376.0	16.2377737971	0.340944094476	0.0625356006008	2177.06268018	807.418634416	3279.72526519	295.243950596	9.49637401945	0.136835360511
1783.27094948	662.294844538	2821.56579402	376.0	-21.8988576459	-0.363874399082	-0.0667414525095	1345.75030558	525.699899457	2203.6751174	332.224912372	-2.61286228841	-0.0376493125131
1783.27094948	662.294844538	2821.56579402	376.0	1.4141452729	0.121908908938	0.0223604014927	1850.39082496	588.953477993	2861.46683332	422.122530363	3.06442646471	0.0441560009324
1783.27094948	662.294844538	2821.56579402	376.0	-4.38645430493	0.0489508285893	0.00897850854535	1778.443733	583.330367531	2697.79909978	336.024999249	2.18174832374	0.0314372957311
1783.27094948	662.294844538	2821.56579402	376.0	9.55939106147	0.32861231583	0.0602737189711	2092.47382215	569.520127462	3091.29030233	429.29635272	4.63938485594	0.066849925878
1783.27094948	662.294844538	2821.56579402	376.0	3.23715676021	0.123864527673	0.0227190989863	1850.17610262	699.259013632	2912.90430187	363.469185617	3.27590371342	0.0472032235362
1783.27094948	662.294844538	2821.56579402	376.0	11.1341140974	0.227906398972	0.0418023475737	1995.79716597	744.57351707	3135.72214886	395.351465822	5.97344468405	0.0860726899718
1783.27094948	662.294844538	2821.56579402	376.0	-1.91889258418	-0.113670603713	-0.020849340373	1612.70497163	723.697372726	2767.42297724	431.020632886	2.61660687187	0.0377032690471
1783.27094948	662.294844538	2821.56579402	376.0	4.18703593557	0.205436561377	0.0376809540309	1940.53297664	557.705366719	2939.70576776	441.467424405	3.42056377915	0.0492876625237
1783.27094948	662.294844538	2821.56579402	376.0	14.716826168	0.249495604597	0.0457622165438	2032.13108519	778.13840173	3236.81072714	426.541240221	7.20627084633	0.103836755711
1783.27094948	662.294844538	2821.56579402	376.0	16.3455779149	0.267505972966	0.0490656590179	2069.20504146	820.913418661	3282.7670293	392.648569179	8.41051244811	0.121188940175
1783.27094948	662.294844538	2821.56579402	376.0	-5.16163492258	-0.157665560461	-0.0289188482137	1571.52374133	698.023234762	2675.92686863	406.379892537	2.07980533845	0.0299683766347
1783.27094948	662.294844538	2821.56579402	376.0	18.2245298278	0.36019935351	0.0660673795873	2203.26312769	820.786441483	3335.78289376	311.733324586	10.2622533483	0.14787108571
1783.27094948	662.294844538	2821.56579402	376.0	-13.1665354088	-0.32530595897	-0.0596672705374	1394.6911156	585.718738447	2450.06333467	469.653480616	-0.443451547928	-0.00638979175688
1783.27094948	662.294844538	2821.56579402	376.0	-3.65259992185	-0.0168394239526	-0.00308866910356	1708.35050309	618.048612564	2718.50528403	392.106168384	2.31753199492	0.0333938327798
1783.27094948	662.294844538	2821.56579402	376.0	5.70334650087	0.370120110096	0.0678870341335	2156.36478512	523.676518443	2982.489468	302.448164444	4.18009748573	0.060231952244
1783.27094948	662.294844538	2821.56579402	376.0	14.5466854383	0.296557296019	0.0543942215736	2113.2111662	803.755321318	3232.01009451	315.043606993	8.48023010023	0.122193517294
1783.27094948	662.294844538	2821.56579402	376.0	16.2961591893	0.365132247815	0.0669721657767	2174.42349615	673.13548159	3281.37264745	433.813669711	7.58079775963	0.109233397113
1783.27094948	662.294844538	2821.56579402	376.0	-19.3658112785	-0.334390356888	-0.0613335210727	1370.88665405	521.148577307	2275.14668725	383.1114559	-2.0743560232	-0.0298898562421
1783.27094948	662.294844538	2821.56579402	376.0	-8.01152124803	0.0352638223902	0.00646805252938	1766.32564119	514.37987379	2595.51545091	314.809935924	1.51457820188	0.0218238933988
1783.27094948	662.294844538	2821.56579402	376.0	8.32859436865	0.300223825846	0.0550667325469	2055.99953543	585.502520434	3056.56256385	415.060507989	4.34720607499	0.0626398569884
1783.27094948	662.294844538	2821.56579402	376.0	-2.44544928849	0.11523142069	0.0211356237508	1848.27365517	589.37358973	2752.56583339	314.918588489	2.43102542209	0.0350291847563
1783.27094948	662.294844538	2821.56579402	376.0	17.3762671955	0.252877411311	0.0463825039088	2045.59374745	822.346133786	3311.84860549	443.908724251	8.23775330968	0.118699615413
1783.27094948	662.294844538	2821.56579402	376.0	-1.65303151033	-0.12204709812	-0.0223857480043	1603.309199	704.249835139	2774.92442236	467.36538822	2.58605409278	0.0372630272735
1783.27094948	662.294844538	2821.56579402	376.0	-1.10472185483	0.21197004823	0.0388793191911	1955.5223932	516.408011226	2790.39534005	318.464935621	2.59604463392	0.0374069831978
1783.27094948	662.294844538	2821.56579402	376.0	6.59144224932	0.352327866733	0.0646235999144	2143.50795052	571.725622096	3007.54767386	292.314101242	4.72669840991	0.0681080462523
1783.27094948	662.294844538	2821.56579402	376.0	12.3086342955	0.358661579778	0.0657853227767	2137.18031585	575.250667565	3168.86200901	456.431025599	5.4387584808	0.0783682778213
1783.27094948	662.294844538	2821.56579402	376.0	-10.4288010101	-0.128664831154	-0.0235995655088	1591.13351637	535.682666598	2527.31031199	400.494129025	0.801528672889	0.0115494045085
1783.27094948	662.294844538	2821.56579402	376.0	10.8774408272	0.223085104184	0.0409180308481	1979.71611781	719.259267028	3128.47994367	429.504558833	5.45273141379	0.0785696169134
1783.27094948	662.294844538	2821.56579402	376.0	-12.9094095532	-0.386033355852	-0.0708058246244	1376.46196726	798.706186004	2457.31830986	282.150156588	0.740909569708	0.0106759303993
1783.27094948	662.294844538	2821.56579402	376.0	9.33870023476	0.312578046066	0.0573327303862	2111.37264387	678.106972934	3085.06336545	295.58374865	6.09731512552	0.0878575666501
1783.27094948	662.294844538	2821.56579402	376.0	-12.5027153544	-0.122753146586	-0.0225152506577	1603.97279651	548.974642853	2468.79345426	315.846014892	0.587310754694	0.00846269098983
1783.27094948	662.294844538	2821.56579402	376.0	-6.19833911609	0.0180049952762	0.00330245694721	1745.71398883	544.431868916	2646.67557772	356.529719974	1.85769942162	0.0267680031933
1783.27094948	662.294844538	2821.56579402	376.0	-15.5693832973	-0.251529232007	-0.0461352223051	1472.02424319	561.901939796	2382.26540057	348.339217584	-0.37580137028	-0.00541500533545
1783.27094948	662.294844538	2821.56579402	376.0	-6.69102270842	-0.0614789679349	-0.0112764064444	1665.93333055	619.590806641	2632.77418601	347.250048818	1.81716545076	0.0261839402127
1783.27094948	662.294844538	2821.56579402	376.0	-5.58036122223	-0.199547099771	-0.0366007152918	1532.02524984	709.913122895	2664.11223059	422.173857859	1.97545883936	0.0284648247747
1783.27094948	662.294844538	2821.56579402	376.0	-6.95329078369	-0.157830411971	-0.0289490851011	1574.07144359	703.469961516	2625.37411971	347.832714608	1.82057692063	0.0262330968391
1783.27094948	662.294844538	2821.56579402	376.0	2.54246711041	0.295754471372	0.0542469683367	2055.08201336	553.276625941	2893.30317633	284.94453703	3.17866163417	0.0458020408381
1783.27094948	662.294844538	2821.56579402	376.0	6.22927746424	0.351284886287	0.0644322975581	2122.85070367	526.725842022	2997.32895617	347.752410478	4.02881819266	0.0580521353409
1783.27094948	662.294844538	2821.56579402	376.0	17.0498109038	0.296561907457	0.0543950673986	2092.52663997	758.362342194	3302.63742643	451.748444263	7.87515274587	0.113474823427
1783.27094948	662.294844538	2821.56579402	376.0	1.28992589053	0.00564653341135	0.00103568110993	1727.71023339	660.399518406	2857.96190172	469.852149917	3.03357799602	0.0437114985017
1783.27094948	662.294844538	2821.56579402	376.0	6.92982891598	0.257417038705	0.0472151575028	2022.26367695	663.327254175	3017.0954763	331.504545173	4.72046697555	0.0680182561318
1783.27094948	662.294844538	2821.56579402	376.0	-2.55471213032	0.1991282074	0.0365238825019	1943.23167752	523.463067826	2749.48291042	282.788165066	2.2940639876	0.0330556770548
1783.27094948	662.294844538	2821.56579402	376.0	-4.4487647735	-0.0604212381223	-0.0110823987752	1665.77703755	653.718774262	2696.04096892	376.545157105	2.21356362361	0.0318957294469
1783.27094948	662.294844538	2821.56579402	376.0	-14.3508790779	-0.333126001178	-0.0611016143027	1405.15476213	648.997042711	2416.64629882	362.494493972	0.031864849992	0.000459147694409
1783.27094948	662.294844538	2821.56579402	376.0	-3.15293017665	-0.0479880072083	-0.008801908879	1677.2382252	660.900434245	2732.60379465	394.465135206	2.420622511	0.034879286902
1783.27094948	662.294844538	2821.56579402	376.0	5.00754535405	0.284329698701	0.0521514487712	2052.11420232	613.617550328	2962.85698085	297.125228208	4.13888862608	0.0596381646409
1783.27094948	662.294844538	2821.56579402	376.0	2.42692279989	0.0640034628817	0.0117394466034	1790.80108609	768.696976365	2890.04301759	330.544955137	3.22891224062	0.0465261129772
1783.27094948	662.294844538	2821.56579402	376.0	3.68809079653	0.331975305579	0.0608905549484	2093.02095621	507.551635493	2925.62770239	325.055110687	3.28012542025	0.0472640550468
1783.27094948	662.294844538	2821.56579402	376.0	-2.39571841269	-0.0966671349612	-0.017730582348	1630.12736209	727.614341718	2753.96902277	396.227318959	2.5726877782	0.0370704290807
1783.27094948	662.294844538	2821.56579402	376.0	-10.528727059	-0.346742244489	-0.0635990910654	1405.17453214	769.213848293	2524.49083278	350.10245235	1.16621526038	0.0168042544723
1783.27094948	662.294844538	2821.56579402	376.0	11.1141000111	0.39171835567	0.0718485612014	2172.0199954	513.469008553	3135.15743825	449.668434299	4.90811929575	0.070722180054
1783.27094948	662.294844538	2821.56579402	376.0	8.4455619842	0.19679712229	0.036096317368	1958.81022174	752.643162663	3059.86288208	348.409497675	5.35397455545	0.0771466074273
1783.27094948	662.294844538	2821.56579402	376.0	-7.49281006412	-0.263840536948	-0.0483933486698	1481.71669427	816.858858418	2610.15122824	311.575675548	1.77732285377	0.0256098393916
1783.27094948	662.294844538	2821.56579402	376.0	13.7604336706	0.291255716359	0.0534218115112	2088.97567363	748.718702954	3209.82548358	372.131106997	7.36633340605	0.106143132652
1783.27094948	662.294844538	2821.56579402	376.0	-2.99540545736	0.00489549321411	0.000897926121443	1732.29474774	676.536484769	2737.04845824	328.217225739	2.41555286062	0.0348062371847
1783.27094948	662.294844538	2821.56579402	376.0	11.7124554425	0.364296764944	0.0668189224036	2137.44713173	547.039606586	3152.04043043	467.553692112	5.02808078777	0.0724507318123
1783.27094948	662.294844538	2821.56579402	376.0	4.85890950547	0.278062235935	0.0510018774643	2023.50901351	558.638142647	2958.66312259	376.51596643	3.46762137696	0.0499657258928
1783.27094948	662.294844538	2821.56579402	376.0	11.1459097645	0.232063768775	0.0425648878898	2007.92891699	759.887020339	3136.05497137	368.239034038	6.30022664632	0.0907813637798
1783.27094948	662.294844538	2821.56579402	376.0	-11.9649117636	-0.408864545082	-0.0749934968968	1348.58460213	754.984865179	2483.96793642	380.398469107	0.726360230943	0.0104662857485
1783.27094948	662.294844538	2821.56579402	376.0	19.8035648039	0.303031966232	0.0555817986486	2113.23103671	814.194666967	3380.33640452	452.910700845	9.19119032539	0.132437900942
1783.27094948	662.294844538	2821.56579402	376.0	10.9190498272	0.137755374698	0.0252669432681	1887.10219891	810.341483082	3129.65396898	432.210286986	5.59536726244	0.0806248885077
1783.27094948	662.294844538	2821.56579402	376.0	-12.8892900491	-0.229190587589	-0.0420378920742	1505.33227677	636.271214785	2457.8859949	316.282503352	0.574199423684	0.00827376691188
1783.27094948	662.294844538	2821.56579402	376.0	2.65837927238	0.243732664979	0.0447051843323	1986.65263992	529.725694632	2896.57371425	380.195379694	3.19123710903	0.0459832436459
1783.27094948	662.294844538	2821.56579402	376.0	-9.17526396461	-0.131780409387	-0.024171021531	1599.31172771	646.770296813	2562.67968448	316.597659963	1.37812958547	0.0198577750067
1783.27094948	662.294844538	2821.56579402	376.0	7.87810876995	0.269142912226	0.0493659046637	2018.63782163	613.567915213	3043.85181629	411.646079451	4.26690665607	0.0614828048425
1783.27094948	662.294844538	2821.56579402	376.0	-0.0392962424714	-0.0427358281796	-0.0078385598275	1683.1931004	805.08569696	2820.45702469	332.178227325	2.85158652722	0.0410891430435
1783.27094948	662.294844538	2821.56579402	376.0	-0.229214217462	0.0170085578868	0.0031196914686	1742.50843813	743.417768527	2815.09836407	329.172157408	2.80118066852	0.0403628338403
1783.27094948	662.294844538	2821.56579402	376.0	9.63748271005	0.340021699796	0.0623664159567	2098.88706514	535.109681096	3093.49370957	459.496963341	4.32471928896	0.0623158398986
1783.27094948	662.294844538	2821.56579402	376.0	11.7006592013	0.266870414822	0.0489490856241	2036.17590961	695.203860731	3151.70759172	420.327821379	5.84046526851	0.0841565600649
1783.27094948	662.294844538	2821.56579402	376.0	-15.1374391545	-0.235482148675	-0.0431918834694	1484.58369049	546.775366144	2394.45298875	363.093932109	-0.348693200168	-0.00502439769695
1783.27094948	662.294844538	2821.56579402	376.0	-0.552508579176	0.0649281144429	0.0119090452023	1791.14594544	613.796255117	2805.97640094	401.034200386	2.79767991883	0.0403123907612
1783.27094948	662.294844538	2821.56579402	376.0	-16.8501199711	-0.2649768853	-0.0486017764673	1456.24592179	548.720261523	2346.12857267	341.16238935	-0.76631795148	-0.0110420454104
1783.27094948	662.294844538	2821.56579402	376.0	-6.4629655574	-0.134085021914	-0.024593731092	1593.36057705	653.908225537	2639.20896857	391.940165986	1.83048638167	0.0263758844622
1783.27094948	662.294844538	2821.56579402	376.0	-7.99852536134	-0.0985294083195	-0.0180721585326	1633.47103865	673.740741882	2595.8821384	288.67035787	1.573745864	0.0226764533718
1783.27094948	662.294844538	2821.56579402	376.0	10.3831233167	0.173085733682	0.0317471998684	1916.95837642	747.417218972	3114.53244988	450.156854485	5.08761463905	0.073308568286
1783.27094948	662.294844538	2821.56579402	376.0	7.5897422281	0.23921738002	0.0438769956017	1997.71325278	679.292474694	3035.71536458	358.709637113	4.76744744808	0.0686952081855
1783.27094948	662.294844538	2821.56579402	376.0	0.711083272673	-0.110005350797	-0.0201770636091	1615.25861305	759.507283615	2841.62947641	466.863579746	2.9960097749	0.0431701696672
1783.27094948	662.294844538	2821.56579402	376.0	-3.33763306627	-0.0442594410278	-0.00811801926409	1684.81690542	754.510656224	2727.39228109	288.064719449	2.28617401919	0.0329419887491
1783.27094948	662.294844538	2821.56579402	376.0	13.6240914978	0.221664497066	0.0406574646122	2000.16398592	800.146229336	3205.97849947	405.668284214	7.01896811673	0.101137869117
1783.27094948	662.294844538	2821.56579402	376.0	-2.54687523506	0.093088546545	0.0170742014939	1824.32179916	607.643778353	2749.70403357	317.738456057	2.43023977002	0.0350178641214
1783.27094948	662.294844538	2821.56579402	376.0	14.8076133682	0.363898068299	0.066745793892	2192.53530973	718.806945761	3239.37234773	328.030092241	8.27065167397	0.119173655245
1783.27094948	662.294844538	2821.56579402	376.0	0.837340777408	-0.077130488452	-0.0141471915723	1648.50518981	809.909817385	2845.19191498	386.776907783	3.05581180943	0.0440318704528
1783.27094948	662.294844538	2821.56579402	376.0	-5.96057687544	-0.0398801775593	-0.00731477944962	1681.3107741	534.088731773	2653.38419578	437.984689903	1.7183531373	0.0247601316614
1783.27094948	662.294844538	2821.56579402	376.0	-5.28469585111	-0.23238526828	-0.0426238569846	1501.09344764	720.782510657	2672.45462357	450.578665268	1.96243741849	0.0282771962319
1783.27094948	662.294844538	2821.56579402	376.0	15.5943814759	0.362156491265	0.0664263556979	2190.41968292	728.645220389	3261.57152753	342.506624228	8.48178035301	0.122215855231
1783.27094948	662.294844538	2821.56579402	376.0	8.53119814122	0.141132868103	0.0258864394906	1883.88101096	773.041298528	3062.27916259	405.356853105	4.85708598144	0.0699868297037
1783.27094948	662.294844538	2821.56579402	376.0	-4.82002721173	-0.013655752006	-0.00250472340535	1714.1568017	636.445358098	2685.56555495	334.963395157	2.13710866327	0.0307940729577
1783.27094948	662.294844538	2821.56579402	376.0	-3.69673122859	-0.236395433277	-0.0433593971529	1499.84499312	773.925875677	2717.26009018	443.489221386	2.3219179574	0.0334570310864
1783.27094948	662.294844538	2821.56579402	376.0	21.5121755446	0.350359573967	0.0642625777636	2182.15849908	821.670825059	3428.54598074	424.716656602	10.3540815724	0.149194258969
1783.27094948	662.294844538	2821.56579402	376.0	4.44488659714	0.285790636308	0.0524194123822	2053.69308954	606.368883973	2946.98119383	286.919220318	3.97893573598	0.0573333679537
1783.27094948	662.294844538	2821.56579402	376.0	-13.3353132392	-0.182503909325	-0.0334746715564	1549.93405607	603.48092049	2445.30115714	291.886180579	0.475149953193	0.00684654111229
1783.27094948	662.294844538	2821.56579402	376.0	6.80529219867	0.160499453773	0.0294386378895	1886.23300162	676.595465693	3013.58159088	450.753123569	3.76943623577	0.0543146431667
1783.27094948	662.294844538	2821.56579402	376.0	11.1229415971	0.365757943092	0.0670869301342	2178.76749181	639.694741528	3135.40690942	316.944676076	6.57344533304	0.0947182324645
1783.27094948	662.294844538	2821.56579402	376.0	-3.16048907155	-0.0276717803256	-0.00507552830624	1696.04105384	610.49941841	2732.39051545	425.850043206	2.35290706509	0.0339035600157
1783.27094948	662.294844538	2821.56579402	376.0	12.7020214513	0.355537721559	0.0652123480482	2149.51358933	623.714177522	3179.96168644	406.733919586	6.25033693393	0.0900624918434
1783.27094948	662.294844538	2821.56579402	376.0	-13.2193483187	-0.20888956172	-0.0383142996552	1526.29050428	631.608434611	2448.57318367	290.674244777	0.528055088919	0.00760886295272
1783.27094948	662.294844538	2821.56579402	376.0	-16.4218901425	-0.29571734856	-0.0542401593104	1433.90000134	590.442863646	2358.21135903	333.868494041	-0.523289156938	-0.00754018958125
1783.27094948	662.294844538	2821.56579402	376.0	11.7316670435	0.232285739892	0.0426056015942	2026.37970036	813.84311502	3152.58249839	312.359683007	7.25592688101	0.104552260533
1783.27094948	662.294844538	2821.56579402	376.0	15.3878999865	0.414027013318	0.0759403912908	2227.63873151	588.030825718	3255.74551646	440.075959228	6.91658565527	0.0996626175111
1783.27094948	662.294844538	2821.56579402	376.0	12.4236577942	0.299644323135	0.0549604407805	2087.24762264	697.739789946	3172.10747271	387.120060127	6.51336055087	0.0938524575053
1783.27094948	662.294844538	2821.56579402	376.0	15.9277882631	0.292749361699	0.0536957743395	2097.13935444	783.220947106	3270.9788194	390.618517848	8.17665586456	0.117819248769
1783.27094948	662.294844538	2821.56579402	376.0	-1.29313747871	0.0332849539476	0.00610509059935	1757.55646098	587.701381186	2785.07906925	439.821227085	2.63644614397	0.0379891375212
1783.27094948	662.294844538	2821.56579402	376.0	-12.6746010994	-0.332945522622	-0.0610685111192	1418.48300274	745.334003324	2463.94358487	300.12657881	0.743439366925	0.0107123828087
1783.27094948	662.294844538	2821.56579402	376.0	-13.087285424	-0.278238147067	-0.0510341428956	1458.98004215	654.863960424	2452.29942513	338.455422555	0.485944149669	0.00700207708456
1783.27094948	662.294844538	2821.56579402	376.0	8.30299299523	0.377532639431	0.0692466323241	2172.93317379	554.610362501	3055.84020425	328.296667961	5.07214720389	0.0730856945806
1783.27094948	662.294844538	2821.56579402	376.0	-13.6883336202	-0.331794841786	-0.0608574544729	1411.58620698	680.753814235	2435.34045482	343.000433611	0.341881217502	0.00492624232711
1783.27094948	662.294844538	2821.56579402	376.0	-17.1423533482	-0.26602968229	-0.0487948793636	1464.7715395	577.842519539	2337.88301566	295.268956616	-0.578743100838	-0.00833923776424
1783.27094948	662.294844538	2821.56579402	376.0	-5.37913984104	-0.262280945085	-0.0481072900009	1480.6677959	819.486265024	2669.78982425	369.63576333	2.15523108785	0.031055202995
1783.27094948	662.294844538	2821.56579402	376.0	5.7132462316	0.175050631109	0.0321075992497	1934.42861112	751.935126626	2982.76879542	296.405057679	4.69938089787	0.0677144221595
1783.27094948	662.294844538	2821.56579402	376.0	-6.50604158305	-0.284062491171	-0.0521024378523	1457.78052208	766.3956645	2637.99355017	413.817363593	1.85563551549	0.0267382639119
1783.27094948	662.294844538	2821.56579402	376.0	3.95728026254	0.0677028499215	0.0124179842116	1806.10473115	811.235683096	2933.22306028	315.882646041	3.92554320401	0.0565640231126
1783.27094948	662.294844538	2821.56579402	376.0	14.461467934	0.304381462884	0.0558293218789	2124.42082969	799.840044161	3229.60562656	305.344752714	8.54273717993	0.123094195676
1783.27094948	662.294844538	2821.56579402	376.0	12.3833085919	0.261731829583	0.0480065718238	2035.51058579	719.37022224	3170.96899342	416.088185387	6.2194006774	0.0896167244583
1783.27094948	662.294844538	2821.56579402	376.0	-8.12369178482	-0.0844095012603	-0.0154823003045	1638.03242188	553.281387033	2592.35048541	401.036676498	1.38059334161	0.0198932758158
1783.27094948	662.294844538	2821.56579402	376.0	11.9175306823	0.298712589547	0.0547895432038	2071.14412006	655.867302066	3157.82676325	430.815341118	5.73356861835	0.0826162625123
1783.27094948	662.294844538	2821.56579402	376.0	16.4539332192	0.39127439809	0.0717671309777	2198.70118614	620.805595587	3285.82434551	466.317563776	7.13585531502	0.102822122695
1783.27094948	662.294844538	2821.56579402	376.0	18.1310655441	0.399673585453	0.0733077009269	2228.32643487	678.273662282	3333.14573751	426.545640358	8.48483034083	0.122259803182
1783.27094948	662.294844538	2821.56579402	376.0	-10.2070560492	-0.174777304063	-0.0320574658956	1555.66420451	633.869543173	2533.56699196	344.033244276	1.13324596699	0.016329192608
1783.27094948	662.294844538	2821.56579402	376.0	-0.899873206325	-0.0423351285056	-0.00776506392252	1680.0304635	646.407906677	2796.17527944	469.736909267	2.67713246747	0.0385753957849
1783.27094948	662.294844538	2821.56579402	376.0	-9.9554344608	-0.114028626514	-0.0209150085315	1610.37136253	563.729393153	2540.66666063	366.565904946	1.07686845172	0.0155168364801
1783.27094948	662.294844538	2821.56579402	376.0	7.0273704709	0.392320496733	0.0719590052702	2188.71745186	519.717111546	3019.84767545	311.413112039	4.62439240289	0.0666338962952
1783.27094948	662.294844538	2821.56579402	376.0	5.41885898675	0.300747100773	0.0551627110735	2075.92230191	608.463322162	2974.46246562	290.076841546	4.34775441044	0.0626477580755
1783.27094948	662.294844538	2821.56579402	376.0	1.0200856264	0.097636632888	0.0179084066192	1824.17233027	566.165250195	2850.34818113	460.010600663	2.96519704776	0.0427261822444
1783.27094948	662.294844538	2821.56579402	376.0	-10.123722113	-0.133047311846	-0.024403395423	1598.87311379	636.838817395	2535.9183138	300.206382609	1.18478895027	0.0170718868915
1783.27094948	662.294844538	2821.56579402	376.0	8.24293168551	0.387775738827	0.0711254106432	2168.18396418	500.98577073	3054.14553488	384.975799975	4.41051522078	0.0635520925184
1783.27094948	662.294844538	2821.56579402	376.0	4.19430955875	0.252459153375	0.0463057874862	1994.14658771	558.484833364	2939.91099783	387.279576753	3.39124641479	0.0488652221151
1783.27094948	662.294844538	2821.56579402	376.0	-5.85124470723	-0.150941202433	-0.0276854736671	1581.50508656	736.528696563	2656.46907484	338.435291716	2.02543415881	0.0291849302422
1783.27094948	662.294844538	2821.56579402	376.0	-12.6377409144	-0.262577626427	-0.0481617069748	1463.43841279	599.133278494	2464.98361924	402.411927959	0.247346485841	0.00356407040116
1783.27094948	662.294844538	2821.56579402	376.0	2.34996212093	-0.0485157591399	-0.00889870857299	1675.27542629	825.948448632	2887.8715214	386.647646475	3.2460044388	0.0467723982537
1783.27094948	662.294844538	2821.56579402	376.0	-19.3986257489	-0.308388683083	-0.0565643219154	1395.65492267	508.272158116	2274.22080538	370.293724595	-1.9951326476	-0.0287483090433
1783.27094948	662.294844538	2821.56579402	376.0	2.26755339882	0.173681805705	0.0318565307603	1906.77276361	570.667113729	2885.54630508	408.106427747	3.17353108007	0.0457281135457
1783.27094948	662.294844538	2821.56579402	376.0	0.3897826452	0.0103588524594	0.00190000962204	1735.466535	776.564192452	2832.56376781	320.533040356	2.85907676703	0.041197071571
1783.27094948	662.294844538	2821.56579402	376.0	-2.94857713928	0.0287424054581	0.00527190122122	1757.50935833	685.351213541	2738.36975005	295.509178181	2.33926455889	0.0337069821166
1783.27094948	662.294844538	2821.56579402	376.0	0.288846679209	-0.104720672043	-0.0192077534929	1621.1608462	771.941633186	2829.71579312	436.613313734	2.97104258369	0.0428104118688
1783.27094948	662.294844538	2821.56579402	376.0	-5.27055792309	0.0137700913732	0.00252569540961	1744.04197618	636.898762517	2672.85353451	291.912795815	1.98933746466	0.0286648049662
1783.27094948	662.294844538	2821.56579402	376.0	-13.5595000535	-0.201499703502	-0.0369588597766	1518.16745333	543.525753262	2438.97557867	377.282372075	0.050374042544	0.000725850757118
1783.27094948	662.294844538	2821.56579402	376.0	15.4597248087	0.384493850956	0.0705234502854	2216.6937803	696.140051663	3257.77210107	344.938269114	8.31841230993	0.119861848846
1783.27094948	662.294844538	2821.56579402	376.0	-4.46057919619	-0.0181072593914	-0.00332121412168	1710.782171	681.573287428	2695.70761721	303.352158782	2.15547002748	0.0310586459291
1783.27094948	662.294844538	2821.56579402	376.0	-13.259877165	-0.276752629651	-0.0507616708824	1447.66547179	590.929276545	2447.4296356	408.834887265	0.00693636854086	9.99476734995e-05
1783.27094948	662.294844538	2821.56579402	376.0	-7.3713742679	-0.301739939064	-0.0553448164093	1439.78611616	740.475426572	2613.57761913	433.316076401	1.59627438109	0.0230010717736
1783.27094948	662.294844538	2821.56579402	376.0	5.70741554405	0.25019404898	0.0458903244643	1990.57802918	532.864033311	2982.60427873	459.162216241	3.60151243658	0.0518949918815
1783.27094948	662.294844538	2821.56579402	376.0	18.5007417484	0.262744027703	0.0481922281188	2058.07408072	822.505844168	3343.57639483	462.996469948	8.49488878537	0.122404737541
1783.27094948	662.294844538	2821.56579402	376.0	8.38833511962	0.0652661978753	0.0119710561033	1797.64069936	826.718831341	3058.24818844	433.888657739	4.59508210343	0.0662115576863
1783.27094948	662.294844538	2821.56579402	376.0	7.18111198629	0.350061842724	0.0642079682179	2120.05543558	532.554589617	3024.18559346	371.575568263	4.19757691933	0.0604838172814
1783.27094948	662.294844538	2821.56579402	376.0	9.69901996564	0.267920185824	0.0491416334967	2035.78046425	676.407803378	3095.23002373	383.041756102	5.37527768718	0.0774535689795
1783.27094948	662.294844538	2821.56579402	376.0	13.4115411158	0.273124349176	0.0500961755642	2077.94075971	795.898869416	3199.9812506	326.141621466	7.82529502697	0.112756412492
1783.27094948	662.294844538	2821.56579402	376.0	12.700329328	0.364275300296	0.0668149853808	2184.44105985	674.633804665	3179.91394207	320.839077556	7.30608208961	0.105274958064
1783.27094948	662.294844538	2821.56579402	376.0	-0.500798978749	0.126430002651	0.0231896556587	1857.01071694	509.837902452	2807.43542134	440.586801948	2.72749449359	0.0393010733947
1783.27094948	662.294844538	2821.56579402	376.0	21.2653567203	0.365118564884	0.0669696560683	2198.88661733	794.176900356	3421.58182522	428.518307535	10.1337929962	0.146020071991
1783.27094948	662.294844538	2821.56579402	376.0	-4.35048602624	-0.13487987479	-0.0247395221552	1597.27889048	776.221584841	2698.81396843	325.313493108	2.2596107923	0.0325592333184
1783.27094948	662.294844538	2821.56579402	376.0	15.6035723198	0.273720599234	0.0502055391112	2060.16353003	757.441199718	3261.83085324	444.226123496	7.33782190538	0.105732304112
1783.27094948	662.294844538	2821.56579402	376.0	-7.97714717796	-0.0367615797197	-0.00674276957441	1691.07673779	573.207370501	2596.48533791	332.201229618	1.55640007111	0.022426513993
1783.27094948	662.294844538	2821.56579402	376.0	2.35952123441	0.104487982327	0.0191650737944	1830.46716049	666.195636988	2888.14123807	391.478440592	3.20356782343	0.0461609196459
1783.27094948	662.294844538	2821.56579402	376.0	11.8491957244	0.351313284366	0.0644375063034	2154.09401081	646.494635326	3155.89864745	355.310001317	6.5008961612	0.0936728553486
1783.27094948	662.294844538	2821.56579402	376.0	-10.4987011591	-0.272715559376	-0.0500211957769	1474.12401729	769.069793294	2525.3380333	282.14422271	1.18545581003	0.0170814958217
1783.27094948	662.294844538	2821.56579402	376.0	-15.4766964372	-0.210905114306	-0.0386839901514	1508.79044792	531.221239906	2384.88062131	344.868933481	-0.368500324709	-0.0053098029497
1783.27094948	662.294844538	2821.56579402	376.0	-3.54978754978	-0.205191765329	-0.0376360538021	1526.01963061	729.022267559	2721.40620276	466.364304588	2.26119925669	0.0325821218543
1783.27094948	662.294844538	2821.56579402	376.0	9.93226715556	0.349019776231	0.0640168334979	2148.06857019	625.098269623	3101.81124665	328.644406836	5.91016212043	0.0851608374702
1783.27094948	662.294844538	2821.56579402	376.0	-7.12776828354	-0.113878307685	-0.0208874372129	1615.7943061	667.041472126	2620.45112226	337.615344031	1.7688120589	0.0254872054597
1783.27094948	662.294844538	2821.56579402	376.0	4.44456474348	0.17678672179	0.0324260311428	1906.86425281	641.463407548	2946.97211252	398.644452161	3.45320302082	0.0497579685998
1783.27094948	662.294844538	2821.56579402	376.0	-5.08239289551	-0.191837364635	-0.0351866039316	1536.87327484	684.185109461	2678.16273456	457.104350263	1.95443430057	0.0281618775298
1783.27094948	662.294844538	2821.56579402	376.0	-8.23373977205	-0.253683211115	-0.0465303028457	1490.04856511	787.95756754	2589.24540904	311.239276399	1.63564940878	0.0235684352849
1783.27094948	662.294844538	2821.56579402	376.0	-6.41651551492	-0.119703834576	-0.0219559491152	1607.58806568	650.139880738	2640.51958708	382.791640663	1.85280587274	0.0266974909617
1783.27094948	662.294844538	2821.56579402	376.0	-3.69210897063	-0.0152214338397	-0.00279189909019	1712.5778909	682.114891897	2717.39051023	322.69772743	2.30874961765	0.033267285557
1783.27094948	662.294844538	2821.56579402	376.0	-15.2438747601	-0.41717369454	-0.0765175521901	1340.65856033	723.144615343	2391.44983811	327.646662438	0.0279554210551	0.000402815865347
1783.27094948	662.294844538	2821.56579402	376.0	-4.115340016	0.0908442888464	0.0166625621508	1822.66377737	535.373895248	2705.44876782	347.411095204	2.21100728325	0.0318588945714
1783.27094948	662.294844538	2821.56579402	376.0	-17.7945167283	-0.259312942992	-0.0475629022362	1467.56341516	554.970650677	2319.48179681	296.947730965	-0.819495916768	-0.0118082985125
1783.27094948	662.294844538	2821.56579402	376.0	8.07923025472	0.244360405803	0.0448203238817	2002.08039884	673.621631452	3049.52659131	373.824561019	4.80839743797	0.0692852656769
1783.27094948	662.294844538	2821.56579402	376.0	2.37149991419	0.0885279901591	0.0162377091268	1813.35320917	624.533561298	2888.47922441	450.592453942	3.19633407165	0.0460566869115
1783.27094948	662.294844538	2821.56579402	376.0	-12.957147026	-0.336716956373	-0.0617602634579	1389.59296182	610.056764042	2455.97136566	456.321639792	-0.220837279121	-0.00318209335909
1783.27094948	662.294844538	2821.56579402	376.0	-9.13381520886	-0.229303636104	-0.0420586273118	1512.80718947	765.581247746	2563.8491884	285.460751183	1.42898961358	0.0205906284378
1783.27094948	662.294844538	2821.56579402	376.0	13.6989350492	0.309291000191	0.0567298239529	2116.81226735	745.700696119	3208.09025951	345.577296049	7.63429499609	0.110004250664
1783.27094948	662.294844538	2821.56579402	376.0	10.903555132	0.399607734764	0.073295622664	2226.27265793	608.925694741	3129.21677596	294.018423283	6.63556361042	0.0956133085075
1783.27094948	662.294844538	2821.56579402	376.0	-14.6443365329	-0.360836195345	-0.0661841884345	1376.11049709	641.800360587	2408.36620365	390.455345972	-0.233466048205	-0.00336406409518
1783.27094948	662.294844538	2821.56579402	376.0	-2.79748871712	-0.140622153385	-0.0257927647441	1589.18233418	763.375003174	2742.63280929	390.075471931	2.53040646977	0.0364611883252
1783.27094948	662.294844538	2821.56579402	376.0	-3.90045022421	0.00423430412355	0.000776651526696	1728.47552626	563.334648999	2711.51202468	419.701849418	2.20339170666	0.0317491600383
1783.27094948	662.294844538	2821.56579402	376.0	-3.35689385291	0.00284788039229	0.000522355170999	1729.03037642	626.606350834	2726.84882533	371.212098068	2.37938624923	0.0342851044558
1783.27094948	662.294844538	2821.56579402	376.0	-12.8500804438	-0.250707372209	-0.0459844776611	1460.70616545	538.416420597	2458.99231972	459.86973367	-0.326093571638	-0.00469875463455
1783.27094948	662.294844538	2821.56579402	376.0	10.1165582652	0.288077818708	0.052838924928	2071.68306089	687.973798331	3107.01114157	347.354282339	5.93793574524	0.0855610337931
1783.27094948	662.294844538	2821.56579402	376.0	-8.13600329924	-0.0301390615687	-0.00552807438898	1697.69002002	562.321562223	2592.00310793	331.991525689	1.51928251046	0.0218916788251
1783.27094948	662.294844538	2821.56579402	376.0	-13.9410276296	-0.231020756646	-0.0423735797223	1494.39889514	576.529880911	2428.21052709	357.281751037	0.0872303371669	0.00125692128483
1783.27094948	662.294844538	2821.56579402	376.0	9.01869247537	0.305533742063	0.0560406716917	2088.45855083	650.286599645	3076.03413597	337.288985496	5.49672539282	0.0792035359197
1783.27094948	662.294844538	2821.56579402	376.0	14.7464977065	0.361032596104	0.0662202120513	2158.06036465	635.990761792	3237.64792912	443.596802687	6.71829142868	0.0968053519982
1783.27094948	662.294844538	2821.56579402	376.0	-5.96219713985	-0.00426818391886	-0.000782865722462	1725.52256904	625.380675773	2653.33847895	302.435234141	1.90543216267	0.0274557948512
1783.27094948	662.294844538	2821.56579402	376.0	12.0870346124	0.395429952624	0.0725293383389	2214.71966521	611.008117758	3162.60942816	336.881645184	6.71649608813	0.0967794825379
1783.27094948	662.294844538	2821.56579402	376.0	-0.648398438121	0.0526993281211	0.00966605431422	1780.17018896	739.832538755	2803.27080548	283.268077768	2.58512718461	0.037249671248
1783.27094948	662.294844538	2821.56579402	376.0	2.89003789608	0.290386685641	0.0532624148279	2045.87581943	555.383976544	2903.11011473	301.850318763	3.21389632335	0.0463097452932
1783.27094948	662.294844538	2821.56579402	376.0	2.76644962465	0.118176210745	0.0216757539884	1844.71549584	659.835826945	2899.62299034	395.071667557	3.25513966919	0.0469040298155
1783.27094948	662.294844538	2821.56579402	376.0	-11.2445354733	-0.283076864953	-0.0519216553472	1463.6687397	750.018187436	2504.29382741	290.606900277	1.04147384063	0.0150068276748
1783.27094948	662.294844538	2821.56579402	376.0	-5.40403665707	-0.160921936569	-0.0295161292312	1572.08812093	751.925249271	2669.08734421	345.073974011	2.10977255333	0.0304001808836
1783.27094948	662.294844538	2821.56579402	376.0	-18.8327691942	-0.351114612887	-0.0644010661935	1343.03198454	506.874080757	2290.18682037	440.280755077	-2.45670000626	-0.035399135537
1783.27094948	662.294844538	2821.56579402	376.0	-17.8555403154	-0.349988211008	-0.0641944627674	1386.72197027	614.484389305	2317.75997614	316.553616565	-0.85375018794	-0.0123018759069
1783.27094948	662.294844538	2821.56579402	376.0	-20.0670121214	-0.32379038648	-0.0593892858547	1403.0534414	559.290696669	2255.36184412	293.017706058	-1.55901682856	-0.0224642194318
1783.27094948	662.294844538	2821.56579402	376.0	14.6804548999	0.337938786748	0.0619843702765	2153.18979793	726.459545549	3235.78448788	356.135144402	7.90893170238	0.113961551907
1783.27094948	662.294844538	2821.56579402	376.0	0.334294855266	0.159357517163	0.0292291850995	1893.138511	580.611903544	2830.99814331	357.247728762	2.88028204333	0.0415026231028
1783.27094948	662.294844538	2821.56579402	376.0	-1.0980000225	-0.0205524135836	-0.00376970168444	1702.5934268	645.435258212	2790.58500097	442.556315956	2.69324903734	0.0388076230164
1783.27094948	662.294844538	2821.56579402	376.0	6.33575175988	0.173778991347	0.0318743564467	1915.86478065	716.07417396	3000.33319847	368.39424386	4.2568397016	0.0613377478617
1783.27094948	662.294844538	2821.56579402	376.0	20.8786294384	0.375388395704	0.0688533374366	2204.99904041	751.645646535	3410.67006052	454.025373574	9.53110347881	0.137335784997
1783.27094948	662.294844538	2821.56579402	376.0	7.92594080803	0.179756288588	0.0329707059039	1937.83887604	761.17385287	3045.20142871	346.188699809	5.17564879388	0.0745770719579
1783.27094948	662.294844538	2821.56579402	376.0	3.69751345204	0.125067555116	0.0229397569913	1869.92783105	761.426421519	2925.89356881	294.539316241	3.91477701163	0.0564088906575
1783.27094948	662.294844538	2821.56579402	376.0	4.39722875351	0.120872161228	0.0221702423382	1845.71859328	686.847069361	2945.63649642	413.070833773	3.472770976	0.0500399276081
1783.27094948	662.294844538	2821.56579402	376.0	8.30275696055	0.0620559179059	0.0113822299901	1786.38125939	802.799361365	3055.83354438	466.652923628	4.22924648827	0.0609401511278
1783.27094948	662.294844538	2821.56579402	376.0	2.28094941675	0.0786188915617	0.0144201928763	1803.129088	703.635090419	2885.92428254	379.160104123	3.19068849332	0.0459753385205
1783.27094948	662.294844538	2821.56579402	376.0	2.93786530491	0.195170063056	0.035797883906	1930.97781764	506.269568307	2904.45959654	467.212210594	3.21747581498	0.0463613229824
1783.27094948	662.294844538	2821.56579402	376.0	-13.2670200122	-0.128112509326	-0.0234982592307	1601.76451708	560.233069126	2447.22809547	285.230509264	0.458928662453	0.00661280493448
1783.27094948	662.294844538	2821.56579402	376.0	10.3689756718	0.2794659044	0.0512593368305	2069.75868304	719.549136155	3114.13326477	324.825445571	6.34264591728	0.091392592468
1783.27094948	662.294844538	2821.56579402	376.0	12.0083312579	0.244009591971	0.0447559779843	2020.12671023	749.471835101	3160.38876123	390.790215896	6.40131122741	0.0922379139397
1783.27094948	662.294844538	2821.56579402	376.0	13.4543578547	0.30056826047	0.0551299083768	2088.19993215	703.672107742	3201.18935306	409.317313162	6.71550073312	0.0967651402467
1783.27094948	662.294844538	2821.56579402	376.0	11.213170849	0.279785382103	0.0513179350886	2067.25229589	719.196509212	3137.95278712	351.50398202	6.42749468162	0.0926151971415
1783.27094948	662.294844538	2821.56579402	376.0	11.6564198137	0.395078618094	0.0724648969358	2181.07219963	526.108671369	3150.45934829	443.278477292	5.21022500474	0.0750752882527
1783.27094948	662.294844538	2821.56579402	376.0	-9.17393021378	-0.237857923318	-0.0436276455096	1497.70354808	692.989894788	2562.71731714	372.023874273	1.34711280826	0.0194108473813
1783.27094948	662.294844538	2821.56579402	376.0	-14.0605826119	-0.281517314809	-0.0516356043303	1433.81632274	555.297748157	2424.83720461	435.723133709	-0.512078005823	-0.00737864561704
1783.27094948	662.294844538	2821.56579402	376.0	-8.63877810651	-0.154488245784	-0.028336068559	1562.23558035	546.722321948	2577.81698595	468.859083646	0.920914223009	0.0132696573921
1783.27094948	662.294844538	2821.56579402	376.0	4.16521601048	0.18368891734	0.0336920244571	1924.41897339	683.027736958	2939.09010422	331.643393872	3.68736866841	0.0531321133776
1783.27094948	662.294844538	2821.56579402	376.0	2.90058577985	0.108279626853	0.0198605331718	1835.20822832	722.808601137	2903.40773021	345.390900752	3.25289284927	0.0468716548886
1783.27094948	662.294844538	2821.56579402	376.0	-12.1161914585	-0.191734705064	-0.035167774223	1542.4007463	637.579422225	2479.69948029	299.719311768	0.774202187705	0.0111556511197
1783.27094948	662.294844538	2821.56579402	376.0	-4.94369553264	-0.145756346047	-0.0267344728627	1588.2981119	790.516492171	2682.07617191	303.261567845	2.13325388986	0.0307385286723
1783.27094948	662.294844538	2821.56579402	376.0	-16.469995779	-0.323711427924	-0.059374803361	1375.42109725	517.117799258	2356.85402684	464.315130334	-1.74510247405	-0.0251455687904
1783.27094948	662.294844538	2821.56579402	376.0	-14.1190777938	-0.348749953372	-0.0639673428782	1389.5045598	650.815144723	2423.18672456	382.867020031	-0.0106045734821	-0.000152803652479
1783.27094948	662.294844538	2821.56579402	376.0	-11.3908519597	-0.287033557698	-0.0526473876922	1441.10676187	621.648295571	2500.16541148	437.410354036	0.425125313381	0.00612572497668
1783.27094948	662.294844538	2821.56579402	376.0	12.4989281357	0.397836705325	0.0729707823414	2203.67632654	577.445313882	3174.23127492	393.109634495	6.20676937969	0.0894347172865
1783.27094948	662.294844538	2821.56579402	376.0	0.405326585546	0.129707284393	0.0237907711652	1860.20924349	629.702443846	2833.00235031	343.09066298	2.87851395386	0.0414771463093
1783.27094948	662.294844538	2821.56579402	376.0	-12.599691496	-0.406417005078	-0.0745445717311	1337.94477497	681.244007986	2466.05720862	446.868425664	0.0740807666807	0.00106744620577
1783.27094948	662.294844538	2821.56579402	376.0	-2.09266893832	-0.1694427378	-0.0310790054658	1562.02982617	788.190413194	2762.51976308	412.299523711	2.6410442238	0.0380553922737
1783.27094948	662.294844538	2821.56579402	376.0	10.1866183435	0.264875521783	0.0485831844797	2020.40345559	651.60637884	3108.98793277	436.978098342	4.96957494493	0.0716077081402
1783.27094948	662.294844538	2821.56579402	376.0	-14.7161549825	-0.403540273701	-0.0740169247433	1340.95361242	669.618014465	2406.33979884	395.768171953	-0.2513372694	-0.00362157448704
1783.27094948	662.294844538	2821.56579402	376.0	-11.4094047322	-0.0988007185782	-0.0181219219696	1624.1788124	524.063932687	2499.6419328	351.399187711	0.737261388586	0.0106233629479
1783.27094948	662.294844538	2821.56579402	376.0	4.07620918216	0.187483554624	0.0343880327631	1937.03288672	699.127389559	2936.578718	300.418441716	3.91300325515	0.0563833322068
1783.27094948	662.294844538	2821.56579402	376.0	12.4355674176	0.213367930602	0.0391357172785	2000.1998004	827.659868046	3172.44351057	344.583842124	7.24190439025	0.104350207352
1783.27094948	662.294844538	2821.56579402	376.0	17.0774318592	0.29778003656	0.0546184953337	2112.23016412	818.093187881	3303.41676986	373.093417855	8.97528531288	0.129326877707
1783.27094948	662.294844538	2821.56579402	376.0	-4.9086662119	0.0114559214179	0.00210123283528	1733.96364886	504.872185415	2683.06454724	444.228712972	1.90025712566	0.0273812265946
1783.27094948	662.294844538	2821.56579402	376.0	-2.26797494764	0.197537343378	0.0362320879271	1940.83273716	525.620284219	2757.57338868	291.120367304	2.36321415928	0.034052077223
1783.27094948	662.294844538	2821.56579402	376.0	-3.08322509942	-0.144714096257	-0.0265433045226	1582.73835102	709.704925766	2734.57056926	442.127292477	2.3936683118	0.0344908978645
1783.27094948	662.294844538	2821.56579402	376.0	-7.67763110482	-0.224737233427	-0.0412210626243	1510.09947806	709.420447712	2604.93638098	385.416455205	1.64257654417	0.023668249916
1783.27094948	662.294844538	2821.56579402	376.0	4.47305253304	0.0960122052455	0.0176104558411	1820.93302406	742.952073621	2947.77591424	383.890816562	3.5353698538	0.0509419287292
1783.27094948	662.294844538	2821.56579402	376.0	-11.9836543072	-0.314472472113	-0.0576802039825	1429.63292502	706.966307755	2483.43910322	346.839870442	0.786286407582	0.0113297753254
1783.27094948	662.294844538	2821.56579402	376.0	-0.982467473454	0.0633163249896	0.0116134125073	1790.54266022	652.226811553	2793.84482785	351.075356077	2.72053707252	0.0392008223706
1783.27094948	662.294844538	2821.56579402	376.0	19.4361356076	0.343138731145	0.0629381385079	2160.13105224	760.035930105	3369.969148	449.802165657	8.95660653479	0.129057731049
1783.27094948	662.294844538	2821.56579402	376.0	18.9680335227	0.376327859461	0.0690256528725	2216.23829559	773.490896362	3356.7613397	367.032147742	9.82504171046	0.141571206203
1783.27094948	662.294844538	2821.56579402	376.0	-11.5291072468	-0.148619506165	-0.0272596306246	1567.63844611	518.552817981	2496.26444759	410.073183496	0.42658720855	0.00614678974857
1783.27094948	662.294844538	2821.56579402	376.0	3.32262813907	0.0709921983216	0.0130213129717	1801.47197962	780.924552851	2915.31593306	332.919400589	3.52398094902	0.0507778234729
1783.27094948	662.294844538	2821.56579402	376.0	16.4632786851	0.370200346229	0.0679017509592	2207.13617314	749.651481259	3286.08803398	329.300379575	9.07956675009	0.130829492076
1783.27094948	662.294844538	2821.56579402	376.0	-11.297697946	-0.214946919739	-0.0394253337746	1497.63996476	536.734606898	2502.79381326	468.41924161	0.117117188512	0.00168756755781
1783.27094948	662.294844538	2821.56579402	376.0	6.03806836105	0.112327659236	0.0206030189355	1840.31659897	747.143537981	2991.93386552	404.47372856	3.89644278737	0.0561447087517
1783.27094948	662.294844538	2821.56579402	376.0	4.30612634831	0.13310328369	0.0244136617187	1860.92028015	708.172812708	2943.06598211	373.972889259	3.49902353825	0.0504182066031
1783.27094948	662.294844538	2821.56579402	376.0	0.448271698974	0.132431049122	0.0242903611742	1863.17629515	656.182891609	2834.21407494	314.854888182	2.81514148576	0.0405639983539
1783.27094948	662.294844538	2821.56579402	376.0	13.9540630875	0.383671955455	0.070372699093	2219.07173221	691.74976988	3215.28886497	304.467362886	8.08492609665	0.116497494188
1783.27094948	662.294844538	2821.56579402	376.0	0.0261815798667	0.0247086963707	0.00453204262119	1747.76114648	613.201975974	2822.30452452	461.341402071	2.82869622774	0.0407593116388
1783.27094948	662.294844538	2821.56579402	376.0	4.5594480133	0.162325349634	0.0297735417524	1903.6038216	714.98209097	2950.21361956	331.627706994	3.88657775423	0.0560025613001
1783.27094948	662.294844538	2821.56579402	376.0	-12.9517695191	-0.204227515636	-0.0374591921562	1516.08396218	552.611029826	2456.12309555	387.428103543	0.184303010459	0.00265566297491
1783.27094948	662.294844538	2821.56579402	376.0	-6.97982717952	-0.0710522094418	-0.0130323201471	1655.8027077	611.848338976	2624.62537784	356.974331169	1.75342529912	0.0252654942236
1783.27094948	662.294844538	2821.56579402	376.0	7.74851328322	0.337136432189	0.0618372032628	2104.79447152	552.825962437	3040.19519437	382.574760406	4.355423204	0.0627582594236
1783.27094948	662.294844538	2821.56579402	376.0	6.7646553094	0.199703960497	0.0366294865181	1932.79660187	656.418436522	3012.43499431	423.219955921	3.86865445772	0.0557443005436
1783.27094948	662.294844538	2821.56579402	376.0	-8.71519181577	-0.12565906214	-0.0230482505759	1605.0815413	650.228214861	2575.66092286	320.351166703	1.46776348811	0.0211493297999
1783.27094948	662.294844538	2821.56579402	376.0	1.58148023169	0.0960844495306	0.0176237068105	1822.36545538	660.02269501	2866.18829928	383.800148889	3.09699697934	0.0446253167053
1783.27094948	662.294844538	2821.56579402	376.0	1.39851323704	0.0128967822361	0.00236551398314	1736.07148755	724.817903036	2861.02576514	400.136374554	3.10704552886	0.044770108485
1783.27094948	662.294844538	2821.56579402	376.0	-8.70012405001	-0.274344945153	-0.0503200559708	1462.63088967	700.353526781	2576.08606979	413.101653336	1.3350874581	0.0192375714424
1783.27094948	662.294844538	2821.56579402	376.0	4.09516319029	0.159465209675	0.0292489379447	1888.37673577	628.689022327	2937.11351781	420.04775971	3.42569279236	0.0493615676132
1783.27094948	662.294844538	2821.56579402	376.0	-13.6464824496	-0.291600445837	-0.0534850414227	1433.9858702	596.169318023	2436.52131314	406.366124911	-0.0902300399247	-0.0013001446675
1783.27094948	662.294844538	2821.56579402	376.0	10.5447549873	0.239857077883	0.0439943282984	1990.24759209	676.120325928	3119.09299381	452.725075788	4.99537313106	0.0719794399288
1783.27094948	662.294844538	2821.56579402	376.0	-14.427517117	-0.3785009563	-0.0694242399669	1378.15236776	739.519013317	2414.48390612	296.81252504	0.339034265067	0.00488521995774
1783.27094948	662.294844538	2821.56579402	376.0	16.9081133042	0.369414163078	0.0677575500876	2189.7221402	702.007715443	3298.63933543	406.909479787	8.24028025715	0.11873602676
1783.27094948	662.294844538	2821.56579402	376.0	12.2822126405	0.211805897781	0.0388492108916	1987.67925079	797.284574386	3168.11650464	383.152679457	6.69163229818	0.0964212146712
1783.27094948	662.294844538	2821.56579402	376.0	7.15958495154	0.196195525963	0.0359859732141	1953.56111427	731.973942717	3023.57819401	338.043137018	4.88626161052	0.0704072278174
1783.27094948	662.294844538	2821.56579402	376.0	-10.2280023882	-0.262679293102	-0.0481803545675	1478.87665232	726.171798807	2532.97597722	327.9275261	1.22343948773	0.0176288110623
1783.27094948	662.294844538	2821.56579402	376.0	11.7434349432	0.209374940648	0.0384033273383	1973.4795497	764.235122549	3152.91453742	415.199865178	6.04716064143	0.0871348795595
1783.27094948	662.294844538	2821.56579402	376.0	-6.12560225228	-0.251279095542	-0.0460893425426	1481.67116851	697.812092591	2648.72789619	469.244635093	1.69532118885	0.0244282592054
1783.27094948	662.294844538	2821.56579402	376.0	-12.4142020034	-0.179217354365	-0.032871855166	1539.94529562	540.723486883	2471.29091669	390.622134188	0.309023413361	0.00445278693603
1783.27094948	662.294844538	2821.56579402	376.0	-12.1797783089	-0.177779570568	-0.032608138402	1544.2864118	556.290821665	2477.90533547	377.32810201	0.463067525704	0.00667244273349
1783.27094948	662.294844538	2821.56579402	376.0	-7.17708169629	-0.141121518193	-0.0258843577023	1581.14677274	592.706669437	2619.05971187	445.206269691	1.46311600126	0.0210823631306
1783.27094948	662.294844538	2821.56579402	376.0	7.72885492148	0.349786094623	0.0641573907966	2130.08272504	562.501655983	3039.64052076	347.056139731	4.68679663508	0.0675330927245
1783.27094948	662.294844538	2821.56579402	376.0	-4.09748354295	-0.0668185484575	-0.0122557865843	1654.71259074	587.54487649	2705.95259996	463.695132723	2.06233616141	0.0297166593863
1783.27094948	662.294844538	2821.56579402	376.0	-1.60772498987	-0.0920969788223	-0.0168923292044	1632.6322657	698.928566598	2776.20277565	444.641943346	2.63445025184	0.0379603782686
1783.27094948	662.294844538	2821.56579402	376.0	-20.2447152232	-0.350694752385	-0.06432405583	1375.11273119	565.140450364	2250.34783419	310.094652632	-1.72447200428	-0.0248482997734
1783.27094948	662.294844538	2821.56579402	376.0	-2.52738936193	-0.130137861889	-0.0238697472283	1597.81121841	736.640581883	2750.2538403	415.80204001	2.54286909894	0.0366407651144
1783.27094948	662.294844538	2821.56579402	376.0	13.209973157	0.199048448281	0.0365092531697	1957.20078247	770.089347454	3194.29387802	467.003748097	6.0829319295	0.087650315987
1783.27094948	662.294844538	2821.56579402	376.0	-10.6538695316	-0.395479145233	-0.0725383611945	1365.805488	809.099870811	2520.95985558	346.054496771	1.18155122989	0.0170252338601
1783.27094948	662.294844538	2821.56579402	376.0	-2.03874204858	-0.091135318931	-0.0167159425772	1635.58994151	737.476179654	2764.04134575	390.97522459	2.6326605751	0.0379345904193
1783.27094948	662.294844538	2821.56579402	376.0	-7.06044801287	-0.281291325258	-0.051594153569	1463.66601253	798.996789082	2622.35060799	359.687806369	1.85761658194	0.0267668095381
1783.27094948	662.294844538	2821.56579402	376.0	-14.224796282	-0.215445652297	-0.0395168107662	1497.46202754	520.28063753	2420.20380786	402.46114279	-0.359182953219	-0.00517554687635
1783.27094948	662.294844538	2821.56579402	376.0	-6.91983020998	-0.156755656184	-0.0287519545459	1578.47709753	752.960930647	2626.31823181	294.880203638	1.80173017832	0.0259615299469
1783.27094948	662.294844538	2821.56579402	376.0	10.3316988363	0.269968597597	0.04951735099	2038.14662058	678.556809362	3113.08147433	396.378044387	5.5005151366	0.0792581431787
1783.27094948	662.294844538	2821.56579402	376.0	1.87400567746	0.1950578094	0.0357772944608	1931.8950535	516.862462631	2874.44209719	425.684581062	3.1021184483	0.0446991130879
1783.27094948	662.294844538	2821.56579402	376.0	4.08887845477	0.141298276526	0.0259167785263	1869.89316722	698.786951855	2936.93618986	368.256070783	3.45462738408	0.049778492566
1783.27094948	662.294844538	2821.56579402	376.0	3.17331953093	0.322712109359	0.0591915094203	2080.06191119	499.217578875	2911.10309244	331.823602376	3.14694661519	0.0453450520921
1783.27094948	662.294844538	2821.56579402	376.0	-11.3261914212	-0.111312709913	-0.0204168580177	1605.39082657	498.654859604	2501.98985112	397.944164938	0.530136714599	0.00763885755906
1783.27094948	662.294844538	2821.56579402	376.0	-16.9770743542	-0.273814689798	-0.0502227971016	1433.22285473	513.741205055	2342.54647122	395.582411428	-1.28543412402	-0.0185221055334
1783.27094948	662.294844538	2821.56579402	376.0	-2.3326447812	-0.122578020087	-0.0224831291429	1607.74814284	802.37941566	2755.74868678	345.621128281	2.58732155085	0.037281290358
1783.27094948	662.294844538	2821.56579402	376.0	-2.83327814504	0.0130136689025	0.00238695321029	1740.53250718	676.073522319	2741.62298703	325.016957528	2.431622098	0.035037782392
1783.27094948	662.294844538	2821.56579402	376.0	-3.56754502226	-0.184169273431	-0.0337801308567	1550.50273969	805.182191418	2720.90516399	365.220232879	2.43209542729	0.0350446026986
1783.27094948	662.294844538	2821.56579402	376.0	15.3688623181	0.332677086451	0.0610192748443	2153.69281151	759.547463954	3255.20835612	341.968080651	8.45380531749	0.121812756736
1783.27094948	662.294844538	2821.56579402	376.0	-22.4323459851	-0.365417311699	-0.067024451889	1346.97320066	527.71494818	2188.62239291	313.934244066	-2.66865523266	-0.0384532454273
1783.27094948	662.294844538	2821.56579402	376.0	7.4165462517	0.0938327982578	0.0172107113459	1817.1913525	759.902276363	3030.82852616	453.734897291	3.99081225926	0.0575044994129
1783.27094948	662.294844538	2821.56579402	376.0	-5.07436105735	-0.0389224609116	-0.00713911608798	1688.86302048	652.982250804	2678.38935816	336.54408688	2.10616703708	0.0303482282
1783.27094948	662.294844538	2821.56579402	376.0	-19.8187591411	-0.333930688525	-0.061249209194	1370.17452929	516.245938822	2262.3664653	375.945997183	-2.19636864535	-0.0316479631895
1783.27094948	662.294844538	2821.56579402	376.0	-6.537301994	-0.05430136971	-0.00995989906639	1674.52117752	640.577159087	2637.11151711	322.0131805	1.84864509515	0.0266375373941
1783.27094948	662.294844538	2821.56579402	376.0	-4.44920894126	-0.0851293996567	-0.0156143432973	1637.38764681	606.273080721	2696.02843643	452.3677089	2.04142094728	0.0294152874247
1783.27094948	662.294844538	2821.56579402	376.0	-5.71494261481	-0.00309471116316	-0.000567628606596	1720.55124059	525.982499425	2660.31492805	413.78118804	1.84071497617	0.0265232705501
1783.27094948	662.294844538	2821.56579402	376.0	18.1946363351	0.337244476212	0.0618570205818	2160.9436259	785.709495141	3334.9394292	388.286308161	9.23057820793	0.133005449682
1783.27094948	662.294844538	2821.56579402	376.0	-10.5107497165	-0.344564145537	-0.0631995864888	1403.76531251	741.29221899	2524.99807533	379.940543831	1.06837816806	0.0153944980988
1783.27094948	662.294844538	2821.56579402	376.0	12.7561552979	0.283077842121	0.0519218345782	2054.00398721	681.383244666	3181.48910854	446.101876665	5.96177622258	0.0859045565214
1783.27094948	662.294844538	2821.56579402	376.0	7.98141395979	0.133088629484	0.0244109738599	1891.45206891	820.744004659	3046.76664019	334.57056662	5.40912443442	0.0779412742712
1783.27094948	662.294844538	2821.56579402	376.0	-11.5362218489	-0.357036021314	-0.0654871645845	1383.53298982	679.24418586	2496.06370441	433.286528729	0.482159572696	0.00694754427516
1783.27094948	662.294844538	2821.56579402	376.0	14.4516503401	0.326979442901	0.0599742191675	2121.81135119	686.689532391	3229.32861669	420.82773311	6.97174848728	0.100457470998
1783.27094948	662.294844538	2821.56579402	376.0	-0.491341382267	0.0347596354853	0.00637557510736	1760.62165293	707.032201054	2807.70227365	340.048419665	2.78304521333	0.0401015160422
1783.27094948	662.294844538	2821.56579402	376.0	-7.14578757374	-0.127957036035	-0.0234697424863	1598.88049231	634.275075709	2619.94269613	386.787128106	1.69166411547	0.0243755636235
1783.27094948	662.294844538	2821.56579402	376.0	20.2703004645	0.32322588136	0.0592857449304	2140.09640328	804.463809888	3393.50565827	448.945445109	9.43411018328	0.135938187079
1783.27094948	662.294844538	2821.56579402	376.0	-6.06636225846	-0.0814295951877	-0.0149357291247	1645.42607599	637.575890453	2650.3993916	367.397425149	1.92852695501	0.0277885728388
1783.27094948	662.294844538	2821.56579402	376.0	-2.18012201236	0.146995479285	0.0269617533538	1882.81738989	540.561039323	2760.05221705	336.673787835	2.4944538453	0.0359431389813
1783.27094948	662.294844538	2821.56579402	376.0	4.41708564296	0.00738788461316	0.00135507788209	1727.94892001	753.807768641	2946.19677162	464.440082968	3.50386728481	0.0504880012221
1783.27094948	662.294844538	2821.56579402	376.0	-1.80172009183	-0.182097333433	-0.0334000978416	1549.01593095	772.755977447	2770.72907621	448.957167804	2.63585094765	0.0379805612054
1783.27094948	662.294844538	2821.56579402	376.0	10.9175244276	0.212537248475	0.0389833544525	1992.41385791	796.64244488	3129.61092883	340.554626036	6.56577605186	0.0946077240901
1783.27094948	662.294844538	2821.56579402	376.0	5.78536660142	0.262530139247	0.0481529969273	2003.55851106	573.142686094	2984.80371911	408.102521956	3.60301628455	0.0519166611607
1783.27094948	662.294844538	2821.56579402	376.0	-4.0611146841	0.0211170734565	0.0038732709935	1744.41513581	516.782745033	2706.97877124	445.780890397	2.07762349287	0.0299369379377
1783.27094948	662.294844538	2821.56579402	376.0	-2.8428918027	-0.22436624339	-0.0411530160291	1513.38600306	827.687646579	2741.35173136	400.278081717	2.55326467187	0.0367905572316
1783.27094948	662.294844538	2821.56579402	376.0	-19.2733304804	-0.37180792863	-0.068196612001	1361.80194384	598.299689195	2277.75609382	317.654460787	-1.36813963517	-0.0197138275962
1783.27094948	662.294844538	2821.56579402	376.0	-15.0914431796	-0.298003200686	-0.0546594278587	1429.09160132	592.951096077	2395.75079544	373.708098044	-0.336233438067	-0.00484486221998
1783.27094948	662.294844538	2821.56579402	376.0	-8.1226652772	-0.0699546914312	-0.0128310145692	1658.24120558	603.681928741	2592.379449	330.456314678	1.54859361932	0.0223140290968
1783.27094948	662.294844538	2821.56579402	376.0	7.9397849715	0.169511257469	0.0310915732703	1942.6646708	811.696523522	3045.5920509	291.230856571	5.79345680817	0.0834792047287
1783.27094948	662.294844538	2821.56579402	376.0	16.0673466427	0.348043356275	0.0638377395955	2183.47866595	786.524981089	3274.9165509	304.912903861	9.26165093173	0.133453183454
1783.27094948	662.294844538	2821.56579402	376.0	8.08922549364	0.162903794474	0.0298796394853	1894.09873794	708.832161794	3049.80861355	446.877713821	4.19818151262	0.0604925290002
1783.27094948	662.294844538	2821.56579402	376.0	0.382493697018	0.161538075974	0.0296291408609	1895.43013111	615.051998362	2832.35810534	321.875975869	2.81874689747	0.0406159495313
1783.27094948	662.294844538	2821.56579402	376.0	-11.5634106193	-0.37666394305	-0.0690872969644	1377.50471066	755.763472504	2495.29655536	362.0283722	0.890717028879	0.012834539321
1783.27094948	662.294844538	2821.56579402	376.0	-0.201451650523	0.0100168866449	0.00183728661866	1735.55354462	757.356703277	2815.88170316	322.971455262	2.79152652959	0.0402237252102
1783.27094948	662.294844538	2821.56579402	376.0	-13.4830111216	-0.268231172457	-0.0491986743317	1454.94672874	582.309137577	2441.13376421	403.877897891	-0.0413330822894	-0.000595577554603
1783.27094948	662.294844538	2821.56579402	376.0	8.89360952018	0.145104189651	0.026614855035	1880.85624328	750.093246746	3072.5048381	441.555348073	4.60415024706	0.0663422225801
1783.27094948	662.294844538	2821.56579402	376.0	-5.98510613711	-0.1422138867	-0.0260847187637	1588.38283834	706.539480262	2652.69208652	357.769767916	1.98931517434	0.0286644837801
1783.27094948	662.294844538	2821.56579402	376.0	10.1916632645	0.261883705901	0.0480344288153	2021.09144659	666.12449274	3109.13027853	421.914339203	5.1543756599	0.0742705426498
1783.27094948	662.294844538	2821.56579402	376.0	4.09888748182	0.0891127424011	0.0163449637566	1817.56594304	761.119881026	2937.21860114	358.532777076	3.59264514217	0.0517672210687
1783.27094948	662.294844538	2821.56579402	376.0	-0.834316957324	0.170777769971	0.0313238756366	1907.66784072	518.213271007	2798.02499214	372.143880418	2.71494917094	0.0391203050568
1783.27094948	662.294844538	2821.56579402	376.0	-3.91372823687	0.0859082972133	0.0157572078528	1816.23593795	517.617765751	2711.13737682	377.283673116	2.23269160889	0.0321713488312
1783.27094948	662.294844538	2821.56579402	376.0	-4.95588666758	0.0994082552755	0.0182333556998	1834.22252667	550.196983676	2681.73219102	297.312680675	2.01533427837	0.0290393988237
1783.27094948	662.294844538	2821.56579402	376.0	20.4715799981	0.383895972866	0.0704137881266	2218.82960795	750.570679086	3399.18489274	429.784605704	9.6601046449	0.139194591425
1783.27094948	662.294844538	2821.56579402	376.0	16.211249185	0.311055213272	0.0570534140264	2133.3776527	813.710461911	3278.97685581	331.888741197	9.06807499534	0.130663904832
1783.27094948	662.294844538	2821.56579402	376.0	-5.87918426993	-0.241536214838	-0.0443023138001	1497.42767789	775.935035712	2655.68074169	382.318028093	2.03405103901	0.0293090927811
1783.27094948	662.294844538	2821.56579402	376.0	1.10919278842	0.208166460211	0.0381816691509	1948.12174752	616.279719441	2852.86239833	288.460931371	2.82195528869	0.0406621799523
1783.27094948	662.294844538	2821.56579402	376.0	10.0676154292	0.187904156907	0.0344651791832	1946.15230839	766.304642967	3105.63018725	393.173235888	5.59279362513	0.0805878043967
1783.27094948	662.294844538	2821.56579402	376.0	8.13707400341	0.297962121429	0.0546518931454	2066.34547784	620.645249661	3051.15869074	364.167963232	4.81554230942	0.0693882177151
1783.27094948	662.294844538	2821.56579402	376.0	-5.60439152188	-0.22933095889	-0.0420636388279	1506.12892983	742.852804587	2663.43419988	414.452465455	2.01152453494	0.0289845033853
1783.27094948	662.294844538	2821.56579402	376.0	15.1895154967	0.385492961073	0.0707067059928	2217.43752077	690.903920176	3250.14796755	341.806526603	8.22092894815	0.118457189455
1783.27094948	662.294844538	2821.56579402	376.0	-11.5702313844	-0.392294319594	-0.0719542038874	1365.27850492	770.736253988	2495.10410299	359.089344083	0.912532107781	0.0131488776337
1783.27094948	662.294844538	2821.56579402	376.0	0.690798625594	0.0670648895247	0.0123009701989	1792.53372204	662.387776398	2841.05713175	386.135633311	2.98456018809	0.0430051900301
1783.27094948	662.294844538	2821.56579402	376.0	22.1618564396	0.37766329255	0.0692705965793	2216.9601049	798.541202316	3446.87715464	431.375847424	10.5175590388	0.151549842058
1783.27094948	662.294844538	2821.56579402	376.0	-10.5078286792	-0.219551850764	-0.0402699652905	1505.03294228	599.471677772	2525.08049431	420.575874257	0.747553536438	0.0107716647902
1783.27094948	662.294844538	2821.56579402	376.0	-7.52617191046	-0.117895560878	-0.0216242774905	1606.64018153	600.431398943	2609.2099018	402.138321326	1.54802727419	0.0223058685042
1783.27094948	662.294844538	2821.56579402	376.0	2.00343009702	0.0633845027133	0.0116259175923	1787.57510187	726.678912481	2878.09389235	363.83987799	3.13990634194	0.0452436072325
1783.27094948	662.294844538	2821.56579402	376.0	13.3595261825	0.266964427506	0.0489663293298	2074.69363383	814.709262481	3198.51361503	309.110718714	8.02645092788	0.115654912505
1783.27094948	662.294844538	2821.56579402	376.0	1.32059646819	0.114713545489	0.0210406356362	1842.71807151	671.499942327	2858.82729224	344.609278405	3.00466168304	0.0432948369315
1783.27094948	662.294844538	2821.56579402	376.0	-7.1615485856	-0.122887516615	-0.0225398966645	1602.04099263	611.526821141	2619.49798881	405.93017504	1.62385737767	0.0233985212921
1783.27094948	662.294844538	2821.56579402	376.0	5.18014039591	0.0733115664283	0.0134467289854	1794.69472155	713.288493807	2967.72686351	459.743648161	3.58672482549	0.051681913912
1783.27094948	662.294844538	2821.56579402	376.0	2.60380256048	0.183229962718	0.033607843492	1917.60604117	522.374469576	2895.03379641	455.053285662	3.18808173143	0.0459377771099
1783.27094948	662.294844538	2821.56579402	376.0	14.9332952353	0.221380414961	0.0406053585768	2001.83912804	815.339508736	3242.9185443	425.739907528	7.37639194501	0.106288068372
1783.27094948	662.294844538	2821.56579402	376.0	4.18294677184	0.337682021536	0.0619372746764	2111.8705998	536.753045481	2939.59038932	290.966744032	3.70552072172	0.0533936703418
1783.27094948	662.294844538	2821.56579402	376.0	1.90368699915	-0.0337634557602	-0.00619285688925	1690.21462256	823.615694334	2875.27957521	361.449258324	3.15235677073	0.0454230082238
1783.27094948	662.294844538	2821.56579402	376.0	-10.9668970642	-0.0646391087943	-0.0118560360958	1664.91616163	552.733631273	2512.12757779	294.477784891	0.955457727222	0.0137674024095
1783.27094948	662.294844538	2821.56579402	376.0	13.7841794084	0.387519223089	0.0710783608013	2185.47345559	584.959886875	3210.49548519	440.062142734	6.23876852384	0.0898958000553
1783.27094948	662.294844538	2821.56579402	376.0	-8.26486695288	-0.0588088255011	-0.0107866517794	1661.2762837	511.282027683	2588.36713516	415.808823773	1.25549037424	0.0180906393983
1783.27094948	662.294844538	2821.56579402	376.0	-11.6588882975	-0.220027064617	-0.0403571285064	1495.281107	547.323615639	2492.60258986	449.997867217	0.157394783964	0.00226793636836
1783.27094948	662.294844538	2821.56579402	376.0	-0.29170702881	0.162581031278	0.0298204386057	1897.67152156	624.247787866	2813.33508828	291.415778846	2.63351317203	0.0379468756776
1783.27094948	662.294844538	2821.56579402	376.0	-6.12739379742	-0.131029925517	-0.0240333685835	1600.28338122	716.038359645	2648.67734657	332.355605704	1.96518120308	0.0283167320329
1783.27094948	662.294844538	2821.56579402	376.0	2.59466169648	0.0429521331456	0.00787823425268	1765.52186461	697.979456937	2894.77588092	431.274559371	3.26004588982	0.0469747246371
1783.27094948	662.294844538	2821.56579402	376.0	-18.2747866347	-0.260175872362	-0.0477211798169	1455.7857442	520.472168167	2305.93066541	329.672753037	-1.22429509858	-0.0176411397489
1783.27094948	662.294844538	2821.56579402	376.0	-2.6100236042	-0.202386599362	-0.0371215332652	1532.1158632	800.179525413	2747.92226079	415.62687218	2.56395054704	0.0369445323782
1783.27094948	662.294844538	2821.56579402	376.0	1.48127080174	-0.104078663751	-0.0190899970195	1621.16751503	785.761495841	2863.36082428	456.431813405	3.13130942639	0.0451197323687
1783.27094948	662.294844538	2821.56579402	376.0	-3.69159697778	-0.105431116354	-0.0193380624274	1623.87416844	747.070476076	2717.40495644	346.460311924	2.3717539726	0.0341751292882
1783.27094948	662.294844538	2821.56579402	376.0	-17.2031735271	-0.347047347751	-0.063655052779	1386.61655548	609.591128244	2336.16693429	339.959250566	-0.784331179721	-0.0113016020133
1783.27094948	662.294844538	2821.56579402	376.0	4.56706968711	0.1647212159	0.0302129889766	1894.02434667	602.242191074	2950.4286701	454.162132353	3.47914008313	0.050131701486
1783.27094948	662.294844538	2821.56579402	376.0	3.20855149261	0.209252939924	0.0383809500961	1960.13960439	665.66178404	2912.09718542	286.295796994	3.6185016543	0.0521397932897
1783.27094948	662.294844538	2821.56579402	376.0	15.9421080948	0.33088188363	0.0606900006658	2150.16226382	762.660624502	3271.38286287	358.559974553	8.52429521999	0.122828461383
1783.27094948	662.294844538	2821.56579402	376.0	-2.96777702763	0.0442173929053	0.00811030684251	1771.17363098	582.203266834	2737.82801257	384.451114749	2.41744945476	0.0348335656305
1783.27094948	662.294844538	2821.56579402	376.0	-5.69613552547	-0.228439823751	-0.0419001877753	1511.78905492	810.305345726	2660.84558245	338.751181802	2.0910683538	0.0301306679222
1783.27094948	662.294844538	2821.56579402	376.0	-7.94436291457	-0.201870503657	-0.0370268715439	1533.99810438	724.940004603	2597.41036747	338.472258489	1.65771156197	0.023886333746
1783.27094948	662.294844538	2821.56579402	376.0	-1.28314365736	-0.0668698163814	-0.012265190092	1658.70338669	734.212336421	2785.3610515	392.445328387	2.74206156804	0.0395109736028
1783.27094948	662.294844538	2821.56579402	376.0	9.94474908689	0.267619566253	0.049086494177	2024.00510456	648.368456447	3102.16343256	429.789871554	4.94175674881	0.0712068695794
1783.27094948	662.294844538	2821.56579402	376.0	-15.1848783066	-0.333767374748	-0.0612192543559	1408.75241057	660.909162258	2393.11446186	323.452889028	-0.0151763608203	-0.000218679550725
1783.27094948	662.294844538	2821.56579402	376.0	2.86178875912	0.148744725209	0.0272825981675	1878.10580752	612.967270159	2902.31304675	411.239969067	3.26412144676	0.0470334502414
1783.27094948	662.294844538	2821.56579402	376.0	15.1274419193	0.369158393507	0.067710637107	2208.4355447	745.186312704	3248.39652073	294.774663321	8.85128657983	0.127540152447
1783.27094948	662.294844538	2821.56579402	376.0	5.50697435911	0.39458085333	0.072373597456	2189.76192221	498.512941605	2976.94869882	288.673835013	4.1528083146	0.0598387365216
1783.27094948	662.294844538	2821.56579402	376.0	3.10204802232	0.0647832779977	0.0118824794567	1787.65391945	670.972902185	2909.09211993	450.465298301	3.31225327084	0.0477269923752
1783.27094948	662.294844538	2821.56579402	376.0	-18.7961763346	-0.359515313468	-0.0659419136955	1358.40459983	559.773624204	2291.21931198	373.041087948	-1.68771071569	-0.0243185982088
1783.27094948	662.294844538	2821.56579402	376.0	2.94502700281	0.127531636574	0.0233917161728	1861.48659022	724.345999572	2904.66166856	318.829078762	3.40530146839	0.0490677445013
1783.27094948	662.294844538	2821.56579402	376.0	-11.0273286253	-0.377914190474	-0.0693166160077	1370.42669086	720.40353004	2510.42246153	419.592240634	0.750396088894	0.0108126237593
1783.27094948	662.294844538	2821.56579402	376.0	-3.92807102202	-0.0691506235892	-0.0126835333069	1658.42084561	701.434409148	2710.7326857	350.877430938	2.31892265408	0.0334138710963
1783.27094948	662.294844538	2821.56579402	376.0	-2.29167364054	0.121472135162	0.0222802889145	1854.32200335	545.160848745	2756.90471447	357.421862369	2.50287493764	0.0360644803695
1783.27094948	662.294844538	2821.56579402	376.0	-1.14175657374	0.186261713698	0.0341639240092	1925.8557129	547.31827544	2789.35038109	316.176392742	2.59405581677	0.03737832589
1783.27094948	662.294844538	2821.56579402	376.0	1.9473565235	0.0474583900012	0.00870476705819	1773.9908631	780.482340815	2876.51173958	322.03853566	3.1366367129	0.0451964944222
1783.27094948	662.294844538	2821.56579402	376.0	-0.56557616177	0.0785998206267	0.0144166949059	1805.25365593	573.477636547	2805.6076905	426.876398028	2.76333105425	0.0398174503494
1783.27094948	662.294844538	2821.56579402	376.0	-6.38206389342	0.0442287291058	0.00811238611625	1774.34172821	531.844957119	2641.49166225	335.304976918	1.82394643527	0.0262816489232
1783.27094948	662.294844538	2821.56579402	376.0	-5.48854793212	0.0385420058748	0.00706933343265	1765.51160173	514.068683866	2666.70280298	387.122517387	1.93570363257	0.0278919831783
1783.27094948	662.294844538	2821.56579402	376.0	-2.06411321862	0.00482997166128	0.000885908228408	1732.39508679	733.842372689	2763.32548149	297.088022013	2.4731116595	0.0356356146903
1783.27094948	662.294844538	2821.56579402	376.0	2.54922124427	-0.0832925707973	-0.0152774341154	1640.73380871	801.51428293	2893.49374866	451.245657026	3.28643742704	0.0473550061533
1783.27094948	662.294844538	2821.56579402	376.0	5.34860672551	0.329452060923	0.0604277441165	2085.54800392	508.854183107	2972.48025184	378.078064821	3.5239036736	0.0507767099943
1783.27094948	662.294844538	2821.56579402	376.0	11.5600754603	0.325669352892	0.0597339238614	2101.08513616	618.100458673	3147.74092897	428.555334138	5.53184594304	0.0797095957211
1783.27094948	662.294844538	2821.56579402	376.0	-3.43969682889	-0.291764694331	-0.0535151677056	1452.27489314	823.892463264	2724.51248488	448.345128478	2.38999522432	0.034437971532
1783.27094948	662.294844538	2821.56579402	376.0	5.64520548514	0.0285852764359	0.00524308078428	1751.25624343	813.150778808	2980.84898099	416.441958757	3.76200219883	0.0542075244787
1783.27094948	662.294844538	2821.56579402	376.0	-7.48928167443	-0.25469851628	-0.0467165290316	1490.9106853	826.564588555	2610.25078408	292.775510218	1.74816217826	0.0251896567473
1783.27094948	662.294844538	2821.56579402	376.0	10.8366557505	0.223435799244	0.0409823549605	2018.09279451	820.091654969	3127.32916589	289.144716416	7.10815408783	0.102422969565
1783.27094948	662.294844538	2821.56579402	376.0	-3.56322197924	-0.0181324545112	-0.00332583538356	1705.18473708	583.039437448	2721.02714149	432.802966967	2.24986527114	0.0324188079415
1783.27094948	662.294844538	2821.56579402	376.0	15.9871899423	0.36869412148	0.0676254808291	2186.71803665	689.435175094	3272.65487686	396.501665112	7.93041242569	0.114271072416
1783.27094948	662.294844538	2821.56579402	376.0	-3.75492640275	0.126022325462	0.0231148799453	1860.99104547	507.280704992	2715.61807505	347.346324586	2.25595674128	0.0325065812864
1783.27094948	662.294844538	2821.56579402	376.0	-14.2286458673	-0.220971832928	-0.0405304168979	1497.46810127	541.984412659	2420.09518928	380.642675346	-0.178397388054	-0.00257056755121
1783.27094948	662.294844538	2821.56579402	376.0	-8.48469494847	-0.389368719756	-0.0714175934989	1366.15275964	785.588804855	2582.16454363	430.422979134	1.39870590035	0.0201542636938
1783.27094948	662.294844538	2821.56579402	376.0	15.7875628502	0.263897800847	0.048403851953	2047.13121443	764.456311292	3267.02226711	455.43474139	7.29570171318	0.105125384916
1783.27094948	662.294844538	2821.56579402	376.0	-7.01981633557	-0.0982110369739	-0.0180137632014	1632.68012783	683.412897147	2623.49705749	307.404032512	1.77377604199	0.0255587325935
1783.27094948	662.294844538	2821.56579402	376.0	4.06723326803	0.0645406632559	0.0118379793206	1789.9640825	776.776398516	2936.32545667	369.584975661	3.53146366644	0.0508856436087
1783.27094948	662.294844538	2821.56579402	376.0	6.16105378836	0.19951873167	0.0365955120452	1953.02614696	710.32105271	2995.40398026	332.056780594	4.49763552813	0.0648074283592
1783.27094948	662.294844538	2821.56579402	376.0	-8.66447164636	-0.218030001511	-0.0399908293307	1507.9092817	623.11256423	2577.09202581	446.070179884	1.12439295946	0.0162016276579
1783.27094948	662.294844538	2821.56579402	376.0	-14.2246688914	-0.238450747852	-0.0437363807506	1488.22907499	581.892502771	2420.20740227	350.085824511	0.0469987002133	0.00067721470048
1783.27094948	662.294844538	2821.56579402	376.0	-3.98355942195	-0.0927450679865	-0.0170112010247	1636.59232704	741.505646962	2709.16704399	331.069069982	2.30660389529	0.0332363673674
1783.27094948	662.294844538	2821.56579402	376.0	1.37156524217	0.267894620213	0.0491369442797	2016.90913617	521.301468214	2860.26540974	322.054805355	2.91485891843	0.0420008489687
1783.27094948	662.294844538	2821.56579402	376.0	10.5272645343	0.208920327181	0.0383199426231	1971.65370532	753.143119792	3118.59948917	393.802664055	5.75303892419	0.0828968144697
1783.27094948	662.294844538	2821.56579402	376.0	3.04946393213	-0.0395776762931	-0.00725929499139	1682.47743288	772.829689951	2907.60842523	452.301302401	3.34057333938	0.0481350625271
1783.27094948	662.294844538	2821.56579402	376.0	-0.289366722302	0.251212408874	0.0460771109453	2000.0421438	522.158818158	2813.40112157	291.200159612	2.60947075421	0.0376004431442
1783.27094948	662.294844538	2821.56579402	376.0	-3.75719440322	0.125482601021	0.0230158842666	1861.13020567	539.814771392	2715.55408193	314.609104863	2.22761428099	0.0320981884869
1783.27094948	662.294844538	2821.56579402	376.0	10.3768703524	0.362789440203	0.0665424505141	2158.0579965	596.963221996	3114.35601837	359.334799874	5.72335483327	0.0824690898166
1783.27094948	662.294844538	2821.56579402	376.0	12.4959605947	0.340221794397	0.0624031170941	2160.21079314	714.61001655	3174.1475438	299.326734103	7.53452369314	0.10856662382
1783.27094948	662.294844538	2821.56579402	376.0	0.73329694151	0.1466002164	0.0268892546589	1878.35018267	612.8123714	2842.25624969	351.09369562	2.93039680949	0.0422247378889
1783.27094948	662.294844538	2821.56579402	376.0	6.83629499776	0.13639851892	0.0250180702348	1880.5521182	771.244227	3014.45635526	362.660010053	4.59452125478	0.0662034762936
1783.27094948	662.294844538	2821.56579402	376.0	15.2192084586	0.3288138954	0.0603106924799	2137.12364703	727.041755185	3250.98577401	386.820371798	7.79106196908	0.112263140765
1783.27094948	662.294844538	2821.56579402	376.0	2.55223168024	-0.0196804068885	-0.0036097591505	1702.69961918	773.877952594	2893.5786901	417.001118322	3.27810739046	0.0472349768077
1783.27094948	662.294844538	2821.56579402	376.0	5.16790561567	0.213475492149	0.0391554461022	1959.62917865	665.482091545	2967.38165114	342.270380947	3.94550357289	0.0568516364969
1783.27094948	662.294844538	2821.56579402	376.0	-8.71845284781	-0.0260508500086	-0.00477821900378	1702.74798428	555.818914712	2575.5689107	317.002011709	1.40668342877	0.020269213671
1783.27094948	662.294844538	2821.56579402	376.0	-4.70999915606	-0.110596648869	-0.0202855188681	1615.70263717	665.506775539	2688.67006894	407.460656227	2.14001737002	0.0308359851588
1783.27094948	662.294844538	2821.56579402	376.0	0.295469317164	0.100875549274	0.0185024851933	1828.69234898	588.479243252	2829.90265521	412.731062975	2.90818087748	0.0419046235948
1783.27094948	662.294844538	2821.56579402	376.0	-4.69581515074	-0.19237514022	-0.0352852421534	1536.56313546	691.300173319	2689.07027998	461.206971198	2.02517442996	0.0291811877516
1783.27094948	662.294844538	2821.56579402	376.0	5.19213621924	0.351988341002	0.0645613244684	2121.60545544	511.466431815	2968.06533356	334.993446305	3.71929019938	0.0535920778008
1783.27094948	662.294844538	2821.56579402	376.0	12.3950327098	0.23234480951	0.0426164360804	1997.35767378	738.485344703	3171.29979712	435.456778634	6.04530152557	0.0871080911466
1783.27094948	662.294844538	2821.56579402	376.0	-4.44038521335	-0.206491109923	-0.0378743781956	1525.26322543	724.175465793	2696.27740372	446.838712497	2.14236542573	0.0308698188146
1783.27094948	662.294844538	2821.56579402	376.0	3.19710358676	0.0658894064276	0.0120853643484	1788.7310542	672.725525869	2911.77417522	450.317595155	3.32548398125	0.0479176366174
1783.27094948	662.294844538	2821.56579402	376.0	13.1394029657	0.267426470706	0.0490510767985	2066.80251593	786.754447765	3192.30269364	338.745729943	7.54520759923	0.108720570594
1783.27094948	662.294844538	2821.56579402	376.0	-12.838881065	-0.18278976877	-0.0335271035894	1534.4805724	530.621088265	2459.30831756	394.206656893	0.149874827531	0.00215957964742
1783.27094948	662.294844538	2821.56579402	376.0	0.987545873402	0.133419880624	0.0244717315892	1863.47262398	657.40237705	2849.43005059	328.555049559	2.92058687166	0.0420833843178
1783.27094948	662.294844538	2821.56579402	376.0	-8.05534627526	-0.0892633572506	-0.016372589371	1634.64017249	571.092034509	2594.27889893	388.546691932	1.44880792756	0.0208761949216
1783.27094948	662.294844538	2821.56579402	376.0	-9.96280136628	-0.13896787762	-0.0254893392554	1594.42326974	657.360854857	2540.45879854	288.674673945	1.21952784453	0.0175724473275
1783.27094948	662.294844538	2821.56579402	376.0	1.58348116487	0.183087017231	0.0335816245839	1917.76097513	614.123681094	2866.24475692	334.360100698	2.9957547287	0.0431664946499
1783.27094948	662.294844538	2821.56579402	376.0	-14.7904170463	-0.265077397825	-0.048620212367	1465.3970903	600.805629462	2404.24444585	338.041726084	-0.036997839345	-0.000533110077017
1783.27094948	662.294844538	2821.56579402	376.0	1.98970470773	0.260593707069	0.0477978186113	2012.30264824	582.825228141	2877.70662146	282.578745076	3.05417010325	0.0440082147442
1783.27094948	662.294844538	2821.56579402	376.0	-6.39745917911	0.00588877357412	0.00108011254111	1735.37188868	589.097458336	2641.05727414	316.587927125	1.84000300749	0.0265130116354
1783.27094948	662.294844538	2821.56579402	376.0	-21.1516111785	-0.327528622521	-0.0600749491051	1396.10466494	543.844746055	2224.75916812	284.809757125	-1.92835857427	-0.0277861466034
1783.27094948	662.294844538	2821.56579402	376.0	-5.39306033897	0.136795628952	0.0250909077315	1876.2625383	502.17807925	2669.39704825	290.956430692	1.91412582427	0.0275810637503
1783.27094948	662.294844538	2821.56579402	376.0	6.84845329879	0.182890925203	0.0335456575941	1910.960597	652.663683375	3014.79940972	451.175129344	3.76609588799	0.0542665113544
1783.27094948	662.294844538	2821.56579402	376.0	7.32508561408	0.332986204972	0.0610759730323	2111.18198612	581.818869177	3028.24790409	335.247048792	4.67449092759	0.0673557770546
1783.27094948	662.294844538	2821.56579402	376.0	-4.89317858914	0.00500742034799	0.000918455676447	1734.68746716	653.144972367	2683.50154071	295.669101184	2.06134293162	0.0297023477179
1783.27094948	662.294844538	2821.56579402	376.0	-0.188590878952	-0.034069396731	-0.0062489722544	1689.52772982	702.389202376	2816.24457829	424.327646091	2.8790528345	0.0414849111599
1783.27094948	662.294844538	2821.56579402	376.0	6.83692404507	0.0517657726204	0.00949482256427	1771.02546878	777.277252234	3014.47410424	466.171383226	3.79947289828	0.054747448102
1783.27094948	662.294844538	2821.56579402	376.0	-11.7288121948	-0.319877104941	-0.0586715159466	1424.60004923	710.778228348	2490.62964109	355.251363509	0.827050160185	0.0119171492822
1783.27094948	662.294844538	2821.56579402	376.0	-8.76954122706	-0.293862136341	-0.0538998782724	1449.53020888	748.003293212	2574.12741847	376.593916372	1.46750609716	0.0211456209965
1783.27094948	662.294844538	2821.56579402	376.0	-4.87740063849	-0.0976405379622	-0.0179091228837	1629.18903359	668.724282975	2683.94672597	386.0334094	2.14111327093	0.0308517762383
1783.27094948	662.294844538	2821.56579402	376.0	-9.77022897607	-0.217024645344	-0.0398064279795	1506.46700339	598.562582794	2545.89235523	440.862769054	0.834889878704	0.012030113526
1783.27094948	662.294844538	2821.56579402	376.0	1.60428465889	0.255430788182	0.0468508415595	2001.8085899	526.056495547	2866.8317412	338.966655744	2.98920366644	0.0430720989401
1783.27094948	662.294844538	2821.56579402	376.0	17.7159882536	0.371696634023	0.0681761984636	2216.88362025	794.575890554	3321.43405866	309.974547851	9.98912436121	0.143935509527
1783.27094948	662.294844538	2821.56579402	376.0	-17.9340985715	-0.246516415475	-0.0452157768663	1467.48087953	511.539042475	2315.54340326	336.523481257	-1.16597206593	-0.0168007502296
1783.27094948	662.294844538	2821.56579402	376.0	6.10681913819	0.132329335601	0.0242717049892	1885.09979396	792.38778501	2993.87371393	316.386134953	4.75549269352	0.0685229494744
1783.27094948	662.294844538	2821.56579402	376.0	-4.69695514191	-0.294768260801	-0.0540660786501	1446.84610686	773.723559734	2689.03811438	468.468447787	2.06367628813	0.0297359695696
1783.27094948	662.294844538	2821.56579402	376.0	-8.51922274867	-0.418690324362	-0.0767957308073	1345.01234671	827.846361336	2581.19031903	408.331610987	1.50659156699	0.0217088122044
1783.27094948	662.294844538	2821.56579402	376.0	5.70071101758	0.115166525346	0.0211237207165	1846.70436572	752.978300179	2982.41510611	382.732440213	3.95845818474	0.0570383023738
1783.27094948	662.294844538	2821.56579402	376.0	-2.3151308468	0.0320606216012	0.00588052487183	1757.71378697	596.8121588	2756.24285396	401.716908191	2.51926376698	0.0363006306482
1783.27094948	662.294844538	2821.56579402	376.0	-10.8422446652	-0.129260456658	-0.0237088145008	1585.55004379	505.604251697	2515.64472724	424.490431753	0.523237403507	0.00753944385456
1783.27094948	662.294844538	2821.56579402	376.0	0.812527981091	0.0362901299213	0.00665629675739	1760.29760637	682.932524584	2844.4918056	401.261674645	3.01557388807	0.0434520733151
1783.27094948	662.294844538	2821.56579402	376.0	8.69791276154	0.197291672641	0.0361870272635	1949.43750531	728.458122285	3066.98312529	389.087497698	5.00971679658	0.0721861209881
1783.27094948	662.294844538	2821.56579402	376.0	-6.13285665773	-0.0854462220365	-0.0156724545188	1640.41175028	623.731147362	2648.52320837	384.380310727	1.88691910004	0.0271890360237
1783.27094948	662.294844538	2821.56579402	376.0	-15.0853109948	-0.201431938986	-0.0369464304817	1519.91646926	536.189471558	2395.92381907	339.817878253	-0.213820681271	-0.00308098964368
1783.27094948	662.294844538	2821.56579402	376.0	-3.02544733647	-0.0883194374422	-0.0161994566108	1640.25710046	755.158544984	2736.20080686	340.785161414	2.46423422995	0.0355076978379
1783.27094948	662.294844538	2821.56579402	376.0	6.58818038931	0.203380878853	0.0373039029445	1936.03818598	647.567380583	3007.45563833	423.85007177	3.80086853965	0.0547675582083
1783.27094948	662.294844538	2821.56579402	376.0	1.95510179094	0.0304426709228	0.00558376209149	1754.02895598	778.312693598	2876.73027739	344.38862781	3.10606494696	0.0447559790628
1783.27094948	662.294844538	2821.56579402	376.0	2.47940988952	0.0358089330288	0.00656803613881	1771.44647314	824.05023621	2891.52397536	296.027266011	3.52235710501	0.0507544251442
1783.27094948	662.294844538	2821.56579402	376.0	3.92689258118	0.242680202796	0.0445121428459	1989.05567209	614.169424988	2932.36565186	329.140554783	3.50433612438	0.0504947568354
1783.27094948	662.294844538	2821.56579402	376.0	11.6114362452	0.262049739961	0.0480648826047	2037.48964789	718.120480414	3149.19010731	393.57997901	6.14119006735	0.0884897704229
1783.27094948	662.294844538	2821.56579402	376.0	-10.2138297297	-0.16095446183	-0.0295220949799	1556.83635273	543.558499856	2533.37586811	432.981015519	0.695471504957	0.0100212032415
1783.27094948	662.294844538	2821.56579402	376.0	-3.20885175508	-0.0103759736965	-0.00190314998102	1718.17542291	722.112464997	2731.02593052	290.738042611	2.30122785989	0.0331589028803
1783.27094948	662.294844538	2821.56579402	376.0	11.7696170072	0.390054417592	0.0715433634615	2203.40600011	603.750484365	3153.65328158	346.496797112	6.46072480961	0.0930940174295
1783.27094948	662.294844538	2821.56579402	376.0	-7.64408424506	-0.42186082941	-0.0773772614472	1338.96524616	804.64181674	2605.8829277	462.275864795	1.47817023018	0.0212992828556
1783.27094948	662.294844538	2821.56579402	376.0	2.01053737151	0.248528864725	0.0455848981521	1992.48603595	561.740624818	2878.29442877	324.067768001	3.00365172604	0.0432802842369
1783.27094948	662.294844538	2821.56579402	376.0	9.29642903002	0.348209568535	0.0638682260702	2140.73787671	606.108076065	3083.8706556	337.024702822	5.51709261389	0.0794970117276
1783.27094948	662.294844538	2821.56579402	376.0	4.92801354056	0.246072033559	0.0451342688113	1998.1599505	632.770210406	2960.61293841	329.682777497	3.89384627699	0.0561072950575
1783.27094948	662.294844538	2821.56579402	376.0	-13.5039081674	-0.132886334925	-0.0243738692086	1595.54090568	550.597302183	2440.54414031	294.405932451	0.384056728912	0.00553395862985
1783.27094948	662.294844538	2821.56579402	376.0	9.69380591847	0.104205313198	0.0191132269255	1844.09523799	814.817638449	3095.08290596	436.170029519	5.06524202885	0.0729861963811
1783.27094948	662.294844538	2821.56579402	376.0	-10.4366419553	-0.38732765772	-0.0710432240866	1360.52912773	717.509033492	2527.08907457	449.050913344	0.743929324177	0.0107194427115
1783.27094948	662.294844538	2821.56579402	376.0	12.4754762093	0.368691402775	0.067624982167	2175.76872175	632.242888882	3173.56956338	365.557952753	6.62574905623	0.0954718884183
1783.27094948	662.294844538	2821.56579402	376.0	-9.88262079813	-0.0837817863662	-0.015367165511	1638.49149697	528.043318798	2542.72114603	376.186330257	1.03174500245	0.0148666426865
1783.27094948	662.294844538	2821.56579402	376.0	9.66205225928	0.326981429695	0.059974583583	2090.2470684	571.258269463	3094.18695557	432.68161771	4.64912400457	0.0669902594319
1783.27094948	662.294844538	2821.56579402	376.0	-0.680298064827	-0.127389738321	-0.0233656893472	1599.25111134	749.084117482	2802.37073653	454.035507709	2.7953607474	0.0402789733055
1783.27094948	662.294844538	2821.56579402	376.0	-2.30613548622	-0.00149664103458	-0.000274512295411	1725.5167229	707.337426361	2756.49666398	323.642514713	2.51157404679	0.0361898277636
1783.27094948	662.294844538	2821.56579402	376.0	-9.80145326461	-0.140370466745	-0.0257466006502	1584.1273961	580.29739275	2545.01134139	380.58655254	1.08334110478	0.0156101023744
1783.27094948	662.294844538	2821.56579402	376.0	14.969526245	0.185255006894	0.0339792749256	1952.94199309	827.491547614	3243.94082608	463.507285371	6.95858887779	0.100267851265
1783.27094948	662.294844538	2821.56579402	376.0	-2.14197446961	0.122876570576	0.0225378889539	1855.66562299	544.721350257	2761.12857507	360.741601828	2.52713846018	0.0364140988499
1783.27094948	662.294844538	2821.56579402	376.0	10.1624992792	0.342099168852	0.0627474631056	2119.65445565	587.090705797	3108.3073975	401.562236055	5.18423941053	0.0747008560596
1783.27094948	662.294844538	2821.56579402	376.0	-13.4257910789	-0.327668287383	-0.0601005662845	1405.59082926	633.809069511	2442.74826536	403.34836659	0.0503938084092	0.000726135567856
1783.27094948	662.294844538	2821.56579402	376.0	13.1076579419	0.210300456155	0.0385730844011	1988.48813942	812.05833712	3191.40698691	390.860510371	6.98672051857	0.100673206319
1783.27094948	662.294844538	2821.56579402	376.0	-6.68179554425	-0.126762733987	-0.0232506848838	1601.80818344	663.582754643	2633.03453652	367.643598435	1.83162182656	0.0263922453395
1783.27094948	662.294844538	2821.56579402	376.0	4.26601023194	0.122483734975	0.0224658354687	1847.4886762	703.819745712	2941.9340795	390.62565758	3.43865053044	0.0495482785366
1783.27094948	662.294844538	2821.56579402	376.0	7.3167358348	0.201224669058	0.0369084132535	1931.18079674	640.311881998	3028.01230957	456.51963084	3.8243389304	0.0551057482767
1783.27094948	662.294844538	2821.56579402	376.0	-1.96031891988	0.129706244507	0.0237905804304	1863.65239746	597.794873926	2766.25410592	304.806834538	2.46998185104	0.0355905165856
1783.27094948	662.294844538	2821.56579402	376.0	-18.8106398162	-0.335147649794	-0.0614724229262	1397.12628511	588.752035042	2290.81121533	304.932895181	-1.14539650155	-0.0165042723566
1783.27094948	662.294844538	2821.56579402	376.0	-4.0703609424	-0.026459361353	-0.00485314771698	1702.91485897	719.008347564	2706.71788198	284.794675441	2.16534387334	0.0312009203652
1783.27094948	662.294844538	2821.56579402	376.0	-3.61680646414	-0.150369898299	-0.0275806856749	1576.95378441	696.944141728	2719.51521999	445.617293856	2.28181139226	0.0328791266896
1783.27094948	662.294844538	2821.56579402	376.0	2.61676916659	0.182426726245	0.0334605147185	1927.00544282	680.739954888	2895.39965773	287.654260024	3.41381859828	0.0491904697158
1783.27094948	662.294844538	2821.56579402	376.0	-4.04309888955	-0.165256222017	-0.0303111192254	1566.74992204	761.46058027	2707.48709874	379.276596427	2.33682864768	0.0336718825314
1783.27094948	662.294844538	2821.56579402	376.0	-10.0899950111	-0.273424720899	-0.0501512694239	1456.89491713	641.86247592	2536.86994617	438.112553124	0.812627984921	0.0117093369585
1783.27094948	662.294844538	2821.56579402	376.0	-0.0865118405981	-0.0224556897387	-0.00411879855808	1700.99939767	694.319381602	2819.12480552	423.806026246	2.89083921382	0.041654743715
1783.27094948	662.294844538	2821.56579402	376.0	-8.70905945375	-0.357957468563	-0.0656561754518	1397.96526022	820.52407287	2575.83395149	357.344618404	1.56897862812	0.0226077612121
1783.27094948	662.294844538	2821.56579402	376.0	0.0684968735146	-0.145724334046	-0.0267286012556	1583.80272927	821.729157012	2823.49847837	417.966592089	2.97023127913	0.0427987216013
1783.27094948	662.294844538	2821.56579402	376.0	14.3164192168	0.340043341573	0.0623703854683	2163.05422069	741.805360836	3225.51298157	320.653400048	8.18304926309	0.117911372667
1783.27094948	662.294844538	2821.56579402	376.0	4.01533797866	0.0364478806029	0.00668523121843	1758.14341375	785.742568218	2934.86119694	390.975214975	3.43818210976	0.049541528959
1783.27094948	662.294844538	2821.56579402	376.0	-6.91861551863	-0.0567559257345	-0.0104101111032	1673.23325895	650.699841647	2626.35250513	302.419404527	1.76533658954	0.0254371266504
1783.27094948	662.294844538	2821.56579402	376.0	5.12025650556	0.266400083781	0.0488628180083	2009.34904844	551.802031224	2966.03720015	404.886120488	3.51741507942	0.0506832144008
1783.27094948	662.294844538	2821.56579402	376.0	-10.6137223985	-0.126513468745	-0.0232049649201	1605.59280568	625.92424703	2522.09263335	290.575580647	1.07629364182	0.0155085539168
1783.27094948	662.294844538	2821.56579402	376.0	-0.058821148024	-0.0140848627744	-0.00258343044285	1710.70846014	750.929471245	2819.90611663	358.268185242	2.88586207817	0.0415830270629
1783.27094948	662.294844538	2821.56579402	376.0	-0.720026735243	-0.104068022303	-0.0190880451767	1623.86557277	804.777341335	2801.24976595	372.606851845	2.83860118601	0.0409020343806
1783.27094948	662.294844538	2821.56579402	376.0	-8.99626500277	-0.385113680834	-0.0706371388176	1371.35927364	793.517735814	2567.73025796	402.85324851	1.38834183191	0.0200049255318
1783.27094948	662.294844538	2821.56579402	376.0	-11.1050330269	-0.21628592384	-0.0396709324724	1514.4983684	631.899508188	2508.22998072	361.832104129	0.880643444218	0.0126893868043
1783.27094948	662.294844538	2821.56579402	376.0	13.1680806101	0.370324592157	0.0679245400142	2175.3693852	629.710784784	3193.11185224	388.031682262	6.66820646181	0.0960836665967
1783.27094948	662.294844538	2821.56579402	376.0	10.8265694585	0.280085980857	0.0513730705901	2042.95973325	652.467874736	3127.04457453	431.616966543	5.27840483997	0.0760577066278
1783.27094948	662.294844538	2821.56579402	376.0	6.03824066098	0.304413201807	0.0558351433982	2054.60816186	498.171652225	2991.93872707	439.158912988	3.63370777249	0.0523589016209
1783.27094948	662.294844538	2821.56579402	376.0	-8.50185488001	-0.21411098238	-0.0392720070396	1513.50432832	636.345579912	2581.68036487	431.830456636	1.24591366543	0.0179526464759
1783.27094948	662.294844538	2821.56579402	376.0	19.442739468	0.313784117765	0.0575539467654	2121.21757518	781.666605438	3370.15548027	467.271299651	8.78044905652	0.126519438855
1783.27094948	662.294844538	2821.56579402	376.0	-0.121546423633	0.0553304996708	0.0101486609814	1781.8846062	724.042817581	2818.13628171	312.208857929	2.75742009912	0.0397322780853
1783.27094948	662.294844538	2821.56579402	376.0	-4.78210537216	-0.143581632318	-0.0263355892	1583.88053674	681.803643804	2686.63554461	420.951364061	2.11136816712	0.0304231724368
1783.27094948	662.294844538	2821.56579402	376.0	-8.47016148874	0.0181650948833	0.00333182224565	1747.74470268	511.446129587	2582.57461476	323.383782491	1.425681028	0.0205429542939
1783.27094948	662.294844538	2821.56579402	376.0	-8.8322321129	-0.191350065405	-0.0350972240288	1538.04459879	645.925014203	2572.35855388	388.388940885	1.33920547052	0.0192969087971
1783.27094948	662.294844538	2821.56579402	376.0	5.79942863828	0.280039373557	0.0513645219291	2030.36326323	583.621136737	2985.20048873	371.216088759	3.80561980835	0.0548360202933
1783.27094948	662.294844538	2821.56579402	376.0	1.05985808179	-0.0448388423174	-0.00822429242799	1680.17326087	821.143449103	2851.47038712	350.153677151	3.03004293077	0.0436605609622
1783.27094948	662.294844538	2821.56579402	376.0	9.82614626742	0.273622333009	0.0501875152255	2048.68524654	686.795903812	3098.81697597	363.335825618	5.65016888126	0.0814145371939
1783.27094948	662.294844538	2821.56579402	376.0	4.37609270383	0.144879440235	0.0265736317379	1894.70585709	755.533248064	2945.04012887	294.801023718	4.1731636574	0.0601320411729
1783.27094948	662.294844538	2821.56579402	376.0	-5.89907505732	-0.145410949882	-0.026671120668	1579.32323348	631.97693303	2655.11951004	443.819343527	1.78801427656	0.025763894475
1783.27094948	662.294844538	2821.56579402	376.0	12.3826795757	0.287515707396	0.0527358230734	2075.2755757	717.054384431	3170.95124531	378.621285183	6.63054795619	0.0955410368327
1783.27094948	662.294844538	2821.56579402	376.0	-12.3668222687	-0.39388535915	-0.0722460306584	1365.92549599	778.014305625	2472.62776708	328.687965471	0.807007735809	0.0116283535419
1783.27094948	662.294844538	2821.56579402	376.0	6.52128891253	0.363846562328	0.0667363467219	2151.1752414	544.156987836	3005.56825131	310.236022073	4.48656687717	0.0646479377114
1783.27094948	662.294844538	2821.56579402	376.0	1.69498031755	0.0710744966442	0.0130364080419	1797.96640373	754.312511037	2869.39077888	317.111864113	3.05648147977	0.0440415198815
1783.27094948	662.294844538	2821.56579402	376.0	15.4848215182	0.337248033289	0.0618576730171	2169.66199223	790.93565295	3258.48022124	297.882576064	9.0810176378	0.130850398239
1783.27094948	662.294844538	2821.56579402	376.0	7.53431541354	0.216543866098	0.0397182439652	1961.67401541	675.767180307	3034.15146054	396.710264821	4.38746485293	0.0632199546532
1783.27094948	662.294844538	2821.56579402	376.0	10.9079214554	0.300649362795	0.0551447840783	2079.32180067	662.257327045	3129.33997465	387.760846928	5.79388974978	0.0834854430804
1783.27094948	662.294844538	2821.56579402	376.0	2.4425211816	0.181734000977	0.0333334557918	1915.78615812	552.83721819	2890.48313619	421.859759885	3.1927505324	0.0460050508991
1783.27094948	662.294844538	2821.56579402	376.0	-10.2948906899	-0.134970861065	-0.0247562107603	1593.72697596	604.609741851	2531.08867978	332.751961977	1.109220961	0.0159830109654
1783.27094948	662.294844538	2821.56579402	376.0	6.84220081344	0.292559545349	0.053660958428	2045.78745318	580.045350147	3014.62299173	388.790188403	4.02647891624	0.0580184281878
1783.27094948	662.294844538	2821.56579402	376.0	-18.9335546256	-0.232734208213	-0.0426878591733	1487.94854687	512.23623422	2287.34309311	287.158312022	-1.2066047098	-0.0173862350116
1783.27094948	662.294844538	2821.56579402	376.0	-12.1060147326	-0.273794275366	-0.0502190527083	1464.94048696	676.02790525	2479.98662331	339.018231092	0.747770952428	0.0107747975854
1783.27094948	662.294844538	2821.56579402	376.0	-19.1067151901	-0.366724699929	-0.0672642516378	1348.33367038	553.733623551	2282.45725386	380.389959921	-1.88336666356	-0.0271378481781
1783.27094948	662.294844538	2821.56579402	376.0	-11.4455320309	-0.179947821308	-0.0330058366302	1552.35095644	631.2852923	2498.62257729	314.986328558	0.90296817112	0.0130110687481
1783.27094948	662.294844538	2821.56579402	376.0	10.8995362429	0.33512092498	0.0614675210894	2137.45803554	664.391535302	3129.10338036	327.253809521	6.42743747771	0.0926143728776
1783.27094948	662.294844538	2821.56579402	376.0	11.7382120185	0.316260438463	0.0580081508553	2131.55360602	735.808993243	3152.76716916	285.404569898	7.38473529807	0.106408289598
1783.27094948	662.294844538	2821.56579402	376.0	-9.17833071519	-0.253973711221	-0.046583586064	1478.57897891	665.483397417	2562.5931541	418.530777773	1.16769663344	0.0168255999055
1783.27094948	662.294844538	2821.56579402	376.0	2.30150237532	0.142756381208	0.0261842225253	1879.42496238	707.738653483	2886.50419779	299.340581928	3.2733427989	0.0471663227507
1783.27094948	662.294844538	2821.56579402	376.0	-14.4074081145	-0.3755854423	-0.0688894795121	1377.98619861	721.780768066	2415.05129486	315.284328185	0.287743386118	0.00414615830142
1783.27094948	662.294844538	2821.56579402	376.0	-13.8422280259	-0.238118744533	-0.0436754850575	1483.27932494	563.150389479	2430.99822291	384.568508489	-0.05402618251	-0.000778475252306
1783.27094948	662.294844538	2821.56579402	376.0	6.96733253002	0.246187360806	0.0451554220113	1984.49543152	605.176742576	3018.15366544	428.481491344	3.82616076459	0.0551319994897
1783.27094948	662.294844538	2821.56579402	376.0	4.83316536187	0.271450179623	0.0497891011782	2016.28654883	526.903735204	2957.93673464	414.746450606	3.48607548441	0.050231635222
1783.27094948	662.294844538	2821.56579402	376.0	2.31918256024	0.095187180865	0.0174591307529	1820.58088164	669.058778857	2887.00305584	397.363395348	3.20439694547	0.0461728666494
1783.27094948	662.294844538	2821.56579402	376.0	4.83433364853	0.363179750062	0.0666140407304	2148.43978274	524.653366866	2957.96969862	284.876549014	3.97396305063	0.057261715427
1783.27094948	662.294844538	2821.56579402	376.0	-20.9344634576	-0.289360655001	-0.0530742213868	1420.23175955	500.112812553	2230.88613394	310.541561839	-2.10628310742	-0.0303499006832
1783.27094948	662.294844538	2821.56579402	376.0	-11.0461052695	-0.325649092061	-0.0597302076414	1425.06459569	766.133117072	2509.89266616	318.694953398	1.0945524411	0.0157716490073
1783.27094948	662.294844538	2821.56579402	376.0	-18.5385012814	-0.360552529676	-0.0661321587813	1369.0093711	590.412380939	2298.48978314	339.068031102	-1.26801891524	-0.0182711659257
1783.27094948	662.294844538	2821.56579402	376.0	8.21474195296	0.331371362293	0.0607797803179	2103.96952097	578.345033019	3053.35014303	371.035589044	4.69237409471	0.0676134595779
1783.27094948	662.294844538	2821.56579402	376.0	-9.29571671621	-0.377110695985	-0.0691692399091	1375.91168038	768.205284415	2559.28103085	415.164066057	1.25342825535	0.0180609258696
1783.27094948	662.294844538	2821.56579402	376.0	22.420747277	0.372342968218	0.0682947483892	2211.61464545	814.537150772	3454.18192995	428.030133727	10.7155360906	0.154402537329
1783.27094948	662.294844538	2821.56579402	376.0	6.61082347927	0.0864399661686	0.015854726003	1807.02822276	736.949826658	3008.09452802	464.116478594	3.76170914464	0.0542033017959
1783.27094948	662.294844538	2821.56579402	376.0	-5.5760249283	-0.00351160559409	-0.000644094936554	1722.48889098	564.810774823	2664.23458198	376.93491618	1.96457926537	0.0283080585788
1783.27094948	662.294844538	2821.56579402	376.0	-7.65274354409	-0.0557774506722	-0.0102306402554	1663.82543737	512.052951272	2605.63859988	429.760211238	1.34445537329	0.0193725558111
1783.27094948	662.294844538	2821.56579402	376.0	-4.59260956273	-0.32093349177	-0.0588652772872	1424.99295034	797.101920575	2691.98229355	469.887422627	2.09792245339	0.0302294301641
1783.27094948	662.294844538	2821.56579402	376.0	-7.16073272004	-0.0378045663393	-0.00693407306297	1689.76269529	590.085612414	2619.52100899	339.672701291	1.71662727092	0.0247352632698
1783.27094948	662.294844538	2821.56579402	376.0	2.55983223683	0.131640168872	0.024145298766	1860.6887069	698.808040291	2893.7931448	334.296397605	3.17592301028	0.0457625793989
1783.27094948	662.294844538	2821.56579402	376.0	-9.45134150134	-0.280700530984	-0.0514857907161	1463.87757326	758.672600195	2554.88997514	332.339801687	1.3995218659	0.0201660211225
1783.27094948	662.294844538	2821.56579402	376.0	-7.26443643408	-0.0885093358281	-0.0162342875693	1638.56779398	619.441529658	2616.59494047	358.585616831	1.70286647973	0.0245369809759
1783.27094948	662.294844538	2821.56579402	376.0	5.17696817166	0.103973911436	0.0190707834623	1826.84224876	710.779073256	2967.63735712	430.016035106	3.58065779078	0.0515944926625
1783.27094948	662.294844538	2821.56579402	376.0	8.58795813204	0.321771517759	0.0590189871165	2094.39155953	596.784615017	3063.88068308	372.704508529	4.86309696564	0.070073443309
1783.27094948	662.294844538	2821.56579402	376.0	-7.44018607811	0.00439359583442	0.000805868641676	1733.59030526	554.593655577	2611.63604863	323.452087797	1.64507635588	0.0237042702577
1783.27094948	662.294844538	2821.56579402	376.0	0.263619343127	0.165359327861	0.0303300307888	1899.85614937	634.154993269	2829.00398723	294.992844591	2.71478228781	0.0391179004008
1783.27094948	662.294844538	2821.56579402	376.0	0.331498493305	0.201014927911	0.036869942757	1940.6285717	521.178280565	2830.91924212	369.112389853	2.87609008637	0.0414422202647
1783.27094948	662.294844538	2821.56579402	376.0	13.6695224042	0.384493576633	0.0705233999694	2178.08411691	578.149806355	3207.26036238	451.026439122	6.05266465039	0.0872141880459
1783.27094948	662.294844538	2821.56579402	376.0	4.91116895289	-0.0481969673173	-0.00884023611835	1673.31934071	826.996759895	2960.13765728	459.821556682	3.58980989168	0.0517263673153
1783.27094948	662.294844538	2821.56579402	376.0	-12.4171051832	-0.225952267669	-0.0414439229033	1500.31485619	593.301540748	2471.20900156	377.592604628	0.438259984012	0.0063149853604
1783.27094948	662.294844538	2821.56579402	376.0	4.69275165771	0.105195570824	0.0192948589186	1830.53252303	735.661061576	2953.97486959	387.781284987	3.56933125616	0.0514312861119
1783.27094948	662.294844538	2821.56579402	376.0	-3.86039162054	-0.0983612465944	-0.0180413144891	1625.99138409	647.691468686	2712.64230454	438.95945176	2.220872278	0.0320010414697
1783.27094948	662.294844538	2821.56579402	376.0	-14.3440343339	-0.322681091709	-0.059185820196	1415.50642909	648.370656532	2416.83942777	352.96234215	0.0805668536465	0.00116090567214
1783.27094948	662.294844538	2821.56579402	376.0	-9.22423381241	-0.303125609194	-0.0555989745403	1448.54525389	823.242410352	2561.29796801	289.510303764	1.4579097381	0.0210073449294
1783.27094948	662.294844538	2821.56579402	376.0	1.99543063371	-0.0649846989477	-0.0119194238716	1658.26886047	767.69189556	2877.86818223	451.907426191	3.19836673717	0.0460859760399
1783.27094948	662.294844538	2821.56579402	376.0	7.90962535258	0.200101218319	0.0367023511223	1941.22024257	689.357502616	3044.7410774	414.163332216	4.3929453266	0.0632989240144
1783.27094948	662.294844538	2821.56579402	376.0	-9.31095028337	-0.194662794702	-0.035704841288	1541.97436831	710.139850625	2558.85120573	306.73698679	1.39100470407	0.0200432954477
1783.27094948	662.294844538	2821.56579402	376.0	1.84697609485	0.186096911679	0.0341336961994	1921.22980478	638.886994413	2873.67943974	313.562640547	2.98951890175	0.0430766412356
1783.27094948	662.294844538	2821.56579402	376.0	-6.93571575531	-0.0402691466382	-0.00738612374142	1690.56623763	651.016520947	2625.8700107	284.28725212	1.7227574408	0.0248235942479
1783.27094948	662.294844538	2821.56579402	376.0	8.88294739845	0.158592034199	0.0290887810343	1893.92368744	732.080927728	3072.20399932	446.19938415	4.52669641787	0.0652261731681
1783.27094948	662.294844538	2821.56579402	376.0	4.92950714246	0.308977856166	0.0566723874113	2060.58389162	524.996924832	2960.65508137	375.074264912	3.45761287231	0.0498215111285
1783.27094948	662.294844538	2821.56579402	376.0	-3.96192993724	0.0990508538147	0.0181678015067	1830.69286463	505.997543475	2709.77733413	373.086926019	2.22115996076	0.0320051867544
1783.27094948	662.294844538	2821.56579402	376.0	6.75243308983	0.372822933507	0.0683827831085	2159.38817963	529.532928011	3012.09013635	323.169028704	4.43716232933	0.0639360566186
1783.27094948	662.294844538	2821.56579402	376.0	11.444304876	0.145708305724	0.026725661358	1890.44725806	790.011246917	3144.47438577	464.015880792	5.43011872012	0.0782437855925
1783.27094948	662.294844538	2821.56579402	376.0	11.3446838053	0.270604789342	0.0496340405983	2061.72282469	743.737962836	3141.66351171	336.202724182	6.69719019637	0.0965012996596
1783.27094948	662.294844538	2821.56579402	376.0	7.51293001034	0.170247476026	0.0312266096894	1913.32346359	731.354841178	3033.54805732	388.869752555	4.5494899422	0.0655546101182
1783.27094948	662.294844538	2821.56579402	376.0	-3.60075231411	-0.179330744453	-0.0328926530545	1553.38594316	772.336220535	2719.9681984	394.246034708	2.40698553429	0.0346827886785
1783.27094948	662.294844538	2821.56579402	376.0	-8.31814979718	-0.0295385079149	-0.00541792148109	1698.24305672	556.920620905	2586.86372465	331.700047027	1.48080616851	0.021337264676
1783.27094948	662.294844538	2821.56579402	376.0	-5.75104662719	-0.0733888385986	-0.0134609021641	1657.16292966	706.934630518	2659.29622959	295.198669409	1.95753907485	0.0282066149113
1783.27094948	662.294844538	2821.56579402	376.0	15.2039139425	0.37778707478	0.0692933005833	2191.66324495	655.028234404	3250.55422917	403.862749818	7.42145995617	0.106937463345
1783.27094948	662.294844538	2821.56579402	376.0	16.245438522	0.299290161896	0.0548954809053	2110.73675987	797.359407564	3279.94153045	371.845363014	8.57326757476	0.12353411491
1783.27094948	662.294844538	2821.56579402	376.0	-14.9763542367	-0.352700062539	-0.0646918676704	1372.68477711	598.89380903	2398.99810569	427.419519549	-0.689529820694	-0.00993558819444
1783.27094948	662.294844538	2821.56579402	376.0	-12.245334178	-0.125761136051	-0.0230669728633	1594.6343384	518.017036965	2476.05563349	363.404258125	0.4674384544	0.00673542441498
1783.27094948	662.294844538	2821.56579402	376.0	-20.7281861372	-0.327197671606	-0.0600142464428	1391.19592627	536.347072965	2236.70638425	309.163385015	-1.95017889656	-0.0281005604691
1783.27094948	662.294844538	2821.56579402	376.0	-6.89121580307	-0.150565487529	-0.0276165604419	1571.12869694	593.888528076	2627.12560613	462.108381109	1.45567156442	0.0209750945882
1783.27094948	662.294844538	2821.56579402	376.0	-3.28798518502	0.0964429016072	0.0176894537064	1827.98038448	549.062280165	2728.79312873	351.750464086	2.34967957558	0.0338570544031
1783.27094948	662.294844538	2821.56579402	376.0	-4.60217066381	0.0248588797743	0.00455958910021	1752.88459611	589.432099965	2691.71252079	349.395824709	2.158520479	0.0311026005619
1783.27094948	662.294844538	2821.56579402	376.0	10.8004801067	0.290821422057	0.0533421537155	2080.04698993	703.070643211	3126.3084463	343.190813163	6.30418985447	0.0908384705254
1783.27094948	662.294844538	2821.56579402	376.0	7.43028657922	0.0382983337718	0.00702463935653	1758.44002909	803.858879458	3031.21621854	468.91730999	3.93805753774	0.0567443449242
1783.27094948	662.294844538	2821.56579402	376.0	-10.9200663255	-0.0543316696749	-0.0099654566535	1674.40519667	536.959178167	2513.4489379	302.084563062	0.952591120908	0.0137260968431
1783.27094948	662.294844538	2821.56579402	376.0	0.966451544934	0.111906864304	0.0205258371798	1840.92324643	706.071881885	2848.83486023	301.839731914	2.86108346903	0.0412259865855
1783.27094948	662.294844538	2821.56579402	376.0	10.810564149	0.304009677067	0.0557611293226	2073.41002107	632.436972055	3126.59297419	420.745981068	5.34390059005	0.0770014494244
1783.27094948	662.294844538	2821.56579402	376.0	-4.24848888189	-0.0958904683566	-0.0175881269913	1631.20232577	687.385326553	2701.69188497	383.104232641	2.26148833651	0.0325862872696
1783.27094948	662.294844538	2821.56579402	376.0	-2.84608322081	-0.11256438698	-0.0206464392847	1614.46405235	717.305123716	2741.26168339	409.492507329	2.48735432894	0.0358408404747
1783.27094948	662.294844538	2821.56579402	376.0	11.5844431783	0.341586931575	0.062653509093	2113.75374207	583.016621928	3148.42848017	451.658116173	5.221180349	0.0752331462392
1783.27094948	662.294844538	2821.56579402	376.0	-16.0159342623	-0.316841486069	-0.0581147259848	1414.36900556	604.746749339	2369.66567128	350.549916379	-0.470233951216	-0.00677570534893
1783.27094948	662.294844538	2821.56579402	376.0	7.68874104607	0.268729166716	0.0492900159053	2028.91957978	641.458277726	3038.50868137	368.130823863	4.6440698166	0.0669174325159
1783.27094948	662.294844538	2821.56579402	376.0	0.427938825286	0.15369602141	0.028190759613	1886.61601222	648.855848288	2833.64036953	298.168509023	2.74987960928	0.039623625494
1783.27094948	662.294844538	2821.56579402	376.0	-0.800315584866	0.264006720299	0.0484238298421	2016.44978104	498.733860509	2798.98436323	283.800721681	2.51194984441	0.0361952427149
1783.27094948	662.294844538	2821.56579402	376.0	18.9977275869	0.383627507437	0.0703645464852	2207.68882058	701.883144221	3357.59917725	448.027212451	8.65459794348	0.12470602224
1783.27094948	662.294844538	2821.56579402	376.0	-0.978980523777	0.125699453582	0.023055659131	1856.95993599	523.860480949	2793.94321443	413.12279749	2.68923503972	0.038749784434
1783.27094948	662.294844538	2821.56579402	376.0	-11.0694140379	-0.149688922099	-0.0274557817496	1583.90556771	639.900676517	2509.23499393	285.428749701	0.992380205316	0.0142994265896
1783.27094948	662.294844538	2821.56579402	376.0	10.1450460887	0.249961627383	0.0458476939441	2040.52495924	762.833299799	3107.81494425	304.456685213	6.53900557297	0.0942219823195
1783.27094948	662.294844538	2821.56579402	376.0	7.48284182695	0.270893488345	0.0496869934602	2027.29190961	627.070217861	3032.69909943	378.336971961	4.4422819303	0.064009826085
1783.27094948	662.294844538	2821.56579402	376.0	5.22319034625	0.0643420245541	0.0118015452227	1795.54140128	804.233478762	2968.94154619	369.166666143	3.96541782629	0.0571385853933
1783.27094948	662.294844538	2821.56579402	376.0	4.80314068382	0.194354855817	0.0356483594676	1951.4977432	713.881293833	2957.08956859	291.710531563	4.29641084874	0.0619079373017
1783.27094948	662.294844538	2821.56579402	376.0	-3.231198716	0.0318272713863	0.00583772402537	1759.72669768	631.143413801	2730.39539631	339.52528483	2.38131937011	0.0343129592235
1783.27094948	662.294844538	2821.56579402	376.0	-6.15502078452	-0.138875991118	-0.0254724855315	1588.28687144	655.862117391	2647.89783295	403.74884412	1.8677451925	0.0269127549352
1783.27094948	662.294844538	2821.56579402	376.0	-12.858122987	-0.162073212749	-0.029727295075	1555.02092287	518.635060083	2458.76539407	385.109411117	0.183259981208	0.00264063373499
1783.27094948	662.294844538	2821.56579402	376.0	-16.2917795849	-0.271535783599	-0.0498048025676	1446.99156443	547.590886587	2361.88251402	367.300062996	-0.757033221534	-0.0109082596763
1783.27094948	662.294844538	2821.56579402	376.0	8.60246449702	0.317336349832	0.058205493366	2113.86431084	658.3933677	3064.28998971	292.032311176	5.76955883975	0.0831348535987
1783.27094948	662.294844538	2821.56579402	376.0	-10.9052763158	-0.40742869351	-0.0747301345396	1357.49134214	827.136436569	2513.86624775	329.23846904	1.16641777678	0.0168071725761
1783.27094948	662.294844538	2821.56579402	376.0	1.42125058799	0.197514724832	0.0362279392575	1935.04012541	536.471379945	2861.66731446	390.155809106	3.0432356609	0.043850657938
1783.27094948	662.294844538	2821.56579402	376.0	-14.3172284053	-0.1637681599	-0.0300381804658	1554.95085712	512.785137239	2417.59577469	349.859780321	-0.064172484654	-0.000924675571383
1783.27094948	662.294844538	2821.56579402	376.0	-6.71356086685	-0.0530096758438	-0.00972297796109	1669.1092486	545.310448677	2632.13825704	417.718559766	1.63253154281	0.0235235092623
1783.27094948	662.294844538	2821.56579402	376.0	6.86637716284	0.207743207265	0.0381040365491	1970.41895671	726.870892931	3015.30514334	318.015293693	4.94028456172	0.071185656509
1783.27094948	662.294844538	2821.56579402	376.0	8.18564601696	0.344141241587	0.0631220178993	2102.71549854	516.007445748	3052.52918206	433.806237768	4.01963776899	0.0579198525791
1783.27094948	662.294844538	2821.56579402	376.0	-4.22976263768	-0.170392961701	-0.031253294516	1556.88729508	682.389351437	2702.22025827	462.943611751	2.10658705762	0.0303542803692
1783.27094948	662.294844538	2821.56579402	376.0	4.96574930416	0.142320272888	0.0261042320045	1868.74876143	635.03194013	2961.6776778	457.896976247	3.53788774467	0.0509782095774
1783.27094948	662.294844538	2821.56579402	376.0	1.64049555695	0.0544094003096	0.00997971392326	1778.17337713	665.240360567	2867.85345551	424.439717814	3.12252225455	0.0449931160598
1783.27094948	662.294844538	2821.56579402	376.0	11.6352185586	0.371151249077	0.068076164541	2153.57093324	559.592975955	3149.86114093	436.69723173	5.34614037602	0.0770337229974
1783.27094948	662.294844538	2821.56579402	376.0	5.19980270689	0.361878257073	0.0663753222804	2144.97662474	525.97362638	2968.28164856	297.331397439	4.02752221917	0.0580334613714
1783.27094948	662.294844538	2821.56579402	376.0	-1.10913589488	-0.118802866726	-0.0217906945573	1610.58503728	819.30766609	2790.270795	360.378091635	2.77894496199	0.0400424346107
1783.27094948	662.294844538	2821.56579402	376.0	12.4493549275	0.311855049469	0.057200119125	2085.88558563	642.446509929	3172.83253423	444.500438675	5.77191149888	0.0831687535861
1783.27094948	662.294844538	2821.56579402	376.0	-2.0145965037	0.132103174572	0.0242302227755	1866.5366412	608.688021632	2764.72262819	289.497965353	2.41321337049	0.0347725269523
1783.27094948	662.294844538	2821.56579402	376.0	18.2830022734	0.38499626614	0.0706156027402	2216.86494517	719.202764023	3337.43273229	401.365023099	8.96144658019	0.129127472337
1783.27094948	662.294844538	2821.56579402	376.0	-10.1801388308	-0.267145021949	-0.048999453769	1464.34308812	648.369726728	2534.32647899	421.613664145	0.883306776992	0.0127277633572
1783.27094948	662.294844538	2821.56579402	376.0	9.21397454126	0.360963349004	0.0662075108224	2155.88345708	589.554243033	3081.54414795	336.106447834	5.45401255611	0.0785880771773
1783.27094948	662.294844538	2821.56579402	376.0	-7.64543795342	-0.272480443634	-0.0499780710995	1466.55520367	731.230398968	2605.84473192	408.059129284	1.61049357273	0.0232059592613
1783.27094948	662.294844538	2821.56579402	376.0	-10.2790956734	-0.237938316447	-0.0436423911311	1482.0943332	581.873836736	2531.53434657	467.56617663	0.5008157154	0.00721636477522
1783.27094948	662.294844538	2821.56579402	376.0	-6.98028697752	-0.180206500425	-0.0330532832768	1548.24863621	659.966736305	2624.61240434	416.397031829	1.66942739805	0.0240551498278
1783.27094948	662.294844538	2821.56579402	376.0	15.9090540669	0.350935763623	0.0643682618531	2173.88688903	736.482704779	3270.45022173	360.080627918	8.43466876943	0.121537013969
1783.27094948	662.294844538	2821.56579402	376.0	-10.8072667595	-0.210690068376	-0.0386445466574	1524.01510451	665.234891749	2516.63165187	327.381655605	1.05457736089	0.015195639206
1783.27094948	662.294844538	2821.56579402	376.0	-6.96190429531	-0.134844707343	-0.0247330717797	1596.69661177	699.916067245	2625.13108381	328.518404801	1.81426614619	0.0261421634898
1783.27094948	662.294844538	2821.56579402	376.0	10.2276364856	0.37844436074	0.0694138592699	2158.19861951	530.383521136	3110.14528664	421.563145994	4.88507223296	0.0703900898121
1783.27094948	662.294844538	2821.56579402	376.0	1.2639478132	0.0754702830691	0.0138426784793	1800.24541199	595.666313232	2857.22891317	461.317187947	3.01328462824	0.0434190868623
1783.27094948	662.294844538	2821.56579402	376.0	-20.1470128861	-0.358997859057	-0.0658470027617	1344.21152242	521.657698764	2253.10456991	387.235348727	-2.42221063289	-0.0349021705028
1783.27094948	662.294844538	2821.56579402	376.0	-14.7365860174	-0.33931687578	-0.0622371378907	1381.23273649	582.930619938	2405.76332375	441.599967319	-0.753569282409	-0.0108583470088
1783.27094948	662.294844538	2821.56579402	376.0	-1.50709693471	0.196148494596	0.0359773467711	1937.82781623	501.247201578	2779.04206243	339.967044625	2.58077550364	0.0371869669113
1783.27094948	662.294844538	2821.56579402	376.0	10.5495226788	0.242692675811	0.044514430633	2035.30483452	782.764546417	3119.22751736	301.158136425	6.78917567977	0.0978267389015
1783.27094948	662.294844538	2821.56579402	376.0	7.21628767341	0.39625813296	0.072681242289	2184.90152522	497.492081557	3025.17809861	342.784491837	4.38039934016	0.0631181461118
1783.27094948	662.294844538	2821.56579402	376.0	9.46387698657	0.298077204445	0.0546730015491	2093.59091115	694.710672004	3088.59530986	300.293726711	6.14241200026	0.0885073775254
1783.27094948	662.294844538	2821.56579402	376.0	10.9710794481	0.248763167408	0.0456278736992	2026.26288558	738.544763568	3131.12201896	366.314369812	6.2053049246	0.0894136156282
1783.27094948	662.294844538	2821.56579402	376.0	11.4062646652	0.37096956648	0.0680428405135	2159.53459853	574.215763307	3143.40105619	409.65069435	5.57193915796	0.0802873077515
1783.27094948	662.294844538	2821.56579402	376.0	-13.8202738297	-0.215959829008	-0.0396111205077	1500.62362977	536.06834428	2431.617675	394.925700947	-0.151471509573	-0.00218258659327
1783.27094948	662.294844538	2821.56579402	376.0	-12.7277542774	-0.378201280424	-0.0693692737388	1374.01768066	730.017467865	2462.44383298	358.408684461	0.589545774528	0.00849489588657
1783.27094948	662.294844538	2821.56579402	376.0	0.746617491419	-0.014185584598	-0.00260190473185	1710.20326756	779.063260115	2842.63209777	353.365570101	2.98601881115	0.0430262076534
1783.27094948	662.294844538	2821.56579402	376.0	-3.41552858445	0.135911909872	0.0249288169245	1871.86885463	515.137278945	2725.1944078	338.188274227	2.30485790529	0.03321120901
1783.27094948	662.294844538	2821.56579402	376.0	8.48845257559	0.379383219474	0.0695860637332	2163.37361947	526.795276747	3061.07306834	370.904172117	4.68815686523	0.0675526925826
1783.27094948	662.294844538	2821.56579402	376.0	11.7530264285	0.353138849556	0.064772349515	2124.81414573	562.808210907	3153.18516749	465.562810854	5.0982165915	0.0734613341715
1783.27094948	662.294844538	2821.56579402	376.0	-2.70167533397	0.09732422992	0.0178511060015	1828.71273129	579.818156172	2745.33624693	336.805359475	2.43444980369	0.0350785274307
1783.27094948	662.294844538	2821.56579402	376.0	12.6264257223	0.399240222372	0.0732282139346	2193.50209977	546.424466833	3177.82870321	437.902136611	5.69942628395	0.0821242980397
1783.27094948	662.294844538	2821.56579402	376.0	-1.03107141929	0.109045220337	0.0200009575086	1839.14906657	574.730911714	2792.47343554	378.593457254	2.71055714414	0.0390570193681
1783.27094948	662.294844538	2821.56579402	376.0	-21.4342119815	-0.368626179815	-0.0676130190416	1340.25912762	528.842738944	2216.78540053	347.683533972	-2.55572478887	-0.0368260056034
1783.27094948	662.294844538	2821.56579402	376.0	-9.49689770622	-0.375990716913	-0.0689638145474	1376.41107755	762.290659342	2553.60457685	414.902839962	1.20127976218	0.0173095066597
1783.27094948	662.294844538	2821.56579402	376.0	-6.33337315551	-0.180395306376	-0.0330879138622	1554.58394832	753.195754799	2642.86550346	335.085800342	1.95370500857	0.0281513689996
1783.27094948	662.294844538	2821.56579402	376.0	4.76249453861	0.130618794865	0.0239579594396	1881.82951466	779.179225531	2955.94271086	294.933970675	4.36728383614	0.0629291619041
1783.27094948	662.294844538	2821.56579402	376.0	-2.22417648737	-0.182560407951	-0.0334850344738	1550.01807908	793.603453441	2758.80919105	415.187658535	2.62138805247	0.0377721621393
1783.27094948	662.294844538	2821.56579402	376.0	1.97476013985	0.191794363952	0.0351787167923	1927.28601526	586.732725552	2877.28495064	363.266209832	3.09798156974	0.0446395038867
1783.27094948	662.294844538	2821.56579402	376.0	-6.26894234397	-0.246870668258	-0.0452807535322	1494.29663749	795.230349357	2644.6834612	355.156474354	1.99432513447	0.0287366734073
1783.27094948	662.294844538	2821.56579402	376.0	-0.503388104386	0.0658747700139	0.0120826797531	1792.50838736	642.584803282	2807.36236746	372.269176813	2.80630764268	0.0404367095487
1783.27094948	662.294844538	2821.56579402	376.0	-2.10293163949	-0.208549290589	-0.0382518874887	1527.1674499	825.160326467	2762.23019421	409.902417843	2.6601288256	0.038330386536
1783.27094948	662.294844538	2821.56579402	376.0	10.4266022143	0.359168436861	0.0658782899598	2142.00359441	573.35710209	3115.75923558	400.398539085	5.2710951946	0.0759523803257
1783.27094948	662.294844538	2821.56579402	376.0	-12.1105382787	-0.262562643928	-0.048158958901	1476.84983645	681.745987428	2479.85898848	321.263164595	0.789119042404	0.0113705913891
1783.27094948	662.294844538	2821.56579402	376.0	-16.0082705009	-0.286118186631	-0.0524794913115	1451.41976585	623.741453417	2369.88190935	294.720690088	-0.191606666439	-0.00276090297463
1783.27094948	662.294844538	2821.56579402	376.0	-8.6236987551	-0.0301266586979	-0.00552579946769	1698.5123829	560.772332984	2578.24245977	318.95774388	1.42792907371	0.0205753468835
1783.27094948	662.294844538	2821.56579402	376.0	-3.99448119791	-0.103167113341	-0.0189228014198	1620.80510407	640.719826272	2708.85887889	447.333948555	2.16952107023	0.0312611105221
1783.27094948	662.294844538	2821.56579402	376.0	0.682996326093	-0.031742400224	-0.00582215704769	1692.79848403	784.402002217	2840.83698473	363.636498482	2.99844272397	0.0432052265701
1783.27094948	662.294844538	2821.56579402	376.0	-9.81799046112	-0.38291378676	-0.070233636603	1366.87864158	736.145739311	2544.54473351	441.520352615	0.972469018848	0.0140125218854
1783.27094948	662.294844538	2821.56579402	376.0	-1.13181567135	-0.0563542293212	-0.0103364323773	1671.40874473	815.128839829	2789.63087019	303.093285625	2.63422965496	0.0379571996392
1783.27094948	662.294844538	2821.56579402	376.0	9.2818039608	0.343357952599	0.0629783478721	2122.177714	581.81002452	3083.45799965	379.470261123	5.0411615849	0.0726392159207
1783.27094948	662.294844538	2821.56579402	376.0	-3.42138558298	-0.00237476049408	-0.00043557602606	1724.10611406	640.084807303	2725.02914873	360.838227367	2.37375488416	0.0342039608669
1783.27094948	662.294844538	2821.56579402	376.0	12.1680560725	0.336010297559	0.0616306488552	2128.8091456	649.913029927	3164.89550196	386.173326439	6.31085409294	0.0909344970165
1783.27094948	662.294844538	2821.56579402	376.0	8.65773230441	0.233368303059	0.0428041641707	2009.71911734	739.045102459	3065.84940726	317.085187462	5.72426614764	0.0824822211476
1783.27094948	662.294844538	2821.56579402	376.0	-11.7434737207	-0.275775145316	-0.0505823817528	1469.9904047	735.638848782	2490.21595649	284.586703008	0.927900276548	0.0133703209877
1783.27094948	662.294844538	2821.56579402	376.0	8.88682732136	0.297787283626	0.0546198245828	2068.5067184	632.245600648	3072.31347389	371.561154848	5.06893892479	0.0730394657751
1783.27094948	662.294844538	2821.56579402	376.0	-11.3077393436	-0.160811264359	-0.029495829853	1556.11433534	530.26427641	2502.51048862	416.131876878	0.468595768668	0.00675210041308
1783.27094948	662.294844538	2821.56579402	376.0	8.60959400198	0.170428889886	0.0312598844252	1922.64702595	762.997604516	3064.49115339	378.846522921	5.1368822631	0.0740184764135
1783.27094948	662.294844538	2821.56579402	376.0	-0.0278925565697	0.100093143889	0.0183589772358	1827.57475524	536.553608908	2820.77878719	456.650423039	2.79123689283	0.0402195517698
1783.27094948	662.294844538	2821.56579402	376.0	-0.70743867145	0.109825263386	0.0201440321691	1839.91056669	611.097693738	2801.60494645	350.596686025	2.74270882301	0.0395203000434
1783.27094948	662.294844538	2821.56579402	376.0	13.7183070287	0.339399508236	0.0622522942473	2161.2559883	733.630003871	3208.63685266	313.750860488	7.9715806871	0.11486427503
1783.27094948	662.294844538	2821.56579402	376.0	21.9880425618	0.362064165266	0.0664094213621	2192.48149541	792.344175346	3441.97288172	457.147210963	10.0811779286	0.145261929806
1783.27094948	662.294844538	2821.56579402	376.0	11.3634787314	0.400447026519	0.0734495646586	2186.16671946	513.579360355	3142.19382292	442.447743099	5.07661966421	0.0731501392538
1783.27094948	662.294844538	2821.56579402	376.0	-3.45628162134	-0.18176385487	-0.033338931561	1551.00092427	773.877168002	2724.04453405	399.166441775	2.42778821171	0.0349825390737
1783.27094948	662.294844538	2821.56579402	376.0	-5.66330352623	-0.0928556378637	-0.0170314816331	1627.8492132	573.165162615	2661.77195891	460.757583103	1.72781105559	0.0248964129048
1783.27094948	662.294844538	2821.56579402	376.0	-8.14198516328	-0.212946903032	-0.0390584928525	1520.15211921	688.331373699	2591.8343257	383.350832789	1.53564162521	0.0221274009396
1783.27094948	662.294844538	2821.56579402	376.0	8.40346965373	0.120370452541	0.0220782194682	1858.64535217	784.064916188	3058.67521928	415.964950925	4.71891996327	0.0679959648886
1783.27094948	662.294844538	2821.56579402	376.0	-8.0926703013	-0.231568020997	-0.0424739583633	1494.78882657	631.475934034	2593.22577698	466.961016374	1.16969448589	0.0168543874048
1783.27094948	662.294844538	2821.56579402	376.0	11.2260378974	0.337425750699	0.061890269754	2143.48863085	672.399116037	3138.31583936	322.42809247	6.63680891857	0.095631252429
1783.27094948	662.294844538	2821.56579402	376.0	-8.74259188142	-0.241194741293	-0.0442396810882	1501.59257688	775.09179708	2574.88781198	298.20343802	1.52392457891	0.0219585674195
1783.27094948	662.294844538	2821.56579402	376.0	-1.61631914349	-0.0507102129733	-0.00930121294448	1677.35466519	803.579016789	2775.96028595	295.026603965	2.54239648295	0.0366339550857
1783.27094948	662.294844538	2821.56579402	376.0	2.21381189438	0.267203743606	0.0490102244325	2015.07445664	510.024929108	2884.02995318	358.930567427	3.1005664685	0.0446767502665
1783.27094948	662.294844538	2821.56579402	376.0	-3.68836407128	-0.0322312241484	-0.00591181660829	1696.66431744	727.600956073	2717.49617503	293.230901514	2.24918367347	0.0324089866494
1783.27094948	662.294844538	2821.56579402	376.0	12.7576220837	0.395683681817	0.0725758770757	2212.09972516	609.476742387	3181.53049487	359.95402732	6.75420954837	0.0973229041552
1783.27094948	662.294844538	2821.56579402	376.0	14.4093651476	0.310147205112	0.0568868681424	2129.99479799	787.918621992	3228.13551216	310.222092179	8.4400112124	0.121613994415
1783.27094948	662.294844538	2821.56579402	376.0	-7.05758434184	-0.327485705763	-0.0600670773594	1419.23004992	774.281892166	2622.43140835	428.919466261	1.70728596877	0.0246006623743
1783.27094948	662.294844538	2821.56579402	376.0	10.7148064348	0.302727668616	0.0555259847058	2089.05585038	676.595663683	3123.89110728	358.239593222	6.0540467473	0.087234102987
1783.27094948	662.294844538	2821.56579402	376.0	1.7859682811	0.1341465007	0.0246050074652	1863.35383059	604.666019651	2871.95806413	403.93821389	3.11954409911	0.0449502031571
1783.27094948	662.294844538	2821.56579402	376.0	13.4081852714	0.230778118122	0.0423290752242	2023.16200486	826.248956605	3199.88656324	350.475601779	7.60524595378	0.109585676567
1783.27094948	662.294844538	2821.56579402	376.0	-6.34874078449	0.0670139451787	0.0122916260416	1800.35049941	543.768418608	2642.43189569	298.312977678	1.79859232579	0.0259163159335
1783.27094948	662.294844538	2821.56579402	376.0	4.76629574975	0.0908826430094	0.0166695970303	1828.53940442	790.811480409	2956.04996454	336.699079713	4.04258189132	0.0582504595291
1783.27094948	662.294844538	2821.56579402	376.0	10.3369904315	0.273094440883	0.0500906898171	2057.0412319	713.477264627	3113.23078017	342.712283645	6.1325936083	0.0883659021369
1783.27094948	662.294844538	2821.56579402	376.0	8.34797463436	0.0935348105665	0.0171560547627	1827.61160722	801.592555654	3057.1093908	427.905227923	4.60554134885	0.0663622672746
1783.27094948	662.294844538	2821.56579402	376.0	-12.4054212707	-0.118414909877	-0.0217195359276	1610.4540377	561.795826892	2471.53867084	299.288806255	0.64688147122	0.00932105866312
1783.27094948	662.294844538	2821.56579402	376.0	-11.6896148119	-0.168916751872	-0.0309825296904	1561.28120706	608.239946904	2491.73562103	322.214467073	0.818958317496	0.0118005521253
1783.27094948	662.294844538	2821.56579402	376.0	-1.8443583212	-0.0489321603317	-0.00897508443354	1678.55436946	774.994497129	2769.52601051	315.977143925	2.57566896258	0.037113385628
1783.27094948	662.294844538	2821.56579402	376.0	14.1070486514	0.409511104902	0.0751120882066	2212.80698646	560.644531702	3219.60545332	446.153935154	6.24576694681	0.0899966418849
1783.27094948	662.294844538	2821.56579402	376.0	9.51750130014	0.202777940096	0.0371933125634	1981.55342148	795.404819536	3090.10835515	313.150114135	6.23816158571	0.0898870545492
1783.27094948	662.294844538	2821.56579402	376.0	12.4956698457	0.242040273108	0.044394767628	2040.73226811	819.351692758	3174.13934012	314.05537925	7.59019708481	0.109368834075
1783.27094948	662.294844538	2821.56579402	376.0	-0.190972153327	0.158820482213	0.0291306827243	1893.28427976	589.034853726	2816.17738907	333.858255581	2.77179983696	0.0399394789187
1783.27094948	662.294844538	2821.56579402	376.0	-5.69182373601	-0.10229524829	-0.0187628848662	1627.55293661	702.364512481	2660.96724243	331.049793343	2.02742797534	0.029213659587
1783.27094948	662.294844538	2821.56579402	376.0	-11.2019858816	-0.189764371453	-0.0348063777427	1525.15772655	536.024425013	2505.49439214	444.312240575	0.324697757982	0.00467864204584
1783.27094948	662.294844538	2821.56579402	376.0	-14.735207655	-0.330912752631	-0.0606956626249	1386.75282902	572.626591365	2405.80221515	446.422794766	-0.813568007908	-0.0117228819583
1783.27094948	662.294844538	2821.56579402	376.0	-1.03572499205	-0.0621496833251	-0.0113994283428	1661.69753796	690.698630563	2792.34213193	439.945963404	2.72945870499	0.0393293761526
1783.27094948	662.294844538	2821.56579402	376.0	10.516881817	0.376462153913	0.0690502850171	2156.65467803	537.018858867	3118.30653397	424.63299707	4.98097307065	0.0717719462629
1783.27094948	662.294844538	2821.56579402	376.0	8.88752896998	0.378078031881	0.0693466676231	2154.0052405	511.539705536	3072.33327137	406.788325336	4.47750466233	0.0645173582468
1783.27094948	662.294844538	2821.56579402	376.0	-2.46807289067	-0.0164439380193	-0.0030161294973	1710.47738219	711.856433602	2751.92749357	329.593677771	2.50437177916	0.0360860486911
1783.27094948	662.294844538	2821.56579402	376.0	2.95989779131	0.077056019507	0.0141335325581	1800.66502751	654.379951503	2905.08125764	450.036278631	3.28773098872	0.0473736453706
1783.27094948	662.294844538	2821.56579402	376.0	7.04356502236	0.388682639744	0.0712917534381	2181.31338674	518.151775417	3020.30461537	320.839453217	4.54677966869	0.0655155571857
1783.27094948	662.294844538	2821.56579402	376.0	3.88788588555	-0.0138253485627	-0.00253583062413	1707.92918882	824.111036561	2931.26505228	399.224826897	3.43837637671	0.0495443281946
1783.27094948	662.294844538	2821.56579402	376.0	-4.85186392909	0.0282092512295	0.0051741106437	1755.55274383	558.983339428	2684.66726103	370.131177766	2.09729111752	0.0302203331055
1783.27094948	662.294844538	2821.56579402	376.0	17.3921048266	0.353950000689	0.0649211299869	2172.55051866	729.603176358	3312.29547467	410.14177965	8.4776487061	0.122156321413
1783.27094948	662.294844538	2821.56579402	376.0	7.12074460182	0.276178347599	0.0506563366836	2027.65285761	603.086711303	3022.48228799	391.742719069	4.14414536854	0.0597139102096
1783.27094948	662.294844538	2821.56579402	376.0	14.9307411587	0.312820527406	0.057377206054	2132.48558012	787.738002724	3242.84647935	322.622896503	8.53714101947	0.123013559358
1783.27094948	662.294844538	2821.56579402	376.0	10.3373945382	0.133553167418	0.02449617891	1883.43787412	813.500085312	3113.24218231	416.304222872	5.53381577059	0.0797379794033
1783.27094948	662.294844538	2821.56579402	376.0	11.7040205579	0.210705061661	0.0386472967096	1968.42709492	744.377495021	3151.80243461	438.99784467	5.73248419532	0.0826006368201
1783.27094948	662.294844538	2821.56579402	376.0	2.15397787343	0.157847994401	0.0289523100515	1888.80560824	631.696819211	2882.34169691	361.839269453	3.12873380196	0.0450826196248
1783.27094948	662.294844538	2821.56579402	376.0	-14.1998433583	-0.404124323751	-0.0741240505779	1353.58070723	737.79181792	2420.90787102	329.535345868	0.317992913391	0.00458203045232
1783.27094948	662.294844538	2821.56579402	376.0	-11.9244282996	-0.374179549334	-0.0686316121303	1386.48735483	806.927356038	2485.11020399	291.695493117	0.952602766892	0.0137262646526
1783.27094948	662.294844538	2821.56579402	376.0	13.9794061478	0.396976982511	0.0728130929036	2206.78898924	600.011466233	3216.0039361	409.203480623	6.70487114325	0.0966119761276
1783.27094948	662.294844538	2821.56579402	376.0	-14.3920612977	-0.15520410818	-0.0284673712729	1562.32956725	502.158103224	2415.48431539	350.99664492	-0.105951716228	-0.00152668179003
1783.27094948	662.294844538	2821.56579402	376.0	0.477414168045	-0.011072852073	-0.00203097066636	1711.66843375	678.085318665	2835.03634888	445.28259647	2.94985817153	0.0425051609731
1783.27094948	662.294844538	2821.56579402	376.0	1.18709021946	0.232331759132	0.0426140423939	1975.64059019	516.855143069	2855.0603256	362.564592335	2.97964475303	0.0429343624356
1783.27094948	662.294844538	2821.56579402	376.0	10.726610931	0.350606507247	0.0643078700013	2138.6692677	602.988029713	3124.22417891	382.566881495	5.64289338253	0.0813097029183
1783.27094948	662.294844538	2821.56579402	376.0	0.422341069541	0.19706524656	0.0361454964343	1936.00306128	516.072082883	2833.48242517	381.407281014	2.89633463474	0.0417339284545
1783.27094948	662.294844538	2821.56579402	376.0	-11.3610774251	-0.35432587188	-0.0649900718781	1401.50466678	787.474195501	2501.00551956	312.026657279	1.05102058978	0.0151443889017
1783.27094948	662.294844538	2821.56579402	376.0	7.53343217946	0.1709823654	0.0313614023111	1921.06000994	749.137187315	3034.12653951	363.929342255	4.82421805239	0.0695132284206
1783.27094948	662.294844538	2821.56579402	376.0	-4.19588889783	-0.274390915675	-0.0503284878347	1467.5245269	806.79812131	2703.17602812	428.853379916	2.2840571044	0.0329114856542
1783.27094948	662.294844538	2821.56579402	376.0	10.5641618537	0.333182524945	0.0611119818315	2123.73519561	636.695548788	3119.64057131	359.209826912	5.89293071709	0.0849125463558
1783.27094948	662.294844538	2821.56579402	376.0	5.8727380785	0.220232490894	0.0403948075742	1980.12310379	695.116276683	2987.26896282	312.029582348	4.52641421845	0.0652221068941
1783.27094948	662.294844538	2821.56579402	376.0	-15.2070270686	-0.383001313232	-0.0702496906148	1352.44954906	633.659017702	2392.48951997	406.380953209	-0.543580691565	-0.00783257480641
1783.27094948	662.294844538	2821.56579402	376.0	3.53881796318	-0.0225377355689	-0.00413384731637	1698.72100189	756.206368375	2921.41587118	466.488500917	3.39110492072	0.0488631832957
1783.27094948	662.294844538	2821.56579402	376.0	-12.4874352212	-0.269098813192	-0.0493578160661	1473.86272161	702.118412503	2469.22459327	293.243459152	0.749740563391	0.0108031781468
1783.27094948	662.294844538	2821.56579402	376.0	14.3506688103	0.38662816458	0.0709149238042	2228.19847914	708.122560503	3226.47935639	290.158316746	8.46003666924	0.121902545666
1783.27094948	662.294844538	2821.56579402	376.0	10.3289401371	0.29638676162	0.0543629423367	2092.80209899	707.619237944	3113.00363581	312.582298884	6.4243527466	0.0925699243025
1783.27094948	662.294844538	2821.56579402	376.0	-4.52244528902	-0.0890112100602	-0.0163263408034	1636.60377835	653.419584352	2693.96202469	403.938661988	2.17216431607	0.0312991976379
1783.27094948	662.294844538	2821.56579402	376.0	-14.8520267019	-0.315752250615	-0.0579149395845	1392.60597171	542.661242239	2402.50608888	467.238874932	-1.10454704114	-0.015915663417
1783.27094948	662.294844538	2821.56579402	376.0	-0.311405339387	0.0338167479252	0.00620263168107	1757.64543455	609.565127437	2812.77928748	445.568725493	2.79742267779	0.040308684118
1783.27094948	662.294844538	2821.56579402	376.0	7.73564559686	0.250880519431	0.0460162361393	2005.46302873	653.745256716	3039.83212413	380.623838681	4.57085365384	0.0658624445798
1783.27094948	662.294844538	2821.56579402	376.0	-12.7369880778	-0.37900424344	-0.0695165523551	1376.24199033	749.652824762	2462.18329523	336.288480134	0.676144664578	0.00974271850977
1783.27094948	662.294844538	2821.56579402	376.0	-10.1724173975	-0.386006816006	-0.0708009567142	1360.18721901	710.015304327	2534.54434431	464.341820967	0.715224883955	0.0103058340628
1783.27094948	662.294844538	2821.56579402	376.0	-1.38701140937	-0.0139149893194	-0.00255227243569	1711.41032967	703.555224911	2782.43035454	367.464799958	2.70318585085	0.0389508047672
1783.27094948	662.294844538	2821.56579402	376.0	13.7124816747	0.308493892911	0.0565836193895	2090.97836998	678.570103746	3208.47248647	438.92401274	6.43312108355	0.0926962692154
1783.27094948	662.294844538	2821.56579402	376.0	0.118857535127	0.123259211	0.0226080724506	1853.25312942	559.222577162	2824.91943758	412.443730992	2.87111708688	0.0413705632116
1783.27094948	662.294844538	2821.56579402	376.0	11.8069810874	0.369696725009	0.0678093772943	2162.85166496	590.795552313	3154.70753369	401.060316419	5.86497054376	0.0845096620138
1783.27094948	662.294844538	2821.56579402	376.0	-8.6588928511	-0.287294523331	-0.052695253729	1461.61560838	815.510581407	2577.24943519	300.123245408	1.5665359292	0.0225725638214
1783.27094948	662.294844538	2821.56579402	376.0	-7.0049012684	-0.119191056237	-0.0218618958614	1612.723269	703.747050486	2623.91789593	307.447576445	1.78700566218	0.0257493611265
1783.27094948	662.294844538	2821.56579402	376.0	0.479436175775	0.0561230451603	0.0102940288262	1782.44239154	752.590386978	2835.09340116	300.060622639	2.79606705328	0.0402891506236
1783.27094948	662.294844538	2821.56579402	376.0	11.5984439221	0.285221787266	0.0523150747003	2056.38932291	671.550051402	3148.82352036	420.88414605	5.74381043886	0.0827638391766
1783.27094948	662.294844538	2821.56579402	376.0	3.14546819654	0.0954591558568	0.0175090161146	1839.35758122	787.842637188	2910.31724872	283.117030305	3.82189246143	0.0550704965624
1783.27094948	662.294844538	2821.56579402	376.0	-3.17530980489	-0.0143631128138	-0.00263446676702	1713.32293543	701.062436784	2731.97233871	317.586966503	2.37774942991	0.0342615191629
1783.27094948	662.294844538	2821.56579402	376.0	7.37815212725	0.256965925917	0.0471324148785	2009.20312806	636.140126333	3029.74521067	384.401956282	4.36562440266	0.0629052507589
1783.27094948	662.294844538	2821.56579402	376.0	-2.15137362191	-0.103641884496	-0.0190098834365	1621.02511327	685.029047317	2760.8633718	454.809211213	2.51590424419	0.0362522225388
1783.27094948	662.294844538	2821.56579402	376.0	6.8474958903	0.300639521851	0.055142979063	2076.6163849	623.509404515	3014.77239581	314.646606393	4.75392667399	0.0685003843514
1783.27094948	662.294844538	2821.56579402	376.0	-10.5012738294	-0.349238644497	-0.0640569780809	1405.10761917	789.650694335	2525.26544371	330.507130207	1.21624957577	0.0175252100255
1783.27094948	662.294844538	2821.56579402	376.0	-18.4726819661	-0.308928115816	-0.0566632640895	1412.76376218	554.232741969	2300.34691843	333.350414282	-1.26472740525	-0.0182237378278
1783.27094948	662.294844538	2821.56579402	376.0	4.77016438813	0.158318563825	0.0290386213913	1885.89793128	671.397141146	2956.15912072	398.864048291	3.49854785879	0.0504113524321
1783.27094948	662.294844538	2821.56579402	376.0	-6.12233244582	-0.0476098816027	-0.00873255348545	1682.30255051	667.777363384	2648.82015593	298.740242042	1.8922792385	0.0272662714482
1783.27094948	662.294844538	2821.56579402	376.0	11.4922080539	0.372459753339	0.0683161689909	2190.65382428	643.690962616	3145.82600545	311.481218549	6.80005057729	0.097983437713
1783.27094948	662.294844538	2821.56579402	376.0	-13.2137087716	-0.401982918414	-0.0737312763048	1346.67512375	698.239417229	2448.7323072	403.817766224	0.197649258444	0.00284797202369
1783.27094948	662.294844538	2821.56579402	376.0	-8.40346103343	-0.138854916204	-0.0254686199935	1582.61799855	572.758860575	2584.45661199	429.079752863	1.22127274899	0.0175975900431
1783.27094948	662.294844538	2821.56579402	376.0	4.0793947698	0.296645133459	0.0544103326227	2059.953702	576.494470559	2936.66860145	300.220428894	3.68299919823	0.0530691527122
1783.27094948	662.294844538	2821.56579402	376.0	11.8828349465	0.385334913285	0.0706777170369	2163.61903738	524.378760178	3156.84780023	468.850002673	5.03038607217	0.0724839491668
1783.27094948	662.294844538	2821.56579402	376.0	-3.17622252323	-0.0753061963779	-0.0138125818742	1651.79676032	714.738677219	2731.94658576	365.411148226	2.44734801252	0.0352643805839
1783.27094948	662.294844538	2821.56579402	376.0	16.5490839702	0.404496389864	0.0741922945459	2220.51887675	620.632121075	3288.50908655	447.358088721	7.40336359744	0.106676708897
1783.27094948	662.294844538	2821.56579402	376.0	4.02163459684	0.248975738959	0.0456668633453	1990.98676363	532.686312515	2935.03886017	411.365784017	3.38703173852	0.0488044919095
1783.27094948	662.294844538	2821.56579402	376.0	0.0222268982972	0.0130823476848	0.00239955019897	1738.8545746	781.698103089	2822.19294058	301.640262889	2.75138502969	0.0396453174307
1783.27094948	662.294844538	2821.56579402	376.0	-7.98307656843	-0.317284986431	-0.0581960723462	1425.74289489	738.341643094	2596.31803626	432.233498277	1.46188962514	0.0210646920048
1783.27094948	662.294844538	2821.56579402	376.0	21.7221723888	0.36466343178	0.0668861760417	2194.02532305	780.015016087	3434.47117986	460.430840727	9.89038543533	0.142512758434
1783.27094948	662.294844538	2821.56579402	376.0	15.1272789735	0.284421910729	0.0521683622027	2076.05251502	752.471487067	3248.3919231	419.867921016	7.41304773944	0.106816249848
1783.27094948	662.294844538	2821.56579402	376.0	-10.5622779904	-0.419805718754	-0.0770003152521	1345.83094026	823.732122629	2523.54417117	353.981108284	1.20012454768	0.0172928609176
1783.27094948	662.294844538	2821.56579402	376.0	12.5060828734	0.393068266858	0.0720961604655	2212.22601839	618.729870761	3174.43315055	343.477261394	6.84613031086	0.0986474108193
1783.27094948	662.294844538	2821.56579402	376.0	-9.83378755919	-0.301543397481	-0.0553087669628	1443.97582084	749.991634422	2544.09900799	350.131552729	1.29704556928	0.0186894174247
1783.27094948	662.294844538	2821.56579402	376.0	-20.4927086761	-0.27091477571	-0.0496908979658	1446.47156582	509.925833539	2243.35053575	286.953136385	-1.75783807732	-0.0253290789239
1783.27094948	662.294844538	2821.56579402	376.0	-2.51191869193	0.144999963781	0.0265957380376	1881.16149353	545.775013941	2750.69035544	323.753847968	2.42670045574	0.0349668653565
1783.27094948	662.294844538	2821.56579402	376.0	3.85815630669	0.221672009213	0.0406588424823	1975.03062463	660.524164005	2930.42621265	294.871424014	3.79847760983	0.0547331067699
1783.27094948	662.294844538	2821.56579402	376.0	-12.7720960798	-0.337960683572	-0.0619883865687	1413.525724	742.192331767	2461.19269985	305.474644088	0.714982373152	0.0103023396708
1783.27094948	662.294844538	2821.56579402	376.0	3.82827233837	0.312021064503	0.0572305694246	2066.22773469	519.945151673	2929.58301682	343.410130458	3.27638119819	0.0472101037203
1783.27094948	662.294844538	2821.56579402	376.0	-7.66381697358	-0.121077833213	-0.0222079664735	1603.30434033	598.382769603	2605.32615578	403.639045848	1.51188412421	0.0217850738358
1783.27094948	662.294844538	2821.56579402	376.0	-16.5780056609	-0.372813818976	-0.0683811113309	1359.63199747	614.535648578	2353.80645696	379.638810915	-0.839256618441	-0.0120930348479
1783.27094948	662.294844538	2821.56579402	376.0	2.96568331379	0.0270749973001	0.00496606700296	1750.92672519	798.497089477	2905.24449996	355.820685299	3.30392529981	0.0476069927927
1783.27094948	662.294844538	2821.56579402	376.0	4.33314218751	0.0414276192748	0.0075986095515	1772.96859551	822.004892675	2943.82825179	348.854763601	3.82251947673	0.055079531365
1783.27094948	662.294844538	2821.56579402	376.0	-21.0803861814	-0.345323303581	-0.0633388304441	1354.84401802	506.375180189	2226.76882828	365.549630073	-2.62437253315	-0.0378151661837
1783.27094948	662.294844538	2821.56579402	376.0	15.1764306933	0.214487336866	0.0393410375763	1986.84525008	801.990168807	3249.77877122	460.943352327	7.03601787235	0.101383542829
1783.27094948	662.294844538	2821.56579402	376.0	-3.65398673988	0.00427726309242	0.00078453101475	1731.02842523	628.725295011	2718.46615405	358.712433811	2.33156521941	0.0335960406254
1783.27094948	662.294844538	2821.56579402	376.0	3.38733289483	0.142948922329	0.0262195382114	1875.25466733	704.309846964	2917.14162031	337.577106019	3.41223769265	0.0491676900958
1783.27094948	662.294844538	2821.56579402	376.0	8.15324309372	0.156665009591	0.0287353282448	1927.21711603	823.867234293	3051.61491226	300.530561931	5.81755573039	0.0838264514465
1783.27094948	662.294844538	2821.56579402	376.0	6.13646089865	0.268835054223	0.0493094376784	2010.78396699	571.367644114	2994.7100757	412.558464595	3.65682226273	0.0526919634399
1783.27094948	662.294844538	2821.56579402	376.0	-3.83524259022	-0.19734510052	-0.036196826948	1534.99627511	747.273619193	2713.35190098	431.082006674	2.3055405895	0.0332210459582
1783.27094948	662.294844538	2821.56579402	376.0	0.606777961934	0.282039148434	0.0517313184949	2035.20898862	510.352074562	2838.68643344	293.125370258	2.72018223351	0.0391957094165
1783.27094948	662.294844538	2821.56579402	376.0	-9.25653424002	-0.251362913637	-0.0461047163677	1488.33676924	727.081844219	2560.38659019	344.967976732	1.4037993608	0.0202276564957
1783.27094948	662.294844538	2821.56579402	376.0	-4.19556421734	0.0995959949981	0.0182677907187	1833.66831085	574.145041645	2703.1851892	295.371836706	2.13016271447	0.0306939872402
1783.27094948	662.294844538	2821.56579402	376.0	-2.55919465058	-0.0282933835906	-0.00518954211127	1693.84397062	592.728719163	2749.35643316	462.783743378	2.36817285977	0.0341235282388
1783.27094948	662.294844538	2821.56579402	376.0	-2.97820327042	-0.147159379028	-0.0269918156691	1583.06475119	763.257358202	2737.53382927	391.211719877	2.5021115829	0.0360534810217
1783.27094948	662.294844538	2821.56579402	376.0	1.51305415514	0.219285309895	0.0402210766499	1959.40273579	567.245307166	2864.25761251	337.609569548	2.98467647514	0.043006865636
1783.27094948	662.294844538	2821.56579402	376.0	-6.90305266222	-0.180156319631	-0.0330440791693	1557.60594337	782.48996302	2626.79162136	286.695714973	1.79825688941	0.0259114825564
1783.27094948	662.294844538	2821.56579402	376.0	-1.51651205414	-0.0135777327723	-0.00249041320107	1711.84078071	700.652034687	2778.77640864	366.283593245	2.68297412729	0.0386595695574
1783.27094948	662.294844538	2821.56579402	376.0	-16.22565356	-0.344146373626	-0.0631229592123	1376.96286878	578.024437502	2363.74830331	408.760997032	-1.01078466613	-0.0145646205494
1783.27094948	662.294844538	2821.56579402	376.0	16.383404552	0.275763407322	0.0505802287824	2062.20442777	759.018683593	3283.83433276	462.611221393	7.45433148723	0.107411116531
1783.27094948	662.294844538	2821.56579402	376.0	-6.40548920595	-0.137128249804	-0.0251519166918	1593.21569458	694.475385409	2640.83070165	353.139621655	1.91043251903	0.0275278460956
1783.27094948	662.294844538	2821.56579402	376.0	2.62024262258	-0.0589910095287	-0.0108200677786	1663.7693161	774.639950398	2895.49766358	457.088397085	3.28237378116	0.047296452178
1783.27094948	662.294844538	2821.56579402	376.0	8.30272570518	0.140673222644	0.0258021318129	1890.09812545	790.402393664	3055.83266249	375.332143376	5.09199886235	0.0733717415325
1783.27094948	662.294844538	2821.56579402	376.0	-1.16829361051	-0.016588826017	-0.00304270469865	1707.81861431	681.13333717	2788.60162113	399.649669651	2.7355251572	0.0394167890087
1783.27094948	662.294844538	2821.56579402	376.0	3.69020492287	0.257058386158	0.0471493738368	2000.74516054	532.47240258	2925.68735385	392.469790737	3.33158902429	0.0480056055374
1783.27094948	662.294844538	2821.56579402	376.0	-14.6558348158	-0.362128918498	-0.0664212983305	1380.76912505	666.659731504	2408.04177203	360.612915476	-0.0250019184762	-0.000360258191299
1783.27094948	662.294844538	2821.56579402	376.0	8.67889628512	0.323308906407	0.0593009732955	2091.95664302	585.043580184	3066.4465629	389.446339699	4.71468940452	0.0679350058289
1783.27094948	662.294844538	2821.56579402	376.0	-8.39613782871	-0.407349893161	-0.0747156810641	1352.93018998	810.208040503	2584.66324103	421.525010543	1.47455103279	0.0212471330374
1783.27094948	662.294844538	2821.56579402	376.0	-8.05886526678	-0.406335252068	-0.0745295766816	1352.7259874	803.080455477	2594.17960827	438.373165396	1.48127356234	0.0213439994574
1783.27094948	662.294844538	2821.56579402	376.0	3.16875943906	0.218021469294	0.0399892643606	1955.44226375	584.453857329	2910.97442645	371.07830537	3.2532323534	0.0468765468789
1783.27094948	662.294844538	2821.56579402	376.0	15.1558441534	0.344928610607	0.0632664362815	2159.50495958	716.083986237	3249.19790845	373.608962631	7.89406928935	0.1137473961
1783.27094948	662.294844538	2821.56579402	376.0	15.0440917704	0.210130962883	0.0385419961268	1981.90240322	805.670239957	3246.04474144	458.472098256	7.0153661988	0.101085968282
1783.27094948	662.294844538	2821.56579402	376.0	1.70113025132	0.130135007585	0.0238692236949	1859.08890842	561.220287051	2869.5643033	449.255107833	3.07797941539	0.0443512884062
1783.27094948	662.294844538	2821.56579402	376.0	1.86682939638	0.172765759307	0.0316885105112	1908.32005468	661.411201097	2874.2396137	304.508357925	3.04097113644	0.0438180279026
1783.27094948	662.294844538	2821.56579402	376.0	-3.56001599471	-0.0871732409012	-0.015989222469	1637.62841822	658.25197651	2721.11760045	425.237205721	2.31106277201	0.0333006163114
1783.27094948	662.294844538	2821.56579402	376.0	-4.48696924272	-0.0955214402015	-0.0175204402424	1629.47535803	645.964716753	2694.96300468	419.522929898	2.14621869744	0.0309253414616
1783.27094948	662.294844538	2821.56579402	376.0	5.57612627745	0.082473002755	0.015127109823	1806.05551261	761.229054423	2978.8998657	411.615298666	3.7177832526	0.0535703638703
1783.27094948	662.294844538	2821.56579402	376.0	-10.6572911058	-0.153107478392	-0.0280828096831	1569.95953985	566.350880806	2520.86331361	384.552892949	0.844632501723	0.012170497143
1783.27094948	662.294844538	2821.56579402	376.0	4.9345310703	0.0942862478006	0.0172938825753	1816.93535267	696.336848755	2960.7968348	447.524633376	3.55291689203	0.0511947678967
1783.27094948	662.294844538	2821.56579402	376.0	-12.9443531506	-0.248553250193	-0.0455893709085	1472.13418443	570.462724699	2456.33235327	413.735444142	0.0440327527326	0.000634477705081
1783.27094948	662.294844538	2821.56579402	376.0	-12.6390633041	-0.347902927927	-0.0638119823784	1391.70974268	668.137834029	2464.94630715	405.098730442	0.318873176163	0.00459471435394
1783.27094948	662.294844538	2821.56579402	376.0	-16.2612471122	-0.379833337598	-0.0696686239175	1367.37173542	670.361208204	2362.74400782	325.011064201	-0.320264672647	-0.00461476473555
1783.27094948	662.294844538	2821.56579402	376.0	-16.441929329	-0.338226276292	-0.0620371013009	1373.53766865	551.076458968	2357.6459402	433.031812581	-1.35824792393	-0.0195712957339
1783.27094948	662.294844538	2821.56579402	376.0	9.68631609708	0.115629051163	0.0212085567063	1850.14874083	785.548595678	3094.87157572	459.174239207	4.78423251251	0.0689370679036
1783.27094948	662.294844538	2821.56579402	376.0	1.02977785543	0.0497355225614	0.00912243627319	1774.48742529	723.326033143	2850.62165374	352.808195316	3.00193817695	0.0432555933278
1783.27094948	662.294844538	2821.56579402	376.0	8.81670110332	0.306965750686	0.0563033291793	2103.82551716	677.521908076	3070.33481651	288.98739128	5.93231266103	0.085480009525
1783.27094948	662.294844538	2821.56579402	376.0	6.79253907999	0.128521664151	0.0235733059704	1868.91255008	770.155586933	3013.22175325	374.153616231	4.46941011163	0.0644007220696
1783.27094948	662.294844538	2821.56579402	376.0	-11.7048909604	-0.261004475685	-0.0478731613509	1478.86598287	690.939167241	2491.30459446	321.499444341	0.887969235218	0.0127949457524
1783.27094948	662.294844538	2821.56579402	376.0	-10.9309376355	-0.0368994399718	-0.00676805575417	1689.48022891	499.873719582	2513.14219673	323.788248243	0.898892012593	0.0129523344754
1783.27094948	662.294844538	2821.56579402	376.0	17.9487153338	0.361001965675	0.0662145938509	2205.47673198	823.852049647	3328.00060635	298.671824718	10.2955097282	0.148350284268
1783.27094948	662.294844538	2821.56579402	376.0	12.7511356177	0.395899174004	0.0726154024219	2217.43389206	621.575227283	3181.34747496	342.338355621	6.97173097189	0.100457218615
1783.27094948	662.294844538	2821.56579402	376.0	-8.14945690823	-0.371797396264	-0.0681946801658	1379.36580617	766.828131803	2591.6235055	445.429567532	1.3968199648	0.02012708883
1783.27094948	662.294844538	2821.56579402	376.0	9.54554382304	0.238782771296	0.0437972801349	2005.99648153	716.114290296	3090.89959339	368.788821563	5.53695906054	0.0797832717658
1783.27094948	662.294844538	2821.56579402	376.0	-6.91450415653	-0.34280056819	-0.062876113021	1407.2974542	795.705117489	2626.46850991	423.465938228	1.77110550786	0.0255202522746
1783.27094948	662.294844538	2821.56579402	376.0	15.7530530881	0.336355702286	0.0616940026203	2148.55592913	729.354344588	3266.04855147	388.138277754	8.01623710327	0.11550773924
1783.27094948	662.294844538	2821.56579402	376.0	-10.7879685985	-0.2815887993	-0.0516487159392	1460.14150783	713.408262846	2517.17616218	343.626391506	1.07352572058	0.0154686703253
1783.27094948	662.294844538	2821.56579402	376.0	0.0799800983585	-0.0262336187447	-0.00481174224957	1697.08142112	697.965517283	2823.82248512	428.775546714	2.9136973548	0.0419841117407
1783.27094948	662.294844538	2821.56579402	376.0	-16.3938406058	-0.315403798003	-0.0578510267798	1409.99659592	582.213435677	2359.00279516	366.792763564	-0.734174480627	-0.0105788830062
1783.27094948	662.294844538	2821.56579402	376.0	-7.3053597331	-0.229740052655	-0.0421386743682	1506.11188727	723.702215478	2615.44026266	385.626159911	1.72703552994	0.0248852381835
1783.27094948	662.294844538	2821.56579402	376.0	2.71447859669	0.0892416177081	0.0163686019274	1813.8385104	681.293821369	2898.15659359	403.024261818	3.26137736737	0.0469939101926
1783.27094948	662.294844538	2821.56579402	376.0	14.690006159	0.331957033978	0.0608872035909	2129.436064	687.183875527	3236.05398294	419.434043418	7.09105899637	0.102176642599
1783.27094948	662.294844538	2821.56579402	376.0	-5.45183863346	-0.340007175937	-0.062363752006	1410.09574657	814.366268922	2667.73857999	443.276564506	2.02250499706	0.0291427233006
1783.27094948	662.294844538	2821.56579402	376.0	-8.45942386795	-0.0717996469744	-0.0131694143387	1657.84166254	615.330628669	2582.87758379	309.705292581	1.48936836943	0.0214606393289
1783.27094948	662.294844538	2821.56579402	376.0	14.6983872456	0.357559099592	0.0655831070417	2166.22722961	673.444151194	3236.29046082	396.619080015	7.3293012685	0.105609528365
1783.27094948	662.294844538	2821.56579402	376.0	-17.5338693023	-0.38708034812	-0.0709978628246	1339.48876718	594.597036824	2326.83613542	392.750331417	-1.32097256947	-0.01903418688
1783.27094948	662.294844538	2821.56579402	376.0	-9.86609725577	-0.269613576269	-0.0494522333582	1466.56445134	683.352758783	2543.18736865	393.270158521	1.11915924331	0.0161262138805
1783.27094948	662.294844538	2821.56579402	376.0	-11.6874501864	-0.291047500804	-0.0533836208371	1451.41691211	704.987985044	2491.79669737	335.391800217	0.880789359829	0.0126914893347
1783.27094948	662.294844538	2821.56579402	376.0	-11.8362045742	-0.222416478162	-0.0407953921795	1513.74452857	661.956665904	2487.59949445	311.898299971	0.845868778007	0.0121883109223
1783.27094948	662.294844538	2821.56579402	376.0	-8.42261949718	5.7977832153e-06	1.06342318696e-06	1731.35574053	563.276019011	2583.91604333	289.284283783	1.4431139116	0.0207941485821
1783.27094948	662.294844538	2821.56579402	376.0	-0.918088715715	0.0562686009955	0.0103207265215	1782.94827811	651.68647232	2795.66131686	361.026566431	2.74196883459	0.0395096373861
1783.27094948	662.294844538	2821.56579402	376.0	14.6395848318	0.374019365241	0.0686022313354	2214.99296816	735.140715782	3234.63131202	284.497628083	8.71686970348	0.125603309848
1783.27094948	662.294844538	2821.56579402	376.0	-11.5395379976	-0.298813627334	-0.0548080754464	1439.21617885	674.635248917	2495.97013709	382.118709324	0.741107127213	0.0106787770492
1783.27094948	662.294844538	2821.56579402	376.0	9.2455833269	0.229775389605	0.0421451558336	2005.13792495	746.776841672	3082.43601063	330.521244013	5.85736414797	0.084400059769
1783.27094948	662.294844538	2821.56579402	376.0	15.5463421845	0.354969203699	0.0651080711113	2154.84274876	659.679986578	3260.21606732	445.693331982	7.08643663813	0.102110038013
1783.27094948	662.294844538	2821.56579402	376.0	-6.61448485655	-0.0169616733313	-0.00311109195365	1712.01957078	604.405465799	2634.93375186	318.508715279	1.81346718461	0.0261306510751
1783.27094948	662.294844538	2821.56579402	376.0	3.0142895324	0.16101185942	0.0295326227844	1900.20040108	698.211719125	2906.6159564	308.203836197	3.45698556082	0.049812472058
1783.27094948	662.294844538	2821.56579402	376.0	5.35213910269	0.0369510816653	0.00677752781828	1757.19776501	785.154748847	2972.57992019	430.227406334	3.62068088598	0.0521711943225
1783.27094948	662.294844538	2821.56579402	376.0	1.01622014216	0.216646063282	0.0397369888632	1957.08374991	570.287932538	2850.23911394	322.867431497	2.88632248287	0.0415896611365
1783.27094948	662.294844538	2821.56579402	376.0	6.62421850279	0.257193634553	0.0471741809524	2018.51087714	652.883187322	3008.47247742	337.078412951	4.52759473936	0.0652391172819
1783.27094948	662.294844538	2821.56579402	376.0	18.7262229093	0.355982351669	0.0652939016268	2169.04413752	717.775819015	3349.93849414	463.118537603	8.38048007962	0.120756197113
1783.27094948	662.294844538	2821.56579402	376.0	-6.70232731975	-0.0553818709166	-0.0101580834403	1669.53621095	580.097569527	2632.45521896	382.821438491	1.75022997616	0.025219452106
1783.27094948	662.294844538	2821.56579402	376.0	17.033702041	0.346340429842	0.0635253906533	2179.33952555	791.294655948	3302.18290427	331.548722764	9.40584420846	0.135530896376
1783.27094948	662.294844538	2821.56579402	376.0	3.35114330343	0.128017156902	0.0234807697912	1861.0862446	724.648609838	2916.12050718	330.385652742	3.47311677543	0.0500449103088
1783.27094948	662.294844538	2821.56579402	376.0	-2.80488435942	0.0318325313009	0.00583868879326	1759.66245407	651.688025352	2742.42413637	331.073656948	2.43791126563	0.0351284044039
1783.27094948	662.294844538	2821.56579402	376.0	-13.5759260303	-0.39067133359	-0.0716565175331	1343.75939764	638.882501077	2438.51210893	455.870210212	-0.379492856989	-0.00546819678658
1783.27094948	662.294844538	2821.56579402	376.0	10.3608728687	0.202026413233	0.0370554683112	1983.99691837	812.317335131	3113.90463885	317.590385343	6.59102814778	0.0949715871438
1783.27094948	662.294844538	2821.56579402	376.0	14.0145940466	0.213414129079	0.0391441909536	1980.00631867	779.465756213	3216.99678581	457.524710925	6.54443145484	0.0943001650554
1783.27094948	662.294844538	2821.56579402	376.0	-5.26323337232	-0.0830068892308	-0.0152250347085	1642.60565138	636.065192406	2673.06020153	394.389357746	2.04165692988	0.0294186877505
1783.27094948	662.294844538	2821.56579402	376.0	6.72076890522	0.149780715805	0.0274726184528	1914.32613354	804.802713126	3011.19671055	292.067863876	5.25039113589	0.0756540509494
1783.27094948	662.294844538	2821.56579402	376.0	7.29542991275	0.202689974544	0.0371771780162	1966.41917435	739.721303999	3027.41114897	321.270670615	5.11216864251	0.0736623723705
1783.27094948	662.294844538	2821.56579402	376.0	15.5969290692	0.381506759695	0.069975561206	2216.60015828	711.972083653	3261.64340956	333.071167626	8.55459392946	0.123265042211
1783.27094948	662.294844538	2821.56579402	376.0	-16.2694852526	-0.307812320291	-0.0564586060695	1425.10765409	606.80894667	2362.51156327	330.594962512	-0.435505354706	-0.00627529329548
1783.27094948	662.294844538	2821.56579402	376.0	-17.7153266246	-0.315207585829	-0.0578150377529	1390.77010133	523.99905339	2321.71619768	406.947042964	-1.64950192979	-0.0237680393341
1783.27094948	662.294844538	2821.56579402	376.0	-0.142724579913	0.137722884507	0.0252609839521	1869.66216338	568.954650189	2817.53872609	378.921912523	2.83465273287	0.0408451402431
1783.27094948	662.294844538	2821.56579402	376.0	19.7468344125	0.327973932908	0.0601566274593	2144.55265294	790.097589652	3378.73571921	444.085476617	9.23217665924	0.133028482122
1783.27094948	662.294844538	2821.56579402	376.0	-4.79044563451	-0.058301052034	-0.0106935165139	1669.82079375	682.181215937	2686.40021862	334.398208932	2.16276941795	0.0311638244661
1783.27094948	662.294844538	2821.56579402	376.0	-4.7318123283	0.0321970086789	0.00590554084353	1761.00684904	588.961359991	2688.05459593	338.086386902	2.13140488639	0.030711885971
1783.27094948	662.294844538	2821.56579402	376.0	8.21074594232	0.192500754689	0.0353082822247	1932.62617531	698.555487557	3053.23739296	422.055730096	4.4482257594	0.0640954720374
1783.27094948	662.294844538	2821.56579402	376.0	7.53295641139	0.382153785407	0.070094237969	2186.68948669	558.571551764	3034.1131154	288.852076949	5.11646479171	0.0737242765377
1783.27094948	662.294844538	2821.56579402	376.0	-2.15618420923	-0.135378342531	-0.0248309505742	1593.8934178	771.0026715	2760.72763792	395.831548617	2.63021797813	0.0378993944975
1783.27094948	662.294844538	2821.56579402	376.0	1.71936217059	0.149827300352	0.0274811629405	1880.85352553	672.41325263	2870.0787289	316.811950742	2.98768263683	0.043050182087
1783.27094948	662.294844538	2821.56579402	376.0	5.22218408567	0.291994768111	0.0535573675919	2066.77596654	618.90340701	2968.91315388	283.233780334	4.34397058052	0.0625932360306
1783.27094948	662.294844538	2821.56579402	376.0	3.37784808646	0.106341512717	0.019505046353	1836.1909224	740.436120415	2916.8740002	340.246957386	3.44252721237	0.0496041385068
1783.27094948	662.294844538	2821.56579402	376.0	-9.28157348022	-0.0664971373482	-0.0121968337029	1652.61839654	499.020759124	2559.68009156	408.040935891	1.0262835175	0.0147879469381
1783.27094948	662.294844538	2821.56579402	376.0	-9.34722401852	-0.265570846869	-0.0487107202621	1469.76436482	683.033786992	2557.82771842	405.02956661	1.19821201678	0.0172653028354
1783.27094948	662.294844538	2821.56579402	376.0	3.80482555169	0.0726313645368	0.013321967083	1795.26172485	728.390398108	2928.92145031	405.269327351	3.40794895217	0.0491058926826
1783.27094948	662.294844538	2821.56579402	376.0	-11.219587966	-0.255000798375	-0.0467719732896	1486.69236683	714.352611537	2504.99773774	303.952759381	1.02338810934	0.0147462263593
1783.27094948	662.294844538	2821.56579402	376.0	-18.3460985099	-0.407573582965	-0.0747567100083	1345.97396765	674.382347524	2303.91855393	283.562238756	-0.770359057787	-0.0111002746079
1783.27094948	662.294844538	2821.56579402	376.0	-6.190921246	-0.165536481463	-0.0303625241128	1562.20744375	663.014188242	2646.88487781	421.663245817	1.82079417455	0.026236227299
1783.27094948	662.294844538	2821.56579402	376.0	0.113481858599	0.0733216182973	0.0134485726884	1799.6267211	636.55828227	2824.76775933	388.582755957	2.89909173051	0.0417736560593
1783.27094948	662.294844538	2821.56579402	376.0	-4.29808897691	-0.238686543593	-0.0437796301528	1498.16982969	772.352650075	2700.29238565	429.769905885	2.2413916574	0.0322967097609
1783.27094948	662.294844538	2821.56579402	376.0	5.80260420234	0.212501825939	0.0389768572888	1946.56535577	572.983684509	2985.29008936	465.741049079	3.62198020026	0.0521899164302
1783.27094948	662.294844538	2821.56579402	376.0	3.13632995	0.251886302338	0.0462007157627	1994.55344091	571.176153745	2910.05940708	344.329812425	3.1904947276	0.0459725465072
1783.27094948	662.294844538	2821.56579402	376.0	-16.4404820727	-0.383651950905	-0.0703690298799	1369.8627777	696.747224167	2357.68677549	291.076773621	-0.214567581032	-0.00309175188807
1783.27094948	662.294844538	2821.56579402	376.0	9.10306854412	0.285675297435	0.0523982570497	2062.66923466	667.6256522	3078.41486227	348.119975405	5.46252730132	0.0787107680306
1783.27094948	662.294844538	2821.56579402	376.0	11.9392127518	0.353010684616	0.064748841639	2145.03211464	617.628492495	3158.4385371	395.777929968	6.03790944902	0.0870015770752
1783.27094948	662.294844538	2821.56579402	376.0	-1.18158268121	0.159027320315	0.0291686207474	1894.94915195	552.664066992	2788.22666126	340.613442319	2.64368826004	0.0380934907787
1783.27094948	662.294844538	2821.56579402	376.0	11.5021199049	0.227606522472	0.0417473445473	1998.70125339	756.126948187	3146.10567484	391.277473271	6.19415947491	0.0892530183705
1783.27094948	662.294844538	2821.56579402	376.0	7.96206187273	0.260603602554	0.0477996336305	2007.19693793	618.661189509	3046.22060832	420.362480878	4.23073071056	0.0609615376161
1783.27094948	662.294844538	2821.56579402	376.0	-14.425012096	-0.371378386009	-0.0681178257537	1371.99225104	669.944638954	2414.55458694	372.617696945	-0.0175457848623	-0.000252821107526
1783.27094948	662.294844538	2821.56579402	376.0	-0.146699506741	0.143054964932	0.0262389884322	1875.63271783	586.557846879	2817.42657092	355.236006215	2.8161255204	0.0405781775274
1783.27094948	662.294844538	2821.56579402	376.0	-17.2202854935	-0.300134053795	-0.0550502666535	1407.18932322	523.889065858	2335.6841089	404.605719827	-1.43908803042	-0.0207361387669
1783.27094948	662.294844538	2821.56579402	376.0	10.8810739863	0.213150321785	0.0390958037024	1975.4367681	748.473942209	3128.58245564	404.671745331	5.77480946821	0.0832105110693
1783.27094948	662.294844538	2821.56579402	376.0	2.90793836404	-0.0546313492288	-0.0100204235563	1668.51457054	812.900354265	2903.61518821	422.200263407	3.33751512126	0.0480909959836
1783.27094948	662.294844538	2821.56579402	376.0	-0.0613884423579	0.180996620569	0.0331982062673	1918.01144416	598.564607443	2819.83367873	303.25762713	2.70069776332	0.038914953362
1783.27094948	662.294844538	2821.56579402	376.0	-6.6880008935	-0.379621842193	-0.0696298316568	1376.78190448	821.461237996	2632.85944851	434.616306031	1.80590826199	0.0260217328817
1783.27094948	662.294844538	2821.56579402	376.0	2.42944209215	0.188949306698	0.0346568794383	1923.99795653	547.025088352	2890.11410108	419.091056198	3.18921545674	0.0459541132094
1783.27094948	662.294844538	2821.56579402	376.0	12.5803016671	0.236465576699	0.0433722627842	2015.5102757	772.649352867	3176.52728264	388.367654074	6.71682005662	0.0967841506718
1783.27094948	662.294844538	2821.56579402	376.0	-4.26204224059	-0.1318531154	-0.02418435719	1595.77079494	694.997296798	2701.30946803	410.541376292	2.23340347676	0.0321816062934
1783.27094948	662.294844538	2821.56579402	376.0	-6.28421541695	-0.0137398873957	-0.00252015542842	1711.98036689	557.014704478	2644.25252139	375.257450024	1.82908427476	0.0263556811925
1783.27094948	662.294844538	2821.56579402	376.0	-1.95178385008	0.0981901576393	0.0180099335362	1827.48989209	525.546313893	2766.49492853	413.45872255	2.53293233464	0.0364975840726
1783.27094948	662.294844538	2821.56579402	376.0	-10.473954921	-0.24245657033	-0.0444711244185	1490.18293175	653.782956995	2526.03626469	382.070375948	0.985640476932	0.0142023123477
1783.27094948	662.294844538	2821.56579402	376.0	-7.61166517711	-0.388207770201	-0.0712046533751	1367.59990613	796.814784437	2606.79765303	442.382962459	1.56022878991	0.0224816828517
1783.27094948	662.294844538	2821.56579402	376.0	-9.70354016317	-0.282988405378	-0.0519054301868	1453.41319147	683.758528481	2547.77402397	410.602304018	1.09115445033	0.0157226866042
1783.27094948	662.294844538	2821.56579402	376.0	4.83008761224	0.0553658411186	0.0101551432719	1776.41853309	756.880122168	2957.84989391	424.551238648	3.54979751058	0.0511498200372
1783.27094948	662.294844538	2821.56579402	376.0	-4.49710602269	-0.109896266001	-0.0201570553927	1616.58677963	672.492042898	2694.67698876	405.598166238	2.18564805996	0.0314934878956
1783.27094948	662.294844538	2821.56579402	376.0	9.53961534514	0.373386897263	0.0684862247364	2152.16322034	532.095418277	3090.73231748	406.473678864	4.77097200991	0.0687459943792
1783.27094948	662.294844538	2821.56579402	376.0	-2.31860292104	0.0625042357624	0.0114644599711	1788.9281961	540.870333852	2756.1448871	426.346357147	2.46071961111	0.0354570549151
1783.27094948	662.294844538	2821.56579402	376.0	-7.619172299	-0.242554698684	-0.0444891230161	1486.63675049	655.252229157	2606.58583465	464.696855002	1.32512851354	0.0190940708003
1783.27094948	662.294844538	2821.56579402	376.0	-1.84412784518	-0.115492414062	-0.0211834948756	1612.57993811	765.186468471	2769.53251354	391.766106966	2.67423481872	0.0385336429211
1783.27094948	662.294844538	2821.56579402	376.0	16.213983895	0.27745915114	0.0508912602971	2061.90825906	749.265561728	3279.05401745	467.880196667	7.29808312023	0.105159699139
1783.27094948	662.294844538	2821.56579402	376.0	4.524099283	0.22564067683	0.0413867712455	1968.42206188	634.004244396	2949.21623188	346.789925599	3.62642828599	0.0522540098847
1783.27094948	662.294844538	2821.56579402	376.0	-10.2924384047	-0.257584033188	-0.047245787452	1480.81541356	698.790250448	2531.15787262	351.55220862	1.15410856553	0.0166298064198
1783.27094948	662.294844538	2821.56579402	376.0	6.5053669235	0.0715297547356	0.0131199109933	1795.63682984	781.60019246	3005.11900191	427.881979613	3.91792158133	0.0564542014601
1783.27094948	662.294844538	2821.56579402	376.0	2.9403758585	0.289379463861	0.0530776712877	2039.71276157	529.046100898	2904.53043346	335.771570998	3.13720165383	0.0452046347815
1783.27094948	662.294844538	2821.56579402	376.0	3.51974744883	0.290804792123	0.0533391034708	2040.67274086	525.409018491	2920.87778407	354.796024722	3.24970280299	0.0468256888039
1783.27094948	662.294844538	2821.56579402	376.0	6.26711685879	0.26439731935	0.0484954731016	2025.8127334	639.726101451	2998.39661958	332.857784726	4.39681660676	0.0633547061492
1783.27094948	662.294844538	2821.56579402	376.0	-18.2411640722	-0.258475227021	-0.0474092492703	1459.15971123	524.174823442	2306.87934813	323.544813459	-1.16513243057	-0.0167886517373
1783.27094948	662.294844538	2821.56579402	376.0	9.75299569941	0.170656454602	0.0313016241017	1909.58939482	732.527643088	3096.75298457	454.635946658	4.77251129464	0.0687681742744
1783.27094948	662.294844538	2821.56579402	376.0	-13.7564185538	-0.261984467955	-0.0480529104832	1452.88531781	548.92428165	2433.41939362	431.609794164	-0.384324677348	-0.00553781955833
1783.27094948	662.294844538	2821.56579402	376.0	-4.60263427867	-0.109558779425	-0.0200951539665	1619.55548699	717.331031433	2691.69943959	354.812921172	2.22378701657	0.0320430405845
1783.27094948	662.294844538	2821.56579402	376.0	-20.2952017469	-0.313496081601	-0.0575011154808	1394.56877837	512.938362809	2248.9233237	341.416182523	-2.08302074619	-0.0300147081583
1783.27094948	662.294844538	2821.56579402	376.0	0.765542503093	0.0670390964102	0.0122962392535	1795.00591168	753.303347497	2843.16607943	294.856820249	2.86474538378	0.0412787519277
1783.27094948	662.294844538	2821.56579402	376.0	8.7486709531	0.341756411699	0.0626845949558	2099.25970187	520.844189586	3068.41530107	448.311409612	4.09832024544	0.059053605842
1783.27094948	662.294844538	2821.56579402	376.0	-4.21642667548	-0.114802403411	-0.0210569338611	1611.96612331	682.982846361	2702.59654122	407.647571541	2.23862255666	0.0322568091738
1783.27094948	662.294844538	2821.56579402	376.0	-5.46842532302	-0.00288832035032	-0.000529772624784	1719.63777029	515.544551605	2667.27057564	432.088253744	1.83022566469	0.0263721277333
1783.27094948	662.294844538	2821.56579402	376.0	10.4838336149	0.152325223923	0.0279393294062	1915.15700975	827.795433558	3117.3740572	374.421613897	6.06748796384	0.0874277804588
1783.27094948	662.294844538	2821.56579402	376.0	-15.7682650868	-0.310374530767	-0.0569285639705	1391.92611062	522.446336682	2376.65382002	462.281372723	-1.44154440189	-0.0207715331685
1783.27094948	662.294844538	2821.56579402	376.0	7.22401431083	0.175253532653	0.0321448152336	1931.54072011	757.045547824	3025.39611077	336.809842838	4.96889706219	0.0715979403774
1783.27094948	662.294844538	2821.56579402	376.0	14.0740466617	0.245217691892	0.0449775663778	2015.36396676	744.215865736	3218.67428046	459.09444797	6.48599900534	0.0934581989242
1783.27094948	662.294844538	2821.56579402	376.0	8.4926241895	0.396762717395	0.0727737926257	2184.87305351	505.872318162	3061.19077317	370.445401498	4.64743350812	0.0669659006934
1783.27094948	662.294844538	2821.56579402	376.0	-5.81464560204	0.0630932570603	0.0115724976266	1794.39907701	532.071166384	2657.50174267	331.031499277	1.92092801226	0.0276790779865
1783.27094948	662.294844538	2821.56579402	376.0	-2.90808777403	0.0325141735926	0.00596371489226	1755.6668179	517.635820246	2739.51218413	466.209545985	2.24394692023	0.03233352911
1783.27094948	662.294844538	2821.56579402	376.0	11.3061223571	0.336393857937	0.0617010010889	2110.53080029	595.342598284	3140.57547508	434.702076507	5.31574800786	0.0765957926204
1783.27094948	662.294844538	2821.56579402	376.0	18.8204158486	0.352440549713	0.0646442681058	2165.96455714	726.513858891	3352.5962099	460.117793863	8.47916861741	0.122178222153
1783.27094948	662.294844538	2821.56579402	376.0	8.5111843583	0.29973047778	0.0549762431731	2052.5351373	578.702590739	3061.71446054	430.476732506	4.26467716013	0.0614506795407
1783.27094948	662.294844538	2821.56579402	376.0	-5.97739057183	-0.0349060854342	-0.00640243680011	1689.61727469	570.141459559	2652.90978627	393.151052022	1.86629448214	0.0268918513277
1783.27094948	662.294844538	2821.56579402	376.0	8.65971775	0.364901394082	0.0669298228324	2145.19409722	544.296297658	3065.90542791	376.415033032	4.74226576117	0.0683323596711
1783.27094948	662.294844538	2821.56579402	376.0	6.85349066835	0.0452118073754	0.00829270127942	1768.03381353	805.640022035	3014.94154242	441.267706853	3.95700211064	0.0570173214789
1783.27094948	662.294844538	2821.56579402	376.0	-5.93564051171	-0.0976032441685	-0.0179022824961	1632.75952109	704.167702596	2654.08779169	317.160567999	1.97296238608	0.0284288528253
1783.27094948	662.294844538	2821.56579402	376.0	6.90879792774	0.178502517581	0.0327407405688	1916.46739033	702.390543931	3016.50207313	397.644138872	4.19278140679	0.0604147176771
1783.27094948	662.294844538	2821.56579402	376.0	4.89257149605	0.0813401394669	0.0149193212522	1803.36081753	701.375314719	2959.6129178	454.876785554	3.54888430018	0.0511366613859
1783.27094948	662.294844538	2821.56579402	376.0	-14.39936564	-0.31587285606	-0.0579370609061	1428.82617	681.903850082	2415.27821857	304.548198479	0.272648023438	0.00392864587086
1783.27094948	662.294844538	2821.56579402	376.0	-7.38111737767	-0.0706669429568	-0.0129616549811	1645.74169711	503.190966304	2613.30271088	464.370047459	1.23541103488	0.0178013117418
1783.27094948	662.294844538	2821.56579402	376.0	-1.31703150945	0.127459062561	0.023378404725	1859.25850255	516.497970697	2784.40488345	408.648410203	2.63623716321	0.037986126271
1783.27094948	662.294844538	2821.56579402	376.0	9.46929174047	0.221704205877	0.0406647479598	1993.31127873	750.657199097	3088.74809071	344.779612876	5.81601319184	0.0838042246662
1783.27094948	662.294844538	2821.56579402	376.0	4.27155226776	0.18428655771	0.0338016430135	1938.41798612	715.349986232	2942.09045168	288.322479329	4.11140126915	0.0592420932154
1783.27094948	662.294844538	2821.56579402	376.0	-0.865706036724	0.08468632734	0.0155330754475	1813.83713209	698.197540437	2797.13932861	285.104656083	2.55779301039	0.0368558070661
1783.27094948	662.294844538	2821.56579402	376.0	12.270556392	0.251418118502	0.0461148419849	2031.34011414	750.651654354	3167.78761591	385.795847419	6.57079714684	0.0946800741619
1783.27094948	662.294844538	2821.56579402	376.0	-7.31635945336	-0.368698725582	-0.0676263253086	1384.55957105	796.088791363	2615.12989832	434.481535903	1.65267526521	0.0238137646283
1783.27094948	662.294844538	2821.56579402	376.0	10.2084014315	0.378971615748	0.0695105678188	2169.51577689	556.48459561	3109.60255693	383.602184428	5.31526585329	0.0765888451483
1783.27094948	662.294844538	2821.56579402	376.0	-18.5545032988	-0.310857556896	-0.0570171601057	1420.14731719	579.792993078	2298.03827569	298.097965421	-1.03622518776	-0.0149311986709
1783.27094948	662.294844538	2821.56579402	376.0	6.86570381051	0.320232001325	0.0587366106611	2072.47921831	525.981565493	3015.28614426	416.825360456	3.76113000968	0.0541949569118
1783.27094948	662.294844538	2821.56579402	376.0	-16.2321649999	-0.24044161103	-0.0441015427421	1484.69740395	556.915634002	2363.56457876	321.951540807	-0.447296780093	-0.00644519856042
1783.27094948	662.294844538	2821.56579402	376.0	-9.7227862123	-0.241465885031	-0.0442894139822	1499.48365881	736.282905247	2547.23098403	311.464419973	1.33416742107	0.0192243144246
1783.27094948	662.294844538	2821.56579402	376.0	-13.1636018582	-0.135250036622	-0.0248074168419	1594.71149955	566.964890772	2450.14610673	288.469716407	0.486324944524	0.00700756404213
1783.27094948	662.294844538	2821.56579402	376.0	2.75735241717	0.024570602628	0.00450671361483	1754.38544603	820.922960251	2899.36630664	324.057900368	3.43286754646	0.0494649502372
1783.27094948	662.294844538	2821.56579402	376.0	4.83575344551	0.368285282596	0.0675504920388	2148.66321796	505.822188234	2958.00975912	303.524352933	3.79994732766	0.0547542842602
1783.27094948	662.294844538	2821.56579402	376.0	2.36039379764	0.0510928333936	0.00937139277212	1774.03049408	671.393869841	2888.16585802	442.741494101	3.21654136532	0.0463478582898
1783.27094948	662.294844538	2821.56579402	376.0	-13.6756690499	-0.156358163373	-0.0286790468402	1570.05235026	550.960730955	2435.69779401	314.684712787	0.298372998797	0.00429932274924
1783.27094948	662.294844538	2821.56579402	376.0	-0.753928951514	-0.0226478691017	-0.004154047891	1704.17971058	802.251059495	2800.29319261	293.862422543	2.63769269979	0.0380070994207
1783.27094948	662.294844538	2821.56579402	376.0	-1.49887117137	-0.110169081688	-0.0202070949538	1617.88921987	778.577242303	2779.27415775	382.807695577	2.7281657505	0.0393107456844
1783.27094948	662.294844538	2821.56579402	376.0	-6.72771051103	0.0460888003976	0.00845355840014	1775.15919834	500.610778411	2631.73901552	355.969038769	1.73302693248	0.0249715696322
1783.27094948	662.294844538	2821.56579402	376.0	5.03772952046	0.161914046035	0.0296981008868	1889.59709864	664.418907468	2963.70864697	409.692640856	3.53809228208	0.0509811568023
1783.27094948	662.294844538	2821.56579402	376.0	-17.0502847825	-0.274555006151	-0.0503585851341	1455.91442705	580.721946225	2340.48079082	303.844417537	-0.582794821475	-0.00839761990598
1783.27094948	662.294844538	2821.56579402	376.0	14.4307857206	0.401194977373	0.0735867530032	2210.44552745	593.9659663	3228.73990772	424.328413978	6.70883859324	0.0966691439949
1783.27094948	662.294844538	2821.56579402	376.0	12.5857888559	0.310573415869	0.0569650432629	2116.00030144	727.90983621	3176.68210729	332.771969642	7.24533078998	0.104399579106
1783.27094948	662.294844538	2821.56579402	376.0	20.4557520772	0.324613652334	0.0595402883958	2144.93431417	817.138906362	3398.73829754	436.665077012	9.70355729769	0.139820710341
1783.27094948	662.294844538	2821.56579402	376.0	9.80748805026	0.202506059128	0.0371434444475	1983.99593148	805.366249071	3098.2905221	308.92834155	6.42479686803	0.0925763237468
1783.27094948	662.294844538	2821.56579402	376.0	3.37311051783	0.325613513226	0.0597236818096	2090.51348305	527.045669647	2916.74032659	299.181173885	3.34063268729	0.0481359176844
1783.27094948	662.294844538	2821.56579402	376.0	-1.84088235871	-0.0669864462248	-0.0122865822129	1658.86500901	723.78052897	2769.62408708	386.978549099	2.6557454705	0.0382672257998
1783.27094948	662.294844538	2821.56579402	376.0	12.1401525744	0.295831056225	0.0542610154485	2064.34110098	651.200682521	3164.1081864	448.566402905	5.62096174188	0.0809936850415
1783.27094948	662.294844538	2821.56579402	376.0	2.96684569827	0.345350981589	0.0633439071147	2114.55253385	499.960163729	2905.27729741	290.764599824	3.19897938777	0.0460948038583
1783.27094948	662.294844538	2821.56579402	376.0	-5.67687275905	-0.156955919889	-0.0287886867	1572.41090949	692.033771519	2661.38909408	396.944413071	1.99671565656	0.0287711189706
1783.27094948	662.294844538	2821.56579402	376.0	5.33065365907	0.0655044267635	0.0120147517908	1786.39786181	754.884090041	2971.97369426	430.691742409	3.61028588427	0.0520214104362
1783.27094948	662.294844538	2821.56579402	376.0	-6.97372656155	-0.0418568656711	-0.00767734146572	1688.8161765	648.372064946	2624.79751079	287.609269345	1.72414017204	0.0248435183291
1783.27094948	662.294844538	2821.56579402	376.0	-18.4987737245	-0.253101483627	-0.046423603013	1465.38291158	521.483365095	2299.6107223	312.744445625	-1.18984404685	-0.0171447268999
1783.27094948	662.294844538	2821.56579402	376.0	4.93467731946	0.319593731093	0.058619539819	2090.39978535	565.50933502	2960.80096131	304.891840943	3.95185524989	0.0569431592203
1783.27094948	662.294844538	2821.56579402	376.0	13.0818512445	0.380372121943	0.069767447165	2170.33907647	572.267108635	3190.67883396	448.072648859	5.83257954575	0.0840429329359
1783.27094948	662.294844538	2821.56579402	376.0	-1.25894379818	-0.0230649666275	-0.0042305514724	1703.4515974	763.139657423	2786.04386645	319.45261162	2.65464818259	0.0382514147348
1783.27094948	662.294844538	2821.56579402	376.0	5.53553182193	0.255572041623	0.0468767501143	1996.21884959	557.830255204	2977.75446643	423.705361637	3.58170190474	0.0516095375322
1783.27094948	662.294844538	2821.56579402	376.0	-9.44013806428	-0.185669229046	-0.0340552511089	1543.17850027	633.038658127	2555.20608749	378.988929093	1.21916881603	0.0175672740062
1783.27094948	662.294844538	2821.56579402	376.0	-8.5053492965	-0.15638752625	-0.0286844325477	1571.89619117	635.442955532	2581.58176761	374.242620903	1.43867242917	0.0207301502762
1783.27094948	662.294844538	2821.56579402	376.0	8.70968015719	0.224534621728	0.0411838998035	1984.90561675	712.783790779	3067.31515011	369.625742578	5.17867976646	0.0746207459144
1783.27094948	662.294844538	2821.56579402	376.0	16.68618076	0.282728622993	0.0518577811799	2079.54762598	781.789041446	3292.37736267	431.040695247	8.01745326159	0.115525263135
1783.27094948	662.294844538	2821.56579402	376.0	-9.34571654611	-0.00556889947734	-0.00102144157692	1725.35893469	539.497126915	2557.87025275	293.014191143	1.2663552375	0.018247193624
1783.27094948	662.294844538	2821.56579402	376.0	2.8344155231	0.0020389085959	0.00037397443065	1724.1719628	771.938112264	2901.54069288	405.430617822	3.30547992377	0.0476293937142
1783.27094948	662.294844538	2821.56579402	376.0	-10.2291000132	-0.414018633088	-0.0759388541981	1346.94209262	792.502635553	2532.94500701	393.500278839	1.13863851546	0.0164068950355
1783.27094948	662.294844538	2821.56579402	376.0	-17.3598577903	-0.332028334723	-0.0609002814973	1386.75544923	562.111788603	2331.74598472	382.878746881	-1.23191813689	-0.0177509817995
1783.27094948	662.294844538	2821.56579402	376.0	14.9154520059	0.27661848069	0.0507370654237	2081.01403552	802.362491396	3242.41508584	359.038558928	8.13683429379	0.117245450919
1783.27094948	662.294844538	2821.56579402	376.0	-3.42935551706	0.131834434306	0.0241809307239	1867.32211432	518.615357525	2724.8042718	338.866799954	2.30486609211	0.0332113269756
1783.27094948	662.294844538	2821.56579402	376.0	15.1230937674	0.236364880103	0.0433537931223	2022.34279186	811.127730914	3248.27383476	414.803311985	7.58296690683	0.109264652836
1783.27094948	662.294844538	2821.56579402	376.0	-9.3814455983	-0.0596241716462	-0.0109362016959	1665.54735634	538.930313295	2556.86213403	352.384464398	1.22179340195	0.0176050922472
1783.27094948	662.294844538	2821.56579402	376.0	-0.559910222256	0.165807200151	0.0304121790446	1901.68271029	562.28500279	2805.76755871	341.799845634	2.73214578413	0.0393680948722
1783.27094948	662.294844538	2821.56579402	376.0	0.483343674968	-0.0542035613204	-0.00994195915635	1671.52944261	817.571124401	2835.20365382	346.103086816	2.95186217382	0.0425340370868
1783.27094948	662.294844538	2821.56579402	376.0	7.06090935907	0.284873299087	0.0522511553717	2042.43658846	605.700870291	3020.79399724	372.65653849	4.29038998265	0.0618211813062
1783.27094948	662.294844538	2821.56579402	376.0	6.10698024048	0.177633303013	0.0325813101638	1908.29986384	673.885229859	2993.87825953	411.693165838	3.76840164988	0.054299735589
1783.27094948	662.294844538	2821.56579402	376.0	4.952303068	0.134982681451	0.0247583788428	1860.60982676	654.658698782	2961.2982834	446.029757858	3.54328335406	0.0510559561103
1783.27094948	662.294844538	2821.56579402	376.0	6.92306439037	0.371976148552	0.0682274667191	2164.51885333	545.301030395	3016.90461076	307.084727032	4.67751557437	0.0673993598612
1783.27094948	662.294844538	2821.56579402	376.0	0.784738743623	0.0774507881671	0.0142059406029	1803.92077478	726.286913831	2843.70771398	313.500025371	2.86692729719	0.0413101916021
1783.27094948	662.294844538	2821.56579402	376.0	-9.12084789929	-0.0721914612193	-0.0132412804878	1648.61170691	517.694143851	2564.21506957	397.909218813	1.12641589682	0.0162307766113
1783.27094948	662.294844538	2821.56579402	376.0	-6.23158826514	-0.110355005926	-0.0202411969783	1609.80326295	570.99758054	2645.73743111	464.936587613	1.57801802634	0.022738011907
1783.27094948	662.294844538	2821.56579402	376.0	-7.71575754364	-0.0849113227461	-0.0155743438639	1631.51543503	511.262625497	2603.86061842	461.082557889	1.17494806134	0.0169300873392
1783.27094948	662.294844538	2821.56579402	376.0	6.64420918085	0.281751733491	0.0516786011539	2026.22959781	530.240483068	3009.03652755	452.566446673	3.71474925535	0.0535266463308
1783.27094948	662.294844538	2821.56579402	376.0	13.3760147264	0.297572498086	0.0545804288492	2084.80259508	706.85397787	3198.97885015	407.322277195	6.71156169	0.0967083817003
1783.27094948	662.294844538	2821.56579402	376.0	-2.39759286064	0.0690703627126	0.0126688119429	1797.3330061	581.148689584	2753.91613399	375.4344383	2.50851660444	0.0361457723983
1783.27094948	662.294844538	2821.56579402	376.0	-2.67351241981	-0.00093190652446	-0.000170929296489	1721.75459461	568.530116554	2746.13088208	455.846170916	2.3503275237	0.0338663908313
1783.27094948	662.294844538	2821.56579402	376.0	-0.950216517433	-0.0848191522154	-0.0155574380439	1643.34916125	820.647179482	2794.7548098	330.758469065	2.74307997638	0.0395256480746
1783.27094948	662.294844538	2821.56579402	376.0	-12.2322677262	-0.165800078158	-0.0304108727362	1564.06712027	596.622288955	2476.42431203	315.734902804	0.694478411054	0.010006893531
1783.27094948	662.294844538	2821.56579402	376.0	-1.99598459638	0.0991522643931	0.0181864021264	1829.74028732	584.526630905	2765.2477754	350.980857168	2.55555502518	0.0368235594406
1783.27094948	662.294844538	2821.56579402	376.0	-6.05974693095	0.0775181623264	0.014218298299	1810.51423048	520.180772829	2650.58604741	319.891044101	1.86559559219	0.0268817808673
1783.27094948	662.294844538	2821.56579402	376.0	12.6954992749	0.352063838136	0.064575172072	2177.27081696	709.383685547	3179.77765894	293.123156432	7.67788926788	0.1106324102
1783.27094948	662.294844538	2821.56579402	376.0	-6.04946582371	-0.286656093367	-0.052578153589	1453.36682205	749.294276739	2650.87613562	448.215036827	1.83509324034	0.026442265711
1783.27094948	662.294844538	2821.56579402	376.0	2.1123734715	-0.0405289386643	-0.00743377451657	1682.20687242	763.898532586	2881.16780134	435.062396324	3.21974822995	0.046394066714
1783.27094948	662.294844538	2821.56579402	376.0	-11.208750224	-0.226324560069	-0.0415122083766	1489.88744245	555.984488097	2505.30353176	459.431601214	0.240776613242	0.00346940364902
1783.27094948	662.294844538	2821.56579402	376.0	15.7415511209	0.379184769494	0.0695496642506	2209.80609075	704.390485557	3265.7240159	351.527439593	8.38748737608	0.120857166802
1783.27094948	662.294844538	2821.56579402	376.0	-7.38178089949	-0.201493956365	-0.0369578056429	1533.872942	728.869171573	2613.28398917	350.541875597	1.75844896558	0.0253378813484
1783.27094948	662.294844538	2821.56579402	376.0	4.90481742045	0.124729338721	0.0228777217023	1859.14527632	744.640516181	2959.95844462	356.172652112	3.86995201738	0.0557629973686
1783.27094948	662.294844538	2821.56579402	376.0	8.90457440487	0.263681030668	0.0483640921988	2004.45906656	599.895329105	3072.81421953	468.459823865	4.12344377047	0.0594156162892
1783.27094948	662.294844538	2821.56579402	376.0	21.6292410547	0.366307156699	0.0671876663058	2197.74260734	784.379664443	3431.84906113	449.726789349	9.99929264851	0.144082026636
1783.27094948	662.294844538	2821.56579402	376.0	0.0968626113616	-0.104341119659	-0.0191381364011	1623.38459168	825.66062421	2824.29883633	375.25362044	2.95591970785	0.042592502995
1783.27094948	662.294844538	2821.56579402	376.0	9.47224469339	0.23634450546	0.0433500560271	1986.12935891	673.16514656	3088.83141022	429.536904746	4.80934660436	0.069298942426
1783.27094948	662.294844538	2821.56579402	376.0	-5.13405633985	-0.148458383736	-0.0272300777212	1575.82025374	636.532276164	2676.70501649	464.352486582	1.88066386981	0.0270989030232
1783.27094948	662.294844538	2821.56579402	376.0	9.67495786647	0.125184490721	0.0229612051946	1865.56036036	792.017067195	3094.55109577	436.973668212	5.01679195444	0.0722880685078
1783.27094948	662.294844538	2821.56579402	376.0	17.6624912738	0.311177098154	0.0570757700208	2112.43719304	754.00390622	3319.92460618	453.483506911	8.11258660136	0.116896060538
1783.27094948	662.294844538	2821.56579402	376.0	-15.5867148777	-0.314656623745	-0.0577139808777	1389.60464897	529.232425337	2381.77637862	462.939304311	-1.3654126792	-0.0196745342825
1783.27094948	662.294844538	2821.56579402	376.0	5.34911289613	0.242211250548	0.044426128127	1991.30593516	634.154955642	2972.49453378	347.033642985	3.91854511569	0.056463186105
1783.27094948	662.294844538	2821.56579402	376.0	13.3380015174	0.417102890129	0.0765045653208	2215.56507427	528.719331517	3197.90628244	453.621876657	5.77326743014	0.0831882915006
1783.27094948	662.294844538	2821.56579402	376.0	-9.71513487832	-0.0240440211829	-0.00441012861021	1703.96664406	522.821043017	2547.44687145	320.659184377	1.18430703723	0.0170649428996
1783.27094948	662.294844538	2821.56579402	376.0	-13.1314432795	-0.327713402475	-0.0601088412464	1396.67145896	601.134022557	2451.05348218	453.248000669	-0.267936502191	-0.00386075651572
1783.27094948	662.294844538	2821.56579402	376.0	-15.6360228493	-0.345315064728	-0.0633373192825	1394.4462364	644.700200432	2380.38512176	341.238684932	-0.245780141012	-0.00354150059095
1783.27094948	662.294844538	2821.56579402	376.0	6.1969038318	0.224573053689	0.0411909489525	1959.74428136	575.163423904	2996.41551283	461.507807561	3.67178454137	0.052907558233
1783.27094948	662.294844538	2821.56579402	376.0	-9.41360853958	-0.37674676887	-0.0691024887876	1381.43352817	814.029502039	2555.95463549	360.491605272	1.41969007858	0.0204566293744
1783.27094948	662.294844538	2821.56579402	376.0	-17.9022045769	-0.400613888521	-0.0734801703082	1352.49732425	677.523234731	2316.4433133	286.422754323	-0.642624047869	-0.00925971250531
1783.27094948	662.294844538	2821.56579402	376.0	-1.26923079733	-0.00140889399714	-0.000258417827795	1724.85077929	735.748055428	2785.753612	325.154777279	2.65955529286	0.0383221223755
1783.27094948	662.294844538	2821.56579402	376.0	24.3544269474	0.380375535871	0.0697680733439	2222.06642067	826.311106101	3508.7419741	460.364447331	11.1982335154	0.161357831634
1783.27094948	662.294844538	2821.56579402	376.0	13.5293164513	0.312417634127	0.0573033078002	2126.34128205	756.919217307	3203.30435918	320.043859825	7.8671611209	0.11335967033
1783.27094948	662.294844538	2821.56579402	376.0	13.7780104318	0.240555813355	0.0441224896102	2008.25100472	742.318925209	3210.32142346	459.751493532	6.35109665453	0.0915143610162
1783.27094948	662.294844538	2821.56579402	376.0	-5.41335571053	0.0743623600592	0.0136394644276	1806.87811706	546.42968002	2668.82440098	315.516603902	1.97869783008	0.0285114961106
1783.27094948	662.294844538	2821.56579402	376.0	-14.5558029082	-0.24361307662	-0.0446832495634	1478.1974298	561.064486808	2410.86423812	371.60232151	-0.198130882052	-0.00285491184514
1783.27094948	662.294844538	2821.56579402	376.0	-23.1695883183	-0.367874587671	-0.0674751628157	1339.49103561	515.07220772	2167.82061542	313.257372088	-2.98705981824	-0.0430412077556
1783.27094948	662.294844538	2821.56579402	376.0	-2.77697554482	0.0163696527049	0.00300250416451	1740.06406047	560.514111254	2743.21160194	442.633430217	2.35857874031	0.0339852844426
1783.27094948	662.294844538	2821.56579402	376.0	-3.87789521113	0.00261111204047	0.000478927373526	1731.46243806	681.730474363	2712.14842922	298.955516788	2.22476746718	0.032057168115
1783.27094948	662.294844538	2821.56579402	376.0	-12.0030637475	-0.156309338936	-0.0286700915143	1562.42516213	530.538782388	2482.89145309	389.927508567	0.4187591879	0.00603399406197
1783.27094948	662.294844538	2821.56579402	376.0	9.29382978704	0.161547392955	0.0296308497716	1896.84491052	730.549661395	3083.79731625	456.402744331	4.57884452364	0.065977586796
1783.27094948	662.294844538	2821.56579402	376.0	-7.15541423908	-0.202866704144	-0.03720959357	1529.33174655	694.53129711	2619.67107343	395.80802977	1.71423398743	0.0247007779168
1783.27094948	662.294844538	2821.56579402	376.0	10.0076214231	0.278936631352	0.0511622581349	2070.24475016	719.564635974	3103.93741689	314.128030759	6.29448323044	0.0906986056259
1783.27094948	662.294844538	2821.56579402	376.0	-1.39358912124	0.0397166634415	0.00728478786528	1763.87440328	565.229715856	2782.24476007	453.140640934	2.58367857637	0.0372287979304
1783.27094948	662.294844538	2821.56579402	376.0	-14.3971128263	-0.398680721312	-0.0731255908495	1356.47140111	723.234316221	2415.34178319	335.636065859	0.228715312318	0.00329560968758
1783.27094948	662.294844538	2821.56579402	376.0	2.76268678601	0.23382309421	0.0428875814765	1975.68991288	497.896934512	2899.51681937	425.929971977	3.21793315303	0.0463679128679
1783.27094948	662.294844538	2821.56579402	376.0	-20.4146328636	-0.386416826698	-0.0708761604361	1352.85813069	606.837203674	2245.55349617	285.858161802	-1.56139406423	-0.022498473548
1783.27094948	662.294844538	2821.56579402	376.0	-9.0982420076	-0.404898004156	-0.0742659582092	1356.72444336	819.03068786	2564.85290968	389.097778462	1.42881705592	0.0205881420162
1783.27094948	662.294844538	2821.56579402	376.0	5.91863399681	0.344906516277	0.0632623837632	2111.87280756	523.169536284	2988.56394635	353.521602505	3.86526021386	0.0556953921306
1783.27094948	662.294844538	2821.56579402	376.0	-2.56614169573	-0.0131809327175	-0.00241763256008	1714.81681718	740.256086534	2749.16041771	294.087513995	2.4016024194	0.0346052221815
1783.27094948	662.294844538	2821.56579402	376.0	14.0907264431	0.307581284665	0.0564162297625	2116.15683631	755.075120515	3219.14491147	347.912954647	7.80183284065	0.112418340643
1783.27094948	662.294844538	2821.56579402	376.0	0.0456240429652	0.110913026999	0.0203435486058	1839.47416932	537.902549955	2822.85310641	445.476387139	2.82104318429	0.0406490372377
1783.27094948	662.294844538	2821.56579402	376.0	-9.50790931847	-0.235355827539	-0.0431687137818	1501.56574565	701.617851159	2553.29387696	350.110280161	1.32611576643	0.0191082963462
1783.27094948	662.294844538	2821.56579402	376.0	1.95576004475	0.173514736212	0.0318258870528	1906.40351444	632.6088377	2876.74885046	337.736498318	3.05225984153	0.0439806893592
1783.27094948	662.294844538	2821.56579402	376.0	1.39797723634	0.0646282038971	0.0118540359312	1788.58433252	602.457935878	2861.01064153	469.968373131	3.02431576867	0.0435780370125
1783.27094948	662.294844538	2821.56579402	376.0	0.872118038113	0.162886448141	0.0298764578395	1896.32698157	587.784093426	2846.17317827	362.062103271	2.95878345332	0.0426337673388
1783.27094948	662.294844538	2821.56579402	376.0	9.94338407579	0.35947696926	0.0659348806419	2159.70377611	610.375759568	3102.12491787	332.045382195	5.8473013153	0.0842550621801
1783.27094948	662.294844538	2821.56579402	376.0	13.8278462992	0.375952508944	0.0689568064828	2180.4648847	623.230332636	3211.72757525	408.032357917	6.70875785004	0.0966679805481
1783.27094948	662.294844538	2821.56579402	376.0	0.573631395503	0.148487913752	0.0272354940851	1880.6300443	639.042813783	2837.75118126	318.078323176	2.83597183286	0.0408641474475
1783.27094948	662.294844538	2821.56579402	376.0	-0.61778034224	0.136830461616	0.0250972967014	1868.99483591	523.609901139	2804.1347152	411.52997815	2.74641937496	0.0395737662098
1783.27094948	662.294844538	2821.56579402	376.0	-11.4664833529	-0.346806862942	-0.0636109433129	1406.57199281	769.930210955	2498.03142196	321.529218199	1.00758828139	0.0145185631325
1783.27094948	662.294844538	2821.56579402	376.0	4.78335544529	0.247756817953	0.0454432901602	1989.59194252	598.880561052	2956.53131507	368.058811504	3.52675119643	0.0508177405826
1783.27094948	662.294844538	2821.56579402	376.0	-7.14779734949	-0.162956599866	-0.0298893249938	1565.59113014	658.687650196	2619.88598898	395.607208647	1.68953305047	0.0243448566351
1783.27094948	662.294844538	2821.56579402	376.0	-9.20374647833	-0.201767863745	-0.0370080454412	1533.84538341	699.981953826	2561.87603162	328.048694382	1.40712311643	0.0202755492281
1783.27094948	662.294844538	2821.56579402	376.0	11.7827288902	0.393312673292	0.0721409892319	2206.27462213	597.119129381	3154.02324199	350.629490476	6.40690787138	0.0923185572246
1783.27094948	662.294844538	2821.56579402	376.0	-10.3959458766	-0.267172937685	-0.0490045740436	1473.49881661	714.261482394	2528.2373412	340.4770422	1.16438414804	0.0167778695683
1783.27094948	662.294844538	2821.56579402	376.0	5.32542913534	0.140251022564	0.0257246923266	1896.43287732	784.236297533	2971.82628089	291.157106039	4.63817112258	0.0668324369247
1783.27094948	662.294844538	2821.56579402	376.0	2.44545067084	0.165333416953	0.0303252782379	1896.61236299	641.584963686	2890.56579366	352.368466983	3.14637408019	0.0453368023082
1783.27094948	662.294844538	2821.56579402	376.0	0.540287614436	0.247635093267	0.0454209635486	1994.58881285	509.066450909	2836.81036454	333.15510078	2.84072607411	0.0409326523647
1783.27094948	662.294844538	2821.56579402	376.0	-3.17859936695	-0.142883813732	-0.0262075960623	1585.86180576	732.24726632	2731.87952155	413.770449479	2.43625880652	0.0351045937539
1783.27094948	662.294844538	2821.56579402	376.0	1.99613603504	0.181191446343	0.033233941002	1915.74763779	546.588292089	2877.88808559	415.552155707	3.13080605531	0.0451124791831
1783.27094948	662.294844538	2821.56579402	376.0	-5.935324425	-0.142736425757	-0.0261805623179	1581.93214062	630.375051368	2654.09671028	441.789518297	1.78606147282	0.0257357560925
1783.27094948	662.294844538	2821.56579402	376.0	-2.69088494537	-0.020900389728	-0.00383352709612	1706.73741216	728.513285745	2745.64070485	310.390006936	2.43434533349	0.0350770220964
1783.27094948	662.294844538	2821.56579402	376.0	-8.79400196098	-0.187767164419	-0.0344400521679	1532.51985666	579.442043958	2573.43724276	461.475342147	0.959414652983	0.0138244186309
1783.27094948	662.294844538	2821.56579402	376.0	4.43120592358	0.208840833141	0.0383053619113	1943.98939917	564.509024198	2946.59518462	438.096761254	3.4537116632	0.0497652977407
1783.27094948	662.294844538	2821.56579402	376.0	-9.99329484141	-0.246243571868	-0.0451657321841	1485.79224065	654.390768734	2539.59840508	399.415395698	1.03708799418	0.01494363104
1783.27094948	662.294844538	2821.56579402	376.0	18.5831010226	0.35763501148	0.065597030719	2187.90077351	772.179964393	3345.90021594	385.819478035	9.40975927963	0.135587309505
1783.27094948	662.294844538	2821.56579402	376.0	7.26051867126	0.36099363159	0.066213065222	2133.73735105	521.3292451	3026.42610532	371.359509164	4.20568235554	0.0606006103103
1783.27094948	662.294844538	2821.56579402	376.0	14.1808275092	0.361276726946	0.066264990269	2192.03169768	723.581448707	3221.68717233	306.074025939	8.24331939259	0.118779818337
1783.27094948	662.294844538	2821.56579402	376.0	-15.8096509677	-0.232797876401	-0.0426995371241	1498.4418563	582.513002406	2375.48609016	294.531231462	-0.183454522845	-0.0026434369286
1783.27094948	662.294844538	2821.56579402	376.0	-11.4751779495	-0.181793464326	-0.0333443624957	1546.22708273	600.464658344	2497.7860982	351.094357124	0.794336893104	0.0114457765577
1783.27094948	662.294844538	2821.56579402	376.0	-1.02723003956	-0.046628467095	-0.00855254348772	1679.7966292	775.641071848	2792.5818226	337.144121548	2.73221840228	0.0393691412433
1783.27094948	662.294844538	2821.56579402	376.0	-12.05552707	-0.20755108445	-0.038068797588	1509.40586578	546.53907142	2481.41116592	425.466228726	0.206916207502	0.00298150154903
1783.27094948	662.294844538	2821.56579402	376.0	0.0520611860081	0.129614542444	0.0237737605364	1859.90912324	505.892985713	2823.03473464	457.23262568	2.7887484754	0.040183695611
1783.27094948	662.294844538	2821.56579402	376.0	-6.04461232696	-0.152796141801	-0.0280257046591	1580.19336275	740.247076778	2651.01308022	330.572640694	1.99018746496	0.0286770528092
1783.27094948	662.294844538	2821.56579402	376.0	-16.6256363345	-0.219732152426	-0.0403030360283	1506.93321127	548.793859764	2352.46252617	296.735455137	-0.466177651767	-0.00671725723007
1783.27094948	662.294844538	2821.56579402	376.0	-9.4133274959	-0.372459804336	-0.0683161783449	1382.00501001	783.284313876	2555.96256532	390.673241429	1.3239285305	0.0190767799785
1783.27094948	662.294844538	2821.56579402	376.0	-12.75719026	-0.383030878009	-0.0702551133545	1374.6858461	764.87475155	2461.61327737	322.052679717	0.716985636321	0.0103312051343
1783.27094948	662.294844538	2821.56579402	376.0	-0.0771570542308	0.055109544524	0.0101081336251	1780.09364446	612.911226354	2819.38875697	426.383886158	2.85573952566	0.0411489845196
1783.27094948	662.294844538	2821.56579402	376.0	11.7447692774	0.165662999894	0.0303857299879	1920.0560642	794.974166374	3152.95218654	437.921955969	5.84808380162	0.0842663371992
1783.27094948	662.294844538	2821.56579402	376.0	6.82430772123	0.124357553343	0.0228095292266	1849.83479453	728.634655859	3014.11812636	435.648675969	3.89832595301	0.0561718437033
1783.27094948	662.294844538	2821.56579402	376.0	15.4636545262	0.405101499794	0.074303283161	2218.54842779	605.008709457	3257.88298064	434.325843389	7.05701918904	0.101686155462
1783.27094948	662.294844538	2821.56579402	376.0	1.01980458663	0.234652298929	0.0430396733178	1978.5529512	518.581338465	2850.3402514	353.205961739	2.94419727816	0.0424235919044
1783.27094948	662.294844538	2821.56579402	376.0	-12.9825802103	-0.34240080274	-0.0628027884703	1409.73567433	742.268205461	2455.25375163	303.249871836	0.670160722471	0.0096564945601
1783.27094948	662.294844538	2821.56579402	376.0	10.7378679274	0.316490418454	0.0580503335389	2103.48991432	656.535355184	3124.54180247	364.516532968	5.95464472579	0.0858017972015
1783.27094948	662.294844538	2821.56579402	376.0	-2.64246586768	0.105849730146	0.0194148441208	1836.70500367	514.967821322	2747.00688098	395.334055984	2.43152498566	0.0350363830787
1783.27094948	662.294844538	2821.56579402	376.0	4.81362209485	0.0426291901499	0.00781900039433	1764.75486383	790.712981776	2957.3853085	401.917462894	3.58705778209	0.0516867115575
1783.27094948	662.294844538	2821.56579402	376.0	-6.3361879874	-0.359579196426	-0.0659536310392	1394.43248666	825.015513269	2642.78608112	423.338081198	1.91070583172	0.0275317843188
1783.27094948	662.294844538	2821.56579402	376.0	-2.08384552757	0.127290662139	0.0233475169	1860.27825138	527.895008091	2762.76872142	374.595461943	2.53395709832	0.0365123501198
1783.27094948	662.294844538	2821.56579402	376.0	-0.178310278865	-0.142803131444	-0.0261927974035	1586.46531579	812.316490268	2816.53465219	417.752846127	2.93163501104	0.0422425794098
1783.27094948	662.294844538	2821.56579402	376.0	7.37984891089	0.211219811655	0.0387417116022	1960.639694	693.536816422	3029.79308654	375.616576119	4.5542564267	0.0656232914511
1783.27094948	662.294844538	2821.56579402	376.0	-5.94995748614	-0.0404640786958	-0.00742187797061	1678.38317291	511.142943054	2653.68382883	464.157712869	1.5950398546	0.0229832832075
1783.27094948	662.294844538	2821.56579402	376.0	13.4520681478	0.302806204772	0.0555403897235	2090.21096357	699.437371302	3201.12474747	411.476412597	6.68095497908	0.0962673628109
1783.27094948	662.294844538	2821.56579402	376.0	14.8073479997	0.385916521276	0.0707843949517	2184.40240337	595.786758941	3239.36486018	459.175697871	6.47010231756	0.0932291400225
1783.27094948	662.294844538	2821.56579402	376.0	17.9024658233	0.382759193457	0.070205281265	2228.96374448	774.037308208	3326.69564598	323.694593289	9.86666290877	0.142170935285
1783.27094948	662.294844538	2821.56579402	376.0	14.8773890066	0.370405567045	0.0679393923413	2183.88410781	664.894383134	3241.34111327	392.562622331	7.43442762335	0.107124317339
1783.27094948	662.294844538	2821.56579402	376.0	-16.7153574009	-0.183431923791	-0.0336448869757	1539.5878915	514.89069067	2349.93098725	295.452405081	-0.53051518314	-0.00764431099625
1783.27094948	662.294844538	2821.56579402	376.0	1.8861920088	0.00766811552516	0.0014064775358	1731.13221786	792.727472852	2874.78594255	350.926251837	3.11830700041	0.0449323775275
1783.27094948	662.294844538	2821.56579402	376.0	9.09514405971	0.238344180924	0.0437168343587	2007.60413105	718.446148488	3078.19126773	352.140988191	5.52273154107	0.0795782642805
1783.27094948	662.294844538	2821.56579402	376.0	-10.2397617653	-0.358868541276	-0.0658232834328	1382.75710311	692.909246757	2532.64417866	456.9778288	0.721029477588	0.0103894737405
1783.27094948	662.294844538	2821.56579402	376.0	-2.16331789948	0.03832677662	0.00702985631329	1764.71539107	614.569340176	2760.52635615	381.241624909	2.55914174287	0.0368752412517
1783.27094948	662.294844538	2821.56579402	376.0	18.1043867718	0.377575865537	0.0692545608101	2204.59331863	716.6421205	3332.39297839	411.157539261	8.75354187057	0.126131727242
1783.27094948	662.294844538	2821.56579402	376.0	-6.90443791005	-0.208535365106	-0.0382493332916	1525.50916339	717.592502955	2626.75253568	383.650869337	1.80407286026	0.025995286171
1783.27094948	662.294844538	2821.56579402	376.0	7.99489347872	0.312855877708	0.0573836899684	2064.75794005	549.266889926	3047.14697369	433.122143709	4.01895336598	0.0579099908643
1783.27094948	662.294844538	2821.56579402	376.0	-12.4343605463	-0.135468464635	-0.0248474806741	1589.78148925	548.83796119	2470.72213014	332.102679705	0.56386571566	0.00812486621988
1783.27094948	662.294844538	2821.56579402	376.0	-4.87404155708	-0.12154088044	-0.0222928980998	1608.18525871	720.362256596	2684.04150466	355.493989354	2.18218193358	0.0314435437115
1783.27094948	662.294844538	2821.56579402	376.0	1.12400520103	0.250378451791	0.0459241474304	1997.02566025	502.630448424	2853.2803403	353.624231623	2.95388346314	0.0425631622932
1783.27094948	662.294844538	2821.56579402	376.0	6.81391566405	0.251212817524	0.0460771858995	2011.53752236	660.660344804	3013.82490763	341.627040463	4.5780490182	0.0659661241816
1783.27094948	662.294844538	2821.56579402	376.0	15.589703933	0.355139963303	0.0651393916549	2187.93020597	756.85179588	3261.43954758	316.65754573	8.84172868941	0.127402430683
1783.27094948	662.294844538	2821.56579402	376.0	16.4547331011	0.354282849677	0.0649821807918	2161.51355059	687.876667325	3285.8469147	436.456696788	7.65123082052	0.110248282716
1783.27094948	662.294844538	2821.56579402	376.0	3.51355430297	0.174819582866	0.0320652206285	1905.72195163	644.483735244	2920.70304039	370.497353518	3.30604132582	0.047637483081
1783.27094948	662.294844538	2821.56579402	376.0	7.28201635254	0.284674327675	0.0522146602485	2057.77261605	645.05965086	3027.03267654	324.200409631	4.89168663259	0.0704853981641
1783.27094948	662.294844538	2821.56579402	376.0	-16.8994259594	-0.302056228862	-0.0554028299454	1431.67804589	602.373924064	2344.73737176	310.685401808	-0.538390901391	-0.00775779396818
1783.27094948	662.294844538	2821.56579402	376.0	-2.2021827393	-0.145118495646	-0.0266174790253	1586.59327428	818.09274964	2759.42975913	354.743735204	2.62465260247	0.0378192017647
1783.27094948	662.294844538	2821.56579402	376.0	3.25573267857	-0.0672379552181	-0.0123327137231	1655.74150865	803.011668539	2913.42843362	454.67525644	3.37750010417	0.0486671484751
1783.27094948	662.294844538	2821.56579402	376.0	-0.250107922139	-0.052825423037	-0.00968918250863	1672.27923721	759.676630468	2814.50883444	382.552966762	2.89192835676	0.0416704374173
1783.27094948	662.294844538	2821.56579402	376.0	4.04826039126	0.114335398745	0.0209712763656	1839.9809482	719.83910602	2935.79012447	375.97007025	3.43394136782	0.0494804231674
1783.27094948	662.294844538	2821.56579402	376.0	-3.60471591526	-0.150673286162	-0.0276363327516	1575.30910366	677.051702246	2719.85636278	467.495556881	2.21138875773	0.0318643913218
1783.27094948	662.294844538	2821.56579402	376.0	2.44274793409	-0.0642078995644	-0.0117769441608	1658.79709182	774.576221336	2890.48953416	457.116221006	3.25843842346	0.0469515622976
1783.27094948	662.294844538	2821.56579402	376.0	-9.15556664102	-0.18965052959	-0.0347854969902	1545.10834341	693.177248563	2563.23545743	324.949865453	1.41260053142	0.0203544745161
1783.27094948	662.294844538	2821.56579402	376.0	2.02241218658	0.039114723405	0.00717438066857	1762.22099719	710.378701759	2878.62948449	406.029785548	3.18531843125	0.0458979601045
1783.27094948	662.294844538	2821.56579402	376.0	-9.3062296913	-0.33400144504	-0.0612621872781	1410.77966927	731.057038061	2558.98440034	417.147693004	1.20679283763	0.0173889457871
1783.27094948	662.294844538	2821.56579402	376.0	0.440068128659	-0.137233853524	-0.0251712864131	1590.20197759	784.673451042	2833.98260581	459.107177174	2.97751292554	0.0429036444602
1783.27094948	662.294844538	2821.56579402	376.0	-13.921181642	-0.203419474107	-0.0373109820445	1525.48326493	583.240049044	2428.77049469	320.047180718	0.251928553347	0.00363009442863
1783.27094948	662.294844538	2821.56579402	376.0	10.8459463268	0.135200978508	0.0247984186552	1880.47806113	801.103070829	3127.59130562	446.010173662	5.40202734113	0.0778390106791
1783.27094948	662.294844538	2821.56579402	376.0	-2.33452616981	0.0170994416805	0.00313636127668	1744.33010093	685.920769495	2755.69560216	325.444731731	2.5041215378	0.0360824429078
1783.27094948	662.294844538	2821.56579402	376.0	-5.32783826174	-0.0551149679141	-0.0101091283775	1673.58934372	675.324266297	2671.23733207	322.323722052	2.06135544789	0.0297025280676
1783.27094948	662.294844538	2821.56579402	376.0	5.8254778869	0.206158210145	0.037813318075	1966.27509343	714.145656384	2985.93548542	305.514735601	4.59884540813	0.0662657839789
1783.27094948	662.294844538	2821.56579402	376.0	9.0693504544	0.26650240676	0.0488815859794	2055.50730705	724.208312466	3077.46348418	297.747864668	6.05802790521	0.0872914683748
1783.27094948	662.294844538	2821.56579402	376.0	6.09010944019	0.29217243374	0.0535899548313	2064.58232994	621.790967937	2993.4022388	307.028940932	4.5086510732	0.0649661537924
1783.27094948	662.294844538	2821.56579402	376.0	-13.5419211593	-0.13940657616	-0.0255698048716	1584.20899634	528.105783669	2439.47157874	327.156798733	0.271314180091	0.00390942622609
1783.27094948	662.294844538	2821.56579402	376.0	5.33951644263	0.13225800712	0.0242586219956	1875.54496409	762.766171654	2972.22376353	333.912627786	4.24644050916	0.0611879035902
1783.27094948	662.294844538	2821.56579402	376.0	-7.87758482936	0.00397408400048	0.000728922230461	1733.69261765	550.52093963	2599.29455508	315.080997804	1.56022126044	0.022481574358
1783.27094948	662.294844538	2821.56579402	376.0	-6.58390131643	-0.087051848709	-0.0159669568432	1637.98264598	605.558140064	2635.79668656	392.255900518	1.7724966657	0.0255402977767
1783.27094948	662.294844538	2821.56579402	376.0	-16.820218795	-0.33376053911	-0.0612180005705	1372.28073491	534.52966353	2346.97225402	440.161855581	-1.60333093551	-0.0231027512321
1783.27094948	662.294844538	2821.56579402	376.0	1.52823347452	0.168857742645	0.0309717062811	1901.90226368	650.066282615	2864.68590699	312.7173607	2.93551298728	0.0422984580299
1783.27094948	662.294844538	2821.56579402	376.0	-10.592120551	-0.30236489138	-0.0554594444937	1443.18258767	739.832644655	2522.70214369	339.686911369	1.14508257039	0.0164997488529
1783.27094948	662.294844538	2821.56579402	376.0	-4.52449120485	-0.107830003259	-0.0197780636939	1614.58170404	613.316393281	2693.90429783	466.006200512	1.98524233219	0.0286057972937
1783.27094948	662.294844538	2821.56579402	376.0	-2.8990365256	0.190760755753	0.0349891334836	1933.99388129	502.658665244	2739.76757106	303.115024525	2.30941968643	0.0332769407266
1783.27094948	662.294844538	2821.56579402	376.0	-15.8283999645	-0.179914838282	-0.032999786919	1540.02565685	511.750904981	2374.95707488	323.180513055	-0.388033086814	-0.00559125485323
1783.27094948	662.294844538	2821.56579402	376.0	-8.59903799858	-0.147891215384	-0.0271260483095	1570.96860221	556.97366489	2578.93827924	450.996012139	1.04644143787	0.0150784068857
1783.27094948	662.294844538	2821.56579402	376.0	4.92477869726	0.215400177015	0.0395084697387	1963.14886277	664.958683592	2960.52166517	332.414118815	3.9308005036	0.0566397767089
1783.27094948	662.294844538	2821.56579402	376.0	-8.30294976674	-0.418578447707	-0.0767752105111	1342.88612022	808.912343155	2587.29260351	435.494140132	1.44278093746	0.0207893506839
1783.27094948	662.294844538	2821.56579402	376.0	9.08110750087	0.412552884091	0.0756700080871	2222.89113737	532.780488141	3077.79521698	322.123591469	5.3997140107	0.0778056773876
1783.27094948	662.294844538	2821.56579402	376.0	1.54839227755	0.210454115963	0.0386012685185	1949.08817044	580.436006352	2865.25470088	335.730524093	2.98725924992	0.043044081411
1783.27094948	662.294844538	2821.56579402	376.0	-6.32669536971	-0.160618862163	-0.0294605396484	1569.29483381	687.939264114	2643.05392158	385.819823651	1.89022097807	0.0272366135168
1783.27094948	662.294844538	2821.56579402	376.0	4.34674385817	0.147247325269	0.0270079466745	1874.36864268	664.894103892	2944.21203188	404.949285304	3.45421059676	0.0497724869849
1783.27094948	662.294844538	2821.56579402	376.0	15.2814763694	0.376427561046	0.0690439400304	2214.62453255	728.522223298	3252.74270408	309.59594823	8.71769171239	0.125615154357
1783.27094948	662.294844538	2821.56579402	376.0	8.05172622314	0.167932064141	0.0308019193215	1898.23478394	698.921897762	3048.75054696	451.593865264	4.13109092393	0.0595258058203
1783.27094948	662.294844538	2821.56579402	376.0	-3.94389253591	-0.104924548997	-0.0192451483853	1623.67165072	724.803297511	2710.28627128	361.811323042	2.3332941356	0.0336209529626
1783.27094948	662.294844538	2821.56579402	376.0	-8.49284162142	-0.277857277477	-0.0509642842035	1466.5189574	773.037796076	2581.93467989	342.377926419	1.58745215655	0.0228739503825
1783.27094948	662.294844538	2821.56579402	376.0	-7.60494782936	-0.0889465148258	-0.0163144744728	1630.73072689	539.335249607	2606.98718741	436.92121092	1.34925440364	0.0194417061043
1783.27094948	662.294844538	2821.56579402	376.0	-6.14327966991	-0.166780880929	-0.0305907705298	1558.99085569	642.260231869	2648.22911622	446.978028665	1.73228025292	0.0249608105608
1783.27094948	662.294844538	2821.56579402	376.0	-2.57533153363	0.0194973377881	0.0035761808122	1744.87933885	604.39026082	2748.90112039	399.631520716	2.48247146584	0.0357704822167
1783.27094948	662.294844538	2821.56579402	376.0	13.3656342374	0.236627313415	0.0434019283594	2025.79902254	807.245818502	3198.68595782	365.641116779	7.37987417817	0.106338244642
1783.27094948	662.294844538	2821.56579402	376.0	-11.7196851471	-0.200876992755	-0.0368446428384	1513.28437679	534.462277963	2490.88716674	443.140511989	0.170858271962	0.00246193475449
1783.27094948	662.294844538	2821.56579402	376.0	5.62147985541	0.35062927828	0.0643120466398	2136.40675731	554.036533803	2980.17954674	289.736255625	4.31407251107	0.0621624281134
1783.27094948	662.294844538	2821.56579402	376.0	10.2549350703	0.398304871884	0.0730566529501	2202.51066675	554.922928781	3110.91553417	353.481938635	5.63391472664	0.0811803274733
1783.27094948	662.294844538	2821.56579402	376.0	9.94748426033	0.284389877324	0.0521624866698	2071.10006981	699.69576063	3102.24060728	331.444776837	6.05265323271	0.0872140235261
1783.27094948	662.294844538	2821.56579402	376.0	14.9236828915	0.22040310901	0.0404261021662	2000.19660024	814.666523568	3242.6473257	427.784201891	7.34659071101	0.105858655778
1783.27094948	662.294844538	2821.56579402	376.0	-13.7499765481	-0.20252505416	-0.037146928496	1505.32762409	500.756322827	2433.60115906	427.517212133	-0.423606626567	-0.00610384188137
1783.27094948	662.294844538	2821.56579402	376.0	-14.1805750904	-0.354142777683	-0.0649564889367	1388.88184553	671.896016297	2421.45153787	360.673676052	0.119342841593	0.00171963748692
1783.27094948	662.294844538	2821.56579402	376.0	-7.93487543211	-0.157492431188	-0.0288870930278	1565.15301396	593.524773928	2597.67806303	439.000275139	1.31051992464	0.0188835724012
1783.27094948	662.294844538	2821.56579402	376.0	-1.59764459029	-0.188154183334	-0.0345110387627	1543.84213709	786.956449692	2776.48720075	445.688613971	2.6819499058	0.0386448113227
1783.27094948	662.294844538	2821.56579402	376.0	6.70525255061	0.341745965065	0.0626826788453	2099.91237746	506.456457006	3010.75890639	404.390071925	3.75397944448	0.0540919228312
1783.27094948	662.294844538	2821.56579402	376.0	-8.05608838429	-0.0983956725355	-0.0180476288583	1629.44393014	618.400760715	2594.25795983	346.413268976	1.5616893731	0.022502728719
1783.27094948	662.294844538	2821.56579402	376.0	7.61055085236	0.340719285919	0.0624943664562	2103.6240435	532.500620827	3036.30249361	400.177829284	4.11541143903	0.0592998766431
1783.27094948	662.294844538	2821.56579402	376.0	7.40761384821	0.241036557053	0.0442106671044	2020.12274132	722.995456174	3030.57649252	287.458295022	5.4357772463	0.0783253205519
1783.27094948	662.294844538	2821.56579402	376.0	-16.8702866594	-0.375896908157	-0.0689466082459	1366.4673523	645.907705334	2345.55955629	333.184498648	-0.582589975564	-0.00839466823579
1783.27094948	662.294844538	2821.56579402	376.0	-6.80216622546	-0.264867123023	-0.0485816439881	1477.62682742	787.361054465	2629.63819855	364.650316664	1.89274426051	0.0272729720534
1783.27094948	662.294844538	2821.56579402	376.0	-10.1430139796	-0.0996233514082	-0.0182728084021	1629.48772071	592.13459329	2535.37398109	313.751667088	1.14960927828	0.0165649751914
1783.27094948	662.294844538	2821.56579402	376.0	8.3885748229	0.209214242708	0.0383738522941	1953.10243586	687.8991619	3058.25495183	417.253354071	4.54139725074	0.0654380007311
1783.27094948	662.294844538	2821.56579402	376.0	-16.362847961	-0.25095844774	-0.0460305296661	1470.31521569	547.125959997	2359.87727302	342.436097334	-0.615747784542	-0.00887244646314
1783.27094948	662.294844538	2821.56579402	376.0	6.43549344455	0.287729044835	0.0527749531979	2058.92079326	628.880183695	3003.14747573	315.346498771	4.59223552618	0.0661705407231
1783.27094948	662.294844538	2821.56579402	376.0	-7.92940125605	-0.186988165901	-0.034297169094	1545.44524173	688.731779892	2597.83252051	363.655498885	1.61520608396	0.0232738628813
1783.27094948	662.294844538	2821.56579402	376.0	12.0349748532	0.204737956396	0.0375528166537	1978.41046906	799.278478035	3161.1405278	383.451580701	6.58536008085	0.0948899147096
1783.27094948	662.294844538	2821.56579402	376.0	-7.20194189856	0.00730116402275	0.00133917168429	1734.61569569	529.687564378	2618.35826491	354.055004836	1.6619116896	0.0239468543171
1783.27094948	662.294844538	2821.56579402	376.0	-19.4083738518	-0.343726374837	-0.0630459234843	1360.69450194	522.524029375	2273.94575624	390.727224931	-2.16001525716	-0.0311241391522
1783.27094948	662.294844538	2821.56579402	376.0	-4.27757163433	0.0262530007588	0.00481529727784	1749.94027681	510.11690597	2700.87129597	440.814113187	2.04455425114	0.0294604358953
1783.27094948	662.294844538	2821.56579402	376.0	1.03229153529	-0.0452618920474	-0.00830188775631	1678.38818934	756.602697351	2850.69257888	415.701692181	3.07486843289	0.044306461569
1783.27094948	662.294844538	2821.56579402	376.0	9.76470606909	0.141981261827	0.0260420509586	1898.55561349	818.315845274	3097.08340035	380.211941588	5.68825841485	0.0819633777356
[truncated: 1 more rows]
