# Supplementary material for: Optimization of nutritional strategies using a mechanistic computational model in prediabetes: Application to the J-DOIT1 study data
Source: PLoS One. 2023 Nov 30;18(11):e0287069. doi: 10.1371/journal.pone.0287069 (PMC10688723; doi:10.1371/journal.pone.0287069)
Supplement: S1 File — (ZIP) [file pone.0287069.s011.zip › improved_intervention_J0311053.csv]

baseline_carb	baseline_fat	baseline_kcal	baseline_protein	diet_change_percent	hba1c_change	hba1c_percent_change	random_carb_kcal	random_fat_kcal	random_total_kcal	random_protein_kcal	weight_change	weight_percent_change
990.810102107	1793.37357537	3160.18367748	376.0	-13.9359954778	-0.292956697836	-0.0517957386556	872.688046489	1410.76698356	2719.7806231	436.325593051	-5.88025729641	-0.0736874347921
990.810102107	1793.37357537	3160.18367748	376.0	-1.04258043169	0.0465767258018	0.00823492323229	1019.7226584	1650.97038073	3127.23622085	456.543181723	-2.95194036595	-0.0369917339092
990.810102107	1793.37357537	3160.18367748	376.0	-8.34681247531	-0.00794700141678	-0.00140505682758	1001.15429397	1432.06716078	2896.40907205	463.187617291	-4.57629776264	-0.0573470897575
990.810102107	1793.37357537	3160.18367748	376.0	-2.87425586177	0.135569879733	0.0239692149457	1062.48550572	1706.88637919	3069.35191289	299.980027976	-3.27495472442	-0.0410395328875
990.810102107	1793.37357537	3160.18367748	376.0	6.23729943296	-0.43596302	-0.077079741867	785.7715631	2159.62562425	3357.29379608	411.896608727	1.97037342907	0.0246913963542
990.810102107	1793.37357537	3160.18367748	376.0	4.73056705695	-0.420343102047	-0.0743180873492	796.745460582	2053.14849447	3309.67828547	459.784330415	-0.00843549262784	-0.000105707927667
990.810102107	1793.37357537	3160.18367748	376.0	0.879425572428	-0.0477006989378	-0.0084336454982	969.227814604	1805.90737266	3187.97514088	412.839953613	-2.39844702069	-0.0300557270763
990.810102107	1793.37357537	3160.18367748	376.0	-9.54659076482	-0.118108659937	-0.0208820120114	948.398913106	1440.52780919	2858.49387437	469.567152077	-4.85569612372	-0.0608483223524
990.810102107	1793.37357537	3160.18367748	376.0	-7.28119928261	-0.380925402853	-0.0673489043234	821.925297991	1752.17460374	2930.08440623	355.9845045	-3.78763934268	-0.0474641521639
990.810102107	1793.37357537	3160.18367748	376.0	2.16620678251	0.0362953532852	0.00641714166994	992.954138015	1940.3233867	3228.63979064	295.362265924	-0.0526135414102	-0.000659317561531
990.810102107	1793.37357537	3160.18367748	376.0	1.28885219001	-0.315868325998	-0.0558465922911	846.797510196	1902.66439477	3200.91377402	451.451869053	-2.15152685507	-0.0269614894119
990.810102107	1793.37357537	3160.18367748	376.0	1.79607803528	0.0253624216079	0.00448416223618	991.388616693	1906.50391626	3216.94304239	319.05050943	-0.677028079121	-0.00848406114187
990.810102107	1793.37357537	3160.18367748	376.0	7.72373585717	-0.205518028627	-0.036336285118	878.374908369	2112.75040326	3404.26791733	413.142605704	2.32664882933	0.0291560003675
990.810102107	1793.37357537	3160.18367748	376.0	0.525779760518	0.2941089638	0.0519994631895	1147.93568168	1686.98124815	3176.79928365	341.882353825	-2.5291462272	-0.0316935617444
990.810102107	1793.37357537	3160.18367748	376.0	7.27568442437	0.057127486955	0.01010033362	993.447812905	2085.5664427	3390.10866908	311.094413481	3.15941827461	0.0395917077019
990.810102107	1793.37357537	3160.18367748	376.0	-10.4995151363	0.086344861259	0.015266064579	1042.78968059	1479.49206541	2828.37971393	306.097967925	-4.70199481887	-0.058922240838
990.810102107	1793.37357537	3160.18367748	376.0	-1.92528796064	0.0626742802708	0.0110810255076	1025.10951837	1735.32362716	3099.3410416	338.907896073	-3.0369257455	-0.0380567136027
990.810102107	1793.37357537	3160.18367748	376.0	-0.45952454731	-0.401872060066	-0.0710523444247	809.056011514	1949.39805591	3145.66185774	387.207790314	-2.04183699902	-0.0255869298122
990.810102107	1793.37357537	3160.18367748	376.0	-7.36923591424	-0.289450036251	-0.0511757489836	859.876313236	1750.08369973	2927.30228696	317.342273999	-3.85280776063	-0.0482807990054
990.810102107	1793.37357537	3160.18367748	376.0	-4.03730250997	0.0996108381039	0.0176115343182	1050.64186137	1520.85698258	3032.59750255	461.098658596	-3.59243764446	-0.0450180155947
990.810102107	1793.37357537	3160.18367748	376.0	-3.88413117521	-0.239592353832	-0.0423607414838	879.196642128	1853.3965532	3037.43799807	304.844802743	-3.13106129599	-0.0392363570926
990.810102107	1793.37357537	3160.18367748	376.0	-3.12385537763	-0.526816657746	-0.0931429734346	764.089927757	1828.64459134	3061.46410973	468.729590633	-3.0999799125	-0.0388468660714
990.810102107	1793.37357537	3160.18367748	376.0	3.19381197404	0.0678339049083	0.0119932646585	1016.21999252	1867.07972236	3261.11400217	377.814287299	-0.903880008414	-0.011326817148
990.810102107	1793.37357537	3160.18367748	376.0	-6.36725897235	0.285059710439	0.0503995244764	1150.73879928	1464.86815897	2958.96659873	343.359640484	-3.95778950399	-0.0495963596991
990.810102107	1793.37357537	3160.18367748	376.0	-7.7030198512	-0.554375732348	-0.098015511377	753.422638107	1793.82595894	2916.75410147	369.505504424	-3.8015216497	-0.0476381159111
990.810102107	1793.37357537	3160.18367748	376.0	-8.26653738546	0.085729565473	0.0151572781954	1042.69236978	1501.5880433	2898.94591233	354.665499252	-4.24911335176	-0.0532470344832
990.810102107	1793.37357537	3160.18367748	376.0	10.7412644149	0.385924137958	0.0682326976587	1166.19920443	1967.7412666	3499.62736228	365.686891245	3.38396445778	0.0424055696464
990.810102107	1793.37357537	3160.18367748	376.0	-7.35647237101	-0.28063474593	-0.0496171757303	865.203835303	1690.67246175	2927.70563837	371.829341325	-3.86450204905	-0.0484273439731
990.810102107	1793.37357537	3160.18367748	376.0	-8.9511033863	0.061211331549	0.0108223712074	1037.10137573	1400.47150911	2877.31236931	439.739484464	-4.68497584692	-0.0587089705128
990.810102107	1793.37357537	3160.18367748	376.0	15.5709217203	0.521583569717	0.0922177457066	1232.69507912	2096.57690535	3652.25340412	322.981419648	7.13182011222	0.0893711793511
990.810102107	1793.37357537	3160.18367748	376.0	-3.79361026698	0.412550008326	0.0729402419246	1225.65671312	1448.05100971	3040.29862504	366.590902203	-3.53853244279	-0.0443425118144
990.810102107	1793.37357537	3160.18367748	376.0	4.09009741095	0.145951891646	0.025804789895	1055.20067129	1851.16625229	3289.43826825	383.071344674	-0.660206735459	-0.00827326736164
990.810102107	1793.37357537	3160.18367748	376.0	-7.26534571944	-0.448823793602	-0.0793535702974	794.58301162	1762.14164086	2930.58540794	373.860755461	-3.76696624356	-0.0472050907714
990.810102107	1793.37357537	3160.18367748	376.0	0.175685636245	0.140992331194	0.0249279227712	1062.68598478	1753.66379019	3165.73566628	349.385891318	-2.43196111524	-0.0304757031984
990.810102107	1793.37357537	3160.18367748	376.0	-6.63837591902	-0.11776137066	-0.0208206100884	941.209027107	1588.50054998	2950.39880524	420.689228154	-3.90299060981	-0.0489096567645
990.810102107	1793.37357537	3160.18367748	376.0	-17.7255543617	-0.273425774067	-0.048342605033	885.444723272	1349.26498426	2600.0236018	365.313894268	-6.77600451833	-0.0849123373224
990.810102107	1793.37357537	3160.18367748	376.0	10.5294768246	0.0297695664868	0.00526336041138	985.07694316	2046.77876787	3492.93448542	461.078774386	2.60319250881	0.0326214600101
990.810102107	1793.37357537	3160.18367748	376.0	-6.34289832356	-0.348104716889	-0.0615460956309	836.367872854	1720.91301207	2959.73643998	402.45555506	-3.67134331006	-0.0460068083967
990.810102107	1793.37357537	3160.18367748	376.0	7.85562298956	0.438337958895	0.0774996391258	1206.74523282	1835.86323702	3408.43579296	365.827323126	1.16609935243	0.01461277384
990.810102107	1793.37357537	3160.18367748	376.0	-17.301487847	-0.119694475238	-0.02116238954	949.418025374	1366.40265705	2613.42488258	297.604200153	-6.37739606661	-0.0799172439424
990.810102107	1793.37357537	3160.18367748	376.0	6.36796699481	-0.293140721618	-0.051828274685	844.496251956	2082.20414661	3361.42313104	434.722732476	1.22135635792	0.0153052175178
990.810102107	1793.37357537	3160.18367748	376.0	-2.42756169076	0.342916666519	0.0606288307142	1180.46324427	1571.95440359	3083.46826917	331.050621308	-3.2583023943	-0.0408308570714
990.810102107	1793.37357537	3160.18367748	376.0	1.37514046123	-0.425011953076	-0.0751435560601	795.256392486	2032.30915449	3203.64064188	376.0750949	-0.687057515855	-0.00860974330646
990.810102107	1793.37357537	3160.18367748	376.0	-1.61973124303	-0.175475144748	-0.0310246012637	911.540894392	1743.80993517	3108.99719512	453.646365553	-2.9455142154	-0.0369112057067
990.810102107	1793.37357537	3160.18367748	376.0	-7.01762530724	-0.190819435446	-0.0337375239473	905.794145559	1647.31961353	2938.41382797	385.300068882	-3.86221310015	-0.0483986604029
990.810102107	1793.37357537	3160.18367748	376.0	5.03924655659	-0.239156682929	-0.0422837133891	866.814624824	2063.613233	3319.43312463	389.005266807	1.02933131309	0.0128988886352
990.810102107	1793.37357537	3160.18367748	376.0	0.192350723605	-0.376089742138	-0.0664939430937	821.447372194	1918.46003346	3166.26231365	426.354907999	-2.26655709289	-0.0284029710889
990.810102107	1793.37357537	3160.18367748	376.0	-15.9992114492	-0.37749854306	-0.0667430238791	827.662219846	1532.50029151	2654.57920874	294.416697378	-5.73705115752	-0.0718928716481
990.810102107	1793.37357537	3160.18367748	376.0	3.94109914096	0.150443798361	0.0265989742505	1049.64673395	1914.77743289	3284.72964925	320.305482411	0.342587358528	0.00429307466827
990.810102107	1793.37357537	3160.18367748	376.0	2.43231257861	-0.29719293802	-0.0525447203005	848.807823162	1977.72861069	3237.04922257	410.512788724	-0.929954083096	-0.0116535599385
990.810102107	1793.37357537	3160.18367748	376.0	4.20106435435	0.239244662263	0.0422992684341	1094.00098379	1900.93220494	3292.94502749	298.01183876	0.620781866834	0.0077792213889
990.810102107	1793.37357537	3160.18367748	376.0	-3.3005771915	-0.400949052413	-0.0708891535384	812.233864302	1888.16426688	3055.87937581	355.481244632	-3.03274636583	-0.0380043404239
990.810102107	1793.37357537	3160.18367748	376.0	-3.48808276959	-0.483333597905	-0.0854550208461	778.432312229	1929.05739226	3049.95385514	342.464150651	-2.89123041909	-0.0362309576327
990.810102107	1793.37357537	3160.18367748	376.0	-2.99041151599	-0.271845475888	-0.0480632029505	861.428975133	1912.65716347	3065.68118086	291.595042259	-2.44387782848	-0.0306250354447
990.810102107	1793.37357537	3160.18367748	376.0	9.6593055532	0.469018154666	0.0829240018859	1216.49822322	1903.36833897	3465.43547493	345.568912748	2.69277403059	0.0337440354711
990.810102107	1793.37357537	3160.18367748	376.0	8.96120279688	0.0678706648901	0.011999763948	999.719166693	2077.84785011	3443.37414557	365.80712877	3.26068235026	0.040860681081
990.810102107	1793.37357537	3160.18367748	376.0	-4.41161976672	-0.344124912927	-0.0608424527806	838.514473684	1718.2508457	3020.7683897	464.00307032	-3.42281973703	-0.0428924779077
990.810102107	1793.37357537	3160.18367748	376.0	12.8442924263	0.339310282096	0.0599912097058	1133.02936929	2091.57991653	3566.08691023	341.477624407	5.53624345267	0.0693764843693
990.810102107	1793.37357537	3160.18367748	376.0	-0.332491879933	0.189129814445	0.0334387932186	1095.64205247	1593.48667635	3149.67632336	460.547594534	-2.90278574178	-0.0363757611752
990.810102107	1793.37357537	3160.18367748	376.0	-0.924437445914	-0.437601405199	-0.077369413932	796.232036413	1935.51919009	3130.96975621	399.218529704	-2.37402519753	-0.0297496891921
990.810102107	1793.37357537	3160.18367748	376.0	5.7524810623	-0.350909638172	-0.0620420152356	821.460268931	2087.28082625	3341.97264506	433.231549878	0.990127736768	0.012407615749
990.810102107	1793.37357537	3160.18367748	376.0	9.43189211708	-0.0627021803866	-0.0110859583427	936.111634744	2168.85325498	3458.24879264	353.283902919	4.27264357294	0.0535418994102
990.810102107	1793.37357537	3160.18367748	376.0	9.30820695262	0.345281035758	0.0610468592216	1140.60217128	2006.4138908	3454.34011426	307.324052179	3.65252702475	0.0457710153478
990.810102107	1793.37357537	3160.18367748	376.0	19.9832057738	0.509624247065	0.0901032968644	1227.56011471	2097.51547888	3791.68968458	466.614090989	7.43792976465	0.0932071399079
990.810102107	1793.37357537	3160.18367748	376.0	0.873578664773	-0.0645953679147	-0.0114206803244	962.838742659	1775.53396668	3187.79036785	449.417658517	-2.55401860856	-0.0320052457214
990.810102107	1793.37357537	3160.18367748	376.0	0.829320549712	0.244927271125	0.0433039729712	1124.72864888	1642.91152252	3186.39173013	418.751558729	-2.66611200185	-0.0334099248352
990.810102107	1793.37357537	3160.18367748	376.0	-0.366356470761	-0.415355575638	-0.0734362757493	804.911746839	1935.49707377	3148.60614009	408.19731948	-2.2470139728	-0.0281580698346
990.810102107	1793.37357537	3160.18367748	376.0	-6.45467737399	0.269612393054	0.047668386325	1149.73612826	1358.55834819	2956.20401667	447.909540225	-4.23896115843	-0.0531198140154
990.810102107	1793.37357537	3160.18367748	376.0	16.6874197868	0.374243712647	0.0661675588131	1145.72273813	2217.38689359	3687.53679378	324.427162059	8.49012280748	0.106392516384
990.810102107	1793.37357537	3160.18367748	376.0	4.03660662201	-0.314935068199	-0.0556815891441	838.265010757	2034.13686265	3287.74786107	415.345987663	0.0711659370587	0.00089180372254
990.810102107	1793.37357537	3160.18367748	376.0	-12.4796985102	-0.151850644591	-0.0268477094397	929.072354631	1477.1619966	2765.80228216	359.567930928	-5.1270144509	-0.0642483013898
990.810102107	1793.37357537	3160.18367748	376.0	7.1579030669	-0.126071953456	-0.0222899493381	917.215617109	2023.86358938	3386.38656185	445.307355359	1.07149214318	0.0134272198393
990.810102107	1793.37357537	3160.18367748	376.0	4.61286900431	-0.0945967675202	-0.0167250296181	925.386969862	2081.86270433	3305.95881082	298.709136627	1.99836954367	0.025042224858
990.810102107	1793.37357537	3160.18367748	376.0	-7.73721413253	-0.55107783177	-0.0974324313597	756.448240269	1706.03927831	2915.67349937	453.185980791	-3.99682976536	-0.0500855860321
990.810102107	1793.37357537	3160.18367748	376.0	6.2795556825	0.259485414625	0.0458779021615	1101.90201016	1935.19450237	3358.62917118	321.532658651	1.55988762567	0.0195474639809
990.810102107	1793.37357537	3160.18367748	376.0	-7.83676243349	0.0288455653402	0.00509999387202	1009.41652738	1610.0983248	2912.52759021	293.01273803	-4.12061139455	-0.0516367342675
990.810102107	1793.37357537	3160.18367748	376.0	-4.30938192297	0.383205847838	0.067752094738	1203.67822072	1536.40246041	3023.99929335	283.918612223	-3.6792996481	-0.0461065118809
990.810102107	1793.37357537	3160.18367748	376.0	-7.37218833797	0.404934950309	0.071593873817	1225.30113555	1348.64449319	2927.20898495	353.263356212	-4.26780004006	-0.0534812035095
990.810102107	1793.37357537	3160.18367748	376.0	-17.0477338796	-0.303167343842	-0.0536010155307	871.178457196	1369.12956621	2621.44397404	381.135950635	-6.59816264411	-0.0826837424074
990.810102107	1793.37357537	3160.18367748	376.0	8.93977935267	-0.417343086059	-0.0737876743387	791.026201694	2215.02220633	3442.69712539	436.648717361	3.32842160018	0.0417095438618
990.810102107	1793.37357537	3160.18367748	376.0	10.0384291741	0.401281363127	0.0709479072007	1176.14209411	1944.32300939	3477.41647772	356.951374215	2.99970601036	0.0375903008817
990.810102107	1793.37357537	3160.18367748	376.0	3.57493300005	-0.33332655201	-0.0589332659141	828.025586024	2079.5106001	3273.15812663	365.621940503	0.731175452369	0.00916259965375
990.810102107	1793.37357537	3160.18367748	376.0	6.48520556558	0.373293532084	0.065999563664	1187.86328649	1724.67534785	3365.12808522	452.589450869	-1.05435053052	-0.0132124126631
990.810102107	1793.37357537	3160.18367748	376.0	2.40248226165	0.332166135088	0.0587281002631	1155.827038	1771.2476682	3236.10652977	309.031823567	-1.09303049747	-0.0136971240284
990.810102107	1793.37357537	3160.18367748	376.0	5.11623617357	0.419210998625	0.0741179276211	1224.49797517	1639.30969553	3321.86613794	458.058467234	-1.95873634281	-0.0245455682056
990.810102107	1793.37357537	3160.18367748	376.0	-14.4174175857	-0.13915363832	-0.0246028356294	932.935053463	1483.63607024	2704.56680022	287.995676521	-5.48297039408	-0.0687089021814
990.810102107	1793.37357537	3160.18367748	376.0	6.55981066152	-0.00633469552283	-0.00111999567235	964.243021341	2090.10947945	3367.48574328	313.133242487	2.82246030716	0.0353691767814
990.810102107	1793.37357537	3160.18367748	376.0	-7.38343203357	0.31789772981	0.0562053977741	1167.76682126	1468.80106671	2926.85366352	290.285775544	-4.19497507043	-0.0525686099051
990.810102107	1793.37357537	3160.18367748	376.0	-4.96292176255	0.250801994132	0.0443426439413	1135.55162337	1421.59107296	3003.34623401	446.203537682	-3.8549904778	-0.0483081513509
990.810102107	1793.37357537	3160.18367748	376.0	5.82962838231	0.169986252359	0.0300541464567	1072.81685532	1811.51033142	3344.41064208	460.083455334	-0.956013814523	-0.011980122989
990.810102107	1793.37357537	3160.18367748	376.0	3.43842531756	-0.489467800137	-0.0865395686239	763.821350288	2199.70533523	3268.84423313	305.317547609	2.19351818331	0.0274876965327
990.810102107	1793.37357537	3160.18367748	376.0	-3.87889822853	-0.496832111478	-0.0878416038681	774.202260614	1909.84960766	3037.6033688	353.551500526	-3.10821633906	-0.0389500794369
990.810102107	1793.37357537	3160.18367748	376.0	-4.43405535707	-0.271420988849	-0.0479881522011	869.715142408	1699.02395804	3020.05938384	451.320283387	-3.43102714386	-0.0429953276172
990.810102107	1793.37357537	3160.18367748	376.0	-7.60226611134	0.380174859188	0.0672162056557	1205.45934521	1422.57230033	2919.93810471	291.906459167	-4.2735887929	-0.053553744272
990.810102107	1793.37357537	3160.18367748	376.0	6.26789746354	0.444332848937	0.0785595560356	1206.55874469	1850.61096481	3358.26075004	301.091040545	1.25285429497	0.0156999285083
990.810102107	1793.37357537	3160.18367748	376.0	9.9694949404	-0.256860310559	-0.0454137748513	853.498972339	2208.47269355	3475.23802931	413.266363423	4.06488471611	0.0509384049638
990.810102107	1793.37357537	3160.18367748	376.0	12.3814824478	0.122481675404	0.0216551759908	1021.79541021	2152.99292567	3551.46126483	376.672928951	5.29509504631	0.0663545745151
990.810102107	1793.37357537	3160.18367748	376.0	12.5271659894	0.397785758856	0.0703298724993	1176.32687637	1937.20336443	3556.06513233	442.534891528	3.07218732905	0.0384985880833
990.810102107	1793.37357537	3160.18367748	376.0	11.4930016689	0.38508130431	0.0680836818088	1166.67599802	1962.35945787	3523.38364027	394.348184382	3.35244722476	0.0420106168517
990.810102107	1793.37357537	3160.18367748	376.0	-7.59233103941	0.158194369496	0.0279693015375	1088.44134596	1379.98554487	2920.25207123	451.825180407	-4.45942622984	-0.0558825342086
990.810102107	1793.37357537	3160.18367748	376.0	2.86638542595	-0.446589674336	-0.0789585704272	782.931060983	2116.47985244	3250.76672185	351.355808423	0.817971988019	0.0102502755391
990.810102107	1793.37357537	3160.18367748	376.0	3.17099185645	0.429780721637	0.0759866905299	1226.94340402	1651.70231465	3260.39284454	381.747125869	-2.02377223859	-0.0253605543683
990.810102107	1793.37357537	3160.18367748	376.0	8.44589850785	0.296012764121	0.052336061549	1118.59399871	1965.92747361	3427.08958354	342.568111228	2.5480511576	0.0319304656341
990.810102107	1793.37357537	3160.18367748	376.0	-8.00627507131	0.134084361825	0.0237065703369	1066.03167366	1525.92842064	2907.1706795	315.210585205	-4.19465290695	-0.0525645727689
990.810102107	1793.37357537	3160.18367748	376.0	4.68584011607	-0.073669472285	-0.0130250127802	936.732939688	2048.80474629	3308.26483198	322.727146008	1.53682868506	0.0192585048253
990.810102107	1793.37357537	3160.18367748	376.0	-10.0532720674	-0.298353302482	-0.0527498766765	858.938748237	1623.71018955	2842.48181455	359.832876761	-4.41650288823	-0.0553446477222
990.810102107	1793.37357537	3160.18367748	376.0	4.16705245089	0.407990286308	0.0721340675934	1219.73280646	1619.16918094	3291.87018887	452.968201467	-2.21888243512	-0.0278055442997
990.810102107	1793.37357537	3160.18367748	376.0	-8.40570397085	-0.100552150304	-0.0177779615107	947.675001437	1606.88249684	2894.54799262	339.990494344	-4.14756702399	-0.0519745241102
990.810102107	1793.37357537	3160.18367748	376.0	2.67945400203	-0.465598871358	-0.0823194609897	778.521175152	2067.43488955	3244.8593455	398.903280795	-0.134454755788	-0.00168489668907
990.810102107	1793.37357537	3160.18367748	376.0	1.7968925383	-0.20457206634	-0.0361690357743	881.896119651	2027.12409721	3216.96878218	307.948565315	0.202958352738	0.00254333775361
990.810102107	1793.37357537	3160.18367748	376.0	-12.7812739771	0.022474225294	0.00397351932355	1015.88203511	1399.2829759	2756.27194348	341.106932474	-5.2966095771	-0.0663735535978
990.810102107	1793.37357537	3160.18367748	376.0	-6.42812797937	-0.461846210167	-0.0816559777522	790.658524263	1716.63119752	2957.04302631	449.753304527	-3.7432739874	-0.0469081953309
990.810102107	1793.37357537	3160.18367748	376.0	-5.17890220826	0.422104456672	0.074629500826	1233.29417723	1398.31988283	2996.52085522	364.906795171	-3.82035857491	-0.0478741676054
990.810102107	1793.37357537	3160.18367748	376.0	14.3668432023	0.290553697459	0.0513708800317	1109.13706042	2083.70669127	3614.20231133	421.35855964	5.20694470251	0.0652499336154
990.810102107	1793.37357537	3160.18367748	376.0	4.00037500234	0.340881174702	0.0602689488512	1168.45300979	1729.77996104	3286.60287534	388.36990451	-1.40648449159	-0.0176251189422
990.810102107	1793.37357537	3160.18367748	376.0	3.72817387939	0.155877174168	0.0275596135374	1066.97656537	1795.18376153	3278.00081989	415.840492985	-1.4516220785	-0.0181907528634
990.810102107	1793.37357537	3160.18367748	376.0	-2.41204092812	-0.150768592163	-0.0266563988973	922.38661026	1751.43184273	3083.95875378	410.140300788	-3.03524188239	-0.0380356125613
990.810102107	1793.37357537	3160.18367748	376.0	-5.20389074185	-0.382452641148	-0.0676189252383	820.974612325	1795.85686751	2995.73117166	378.899691832	-3.41021980026	-0.0427345839632
990.810102107	1793.37357537	3160.18367748	376.0	-14.1937247021	0.00706973694937	0.00124995349176	1012.55117709	1348.04263247	2711.63590622	351.042096659	-5.74657414209	-0.0720122072943
990.810102107	1793.37357537	3160.18367748	376.0	0.51418394776	0.232000470817	0.0410184707951	1119.18608842	1590.7102122	3176.43283467	466.536534043	-2.78316731066	-0.0348767833417
990.810102107	1793.37357537	3160.18367748	376.0	-14.0593022212	-0.0537438867032	-0.00950210160948	983.359592323	1356.63217751	2715.88390352	375.892133682	-5.7740510035	-0.0723565288659
990.810102107	1793.37357537	3160.18367748	376.0	-2.12890611535	-0.434182935212	-0.0767650168339	799.212548441	1897.00955713	3092.90633391	396.684228344	-2.84492410491	-0.0356506780064
990.810102107	1793.37357537	3160.18367748	376.0	9.64038151127	0.0795825025265	0.0140704565994	1000.60685578	2154.47368544	3464.83744045	309.756899224	4.79751954027	0.0601192924846
990.810102107	1793.37357537	3160.18367748	376.0	3.32688103079	0.149565305284	0.0264436536923	1069.1943016	1751.78269894	3265.31922878	444.342228244	-2.03492252053	-0.0255002822122
990.810102107	1793.37357537	3160.18367748	376.0	-5.58367628009	-0.40309996597	-0.0712694423568	810.437004059	1885.57678398	2983.72925107	287.715463035	-3.4623330572	-0.0433876322957
990.810102107	1793.37357537	3160.18367748	376.0	-11.7160202169	-0.305230093303	-0.0539657166377	859.882372742	1526.32724734	2789.93591894	403.726298852	-4.96977381521	-0.0622778673586
990.810102107	1793.37357537	3160.18367748	376.0	7.66580522854	0.287913784638	0.0509041344834	1126.26819043	1855.04564027	3402.43720306	421.123372356	0.536954937138	0.00672875861076
990.810102107	1793.37357537	3160.18367748	376.0	-14.1801126735	-0.38835924333	-0.0686632325548	829.127108584	1460.36807693	2712.06607132	422.570885806	-5.76170384552	-0.0722018025755
990.810102107	1793.37357537	3160.18367748	376.0	-2.86098682596	-0.287138055793	-0.0507669829902	857.499061734	1889.40033099	3069.77123879	322.87184607	-2.73421983883	-0.0342634065016
990.810102107	1793.37357537	3160.18367748	376.0	12.4545600953	0.445252788185	0.0787222044174	1192.97295785	2037.15803205	3553.77065271	323.639662812	5.19709616049	0.0651265183019
990.810102107	1793.37357537	3160.18367748	376.0	-9.55766855978	-0.337846746516	-0.0597324516471	840.285796399	1694.40930606	2858.14379571	323.448693251	-4.2520030241	-0.0532832459161
990.810102107	1793.37357537	3160.18367748	376.0	-5.01123569134	-0.175665824804	-0.031058314145	910.984203179	1724.45568674	3001.81942512	366.379535204	-3.45945356955	-0.0433515484906
990.810102107	1793.37357537	3160.18367748	376.0	9.18097547746	0.339182689914	0.0599686509748	1143.35191134	1942.75140762	3450.31936595	364.216046989	2.48775698135	0.0311748995156
990.810102107	1793.37357537	3160.18367748	376.0	-2.97379277653	-0.572755189817	-0.101265061849	746.433791077	1861.44396596	3066.20636355	458.328606518	-3.03220950579	-0.0379976128545
990.810102107	1793.37357537	3160.18367748	376.0	-7.26912618278	-0.0374136656907	-0.00661486309949	979.616531085	1566.13266493	2930.46593836	384.716742343	-4.00466468992	-0.0501837680442
990.810102107	1793.37357537	3160.18367748	376.0	-10.1324422482	-0.500982841423	-0.0885754670126	776.146784639	1660.69060148	2839.97989142	403.142505304	-4.42168294893	-0.0554095607635
990.810102107	1793.37357537	3160.18367748	376.0	-2.21616393706	0.247959401449	0.0438400639055	1125.95016022	1615.06507717	3090.14882648	349.133589079	-3.16432007145	-0.0396531337275
990.810102107	1793.37357537	3160.18367748	376.0	5.3062969185	-0.0980974796694	-0.0173439674097	937.165030797	1923.74169075	3327.87240658	466.965685028	-0.628308603754	-0.00787354140043
990.810102107	1793.37357537	3160.18367748	376.0	-17.2470018737	-0.577750084216	-0.102148176134	761.272091784	1398.54356535	2615.14673941	455.33108228	-7.04306254455	-0.0882589291297
990.810102107	1793.37357537	3160.18367748	376.0	-16.4203791561	-0.458113703968	-0.0809960579859	804.173688434	1420.21982768	2641.26953561	416.876019496	-6.46275067563	-0.0809868505718
990.810102107	1793.37357537	3160.18367748	376.0	-20.2165270143	-0.536409205282	-0.094838968402	769.349424613	1450.2136939	2521.30429062	301.741172107	-6.97919411765	-0.0874585729029
990.810102107	1793.37357537	3160.18367748	376.0	14.6004306791	0.444541978753	0.0785965308969	1193.71022455	2037.03184152	3621.58410464	390.842038575	5.39982676228	0.0676670020336
990.810102107	1793.37357537	3160.18367748	376.0	-8.06295010513	-0.207513275668	-0.036689051568	902.774850337	1534.00470496	2905.37964433	468.600089035	-4.36313249818	-0.0546758458419
990.810102107	1793.37357537	3160.18367748	376.0	6.84956590686	-0.106767417626	-0.0188768418717	919.599651772	2108.01144015	3376.64254125	349.031449324	2.66075881476	0.0333428422902
990.810102107	1793.37357537	3160.18367748	376.0	-6.04171981505	0.101385793518	0.0179253524607	1047.59710328	1588.7336311	2969.25423405	332.923499664	-3.78495065673	-0.0474304593575
990.810102107	1793.37357537	3160.18367748	376.0	-14.4353467939	-0.505049531498	-0.0892944716227	783.92737058	1454.04606153	2704.00020431	466.026772207	-6.06959097136	-0.076060037235
990.810102107	1793.37357537	3160.18367748	376.0	0.28072498862	0.0394585293872	0.00697640194257	1014.87907812	1712.13039464	3169.05510275	442.045629996	-2.69074355679	-0.0337185909372
990.810102107	1793.37357537	3160.18367748	376.0	0.642181610893	0.427757127705	0.0756289122534	1228.83635424	1615.42675902	3180.47779593	336.21468267	-2.70232998697	-0.0338637842979
990.810102107	1793.37357537	3160.18367748	376.0	-1.58428588993	-0.419350259307	-0.0741425493824	806.047808424	1842.76567759	3110.11733338	461.303847371	-2.84967088791	-0.0357101615027
990.810102107	1793.37357537	3160.18367748	376.0	-3.59012038974	0.144049714532	0.025468478524	1069.28912984	1629.03861172	3046.72927892	348.401537365	-3.35326102929	-0.0420208149033
990.810102107	1793.37357537	3160.18367748	376.0	-15.6520884449	-0.290984837393	-0.0514471070355	872.77853232	1408.5004566	2665.54893326	384.269944339	-6.11293548495	-0.0766032015657
990.810102107	1793.37357537	3160.18367748	376.0	-11.6757691809	0.202191881189	0.0357482109598	1110.74098096	1352.86182528	2791.20792561	327.605119366	-5.11177555612	-0.0640573377959
990.810102107	1793.37357537	3160.18367748	376.0	-6.13852809828	0.101968554151	0.0180283865189	1050.42135054	1532.28787753	2966.19491448	383.485686418	-3.84669314262	-0.0482041747196
990.810102107	1793.37357537	3160.18367748	376.0	15.2023496979	0.384718259632	0.0680194942772	1162.26166529	2030.32676331	3640.60585123	448.01742263	4.90412223955	0.0614551659092
990.810102107	1793.37357537	3160.18367748	376.0	-6.06687704728	-0.218025532741	-0.0385476543035	891.899563956	1721.07409792	2968.4592193	355.485557425	-3.63180109566	-0.0455112919255
990.810102107	1793.37357537	3160.18367748	376.0	-0.0518839288045	-0.140496602715	-0.0248402762934	926.4317329	1811.37259716	3158.54405003	420.739719974	-2.63999974377	-0.033082703556
990.810102107	1793.37357537	3160.18367748	376.0	14.8015881802	0.204462239951	0.036149618096	1063.71210123	2123.2784685	3627.94105116	440.95048142	5.43416468416	0.0680973018065
990.810102107	1793.37357537	3160.18367748	376.0	-12.4693092219	-0.332248804449	-0.0587427164867	844.137747518	1613.21452809	2766.13060276	308.778327148	-4.88668270102	-0.0612366253261
990.810102107	1793.37357537	3160.18367748	376.0	13.9232142962	0.424184625778	0.0749972817854	1177.81347772	2100.75632801	3600.18282305	321.613017323	6.37012898504	0.0798261777574
990.810102107	1793.37357537	3160.18367748	376.0	-4.87930316447	0.362630184754	0.064114247658	1202.09962505	1358.72365172	3005.9887353	445.165458531	-3.91566541387	-0.0490684888957
990.810102107	1793.37357537	3160.18367748	376.0	7.45451225068	0.436864059523	0.0772390487134	1220.06381922	1737.101368	3395.75995686	438.594769643	-0.431345021841	-0.00540532608824
990.810102107	1793.37357537	3160.18367748	376.0	-4.38183333896	0.132005721621	0.0233390596926	1062.14342513	1642.20549886	3021.70969553	317.360771539	-3.50989413294	-0.0439836357511
990.810102107	1793.37357537	3160.18367748	376.0	-1.97916942315	0.0568483415174	0.0100509797591	1022.30729599	1732.11368367	3097.63828842	343.217308765	-3.04429317714	-0.0381490373075
990.810102107	1793.37357537	3160.18367748	376.0	-12.6682684565	0.0683060507044	0.012076741638	1035.20887639	1434.5234097	2759.8431255	290.110839408	-5.19673289407	-0.0651219660911
990.810102107	1793.37357537	3160.18367748	376.0	10.1537000647	0.493846965485	0.0873138199231	1232.03417129	1888.97088424	3481.05924959	360.054194047	2.66302383002	0.0333712259401
990.810102107	1793.37357537	3160.18367748	376.0	-3.90764318994	-0.427810419001	-0.0756383343355	802.070151256	1854.38699505	3036.69497522	380.237828911	-3.16326005265	-0.0396398502838
990.810102107	1793.37357537	3160.18367748	376.0	0.350683381976	-0.426448107788	-0.0753974730884	802.498819926	1905.74497064	3171.26591648	463.022125914	-2.47826311204	-0.0310559287223
990.810102107	1793.37357537	3160.18367748	376.0	-0.352661663309	0.316622899542	0.0559800034551	1165.2820908	1610.08193093	3149.03892116	373.674899427	-2.87690326285	-0.036051419334
990.810102107	1793.37357537	3160.18367748	376.0	2.59079926094	-0.444850532594	-0.0786510842634	789.740106335	2009.16617994	3242.05769284	443.151406562	-1.02037418917	-0.0127866439746
990.810102107	1793.37357537	3160.18367748	376.0	-3.1198110849	0.261691663047	0.0462679743719	1132.06571058	1638.10950542	3061.59191681	291.416700807	-3.40741512746	-0.0426994376874
990.810102107	1793.37357537	3160.18367748	376.0	-0.933552167747	-0.425323191397	-0.0751985840518	803.456917513	1865.36318937	3130.68171425	461.861607368	-2.73463022784	-0.0342685492211
990.810102107	1793.37357537	3160.18367748	376.0	7.14086696663	0.125910902337	0.0222614749534	1036.38137607	1951.06300248	3385.84818979	398.403811232	1.1602035952	0.0145388921704
990.810102107	1793.37357537	3160.18367748	376.0	0.549736707265	0.0708299909956	0.0125229828493	1017.04553995	1854.04884738	3177.55636717	306.461979838	-1.4134385507	-0.0177122625401
990.810102107	1793.37357537	3160.18367748	376.0	-12.8661428573	-0.352042882278	-0.0622423766403	840.504724237	1517.70710096	2753.58993098	395.378105785	-5.22057126062	-0.0654206924889
990.810102107	1793.37357537	3160.18367748	376.0	-12.3424450321	-0.092780914813	-0.0164039806954	962.105694426	1400.1405929	2770.13974417	407.893456846	-5.36770556726	-0.0672644807927
990.810102107	1793.37357537	3160.18367748	376.0	4.99739438569	0.0350198235796	0.00619162368804	991.110088491	1973.71322168	3318.11051916	353.287208986	0.837372903305	0.0104933947783
990.810102107	1793.37357537	3160.18367748	376.0	-13.2497564969	-0.188139081964	-0.0332636283529	908.604678644	1539.6535347	2741.46703536	293.208822018	-5.15638488331	-0.0646163519212
990.810102107	1793.37357537	3160.18367748	376.0	13.4763616034	0.334667314051	0.0591703171943	1130.57855854	2096.65502427	3586.06145719	358.827874379	5.6623823262	0.0709571720076
990.810102107	1793.37357537	3160.18367748	376.0	5.34321014117	-0.349065623879	-0.0617159872488	817.606970886	2174.64279432	3329.03893222	336.789167005	2.55563681145	0.0320255239531
990.810102107	1793.37357537	3160.18367748	376.0	8.58285336461	0.157233412721	0.0277994011177	1044.85588706	2031.05371299	3431.41760857	355.508008523	2.8885080171	0.0361968423195
990.810102107	1793.37357537	3160.18367748	376.0	22.3953634643	0.533122510842	0.094257869668	1235.06747579	2218.91006399	3867.91829819	413.940758418	10.1399830922	0.127067457295
990.810102107	1793.37357537	3160.18367748	376.0	-9.40497007142	-0.444022956186	-0.0785047659452	797.938476561	1679.06832477	2862.96934841	385.962547082	-4.23908245082	-0.0531213339702
990.810102107	1793.37357537	3160.18367748	376.0	0.146175603573	-0.157620328387	-0.0278678091207	915.223410681	1862.83070577	3164.80309505	386.748978592	-2.23479481975	-0.0280049476159
990.810102107	1793.37357537	3160.18367748	376.0	9.70314327766	0.480684112852	0.0849865828946	1230.03766868	1842.82324508	3466.82082754	393.95991378	1.74237973866	0.0218343325647
990.810102107	1793.37357537	3160.18367748	376.0	13.1974798043	0.290086701005	0.0512883134733	1102.81164066	2175.47596791	3577.24828009	298.960671525	6.80306367058	0.0852514244433
990.810102107	1793.37357537	3160.18367748	376.0	-8.48854405187	-0.124065062169	-0.0219351241459	937.566075725	1589.13019132	2891.9300939	365.23382685	-4.18166935011	-0.0524018715553
990.810102107	1793.37357537	3160.18367748	376.0	1.07475712264	-0.262700211311	-0.0464462891286	861.225957805	1986.58008788	3194.14797664	346.341930958	-0.791054990487	-0.0099129698056
990.810102107	1793.37357537	3160.18367748	376.0	-8.70904601396	0.377257321322	0.0667003750569	1207.32519236	1361.2259652	2884.96182688	316.410669325	-4.50446143701	-0.0564468851755
990.810102107	1793.37357537	3160.18367748	376.0	-6.52534236394	0.355821155116	0.062910388104	1193.88038935	1404.53165473	2953.9708732	355.558829115	-4.04937797165	-0.0507440848578
990.810102107	1793.37357537	3160.18367748	376.0	8.10987468	-0.247775329981	-0.0438075194451	857.97356474	2178.64209042	3416.47061338	379.854958225	3.38171017999	0.0423773205512
990.810102107	1793.37357537	3160.18367748	376.0	-12.3857474598	-0.132546559788	-0.0234346817163	933.832393069	1541.67012426	2768.77130792	293.26879059	-4.98699584909	-0.0624936823194
990.810102107	1793.37357537	3160.18367748	376.0	11.7605987278	0.406262394543	0.0718285704638	1180.51204206	1936.87342812	3531.84019885	414.454728668	3.06107432857	0.0383593274257
990.810102107	1793.37357537	3160.18367748	376.0	7.13357117972	-0.423402456441	-0.0748589915913	790.984137091	2151.92511697	3385.61762952	442.708375463	1.95676710992	0.0245208911017
990.810102107	1793.37357537	3160.18367748	376.0	19.0351456883	0.433706300571	0.0766807462113	1183.53231914	2123.19898289	3761.72924451	454.997942478	7.30508834889	0.0915424605124
990.810102107	1793.37357537	3160.18367748	376.0	-12.035572583	-0.0581014938114	-0.0102725413387	974.351118292	1447.1135337	2779.83747722	358.372825227	-5.0794183542	-0.0636518590752
990.810102107	1793.37357537	3160.18367748	376.0	16.3557655287	0.520620490588	0.0920474700474	1230.93368411	2121.82084729	3677.05591005	324.301378648	7.67123097771	0.0961307140063
990.810102107	1793.37357537	3160.18367748	376.0	-1.14729617671	0.213896822694	0.0378176843519	1106.87703487	1647.43844002	3123.92701097	369.611536078	-2.96254316124	-0.0371246010181
990.810102107	1793.37357537	3160.18367748	376.0	11.2617603057	0.348720796839	0.0616550206576	1148.47515435	1952.41939069	3516.07598846	415.181443422	2.9129606192	0.0365032659048
990.810102107	1793.37357537	3160.18367748	376.0	0.0914438400079	-0.274244399824	-0.0484873408459	858.482590568	1957.64259526	3163.07347079	346.948284959	-1.39929808196	-0.0175350636837
990.810102107	1793.37357537	3160.18367748	376.0	11.2673280418	0.378889493103	0.0669889485684	1161.80077548	1978.51425096	3516.25193914	375.936912701	3.58097994685	0.0448744354241
990.810102107	1793.37357537	3160.18367748	376.0	4.40605791655	-0.00378530362191	-0.00066925453004	979.878456968	1907.99505058	3299.42320058	411.549693033	-0.499987494723	-0.00626550745267
990.810102107	1793.37357537	3160.18367748	376.0	2.58450729587	0.202448953942	0.0357936622952	1079.08578741	1864.78807162	3241.85885519	297.984996156	-0.354585012304	-0.00444342120681
990.810102107	1793.37357537	3160.18367748	376.0	-6.95735851611	-0.515608145051	-0.0911612703414	766.893236861	1874.41166913	2940.31836927	299.013463282	-3.71887178345	-0.0466024033014
990.810102107	1793.37357537	3160.18367748	376.0	-12.5751914437	0.0669281542982	0.0118331248759	1041.98442918	1353.83617847	2762.78453007	366.96392241	-5.38352688391	-0.0674627429061
990.810102107	1793.37357537	3160.18367748	376.0	-8.50049547373	-0.087360140307	-0.0154455693612	955.302540219	1571.01835859	2891.55240701	365.231508207	-4.20699752728	-0.0527192672592
990.810102107	1793.37357537	3160.18367748	376.0	14.8841473852	0.351888598551	0.0622150987536	1135.02733961	2182.12765898	3630.55007368	313.39507509	7.49985670057	0.0939831666738
990.810102107	1793.37357537	3160.18367748	376.0	-2.46953386084	-0.0970976130238	-0.0171671875926	946.924969002	1760.57713714	3082.1418715	374.639765355	-3.04884446368	-0.0382060709734
990.810102107	1793.37357537	3160.18367748	376.0	3.14521764667	0.0489015110316	0.00864595315269	1006.84129783	1872.89173394	3259.57833217	379.845300406	-0.912772215931	-0.0114382483199
990.810102107	1793.37357537	3160.18367748	376.0	-6.90926932539	0.155110801725	0.027424116288	1080.46841098	1474.49625786	2941.83807603	386.873407182	-4.0557326999	-0.0508237180439
990.810102107	1793.37357537	3160.18367748	376.0	-7.96956871733	-0.049192963733	-0.00869748297967	971.316544502	1621.75481304	2908.33066771	315.259310168	-4.08428020873	-0.0511814562498
990.810102107	1793.37357537	3160.18367748	376.0	-9.52807558634	0.383698865423	0.0678392619207	1209.98339318	1362.05007082	2859.07898802	287.045524028	-4.68697597995	-0.0587340348365
990.810102107	1793.37357537	3160.18367748	376.0	-19.8282725772	-0.237746957568	-0.0420344691599	897.847810128	1350.26779907	2533.57384397	285.458234773	-7.08185897403	-0.0887450999251
990.810102107	1793.37357537	3160.18367748	376.0	9.07779009628	0.0331043782393	0.00585296644966	981.391493511	2116.51069611	3447.05851838	349.156328757	3.78663817252	0.0474516061719
990.810102107	1793.37357537	3160.18367748	376.0	4.42964324272	0.48249304977	0.0853064090823	1238.12426181	1758.4172998	3300.16854021	303.626978594	-0.192421777443	-0.00241130046921
990.810102107	1793.37357537	3160.18367748	376.0	-12.8588198976	-0.180871779517	-0.0319787446104	924.548780377	1378.46467023	2753.82134996	450.807899347	-5.7366650076	-0.0718880326767
990.810102107	1793.37357537	3160.18367748	376.0	-13.9734204746	-0.390196128301	-0.0689880000533	823.132558524	1542.59930168	2718.59792446	352.866064258	-5.32634040289	-0.0667461203369
990.810102107	1793.37357537	3160.18367748	376.0	5.61235505712	0.356909591576	0.063102827365	1166.06314067	1808.58940314	3337.54440592	362.891862106	-0.00441905545421	-5.53766347645e-05
990.810102107	1793.37357537	3160.18367748	376.0	5.6362405703	0.36710021356	0.064904563925	1166.34878371	1844.81926094	3338.29923201	327.13118736	0.625419813998	0.00783734102754
990.810102107	1793.37357537	3160.18367748	376.0	-11.4479338674	0.0372420563464	0.00658452198486	1023.34701759	1406.89672114	2798.40793999	368.164201261	-5.03596667631	-0.0631073518334
990.810102107	1793.37357537	3160.18367748	376.0	-2.99399986475	0.146300685723	0.0258664578719	1069.62028781	1662.64341851	3065.56778245	333.304076132	-3.26122094508	-0.0408674303894
990.810102107	1793.37357537	3160.18367748	376.0	4.42132457147	-0.0959672119971	-0.0169673288538	929.351409768	2018.44086659	3299.90565492	352.113378558	0.873427961959	0.0109452125559
990.810102107	1793.37357537	3160.18367748	376.0	1.05954149499	-0.201064811489	-0.035548941211	886.38906066	1983.49705191	3193.66713486	323.781022293	-0.5820209651	-0.00729349580326
990.810102107	1793.37357537	3160.18367748	376.0	-17.4270821911	-0.441473338962	-0.0780539849651	809.369280984	1427.07453979	2609.45587062	373.012049839	-6.5138010163	-0.0816265791516
990.810102107	1793.37357537	3160.18367748	376.0	-3.37364499877	-0.381093204284	-0.067378572186	821.77516864	1804.88755333	3053.57029889	426.907576926	-3.12894793732	-0.0392098739012
990.810102107	1793.37357537	3160.18367748	376.0	0.718298140752	0.0628568906218	0.0111133116375	1015.00796428	1842.73283263	3182.88321808	325.142421169	-1.57956941554	-0.0197941029516
990.810102107	1793.37357537	3160.18367748	376.0	-3.77957023124	0.324428011149	0.0573599736826	1176.63897479	1423.16509676	3040.74231595	440.938244407	-3.62451194584	-0.045419949196
990.810102107	1793.37357537	3160.18367748	376.0	-12.4147530142	-0.364164930008	-0.0643855958289	835.757001199	1517.24824781	2767.85467913	414.849430113	-5.1760854055	-0.0648632256329
990.810102107	1793.37357537	3160.18367748	376.0	-13.2044773985	-0.370187744852	-0.0654504499385	831.360261607	1546.40910203	2742.89793804	365.1285744	-5.17263871697	-0.0648200340472
990.810102107	1793.37357537	3160.18367748	376.0	12.8747552528	-0.038305140821	-0.00677247892875	944.641781032	2236.88695812	3567.04959149	385.520852346	6.01552754481	0.0753825506868
990.810102107	1793.37357537	3160.18367748	376.0	0.196976380078	0.232643378306	0.0411321390215	1113.81402175	1706.55200386	3166.40849289	346.042467287	-2.5873123961	-0.032422461104
990.810102107	1793.37357537	3160.18367748	376.0	6.17970999734	0.0193615604883	0.00342318961957	979.105406766	2040.04443407	3355.47386413	336.3240233	2.0295013053	0.0254323471842
990.810102107	1793.37357537	3160.18367748	376.0	-11.6013430547	-0.538906694659	-0.095280533002	761.330130766	1661.03378364	2793.5599279	371.196013488	-4.66159275079	-0.058415949258
990.810102107	1793.37357537	3160.18367748	376.0	-3.47064938415	0.0752489778034	0.0133042747177	1034.05347874	1628.83256182	3050.50478214	387.618741574	-3.31094931824	-0.0414905929604
990.810102107	1793.37357537	3160.18367748	376.0	13.1112694121	0.158739605368	0.0280657010905	1034.82512118	2241.24795766	3574.52387335	298.450794503	7.23012335521	0.090603049564
990.810102107	1793.37357537	3160.18367748	376.0	-2.37253567282	-0.23405924658	-0.0413824693388	885.119022652	1753.6102932	3085.20719241	446.477876554	-3.04273497496	-0.0381295109644
990.810102107	1793.37357537	3160.18367748	376.0	-5.28007619637	0.227949717134	0.0403022837932	1118.4841552	1498.89783745	2993.32357136	375.94157871	-3.73415921723	-0.0467939751533
990.810102107	1793.37357537	3160.18367748	376.0	-2.6481859746	0.2821755005	0.0498895863685	1147.83803316	1532.96533319	3076.49613656	395.692770216	-3.27561144119	-0.041047762421
990.810102107	1793.37357537	3160.18367748	376.0	-1.95656339556	-0.485520108826	-0.0858416033992	776.823492914	1952.10817429	3098.35268041	369.421013206	-2.4412032446	-0.0305915193559
990.810102107	1793.37357537	3160.18367748	376.0	0.239142878509	-0.464379048771	-0.0821037922156	786.92632498	1926.38623185	3167.74103169	454.428474859	-2.4032053389	-0.030115355124
990.810102107	1793.37357537	3160.18367748	376.0	14.8775550061	0.342802909326	0.0606087180563	1133.28963689	2129.77344114	3630.34174239	367.278664367	6.46576196027	0.0810245859682
990.810102107	1793.37357537	3160.18367748	376.0	2.59337809793	0.258937229548	0.0457809811789	1121.04035262	1761.71742032	3242.13918883	359.381415884	-1.54721689911	-0.0193886829462
990.810102107	1793.37357537	3160.18367748	376.0	-2.21289518478	-0.56682104584	-0.10021588505	747.406144021	1944.82329652	3090.25212505	398.022684512	-2.73471959991	-0.0342696691717
990.810102107	1793.37357537	3160.18367748	376.0	16.3473327292	0.52131234929	0.0921697930145	1231.33407824	2121.60343472	3676.78941809	323.851905125	7.67115724785	0.0961297900734
990.810102107	1793.37357537	3160.18367748	376.0	8.42615171316	0.277837085574	0.0491225398822	1110.52253848	1954.84581393	3426.46554856	361.097196158	2.24264243847	0.0281032887027
990.810102107	1793.37357537	3160.18367748	376.0	9.3989458011	-0.11156878145	-0.0197257392946	915.079212998	2169.29099353	3457.20762854	372.837422011	4.01896927132	0.0503630234501
990.810102107	1793.37357537	3160.18367748	376.0	-16.8394505792	-0.438968829096	-0.0776111791189	818.172273955	1362.40098491	2628.0261089	447.452850034	-6.967358405	-0.0873102557018
990.810102107	1793.37357537	3160.18367748	376.0	1.4790544975	0.367026796749	0.0648915835835	1196.78131627	1557.82154292	3206.92451629	452.321657108	-2.65561545013	-0.0332783890994
990.810102107	1793.37357537	3160.18367748	376.0	16.3482868906	0.144986142125	0.0256340421013	1029.40149146	2238.77379392	3676.81957134	408.644285963	7.41350392225	0.0929010516573
990.810102107	1793.37357537	3160.18367748	376.0	9.13073390505	-0.0729655549532	-0.0129005578064	936.083879122	2089.82430036	3448.73163998	422.823460503	2.71447434354	0.0340159692173
990.810102107	1793.37357537	3160.18367748	376.0	-5.66557206327	-0.269931073814	-0.0477247301651	870.020807516	1700.30123623	2981.1411939	410.819150157	-3.58973519128	-0.0449841502667
990.810102107	1793.37357537	3160.18367748	376.0	-0.528433338127	-0.373230828488	-0.0659884774554	817.677127461	1980.11910556	3143.48421338	345.687980363	-1.51783708694	-0.0190205148739
990.810102107	1793.37357537	3160.18367748	376.0	-1.92536445943	0.432864930596	0.0765319891436	1232.55861649	1581.261917	3099.3386241	285.518090611	-3.30215017577	-0.0413803280172
990.810102107	1793.37357537	3160.18367748	376.0	10.5375876014	-0.0800353549433	-0.014150522444	929.262648554	2162.86708724	3493.19080086	401.061065065	4.16749952973	0.0522243048838
990.810102107	1793.37357537	3160.18367748	376.0	14.3144827011	0.426681050208	0.075438658099	1182.93173659	2049.77783516	3612.54762332	379.838051568	5.48736922299	0.0687640253507
990.810102107	1793.37357537	3160.18367748	376.0	-11.0045074641	-0.333523152213	-0.0589680254974	845.491485112	1584.02524147	2812.42102881	382.904302233	-4.68023996227	-0.0586496235873
990.810102107	1793.37357537	3160.18367748	376.0	-0.926863822262	0.0613462896352	0.0108462322552	1020.10543402	1786.01284	3130.89307826	324.774804241	-2.51895482061	-0.0315658498824
990.810102107	1793.37357537	3160.18367748	376.0	0.76864683226	0.15490304001	0.0273873833115	1074.53357884	1703.39234064	3184.47432921	406.548409727	-2.62601818465	-0.0329074960482
990.810102107	1793.37357537	3160.18367748	376.0	-9.82271076172	-0.266776770412	-0.047167038616	870.873935777	1667.40121599	2849.7679753	311.492823535	-4.34420399222	-0.054438646519
990.810102107	1793.37357537	3160.18367748	376.0	-5.33419859581	-0.252362089334	-0.0446184740689	877.2951176	1715.50892215	2991.61320413	398.809164386	-3.51350869051	-0.0440289309587
990.810102107	1793.37357537	3160.18367748	376.0	-13.3381116651	-0.117654823948	-0.0208017722681	948.658894007	1416.77845173	2738.67484976	373.237504018	-5.46451211527	-0.0684775954295
990.810102107	1793.37357537	3160.18367748	376.0	2.42552987645	0.421526184699	0.0745272603781	1228.00921952	1595.02911121	3236.83487673	413.796545997	-2.48116589588	-0.0310923044596
990.810102107	1793.37357537	3160.18367748	376.0	-12.4234451185	-0.1215966724	-0.0214987044555	947.143429889	1420.1244398	2767.57999266	400.312122976	-5.32166614041	-0.0666875456192
990.810102107	1793.37357537	3160.18367748	376.0	-2.70462979973	0.17829831566	0.0315237474647	1086.81509266	1655.52598461	3074.71240801	332.371330748	-3.22797591981	-0.0404508260628
990.810102107	1793.37357537	3160.18367748	376.0	-16.0824553619	-0.472857160327	-0.0836027511186	790.187303987	1531.69481392	2651.9485482	330.066430287	-5.78824491921	-0.0725343974838
990.810102107	1793.37357537	3160.18367748	376.0	3.19714392685	0.439713845007	0.0777429004609	1237.31096897	1618.55702987	3261.219298	405.351299154	-2.27979611772	-0.0285688736557
990.810102107	1793.37357537	3160.18367748	376.0	-4.59824055441	0.4305013166	0.0761140941656	1235.16777756	1455.19006324	3014.87083003	324.512989228	-3.69418612989	-0.0462930592719
990.810102107	1793.37357537	3160.18367748	376.0	-3.32513840321	-0.281833380355	-0.0498290983654	862.553627309	1841.44201629	3055.10319641	351.107552813	-3.12334208136	-0.0391396250797
990.810102107	1793.37357537	3160.18367748	376.0	0.112268026502	0.139315692789	0.0246314874097	1062.92150689	1744.94937014	3163.73155333	355.860676299	-2.52857940509	-0.0316864587105
990.810102107	1793.37357537	3160.18367748	376.0	-10.47518027	0.0586010134561	0.0103608581075	1031.54371307	1443.73218468	2829.1487404	353.872842653	-4.75106520375	-0.0595371579418
990.810102107	1793.37357537	3160.18367748	376.0	1.79576276576	0.0802159849634	0.0141824584447	1023.53973786	1845.35135501	3216.93307929	348.041986414	-1.32577849561	-0.0166137656092
990.810102107	1793.37357537	3160.18367748	376.0	-6.07057776653	0.239373068803	0.0423219711462	1121.18083022	1557.27012287	2968.34226977	289.891316687	-3.90514114645	-0.0489366058453
990.810102107	1793.37357537	3160.18367748	376.0	-12.6194679611	-0.212941478753	-0.0376487763001	903.062083107	1462.61162882	2761.38531079	395.711598866	-5.27097199543	-0.0660522806445
990.810102107	1793.37357537	3160.18367748	376.0	-1.7125090476	0.433381469381	0.0766233149543	1234.45901889	1549.16554751	3106.06524608	322.440679685	-3.1916024381	-0.0399950180213
990.810102107	1793.37357537	3160.18367748	376.0	8.57324781683	0.249842797873	0.0441730547865	1088.76148552	2044.29915249	3431.11405562	298.053417609	3.65790842362	0.0458384514237
990.810102107	1793.37357537	3160.18367748	376.0	13.3557028053	0.481385839275	0.0851106505083	1221.82510361	1938.81202651	3582.24841755	421.611287424	3.75152841891	0.0470116343222
990.810102107	1793.37357537	3160.18367748	376.0	8.09208375142	-0.196607466678	-0.0347608675173	882.245252132	2110.89739884	3415.90838736	422.765736391	2.36837331931	0.0296788636505
990.810102107	1793.37357537	3160.18367748	376.0	-7.12588967142	-0.0175001937817	-0.0030940936672	990.113715815	1547.1098469	2934.99247521	397.76891249	-4.01497135873	-0.0503129242949
990.810102107	1793.37357537	3160.18367748	376.0	11.89088713	-0.12005094448	-0.0212254145121	912.811558025	2155.46730391	3535.95755167	467.678689738	3.91121442949	0.0490127121491
990.810102107	1793.37357537	3160.18367748	376.0	-10.4674063742	0.251146526484	0.0444035584308	1135.94954417	1370.04134392	2829.39440979	323.403521703	-4.83372073573	-0.0605729415505
990.810102107	1793.37357537	3160.18367748	376.0	6.79796432681	0.14695911397	0.025982870221	1042.06024227	1994.41881025	3375.01183654	338.532784011	1.9944154745	0.0249926751191
990.810102107	1793.37357537	3160.18367748	376.0	14.0162237291	0.134928500698	0.0238558169552	1024.22423296	2232.59336937	3603.12209197	346.304489635	7.02909069943	0.0880838433512
990.810102107	1793.37357537	3160.18367748	376.0	3.94063449535	-0.343796207707	-0.0607843365819	819.358187191	2169.41392051	3284.71496559	295.942857889	2.3193769269	0.0290648737706
990.810102107	1793.37357537	3160.18367748	376.0	11.1709955721	-0.151894158329	-0.0268554028164	899.47441846	2149.99089628	3513.20765616	463.742341421	3.58061488891	0.0448698607633
990.810102107	1793.37357537	3160.18367748	376.0	-10.8556775079	-0.100694282399	-0.0178030909475	957.64707844	1418.08110443	2817.1243288	441.396145929	-5.09756010838	-0.0638791993531
990.810102107	1793.37357537	3160.18367748	376.0	4.78913909242	-0.0156205627795	-0.00276176852537	966.953073545	1989.19527518	3311.52926937	355.380920649	0.816406229516	0.0102306545052
990.810102107	1793.37357537	3160.18367748	376.0	-6.80255687191	0.41749657948	0.0738148124965	1231.60949373	1366.35313887	2945.21038556	347.247752962	-4.14034073847	-0.0518839691538
990.810102107	1793.37357537	3160.18367748	376.0	-1.53524746297	-0.132003730771	-0.0233387077035	929.883622613	1808.54829494	3111.66703775	373.235120195	-2.85965806561	-0.0358353141054
990.810102107	1793.37357537	3160.18367748	376.0	-4.87170422741	-0.471619556291	-0.0833839385239	784.239257202	1881.0253684	3006.22887567	340.964250071	-3.32099095254	-0.0416164279767
990.810102107	1793.37357537	3160.18367748	376.0	-3.18881376595	-0.459106169894	-0.0811715293306	789.765547654	1860.98534258	3059.41130534	408.660415105	-3.04367696057	-0.0381413152953
990.810102107	1793.37357537	3160.18367748	376.0	-4.60357291079	-0.564951483977	-0.0998853401656	749.838205906	1807.23064444	3014.70231777	457.633467428	-3.34078017916	-0.0418644132727
990.810102107	1793.37357537	3160.18367748	376.0	-0.912877010371	0.235077882879	0.0415625676942	1120.06101625	1599.63955413	3131.3350872	411.634516815	-2.95322382155	-0.0370078173127
990.810102107	1793.37357537	3160.18367748	376.0	2.69639036402	-0.315339588568	-0.0557531097185	838.209561553	2025.51967612	3245.39456565	381.66532797	-0.204846439734	-0.00256699799166
990.810102107	1793.37357537	3160.18367748	376.0	-3.52861353617	0.386201941232	0.0682818142206	1205.39434976	1550.61792756	3048.67300847	292.660731151	-3.52729913271	-0.0442017435177
990.810102107	1793.37357537	3160.18367748	376.0	-0.536508024643	0.264752227726	0.0468090925965	1129.17886386	1705.75521437	3143.22903846	308.294960228	-2.61788273562	-0.0328055480654
990.810102107	1793.37357537	3160.18367748	376.0	-6.41330692803	-0.103093099842	-0.0182272100146	943.536180003	1721.18113994	2957.51139875	292.794078807	-3.79963650921	-0.0476144925967
990.810102107	1793.37357537	3160.18367748	376.0	0.732297871574	0.423188869525	0.0748212286996	1225.40698189	1622.784175	3183.32563529	335.134478405	-2.64978566242	-0.0332053341155
990.810102107	1793.37357537	3160.18367748	376.0	9.59978591098	-0.131781375901	-0.0232993946076	907.264385372	2155.66463649	3463.55454491	400.625523052	3.67299573431	0.0460275154675
990.810102107	1793.37357537	3160.18367748	376.0	-18.4633295108	-0.288375394967	-0.0509857487566	876.123019173	1368.49091122	2576.70855196	332.094621572	-6.79320598782	-0.0851278945842
990.810102107	1793.37357537	3160.18367748	376.0	-11.4516488394	-0.510255953903	-0.0902149847777	770.16769313	1734.60725844	2798.29054006	293.515588484	-4.56891322504	-0.0572545516923
990.810102107	1793.37357537	3160.18367748	376.0	-13.6342747618	-0.180474735528	-0.0319085458855	921.200835801	1409.02940979	2729.31555191	399.085306321	-5.63937844462	-0.0706689028148
990.810102107	1793.37357537	3160.18367748	376.0	-7.31211895944	-0.309382184005	-0.0546998203687	853.762072298	1666.15575783	2929.10728765	409.189457519	-3.90742171879	-0.048965184446
990.810102107	1793.37357537	3160.18367748	376.0	-2.5895965036	0.0505162937514	0.00893145221913	1023.01848909	1597.66938246	3078.34767146	457.659799914	-3.25189172776	-0.0407505229043
990.810102107	1793.37357537	3160.18367748	376.0	10.1140503656	0.411279393707	0.0727155929468	1183.62160099	1923.51830226	3479.80624626	372.666343009	2.708172369	0.0339369971052
990.810102107	1793.37357537	3160.18367748	376.0	11.2058442701	0.0919066115655	0.0162494009133	1004.70209495	2197.23644612	3514.30893903	312.37039796	5.82718390341	0.0730223546794
990.810102107	1793.37357537	3160.18367748	376.0	11.945508033	0.410429614606	0.072565349117	1185.06145305	1915.01497197	3537.68367253	437.607247511	2.7148238907	0.0340203495075
990.810102107	1793.37357537	3160.18367748	376.0	4.95560603279	-0.365553389141	-0.0646310801169	815.462940504	2089.83652398	3316.78993045	411.490465966	0.900521824049	0.0112847346372
990.810102107	1793.37357537	3160.18367748	376.0	-6.63346956977	0.22609732126	0.0399747739145	1116.31342997	1504.94551075	2950.55385489	329.294914169	-3.970553272	-0.0497563066666
990.810102107	1793.37357537	3160.18367748	376.0	-9.87594926321	-0.141039861451	-0.024936326282	930.155301743	1567.64885024	2848.08554087	350.281388883	-4.45720821795	-0.0558547395734
990.810102107	1793.37357537	3160.18367748	376.0	-15.2964624761	-0.428566465867	-0.0757720059879	805.658008454	1572.98271295	2676.78736708	298.146645678	-5.51503773124	-0.0691107485118
990.810102107	1793.37357537	3160.18367748	376.0	12.6714449405	0.0658861390395	0.0116488930409	993.704894877	2187.43389936	3560.62461219	379.485817957	5.64181059765	0.0706993809229
990.810102107	1793.37357537	3160.18367748	376.0	-10.2806195419	-0.501520426075	-0.088670513804	774.554339366	1708.5979895	2835.29721677	352.144887905	-4.34074802069	-0.0543953386051
990.810102107	1793.37357537	3160.18367748	376.0	12.6139483497	0.387071323443	0.0684355239468	1160.53798689	2054.92678165	3558.80761431	343.342845772	5.15197473702	0.0645610869301
990.810102107	1793.37357537	3160.18367748	376.0	-7.27412600718	0.0614418383156	0.0108631255862	1032.6127617	1475.51114947	2930.30793472	422.184023547	-4.17641931135	-0.0523360815959
990.810102107	1793.37357537	3160.18367748	376.0	-1.70227099103	0.402878609194	0.0712303057274	1220.90400664	1453.05348686	3106.38878748	432.431293972	-3.22431538301	-0.0404049546743
990.810102107	1793.37357537	3160.18367748	376.0	17.0331274458	0.4444626479	0.0785825049329	1188.62416415	2125.83041254	3698.46179079	384.007214102	7.27631871669	0.0911819388056
990.810102107	1793.37357537	3160.18367748	376.0	13.5388493745	0.405427206009	0.0716809062959	1170.49707591	2058.60315155	3588.03618553	358.935958072	5.43316885798	0.0680848227817
990.810102107	1793.37357537	3160.18367748	376.0	15.1762190713	0.270607393104	0.0478443057115	1092.21444585	2205.88082144	3639.78007543	341.684808138	7.46144702439	0.0935018424109
990.810102107	1793.37357537	3160.18367748	376.0	12.4822930596	0.190056087693	0.0336025614733	1051.07184527	2210.75186468	3554.64706532	292.823355373	6.77409951377	0.0848884650849
990.810102107	1793.37357537	3160.18367748	376.0	12.8525361055	0.163504284453	0.028908112527	1041.29263637	2156.41158894	3566.34742563	368.643200312	5.64848577973	0.0707830298212
990.810102107	1793.37357537	3160.18367748	376.0	-2.0137138605	0.424821437111	0.0751098721908	1237.06559485	1392.45374323	3096.54662075	467.027282677	-3.39260625708	-0.0425138628707
990.810102107	1793.37357537	3160.18367748	376.0	15.7949823424	0.305506968552	0.0540146691216	1115.59034399	2109.10576698	3659.33413132	434.638020356	5.9006594678	0.0739431011002
990.810102107	1793.37357537	3160.18367748	376.0	6.61446594816	-0.160765800312	-0.0284239392348	901.616508099	2034.41297388	3369.21295073	433.183468748	1.03656795968	0.0129895734296
990.810102107	1793.37357537	3160.18367748	376.0	-3.51420371627	0.247298732986	0.0437232554785	1131.05823077	1475.57100275	3049.12838525	442.49915173	-3.52055950364	-0.044117287013
990.810102107	1793.37357537	3160.18367748	376.0	13.9370290943	0.437303109317	0.0773166742074	1194.91575688	1971.435965	3600.61939605	434.267674159	4.08101525491	0.0511405420414
990.810102107	1793.37357537	3160.18367748	376.0	4.34466862032	-0.0944984879738	-0.0167076534607	933.448398767	1976.5350242	3297.48318606	387.499763089	0.161962292033	0.00202960265706
990.810102107	1793.37357537	3160.18367748	376.0	11.4348338509	0.393358711545	0.0695471555065	1161.95332025	2071.26870071	3521.54543038	288.323409418	5.34963723361	0.0670380605715
990.810102107	1793.37357537	3160.18367748	376.0	11.513217875	-0.0752203498406	-0.0132992131967	931.794010076	2159.22438027	3524.02250952	433.004119174	4.20293888813	0.0526684071194
990.810102107	1793.37357537	3160.18367748	376.0	-7.49798527744	-0.322692577798	-0.057053143175	846.31730465	1731.62461483	2923.2335706	345.291651123	-3.85263117565	-0.048278586161
990.810102107	1793.37357537	3160.18367748	376.0	9.21012362428	0.228926609692	0.0404750017137	1091.09662363	1911.55995125	3451.24050093	448.583926053	1.26413313227	0.0158412673217
990.810102107	1793.37357537	3160.18367748	376.0	2.53283981715	0.315344898643	0.0557540485579	1164.75629122	1641.41982888	3240.22606796	434.049947852	-2.43026491117	-0.0304544475084
990.810102107	1793.37357537	3160.18367748	376.0	8.90625398694	-0.25710613935	-0.045457238216	852.293607014	2229.53813356	3441.63766225	359.805921676	4.37325858856	0.0548027392051
990.810102107	1793.37357537	3160.18367748	376.0	11.669639735	0.0537611872815	0.00950516041045	986.776784222	2208.59836879	3528.96572761	333.590574591	5.87680789215	0.0736442091749
990.810102107	1793.37357537	3160.18367748	376.0	5.1571807141	0.378796499333	0.0669725069541	1190.59483326	1719.66916286	3323.16006063	412.896064506	-1.22294856387	-0.0153251699734
990.810102107	1793.37357537	3160.18367748	376.0	-10.4961868656	-0.0307810777701	-0.00544219903998	982.048843691	1544.34040671	2828.4848934	302.095642997	-4.62399895901	-0.0579448491104
990.810102107	1793.37357537	3160.18367748	376.0	7.27719259117	0.241712804281	0.0427356443213	1107.88928065	1817.23935765	3390.15632993	465.027691619	-0.364694595045	-0.00457010770733
990.810102107	1793.37357537	3160.18367748	376.0	-4.64636839289	-0.378643379389	-0.0669454348283	823.146460608	1770.07984377	3013.34990193	420.12359755	-3.3554671251	-0.0420484602143
990.810102107	1793.37357537	3160.18367748	376.0	3.6529373033	0.201301427155	0.035590775664	1077.29768567	1882.92383139	3275.62320589	315.401688825	0.0645789346953	0.000809259833275
990.810102107	1793.37357537	3160.18367748	376.0	12.3098346916	0.389399697056	0.0688471883054	1169.31791133	1962.80611895	3549.19706413	417.073033851	3.46016175667	0.0433604230159
990.810102107	1793.37357537	3160.18367748	376.0	6.70948762372	-0.350526835426	-0.0619743344106	817.898050215	2164.71761314	3372.21581021	389.600146857	2.49931032107	0.0313196782089
990.810102107	1793.37357537	3160.18367748	376.0	-3.87358411491	-0.315637879532	-0.0558058485735	847.551334807	1859.99235095	3037.77130455	330.227618794	-3.18681863208	-0.0399350705774
990.810102107	1793.37357537	3160.18367748	376.0	-12.0223028221	-0.405212651606	-0.071642972349	817.269698126	1554.92687255	2780.25682604	408.060255368	-4.9961696135	-0.0626086417732
990.810102107	1793.37357537	3160.18367748	376.0	17.5610060443	0.233545112988	0.0412915687743	1074.22475297	2208.88818389	3715.14372409	432.030787232	7.48552578496	0.0938035812652
990.810102107	1793.37357537	3160.18367748	376.0	13.2085956995	0.116020797449	0.020512870836	1016.9883923	2191.58012311	3577.5995628	369.031047384	6.06300968126	0.075977564928
990.810102107	1793.37357537	3160.18367748	376.0	5.17213681887	-0.248925157389	-0.0440108128339	857.269027338	2162.72678724	3323.63270101	303.636886431	2.77283387293	0.0347472916408
990.810102107	1793.37357537	3160.18367748	376.0	-5.97543671521	-0.403622758765	-0.0713618738975	812.677832109	1772.28054004	2971.34890175	386.3905296	-3.55091465366	-0.0444976773641
990.810102107	1793.37357537	3160.18367748	376.0	-5.68939252764	0.236145114804	0.0417512579215	1126.55668916	1432.65382789	2980.38842347	421.177906426	-3.92903180276	-0.0492359875032
990.810102107	1793.37357537	3160.18367748	376.0	-0.933869383376	-0.185464294029	-0.0327907167661	904.089839119	1848.17100761	3130.67168966	378.410842932	-2.60186417734	-0.0326048142524
990.810102107	1793.37357537	3160.18367748	376.0	-11.9082379348	-0.504599558953	-0.0892149149492	773.862348626	1672.57952185	2783.86148599	337.419615516	-4.6852571761	-0.0587124959411
990.810102107	1793.37357537	3160.18367748	376.0	3.28710892403	-0.482319426735	-0.0852757119403	766.951881003	2184.38918182	3264.06235716	312.721294339	1.92902702315	0.0241732709668
990.810102107	1793.37357537	3160.18367748	376.0	13.9206601233	0.377040884704	0.0666621083282	1155.97044229	2053.39531376	3600.10210649	390.736350447	5.17987403987	0.064910702254
990.810102107	1793.37357537	3160.18367748	376.0	-7.4945820673	0.0858808645803	0.0151840283911	1040.80214892	1547.28528934	2923.34111829	335.253680029	-4.06429824566	-0.05093105571
990.810102107	1793.37357537	3160.18367748	376.0	-7.60813587062	-0.322673516101	-0.0570497730023	847.87583498	1673.59576324	2919.75260954	398.281011314	-3.93906258844	-0.0493616865719
990.810102107	1793.37357537	3160.18367748	376.0	-1.50659925797	-0.276571379862	-0.0488987588158	861.708523737	1899.36270616	3112.57237365	351.501143746	-2.39710542167	-0.0300389150586
990.810102107	1793.37357537	3160.18367748	376.0	5.34485863073	-0.383381158524	-0.0677830902624	803.018799685	2211.59540728	3329.09102751	314.476820551	3.08064945934	0.0386046298163
990.810102107	1793.37357537	3160.18367748	376.0	6.09953728785	-0.115884629248	-0.020488795836	913.546743073	2139.60031721	3352.94025925	299.793198972	3.09846845401	0.0388279254889
990.810102107	1793.37357537	3160.18367748	376.0	-2.41659663453	-0.354859557535	-0.0627403743874	832.195881799	1837.91188982	3083.81478509	413.70701347	-2.9549504837	-0.0370294546829
990.810102107	1793.37357537	3160.18367748	376.0	-7.65620243709	0.0841398352026	0.014876208487	1045.5623186	1447.90724121	2918.23361775	424.764057938	-4.29670999895	-0.0538434836961
990.810102107	1793.37357537	3160.18367748	376.0	8.47101042907	0.444798024885	0.0786418007223	1212.62412167	1821.11833515	3427.88316638	394.140709553	1.02775837075	0.0128791775783
990.810102107	1793.37357537	3160.18367748	376.0	12.1991472545	0.00381779784154	0.000674999618377	964.346459043	2209.31125501	3545.69913781	372.041423758	5.6621053294	0.0709537008696
990.810102107	1793.37357537	3160.18367748	376.0	-2.6972788043	-0.469723032105	-0.0830486266098	785.78416095	1854.75855079	3074.94471297	434.402001235	-2.98309394423	-0.0373821296269
990.810102107	1793.37357537	3160.18367748	376.0	-9.12703303021	-0.319757685916	-0.0565342443275	851.306082823	1597.12761892	2871.75266942	423.318967683	-4.36119277775	-0.0546515385683
990.810102107	1793.37357537	3160.18367748	376.0	-7.15245939382	0.145328175056	0.0256945146846	1073.27809382	1509.30210888	2934.15282318	351.572620476	-4.04171413501	-0.0506480468047
990.810102107	1793.37357537	3160.18367748	376.0	-8.28741516335	0.223856914568	0.039578662406	1115.8230375	1471.40114083	2898.2861362	311.061957875	-4.308271895	-0.0539883696116
990.810102107	1793.37357537	3160.18367748	376.0	-0.483410176999	0.435690311027	0.0770315259949	1237.35733938	1530.99556531	3144.90702797	376.554123279	-2.9554018646	-0.0370351110852
990.810102107	1793.37357537	3160.18367748	376.0	13.6526409054	-0.05327441838	-0.00941909801627	940.054812338	2195.85829561	3591.63220692	455.719098974	5.19530950712	0.0651041291619
990.810102107	1793.37357537	3160.18367748	376.0	-7.32466337316	0.00825796646613	0.00146003650391	1006.06093198	1481.34269041	2928.71086113	441.30723875	-4.22050509192	-0.0528885349865
990.810102107	1793.37357537	3160.18367748	376.0	-17.6004448728	-0.444784364556	-0.0786393855297	812.01646547	1389.37819062	2603.97729145	402.582635357	-6.83049955051	-0.0855952324625
990.810102107	1793.37357537	3160.18367748	376.0	13.5274936862	0.418062217771	0.0739148192664	1185.09511531	1963.32406827	3587.67732492	439.258141344	3.76518177508	0.047182729011
990.810102107	1793.37357537	3160.18367748	376.0	4.50654484844	0.279267274575	0.0493754021526	1131.99619404	1766.71310198	3302.5987722	403.889476179	-1.16262758457	-0.0145692679771
990.810102107	1793.37357537	3160.18367748	376.0	5.09206425955	0.155707792731	0.0275296663244	1046.78822829	1975.2394219	3321.10226106	299.074610865	1.50866389004	0.0189055625319
990.810102107	1793.37357537	3160.18367748	376.0	1.8912801386	-0.285906725036	-0.0505492795325	852.773693556	1981.49005855	3219.95160372	385.687851612	-0.877801787208	-0.0110000223961
990.810102107	1793.37357537	3160.18367748	376.0	-18.3746338688	-0.535131068786	-0.0946129895307	775.54065453	1405.39542772	2579.51149716	398.575414906	-7.00338747891	-0.087761747856
990.810102107	1793.37357537	3160.18367748	376.0	8.67495922605	0.0549596741041	0.00971705694909	1001.42660718	1979.19583665	3434.32832297	453.705879138	1.38116122261	0.0173077847445
990.810102107	1793.37357537	3160.18367748	376.0	14.2023139135	-0.0144640166388	-0.00255728724165	957.410754066	2193.67691352	3609.0028836	457.915216009	5.41567655676	0.067865621012
990.810102107	1793.37357537	3160.18367748	376.0	1.04041441675	-0.0834135566934	-0.0147477999811	948.235335084	1857.8794995	3193.06268406	386.947849473	-1.92800904712	-0.0241605143749
990.810102107	1793.37357537	3160.18367748	376.0	12.7861092638	0.412086808037	0.0728583465412	1179.74732673	1983.442241	3564.24821542	401.058647691	4.03051318155	0.0505076839793
990.810102107	1793.37357537	3160.18367748	376.0	-5.72157087717	0.00696323826139	0.0012311241622	1000.93818399	1583.43114614	2979.37152852	395.002198391	-3.72317493031	-0.0466563274475
990.810102107	1793.37357537	3160.18367748	376.0	-1.58019258213	0.161473542908	0.0285490705282	1079.54851463	1621.96756028	3110.24668943	408.730614519	-3.03200008083	-0.0379949884816
990.810102107	1793.37357537	3160.18367748	376.0	7.6291192612	-0.296821609701	-0.0524790681933	836.904292416	2213.01588873	3401.27785911	351.357677961	3.74560225205	0.0469373715796
990.810102107	1793.37357537	3160.18367748	376.0	0.550064709805	0.261449694602	0.0462251935294	1135.66091108	1583.07575456	3177.56673266	458.830067012	-2.77688066055	-0.0347980032651
990.810102107	1793.37357537	3160.18367748	376.0	8.70260220222	-0.183571077138	-0.032455989593	885.849522915	2146.52225962	3435.20189179	402.830109261	3.15307328172	0.0395121965128
990.810102107	1793.37357537	3160.18367748	376.0	-4.69506461053	-0.394949189746	-0.0698283574516	813.970959564	1887.6944511	3011.81101201	310.145601351	-3.26878921724	-0.0409622708927
990.810102107	1793.37357537	3160.18367748	376.0	10.8386983316	-0.0413445897234	-0.00730986381249	949.321921681	2107.25098951	3502.70645301	446.13354182	3.35120243255	0.0419950179518
990.810102107	1793.37357537	3160.18367748	376.0	-3.74644812879	-0.122585578112	-0.0216735463424	937.439634915	1656.12055696	3041.78903523	448.22884335	-3.36360127743	-0.0421503919478
990.810102107	1793.37357537	3160.18367748	376.0	7.75239967514	0.0723025616909	0.012783338347	1006.888938	2003.820297	3405.17374663	394.464511618	1.83704246522	0.023020582271
990.810102107	1793.37357537	3160.18367748	376.0	10.4806708059	0.285263028242	0.0504354717543	1113.04563603	1979.60412839	3491.39212558	398.74236116	2.92286348242	0.0366273619351
990.810102107	1793.37357537	3160.18367748	376.0	6.08984926656	-0.248937417442	-0.0440129804529	855.369969699	2211.62197819	3352.63409999	285.642152094	3.76543918204	0.0471859546621
990.810102107	1793.37357537	3160.18367748	376.0	2.96734389695	0.377291045675	0.066706337637	1182.99821852	1748.62881689	3253.95719497	322.330159556	-1.09948507452	-0.0137780084526
990.810102107	1793.37357537	3160.18367748	376.0	-11.6568355987	-0.387641226108	-0.0685362846726	820.695943181	1645.48051035	2791.80626158	325.629808046	-4.68020839933	-0.0586492280618
990.810102107	1793.37357537	3160.18367748	376.0	-8.55964115993	0.0129584214494	0.00229109290125	1006.84302464	1497.15554108	2889.68329469	385.684728974	-4.33408637099	-0.0543118592856
990.810102107	1793.37357537	3160.18367748	376.0	19.3106638262	0.479209131634	0.0847258012082	1206.59239551	2160.80586467	3770.43612373	403.037863548	8.38078229518	0.105022334526
990.810102107	1793.37357537	3160.18367748	376.0	2.53572395363	-0.178928867489	-0.0316352311685	890.052693986	2065.22926975	3240.31721197	285.035248231	1.04854093999	0.0131396107768
990.810102107	1793.37357537	3160.18367748	376.0	-11.8867780227	0.0414791894338	0.00733366149819	1023.78784913	1422.36967588	2784.53965863	338.382133624	-5.06034881425	-0.0634128924092
990.810102107	1793.37357537	3160.18367748	376.0	-4.44769726982	-0.270031408578	-0.047742469692	869.934325305	1713.93326895	3019.62827434	435.760680081	-3.39803826033	-0.0425819330868
990.810102107	1793.37357537	3160.18367748	376.0	5.23352380112	0.270982701867	0.0479106615749	1117.68438344	1843.06539441	3325.5726424	364.822864547	0.0045432430678	5.69328705238e-05
990.810102107	1793.37357537	3160.18367748	376.0	12.5734218906	0.307325457364	0.0543361841167	1112.47122963	2154.23449191	3557.52690377	290.821182221	6.44650946066	0.0807833265747
990.810102107	1793.37357537	3160.18367748	376.0	8.07366762462	0.273477259734	0.0483517078738	1110.00414477	1936.21261463	3415.32640393	369.10964453	1.8574703021	0.0232765702018
990.810102107	1793.37357537	3160.18367748	376.0	1.03309751373	-0.256598929539	-0.0453675617996	873.546575706	1865.02365033	3192.83145648	454.261230444	-2.38331782003	-0.0298661380956
990.810102107	1793.37357537	3160.18367748	376.0	11.3826145599	0.00721076239395	0.00127488726909	967.636774157	2168.19442007	3519.89520487	384.064010643	4.82556256947	0.0604707088906
990.810102107	1793.37357537	3160.18367748	376.0	7.4465653427	0.294799965707	0.0521216346724	1134.83100079	1815.09602556	3395.50881997	445.581793627	-0.0817132415954	-0.00102397545859
990.810102107	1793.37357537	3160.18367748	376.0	-3.26912443859	0.156478088449	0.0276658572222	1078.38336632	1564.86180384	3056.87334058	413.628170413	-3.350735615	-0.0419891681078
990.810102107	1793.37357537	3160.18367748	376.0	6.71849124385	0.370934262402	0.0655824367755	1164.86929807	1879.89460693	3372.50034114	327.736436143	1.34630736471	0.0168710196079
990.810102107	1793.37357537	3160.18367748	376.0	-13.2575864005	-0.114565302944	-0.0202555344668	948.729538799	1432.85230995	2741.21959602	359.637747272	-5.38063914768	-0.0674265557353
990.810102107	1793.37357537	3160.18367748	376.0	14.1865048168	0.485566506224	0.0858498066166	1225.42163003	1929.4712456	3608.5032871	453.610411483	3.67779106669	0.046087607352
990.810102107	1793.37357537	3160.18367748	376.0	8.40035204421	0.151213261686	0.0267350179784	1042.65085907	2021.71928879	3425.65023163	361.280083773	2.66825007769	0.0334367177656
990.810102107	1793.37357537	3160.18367748	376.0	3.44949438304	-0.134037853917	-0.0236983475808	912.215492691	2024.51360882	3269.19403593	332.464934413	0.684101537004	0.00857270096497
990.810102107	1793.37357537	3160.18367748	376.0	-4.17660068488	-0.536926614131	-0.094930448043	760.061995331	1831.33626224	3028.19542436	436.797166792	-3.22780582715	-0.0404486945758
990.810102107	1793.37357537	3160.18367748	376.0	11.9200886411	-0.220927801271	-0.0390607852319	867.744793137	2224.30225535	3536.88037306	444.833324572	4.70842145773	0.0590027751596
990.810102107	1793.37357537	3160.18367748	376.0	-19.2801465615	-0.539315893817	-0.0953528808021	778.56176274	1364.98304672	2550.89563285	407.350823388	-7.50272554231	-0.0940191170716
990.810102107	1793.37357537	3160.18367748	376.0	2.69409002242	-0.265123495422	-0.0468747339855	860.188618489	1997.18718913	3245.32187063	387.946063004	-0.453933287648	-0.00568838706325
990.810102107	1793.37357537	3160.18367748	376.0	-3.23859354225	-0.310952328717	-0.0549774272838	848.647362662	1877.69645896	3057.83817298	331.49435136	-2.95890714689	-0.0370790369284
990.810102107	1793.37357537	3160.18367748	376.0	9.92277758607	-0.268743730621	-0.047514803858	850.723198998	2163.39792695	3473.76167511	459.640549158	3.13483824842	0.0392836873236
990.810102107	1793.37357537	3160.18367748	376.0	5.18107668012	0.23488426162	0.0415283347985	1110.02584028	1768.76194942	3323.91521704	445.127427346	-1.28703045191	-0.0161282011518
990.810102107	1793.37357537	3160.18367748	376.0	-14.5645095054	0.0648970187463	0.0114740132154	1037.19847837	1371.92380199	2699.91842538	290.796145023	-5.69781858142	-0.0714012353562
990.810102107	1793.37357537	3160.18367748	376.0	-0.308208653709	0.347580189621	0.0614533574295	1174.94228505	1681.93266101	3150.44371791	293.568771857	-2.54161058362	-0.0318497566869
990.810102107	1793.37357537	3160.18367748	376.0	3.76850304857	0.300627343009	0.0531519347612	1142.91390539	1761.39433413	3279.27529571	374.967056192	-1.20977300926	-0.0151600627727
990.810102107	1793.37357537	3160.18367748	376.0	-14.6872799562	-0.4521724953	-0.0799456321252	802.041458743	1481.9884269	2696.03865364	412.008767992	-5.7978845112	-0.072655194376
990.810102107	1793.37357537	3160.18367748	376.0	-12.8840072948	-0.170439217735	-0.0301342322729	930.46596468	1366.42056735	2753.02538194	456.138849909	-5.8005147583	-0.0726881548659
990.810102107	1793.37357537	3160.18367748	376.0	-9.46706517641	-0.0270325947878	-0.00477945452401	992.853771019	1415.69982308	2861.00702904	452.453434939	-4.81843280251	-0.06038136344
990.810102107	1793.37357537	3160.18367748	376.0	-5.51768132361	-0.430964214958	-0.0761959361666	800.4202561	1854.30910622	2985.81481292	331.0854506	-3.4548257321	-0.0432935555401
990.810102107	1793.37357537	3160.18367748	376.0	-1.7014641358	0.346999268615	0.0613506486236	1183.54993156	1564.08162634	3106.41428558	358.782727681	-3.12032902434	-0.0391018674729
990.810102107	1793.37357537	3160.18367748	376.0	-1.17789932584	0.0484325301324	0.00856303573769	1016.88604	1759.58120499	3122.95989525	346.49265026	-2.82247491179	-0.0353693597968
990.810102107	1793.37357537	3160.18367748	376.0	6.24140843851	0.347394959771	0.0614206081632	1170.30117746	1750.27004602	3357.4236482	436.852424718	-0.862175370941	-0.0108042026434
990.810102107	1793.37357537	3160.18367748	376.0	2.70390056553	-0.305760839637	-0.0540595543912	838.18654189	2082.89540377	3245.63190181	324.549956145	0.815207609515	0.0102156342044
990.810102107	1793.37357537	3160.18367748	376.0	11.5175235632	0.133851367534	0.0236653761552	1028.09987505	2131.39691947	3524.15857717	364.661782657	4.87713753891	0.0611170117658
990.810102107	1793.37357537	3160.18367748	376.0	7.45883955445	0.306685515605	0.0542230402413	1137.75993229	1838.30265147	3395.89670761	419.834123845	0.357830036193	0.00448408566658
990.810102107	1793.37357537	3160.18367748	376.0	5.8203651257	-0.171964974625	-0.0304039912704	891.3433207	2115.84951132	3344.11790615	336.925074128	2.36831252399	0.0296781018044
990.810102107	1793.37357537	3160.18367748	376.0	-9.9087722225	0.18304420738	0.0323628372313	1096.03076805	1427.80648349	2847.04827507	323.211023527	-4.64766861848	-0.0582414613845
990.810102107	1793.37357537	3160.18367748	376.0	4.67235915724	-0.0446680707975	-0.00789746654835	957.722846509	1949.53380708	3307.83880892	400.582155328	-0.00752516990411	-9.43003747383e-05
990.810102107	1793.37357537	3160.18367748	376.0	-0.30590108266	0.0223587556167	0.00395310389263	1005.87990349	1725.51829224	3150.5166414	419.118445672	-2.75682082483	-0.0345466268775
990.810102107	1793.37357537	3160.18367748	376.0	-7.88218718793	0.0139065413397	0.00245872371635	1004.96351958	1547.17098456	2911.09208454	358.957580403	-4.12489218023	-0.0516903781983
990.810102107	1793.37357537	3160.18367748	376.0	-9.55448611285	0.0303223812309	0.00536109993475	1022.09319094	1395.52964407	2858.24436688	440.621531864	-4.83233922508	-0.060555629387
990.810102107	1793.37357537	3160.18367748	376.0	-8.93786669499	0.299857009356	0.0530157371563	1164.69195923	1356.46225399	2877.73067307	356.576459857	-4.56556024492	-0.0572125343976
990.810102107	1793.37357537	3160.18367748	376.0	-8.25803251317	0.0979114718292	0.0173110805921	1053.48866013	1429.40360289	2899.21468192	416.322418894	-4.42676917415	-0.0554732979216
990.810102107	1793.37357537	3160.18367748	376.0	2.06822779758	-0.412690425384	-0.0729650681372	798.878048979	2052.09144432	3225.54347475	374.573981457	-0.23685851035	-0.00296815175877
990.810102107	1793.37357537	3160.18367748	376.0	2.02835675083	0.239983525184	0.0424299019066	1120.81821605	1688.62637488	3224.28347644	414.83888552	-2.43590397172	-0.0305251124276
990.810102107	1793.37357537	3160.18367748	376.0	4.35935192249	-0.513156943203	-0.0907278895337	760.853177166	2081.91708446	3297.94720538	455.176943753	0.066467122995	0.00083292134079
990.810102107	1793.37357537	3160.18367748	376.0	5.63287506524	-0.299459671241	-0.0529454864288	844.272171524	2042.79862773	3338.19287587	451.122076611	0.429236635765	0.00537890521009
990.810102107	1793.37357537	3160.18367748	376.0	4.27422226092	-0.518273767318	-0.091632561407	759.562754382	2070.97379913	3295.25695171	464.720398202	-0.151640408735	-0.00190025574855
990.810102107	1793.37357537	3160.18367748	376.0	4.13769929341	-0.352808023491	-0.0623776562042	820.589478443	2081.39573419	3290.94257517	388.957362541	0.732798547247	0.00918293918856
990.810102107	1793.37357537	3160.18367748	376.0	-2.83578929486	0.360232176553	0.0636902716678	1193.51763146	1495.08570746	3070.56752706	381.964188134	-3.33941631414	-0.0418473222323
990.810102107	1793.37357537	3160.18367748	376.0	-10.6811644637	-0.240014070552	-0.0424353024315	885.685112519	1573.71410045	2822.63926153	363.240048559	-4.60854893793	-0.0577512398237
990.810102107	1793.37357537	3160.18367748	376.0	-16.2730389649	-0.202370569729	-0.0357798037004	914.125326293	1368.63715762	2645.92575628	363.163272372	-6.29252538278	-0.0788537015386
990.810102107	1793.37357537	3160.18367748	376.0	11.597050824	0.419293203059	0.0741324616441	1184.18082725	1970.22158732	3526.67178469	372.269370123	3.73234232374	0.0467712070645
990.810102107	1793.37357537	3160.18367748	376.0	3.4299563309	-0.0539947268649	-0.00954645100157	956.293951001	1916.13325591	3268.57659759	396.149390685	-0.710942364421	-0.00890905218573
990.810102107	1793.37357537	3160.18367748	376.0	6.55003612494	-0.230191142268	-0.0406985753657	863.72839017	2196.26482576	3367.17684997	307.183634041	3.63117350532	0.0455034273849
990.810102107	1793.37357537	3160.18367748	376.0	6.67362754066	-0.325804271468	-0.0576033011788	831.42703342	2087.53490423	3371.08256572	452.120628064	1.18708401397	0.0148757395235
990.810102107	1793.37357537	3160.18367748	376.0	-1.33909038038	0.264295579332	0.0467283556104	1130.46974686	1688.99184649	3117.86596185	298.4043685	-2.90443599165	-0.0363964409981
990.810102107	1793.37357537	3160.18367748	376.0	-5.82445442447	-0.0826234808126	-0.0146081118834	955.861150317	1640.9506637	2976.12021946	379.308405443	-3.67019682386	-0.0459924414017
990.810102107	1793.37357537	3160.18367748	376.0	-13.4566670923	-0.192318261438	-0.0340025214707	906.794736679	1536.70012851	2734.9282805	291.433415304	-5.2030793773	-0.0652014959561
990.810102107	1793.37357537	3160.18367748	376.0	6.10433347256	0.153418653861	0.0271249388015	1051.99596286	1920.10294273	3353.0918275	380.992921909	0.689456874656	0.00863981045935
990.810102107	1793.37357537	3160.18367748	376.0	4.7430535724	-0.332784759802	-0.0588374752125	830.809224516	2044.63241676	3310.07288229	434.631241016	0.23353062243	0.00292644890264
990.810102107	1793.37357537	3160.18367748	376.0	-6.96741154212	0.319824747714	0.056546101081	1177.61826057	1350.25068199	2940.00067518	412.131732623	-4.26648722773	-0.0534647522272
990.810102107	1793.37357537	3160.18367748	376.0	-6.30259664256	0.297526171905	0.0526036371827	1157.03246449	1475.28218517	2961.01004712	328.695397465	-3.94657183677	-0.0494557874282
990.810102107	1793.37357537	3160.18367748	376.0	10.2549671509	0.0978478562949	0.0172998331497	1013.5919139	2085.71300042	3484.25947551	384.954561193	3.69855128947	0.0463477605196
990.810102107	1793.37357537	3160.18367748	376.0	-9.29318729104	-0.560845792269	-0.0991594399343	753.115281887	1681.29797053	2866.50188959	432.088637172	-4.28164042848	-0.0536546419609
990.810102107	1793.37357537	3160.18367748	376.0	2.16351093565	0.332790532504	0.0588384958459	1172.83550035	1661.94733347	3228.55459693	393.771763111	-2.38784838547	-0.0299229120986
990.810102107	1793.37357537	3160.18367748	376.0	17.2970789657	0.458791383656	0.0811158740551	1195.01671266	2152.68932207	3706.80314364	359.097108906	7.90749159561	0.0990913733786
990.810102107	1793.37357537	3160.18367748	376.0	13.3732683969	0.289708925533	0.0512215214875	1103.68988397	2158.02697324	3582.80352251	321.086665287	6.50212875413	0.0814803102022
990.810102107	1793.37357537	3160.18367748	376.0	5.52405485726	0.294223709282	0.0520197505802	1141.05631031	1761.12518193	3334.75395741	432.572465177	-1.06062567191	-0.0132910485202
990.810102107	1793.37357537	3160.18367748	376.0	5.94951951432	-0.0707113665717	-0.0125020096485	934.45312685	2110.84934706	3348.19942206	302.896948156	2.79045417667	0.034968097452
990.810102107	1793.37357537	3160.18367748	376.0	-3.41520261237	0.225600269319	0.039886893444	1114.38842915	1582.57029176	3052.25700197	355.298281055	-3.3614531933	-0.0421234736002
990.810102107	1793.37357537	3160.18367748	376.0	2.06883453506	0.344052762365	0.0608296963163	1182.66678465	1588.04930524	3225.56264877	454.846558884	-2.5471745829	-0.0319194809887
990.810102107	1793.37357537	3160.18367748	376.0	3.78230878226	0.244789113554	0.0432795462436	1112.30681606	1780.4186485	3279.71158225	386.986117692	-1.22363085575	-0.0153337199968
990.810102107	1793.37357537	3160.18367748	376.0	9.45632095752	0.487082849588	0.0861179012708	1233.25288996	1843.6448762	3459.02078887	382.123022715	1.77536623011	0.0222476971192
990.810102107	1793.37357537	3160.18367748	376.0	-7.11928916899	-0.451705723276	-0.0798631052469	793.006835517	1786.12680751	2935.20106321	356.06742018	-3.72537952491	-0.0466839539462
990.810102107	1793.37357537	3160.18367748	376.0	-17.0735520088	-0.460090287359	-0.0813455246392	807.28947603	1382.41845327	2620.62807373	430.920144436	-6.86463284245	-0.0860229679505
990.810102107	1793.37357537	3160.18367748	376.0	13.2168810826	0.191694140221	0.0338921747208	1056.37967393	2133.29318299	3577.86139612	388.188539204	5.41679284243	0.0678796095542
990.810102107	1793.37357537	3160.18367748	376.0	-4.86941545879	0.414589157973	0.0733007705044	1229.43700911	1393.81447054	3006.30120496	383.049725314	-3.77880896709	-0.0473534958282
990.810102107	1793.37357537	3160.18367748	376.0	-8.47040152212	-0.187559486707	-0.0331611539439	910.413230055	1555.7876984	2892.50343116	426.302502702	-4.3017767711	-0.0539069770814
990.810102107	1793.37357537	3160.18367748	376.0	11.9702770394	-0.0562320801276	-0.0099420226534	937.796864646	2208.39809668	3538.46641863	392.271457299	5.29003860311	0.0662912105653
990.810102107	1793.37357537	3160.18367748	376.0	19.4265915161	0.496246755356	0.0877381109186	1218.70720711	2116.34193269	3774.09965166	439.050511867	7.66057269373	0.0959971515505
990.810102107	1793.37357537	3160.18367748	376.0	10.0041808511	0.0228597296694	0.00404167780576	979.95954495	2072.5510391	3476.3341678	423.823583757	2.99974103676	0.037590739809
990.810102107	1793.37357537	3160.18367748	376.0	-19.8053620822	-0.613491677505	-0.108467411157	750.851135389	1369.40517849	2534.29785769	414.041543811	-7.72750291416	-0.0968358761173
990.810102107	1793.37357537	3160.18367748	376.0	-3.29810311833	-0.288800091499	-0.0510608365451	854.427857676	1912.9922656	3055.95756107	288.537437796	-2.54193465419	-0.0318538177217
990.810102107	1793.37357537	3160.18367748	376.0	1.34050131214	0.339979718583	0.0601095683492	1179.16689471	1615.93256573	3202.54598114	407.446520702	-2.61721606878	-0.0327971938444
990.810102107	1793.37357537	3160.18367748	376.0	1.25159965273	0.385567462598	0.0681696362444	1192.1478147	1706.72660698	3199.73652541	300.862103731	-1.85722866414	-0.0232735421572
990.810102107	1793.37357537	3160.18367748	376.0	4.97006867726	0.181708673619	0.0321267103288	1076.88494247	1819.99460763	3317.24697658	420.367426473	-0.85300390905	-0.0106892720432
990.810102107	1793.37357537	3160.18367748	376.0	-9.26977900362	0.024882759029	0.00439935626397	1017.36053656	1422.42766581	2867.24163447	427.453432097	-4.68071348127	-0.0586555574094
990.810102107	1793.37357537	3160.18367748	376.0	7.54543418429	-0.211980002224	-0.0374787839859	872.972151867	2163.86948342	3398.63325697	361.791621678	3.2288401326	0.040461655797
990.810102107	1793.37357537	3160.18367748	376.0	6.05101463787	0.236348205513	0.0417871650482	1104.00628846	1821.37888334	3351.40685439	426.021682583	-0.440111631907	-0.00551518335724
990.810102107	1793.37357537	3160.18367748	376.0	4.22671473811	-0.437952355599	-0.0774314631539	785.798442119	2131.62464744	3293.75562673	376.332537167	1.26391545947	0.0158385395923
990.810102107	1793.37357537	3160.18367748	376.0	-8.5404589645	-0.532360317535	-0.094123111304	762.980269802	1720.99095897	2890.2894873	406.318258526	-4.0472947108	-0.0507179788321
990.810102107	1793.37357537	3160.18367748	376.0	-5.47604753453	-0.0233993946572	-0.00413709240757	982.83183498	1679.83162437	2987.13051712	324.46705777	-3.62289256195	-0.0453996561648
990.810102107	1793.37357537	3160.18367748	376.0	8.20707766742	0.462814211154	0.0818271236128	1220.8006434	1830.83531473	3419.54240632	367.90644819	1.27657665653	0.0159972012096
990.810102107	1793.37357537	3160.18367748	376.0	-11.13261155	-0.253770833086	-0.0448675447464	878.615526562	1594.51101537	2808.3727044	335.246162472	-4.65214007653	-0.0582974946934
990.810102107	1793.37357537	3160.18367748	376.0	13.5897691729	0.0171257764979	0.00302789542042	971.295818556	2196.63942494	3589.64534469	421.710101192	5.61113358146	0.0703149571611
990.810102107	1793.37357537	3160.18367748	376.0	2.46023240011	0.304370642508	0.0538137628197	1158.83645342	1630.14957515	3237.93154022	448.945511653	-2.45472103118	-0.0307609151777
990.810102107	1793.37357537	3160.18367748	376.0	0.195860701291	0.172581528361	0.0305130000638	1077.35185078	1757.34648301	3166.37323539	331.674901601	-2.2823472634	-0.0286008428997
990.810102107	1793.37357537	3160.18367748	376.0	-7.0459739479	0.0535493975047	0.00946771525897	1031.07750543	1440.48988974	2937.51795886	465.950563689	-4.29335320852	-0.0538014186531
990.810102107	1793.37357537	3160.18367748	376.0	-6.37543003551	0.250579953718	0.0443033864424	1138.13877541	1375.10230845	2958.70837813	445.467294273	-4.1926215534	-0.0525391172105
990.810102107	1793.37357537	3160.18367748	376.0	-5.11922136197	0.2206041533	0.0390035631719	1110.72412158	1580.88852219	2998.40687959	306.794235808	-3.69630541997	-0.0463196167916
990.810102107	1793.37357537	3160.18367748	376.0	0.655399473331	-0.411731469807	-0.072795521536	799.782255932	2034.7200905	3180.89550466	346.393158222	-0.674873914106	-0.00845706659281
990.810102107	1793.37357537	3160.18367748	376.0	-11.4058193884	-0.189065973742	-0.0334275059657	911.168666747	1506.96513054	2799.73883488	381.605037594	-4.88629940164	-0.0612318220756
990.810102107	1793.37357537	3160.18367748	376.0	-10.4423970936	-0.529009798147	-0.0935307281024	763.165807646	1745.63883209	2830.18474899	321.380109255	-4.34031408001	-0.054389900752
990.810102107	1793.37357537	3160.18367748	376.0	6.38629009807	0.332004768318	0.0586995700705	1147.35696366	1857.80901382	3362.00217476	356.836197275	0.71628583618	0.00897601298472
990.810102107	1793.37357537	3160.18367748	376.0	-7.03187355387	-0.423553829124	-0.0748857547956	805.124785866	1739.88602037	2937.96355721	392.952750977	-3.75739412006	-0.0470851393492
990.810102107	1793.37357537	3160.18367748	376.0	5.66910506662	-0.481943142702	-0.085209183646	770.238508493	2126.71824864	3339.33781046	442.381053322	1.10939759053	0.0139022254453
990.810102107	1793.37357537	3160.18367748	376.0	-6.72642303063	-0.11198727086	-0.0197997296428	944.496351433	1573.06916436	2947.61635479	430.050838995	-3.95400839243	-0.0495489773488
990.810102107	1793.37357537	3160.18367748	376.0	-8.65158772063	-0.428109163813	-0.0756911534322	804.970861036	1661.105616	2886.77761449	420.70113745	-4.17052221356	-0.0522621831273
990.810102107	1793.37357537	3160.18367748	376.0	13.7979119842	-0.0397019336223	-0.0070194366376	944.984117819	2219.56296834	3596.22303984	431.675953678	5.7458744918	0.0720034397469
990.810102107	1793.37357537	3160.18367748	376.0	19.0221356209	0.437906079083	0.0774232813089	1181.47302924	2203.64586814	3761.31810248	376.199205101	8.88231278437	0.111307177749
990.810102107	1793.37357537	3160.18367748	376.0	6.34252916278	-0.110218415792	-0.0194869900623	918.06978979	2105.51780209	3360.61924882	337.031656942	2.5444162467	0.0318849153721
990.810102107	1793.37357537	3160.18367748	376.0	-10.133099563	-0.349065948035	-0.0617160445607	835.016558414	1708.37935296	2839.95911907	296.563207692	-4.37531885221	-0.0548285570453
990.810102107	1793.37357537	3160.18367748	376.0	7.17247990543	0.272141315368	0.0481155083748	1124.94616641	1802.90292511	3386.84721672	458.998125208	-0.422277226584	-0.00529169456873
990.810102107	1793.37357537	3160.18367748	376.0	-7.80973167763	0.226837107222	0.0401055705839	1125.46061855	1365.55807618	2913.38181175	422.363117015	-4.44281356538	-0.0556743554559
990.810102107	1793.37357537	3160.18367748	376.0	-5.2684177374	-0.0766176082237	-0.013546253222	955.89932654	1739.66349947	2993.69200008	298.12917407	-3.60313184804	-0.0451520281709
990.810102107	1793.37357537	3160.18367748	376.0	4.12170238823	0.449884058591	0.0795410287466	1235.20045091	1671.74116147	3290.43704359	383.495431201	-1.5912871551	-0.0199409417933
990.810102107	1793.37357537	3160.18367748	376.0	-17.0087120995	-0.337382113487	-0.0596503029504	849.196626786	1447.1198571	2622.67713396	326.36065008	-6.18650182925	-0.0775250855796
990.810102107	1793.37357537	3160.18367748	376.0	-11.8042496988	0.0790900011981	0.0139833806927	1039.37665113	1460.34642307	2787.14770525	287.424631047	-4.99421605566	-0.0625841610986
990.810102107	1793.37357537	3160.18367748	376.0	-20.4506636621	-0.354215862063	-0.0626265668427	846.892997613	1373.69023449	2513.90514249	293.321910388	-7.22683819727	-0.0905618821713
990.810102107	1793.37357537	3160.18367748	376.0	-1.50764957499	0.168844672189	0.0298523112073	1079.77257217	1712.15342588	3112.5391817	320.613183646	-2.96524388698	-0.037158444699
990.810102107	1793.37357537	3160.18367748	376.0	2.12982638037	0.0128608384872	0.00227383990227	986.246983708	1904.79700963	3227.49010311	336.446109771	-0.718047879368	-0.00899809372642
990.810102107	1793.37357537	3160.18367748	376.0	14.99035273	0.412638707444	0.0729559242298	1170.83634794	2120.74996135	3633.90635765	342.320048364	6.77276929386	0.0848717956624
990.810102107	1793.37357537	3160.18367748	376.0	-11.7751655215	-0.327514656346	-0.0579057030315	854.086721169	1471.0099463	2788.06681867	462.97015121	-5.30225829477	-0.0664443395335
990.810102107	1793.37357537	3160.18367748	376.0	3.40265451384	-0.206980560557	-0.0365948657279	878.845054107	2068.36499147	3267.71381003	320.503764454	1.08900566341	0.0136466875114
990.810102107	1793.37357537	3160.18367748	376.0	-6.19213133921	0.0258447950371	0.00456944749596	1008.49372851	1620.37874247	2964.50095361	335.628482629	-3.77363583196	-0.0472886695734
990.810102107	1793.37357537	3160.18367748	376.0	0.517788171392	-0.268454317986	-0.0474636347216	868.566590529	1862.3352841	3176.54673476	445.644860133	-2.48243306851	-0.0311081838159
990.810102107	1793.37357537	3160.18367748	376.0	0.248732792784	-0.34869861667	-0.0616510991283	825.104258904	2012.11594216	3168.0440906	330.82388953	-0.837024702398	-0.0104890313584
990.810102107	1793.37357537	3160.18367748	376.0	-1.51571798133	0.306572331567	0.0542030289191	1162.82885474	1513.54098943	3112.28420524	435.914361068	-3.13906738792	-0.0393366840591
990.810102107	1793.37357537	3160.18367748	376.0	-1.73202235354	0.398701283431	0.070491740352	1217.09289704	1480.24032266	3105.44858977	408.115370077	-3.18459284728	-0.0399071785373
990.810102107	1793.37357537	3160.18367748	376.0	-5.36895994928	-0.0347815971907	-0.0061495044538	979.268577308	1625.12064384	2990.51468151	386.125460362	-3.61444603806	-0.0452938100007
990.810102107	1793.37357537	3160.18367748	376.0	-6.28267474089	-0.554657737089	-0.0980653707725	753.189592981	1819.91035049	2961.63961581	388.539672341	-3.54653869226	-0.0444428407551
990.810102107	1793.37357537	3160.18367748	376.0	-4.27847676875	0.225266004164	0.0398277942298	1113.23032336	1594.11701882	3024.97595299	317.628610813	-3.53562045687	-0.0443060207627
990.810102107	1793.37357537	3160.18367748	376.0	15.543665379	0.319263074958	0.056446795431	1125.59103204	2064.02411151	3651.39205367	461.776910121	5.11524032423	0.0641007559428
990.810102107	1793.37357537	3160.18367748	376.0	11.0648771425	0.415818157403	0.0735180617757	1193.92025512	1858.34683591	3509.85411887	457.587027849	1.68943761719	0.0211708974585
990.810102107	1793.37357537	3160.18367748	376.0	5.74067811168	0.121657616385	0.0215094795588	1045.38322422	1845.4868783	3341.59965014	450.729547617	-0.709673322993	-0.00889314941094
990.810102107	1793.37357537	3160.18367748	376.0	-5.40872252094	-0.556478942319	-0.0983873660394	752.056596963	1863.33028563	2989.25811121	373.871228624	-3.37543580554	-0.042298694305
990.810102107	1793.37357537	3160.18367748	376.0	-3.04557307671	-0.0776182552805	-0.0137231710185	957.945735997	1679.02636293	3063.93797422	426.965875297	-3.20708875332	-0.0401890821219
990.810102107	1793.37357537	3160.18367748	376.0	-0.295420644405	-0.372576109462	-0.0658727209092	824.013281221	1896.59661315	3150.8478425	430.237948124	-2.52255505105	-0.031610965552
990.810102107	1793.37357537	3160.18367748	376.0	8.32844507367	0.46326259242	0.0819063989428	1230.07795566	1767.60488306	3423.37783929	425.695000574	0.273902911717	0.00343236731475
990.810102107	1793.37357537	3160.18367748	376.0	3.48243735596	-0.0476329547763	-0.00842166810047	963.427923668	1875.06915681	3270.23509438	431.738013909	-1.29089800636	-0.0161766667464
990.810102107	1793.37357537	3160.18367748	376.0	5.62642249577	0.464062341312	0.0820477972617	1228.93437185	1762.95410434	3337.98896282	346.100486634	-0.075114362676	-0.000941282740301
990.810102107	1793.37357537	3160.18367748	376.0	-11.0993902572	-0.451930999497	-0.0799029348473	798.004994372	1576.86063871	2809.42255827	434.556925194	-4.82935763716	-0.0605182661299
990.810102107	1793.37357537	3160.18367748	376.0	15.9328216811	0.480808134817	0.0850085103991	1210.16764447	2094.63591637	3663.69010761	358.886546774	6.84735755117	0.0858064856036
990.810102107	1793.37357537	3160.18367748	376.0	1.01150537452	-0.196411562018	-0.0347262309084	887.809729637	1988.86026833	3192.14910522	315.479107252	-0.483530626896	-0.00605928103879
990.810102107	1793.37357537	3160.18367748	376.0	-3.62408493373	-0.376565039128	-0.066577977215	821.293781349	1894.11465953	3045.65593695	330.247496069	-3.00968366912	-0.0377153341996
990.810102107	1793.37357537	3160.18367748	376.0	9.03287429838	-0.277189823513	-0.0490081017527	845.305860189	2205.71670077	3445.63909667	394.616535711	3.83199621353	0.0480200026759
990.810102107	1793.37357537	3160.18367748	376.0	12.223088162	0.39885353368	0.070518658713	1177.25102022	1932.27313609	3546.45571446	436.931558151	2.96662293682	0.0371757260253
990.810102107	1793.37357537	3160.18367748	376.0	-0.961324995084	0.411808980771	0.0728092257374	1226.83240112	1446.04579818	3129.8040419	456.925842599	-3.14036733453	-0.0393529741169
990.810102107	1793.37357537	3160.18367748	376.0	15.3071458549	0.294217545577	0.0520186608163	1103.19052937	2226.92493073	3643.91760228	313.802142178	8.01401283613	0.100426226017
990.810102107	1793.37357537	3160.18367748	376.0	-16.5339960899	-0.539709075478	-0.0954223966545	769.229234981	1463.78892903	2637.67903181	404.660867798	-6.31183529676	-0.0790956804105
990.810102107	1793.37357537	3160.18367748	376.0	4.68525784586	0.290476218983	0.0513571815741	1142.2071181	1736.84154443	3308.24643117	429.197768649	-1.48488780656	-0.0186076166236
990.810102107	1793.37357537	3160.18367748	376.0	-9.49574761844	0.00560057702755	0.000990201030331	1010.31255929	1393.88984846	2860.10061119	455.898203434	-4.87751685731	-0.0611217651292
990.810102107	1793.37357537	3160.18367748	376.0	-16.6812681631	-0.460057951629	-0.0813398075723	805.936005002	1395.59591627	2633.02496379	431.493042525	-6.70236677045	-0.0839895585269
990.810102107	1793.37357537	3160.18367748	376.0	-8.16244732009	-0.35591782442	-0.062927479565	835.109336273	1636.35991724	2902.23534959	430.766096076	-4.13281891875	-0.0517897107613
990.810102107	1793.37357537	3160.18367748	376.0	8.22846265874	-0.13137783721	-0.0232280475972	904.005212826	2217.89273758	3420.21821133	298.320260924	4.69709453036	0.0588608337138
990.810102107	1793.37357537	3160.18367748	376.0	-2.31166580855	0.105202579619	0.0186001732	1051.14717004	1589.4980398	3087.13079192	446.485582086	-3.20139818278	-0.0401177717141
990.810102107	1793.37357537	3160.18367748	376.0	-0.674055953197	0.169618961137	0.0299892081218	1083.544678	1642.1139485	3138.88227127	413.223644767	-2.88131823619	-0.0361067448144
990.810102107	1793.37357537	3160.18367748	376.0	-9.37515466816	-0.18678352311	-0.033023960946	907.125127563	1632.95126511	2863.91156992	323.835177243	-4.29423199008	-0.0538124309534
990.810102107	1793.37357537	3160.18367748	376.0	-7.41023566818	0.0985093122576	0.0174167808093	1045.24299217	1589.24244253	2926.00661943	291.521184729	-4.07803843658	-0.0511032385537
990.810102107	1793.37357537	3160.18367748	376.0	-4.42330379559	0.275940432175	0.0487872051229	1140.72479812	1592.93672346	3020.39915293	286.73763135	-3.64131893214	-0.0456305630594
990.810102107	1793.37357537	3160.18367748	376.0	-2.51842659928	-0.0159061297961	-0.00281225774331	980.255412616	1813.00998446	3080.59677116	287.331374084	-2.73395952306	-0.0342601443992
990.810102107	1793.37357537	3160.18367748	376.0	18.5048586251	0.370226823272	0.0654573591359	1146.07108969	2180.41428838	3744.97119929	418.485821223	7.92224999346	0.0992763157076
990.810102107	1793.37357537	3160.18367748	376.0	-8.15062420648	-0.0904508416814	-0.015992015856	955.459921807	1540.90318907	2902.60898169	406.245870817	-4.22462903737	-0.0529402135008
990.810102107	1793.37357537	3160.18367748	376.0	-3.36929123594	-0.464554737742	-0.0821348546219	788.237081574	1816.83214832	3053.7078858	448.638655903	-3.12985479725	-0.0392212380608
990.810102107	1793.37357537	3160.18367748	376.0	12.481667129	-0.0856110390877	-0.0151363223281	925.184159194	2208.4099899	3554.62728477	421.033135681	5.16962738262	0.0647822980278
990.810102107	1793.37357537	3160.18367748	376.0	-16.6371219117	-0.369100803951	-0.0652582750974	837.984637103	1431.81690257	2634.42006642	364.618526749	-6.24502260607	-0.0782584286475
990.810102107	1793.37357537	3160.18367748	376.0	-9.52014637156	-0.0680308370204	-0.0120280829244	973.409411671	1417.1609372	2859.32956577	468.759216906	-4.89045709392	-0.0612839234827
990.810102107	1793.37357537	3160.18367748	376.0	-4.33646303792	0.145116141686	0.025657026465	1068.34468499	1659.29900912	3023.14348038	295.499786267	-3.54692334773	-0.0444476609991
990.810102107	1793.37357537	3160.18367748	376.0	-12.3415286633	-0.321594382583	-0.056858978533	853.259279793	1518.22233908	2770.16870311	398.687084234	-5.10999225908	-0.0640349907153
990.810102107	1793.37357537	3160.18367748	376.0	3.37670800179	-0.000589654030832	-0.000104252834305	971.56702291	2002.21028949	3266.89385259	293.116540191	0.937790929386	0.0117517660324
990.810102107	1793.37357537	3160.18367748	376.0	-12.636732646	0.0301830838425	0.00533647168361	1014.61424727	1462.29344665	2760.83971504	283.932021111	-5.15754731191	-0.0646309186956
990.810102107	1793.37357537	3160.18367748	376.0	16.8028398723	0.383386524268	0.0677840389442	1149.68502489	2236.56728692	3691.18428048	304.931968658	8.91585179285	0.111727466076
990.810102107	1793.37357537	3160.18367748	376.0	-3.27050615602	-0.395171655938	-0.0698676902295	816.161409489	1799.74797507	3056.82967577	440.920291212	-3.12677928176	-0.0391826977664
990.810102107	1793.37357537	3160.18367748	376.0	3.69878422301	-0.0476168738574	-0.00841882493943	956.987306432	1938.52757509	3277.07205276	381.557171236	-0.298378639279	-0.00373908069272
990.810102107	1793.37357537	3160.18367748	376.0	6.06312687276	-0.166832225164	-0.0294965037419	899.719154794	2023.17329155	3351.78962326	428.897176912	0.761256811435	0.00953955904054
990.810102107	1793.37357537	3160.18367748	376.0	7.716372425	0.177593772556	0.0313991818521	1060.75504811	1956.39912347	3404.03521935	386.881047767	1.60319632353	0.0200901794929
990.810102107	1793.37357537	3160.18367748	376.0	-2.68746551604	-0.325664690402	-0.0575786227726	845.017700091	1793.60590038	3075.2548309	436.631230429	-3.0431292723	-0.0381344520339
990.810102107	1793.37357537	3160.18367748	376.0	-2.63750757854	0.0353186405525	0.00624445554322	1013.45335783	1656.19964345	3076.83359349	407.180592209	-3.15866494959	-0.0395822675387
990.810102107	1793.37357537	3160.18367748	376.0	-8.2310513802	0.137416193589	0.0242956495031	1078.38645653	1369.52588935	2900.06733528	452.154989405	-4.6174945562	-0.0578633403033
990.810102107	1793.37357537	3160.18367748	376.0	-20.0751505281	-0.470841232187	-0.0832463281801	799.255159076	1397.71248774	2525.77204726	328.804400445	-7.18362659792	-0.0900203834326
990.810102107	1793.37357537	3160.18367748	376.0	4.00955113435	0.104827275087	0.0185338180847	1038.276423	1831.2731181	3286.89285797	417.343316869	-1.16415817659	-0.0145884483282
990.810102107	1793.37357537	3160.18367748	376.0	-8.86595083385	0.0219575805454	0.00388217477818	1008.62850686	1541.15274284	2880.00334638	330.222096667	-4.31153921103	-0.0540293134214
990.810102107	1793.37357537	3160.18367748	376.0	4.51050966351	-0.0764620411357	-0.0135187484328	948.527288277	1900.80302456	3302.72406764	453.393754796	-0.948546741756	-0.0118865506486
990.810102107	1793.37357537	3160.18367748	376.0	-4.69215636832	0.346595903974	0.0612793323858	1184.54722898	1495.32309391	3011.90291781	332.032594918	-3.66258055476	-0.0458969994331
990.810102107	1793.37357537	3160.18367748	376.0	-15.0110495582	-0.44160544066	-0.0780773409936	803.638572637	1518.37135338	2685.80693952	363.797013503	-5.63428853519	-0.0706051194886
990.810102107	1793.37357537	3160.18367748	376.0	-6.21059645348	0.307729073987	0.0544075449058	1166.97071555	1408.28390426	2963.91742208	388.662802274	-4.00943535986	-0.0502435508755
990.810102107	1793.37357537	3160.18367748	376.0	-6.38739156462	0.366003834528	0.0647107203904	1196.89742786	1448.07436859	2958.33037184	313.358575386	-4.0068340177	-0.0502109526028
990.810102107	1793.37357537	3160.18367748	376.0	0.569054759254	0.37282012663	0.0659158639728	1198.24641847	1602.17901974	3178.1668531	377.741414882	-2.75092693992	-0.0344727686707
990.810102107	1793.37357537	3160.18367748	376.0	8.54931822576	0.144460668003	0.0255411364927	1039.69314734	2019.59149028	3430.35783659	371.073198964	2.60574405556	0.0326534342802
990.810102107	1793.37357537	3160.18367748	376.0	-10.4476487492	-0.35675368815	-0.06307526311	837.016886462	1563.78239458	2830.01878703	429.219505985	-4.69807649398	-0.0588731390223
990.810102107	1793.37357537	3160.18367748	376.0	8.89131784154	-0.472257567335	-0.0834967410422	770.244139472	2229.88879857	3441.16565262	441.032714575	3.35819525707	0.0420826473317
990.810102107	1793.37357537	3160.18367748	376.0	7.07635889786	0.198672147511	0.0351259100974	1081.71543103	1855.7657628	3383.80961633	446.328422507	-0.0196905630504	-0.000246748910406
990.810102107	1793.37357537	3160.18367748	376.0	-10.3574562593	-0.20668497237	-0.0365426047331	898.131391286	1625.77241646	2832.86903537	308.965227629	-4.48925245347	-0.0562562964095
990.810102107	1793.37357537	3160.18367748	376.0	16.8782154441	0.467073768027	0.0825802277276	1198.11823834	2175.75850365	3693.566287	319.689545002	8.35225594074	0.104664861413
990.810102107	1793.37357537	3160.18367748	376.0	14.6742660478	-0.00716379875094	-0.00126658393758	960.275936219	2204.25675752	3623.91743791	459.384744179	5.6986414851	0.0714115474324
990.810102107	1793.37357537	3160.18367748	376.0	-12.9401766012	-0.0352050877378	-0.00622437902013	987.449216685	1410.18892447	2751.25032869	353.612187538	-5.33598989525	-0.0668670412938
990.810102107	1793.37357537	3160.18367748	376.0	-1.44640156485	-0.0620577815059	-0.0109720264331	954.079770134	1871.73250788	3114.47473132	288.662453301	-2.00903749345	-0.0251759084393
990.810102107	1793.37357537	3160.18367748	376.0	17.9354145542	0.52349731973	0.0925561032054	1228.80106849	2201.60208393	3726.97572071	296.5725683	9.32433506509	0.116846304074
990.810102107	1793.37357537	3160.18367748	376.0	5.53007195624	-0.130866666727	-0.0231376709207	912.09383157	2058.04183128	3334.94410879	364.808445948	1.50713672465	0.0188864251209
990.810102107	1793.37357537	3160.18367748	376.0	-1.90673851725	-0.347783289744	-0.0614892662207	835.21067443	1838.82338079	3099.92723809	425.893182864	-2.88236266159	-0.0361198328519
990.810102107	1793.37357537	3160.18367748	376.0	4.75531411079	0.00476475548082	0.000842424943568	984.045752847	1906.50633981	3310.46033782	419.908245163	-0.447870638214	-0.00561241401271
990.810102107	1793.37357537	3160.18367748	376.0	7.89317212121	0.196837280381	0.0348014993601	1078.37133414	1879.56495151	3409.62241449	451.686128846	0.425588656885	0.00533319118904
990.810102107	1793.37357537	3160.18367748	376.0	-10.4018776314	-0.222589811631	-0.0393546343053	891.479811515	1617.74309662	2831.46523842	322.24233029	-4.49306942094	-0.0563041280819
990.810102107	1793.37357537	3160.18367748	376.0	6.91109732344	-0.0496796221107	-0.00878352583286	947.20994987	2062.8630883	3378.58704703	368.514008861	2.14738503548	0.0269095869108
990.810102107	1793.37357537	3160.18367748	376.0	-1.9344335705	0.0343010352889	0.00606453947823	1005.07726327	1799.21228058	3099.05202353	294.76247968	-2.62796617076	-0.0329319069018
990.810102107	1793.37357537	3160.18367748	376.0	11.9507141362	0.292962445894	0.0517967549317	1110.02189269	2074.40097882	3537.84819495	353.42532344	4.83576412711	0.0605985479588
990.810102107	1793.37357537	3160.18367748	376.0	3.94065802505	0.202654187607	0.035829948304	1096.5596237	1744.99255506	3284.71570917	443.16353041	-1.846114774	-0.0231342703509
990.810102107	1793.37357537	3160.18367748	376.0	-11.6022177293	-0.142485233759	-0.0251918730126	932.232769023	1500.78103511	2793.53228657	360.518482441	-4.90264629345	-0.061436670344
990.810102107	1793.37357537	3160.18367748	376.0	-5.72152852828	-0.217036553664	-0.0383727994456	893.26771656	1690.87117326	2979.37286683	395.233977007	-3.60150128767	-0.0451315950836
990.810102107	1793.37357537	3160.18367748	376.0	-5.44954795597	-0.471643935842	-0.0833882489113	785.125802309	1813.54161262	2987.96795248	389.300537552	-3.42599737198	-0.0429322978945
990.810102107	1793.37357537	3160.18367748	376.0	4.76995947103	0.240470422442	0.0425159869946	1112.93380869	1766.03217722	3310.92315811	431.957172193	-1.33634034105	-0.016746119562
990.810102107	1793.37357537	3160.18367748	376.0	10.5976090436	0.491752796135	0.086943563673	1225.76479881	1940.08072862	3495.08758868	329.242061252	3.58217416235	0.0448894005307
990.810102107	1793.37357537	3160.18367748	376.0	4.03752160742	-0.00403717132502	-0.000713785594947	967.737947216	2035.44584696	3287.77677629	284.592982114	1.56501952009	0.0196117734347
990.810102107	1793.37357537	3160.18367748	376.0	-16.07948471	-0.479584497271	-0.0847921671271	793.425210356	1448.811441	2652.04242625	409.805774901	-6.24833826138	-0.0782999782128
990.810102107	1793.37357537	3160.18367748	376.0	-16.4904538219	-0.427301277626	-0.075548316412	817.733515217	1404.54166407	2639.05504746	416.779868173	-6.52747585252	-0.081797943014
990.810102107	1793.37357537	3160.18367748	376.0	16.193445016	0.402926744024	0.0712388161287	1164.77043989	2143.34847488	3671.9262837	363.80736892	7.24490200024	0.090788245617
990.810102107	1793.37357537	3160.18367748	376.0	-11.4841345921	0.021359101451	0.00377636164268	1018.02055268	1380.70323558	2797.2639306	398.54014234	-5.16757056389	-0.064756523357
990.810102107	1793.37357537	3160.18367748	376.0	2.94006836363	0.30474465338	0.0538798892115	1159.26560476	1627.77536492	3253.09523801	466.054268334	-2.39928431478	-0.0300662194834
990.810102107	1793.37357537	3160.18367748	376.0	10.4498578574	-0.0429262236027	-0.0075895020514	947.291189008	2128.08536291	3490.41837981	415.041827894	3.70502752349	0.0464289163345
990.810102107	1793.37357537	3160.18367748	376.0	6.78094688853	-0.482995318835	-0.085395211958	768.021791094	2174.1030712	3374.47405423	432.349191932	2.07586744457	0.0260133764983
990.810102107	1793.37357537	3160.18367748	376.0	-11.6324199654	-0.296217498103	-0.0523722592121	864.559360195	1511.54915441	2792.57784044	416.469325829	-5.01394232408	-0.0628313574446
990.810102107	1793.37357537	3160.18367748	376.0	6.68836766748	0.251725078562	0.0445058484021	1115.18733604	1797.81521038	3371.5483808	458.545834372	-0.652803838354	-0.0081804992275
990.810102107	1793.37357537	3160.18367748	376.0	14.3879807342	0.158292141792	0.0279865880113	1035.57641177	2230.44977684	3614.87029616	348.844107555	7.16279427934	0.0897593268088
990.810102107	1793.37357537	3160.18367748	376.0	-13.2339079867	-0.286372393523	-0.0506316113018	866.224169074	1542.21811982	2741.96787739	333.5255885	-5.14553965797	-0.0644804468418
990.810102107	1793.37357537	3160.18367748	376.0	-4.75786849531	-0.345753410027	-0.061130376596	837.706707891	1720.93106905	3009.8262939	451.188516953	-3.45830285208	-0.0433371284722
990.810102107	1793.37357537	3160.18367748	376.0	-12.8812206775	-0.260848387363	-0.0461188803684	874.930137551	1588.08706116	2753.11344417	290.09624546	-5.0197922194	-0.0629046644035
990.810102107	1793.37357537	3160.18367748	376.0	-5.91190008691	-0.467739097877	-0.0826978603036	785.811811604	1858.69672988	2973.35677591	328.848234416	-3.51112656559	-0.0439990797693
990.810102107	1793.37357537	3160.18367748	376.0	-8.61839950985	0.221166952363	0.0391030679567	1114.50213935	1465.39947642	2887.82642291	307.924807135	-4.37677611095	-0.054846818433
990.810102107	1793.37357537	3160.18367748	376.0	-9.69588665786	-0.015623660427	-0.00276231619997	998.912780208	1406.97944841	2853.77584993	447.883621311	-4.87018567739	-0.0610298957067
990.810102107	1793.37357537	3160.18367748	376.0	7.92283791835	0.417992067934	0.0739024165372	1201.40620163	1796.40319696	3410.55990817	412.750509583	0.406681399515	0.00509625813929
990.810102107	1793.37357537	3160.18367748	376.0	10.9748493696	-0.181677767762	-0.0321212460683	886.833949751	2153.4143897	3507.00907589	466.760736431	3.47258335849	0.0435160821866
990.810102107	1793.37357537	3160.18367748	376.0	4.75122233511	0.0313667187003	0.00554574234447	992.072909164	1944.99409054	3310.3310302	373.264030494	0.311444875521	0.00390281798898
990.810102107	1793.37357537	3160.18367748	376.0	1.51417095621	-0.142259260408	-0.025151920157	920.595858017	1882.36290185	3208.03426089	405.075501025	-1.78225642963	-0.0223340404715
990.810102107	1793.37357537	3160.18367748	376.0	4.46973124915	-0.0595510744902	-0.0105288321234	941.246754941	2068.81838163	3301.43539484	291.370258271	1.92270976773	0.024094107365
990.810102107	1793.37357537	3160.18367748	376.0	14.5807115731	0.0703976534342	0.0124465441008	997.615364572	2161.59074628	3620.96094468	461.754833826	5.32187696518	0.0666901875336
990.810102107	1793.37357537	3160.18367748	376.0	16.8984895281	0.326838242123	0.0577861107006	1127.46634453	2100.343602	3694.20698529	466.397038758	5.95839028285	0.0746665448979
990.810102107	1793.37357537	3160.18367748	376.0	-16.3703002398	-0.534347636518	-0.0944744760464	764.333535957	1577.7053689	2642.85212135	300.813216494	-5.73667351312	-0.0718881392622
990.810102107	1793.37357537	3160.18367748	376.0	-20.2399040669	-0.377275126257	-0.0667035230299	838.905880302	1366.9451767	2520.56553282	314.71447582	-7.26162192008	-0.090997768422
990.810102107	1793.37357537	3160.18367748	376.0	0.703225954857	-0.369208226233	-0.0652772677216	823.265551175	1933.38188904	3182.40690932	425.759469102	-2.01423701412	-0.0252410653399
990.810102107	1793.37357537	3160.18367748	376.0	-10.6412863832	-0.353166864638	-0.0624411005371	834.288999987	1670.26343951	2823.89948212	319.347042623	-4.47053526283	-0.0560217451482
990.810102107	1793.37357537	3160.18367748	376.0	-0.273005983664	0.168761127335	0.0298375401935	1073.44197278	1768.40219715	3151.55618695	309.712017011	-2.24255389957	-0.0281021791926
990.810102107	1793.37357537	3160.18367748	376.0	-8.52692165717	-0.310269682138	-0.0548567330513	852.887137284	1670.18918434	2890.71729108	367.640969454	-4.08637991487	-0.0512077683568
990.810102107	1793.37357537	3160.18367748	376.0	5.41440608188	0.473997926389	0.0838044424309	1236.54113268	1747.10713817	3331.28885471	347.640583857	-0.278423558548	-0.00348901702442
990.810102107	1793.37357537	3160.18367748	376.0	-2.34234041745	0.0913220073409	0.0161460409019	1040.7342495	1690.44905395	3086.16141794	354.978114488	-3.11192740085	-0.0389965839706
990.810102107	1793.37357537	3160.18367748	376.0	-0.853845865139	0.325862710368	0.0576136333749	1172.78270822	1542.5026096	3133.20057982	417.915261999	-2.99665711157	-0.03755209413
990.810102107	1793.37357537	3160.18367748	376.0	16.881485548	0.248286970006	0.0438979791382	1082.41556617	2188.3925205	3693.66962829	422.861541613	7.13176330825	0.0893704675219
990.810102107	1793.37357537	3160.18367748	376.0	5.89846629166	0.0527511038788	0.00932657423599	1003.60297009	1933.09731197	3346.58604645	409.885764389	0.338561080955	0.00424262006209
990.810102107	1793.37357537	3160.18367748	376.0	6.25555788783	0.115920466604	0.0204951320022	1022.5672038	2049.19971874	3357.87079679	286.103874254	2.70547008253	0.0339031338663
990.810102107	1793.37357537	3160.18367748	376.0	12.3974124827	0.16048672578	0.0283745979103	1046.10093501	2055.67678938	3551.96468319	450.186958795	3.69288160579	0.046276711852
990.810102107	1793.37357537	3160.18367748	376.0	5.78962967387	0.335894755172	0.0593873329513	1160.74210601	1772.36021148	3343.14660942	410.04429193	-0.651023395947	-0.00815818791913
990.810102107	1793.37357537	3160.18367748	376.0	-11.4800752081	0.0211976289077	0.00374781274889	1012.26317387	1448.31149948	2797.39221459	336.817541249	-4.93420333047	-0.0618321219357
990.810102107	1793.37357537	3160.18367748	376.0	-7.50468189539	-0.454716554874	-0.0803954304939	792.365879786	1754.65476569	2923.02194518	376.001299697	-3.81399415246	-0.0477944129381
990.810102107	1793.37357537	3160.18367748	376.0	1.72926266361	0.263034224719	0.0465053438329	1135.98039192	1611.45275868	3214.83155392	467.398403313	-2.58630872609	-0.0324098837856
990.810102107	1793.37357537	3160.18367748	376.0	-2.99558778217	-0.00179871680955	-0.000318019237898	989.549290785	1784.00344579	3065.51760134	291.964864767	-3.05638208777	-0.0383005274156
990.810102107	1793.37357537	3160.18367748	376.0	-14.4773472017	-0.466133309636	-0.0824139514914	791.231211836	1577.02846251	2702.67291428	334.41323994	-5.34887485514	-0.0670285069567
990.810102107	1793.37357537	3160.18367748	376.0	0.224363767358	0.394725162507	0.0697887486752	1200.79103552	1676.16770185	3167.27398463	290.315247257	-2.33933667892	-0.0293149959764
990.810102107	1793.37357537	3160.18367748	376.0	-14.8339496624	-0.476968054872	-0.0843295712292	787.640535176	1561.26835511	2691.40362152	342.494731236	-5.4656027741	-0.0684912628333
990.810102107	1793.37357537	3160.18367748	376.0	-11.1581642185	-0.230243213903	-0.0407077818074	887.292690485	1629.28808668	2807.56519314	290.98441598	-4.65345261157	-0.0583139425009
990.810102107	1793.37357537	3160.18367748	376.0	13.9134225256	0.156055596511	0.0275911592135	1036.25717728	2190.79268459	3599.87338511	372.823523254	6.3514709975	0.0795923683897
990.810102107	1793.37357537	3160.18367748	376.0	1.59741606499	0.112042109747	0.0198094253443	1045.93109394	1785.40921964	3210.66495923	379.324645645	-2.00037134869	-0.0250673101339
990.810102107	1793.37357537	3160.18367748	376.0	-2.55476391286	0.270389320169	0.0478057496762	1141.7116085	1525.01862148	3079.44844531	412.718215326	-3.27545519872	-0.0410458044952
990.810102107	1793.37357537	3160.18367748	376.0	5.36581602554	-0.128251838742	-0.0226753604566	921.989291656	1947.74737304	3329.75331968	460.016654983	-0.384343614713	-0.00481633602397
990.810102107	1793.37357537	3160.18367748	376.0	6.88316463636	-0.55205505697	-0.0976052080922	743.391336207	2171.90403364	3377.70432281	462.40895297	1.73847740838	0.0217854311827
990.810102107	1793.37357537	3160.18367748	376.0	-6.23812754675	-0.361258144157	-0.0638716662229	831.923872575	1683.87989748	2963.04738897	447.243618912	-3.74893666778	-0.0469791562378
990.810102107	1793.37357537	3160.18367748	376.0	4.07098385139	-0.247826961985	-0.0438166481585	861.651687688	2083.83137752	3288.83424466	343.351179458	1.24737066191	0.0156312113022
990.810102107	1793.37357537	3160.18367748	376.0	-13.7160865285	-0.329472634105	-0.0582518801459	853.098064866	1462.9726142	2726.73014982	410.659470755	-5.58729299144	-0.0700162029003
990.810102107	1793.37357537	3160.18367748	376.0	0.275400726906	0.116104056448	0.0205275913098	1054.00849026	1707.03728329	3168.8868463	407.841072742	-2.69193680066	-0.0337335438679
990.810102107	1793.37357537	3160.18367748	376.0	16.2695070626	0.135021499832	0.0238722595177	1025.14105432	2227.24829197	3674.32998408	421.940637789	7.12093269354	0.0892347455331
990.810102107	1793.37357537	3160.18367748	376.0	12.036813415	0.171343871674	0.0302941781602	1045.30188611	2146.67474722	3540.56909031	348.592456979	5.43510428646	0.0681090762715
990.810102107	1793.37357537	3160.18367748	376.0	-18.1585413226	-0.589867985994	-0.104290662304	747.410831305	1498.15579815	2586.34041854	340.773789077	-6.40803512249	-0.0803011920112
990.810102107	1793.37357537	3160.18367748	376.0	-9.11390728054	-0.252133596217	-0.0445780757101	880.420509867	1588.25842966	2872.16746722	403.488527692	-4.33589119309	-0.0543344761039
990.810102107	1793.37357537	3160.18367748	376.0	-2.5483280696	0.434991232857	0.0769079266014	1236.69962359	1506.82275707	3079.65182978	336.129449122	-3.31953655944	-0.0415982024993
990.810102107	1793.37357537	3160.18367748	376.0	-20.5774667614	-0.54254476373	-0.0959237559636	769.575651027	1421.03731651	2509.89793165	319.284964111	-7.22845718972	-0.0905821702973
990.810102107	1793.37357537	3160.18367748	376.0	-10.1646084484	0.171138144294	0.030257804861	1092.09001687	1396.90160608	2838.96338041	349.97175747	-4.75167566769	-0.0595448078658
990.810102107	1793.37357537	3160.18367748	376.0	-8.84061343321	-0.47267529542	-0.0835705967858	784.852031378	1761.04737072	2880.80405478	334.904652681	-4.04402397441	-0.0506769921606
990.810102107	1793.37357537	3160.18367748	376.0	-11.4353638177	-0.292193103798	-0.0516607326375	869.159043527	1468.53109348	2798.80517665	461.115039649	-5.21557943582	-0.0653581382935
990.810102107	1793.37357537	3160.18367748	376.0	4.09044870691	-0.501230188823	-0.0886191988726	760.708599605	2176.35451384	3289.44936985	352.386256405	1.79474836641	0.0224905810326
990.810102107	1793.37357537	3160.18367748	376.0	8.3172839102	0.293271596679	0.05185141384	1128.18594046	1864.36096293	3423.02512602	430.478222629	0.780690651327	0.00978309086876
990.810102107	1793.37357537	3160.18367748	376.0	-14.3885361068	-0.472557480716	-0.083549766746	790.389776773	1544.64609107	2705.479508	370.443640156	-5.4518813448	-0.0683193150977
990.810102107	1793.37357537	3160.18367748	376.0	-12.2920957878	0.0489282257778	0.00865067641051	1026.75708458	1426.30869714	2771.73087277	318.665091047	-5.12558575067	-0.0642303978781
990.810102107	1793.37357537	3160.18367748	376.0	-17.0122429769	-0.217187486353	-0.0383994848573	907.556214807	1365.40753726	2622.56555175	349.601799678	-6.45312755237	-0.0808662600547
990.810102107	1793.37357537	3160.18367748	376.0	-12.1637590059	-0.255053754249	-0.0450943695631	882.280754856	1503.98730246	2775.78655081	389.51849349	-5.07296633485	-0.0635710067024
990.810102107	1793.37357537	3160.18367748	376.0	-5.52601527989	0.136819414959	0.0241901370154	1067.11637102	1564.09142328	2985.55144459	354.343650297	-3.70908172334	-0.0464797208439
990.810102107	1793.37357537	3160.18367748	376.0	13.3395914067	0.433708005058	0.0766810475704	1191.36993398	1986.54292621	3581.73926776	403.826407561	4.28393891554	0.0536834450568
990.810102107	1793.37357537	3160.18367748	376.0	-14.6148184949	-0.54808665809	-0.096903581699	766.502252521	1468.25152778	2698.32856891	463.574788611	-6.0684627327	-0.0760458989061
990.810102107	1793.37357537	3160.18367748	376.0	11.9804758799	0.22181713062	0.0392180216796	1078.00886525	2026.80474965	3538.78872072	433.975105818	3.50751319051	0.0439537993798
990.810102107	1793.37357537	3160.18367748	376.0	11.6593391855	-0.0233726266063	-0.0041323597253	951.555720112	2221.19297417	3528.64021132	355.891517037	5.6872867455	0.0712692574624
990.810102107	1793.37357537	3160.18367748	376.0	-9.71326094735	-0.0502189990883	-0.00887888951349	974.582658357	1521.62345291	2853.22679047	357.020679208	-4.49283424427	-0.0563011810059
990.810102107	1793.37357537	3160.18367748	376.0	-11.4874365916	-0.148475769106	-0.0262510199975	924.905828262	1588.19121828	2797.15958135	284.062534808	-4.7762242367	-0.0598524340438
990.810102107	1793.37357537	3160.18367748	376.0	4.53729476076	-0.143111775563	-0.0253026477304	916.043843427	1940.2107237	3303.57052591	447.315958782	-0.646016556765	-0.0080954455735
990.810102107	1793.37357537	3160.18367748	376.0	3.75746385907	-0.229674088923	-0.040607158579	880.586705784	1928.88993801	3278.92643704	469.449793243	-1.26800449888	-0.0158897806877
990.810102107	1793.37357537	3160.18367748	376.0	9.79677541169	0.0148080488526	0.00261811330492	970.560689174	2166.68858939	3469.77977496	332.530496398	4.68627036177	0.0587251925034
990.810102107	1793.37357537	3160.18367748	376.0	-1.22916248306	0.124604302203	0.0220304636144	1056.96009378	1723.72046347	3121.33988532	340.659328072	-2.91598372835	-0.0365411494781
990.810102107	1793.37357537	3160.18367748	376.0	9.86203089394	-0.38834390699	-0.0686605210378	801.884813951	2220.31167956	3471.84196806	449.645474553	3.63864403772	0.0455970430793
990.810102107	1793.37357537	3160.18367748	376.0	12.771880445	0.159522726723	0.0282041596045	1036.15775862	2217.91776581	3563.79855861	309.723034175	6.76607342138	0.084787887486
990.810102107	1793.37357537	3160.18367748	376.0	15.2421904639	0.302833799292	0.0535420437221	1107.18880188	2234.5825844	3641.86489261	300.093506338	8.19999923847	0.102756882688
990.810102107	1793.37357537	3160.18367748	376.0	-19.6481191641	-0.429297565083	-0.0759012668111	812.134445056	1430.10737657	2539.26702272	297.025201097	-6.85874211087	-0.085949149259
990.810102107	1793.37357537	3160.18367748	376.0	5.03848578909	0.019538227827	0.00345442500478	986.341097082	1950.69346513	3319.40908298	382.374520763	0.374417839285	0.00469195287325
990.810102107	1793.37357537	3160.18367748	376.0	6.89397274185	0.211450266439	0.0373851249008	1076.01410606	1962.65694672	3378.0458788	339.374826017	1.82215957125	0.0228340798402
990.810102107	1793.37357537	3160.18367748	376.0	2.52943745616	0.084143093202	0.0148767845124	1022.380663	1874.17981637	3240.1185471	343.55806773	-0.796288326522	-0.00997855045767
990.810102107	1793.37357537	3160.18367748	376.0	-11.1642364683	-0.447787367658	-0.0791703266722	800.177314047	1564.49086022	2807.37329889	442.705124626	-4.89186928808	-0.0613016201513
990.810102107	1793.37357537	3160.18367748	376.0	-8.6321201661	-0.0416798373056	-0.00736913672306	979.010361127	1524.69362067	2887.39282497	383.688843178	-4.30745051145	-0.0539780765846
990.810102107	1793.37357537	3160.18367748	376.0	-8.51013122138	-0.163999298532	-0.0289956326965	918.467541403	1612.90252253	2891.24789969	359.877835753	-4.15413553917	-0.0520568363305
990.810102107	1793.37357537	3160.18367748	376.0	4.99951507038	0.0333654555218	0.00589912579948	990.334645642	1974.03103877	3318.17753669	353.811852273	0.834470784747	0.0104570273778
990.810102107	1793.37357537	3160.18367748	376.0	3.63036493033	-0.382591496575	-0.0676434753493	809.548440275	2072.6335341	3274.90987744	392.727903063	0.39872925657	0.00499660722518
990.810102107	1793.37357537	3160.18367748	376.0	-0.505405050589	0.204679520154	0.0361880339734	1102.01434203	1652.89532754	3144.21194957	389.302279996	-2.85321841369	-0.0357546167129
990.810102107	1793.37357537	3160.18367748	376.0	0.1685916093	-0.17055898871	-0.0301554081878	905.456648397	1907.21875258	3165.511482	352.836081021	-1.71037747865	-0.0214333017375
990.810102107	1793.37357537	3160.18367748	376.0	-18.8755965584	-0.297943439924	-0.0526774115848	867.751635944	1403.98924216	2563.68015602	291.939277908	-6.69923728225	-0.0839503418829
990.810102107	1793.37357537	3160.18367748	376.0	7.5162542941	-0.202654015047	-0.0358299177947	874.82974735	2205.19559548	3397.71111884	317.685776007	4.03698384654	0.0505887700068
990.810102107	1793.37357537	3160.18367748	376.0	8.6891966345	0.172789513479	0.0305497725387	1050.0795986	2060.42705048	3434.77825123	324.271602152	3.51469338681	0.0440437767771
990.810102107	1793.37357537	3160.18367748	376.0	13.2312220137	0.439535022736	0.0777112840764	1190.05220981	2040.55503862	3578.31459589	347.70734746	5.30233213619	0.0664452648646
990.810102107	1793.37357537	3160.18367748	376.0	-8.06719234716	-0.352406092624	-0.0623065934625	834.170137977	1717.82938181	2905.24558169	353.246061908	-3.95412630916	-0.049550455002
990.810102107	1793.37357537	3160.18367748	376.0	-16.7192687429	-0.143086854847	-0.0252982416632	938.310149229	1378.93701057	2631.82407567	314.576915878	-6.23375785554	-0.0781172663602
990.810102107	1793.37357537	3160.18367748	376.0	12.4307953968	0.0890210964793	0.0157392320508	1005.28188793	2168.8625326	3553.01964459	378.87522407	5.40268594563	0.0677028313989
990.810102107	1793.37357537	3160.18367748	376.0	4.2497816753	0.453270870507	0.0801398285903	1237.3799452	1670.31596345	3294.48458431	386.78867566	-1.57709473077	-0.0197630918643
990.810102107	1793.37357537	3160.18367748	376.0	-7.508951147	0.176170048615	0.0311474626265	1092.78386047	1447.49862821	2922.88702898	382.604540297	-4.19671860555	-0.0525904587161
990.810102107	1793.37357537	3160.18367748	376.0	4.09810053123	0.193410135378	0.0341955684898	1088.52457394	1771.82489501	3289.69118156	429.3417126	-1.54764715835	-0.019394074666
990.810102107	1793.37357537	3160.18367748	376.0	6.81135792123	0.416038864172	0.0735570834815	1189.19718384	1873.98936041	3375.43509872	312.248554467	1.53178485258	0.0191952989046
990.810102107	1793.37357537	3160.18367748	376.0	-3.65712295266	-0.293969928376	-0.0519748812546	857.317754463	1840.74856189	3044.61187487	346.545558515	-3.17825883157	-0.0398278049069
990.810102107	1793.37357537	3160.18367748	376.0	11.8839343	0.0830014274362	0.0146749341295	1000.18256711	2210.77578153	3535.73782947	324.779480837	6.103361602	0.0764832280953
990.810102107	1793.37357537	3160.18367748	376.0	5.23675895542	-0.0708112485703	-0.0125196691249	944.891911278	1967.58772299	3325.67487922	413.195244946	0.21479348621	0.00269164769687
990.810102107	1793.37357537	3160.18367748	376.0	-7.80877664802	-0.411304794105	-0.0727200838233	812.122255387	1653.4119058	2913.41199244	447.877831248	-4.07557943969	-0.0510724240563
990.810102107	1793.37357537	3160.18367748	376.0	-14.4109446864	-0.0661866432734	-0.0117020232096	973.147467869	1396.82156267	2704.77135573	334.802325192	-5.66664904595	-0.0710106396735
990.810102107	1793.37357537	3160.18367748	376.0	-8.0572532813	-0.0315766353945	-0.00558285632859	980.615615177	1597.95809391	2905.55967443	326.985965348	-4.10937788514	-0.051495963473
990.810102107	1793.37357537	3160.18367748	376.0	-10.7509989209	0.20586101717	0.0363969266567	1109.42437343	1398.64523052	2820.43236442	312.362760458	-4.85207073225	-0.0608028913815
990.810102107	1793.37357537	3160.18367748	376.0	-12.968838858	-0.199073424384	-0.0351968572108	915.73177922	1385.99476269	2750.34454873	448.618006824	-5.7375914026	-0.0718996416366
990.810102107	1793.37357537	3160.18367748	376.0	5.05308584384	0.269687390205	0.0476816460758	1116.7681691	1844.05383059	3319.87047153	359.048471829	-0.00724445997453	-9.07827064477e-05
990.810102107	1793.37357537	3160.18367748	376.0	3.24295159388	0.100298270443	0.0177330746894	1025.3811015	1917.64734345	3262.66690442	319.638459471	0.0445387756195	0.000558130020295
990.810102107	1793.37357537	3160.18367748	376.0	-7.79853845501	-0.400723131877	-0.0708492100207	813.38863499	1769.37627759	2913.73553814	330.970625566	-3.87556561857	-0.0485659851951
990.810102107	1793.37357537	3160.18367748	376.0	9.2063105721	-0.211001686606	-0.0373058144636	875.711138337	2127.38255635	3451.12000148	448.026306791	2.69206475939	0.0337351473608
990.810102107	1793.37357537	3160.18367748	376.0	8.40509442288	0.000195452604488	3.45566839618e-05	975.639297811	1988.71455319	3425.80009951	461.446248509	1.2221568294	0.0153152484887
990.810102107	1793.37357537	3160.18367748	376.0	-1.71030295046	0.306566200955	0.0542019450062	1161.75753174	1536.24437903	3106.1349628	408.133052026	-3.12985162967	-0.0392211983667
990.810102107	1793.37357537	3160.18367748	376.0	11.8729460892	0.183545536963	0.0324514740034	1050.2774078	2161.33529523	3535.39058183	323.777878799	5.76193943396	0.0722047548116
990.810102107	1793.37357537	3160.18367748	376.0	5.17213356959	0.474875381338	0.0839595794444	1235.27090618	1756.30299417	3323.63259832	332.058697983	-0.167411195209	-0.00209788465174
990.810102107	1793.37357537	3160.18367748	376.0	1.6824489028	-0.0884010164845	-0.0156295998028	934.617294468	1975.05977626	3213.35215309	303.67508236	-0.141917054582	-0.00177840920529
990.810102107	1793.37357537	3160.18367748	376.0	10.3476179827	0.379943011213	0.0671752141466	1169.89281168	1898.65522309	3487.18741198	418.639377213	2.08925553848	0.0261811470987
990.810102107	1793.37357537	3160.18367748	376.0	-14.7804063683	-0.462163209038	-0.0817120242288	795.200336019	1527.38588716	2693.09568796	370.509464782	-5.57853119221	-0.0699064059175
990.810102107	1793.37357537	3160.18367748	376.0	0.535132288875	0.0643953474796	0.0113853160325	1027.11959736	1727.56658987	3177.09484073	422.408653495	-2.6368326614	-0.033043015807
990.810102107	1793.37357537	3160.18367748	376.0	10.1213973926	0.12461875114	0.0220330182355	1031.66523889	2011.17670009	3480.03842581	437.196486825	2.47532425543	0.0310191009452
990.810102107	1793.37357537	3160.18367748	376.0	-4.42439524596	0.0911256709231	0.0161113279567	1045.84125928	1527.98417145	3020.36466109	446.539230359	-3.62571330761	-0.0454350038548
990.810102107	1793.37357537	3160.18367748	376.0	-1.21502873283	0.260662921891	0.0460860894433	1132.40164359	1645.69311621	3121.78653779	343.691777987	-3.00744208965	-0.0376872442312
990.810102107	1793.37357537	3160.18367748	376.0	-1.42171743726	-0.00645126996135	-0.00114060642881	992.524078248	1680.7856077	3115.25479509	441.945109139	-2.96797706306	-0.0371926950259
990.810102107	1793.37357537	3160.18367748	376.0	-7.9701794816	-0.0719772949459	-0.0127258300824	967.030229412	1488.90783573	2908.31136644	452.373301301	-4.36901841993	-0.0547496042597
990.810102107	1793.37357537	3160.18367748	376.0	-6.21874929985	-0.413172191688	-0.0730502460551	810.201451915	1708.27324276	2963.65977716	445.185082485	-3.71079039811	-0.0465011328084
990.810102107	1793.37357537	3160.18367748	376.0	-8.23331692916	-0.428955173792	-0.0758407308684	801.90860026	1773.20827818	2899.99573977	324.878861332	-3.94800483866	-0.0494737448454
990.810102107	1793.37357537	3160.18367748	376.0	4.14271828173	0.4371730231	0.0772936745227	1219.98157592	1721.06867313	3291.10118442	350.050935367	-1.012111611	-0.0126831028947
990.810102107	1793.37357537	3160.18367748	376.0	-18.4679700785	-0.506780867167	-0.0896005776462	786.883181402	1398.04876196	2576.5619015	391.629958139	-7.01345035823	-0.0878878491007
990.810102107	1793.37357537	3160.18367748	376.0	17.8706767214	0.505688906665	0.0894075153227	1220.57066273	2166.82589682	3724.92988629	337.53332674	8.55546099402	0.107211290652
990.810102107	1793.37357537	3160.18367748	376.0	9.67116743458	-0.374315299994	-0.066180215699	807.256119984	2218.00446192	3465.81033217	440.549750265	3.64676042538	0.0456987521977
990.810102107	1793.37357537	3160.18367748	376.0	16.6959687342	0.337888598102	0.0597398511496	1130.33386728	2147.42619798	3687.80695622	410.046890961	6.92351885135	0.0867608878615
990.810102107	1793.37357537	3160.18367748	376.0	-16.6255061856	-0.497811300202	-0.0880147277584	781.652746547	1510.1934634	2634.78714471	342.94093476	-5.99111519651	-0.0750766315352
990.810102107	1793.37357537	3160.18367748	376.0	-11.0286089272	-0.0330687920764	-0.00584667469527	987.101585707	1442.15702409	2811.65937831	382.400768516	-4.91538261182	-0.0615962733311
990.810102107	1793.37357537	3160.18367748	376.0	14.5692057789	0.168374821975	0.0297692400946	1044.27438359	2154.82911296	3620.59734044	421.493843891	5.79362434679	0.0726018088571
990.810102107	1793.37357537	3160.18367748	376.0	-13.8951458605	-0.0543282790248	-0.00960542415573	981.124990184	1375.88374572	2721.07154603	364.06281013	-5.6542581297	-0.0708553650339
990.810102107	1793.37357537	3160.18367748	376.0	1.16051808022	0.371776569211	0.0657313594785	1181.53440946	1726.67814863	3196.85818043	288.64562233	-1.68687203707	-0.0211387473317
990.810102107	1793.37357537	3160.18367748	376.0	-3.2554990949	0.306990512295	0.0542769646915	1160.75680961	1546.19463053	3057.30392646	350.352486317	-3.37435670494	-0.0422851717411
990.810102107	1793.37357537	3160.18367748	376.0	21.2531413723	0.39637607477	0.0700806355675	1159.52157395	2203.98523079	3831.82198208	468.315177345	8.76435203488	0.109828972868
990.810102107	1793.37357537	3160.18367748	376.0	-1.8793308797	-0.499926989272	-0.088388788768	768.061843893	2005.40743612	3100.79336977	327.324089759	-1.76450247594	-0.0221115598489
990.810102107	1793.37357537	3160.18367748	376.0	5.76689922697	0.193815203714	0.0342671859466	1079.75606402	1846.75840369	3342.42828555	415.913817835	-0.307377008041	-0.00385184220602
990.810102107	1793.37357537	3160.18367748	376.0	14.6932271073	0.464273202934	0.0820850783122	1203.98108685	2044.60884361	3624.51664222	375.926711756	5.68705925538	0.0712664067091
990.810102107	1793.37357537	3160.18367748	376.0	-17.793001608	-0.478257920623	-0.0845576238725	797.829072733	1400.14002189	2597.89214493	399.923050306	-6.8427352084	-0.0857485615088
990.810102107	1793.37357537	3160.18367748	376.0	-8.39735281359	0.113331257133	0.0200373509783	1064.58354694	1386.56612336	2894.81190452	443.662234226	-4.59827691683	-0.0576225177548
990.810102107	1793.37357537	3160.18367748	376.0	-12.7543573892	-0.0840348042275	-0.0148576386541	966.526514435	1393.16286849	2757.1225571	397.43317417	-5.44579530371	-0.0682430489187
990.810102107	1793.37357537	3160.18367748	376.0	8.44801420404	-0.229401806567	-0.0405590181342	867.822327251	2131.20097148	3427.15644343	428.133144697	2.609747182	0.0327035987719
990.810102107	1793.37357537	3160.18367748	376.0	-14.3132356679	-0.0193866129543	-0.0034276189806	993.912775548	1407.81242262	2707.85914018	306.133942017	-5.58679153995	-0.070009919047
990.810102107	1793.37357537	3160.18367748	376.0	13.5499000943	-0.00417298942276	-0.000737798695679	960.866336817	2215.3057328	3588.38540858	412.213338956	5.84674733142	0.0732675104187
990.810102107	1793.37357537	3160.18367748	376.0	-12.3871099092	0.120171053131	0.0212466501293	1065.71431471	1380.98403971	2768.72825202	322.029897595	-5.21751014899	-0.0653823326941
990.810102107	1793.37357537	3160.18367748	376.0	-13.1011639755	-0.447709504699	-0.0791565602367	802.157026109	1516.18978087	2746.16283197	427.816024988	-5.38585897239	-0.0674919670725
990.810102107	1793.37357537	3160.18367748	376.0	-18.3273135212	-0.529399988521	-0.093599715085	775.749384618	1423.6765887	2581.00690706	381.58093375	-6.83390476576	-0.0856379043329
990.810102107	1793.37357537	3160.18367748	376.0	12.5071206213	0.056761844223	0.0100356867438	987.915230534	2219.75012287	3555.43166188	347.766308476	6.18790354327	0.0775426509182
990.810102107	1793.37357537	3160.18367748	376.0	4.80105117843	0.167273523886	0.029574526854	1066.03604323	1849.47846191	3311.90571317	396.391208031	-0.501794132955	-0.00628814702952
990.810102107	1793.37357537	3160.18367748	376.0	7.46863444696	0.264221776819	0.0467153070755	1113.0089994	1865.40712542	3396.2062442	417.79011938	0.548477774994	0.00687315507511
990.810102107	1793.37357537	3160.18367748	376.0	-7.03306577398	-0.442271644203	-0.0781951280416	796.437042653	1801.9322919	2937.92588086	339.556546315	-3.71281488511	-0.0465265023197
990.810102107	1793.37357537	3160.18367748	376.0	-7.94212584938	-0.412700153816	-0.072966788157	808.631194262	1765.52208149	2909.19791274	335.044636991	-3.89656142186	-0.0488290904994
990.810102107	1793.37357537	3160.18367748	376.0	-15.8083531358	-0.53113698416	-0.0939068218104	767.666153957	1540.83285845	2660.610682	352.111669598	-5.74869490458	-0.0720387832655
990.810102107	1793.37357537	3160.18367748	376.0	-6.83410096979	-0.342113307611	-0.060486794132	836.968553861	1797.98948279	2944.21353413	309.255497476	-3.74439644572	-0.0469222612246
990.810102107	1793.37357537	3160.18367748	376.0	-1.82696187006	0.0102988058703	0.00182086383846	998.838081206	1749.30059001	3102.44832667	354.309655449	-2.9914270338	-0.0374865543083
990.810102107	1793.37357537	3160.18367748	376.0	10.5466234268	0.127609142534	0.0225617295852	1025.49956733	2119.17308944	3493.47634954	348.803692773	4.51885638355	0.0566272729768
990.810102107	1793.37357537	3160.18367748	376.0	-0.797966913082	0.432490173018	0.0764657307316	1236.40620342	1504.1860062	3134.96645734	394.374247727	-3.01714629675	-0.0378088508365
990.810102107	1793.37357537	3160.18367748	376.0	-5.2659042278	-0.458419139725	-0.0810500600645	791.00103261	1775.46020704	2993.7714316	427.310191955	-3.45166303839	-0.0432539227868
990.810102107	1793.37357537	3160.18367748	376.0	-15.1831317493	-0.292465840181	-0.0517089533559	873.495871967	1398.29953558	2680.36882621	408.573418665	-6.11946232786	-0.0766849915771
990.810102107	1793.37357537	3160.18367748	376.0	-1.93935455409	-0.387377051997	-0.068489577793	811.096969772	1985.68590198	3098.89651141	302.113639661	-1.67728502659	-0.0210186093557
990.810102107	1793.37357537	3160.18367748	376.0	-8.68645630455	-0.563075005216	-0.0995535723508	750.620969542	1758.54760786	2885.67570319	376.507125794	-4.00431663923	-0.0501794065066
990.810102107	1793.37357537	3160.18367748	376.0	7.46200535772	0.389153153738	0.0688035986099	1179.37282833	1844.44313015	3395.99675281	372.180794329	0.958322719048	0.0120090566297
990.810102107	1793.37357537	3160.18367748	376.0	8.60068562401	-0.467961925321	-0.0827372569521	773.036173495	2194.32189818	3431.98114072	464.623069046	2.66874206559	0.0334428830275
990.810102107	1793.37357537	3160.18367748	376.0	0.855070328784	0.422531843973	0.0747050643517	1230.05022015	1534.24050207	3187.20547044	422.914748221	-2.75096086634	-0.0344731938137
990.810102107	1793.37357537	3160.18367748	376.0	-4.35949284037	0.000154777196629	2.73651337746e-05	993.086892691	1735.98897065	3022.41569632	293.339832981	-3.49466100954	-0.0437927444804
990.810102107	1793.37357537	3160.18367748	376.0	1.22583118557	-0.349787544687	-0.0618436252982	826.025135113	2000.0355378	3198.92219452	372.861521609	-0.918859552646	-0.0115145307349
990.810102107	1793.37357537	3160.18367748	376.0	13.2615070652	0.295560916619	0.0522561733769	1107.60129442	2141.13655245	3579.27165914	330.533812274	6.21509179908	0.0778833558782
990.810102107	1793.37357537	3160.18367748	376.0	4.80370628001	0.0616778252914	0.0109048488846	1004.3088028	1960.87835182	3311.98961926	346.802464635	0.739058309975	0.00926138233051
990.810102107	1793.37357537	3160.18367748	376.0	-8.78139128597	0.122121406556	0.0215914792354	1063.90778782	1451.17187278	2882.67558341	367.5959228	-4.41903306996	-0.0553763542601
990.810102107	1793.37357537	3160.18367748	376.0	-5.13657544047	0.319679571018	0.0565204333482	1175.44625616	1390.91419342	2997.85845883	431.498009249	-3.89574635608	-0.0488188766426
990.810102107	1793.37357537	3160.18367748	376.0	-0.515252788352	-0.0097366731754	-0.00172147686977	988.639888925	1773.88391602	3143.90074297	381.376938022	-2.72883895794	-0.0341959769165
990.810102107	1793.37357537	3160.18367748	376.0	-5.14288116729	0.336986428267	0.0595803444602	1187.73006943	1355.98810949	2997.65918628	453.941007363	-3.99252098955	-0.0500315913478
990.810102107	1793.37357537	3160.18367748	376.0	11.4263512659	0.135833065331	0.0240157470528	1034.4234322	2049.89990761	3521.27736512	436.954025299	3.35872196804	0.0420892477198
990.810102107	1793.37357537	3160.18367748	376.0	10.8415191472	-0.408250357654	-0.0721800490902	793.868549078	2239.57964895	3502.79559596	469.347397937	3.9909812554	0.0500122964336
990.810102107	1793.37357537	3160.18367748	376.0	-4.21932182845	-0.166655161099	-0.029465198214	913.854617913	1785.81470399	3026.84535776	327.176035859	-3.34139124776	-0.0418720707739
990.810102107	1793.37357537	3160.18367748	376.0	-6.18140898276	0.12715955185	0.0224822404261	1063.0504722	1536.91515775	2964.83979977	364.874169817	-3.84357382238	-0.0481650854935
990.810102107	1793.37357537	3160.18367748	376.0	-6.82154308414	0.167889731571	0.0296834744645	1093.29106868	1386.33923585	2944.61038638	464.98008185	-4.32644929447	-0.0542161565723
990.810102107	1793.37357537	3160.18367748	376.0	12.1742341131	-0.0592700095839	-0.0104791388939	938.822711782	2160.59886581	3544.91183678	445.490259187	4.36905196355	0.0547500246059
990.810102107	1793.37357537	3160.18367748	376.0	9.3920992367	0.31955030604	0.0564975788615	1124.48281229	2042.2182909	3456.99126453	290.290161335	4.13221082512	0.0517820905404
990.810102107	1793.37357537	3160.18367748	376.0	-4.90972460112	0.393409328917	0.0695561048297	1213.38365119	1454.57422688	3005.02736203	337.069483964	-3.72979270964	-0.0467392570131
990.810102107	1793.37357537	3160.18367748	376.0	-5.55792355792	0.0455619279873	0.00805550353382	1020.53665861	1571.16778503	2984.5430844	392.83864076	-3.70825291155	-0.0464693347312
990.810102107	1793.37357537	3160.18367748	376.0	-9.79258420906	-0.127382850245	-0.0225217203404	936.142095678	1573.12454113	2850.7200297	341.453392891	-4.43363867953	-0.055559381949
990.810102107	1793.37357537	3160.18367748	376.0	3.34040692297	0.249243489307	0.0440670949977	1117.45739899	1757.85013876	3265.74667182	390.439134069	-1.55337878585	-0.0194658995721
990.810102107	1793.37357537	3160.18367748	376.0	1.02273763542	0.228212155361	0.0403486837626	1114.39965016	1683.78741388	3192.5040653	394.317001264	-2.60680850752	-0.0326667732772
990.810102107	1793.37357537	3160.18367748	376.0	-6.13663749994	0.35491926213	0.0627509303625	1190.01750617	1461.54219337	2966.25466086	314.694961325	-3.95047022495	-0.0495046394104
990.810102107	1793.37357537	3160.18367748	376.0	-1.74004409682	0.387226044991	0.0684628792417	1209.64293949	1496.2246699	3105.19508795	399.327478565	-3.16832755649	-0.0397033528382
990.810102107	1793.37357537	3160.18367748	376.0	1.30676624828	-0.0227039744739	-0.00401413975848	971.57679535	1889.29299168	3201.47989116	340.610104128	-1.21337240201	-0.015205167945
990.810102107	1793.37357537	3160.18367748	376.0	-3.42587257332	0.313561133953	0.0554386729053	1170.47444164	1426.92470084	3051.91981161	454.520669133	-3.5817635564	-0.0448842550928
990.810102107	1793.37357537	3160.18367748	376.0	-6.98074049648	0.416483087607	0.073635623693	1229.90243457	1379.24474771	2939.57945574	330.432273458	-4.16182150198	-0.0521531516538
990.810102107	1793.37357537	3160.18367748	376.0	-5.8285258187	0.215342661715	0.0380733135989	1108.35611945	1559.99916298	2975.99155592	307.636273493	-3.82134565755	-0.047886537062
990.810102107	1793.37357537	3160.18367748	376.0	-14.1320667813	-0.0669583659265	-0.0118384663944	975.648897233	1370.97413944	2713.58440977	366.96137309	-5.73256314711	-0.0718366309161
990.810102107	1793.37357537	3160.18367748	376.0	8.97522488185	0.163240179109	0.0288614178057	1047.13968348	2041.02514937	3443.81726921	355.65243636	3.14224701779	0.039376529045
990.810102107	1793.37357537	3160.18367748	376.0	11.7956548864	0.300152871053	0.0530680465086	1110.58500398	2118.84954454	3532.94803785	303.513489334	5.67272928916	0.0710868331975
990.810102107	1793.37357537	3160.18367748	376.0	10.0855311577	0.320970511664	0.0567486760368	1126.08848853	2036.93548479	3478.90498691	315.881013602	4.13343026376	0.0517973717263
990.810102107	1793.37357537	3160.18367748	376.0	0.000710312730542	-0.351667263247	-0.0621759659206	823.964468566	2010.33529292	3160.20612467	325.906363179	-0.908027014473	-0.0113787846425
990.810102107	1793.37357537	3160.18367748	376.0	13.0435569021	0.294855581269	0.0521314676925	1117.85405416	1992.26980191	3572.38403366	462.2601776	3.42373356848	0.0429039294296
990.810102107	1793.37357537	3160.18367748	376.0	2.63579651067	-0.562853601922	-0.0995144274967	743.498908328	2066.62301156	3243.47968858	433.35776869	-0.542241093955	-0.00679500117738
990.810102107	1793.37357537	3160.18367748	376.0	8.00517826174	0.285003565447	0.0503895978513	1120.75137911	1890.38955471	3413.16201426	402.021080449	1.13828419211	0.0142642129337
990.810102107	1793.37357537	3160.18367748	376.0	-4.05920954047	0.203313657965	0.0359465449018	1104.97280504	1517.1399621	3031.90520015	409.792433007	-3.52789542908	-0.0442092159032
990.810102107	1793.37357537	3160.18367748	376.0	11.6000160124	-0.0295562866578	-0.00522565181361	952.742258834	2141.6999369	3526.76549009	432.323294353	4.13068916179	0.0517630220775
990.810102107	1793.37357537	3160.18367748	376.0	-7.14408951323	0.280497207584	0.0495928584838	1147.56694987	1466.31085567	2934.41732678	320.539521242	-4.10599821804	-0.0514536117549
990.810102107	1793.37357537	3160.18367748	376.0	-6.08754742516	-0.0451987637449	-0.00799129486296	971.608152916	1695.4207961	2967.80599739	300.777048374	-3.75246614634	-0.0470233852925
990.810102107	1793.37357537	3160.18367748	376.0	-1.55252736304	-0.496472653062	-0.0877780503999	775.15969986	1889.07608158	3111.12096117	446.885179727	-2.79090184022	-0.0349737072709
990.810102107	1793.37357537	3160.18367748	376.0	5.30577578567	0.193566952173	0.0342232942314	1074.49192643	1886.31307609	3327.85593782	367.050935301	0.273216821179	0.00342376968896
990.810102107	1793.37357537	3160.18367748	376.0	-1.41277197139	0.202800523317	0.0358558209542	1102.10345137	1607.64228423	3115.53748824	405.791752639	-3.01961247094	-0.037839755275
990.810102107	1793.37357537	3160.18367748	376.0	-0.339441048792	-0.495282895021	-0.0875676971395	770.082473548	2010.41795845	3149.45671686	368.956284868	-1.4844816499	-0.0186025269411
990.810102107	1793.37357537	3160.18367748	376.0	-7.49660540819	0.35583703987	0.0629131965823	1192.51522875	1412.69394567	2923.27717701	318.068002589	-4.22628841795	-0.0529610077437
990.810102107	1793.37357537	3160.18367748	376.0	-18.0131038041	-0.508420916854	-0.0898905439982	778.78100056	1481.86841962	2590.93651126	330.287091072	-6.37755144519	-0.0799191910424
990.810102107	1793.37357537	3160.18367748	376.0	22.9989284574	0.474463858462	0.083886820803	1201.46595184	2230.48236238	3886.99206059	455.043746364	9.97224805283	0.124965514447
990.810102107	1793.37357537	3160.18367748	376.0	4.05991982831	-0.2622922641	-0.0463741626769	852.901190978	2135.12034805	3288.48460121	300.46306218	2.08386735522	0.0261136260052
990.810102107	1793.37357537	3160.18367748	376.0	21.2375419737	0.404638048921	0.0715413806437	1164.08119088	2201.66151781	3831.32901243	465.586303735	8.77696895417	0.109987079626
990.810102107	1793.37357537	3160.18367748	376.0	-4.2992449896	-0.463084734503	-0.0818749530592	784.71644838	1941.23129511	3024.31963906	298.371895571	-2.85036722611	-0.0357188875453
990.810102107	1793.37357537	3160.18367748	376.0	-7.2944711737	0.288608246301	0.0510269176628	1153.78538187	1436.42071705	2929.66499009	339.458891173	-4.1516529938	-0.0520257267393
990.810102107	1793.37357537	3160.18367748	376.0	-10.6850217538	0.136790861273	0.0241850886268	1069.71266895	1454.13826171	2822.51736408	298.666433425	-4.77642518268	-0.059854952164
990.810102107	1793.37357537	3160.18367748	376.0	-8.49207067573	0.0344561409482	0.00609196268532	1022.3953255	1422.45912668	2891.81864611	446.96419392	-4.5706943797	-0.0572768719261
990.810102107	1793.37357537	3160.18367748	376.0	2.86015686437	0.307920485152	0.0544413870496	1156.64833454	1689.96075164	3250.56988786	403.960801679	-2.14080731055	-0.02682715928
990.810102107	1793.37357537	3160.18367748	376.0	-0.0352840599703	0.384453743944	0.0679727270057	1209.38994603	1482.85613612	3159.06863638	466.822554226	-2.96875515171	-0.0372024455102
990.810102107	1793.37357537	3160.18367748	376.0	6.31790499213	-0.201583115627	-0.035640579142	885.074617959	2027.339725	3359.8410798	447.426736846	0.683548715857	0.00856577338166
990.810102107	1793.37357537	3160.18367748	376.0	3.31221111984	-0.168559488612	-0.0298018897829	905.017135222	1937.98014629	3264.85563265	421.858351139	-0.908360376297	-0.011382962109
990.810102107	1793.37357537	3160.18367748	376.0	-5.40569058892	-0.101176039651	-0.017888267265	948.629273365	1605.21297903	2989.35392583	435.51167344	-3.68574053441	-0.046187224742
990.810102107	1793.37357537	3160.18367748	376.0	-15.8668962452	-0.589741502341	-0.104268299565	748.183429696	1503.05876842	2658.76061222	407.518414105	-6.0391909441	-0.0756790845125
990.810102107	1793.37357537	3160.18367748	376.0	15.151887569	-0.00500309017639	-0.000884563326802	960.136234637	2231.69243808	3639.01115527	447.18248255	6.28372758332	0.078743453425
990.810102107	1793.37357537	3160.18367748	376.0	2.60980443794	-0.543516754777	-0.0960956072802	744.948557173	2183.83406554	3242.65829134	313.875668625	1.59365809715	0.0199706528465
990.810102107	1793.37357537	3160.18367748	376.0	-0.659553926302	0.106970409223	0.0189127314751	1047.4542049	1737.57400781	3139.34056196	354.312349249	-2.77519010542	-0.0347768183637
990.810102107	1793.37357537	3160.18367748	376.0	-3.47414889761	0.159431322038	0.0281879989459	1076.32065393	1659.53438089	3050.39419109	314.539156272	-3.37200739273	-0.0422557317385
990.810102107	1793.37357537	3160.18367748	376.0	-3.33539316316	0.369095324956	0.0652573063925	1202.7599095	1414.05190849	3054.77912716	437.96730917	-3.55036818232	-0.0444908293523
990.810102107	1793.37357537	3160.18367748	376.0	3.8515684423	0.315945894324	0.0558603066344	1162.01932048	1686.12498013	3281.90031472	433.75601411	-2.03450668538	-0.0254950712454
990.810102107	1793.37357537	3160.18367748	376.0	12.7662346504	0.492867274518	0.0871406072345	1218.52843336	2046.65408725	3563.62014113	298.437620529	5.71714250808	0.0716433898255
990.810102107	1793.37357537	3160.18367748	376.0	-16.6704081708	-0.214246701794	-0.0378795441645	910.960573229	1350.58330542	2633.3681595	371.824280846	-6.48948234245	-0.0813218338652
990.810102107	1793.37357537	3160.18367748	376.0	0.176275967768	0.167038814757	0.0295330294831	1081.79004421	1665.32326056	3165.75432184	418.641017077	-2.73987040535	-0.0343342156059
990.810102107	1793.37357537	3160.18367748	376.0	-11.0196379827	-0.218834908996	-0.038690754773	898.309471106	1506.28226687	2811.94287664	407.351138655	-4.86299460656	-0.0609397820371
990.810102107	1793.37357537	3160.18367748	376.0	2.80880853114	0.293961460205	0.0519733840533	1128.71575206	1828.62708475	3248.94718621	291.604349403	-0.403438127903	-0.00505561563788
990.810102107	1793.37357537	3160.18367748	376.0	-1.40507217087	0.417288545289	0.0737780313453	1229.72192862	1448.81769192	3115.78081608	437.241195537	-3.18504280785	-0.039912817141
990.810102107	1793.37357537	3160.18367748	376.0	4.60353761358	-0.369599876849	-0.06534651288	810.19326753	2160.11388901	3305.66392173	335.356765193	2.11912050503	0.0265553947999
990.810102107	1793.37357537	3160.18367748	376.0	-20.6565643203	-0.450682435586	-0.0796821845096	812.900634124	1348.03003089	2507.3983035	346.467638491	-7.6215969159	-0.0955087332819
990.810102107	1793.37357537	3160.18367748	376.0	-0.966857409341	0.369172193717	0.0652708970505	1196.90157123	1559.18527754	3129.62920745	373.542358674	-3.00496099564	-0.0376561528275
990.810102107	1793.37357537	3160.18367748	376.0	16.3439051513	0.388616331006	0.0687086865287	1155.47336983	2173.70043713	3676.68110034	347.507293373	7.73328850731	0.0969083772846
990.810102107	1793.37357537	3160.18367748	376.0	7.99741480705	0.369672941688	0.0653594309916	1170.1230995	1840.49034397	3412.91667483	402.303231358	0.825937850923	0.0103500983825
990.810102107	1793.37357537	3160.18367748	376.0	8.92978615007	-0.0313949230292	-0.00555072896556	956.743185199	2052.53639569	3442.38132183	433.101740937	2.23845894203	0.0280508639352
990.810102107	1793.37357537	3160.18367748	376.0	2.59406015285	0.13291546052	0.0234999046182	1049.44852304	1839.28499756	3242.16074302	353.427222407	-1.07036023737	-0.013413035556
990.810102107	1793.37357537	3160.18367748	376.0	-21.8627156184	-0.389880694886	-0.0689322303547	835.139760182	1345.23525125	2469.28170705	288.906695623	-7.73271713423	-0.0969012172209
990.810102107	1793.37357537	3160.18367748	376.0	5.01470667665	-0.384602591907	-0.0679990438307	809.457465657	2068.12617562	3318.65761935	441.073978078	0.433745023155	0.00543540129267
990.810102107	1793.37357537	3160.18367748	376.0	-5.52326236824	-0.272116761289	-0.0481111671303	869.937276888	1670.84858017	2985.63844165	444.852584597	-3.63837538456	-0.0455936764982
990.810102107	1793.37357537	3160.18367748	376.0	0.227941516806	0.267532856008	0.047300717116	1137.88394803	1614.08381502	3167.38704809	415.419285034	-2.77508206048	-0.034775464417
990.810102107	1793.37357537	3160.18367748	376.0	-9.78310738096	-0.269916256968	-0.0477221104965	869.453804819	1670.35884407	2851.01951488	311.206865991	-4.33455677316	-0.0543177540496
990.810102107	1793.37357537	3160.18367748	376.0	14.3557967294	0.356336485434	0.0630015002536	1138.55509646	2156.31505007	3613.85322249	318.983075972	6.99509248777	0.0876578005986
990.810102107	1793.37357537	3160.18367748	376.0	5.11081840732	0.0795612581557	0.0140667005226	1007.9176237	2013.34358838	3321.69492657	300.433714503	1.75406256998	0.0219807339596
990.810102107	1793.37357537	3160.18367748	376.0	7.65242637901	0.118466467587	0.0209452736187	1025.45117078	2038.48485989	3402.01440684	338.078376171	2.70210712017	0.0338609914808
990.810102107	1793.37357537	3160.18367748	376.0	9.93413734427	-0.186533144085	-0.0329796930843	882.717250133	2192.86583907	3474.12066433	398.537575125	4.12187236815	0.0516525359417
990.810102107	1793.37357537	3160.18367748	376.0	7.01712866659	-0.0342161613447	-0.00604953347679	955.37021312	2044.4078274	3381.93783223	382.159791707	1.90857595007	0.0239169918555
990.810102107	1793.37357537	3160.18367748	376.0	-0.0455886734986	0.19229259524	0.0339979835998	1090.28829097	1731.33698618	3158.74299166	337.117714511	-2.52067138344	-0.0315873606947
990.810102107	1793.37357537	3160.18367748	376.0	-8.46398060331	-0.438132282372	-0.0774632748182	798.730278412	1749.64305099	2892.70634399	344.333014584	-3.98759387853	-0.0499698481019
990.810102107	1793.37357537	3160.18367748	376.0	-8.7495355913	-0.227989693659	-0.0403093517785	893.91268452	1527.64467525	2883.68228187	462.124922102	-4.49718466327	-0.0563556975348
990.810102107	1793.37357537	3160.18367748	376.0	-4.75670224986	-0.291490127342	-0.0515364440139	859.619200388	1760.15188362	3009.86314939	390.092065385	-3.37610076199	-0.0423070270926
990.810102107	1793.37357537	3160.18367748	376.0	4.37526769454	0.192149100157	0.033972613182	1083.50194658	1805.43309216	3298.45017301	409.515134274	-1.07027432599	-0.0134119589722
990.810102107	1793.37357537	3160.18367748	376.0	-9.36044092183	-0.240526936699	-0.0425259789071	883.256752962	1641.77072893	2864.37655133	339.349069437	-4.26965660844	-0.0535044687775
990.810102107	1793.37357537	3160.18367748	376.0	-16.9605466629	-0.466401990688	-0.0824614552135	793.386814174	1511.6579088	2624.19925023	319.154527255	-6.02020215664	-0.0754411297824
990.810102107	1793.37357537	3160.18367748	376.0	-6.99969305098	-0.286477064145	-0.0506501174231	863.481920857	1668.35792253	2938.98052021	407.140676826	-3.84851689579	-0.0482270287693
990.810102107	1793.37357537	3160.18367748	376.0	-19.0060158442	-0.314556190445	-0.0556146022711	866.644614828	1355.34745298	2559.55866703	337.566599226	-7.01544088812	-0.0879127930843
990.810102107	1793.37357537	3160.18367748	376.0	4.27537485492	0.0148997707333	0.00263433004478	990.973708451	1882.49105086	3295.2933758	421.828616486	-0.815970677531	-0.0102251964603
990.810102107	1793.37357537	3160.18367748	376.0	-8.23792620917	-0.308182989395	-0.0544877986907	851.698748583	1747.7435094	2899.85007806	300.407820074	-4.02481388187	-0.0504362641838
990.810102107	1793.37357537	3160.18367748	376.0	10.6209145733	0.1581144689	0.0279551748408	1046.06343026	2032.76161272	3495.82408622	416.999043252	3.11213468567	0.0389991815247
990.810102107	1793.37357537	3160.18367748	376.0	17.528549101	0.40288297069	0.0712310768546	1167.35777245	2107.60280942	3714.11802507	439.157443204	6.6741329662	0.0836357514562
990.810102107	1793.37357537	3160.18367748	376.0	-2.95488900419	-0.516474660228	-0.0913144731662	767.294903003	1887.16983528	3066.80375748	412.339019204	-2.98479403358	-0.0374034340048
990.810102107	1793.37357537	3160.18367748	376.0	-4.43137231769	0.0068219944335	0.00120615177396	998.666780301	1657.83836234	3020.14417281	363.639030165	-3.43857816465	-0.043089951938
990.810102107	1793.37357537	3160.18367748	376.0	-2.61509394488	-0.513387491919	-0.0907686513293	766.647026021	1946.66816377	3077.54190548	364.226715692	-2.65926388722	-0.0333241088623
990.810102107	1793.37357537	3160.18367748	376.0	-1.06432240895	0.234239187455	0.0414142834963	1111.62281316	1717.90319681	3126.54913444	297.023124472	-2.68678006535	-0.0336689231247
990.810102107	1793.37357537	3160.18367748	376.0	-13.5506336	-0.477548241207	-0.0844321501427	790.468679986	1514.7792624	2731.95876626	426.710823872	-5.4947723858	-0.0688567968146
990.810102107	1793.37357537	3160.18367748	376.0	-4.20481241552	0.0563984213943	0.00997143235402	1023.32459841	1656.41468112	3027.30388186	347.564602324	-3.42065148626	-0.0428653068454
990.810102107	1793.37357537	3160.18367748	376.0	13.2369843042	0.396635850837	0.070126564858	1172.15826959	1978.30870989	3578.49669485	428.029715376	3.86817124113	0.0484733238237
990.810102107	1793.37357537	3160.18367748	376.0	18.3000477341	0.361578356744	0.0639282808953	1141.56521224	2178.02174618	3738.49879894	418.911840526	7.80044669693	0.0977499586082
990.810102107	1793.37357537	3160.18367748	376.0	6.07966564118	0.482750003509	0.0853518393757	1233.29382236	1803.70837445	3352.31227872	315.310081907	0.718118323357	0.00899897648317
990.810102107	1793.37357537	3160.18367748	376.0	-1.39480309808	0.115845276777	0.0204818381854	1054.582156	1660.40647563	3116.10533764	401.116706013	-2.97031563586	-0.0372220004494
990.810102107	1793.37357537	3160.18367748	376.0	1.47675229083	0.31143605563	0.055062951844	1162.96531794	1614.76802278	3206.85176233	429.118421612	-2.5987026139	-0.032565195663
990.810102107	1793.37357537	3160.18367748	376.0	-9.62382674642	0.239814989301	0.0424001041904	1126.36944552	1423.9456325	2856.05307549	305.737997478	-4.60875848581	-0.057753865737
990.810102107	1793.37357537	3160.18367748	376.0	6.08779302652	0.300256910514	0.0530864410386	1128.56963708	1877.89958429	3352.56911902	346.099897651	0.824240019927	0.0103288223048
990.810102107	1793.37357537	3160.18367748	376.0	9.77670182343	0.22130163855	0.0391268809317	1071.61045587	2096.58340113	3469.1454127	300.9515557	4.56550975392	0.0572119016782
990.810102107	1793.37357537	3160.18367748	376.0	2.5803605643	-0.36278791337	-0.0641421346128	820.806533426	2010.21574663	3241.72781085	410.705530794	-0.671401831002	-0.00841355677947
990.810102107	1793.37357537	3160.18367748	376.0	-0.0175483149876	-0.0483233632863	-0.00854373466872	970.425396612	1773.7313437	3159.62911849	415.472378187	-2.67366385128	-0.0335045595399
990.810102107	1793.37357537	3160.18367748	376.0	-11.5515765651	-0.0120703232504	-0.0021340741249	1001.43772176	1386.75118107	2795.13264038	406.943737557	-5.19937230813	-0.0651550414553
990.810102107	1793.37357537	3160.18367748	376.0	12.1165220579	-0.00222987278164	-0.000394249077376	963.532634337	2169.97863269	3543.08802983	409.576762809	4.86859117277	0.0610099144457
990.810102107	1793.37357537	3160.18367748	376.0	3.99236575776	0.300303177686	0.0530946212316	1130.20506793	1850.21915083	3286.3497685	305.925549746	0.123973573186	0.0015535535487
990.810102107	1793.37357537	3160.18367748	376.0	-5.20644467032	-0.305632147193	-0.0540368011303	853.096296507	1779.6415151	2995.65046283	362.912651229	-3.43680017045	-0.0430676713089
990.810102107	1793.37357537	3160.18367748	376.0	-1.07475804922	-0.0522294364233	-0.00923434165899	970.024533817	1697.84225092	3126.21934904	458.352564297	-2.91303913837	-0.0365042498543
990.810102107	1793.37357537	3160.18367748	376.0	3.13819202313	-0.0883145440468	-0.0156143111823	935.326308105	1978.06094361	3259.35630956	345.969057852	0.088869368429	0.00111365123345
990.810102107	1793.37357537	3160.18367748	376.0	-17.6864297193	-0.57864993719	-0.102307273195	758.992933154	1413.87402164	2601.26001236	428.393057573	-6.94727801098	-0.0870586216915
990.810102107	1793.37357537	3160.18367748	376.0	-0.0428273513571	0.37450597268	0.0662139272772	1202.65241846	1504.21299234	3158.83025451	451.964843712	-2.93182840503	-0.0367397043237
990.810102107	1793.37357537	3160.18367748	376.0	-0.586455369524	-0.550067425178	-0.0972537880442	750.692222521	2003.15446935	3141.65061062	387.803918748	-1.80673775315	-0.0226408239743
990.810102107	1793.37357537	3160.18367748	376.0	-8.47385392277	-0.0983331410066	-0.0173856331341	948.864361295	1602.12502787	2892.39432896	341.404939793	-4.16418260051	-0.0521827393548
990.810102107	1793.37357537	3160.18367748	376.0	-5.546844745	-0.0787398856699	-0.0139214790788	958.107598892	1631.72340771	2984.89319523	395.062188634	-3.63921851188	-0.0456042420035
990.810102107	1793.37357537	3160.18367748	376.0	14.4549948203	0.082899617084	0.0146569337136	1004.18882173	2146.6700899	3616.98806437	466.129152751	5.0996754926	0.0639057079273
990.810102107	1793.37357537	3160.18367748	376.0	1.3735553431	-0.22868510195	-0.0404323023249	885.796416882	1859.08220628	3203.59054923	458.711926072	-2.33308698487	-0.0292366790084
990.810102107	1793.37357537	3160.18367748	376.0	8.39275790116	0.22691937646	0.0401201160644	1091.03695159	1899.59326088	3425.41024276	434.780030294	0.979442528098	0.012273715891
990.810102107	1793.37357537	3160.18367748	376.0	-11.8682969933	-0.178848696065	-0.0316210565886	922.641696357	1411.04340843	2785.1236931	451.43858832	-5.40418342293	-0.0677215967786
990.810102107	1793.37357537	3160.18367748	376.0	-0.0202293166688	0.0834505322376	0.0147543373829	1038.54926903	1654.3500615	3159.54439392	466.645063387	-2.80468378662	-0.0351464133662
990.810102107	1793.37357537	3160.18367748	376.0	11.7285411774	0.19876736885	0.0351427455534	1060.17691422	2118.02026499	3530.82712138	352.629942175	5.03664490014	0.063115850879
990.810102107	1793.37357537	3160.18367748	376.0	6.78412336087	0.376221859338	0.0665173018632	1180.76339356	1782.2780584	3374.57443659	411.532984632	-0.174845388678	-0.00219104497091
990.810102107	1793.37357537	3160.18367748	376.0	8.99459597307	0.232497784243	0.041106397497	1081.27032324	2034.29613926	3444.42943128	328.86296878	3.43080540539	0.0429925489397
990.810102107	1793.37357537	3160.18367748	376.0	-4.52304657099	-0.458887443352	-0.0811328577355	789.338658709	1877.42708333	3017.24709802	350.481355985	-3.26023370248	-0.0408550589283
990.810102107	1793.37357537	3160.18367748	376.0	-6.60032628114	-0.136559144451	-0.024144120306	927.575669978	1739.67842366	2951.60124368	284.34715004	-3.837541516	-0.0480894926817
990.810102107	1793.37357537	3160.18367748	376.0	1.04303331342	-0.0742215356503	-0.0131226194573	952.736916819	1853.37676845	3193.145446	387.031760737	-1.94994377469	-0.0244353856477
990.810102107	1793.37357537	3160.18367748	376.0	-7.38177097622	-0.365575628133	-0.0646350120461	827.05615674	1802.17497464	2926.90615598	297.675024598	-3.85108938454	-0.0482592654704
990.810102107	1793.37357537	3160.18367748	376.0	-11.5440873383	-0.325802619784	-0.0576030091555	847.709195516	1601.91136245	2795.3693137	345.748755732	-4.72162289058	-0.0591682066488
990.810102107	1793.37357537	3160.18367748	376.0	13.1510922349	0.211778234122	0.0374431107005	1064.44222667	2163.30115329	3575.7823477	348.038967746	6.09930783089	0.0764324289585
990.810102107	1793.37357537	3160.18367748	376.0	9.12290945824	0.389706365822	0.0689014083844	1185.35115725	1809.91623297	3448.48437309	453.216982872	0.552964306652	0.00692937727634
990.810102107	1793.37357537	3160.18367748	376.0	-7.13962317082	0.0364475595407	0.00644405225259	1013.43713806	1613.70753737	2934.5584714	307.413795979	-3.97432066792	-0.0498035171418
990.810102107	1793.37357537	3160.18367748	376.0	5.81174351852	-0.531919171063	-0.0940451151102	750.345630294	2171.53689168	3343.84544753	421.96292556	1.73385230806	0.0217274725321
990.810102107	1793.37357537	3160.18367748	376.0	-5.26261909505	-0.518551938193	-0.0916817429621	766.28850992	1869.01970976	2993.87524783	358.567028153	-3.36254332169	-0.042137134357
990.810102107	1793.37357537	3160.18367748	376.0	-1.704345712	0.00937333003124	0.00165723656846	999.488941644	1707.36943315	3106.32322248	399.464847687	-2.97384475367	-0.0372662249833
990.810102107	1793.37357537	3160.18367748	376.0	-2.07603701222	0.108241145667	0.0191374019921	1051.74081785	1618.92413442	3094.57709468	423.912142405	-3.11542470788	-0.0390404098731
990.810102107	1793.37357537	3160.18367748	376.0	-2.3034319689	0.206744274123	0.0365530894843	1107.06663588	1526.88352487	3087.39099638	453.440835626	-3.27489833756	-0.0410388262853
990.810102107	1793.37357537	3160.18367748	376.0	-7.44414640959	-0.511334286736	-0.0904056376831	768.807028457	1846.8467336	2924.93497772	309.28121566	-3.78622160882	-0.0474463860754
990.810102107	1793.37357537	3160.18367748	376.0	-6.74718211335	0.130330796409	0.0230429272292	1067.49297982	1479.01060787	2946.96032964	400.45674195	-4.03588156689	-0.0505749569785
990.810102107	1793.37357537	3160.18367748	376.0	10.6217154926	-0.144363351733	-0.0255239306458	900.893834457	2182.98977327	3495.84939675	411.965789021	4.21157893684	0.0527766784066
990.810102107	1793.37357537	3160.18367748	376.0	-12.1718751066	-0.300708678665	-0.0531663151813	862.596460729	1509.16792288	2775.53006712	403.765683507	-5.10281322366	-0.0639450278654
990.810102107	1793.37357537	3160.18367748	376.0	-3.14147685696	0.2519629288	0.0445479011315	1126.67601542	1639.72406266	3060.90723862	294.507160534	-3.39874228812	-0.0425907554902
990.810102107	1793.37357537	3160.18367748	376.0	10.9696407688	0.512065186119	0.0905348631753	1236.47052269	1948.15991655	3506.84447453	322.214035294	3.90147371814	0.0488906480969
990.810102107	1793.37357537	3160.18367748	376.0	-2.65712456112	-0.118037026753	-0.0208693470213	936.457419829	1791.21396396	3076.21366081	348.542277024	-3.07916470471	-0.0385860238685
990.810102107	1793.37357537	3160.18367748	376.0	-8.38470897871	0.307275319336	0.0543273195431	1162.37791546	1446.65696291	2895.21147293	286.176594556	-4.39447873695	-0.0550686558515
990.810102107	1793.37357537	3160.18367748	376.0	-18.9039140151	-0.49704885352	-0.0878799245968	791.746726006	1385.52340408	2562.78527237	385.515142283	-7.1561839378	-0.0896764904486
990.810102107	1793.37357537	3160.18367748	376.0	15.4446339454	0.286946108287	0.0507330460197	1099.67137731	2224.408136	3648.26247847	324.182965156	7.93736904746	0.0994657775371
990.810102107	1793.37357537	3160.18367748	376.0	1.03271901792	-0.26514575695	-0.0468786698993	857.838021072	2017.16445023	3192.81949532	317.817024013	-0.317301304205	-0.00397620681961
990.810102107	1793.37357537	3160.18367748	376.0	-4.36860046835	-0.251409208065	-0.0444500014258	878.762169424	1684.55260739	3022.12787855	458.813101727	-3.44792424506	-0.04320707074
990.810102107	1793.37357537	3160.18367748	376.0	0.20445801388	-0.349289223988	-0.0617555205071	826.26592106	1993.03667412	3166.64492626	347.342331085	-1.14272208585	-0.0143198256372
990.810102107	1793.37357537	3160.18367748	376.0	21.7644689807	0.477501610126	0.0844239056093	1205.13856387	2182.99549474	3847.9808737	459.846815083	8.98019080111	0.112533719312
990.810102107	1793.37357537	3160.18367748	376.0	-11.0248239678	0.0262791456961	0.00464624216691	1014.88467071	1450.5316814	2811.77898998	346.362637869	-4.84548549726	-0.0607203696399
990.810102107	1793.37357537	3160.18367748	376.0	13.3093247536	0.0740616402778	0.0130943494126	996.869737441	2203.75436367	3580.78278593	380.158684813	6.05738218814	0.0759070449642
990.810102107	1793.37357537	3160.18367748	376.0	-6.94329032734	0.226134783557	0.0399813973757	1114.19474805	1540.90456115	2940.76294988	285.663640675	-4.06713727148	-0.0509666324746
990.810102107	1793.37357537	3160.18367748	376.0	-2.39186043489	0.146656784953	0.0259294174246	1072.13443575	1602.4258441	3084.59649443	410.036214586	-3.17352668496	-0.039768504824
990.810102107	1793.37357537	3160.18367748	376.0	6.8452875483	0.465585101129	0.0823170263666	1222.43245783	1820.94359707	3376.50733726	333.131282355	0.981202048414	0.0122957650177
990.810102107	1793.37357537	3160.18367748	376.0	-5.29101483703	-0.312706645544	-0.0552875964541	850.511450536	1759.8730401	2992.97789023	382.593399593	-3.45904598634	-0.0433464409316
990.810102107	1793.37357537	3160.18367748	376.0	12.3050314179	0.447846222263	0.0791807323661	1204.92021202	1919.30141134	3549.04527186	424.823648503	3.07786454218	0.038569731105
990.810102107	1793.37357537	3160.18367748	376.0	-14.2609608658	-0.0432463757773	-0.00764610604266	988.0566842	1356.46101393	2709.51111995	364.99342182	-5.78896017779	-0.072543360624
990.810102107	1793.37357537	3160.18367748	376.0	1.25283017429	0.330940471379	0.0585113987586	1156.58743707	1753.61446536	3199.77541215	289.57350972	-1.51105512797	-0.0189355279195
990.810102107	1793.37357537	3160.18367748	376.0	10.488790436	0.326971259731	0.0578096286653	1142.68340962	1896.55073284	3491.6487208	452.41457835	1.72020228722	0.0215564196393
990.810102107	1793.37357537	3160.18367748	376.0	-1.03191881622	0.192517269144	0.0340377067087	1093.68320595	1695.58320268	3127.57314749	338.306738848	-2.92929377483	-0.0367079420404
990.810102107	1793.37357537	3160.18367748	376.0	-12.4001678283	-0.570905857607	-0.100938093636	747.875842012	1706.01235497	2768.31559779	314.427400803	-4.73874933177	-0.0593828237064
990.810102107	1793.37357537	3160.18367748	376.0	-13.2168979968	-0.311382440773	-0.0550534725554	854.966092746	1557.3148937	2742.50542432	330.224437869	-5.11526814316	-0.0641011045508
990.810102107	1793.37357537	3160.18367748	376.0	1.39724805576	0.270449221041	0.0478163403538	1134.38806225	1703.38404095	3204.33928247	366.56717928	-2.32854722689	-0.0291797898106
990.810102107	1793.37357537	3160.18367748	376.0	4.39535412539	0.0767859443547	0.0135760156214	1021.86273629	1860.55302796	3299.08494112	416.669176863	-0.833760102605	-0.0104481215865
990.810102107	1793.37357537	3160.18367748	376.0	-0.773773890191	0.334563345391	0.0591519351822	1176.63362588	1571.88023075	3135.7310013	387.217144671	-2.95912351635	-0.0370817483252
990.810102107	1793.37357537	3160.18367748	376.0	-5.81096484051	-0.320904506804	-0.0567370061535	846.915285125	1760.40412272	2976.54651509	369.227107244	-3.54293759284	-0.0443977141959
990.810102107	1793.37357537	3160.18367748	376.0	-2.455167593	0.416236142568	0.0735919629717	1230.36885195	1416.61708744	3082.59587195	435.609932562	-3.39073868065	-0.0424904596573
990.810102107	1793.37357537	3160.18367748	376.0	-5.43585165346	0.289611843394	0.0512043570357	1160.40189536	1367.71435794	2988.4007808	460.284527494	-4.05258940744	-0.050784328414
990.810102107	1793.37357537	3160.18367748	376.0	-4.44227108414	-0.377264857732	-0.0667017075197	822.879147502	1818.02362059	3019.79975177	378.896983676	-3.27583666577	-0.0410505847841
990.810102107	1793.37357537	3160.18367748	376.0	-8.96276229874	-0.189828526181	-0.0335623278254	910.296114337	1534.46552455	2876.94392626	432.182287379	-4.44652418327	-0.055720854427
990.810102107	1793.37357537	3160.18367748	376.0	12.2258287242	0.0537153579626	0.00949705763129	986.193727633	2224.84929786	3546.54232126	335.499295771	6.23870435249	0.0781792525375
990.810102107	1793.37357537	3160.18367748	376.0	8.58918757261	0.45967114651	0.0812714191142	1224.12512332	1796.31412059	3431.61778118	411.178537275	0.731276893243	0.00916387084264
990.810102107	1793.37357537	3160.18367748	376.0	11.0632248163	-0.274759632851	-0.048578435794	847.095868371	2196.02279268	3509.80190233	466.683241281	3.81667129369	0.0478279610739
990.810102107	1793.37357537	3160.18367748	376.0	5.82185431968	0.384464994013	0.067974716056	1181.77817902	1799.36613907	3344.16496742	363.020649337	0.0359149282672	0.000450061757734
990.810102107	1793.37357537	3160.18367748	376.0	-10.624057801	-0.42756116412	-0.0755942652262	802.720530788	1726.15029304	2824.44393697	295.573113138	-4.43741668094	-0.055606725325
990.810102107	1793.37357537	3160.18367748	376.0	8.16328650679	-0.244063227541	-0.0431512071324	859.478813007	2178.64458552	3418.15852521	380.035126689	3.40493429303	0.0426683495367
990.810102107	1793.37357537	3160.18367748	376.0	4.48367680861	-0.0259201285994	-0.00458276672549	963.50672553	1974.96958723	3301.87610014	363.399787376	0.491069391533	0.00615375177359
990.810102107	1793.37357537	3160.18367748	376.0	-2.84205497886	-0.274436574178	-0.048521317924	866.252264014	1819.05844715	3070.36951993	385.058808772	-3.04162845236	-0.0381156447664
990.810102107	1793.37357537	3160.18367748	376.0	-3.50625880051	0.308398329635	0.0545258715762	1162.05013332	1531.54662013	3049.37945918	355.782705726	-3.42091536899	-0.0428686136465
990.810102107	1793.37357537	3160.18367748	376.0	-12.9059160435	-0.339599041819	-0.0600422634051	851.915240051	1430.95024978	2752.33302524	469.467535418	-5.72072376951	-0.0716882677883
990.810102107	1793.37357537	3160.18367748	376.0	-5.49564762956	0.129521892188	0.0228999102171	1066.15958101	1506.14809193	2986.51111812	414.203445176	-3.79316322888	-0.0475333737955
990.810102107	1793.37357537	3160.18367748	376.0	18.8158895207	0.466415128398	0.0824637780053	1197.41393373	2197.07472592	3754.80034689	360.31168724	8.93860271402	0.112012565339
990.810102107	1793.37357537	3160.18367748	376.0	13.351615672	0.246207398768	0.0435303038841	1078.8307464	2214.16576052	3582.11925663	289.122749713	7.26463876584	0.0910355735068
990.810102107	1793.37357537	3160.18367748	376.0	-10.6647170471	-0.207012048792	-0.0366004329548	897.358925337	1637.46494924	2823.15903011	288.335155526	-4.56450862057	-0.0571993561474
990.810102107	1793.37357537	3160.18367748	376.0	-1.61644760872	0.299564080774	0.0529639463886	1154.44350393	1626.03189521	3109.10096399	328.625564856	-3.10689762538	-0.0389335542028
990.810102107	1793.37357537	3160.18367748	376.0	-17.866379848	-0.19987719644	-0.0353389668387	911.368618499	1389.43924491	2595.57325777	294.765394358	-6.46964147902	-0.0810732014915
990.810102107	1793.37357537	3160.18367748	376.0	10.6664718919	-0.0127611394418	-0.0022562127726	956.557420759	2207.30293245	3497.26378117	333.403427963	5.38406025941	0.0674694268096
990.810102107	1793.37357537	3160.18367748	376.0	-6.55409085527	0.209045169883	0.0369598956653	1114.68927724	1390.14699729	2953.06236807	448.226093537	-4.21531537709	-0.0528235009661
990.810102107	1793.37357537	3160.18367748	376.0	7.09004855517	-0.0658047728066	-0.0116345072147	937.606669971	2102.93282487	3384.24223465	343.702739807	2.80431379565	0.0351417768878
990.810102107	1793.37357537	3160.18367748	376.0	0.387684330312	0.253123973011	0.0447531776894	1116.23586886	1758.91018416	3172.43521441	297.289161389	-1.92028105953	-0.0240636724251
990.810102107	1793.37357537	3160.18367748	376.0	5.00925372561	0.110411800755	0.0195211811801	1029.13060705	1938.5705112	3318.48529608	350.784177839	0.647222766282	0.00811056098098
990.810102107	1793.37357537	3160.18367748	376.0	-4.41470652975	0.215789983008	0.038152401522	1107.83463431	1599.46994791	3020.67084232	313.366260097	-3.56037968766	-0.0446162868127
990.810102107	1793.37357537	3160.18367748	376.0	-19.3008421358	-0.353245849965	-0.0624550654111	849.981366675	1361.95607394	2550.24161469	338.304174075	-7.09131768881	-0.0888636301856
990.810102107	1793.37357537	3160.18367748	376.0	-12.565515865	-0.304699404811	-0.0538718891109	862.00990164	1489.48946898	2763.09029612	411.590925507	-5.25552140476	-0.0658586642201
990.810102107	1793.37357537	3160.18367748	376.0	-17.4575075245	-0.56932919283	-0.100659333952	764.670105	1394.99239961	2608.4943742	448.831869585	-7.07798221275	-0.0886965189568
990.810102107	1793.37357537	3160.18367748	376.0	1.71085695911	-0.232129529673	-0.041041288839	874.150552806	1983.01963907	3214.24989985	357.079707967	-0.644390737851	-0.00807507190289
990.810102107	1793.37357537	3160.18367748	376.0	6.99136689005	-0.357587134889	-0.0632226193226	814.998702802	2170.60726981	3381.12371277	395.517740157	2.60172669748	0.0326030914472
990.810102107	1793.37357537	3160.18367748	376.0	-10.605634036	-0.180826818808	-0.0319707954045	916.715109701	1482.62381457	2825.02616178	425.687237506	-4.86540908094	-0.0609700386082
990.810102107	1793.37357537	3160.18367748	376.0	-9.07772460951	-0.339084160459	-0.0599512306328	839.862702463	1697.71418813	2873.31090608	335.734015491	-4.15588146182	-0.0520787150604
990.810102107	1793.37357537	3160.18367748	376.0	-16.526709463	-0.335310107105	-0.0592839651883	848.853835593	1466.00573591	2637.90930261	323.049731107	-6.01766978025	-0.0754093957425
990.810102107	1793.37357537	3160.18367748	376.0	-11.3872166366	0.104430115293	0.0184635988849	1062.26270058	1345.08247158	2800.32671601	392.981543845	-5.1919262951	-0.0650617330212
990.810102107	1793.37357537	3160.18367748	376.0	-2.88576444495	-0.0331050791194	-0.00585309036764	978.09254429	1720.09014764	3068.98822052	370.805528593	-3.14708007246	-0.0394370936399
990.810102107	1793.37357537	3160.18367748	376.0	6.50430183458	0.467220118372	0.0826061029653	1222.44213533	1824.81760295	3365.73156239	318.47182411	1.01088542489	0.012667737154
990.810102107	1793.37357537	3160.18367748	376.0	-3.2402750832	0.113049805559	0.0199875893845	1056.3241927	1553.19285828	3057.7850332	448.267982224	-3.3952760604	-0.0425473190527
990.810102107	1793.37357537	3160.18367748	376.0	19.2864369956	0.416885972752	0.0737068551542	1170.29659037	2200.03963185	3769.67051138	399.334289171	8.6879890403	0.108872043111
990.810102107	1793.37357537	3160.18367748	376.0	9.89490502706	0.108212639091	0.0191323619327	1016.60629825	2111.27550513	3472.88085105	344.999047668	4.19562909818	0.0525768057416
990.810102107	1793.37357537	3160.18367748	376.0	1.32185554737	0.332324845089	0.05875616073	1174.75424799	1616.47719514	3201.95674073	410.725297597	-2.61873435505	-0.0328162199881
990.810102107	1793.37357537	3160.18367748	376.0	-12.0842680041	-0.522031804645	-0.0922969951636	769.397244155	1607.6983957	2778.29861247	401.202972621	-4.89712000599	-0.0613674186215
990.810102107	1793.37357537	3160.18367748	376.0	5.31168017153	0.15490498837	0.0273877277881	1058.9333381	1861.73468524	3328.04252726	407.374503916	-0.326344621438	-0.00408953159697
990.810102107	1793.37357537	3160.18367748	376.0	5.69932465522	-0.0673666124539	-0.0119106457663	937.667677991	2081.57683275	3340.29280496	321.048294224	2.26015597844	0.028322756622
990.810102107	1793.37357537	3160.18367748	376.0	8.29696283921	0.307565950776	0.0543787041683	1128.37084615	1926.05382236	3422.38294285	367.958274344	1.91252640462	0.0239664962985
990.810102107	1793.37357537	3160.18367748	376.0	3.57662029837	-0.206750933243	-0.0365542668392	886.58260982	1968.48419979	3273.21144836	418.144638745	-0.573521282761	-0.00718698349325
990.810102107	1793.37357537	3160.18367748	376.0	-5.25342653698	-0.157787136255	-0.027897301318	918.062237685	1759.41458201	2994.16574955	316.688929853	-3.53411404112	-0.0442871433724
990.810102107	1793.37357537	3160.18367748	376.0	2.44674062039	-0.472740036993	-0.0835820433156	772.572915926	2129.45173387	3237.5051752	335.480525403	0.892427225329	0.011183298563
990.810102107	1793.37357537	3160.18367748	376.0	-11.1831404081	-0.265228685711	-0.0468933319857	874.060182217	1586.03647813	2806.77589967	346.67923933	-4.67618212726	-0.0585987735246
990.810102107	1793.37357537	3160.18367748	376.0	-4.05319665945	0.371274039449	0.0656425105109	1199.67738746	1483.54206249	3032.09521823	348.875768284	-3.55543031998	-0.0445542646615
990.810102107	1793.37357537	3160.18367748	376.0	5.58294017353	0.368647795497	0.065178181665	1175.86284487	1782.59193278	3336.61484157	378.160063912	-0.337020548071	-0.00422331513874
990.810102107	1793.37357537	3160.18367748	376.0	-15.8088188463	-0.551162401185	-0.0974473835193	767.746874136	1435.40758518	2660.5959647	457.441505379	-6.47774355927	-0.0811747313191
990.810102107	1793.37357537	3160.18367748	376.0	-0.691736016288	0.0588906964337	0.0104120750413	1012.70916314	1835.85621551	3138.3235488	289.758170152	-1.89806667063	-0.0237852966245
990.810102107	1793.37357537	3160.18367748	376.0	-7.65077851518	0.10482301749	0.0185330653271	1059.00489082	1406.4919224	2918.40502364	452.908210421	-4.43377017194	-0.0555610297236
990.810102107	1793.37357537	3160.18367748	376.0	0.954014868137	0.334799345484	0.0591936607998	1178.33188986	1548.73626784	3190.33229962	463.264141927	-2.75103090073	-0.0344740714377
990.810102107	1793.37357537	3160.18367748	376.0	-8.74481200256	-0.510815458432	-0.0903139070777	772.103564616	1681.97739027	2883.83155595	429.750601064	-4.17298997574	-0.0522931074654
990.810102107	1793.37357537	3160.18367748	376.0	10.0593670097	0.360108407588	0.0636683888947	1154.19433022	1947.93095818	3478.07815178	375.952863384	2.79860764427	0.0350702712314
990.810102107	1793.37357537	3160.18367748	376.0	21.5379460763	0.434700377226	0.0768565023385	1179.67201653	2219.10307521	3840.82233385	442.047242106	9.355783252	0.117240391629
990.810102107	1793.37357537	3160.18367748	376.0	-11.4909634571	-0.036627896933	-0.00647593651573	985.944341151	1431.85406522	2797.04812592	379.24971955	-5.02706067765	-0.0629957478402
990.810102107	1793.37357537	3160.18367748	376.0	-0.880299323835	0.332235615846	0.0587403846969	1176.102277	1549.87711854	3132.36460194	406.385206394	-2.99101386323	-0.0374813767322
990.810102107	1793.37357537	3160.18367748	376.0	-7.63632567278	0.00158517051215	0.000280263527607	995.541463379	1628.13787438	2918.86176001	295.18242225	-4.06557873994	-0.0509471020042
990.810102107	1793.37357537	3160.18367748	376.0	-0.731752802085	0.152300076491	0.0269271705252	1069.77671817	1734.4072303	3137.05894487	332.874996391	-2.71234665337	-0.0339893064332
990.810102107	1793.37357537	3160.18367748	376.0	8.8206702108	0.213161426712	0.0376876638458	1083.27934818	1910.58357844	3438.93305773	445.070131106	1.12039032775	0.0140399790445
990.810102107	1793.37357537	3160.18367748	376.0	12.4939737932	0.389000874063	0.0687766750464	1170.96801994	1944.15226811	3555.01619796	439.895909919	3.1350561895	0.0392864184148
990.810102107	1793.37357537	3160.18367748	376.0	-0.782284068172	-0.117684704529	-0.0208070552562	937.111508599	1795.02092811	3135.46206405	403.329627341	-2.76442991167	-0.0346419788429
990.810102107	1793.37357537	3160.18367748	376.0	15.6202031833	0.503664710634	0.0890496305929	1223.59626069	2082.31430191	3653.81078887	347.900226265	6.7496246099	0.0845817620288
990.810102107	1793.37357537	3160.18367748	376.0	-18.0161792183	-0.576940905816	-0.102005110646	761.709863491	1394.22527267	2590.83932252	434.904186358	-7.16764233863	-0.0898200794315
990.810102107	1793.37357537	3160.18367748	376.0	-5.9286058908	-0.298766258746	-0.0528228887457	856.758647007	1735.85644307	2972.82884182	380.213751741	-3.58351371688	-0.0449061869283
990.810102107	1793.37357537	3160.18367748	376.0	-9.69438659	0.229926548725	0.0406517943291	1119.04976721	1451.98905514	2853.82325483	282.78443248	-4.62379122665	-0.0579422459479
990.810102107	1793.37357537	3160.18367748	376.0	10.7634209983	-0.195345926078	-0.0345378228568	880.340761925	2169.90048458	3500.32755101	450.0863045	3.7013705391	0.0463830894624
990.810102107	1793.37357537	3160.18367748	376.0	9.01576907949	0.0295750082582	0.00522896185612	988.529561639	1995.61608265	3445.09854033	460.95289604	1.55615734211	0.0195007185728
990.810102107	1793.37357537	3160.18367748	376.0	5.69259474015	-0.366836222235	-0.0648578893627	813.020004547	2130.34940927	3340.08012728	396.71071347	1.69542118247	0.0212458794796
990.810102107	1793.37357537	3160.18367748	376.0	-1.52449943465	0.291231106368	0.0514906482263	1153.21583135	1536.97184862	3112.00669518	421.819015218	-3.10690745911	-0.0389336774324
990.810102107	1793.37357537	3160.18367748	376.0	-13.4400627896	-0.532558588225	-0.0941581662349	765.889246077	1585.6496736	2735.45300696	383.914087282	-5.19057383521	-0.0650447849024
990.810102107	1793.37357537	3160.18367748	376.0	7.79817806397	-0.258956651995	-0.0457844151336	854.561555867	2154.42415656	3406.6204278	397.634715373	2.84322795571	0.0356294230039
990.810102107	1793.37357537	3160.18367748	376.0	16.062836736	0.367694509981	0.0650096375497	1143.24107994	2193.16954636	3667.79882215	331.388195854	7.93159043546	0.0993933638529
990.810102107	1793.37357537	3160.18367748	376.0	-7.56844079807	-0.333285863523	-0.0589260720514	843.428859763	1674.65486534	2921.00704674	402.923321639	-3.93489304232	-0.0493094366205
990.810102107	1793.37357537	3160.18367748	376.0	5.35371203874	0.341187975228	0.0603231922256	1147.59230063	1886.22794975	3329.37081147	295.550561088	1.1009099897	0.0137958645325
990.810102107	1793.37357537	3160.18367748	376.0	8.40988850478	0.099714040568	0.0176297808642	1016.53157329	2045.65289043	3425.9516013	363.767137584	2.80300132524	0.0351253298902
990.810102107	1793.37357537	3160.18367748	376.0	9.47447788305	-0.206395215598	-0.036491374752	874.483659927	2192.07799873	3459.59458107	393.032922413	3.96531421472	0.0496906543198
990.810102107	1793.37357537	3160.18367748	376.0	7.31357249717	-0.109148306142	-0.0192977910434	917.99189854	2121.07700086	3391.30600178	352.237102371	2.93423834005	0.0367699040106
990.810102107	1793.37357537	3160.18367748	376.0	8.44618628907	0.374334656482	0.0661836379918	1162.9003246	1924.93224931	3427.09867796	339.266104045	2.32217885108	0.0290999856025
990.810102107	1793.37357537	3160.18367748	376.0	14.3619256758	0.338866545442	0.0599127555591	1132.26051768	2110.06036022	3614.04690846	371.726030562	6.02262866689	0.075471537179
990.810102107	1793.37357537	3160.18367748	376.0	-3.52886990505	0.284176025294	0.0502432859431	1145.73240953	1597.41249453	3048.66490674	305.520002678	-3.45312948423	-0.0432722993011
990.810102107	1793.37357537	3160.18367748	376.0	6.3476775446	0.197534836981	0.034924829735	1080.64050583	1856.80913713	3360.78194714	423.332304185	-0.0745826119337	-0.000934619197164
990.810102107	1793.37357537	3160.18367748	376.0	-5.10929708101	0.266838034734	0.0471778703561	1142.47804458	1449.06775997	2998.72050509	407.174700551	-3.78287005999	-0.0474043867167
990.810102107	1793.37357537	3160.18367748	376.0	-14.4304774978	-0.103079102302	-0.0182247352019	952.400728868	1440.7427998	2704.15408301	311.010554345	-5.55932225611	-0.0696656924324
990.810102107	1793.37357537	3160.18367748	376.0	-15.0621505105	0.038184678671	0.0067511808117	1026.71440221	1345.36345447	2684.19205557	312.114198886	-5.88049073729	-0.0736903601164
990.810102107	1793.37357537	3160.18367748	376.0	-8.26163310726	-0.351406989274	-0.0621299485986	832.990135016	1780.11310929	2899.10089653	285.99765223	-4.03710127979	-0.0505902416014
990.810102107	1793.37357537	3160.18367748	376.0	-9.05848008767	0.0376222588896	0.00665174308514	1024.5843451	1411.05205528	2873.91906832	438.282667946	-4.6863974292	-0.058726784827
990.810102107	1793.37357537	3160.18367748	376.0	-7.88818979687	0.218090968621	0.0385592235894	1117.29895171	1409.02179525	2910.90239107	384.581644114	-4.3222597521	-0.0541636560414
990.810102107	1793.37357537	3160.18367748	376.0	-1.10553561869	-0.0932279956826	-0.0164830261108	948.432994331	1792.37278563	3125.24672131	384.440941352	-2.8183087733	-0.0353171525476
990.810102107	1793.37357537	3160.18367748	376.0	-6.78572087721	-0.277759448549	-0.0491088133928	868.694341509	1624.4741729	2945.74243392	452.573919512	-3.93694066245	-0.0493350960207
990.810102107	1793.37357537	3160.18367748	376.0	7.61681200815	0.113555289003	0.0200769605735	1026.45079031	1998.35713623	3400.88892731	376.081000763	1.96017754316	0.0245636283604
990.810102107	1793.37357537	3160.18367748	376.0	-1.3797954343	0.293884044457	0.0519596966862	1147.0294695	1677.36967538	3116.57960738	292.180462509	-2.93167098017	-0.0367377315811
990.810102107	1793.37357537	3160.18367748	376.0	-4.05602313039	0.0817765314678	0.0144583683642	1035.82586699	1666.35716129	3032.00589656	329.82286828	-3.41663760845	-0.0428150076247
990.810102107	1793.37357537	3160.18367748	376.0	10.6540388925	0.459288192184	0.0812037114894	1222.81067649	1813.44670312	3496.87087555	460.613495946	1.18850210469	0.0148935100838
990.810102107	1793.37357537	3160.18367748	376.0	-1.08819750356	-0.366023694934	-0.0647142317775	825.634875928	1908.00634394	3125.79463759	392.15341773	-2.49905854541	-0.0313165231254
990.810102107	1793.37357537	3160.18367748	376.0	12.0122832205	-0.121876280349	-0.0215481400901	910.496359541	2187.74437708	3539.79389111	441.553154493	4.53371812446	0.0568135103316
990.810102107	1793.37357537	3160.18367748	376.0	7.25639914106	0.394421954076	0.0697351403953	1197.16937642	1739.02595553	3389.49921871	453.303886754	-0.667527640636	-0.00836500802802
990.810102107	1793.37357537	3160.18367748	376.0	-6.50816558535	0.427007302668	0.0754963406415	1235.56040001	1391.09245879	2954.51369095	327.860832151	-4.06800785125	-0.0509775419956
990.810102107	1793.37357537	3160.18367748	376.0	-7.64003441645	0.363692935372	0.0643021455749	1198.46004786	1389.80206204	2918.7445569	330.482446996	-4.26871343286	-0.0534926495345
990.810102107	1793.37357537	3160.18367748	376.0	-0.296324312003	-0.0205778784088	-0.00363823875687	972.958289321	1873.91181002	3150.81928494	303.949185603	-1.64234403327	-0.0205807522966
990.810102107	1793.37357537	3160.18367748	376.0	20.7912349198	0.523734210019	0.0925979862127	1228.80750831	2227.70935972	3817.22488976	360.708021739	10.1064549878	0.126647305612
990.810102107	1793.37357537	3160.18367748	376.0	-15.236883231	-0.140292661216	-0.0248042187439	937.073929501	1417.06233219	2678.67018066	324.533918972	-5.80631012135	-0.0727607784631
990.810102107	1793.37357537	3160.18367748	376.0	17.145248667	0.235000425462	0.04154887296	1074.07513791	2225.37808223	3702.00502732	402.551807182	7.78335695742	0.0975358014715
990.810102107	1793.37357537	3160.18367748	376.0	5.86817618239	0.365125842679	0.064555488451	1172.99945302	1791.27772927	3345.62882336	381.351641071	-0.195048816252	-0.00244422075504
990.810102107	1793.37357537	3160.18367748	376.0	-20.4257572852	-0.366896738492	-0.0648685888424	842.334089761	1370.40243077	2514.69222975	301.955709218	-7.25830399847	-0.090956190457
990.810102107	1793.37357537	3160.18367748	376.0	9.45033218544	-0.283924405969	-0.0501987987922	843.894544108	2178.68008134	3458.83153267	436.256907228	3.31520912974	0.0415439740568
990.810102107	1793.37357537	3160.18367748	376.0	3.46540011941	-0.0189298375793	-0.00334685954372	979.03415923	1849.1618806	3269.69668641	441.500646587	-1.5270525695	-0.0191359971115
990.810102107	1793.37357537	3160.18367748	376.0	19.5690767361	0.37239525493	0.0658407452139	1147.3872675	2182.53247642	3778.60244633	448.682702409	8.05732791235	0.100969021458
990.810102107	1793.37357537	3160.18367748	376.0	-15.440510717	-0.502015810194	-0.0887580993978	778.618618554	1544.86868151	2672.23517808	348.747878017	-5.64648339812	-0.0707579373198
990.810102107	1793.37357537	3160.18367748	376.0	-1.24854080507	-0.513096403618	-0.0907171859297	762.798027711	2017.69832235	3120.72749475	340.231144687	-1.545903697	-0.0193722267794
990.810102107	1793.37357537	3160.18367748	376.0	-0.613946481499	0.0449363771648	0.00794490402489	1008.9425263	1816.88320357	3140.78184098	314.956111113	-2.17740976991	-0.0272858367156
990.810102107	1793.37357537	3160.18367748	376.0	-12.3632109407	-0.540156490338	-0.0955015011206	758.949287411	1719.44682243	2769.48350332	291.087393481	-4.74806793548	-0.059499598189
990.810102107	1793.37357537	3160.18367748	376.0	-0.492403403123	0.031986246304	0.00565527692787	998.418560254	1854.58746337	3144.62282551	291.616801884	-1.72499258221	-0.0216164483986
990.810102107	1793.37357537	3160.18367748	376.0	0.536511718648	-0.457299386694	-0.0808520839275	780.219281321	2077.33239423	3177.13843324	319.586757691	-0.167185595051	-0.00209505758209
990.810102107	1793.37357537	3160.18367748	376.0	-14.8873420681	-0.0274379677463	-0.00485112583916	995.006408079	1354.81049519	2689.71632343	339.899420166	-5.87734390363	-0.0736509261107
990.810102107	1793.37357537	3160.18367748	376.0	-15.8432831279	-0.135773269156	-0.0240051748861	939.506826718	1406.85991577	2659.5068301	313.140087609	-5.95379389098	-0.0746089460022
990.810102107	1793.37357537	3160.18367748	376.0	3.63609545449	-0.199199024899	-0.0352190638082	892.738558301	1933.68582592	3275.09097253	448.66658831	-1.07847907682	-0.0135147753988
990.810102107	1793.37357537	3160.18367748	376.0	-7.54735512052	-0.445092858411	-0.0786939282905	795.791913022	1770.96612999	2921.67339288	354.91534987	-3.80960496749	-0.0477394106202
990.810102107	1793.37357537	3160.18367748	376.0	9.24334723555	0.302946871321	0.0535620352406	1117.26193052	2026.01036751	3452.29042807	309.018130041	3.73197523787	0.0467666069909
990.810102107	1793.37357537	3160.18367748	376.0	-15.8969194732	0.00188454202736	0.00033319342775	1006.31444803	1366.28918505	2657.81182307	285.208189983	-6.01457558499	-0.0753706213658
990.810102107	1793.37357537	3160.18367748	376.0	3.59737147835	-0.406625381361	-0.0718927477654	794.489585803	2192.34373597	3273.86722376	287.033901983	2.41832913818	0.0303048764183
990.810102107	1793.37357537	3160.18367748	376.0	5.6619342911	-0.301658507136	-0.0533342480791	834.002800016	2222.1242635	3339.11120078	282.98413726	3.66520346235	0.0459298679492
990.810102107	1793.37357537	3160.18367748	376.0	-11.2021542101	-0.3296273286	-0.0582792306578	844.750591115	1640.93078768	2806.17502861	320.493649812	-4.60695376674	-0.0577312502098
990.810102107	1793.37357537	3160.18367748	376.0	-9.16494273394	-0.407886551622	-0.0721157269488	815.275917134	1594.1374239	2870.55465315	461.141312122	-4.46814138006	-0.0559917466173
990.810102107	1793.37357537	3160.18367748	376.0	-4.99544197855	0.10539331082	0.0186338951238	1047.44993295	1661.16896687	3002.31853546	293.699635632	-3.64462293052	-0.0456719665479
990.810102107	1793.37357537	3160.18367748	376.0	1.86020236615	-0.375981013663	-0.0664747195302	820.059472666	1946.53576886	3218.96948902	452.374247499	-1.75113546287	-0.0219440534194
990.810102107	1793.37357537	3160.18367748	376.0	-6.62303294193	0.283324178254	0.0500926764948	1155.69634334	1375.85580984	2950.8836715	419.331518315	-4.17863947027	-0.0523639031362
990.810102107	1793.37357537	3160.18367748	376.0	-11.9223370175	-0.192449805082	-0.0340257788334	906.28301023	1563.72946755	2783.41592908	313.403451297	-4.85059023685	-0.0607843388077
990.810102107	1793.37357537	3160.18367748	376.0	-15.6505276042	-0.40885509156	-0.0722869680976	822.957306375	1429.07880588	2665.59825869	413.562146444	-6.19744614944	-0.0776622324492
990.810102107	1793.37357537	3160.18367748	376.0	11.945767775	0.189300512094	0.0334689731424	1054.21588304	2141.90690931	3537.69188086	341.569088509	5.44439061521	0.0682254463059
990.810102107	1793.37357537	3160.18367748	376.0	18.7359493785	0.417302399489	0.0737804808149	1171.72278068	2173.374998	3752.27409156	407.17631288	8.13344770262	0.101922903542
990.810102107	1793.37357537	3160.18367748	376.0	2.77308114927	0.138490959982	0.0244856718498	1065.12001155	1735.29678363	3247.81813532	447.40134015	-2.26824069302	-0.0284240688348
990.810102107	1793.37357537	3160.18367748	376.0	14.5905726535	0.0994967787898	0.0175913682443	1009.73969198	2189.50219069	3621.27257293	422.030690262	6.04011900946	0.0756907144042
990.810102107	1793.37357537	3160.18367748	376.0	-15.9558896108	-0.533256544503	-0.0942815672742	765.112305194	1574.24328985	2655.9482584	316.592663357	-5.66000642093	-0.0709273987585
990.810102107	1793.37357537	3160.18367748	376.0	8.38557346939	-0.0331527343575	-0.00586151597552	947.500637176	2189.95922461	3425.18320152	287.723339735	4.69537265705	0.058839256354
990.810102107	1793.37357537	3160.18367748	376.0	-0.837225500216	-0.533645538841	-0.0943503427937	756.083027147	2009.65626638	3133.72581388	367.986520352	-1.68595627252	-0.0211272715855
990.810102107	1793.37357537	3160.18367748	376.0	-13.8095538581	-0.524516310742	-0.0927362642754	766.709253511	1638.71913921	2723.77641052	318.348017803	-5.10127410374	-0.0639257406483
990.810102107	1793.37357537	3160.18367748	376.0	8.97551109766	-0.0479343510213	-0.00847495597973	948.311974368	2069.2124468	3443.82631416	426.301892989	2.45734559836	0.0307938044907
990.810102107	1793.37357537	3160.18367748	376.0	12.6997050562	0.428818771974	0.075816614564	1189.13275744	1978.47242477	3561.51768375	393.912501544	4.04752011941	0.0507208035014
990.810102107	1793.37357537	3160.18367748	376.0	5.11708929705	-0.20419014661	-0.0361015110696	887.628745427	1975.3687446	3321.89309821	458.895608179	-0.313712903534	-0.00393123939266
990.810102107	1793.37357537	3160.18367748	376.0	7.58726616577	0.2739870925	0.0484418480374	1115.06001639	1889.68326942	3399.95522442	395.2119386	1.02062285632	0.0127897601042
990.810102107	1793.37357537	3160.18367748	376.0	-1.16787098598	0.399083153194	0.0705592562224	1213.87569723	1567.35283171	3123.27680921	342.048280265	-3.06375646335	-0.0383929381372
990.810102107	1793.37357537	3160.18367748	376.0	2.55217765625	-0.41823780326	-0.073945863377	794.549284401	2093.55874641	3240.83717919	352.729148386	0.501461457991	0.00628397817032
990.810102107	1793.37357537	3160.18367748	376.0	-1.70301280078	-0.491520171658	-0.0869024348759	776.902999512	1900.86269491	3106.36534492	428.599650506	-2.79387943049	-0.0350110204322
990.810102107	1793.37357537	3160.18367748	376.0	7.0927664202	-0.10976388897	-0.0194066281771	918.830506795	2101.36510639	3384.32812417	364.132510989	2.54907085874	0.0319432438438
990.810102107	1793.37357537	3160.18367748	376.0	5.12711627264	0.00382755245215	0.000676724266646	970.577448954	2052.94493614	3322.20996905	298.687583956	2.0473535313	0.0256560592894
990.810102107	1793.37357537	3160.18367748	376.0	2.6778774847	0.0867490521894	0.0153375269076	1032.25192195	1805.28062081	3244.80952466	407.276981895	-1.73458841772	-0.0217366969639
990.810102107	1793.37357537	3160.18367748	376.0	8.75791495152	0.279827361278	0.049474427383	1106.59532267	2010.57696618	3436.94987627	319.777587421	3.26596938098	0.0409269345987
990.810102107	1793.37357537	3160.18367748	376.0	-8.61180138431	-0.37216903448	-0.0658007486704	826.951959298	1679.84944583	2888.0349358	381.233530667	-4.09377125954	-0.0513003917236
990.810102107	1793.37357537	3160.18367748	376.0	1.24253626851	-0.388470129721	-0.0686828376451	814.728784992	1950.75060838	3199.45010582	433.970712452	-1.79742283851	-0.0225240957206
990.810102107	1793.37357537	3160.18367748	376.0	-3.53719802888	0.177879373884	0.0314496771366	1085.3684976	1676.79663242	3048.40172273	286.236592707	-3.45277030218	-0.0432677982729
990.810102107	1793.37357537	3160.18367748	376.0	-11.9608650066	-0.16032052527	-0.0283452130959	928.064059086	1443.37185344	2782.19837386	410.76246133	-5.20106915634	-0.0651763052172
990.810102107	1793.37357537	3160.18367748	376.0	-10.193623694	-0.0677405245566	-0.0119767546953	965.715106621	1528.37260805	2838.04644536	343.958730692	-4.56864994833	-0.0572512524854
990.810102107	1793.37357537	3160.18367748	376.0	-8.56644749338	-0.454234261425	-0.0803101593749	791.790044462	1776.30570807	2889.46820205	321.372449521	-4.00217811086	-0.0501526079056
990.810102107	1793.37357537	3160.18367748	376.0	-9.43576600767	-0.322368966968	-0.0569959276818	846.562665201	1700.84295491	2861.99614026	314.590520145	-4.23633975368	-0.0530869643318
990.810102107	1793.37357537	3160.18367748	376.0	10.2731869888	0.448978381907	0.0793809020344	1216.68397517	1816.06512844	3484.83525586	452.086152248	1.13232469465	0.0141895325144
990.810102107	1793.37357537	3160.18367748	376.0	4.5646173493	0.262794255353	0.0464629164344	1132.03837854	1707.59845541	3304.43396989	464.797135947	-1.9435253441	-0.0243549541868
990.810102107	1793.37357537	3160.18367748	376.0	-4.31405284503	-0.429785084423	-0.0759874618853	801.134976863	1858.26079579	3023.85168363	364.455910979	-3.23100799756	-0.0404888220246
990.810102107	1793.37357537	3160.18367748	376.0	-8.21364802323	0.314389166842	0.0555850719311	1170.10487468	1395.31011597	2900.61731332	335.202322677	-4.36667841455	-0.0547202808841
990.810102107	1793.37357537	3160.18367748	376.0	4.90247377778	-0.010381838044	-0.00183554420863	975.364915827	1925.55669804	3315.1108536	414.189239731	-0.205204501037	-0.0025714849754
990.810102107	1793.37357537	3160.18367748	376.0	-5.70790865042	0.145098420867	0.025653893364	1078.30831218	1435.49943538	2979.80327998	465.99553242	-4.02896048815	-0.0504882266685
990.810102107	1793.37357537	3160.18367748	376.0	7.03712654384	-0.277888605205	-0.0491316487278	851.181363341	2074.74760132	3382.56980188	456.640837225	1.21373560724	0.015209719389
990.810102107	1793.37357537	3160.18367748	376.0	-0.805420744921	0.343909963866	0.0608044490569	1180.10172414	1623.21030107	3134.73090256	331.418877353	-2.99133349749	-0.0374853821741
990.810102107	1793.37357537	3160.18367748	376.0	-5.81182913588	0.138993716309	0.0245745608751	1074.54307912	1444.09612314	2976.51920177	457.879999504	-4.01612180323	-0.0503273408926
990.810102107	1793.37357537	3160.18367748	376.0	9.26535081608	0.310725158371	0.0549372627954	1133.09790002	1902.53845821	3452.98578163	417.349423397	1.61804726897	0.020276281566
990.810102107	1793.37357537	3160.18367748	376.0	-11.411372338	-0.468229485369	-0.0827845624768	789.799910157	1619.95445882	2799.56335148	389.8089825	-4.71510566783	-0.0590865371909
990.810102107	1793.37357537	3160.18367748	376.0	4.61690802062	0.395464366426	0.0699194424375	1195.03059362	1742.99008869	3306.08645115	368.065768845	-0.873927702709	-0.0109514749713
990.810102107	1793.37357537	3160.18367748	376.0	4.13400708262	-0.128865902272	-0.0227839289731	909.707972122	2095.84148517	3290.82589453	285.276437243	2.0146654648	0.025246434396
990.810102107	1793.37357537	3160.18367748	376.0	3.95649467283	-0.0615332950657	-0.0108792954501	951.323930356	1935.62965573	3285.21617633	398.262590246	-0.386176191139	-0.00483930064084
990.810102107	1793.37357537	3160.18367748	376.0	10.2161098415	0.053212836446	0.00940821012129	985.932156422	2208.76878926	3483.03151317	288.33056748	5.71010336625	0.0715551800282
990.810102107	1793.37357537	3160.18367748	376.0	-5.15493678753	0.0290976538092	0.0051445639691	1014.54907666	1527.35470975	2997.27820654	455.374420128	-3.77439894486	-0.0472982323918
990.810102107	1793.37357537	3160.18367748	376.0	9.32182380527	-0.0984925133065	-0.0174138106978	921.460845529	2153.25886717	3454.77043182	380.050719117	3.77956937764	0.0473630247824
990.810102107	1793.37357537	3160.18367748	376.0	10.5722641238	0.0432533847352	0.00764734525021	986.486025935	2117.94045487	3494.28664266	389.860161858	4.01142629325	0.0502684999154
990.810102107	1793.37357537	3160.18367748	376.0	8.150933829	0.360454240787	0.0637295333781	1165.62936088	1839.051863	3417.76815791	413.086934032	0.759604217695	0.00951884984581
990.810102107	1793.37357537	3160.18367748	376.0	20.8103746353	0.424888426982	0.0751217162273	1175.1469204	2197.96620854	3817.82973993	444.716610984	8.82033058689	0.110530458482
990.810102107	1793.37357537	3160.18367748	376.0	-14.7585100373	-0.520614381641	-0.0920463899648	769.909947743	1585.15687676	2693.78765224	338.720827744	-5.39961916703	-0.0676644005893
990.810102107	1793.37357537	3160.18367748	376.0	7.90967165053	0.342639087764	0.060579753848	1157.26215615	1831.61473206	3410.14382992	421.266941717	0.507023197334	0.00635367415206
990.810102107	1793.37357537	3160.18367748	376.0	-8.05327545505	-0.513017292965	-0.0907031988977	767.838443283	1855.36497326	2905.68538105	282.481964508	-3.94680787358	-0.049458745283
990.810102107	1793.37357537	3160.18367748	376.0	2.78083443544	0.417008182643	0.0737284622778	1213.10707667	1690.81152839	3248.06315341	344.14454835	-1.68471060478	-0.021111661714
990.810102107	1793.37357537	3160.18367748	376.0	6.80356546157	0.17389975582	0.0307460671535	1056.89155628	1972.59683944	3375.18884268	345.700446966	1.76926213568	0.0221712047078
990.810102107	1793.37357537	3160.18367748	376.0	-18.8528877912	-0.564458299169	-0.0997981434174	758.789679167	1464.41656554	2564.39779477	341.191550061	-6.68738117355	-0.0838017690921
990.810102107	1793.37357537	3160.18367748	376.0	-0.311317308531	0.240345315266	0.0424938676213	1121.04328804	1666.32413644	3150.34547871	362.978054234	-2.83812025544	-0.0355654167348
990.810102107	1793.37357537	3160.18367748	376.0	-2.21179726658	-0.17999362179	-0.0318234833433	907.068329873	1831.15585288	3090.28682128	352.062638532	-2.90707211124	-0.0364294750781
990.810102107	1793.37357537	3160.18367748	376.0	10.9969211057	0.377106196457	0.0666736556678	1157.38089749	2016.76735083	3507.70658329	333.558334968	4.22823429485	0.052985392166
990.810102107	1793.37357537	3160.18367748	376.0	-1.57287324142	-0.339067159973	-0.0599482248892	837.169606125	1892.35207592	3110.47799404	380.956311993	-2.64714094256	-0.0331721922627
990.810102107	1793.37357537	3160.18367748	376.0	17.4457347478	0.294539975778	0.0520756675704	1107.99184445	2150.28720402	3711.5009394	453.221890926	6.74196377257	0.084485761561
990.810102107	1793.37357537	3160.18367748	376.0	3.69983577354	-0.237618522118	-0.0420117613363	863.057811566	2126.27322389	3277.10528369	287.774248231	1.99114848252	0.0249517353699
990.810102107	1793.37357537	3160.18367748	376.0	-3.93780547055	0.39835718878	0.0704309032497	1219.34547151	1413.37587905	3035.74179175	403.02044119	-3.61150609629	-0.0452569686252
990.810102107	1793.37357537	3160.18367748	376.0	8.27295762517	-0.0949876771438	-0.0167941437666	921.481141676	2174.7029901	3421.624334	325.440202218	4.0922779285	0.051281678302
990.810102107	1793.37357537	3160.18367748	376.0	12.8613805479	0.210992986167	0.0373042761965	1061.86619391	2202.12722699	3566.62692625	302.633505344	6.78250665057	0.0849938176763
990.810102107	1793.37357537	3160.18367748	376.0	-0.504336986763	-0.178571653846	-0.0315720745838	907.975076019	1838.57171155	3144.24570235	397.698914776	-2.6081289575	-0.0326833202694
990.810102107	1793.37357537	3160.18367748	376.0	-5.85924501324	-0.378364839237	-0.066896187984	821.616147512	1841.854206	2975.02077295	311.550419438	-3.55860880326	-0.0445940952789
990.810102107	1793.37357537	3160.18367748	376.0	-1.57393651188	-0.368134170872	-0.0650873710877	821.081517214	1954.40198736	3110.44439274	334.96088816	-2.00056101781	-0.02506968694
990.810102107	1793.37357537	3160.18367748	376.0	7.50327589845	0.347433447791	0.0614274129758	1164.38960369	1795.82271355	3397.3009777	437.088660454	-0.0688329850571	-0.000862568735051
990.810102107	1793.37357537	3160.18367748	376.0	15.628595496	0.310260087921	0.0548550367612	1111.14231362	2234.74539002	3654.07600136	308.188297729	8.29297270715	0.103921963749
990.810102107	1793.37357537	3160.18367748	376.0	-3.75282605562	0.290163333694	0.0513018623929	1149.14463965	1591.13858993	3041.58748103	301.304251448	-3.50171417825	-0.0438811300532
990.810102107	1793.37357537	3160.18367748	376.0	2.49832399656	0.357555173052	0.0632169683614	1186.96894784	1656.79816663	3239.13530463	395.368190158	-2.31555742932	-0.0290170103925
990.810102107	1793.37357537	3160.18367748	376.0	14.3794807903	0.239215113933	0.0422940441889	1075.99371575	2210.25676473	3614.60168232	328.351201846	7.26875465593	0.0910871510769
990.810102107	1793.37357537	3160.18367748	376.0	-7.27568511138	-0.146630807975	-0.0259248246066	929.583498576	1548.09191862	2930.25866417	452.583246974	-4.13964469449	-0.0518752467981
990.810102107	1793.37357537	3160.18367748	376.0	11.2418713367	0.0161879020263	0.00286207603011	969.780996803	2205.06143856	3515.44746051	340.605025138	5.55891653686	0.0696606082313
990.810102107	1793.37357537	3160.18367748	376.0	-7.17989678787	-0.319092114895	-0.0564165691115	850.85917116	1630.76476627	2933.28575113	451.661813699	-3.99903680618	-0.0501132431852
990.810102107	1793.37357537	3160.18367748	376.0	13.7916834767	0.127460446882	0.0225354396893	1023.34151922	2176.40803927	3596.02620756	396.276649065	5.89313480863	0.0738488071257
990.810102107	1793.37357537	3160.18367748	376.0	9.14791924353	0.0694853662714	0.0122852486336	1006.09628983	2004.65704757	3449.27472824	438.521390841	1.95603101515	0.0245116668565
990.810102107	1793.37357537	3160.18367748	376.0	15.7931815531	0.408035403263	0.0721420444242	1165.60094511	2173.99318895	3659.27722308	319.683089021	7.81048126864	0.0978757051208
990.810102107	1793.37357537	3160.18367748	376.0	7.5661292112	0.151215248024	0.0267353691697	1052.47646029	1913.21180413	3399.28725783	433.598993411	0.697212932273	0.00873700416382
990.810102107	1793.37357537	3160.18367748	376.0	-1.6517035455	0.410210506038	0.0725266099785	1221.19248357	1540.37997629	3107.98681164	346.414351769	-3.14692334536	-0.0394351296411
990.810102107	1793.37357537	3160.18367748	376.0	-6.34499100491	-0.144244554653	-0.0255029269189	929.317974434	1584.79393348	2959.67030741	445.558399496	-3.89661668894	-0.0488297830695
990.810102107	1793.37357537	3160.18367748	376.0	-9.54565781657	0.21685798687	0.0383412282302	1111.48996349	1463.85293082	2858.52335725	283.180462944	-4.58342725532	-0.0574364317709
990.810102107	1793.37357537	3160.18367748	376.0	-11.530594488	-0.158280768357	-0.0279845771493	921.734601088	1562.54413482	2795.79571255	311.516976642	-4.77969957618	-0.0598959846639
990.810102107	1793.37357537	3160.18367748	376.0	17.6259733937	0.481918636125	0.0852048508001	1205.99194727	2188.4786779	3717.19681167	322.726186493	8.76771852652	0.10987115948
990.810102107	1793.37357537	3160.18367748	376.0	-7.86069848036	-0.304722538863	-0.0538759792898	856.375743063	1641.00515908	2911.77116717	414.390265022	-4.04439133376	-0.0506815956612
990.810102107	1793.37357537	3160.18367748	376.0	-16.7671104468	-0.136760997115	-0.0241798085423	942.364703746	1367.20907644	2630.31218996	320.738409767	-6.28669834769	-0.0787806810488
990.810102107	1793.37357537	3160.18367748	376.0	-2.34392444	0.212534704202	0.0375768571785	1107.71576595	1586.46752302	3086.11135992	391.928070949	-3.17855799374	-0.0398315538063
990.810102107	1793.37357537	3160.18367748	376.0	-10.3405699104	-0.42835093414	-0.0757338992469	804.401876352	1660.77149241	2833.40267501	368.229306248	-4.42190239612	-0.0554123107283
990.810102107	1793.37357537	3160.18367748	376.0	10.1481033293	-0.0146226931262	-0.00258534178328	955.226670876	2214.01694069	3480.88238247	311.6387709	5.44205240582	0.0681961454363
990.810102107	1793.37357537	3160.18367748	376.0	-2.57858220035	-0.403691639034	-0.0713740521631	812.139072899	1844.8552154	3078.69574367	421.701455377	-2.97205256512	-0.0372437664802
990.810102107	1793.37357537	3160.18367748	376.0	1.77662082041	0.410607653919	0.072596827072	1208.65555538	1690.18816979	3216.32815866	317.484433489	-1.86443410505	-0.0233638359029
990.810102107	1793.37357537	3160.18367748	376.0	-8.27534691575	-0.521163852238	-0.0921435382316	765.116359884	1830.01243086	2898.66751499	303.538724249	-3.93939089261	-0.0493658006593
990.810102107	1793.37357537	3160.18367748	376.0	18.4499871667	0.447245208417	0.079074471078	1186.32607192	2204.89162494	3743.23716042	352.019463556	8.91909037444	0.111768049805
990.810102107	1793.37357537	3160.18367748	376.0	-0.828677683078	0.146545008222	0.025909654919	1072.61264544	1602.41015242	3133.9959406	458.973142742	-2.96889540542	-0.0372042030754
990.810102107	1793.37357537	3160.18367748	376.0	7.13397749875	-0.177632796902	-0.031406081489	886.724268707	2167.45116456	3385.63046995	331.455036683	3.42194206264	0.0428814794817
990.810102107	1793.37357537	3160.18367748	376.0	-8.52319212333	-0.3113788344	-0.0550528349364	855.422206792	1586.7289303	2890.8351512	448.684014103	-4.31636913016	-0.0540898387238
990.810102107	1793.37357537	3160.18367748	376.0	5.43448871957	0.474298460476	0.0838575778777	1228.11277071	1803.21806707	3331.92350295	300.592665169	0.573542386427	0.00718724795021
990.810102107	1793.37357537	3160.18367748	376.0	9.39923155136	0.06504513518	0.0115002007037	1004.0425118	2005.82313102	3457.21665878	447.351015964	1.97155498447	0.0247062028129
990.810102107	1793.37357537	3160.18367748	376.0	-14.8600283947	-0.111952791343	-0.0197936335471	954.483248561	1372.67997691	2690.57948568	363.416260209	-5.90393197847	-0.0739841100059
990.810102107	1793.37357537	3160.18367748	376.0	-7.79597359749	-0.127528368424	-0.0225474484484	932.693064233	1686.17075364	2913.81659235	294.952774483	-4.03312082162	-0.0505403611731
990.810102107	1793.37357537	3160.18367748	376.0	9.79847569496	0.246511470886	0.0435840648667	1094.18007376	1970.14966501	3469.83350703	405.503768269	2.45060291315	0.0307093096886
990.810102107	1793.37357537	3160.18367748	376.0	1.04306690584	0.261089314231	0.0461614770564	1121.26105956	1756.71962132	3193.14650758	315.165826712	-1.81278833495	-0.0227166458013
990.810102107	1793.37357537	3160.18367748	376.0	14.2982175781	0.41805384003	0.0739133380533	1177.96223981	2053.99310485	3612.03361556	380.078270896	5.50431857721	0.0689764232733
990.810102107	1793.37357537	3160.18367748	376.0	2.36429434401	-0.204504566038	-0.0361571014918	890.508906871	1928.28560933	3234.89972143	416.105205225	-1.30145703002	-0.0163089853386
990.810102107	1793.37357537	3160.18367748	376.0	5.18463021312	0.340620092626	0.0602227886538	1148.22315751	1877.32962424	3324.02751521	298.474733463	0.932484539318	0.0116852699163
990.810102107	1793.37357537	3160.18367748	376.0	13.3994277049	0.0615618563261	0.0108843451779	990.933427245	2208.09153672	3583.63020469	384.605240722	6.07548321831	0.0761338749162
990.810102107	1793.37357537	3160.18367748	376.0	-5.6250896359	0.080711427564	0.0142700543784	1042.28818799	1486.64553874	2982.42051296	453.486786231	-3.9115709156	-0.0490171793935
990.810102107	1793.37357537	3160.18367748	376.0	-0.0983955069519	0.406491371232	0.0718690543196	1219.52396349	1549.4002589	3157.07419873	388.149976345	-2.87916464725	-0.0360797574843
990.810102107	1793.37357537	3160.18367748	376.0	22.5234312624	0.465937195357	0.0823792778213	1197.70493623	2206.64011916	3871.96547584	467.620420455	9.40924062738	0.117910283551
990.810102107	1793.37357537	3160.18367748	376.0	-4.55428135582	0.189174888684	0.0334467624971	1095.22310158	1560.17901357	3016.26002145	360.857906289	-3.55439107878	-0.0445412415887
990.810102107	1793.37357537	3160.18367748	376.0	5.57999108001	0.315893558859	0.0558510535466	1149.7906475	1776.49379906	3336.5216448	410.237198236	-0.721324840742	-0.00903915840529
990.810102107	1793.37357537	3160.18367748	376.0	12.7612836358	0.296867888708	0.0524872504788	1117.602377	2006.15661425	3563.46367998	439.70468873	3.67172921089	0.0460116442467
990.810102107	1793.37357537	3160.18367748	376.0	-15.3070761033	-0.397538565017	-0.0702861677895	829.954575575	1405.56750107	2676.45195697	440.929880322	-6.31061250977	-0.0790803572653
990.810102107	1793.37357537	3160.18367748	376.0	7.55767733523	0.367844684085	0.0650361888411	1175.37707388	1793.0154311	3399.02016303	430.627658052	0.0138031039173	0.000172971227034
990.810102107	1793.37357537	3160.18367748	376.0	-3.30950913396	-0.186905716171	-0.033045565094	904.534380236	1811.93592431	3055.59711002	339.126805479	-3.16700417893	-0.0396867691596
990.810102107	1793.37357537	3160.18367748	376.0	19.3608054064	0.527125919855	0.0931976520252	1236.03203197	2118.74796498	3772.02068976	417.24069281	7.93236638837	0.0994030875736
990.810102107	1793.37357537	3160.18367748	376.0	1.37503725664	-0.357078628008	-0.0631327135799	818.000983629	2078.76314439	3203.63738042	306.873252406	0.363014223604	0.0045490504211
990.810102107	1793.37357537	3160.18367748	376.0	2.00837109692	-0.163189473764	-0.0288524529286	913.564376624	1864.17749513	3223.65189307	445.91002131	-2.03140802174	-0.0254562408739
990.810102107	1793.37357537	3160.18367748	376.0	-11.6710283961	-0.0618655362664	-0.0109380368222	968.19408324	1516.37513512	2791.35774311	306.788524752	-4.8730822576	-0.0610661937043
990.810102107	1793.37357537	3160.18367748	376.0	5.14010265816	0.00996105586679	0.0017611484913	975.890897168	2020.17751362	3322.62036269	326.551951903	1.51675824723	0.0190069955794
990.810102107	1793.37357537	3160.18367748	376.0	1.41616823966	-0.126941342601	-0.0224436602901	919.877271662	1955.64723841	3204.93719504	329.412684961	-0.654059749783	-0.00819623746595
990.810102107	1793.37357537	3160.18367748	376.0	16.1625851912	0.199237687944	0.0352258995657	1056.8963944	2209.8033433	3670.95105655	404.251318849	7.17493777683	0.0899115009628
990.810102107	1793.37357537	3160.18367748	376.0	-15.2243688099	-0.474554808131	-0.0839029010133	798.629540758	1417.86084838	2679.06565935	462.575270214	-6.38331539884	-0.0799914210381
990.810102107	1793.37357537	3160.18367748	376.0	-8.64281562149	0.291038925882	0.051456670064	1160.59119181	1351.27836932	2887.05482894	375.185267804	-4.53701550672	-0.0568548309112
990.810102107	1793.37357537	3160.18367748	376.0	-1.179115697	-0.463808399786	-0.0820028995378	783.067561875	1983.45459802	3122.92145569	356.399295791	-1.86847449008	-0.0234144672943
990.810102107	1793.37357537	3160.18367748	376.0	-8.53802377723	0.300542437033	0.0531369230964	1164.49879206	1366.95688192	2890.36644369	358.910769715	-4.4745736863	-0.0560723519586
990.810102107	1793.37357537	3160.18367748	376.0	4.48524861283	0.177260744377	0.0313403013396	1079.97983249	1778.48788475	3301.92577204	443.458054795	-1.49675962321	-0.0187563862558
990.810102107	1793.37357537	3160.18367748	376.0	-4.25271795195	0.393040067664	0.0694908181867	1212.45817732	1476.22766084	3025.78997891	337.104140756	-3.6046923838	-0.045171583757
990.810102107	1793.37357537	3160.18367748	376.0	-14.5884738524	-0.544376306981	-0.0962475790277	760.524156645	1597.62053634	2699.161108	341.016415021	-5.34291621364	-0.0669538372636
990.810102107	1793.37357537	3160.18367748	376.0	-5.64859680999	-0.150333518323	-0.0265794763655	920.780668627	1778.30451694	2981.67764308	282.592457514	-3.67607513478	-0.0460661044458
990.810102107	1793.37357537	3160.18367748	376.0	9.92151144931	0.27390342438	0.0484270552298	1107.36576456	1976.10916773	3473.72166286	390.24673058	2.73824566588	0.0343138554621
990.810102107	1793.37357537	3160.18367748	376.0	-12.3614233302	0.0314793467938	0.00556565537372	1022.38765309	1379.53624782	2769.5399951	367.616094187	-5.28860734797	-0.0662732750372
990.810102107	1793.37357537	3160.18367748	376.0	-5.71187596098	-0.348536382198	-0.0616224155229	836.996210976	1694.87669627	2979.67790568	447.804998433	-3.6449760283	-0.0456763913321
990.810102107	1793.37357537	3160.18367748	376.0	-0.0938230403605	0.406794408266	0.0719226322959	1219.4869705	1555.14286618	3157.21869707	382.588860399	-2.87676917076	-0.0360497389819
990.810102107	1793.37357537	3160.18367748	376.0	18.5706981943	0.348870176313	0.0616814314556	1133.82606232	2200.28830479	3747.05185061	412.937483498	8.16489327198	0.102316958295
990.810102107	1793.37357537	3160.18367748	376.0	-4.0906969657	-0.00443965775152	-0.000784946561443	995.672003175	1590.62799304	3030.91013968	444.610143456	-3.49086325894	-0.0437451536207
990.810102107	1793.37357537	3160.18367748	376.0	-16.2469900883	-0.368140870144	-0.0650885555418	832.919047787	1505.58421225	2646.74894863	308.245688591	-5.84986153814	-0.0733065355657
990.810102107	1793.37357537	3160.18367748	376.0	1.70141304226	0.0394559128815	0.00697593933549	1014.58926567	1740.02060513	3213.95145473	459.341583937	-2.4743692597	-0.0310071335802
990.810102107	1793.37357537	3160.18367748	376.0	-4.59474554372	0.322667381445	0.0570486883743	1176.42538648	1404.97489203	3014.98127879	433.581000282	-3.78122419749	-0.0473837618733
990.810102107	1793.37357537	3160.18367748	376.0	-13.2948459527	-0.44324677992	-0.0783675353465	797.927574782	1644.52781059	2740.04212574	297.586740362	-5.00735603515	-0.0627488224956
990.810102107	1793.37357537	3160.18367748	376.0	-0.84826475269	-0.25528452076	-0.0451351698656	871.62797475	1888.52609621	3133.37695322	373.222882263	-2.37100420814	-0.0297118321822
990.810102107	1793.37357537	3160.18367748	376.0	10.9152709957	0.0682583148368	0.0120683017745	1002.81779892	2046.92160934	3505.12628984	455.386881581	2.85954725719	0.0358339255287
990.810102107	1793.37357537	3160.18367748	376.0	11.979652237	0.321563342969	0.0568534906239	1128.71395735	2020.82210911	3538.76269209	389.226625632	4.03834681529	0.0506058498157
990.810102107	1793.37357537	3160.18367748	376.0	-3.50412449492	0.351839136769	0.0622063537427	1190.75969035	1449.01556184	3049.44690715	409.671654966	-3.50616669121	-0.043936925955
990.810102107	1793.37357537	3160.18367748	376.0	-17.0859058644	-0.325059380472	-0.0574716019221	852.872265186	1462.87271436	2620.2376692	304.492689655	-6.1304396338	-0.076822551802
990.810102107	1793.37357537	3160.18367748	376.0	-1.58113320225	-0.114671027584	-0.0202742269421	933.526210061	1852.3416642	3110.2169641	324.34908984	-2.44961424191	-0.0306969203247
990.810102107	1793.37357537	3160.18367748	376.0	-1.85135223925	0.385170649048	0.0680994782616	1210.02674646	1462.52587074	3101.6775462	429.124929004	-3.23608287515	-0.0405524169818
990.810102107	1793.37357537	3160.18367748	376.0	-1.97021390121	0.272843114823	0.0482395889008	1135.32049346	1679.51320926	3097.92129936	283.087596636	-3.07590824522	-0.0385452161055
990.810102107	1793.37357537	3160.18367748	376.0	6.02659504542	0.15075752152	0.02665444157	1056.96338745	1865.06189913	3350.63515041	428.609863837	-0.228821870571	-0.00286744198711
990.810102107	1793.37357537	3160.18367748	376.0	5.09348202631	-0.474194342278	-0.0838391694267	773.477060676	2115.46667189	3321.14706509	432.203332529	0.891005514634	0.0111654826395
990.810102107	1793.37357537	3160.18367748	376.0	0.491219150115	-0.0728876353232	-0.0128867813513	959.22489979	1755.4163843	3175.70710488	461.065820789	-2.63324985535	-0.032998118488
990.810102107	1793.37357537	3160.18367748	376.0	-3.2834421779	-0.466306309956	-0.0824445385353	784.128848894	1940.3954293	3056.42087371	331.896595523	-2.7067173512	-0.0339187637995
990.810102107	1793.37357537	3160.18367748	376.0	-7.1101437517	0.220128568612	0.0389194781845	1121.67722973	1372.8095996	2935.49007519	441.003245864	-4.33554348378	-0.0543301188443
990.810102107	1793.37357537	3160.18367748	376.0	-10.8328115882	-0.0465907754449	-0.00823740725687	977.036709255	1497.75399464	2817.84693386	343.056229965	-4.73496704552	-0.0593354266356
990.810102107	1793.37357537	3160.18367748	376.0	-5.17826308649	-0.0812142419305	-0.0143589536652	957.237980146	1627.03717214	2996.54105264	412.265900357	-3.59464587189	-0.0450456876177
990.810102107	1793.37357537	3160.18367748	376.0	-0.50276420457	0.0272954609046	0.0048259301458	997.285676251	1846.81679969	3144.29540515	300.192929211	-1.84822864239	-0.0231607599297
990.810102107	1793.37357537	3160.18367748	376.0	2.51174224279	-0.0350155414969	-0.00619086660129	959.827252751	1958.44890733	3239.55934586	321.283185773	-0.0533622465176	-0.000668699831047
990.810102107	1793.37357537	3160.18367748	376.0	8.47688955423	-0.236250103253	-0.0417698202356	860.76523014	2223.49851368	3428.06895753	343.805213707	4.31849414327	0.0541164679608
990.810102107	1793.37357537	3160.18367748	376.0	1.51424269668	0.33264408205	0.0588126029084	1169.42122467	1682.14059552	3208.03652802	356.474707834	-2.3048682579	-0.028883060876
990.810102107	1793.37357537	3160.18367748	376.0	6.00063416388	0.207342958259	0.0366589388718	1080.69449161	1894.28966507	3349.81473887	374.830582189	0.553153251021	0.00693174500026
990.810102107	1793.37357537	3160.18367748	376.0	2.64170268357	-0.0231557391357	-0.00409401328425	981.42695577	1803.58570597	3243.66633449	458.653672754	-2.15481264435	-0.0270026647161
990.810102107	1793.37357537	3160.18367748	376.0	-9.90277705038	-0.201109031206	-0.0355567594071	907.425789771	1491.66218421	2847.23773352	448.149759535	-4.76463489941	-0.0597072042533
990.810102107	1793.37357537	3160.18367748	376.0	-7.4919470995	-0.473654409105	-0.0837437074089	783.046787028	1858.17054626	2923.42438812	282.207054829	-3.86534265907	-0.0484378779332
990.810102107	1793.37357537	3160.18367748	376.0	-1.5110200643	-0.548707084889	-0.0970132752632	747.494114686	2059.3177819	3112.43266805	305.620771457	-1.06324504968	-0.0133238728031
990.810102107	1793.37357537	3160.18367748	376.0	1.51340612077	-0.105050906767	-0.0185733569248	943.448061298	1797.79706518	3208.01009068	466.764964202	-2.45210404724	-0.0307281208927
990.810102107	1793.37357537	3160.18367748	376.0	-1.5051988747	0.0165662438609	0.00292896815079	1001.95545841	1751.94826202	3112.61662833	358.712907898	-2.9366220017	-0.0367997744573
990.810102107	1793.37357537	3160.18367748	376.0	-11.0572024836	-0.487665038006	-0.0862208341595	782.798143341	1608.68723745	2810.75576941	419.270388618	-4.72256174248	-0.0591799717103
990.810102107	1793.37357537	3160.18367748	376.0	-9.55523975939	-0.356965376143	-0.0631126902657	836.471713275	1579.80170697	2858.22055026	441.947130012	-4.51889985654	-0.0566278177511
990.810102107	1793.37357537	3160.18367748	376.0	-2.99689396825	0.0434165668486	0.00767619640181	1016.00560314	1701.41793556	3065.47632346	348.052784757	-3.20477182747	-0.0401600479633
990.810102107	1793.37357537	3160.18367748	376.0	-4.6862602826	-0.152596707419	-0.0269796158803	923.67494522	1648.44414655	3012.08924495	439.970153179	-3.51720778098	-0.0440752854759
990.810102107	1793.37357537	3160.18367748	376.0	0.371487275987	-0.294852811308	-0.0521309779541	853.474916004	1921.0674625	3171.92335774	397.380979238	-1.95730707527	-0.0245276575849
990.810102107	1793.37357537	3160.18367748	376.0	-8.05679938258	-0.4237136995	-0.0749140204209	807.453315426	1642.29174471	2905.57401846	455.828958328	-4.15667468128	-0.0520886551538
990.810102107	1793.37357537	3160.18367748	376.0	5.56628967465	-0.0919454208195	-0.0162562625211	930.274726654	2035.95030052	3336.08865522	369.863628044	1.31676186038	0.0165007751927
990.810102107	1793.37357537	3160.18367748	376.0	-2.91933869937	-0.331849128643	-0.0586720524475	842.920573844	1764.74489738	3067.92721241	460.261741189	-3.12757263415	-0.0391926395257
990.810102107	1793.37357537	3160.18367748	376.0	11.5948669493	0.282528871544	0.0499520635687	1108.62422695	2021.04356246	3526.60277024	396.934980835	3.7561310306	0.0470693111603
990.810102107	1793.37357537	3160.18367748	376.0	16.3057983959	0.319514751134	0.0564912926333	1116.82043079	2221.06107091	3675.47685687	337.595355173	8.16813363012	0.102357564287
990.810102107	1793.37357537	3160.18367748	376.0	-6.59808719761	-0.340847715509	-0.0602630331522	837.621405607	1795.72296071	2951.67200284	318.327636516	-3.69122061875	-0.0462558974781
990.810102107	1793.37357537	3160.18367748	376.0	-7.78674961735	-0.147642223898	-0.0261036463752	930.635496016	1515.65734197	2914.10808707	467.815249078	-4.333542705	-0.0543050464285
990.810102107	1793.37357537	3160.18367748	376.0	3.58871588972	-0.425440304037	-0.0752192899641	796.564935614	2020.45836534	3273.59369126	456.570390308	-0.674187445891	-0.00844846423422
990.810102107	1793.37357537	3160.18367748	376.0	12.0905299123	0.213200633114	0.0376945956708	1065.23347056	2153.70802927	3542.26663029	323.325130454	5.81999602095	0.0729322809643
990.810102107	1793.37357537	3160.18367748	376.0	4.00278366881	-0.283188956086	-0.0500687687563	844.473187088	2137.87254502	3286.67899363	304.33326152	2.03265702812	0.0254718925829
990.810102107	1793.37357537	3160.18367748	376.0	6.0185324406	0.400543230198	0.0708174027931	1209.60439571	1675.94138601	3350.38035729	464.834575571	-1.57413719893	-0.0197260300618
990.810102107	1793.37357537	3160.18367748	376.0	-20.3167416958	-0.571643633358	-0.101068534894	758.041242581	1432.20850327	2518.13732261	327.88757676	-7.15317287465	-0.0896387578277
990.810102107	1793.37357537	3160.18367748	376.0	-8.53283782895	0.104745515335	0.018519362683	1050.39458398	1532.21522814	2890.53032918	307.92051707	-4.28726092259	-0.0537250742179
990.810102107	1793.37357537	3160.18367748	376.0	-12.6031275243	-0.514695019993	-0.0909998267314	776.237992774	1519.45300591	2761.90169861	466.210699922	-5.4161089811	-0.0678710398634
990.810102107	1793.37357537	3160.18367748	376.0	-8.50707193956	0.313529535707	0.0554330862282	1173.05753656	1350.2072658	2891.34457861	368.079776251	-4.50067559166	-0.0563994435045
990.810102107	1793.37357537	3160.18367748	376.0	-5.43406088704	0.26003650176	0.0459753362376	1143.33875612	1379.68552896	2988.4573723	465.433087225	-4.05029431455	-0.0507555678515
990.810102107	1793.37357537	3160.18367748	376.0	-6.32857714602	0.108836912286	0.0192427355527	1051.32658375	1586.17365739	2960.1890155	322.688774354	-3.84684789685	-0.0482061139957
990.810102107	1793.37357537	3160.18367748	376.0	-14.0790428653	-0.467368536125	-0.0826323437278	795.140516968	1500.06792792	2715.2600629	420.051618017	-5.63325231122	-0.0705921342259
990.810102107	1793.37357537	3160.18367748	376.0	12.956985135	0.385030917931	0.0680747733258	1164.4608186	1994.51795219	3569.64820681	410.669436021	4.0631339251	0.0509164652269
990.810102107	1793.37357537	3160.18367748	376.0	3.32990625657	0.136781381897	0.0241834126408	1040.85573904	1931.76711172	3265.41483148	292.791980719	0.462607567384	0.00579708731057
990.810102107	1793.37357537	3160.18367748	376.0	-8.91250709038	-0.193691391849	-0.0342452955885	902.308871056	1689.62134279	2878.53208316	286.601869312	-4.2255724776	-0.0529520360601
990.810102107	1793.37357537	3160.18367748	376.0	5.60242356158	-0.011292149411	-0.00199649034848	977.271127706	1906.11266506	3337.23055242	453.846759653	-0.458204390823	-0.00574190965944
990.810102107	1793.37357537	3160.18367748	376.0	-7.86851420998	0.179609779002	0.0317556186354	1097.62742234	1401.88802868	2911.52417576	412.008724742	-4.37762967812	-0.0548575147635
990.810102107	1793.37357537	3160.18367748	376.0	10.6480291539	-0.263439091289	-0.0465769256169	851.19625475	2204.01465926	3496.68095678	441.470042761	3.99872520054	0.0501093383527
990.810102107	1793.37357537	3160.18367748	376.0	-7.80928931118	0.293734922003	0.0519333313301	1162.01395079	1358.81871958	2913.39579134	392.56312097	-4.38660599125	-0.0549699998904
990.810102107	1793.37357537	3160.18367748	376.0	-2.33895518984	-0.5564450969	-0.0983813820545	749.197805488	1979.59682265	3086.26839735	357.473769208	-2.35313306979	-0.0294878830801
990.810102107	1793.37357537	3160.18367748	376.0	15.3506800957	0.252266205185	0.0446015214259	1089.6476507	2090.27004176	3645.29336425	465.375671792	5.15287816004	0.0645724080206
990.810102107	1793.37357537	3160.18367748	376.0	10.723743398	0.296562767579	0.0524333040274	1111.27004392	2073.42429261	3499.07366596	314.379329432	4.70909041183	0.059011158043
990.810102107	1793.37357537	3160.18367748	376.0	-6.69715402001	-0.0457832025566	-0.00809462562881	974.494886634	1598.35447098	2948.54130928	375.691951666	-3.86246983175	-0.0484018775908
990.810102107	1793.37357537	3160.18367748	376.0	3.48891249222	0.411497237347	0.0727541084419	1204.32709962	1729.99486066	3270.43972058	336.117760299	-1.10886585232	-0.0138955620591
990.810102107	1793.37357537	3160.18367748	376.0	17.6475319403	0.461768771341	0.0816422863049	1197.68977313	2137.0958284	3717.87810133	383.092499808	7.66523533121	0.0960555805917
990.810102107	1793.37357537	3160.18367748	376.0	10.9695795289	-7.89970552866e-05	-1.39669475401e-05	961.493977983	2224.78025064	3506.84253924	320.568310616	5.81039386962	0.0728119532534
990.810102107	1793.37357537	3160.18367748	376.0	-9.96944571388	-0.355344026803	-0.0628260301985	837.980436551	1558.69217469	2845.1308813	448.458270055	-4.66053955627	-0.0584027513317
990.810102107	1793.37357537	3160.18367748	376.0	12.2623718542	0.126380877434	0.022344568146	1027.80138764	2084.22264376	3547.69715129	435.673119891	4.00905194184	0.0502387461383
990.810102107	1793.37357537	3160.18367748	376.0	5.00990969706	0.404174112183	0.0714593550536	1200.03460744	1742.36195766	3318.50602598	376.10946089	-0.790427633547	-0.00990510818981
990.810102107	1793.37357537	3160.18367748	376.0	4.86242124518	-0.309031987186	-0.0546379043822	838.588703241	2069.1618518	3313.84512	406.094564957	0.783240502361	0.00981504388924
990.810102107	1793.37357537	3160.18367748	376.0	18.8526227469	0.298989900764	0.0528624294138	1107.46345929	2211.78544015	3755.96118431	436.712284869	8.07114847501	0.101142211466
990.810102107	1793.37357537	3160.18367748	376.0	18.6138878755	0.534449365002	0.0944924619877	1234.63914755	2215.59385439	3748.41672387	298.183721924	9.73213454689	0.121956573269
990.810102107	1793.37357537	3160.18367748	376.0	-8.89645976847	-0.100932138242	-0.0178451446679	955.513410537	1454.17916459	2879.039208	469.346632875	-4.68149524226	-0.0586653539131
990.810102107	1793.37357537	3160.18367748	376.0	-4.42424680724	-0.514804632983	-0.0910192066802	767.349784908	1907.24437285	3020.36935203	345.775194271	-3.21799990206	-0.040325813309
990.810102107	1793.37357537	3160.18367748	376.0	8.1352900405	0.485211213406	0.0857869896404	1237.29951912	1798.39626205	3417.27378546	381.578004295	0.885210298548	0.0110928608841
990.810102107	1793.37357537	3160.18367748	376.0	1.16885041333	-0.46920490691	-0.0829570203165	781.668691458	1987.42111492	3197.12149746	428.03169108	-1.57440146615	-0.0197293416811
990.810102107	1793.37357537	3160.18367748	376.0	-12.555404464	-0.29568952618	-0.0522789119837	859.091646837	1618.03778236	2763.40983497	286.280405775	-4.92475966619	-0.0617137802781
990.810102107	1793.37357537	3160.18367748	376.0	-5.34322539264	-0.495737967084	-0.087648155425	776.010033366	1802.16537673	2991.32794077	413.152530679	-3.42528895558	-0.042923420496
990.810102107	1793.37357537	3160.18367748	376.0	-18.6091162546	-0.348604374183	-0.0616344367367	850.177045345	1380.04983872	2572.10142308	341.874539011	-6.84657703942	-0.0857967047546
990.810102107	1793.37357537	3160.18367748	376.0	3.15747070467	0.0986508566112	0.0174418063315	1028.3670754	1884.18281312	3259.96555131	347.415662793	-0.497913001599	-0.00623951129823
990.810102107	1793.37357537	3160.18367748	376.0	-6.27992491208	-0.0677163339465	-0.0119724777133	962.211512422	1654.44879571	2961.72651545	345.06620732	-3.74273069119	-0.0469013871076
990.810102107	1793.37357537	3160.18367748	376.0	-14.5157433348	-0.597368956718	-0.105616859391	743.930357198	1535.55200965	2701.45952595	421.977159098	-5.67019524135	-0.0710550782124
990.810102107	1793.37357537	3160.18367748	376.0	1.54229536642	0.00114150391087	0.00020182176642	988.201819251	1838.53907571	3208.92304391	382.182148949	-1.78789150934	-0.0224046555055
990.810102107	1793.37357537	3160.18367748	376.0	11.9458405216	0.211477299989	0.0373899045241	1066.68547625	2114.71980354	3537.69417978	356.288899988	5.07379246698	0.0635813592354
990.810102107	1793.37357537	3160.18367748	376.0	-3.53220421724	0.202424835036	0.0357893979909	1100.60384704	1615.3770756	3048.55953635	332.578613708	-3.37955255544	-0.0423502826496
990.810102107	1793.37357537	3160.18367748	376.0	6.61593324845	0.105266512428	0.0186114767376	1034.59050134	1874.81191289	3369.25932011	459.856905878	-0.266530805791	-0.00333998503498
990.810102107	1793.37357537	3160.18367748	376.0	-4.74161285599	0.0441266760907	0.00780174612637	1016.88634339	1658.38738331	3010.34000196	335.066275257	-3.51562935268	-0.0440555056727
990.810102107	1793.37357537	3160.18367748	376.0	13.4471597219	-0.066773474381	-0.0118057769415	932.308930003	2237.65561445	3585.1386241	415.174079645	5.91893488436	0.0741721163453
990.810102107	1793.37357537	3160.18367748	376.0	-12.5567028955	-0.0651811473672	-0.0115242481201	971.300587508	1439.49940883	2763.36880215	352.568805803	-5.19659813575	-0.0651202773903
990.810102107	1793.37357537	3160.18367748	376.0	5.17431819397	-0.288572580814	-0.0510206118837	842.012012439	2153.74627013	3323.70163647	327.943353899	2.43083805531	0.0304616297657
990.810102107	1793.37357537	3160.18367748	376.0	18.6518016853	0.340440722179	0.0601910753499	1128.31399147	2223.70926761	3749.6148699	397.591610818	8.56708871607	0.107357001455
990.810102107	1793.37357537	3160.18367748	376.0	-3.01248415937	-0.0107455042612	-0.00189984163033	988.808953087	1721.6918013	3064.98364479	354.482890405	-3.18078582239	-0.0398594714586
990.810102107	1793.37357537	3160.18367748	376.0	0.721602374296	0.430694254448	0.076148206232	1234.6998317	1538.35330358	3182.98763793	409.934502648	-2.76517338032	-0.0346512954927
990.810102107	1793.37357537	3160.18367748	376.0	-9.85343350692	-0.106875353268	-0.0188959252595	949.423663145	1499.23251846	2848.79708012	400.140898519	-4.61208044472	-0.0577954942947
990.810102107	1793.37357537	3160.18367748	376.0	14.5267681832	0.178948282511	0.0316386638102	1051.83462557	2112.59105348	3619.25623447	454.830555416	5.04621059878	0.0632357217892
990.810102107	1793.37357537	3160.18367748	376.0	2.28343439494	0.429753439766	0.0759818670024	1224.90343711	1658.27248119	3232.34439852	349.168480213	-2.07221895538	-0.0259676560824
990.810102107	1793.37357537	3160.18367748	376.0	5.01182115166	-0.502739670771	-0.0888860804051	762.423924816	2129.46669268	3318.56643146	426.675813967	1.01512918161	0.0127209170627
990.810102107	1793.37357537	3160.18367748	376.0	-4.05494807724	0.267570597967	0.0473073900225	1143.53296423	1446.696613	3032.03987021	441.810292984	-3.64835900378	-0.0457187845085
990.810102107	1793.37357537	3160.18367748	376.0	-0.583794720156	0.417640661392	0.0738402866676	1223.38817499	1603.41296065	3141.73469202	314.933556384	-2.98994932916	-0.0374680367062
990.810102107	1793.37357537	3160.18367748	376.0	-1.8290055599	-0.29246449266	-0.0517087151097	859.553214721	1775.0424156	3102.38374232	467.788111995	-2.95909362209	-0.0370813737104
990.810102107	1793.37357537	3160.18367748	376.0	-11.0649951778	0.039929168509	0.00705961253695	1017.58273533	1509.3729831	2810.50950596	283.553787523	-4.79988719027	-0.060148962284
990.810102107	1793.37357537	3160.18367748	376.0	1.11236496354	-0.115851533036	-0.0204829443132	935.652660216	1842.29867534	3195.33645349	417.38511794	-2.21535067463	-0.0277612866495
990.810102107	1793.37357537	3160.18367748	376.0	18.5331806708	0.416483564905	0.0736357080808	1169.92971432	2198.35793789	3745.86622796	377.578575748	8.58991588073	0.107643056149
990.810102107	1793.37357537	3160.18367748	376.0	-15.6031477918	-0.370600046562	-0.0655233462804	844.473991356	1371.60692158	2667.09554779	451.014634855	-6.56140948175	-0.082223176463
990.810102107	1793.37357537	3160.18367748	376.0	14.8006262619	0.383603581143	0.0678224153364	1163.44660738	2006.19926992	3627.91065277	458.264775465	4.41439326747	0.0553182113718
990.810102107	1793.37357537	3160.18367748	376.0	14.1496050816	0.419348553152	0.0741422477285	1181.83033272	2012.09615182	3607.3371877	413.410703159	4.72265004304	0.0591810782336
990.810102107	1793.37357537	3160.18367748	376.0	-8.48743946083	-0.364255913844	-0.0644016820799	828.420474531	1747.48890797	2891.965001	316.055618503	-4.03013054391	-0.0505028890214
990.810102107	1793.37357537	3160.18367748	376.0	1.96207845422	0.294161582744	0.0520087663975	1149.78054237	1682.72737024	3222.18896053	389.681047915	-2.36126600897	-0.0295897996111
990.810102107	1793.37357537	3160.18367748	376.0	4.68388021915	-0.210159258045	-0.0371568702343	876.157211044	2099.61465221	3308.20289564	332.431032384	1.76966375315	0.0221762375081
990.810102107	1793.37357537	3160.18367748	376.0	-6.35846383133	0.200907868593	0.0355211931742	1105.73047702	1458.84782525	2959.24454134	394.666239068	-3.98242715863	-0.0499051022385
990.810102107	1793.37357537	3160.18367748	376.0	11.1763873264	0.187722696687	0.0331900100224	1051.31999405	2172.88470741	3513.3780455	289.173344043	5.91427317294	0.074113698909
990.810102107	1793.37357537	3160.18367748	376.0	15.3168652659	0.344971387505	0.0609921123594	1132.1974667	2171.32443086	3644.22475351	340.702855953	7.30096080919	0.0914907369573
990.810102107	1793.37357537	3160.18367748	376.0	10.1977439361	0.437699143597	0.0773866944125	1190.20761084	2002.71290062	3482.45111682	289.530605355	4.27018116208	0.0535110421313
990.810102107	1793.37357537	3160.18367748	376.0	-6.74678919992	-0.401808536861	-0.0710411133063	811.777785165	1846.64036629	2946.97274643	288.554594975	-3.74839398133	-0.0469723556557
990.810102107	1793.37357537	3160.18367748	376.0	20.0703096374	0.523426679648	0.0925436137991	1230.49617224	2184.75840093	3794.44232666	379.187753486	9.22410372554	0.11559027225
990.810102107	1793.37357537	3160.18367748	376.0	-8.07270430399	-0.355110779512	-0.0627847912857	836.232023891	1614.64657895	2905.07139373	454.19279089	-4.19806152988	-0.0526072873419
990.810102107	1793.37357537	3160.18367748	376.0	-11.176667123	-0.463035657179	-0.0818662760217	790.386597068	1664.27836611	2806.98046737	352.315504199	-4.56366757723	-0.0571888167573
990.810102107	1793.37357537	3160.18367748	376.0	-19.982168129	-0.510469350307	-0.0902527139863	778.942909076	1452.76713753	2528.71046186	297.000415249	-6.89413975091	-0.0863927287081
990.810102107	1793.37357537	3160.18367748	376.0	-6.27011997717	-0.135271117153	-0.0239163927073	933.418735455	1585.26235197	2962.0363694	443.355281979	-3.8781288058	-0.0485981053358
990.810102107	1793.37357537	3160.18367748	376.0	11.7723876987	0.102471150753	0.0181172473043	1014.32124168	2116.53577994	3532.21275199	401.355730362	4.4347290055	0.0555730451817
990.810102107	1793.37357537	3160.18367748	376.0	-10.4665091784	-0.329862580871	-0.0583208240578	845.735883972	1620.1114211	2829.42276282	363.575457754	-4.50032550368	-0.0563950564371
990.810102107	1793.37357537	3160.18367748	376.0	1.71211499492	-0.0818549277938	-0.0144722291007	946.851573099	1881.00895916	3214.28965609	386.429123834	-1.53697734768	-0.0192603677654
990.810102107	1793.37357537	3160.18367748	376.0	-4.05805206022	0.0774888594712	0.0137002934001	1039.25275421	1523.867359	3031.94177865	468.821665445	-3.60803851182	-0.0452135151857
990.810102107	1793.37357537	3160.18367748	376.0	4.62770741949	0.295399585639	0.0522276495119	1144.12482321	1740.4579888	3306.42773199	421.844919985	-1.42111621497	-0.0178084738718
990.810102107	1793.37357537	3160.18367748	376.0	16.3411624173	0.262824694097	0.0464682981077	1092.03027984	2142.58429489	3676.5944249	441.979850175	6.3003714219	0.0789520228309
990.810102107	1793.37357537	3160.18367748	376.0	-6.33438727269	-0.556979847339	-0.0984759277473	751.796702294	1854.39336216	2960.00540482	353.81534037	-3.53796061648	-0.0443353460711
990.810102107	1793.37357537	3160.18367748	376.0	15.626575417	0.182233191257	0.0322194468275	1050.0728558	2177.32602604	3654.01216316	426.613281323	6.39668118022	0.0801589120328
990.810102107	1793.37357537	3160.18367748	376.0	-9.26550983845	-0.256266918319	-0.0453088610889	874.534714131	1701.52434914	2867.37654793	291.317484662	-4.25589626326	-0.0533320333742
990.810102107	1793.37357537	3160.18367748	376.0	17.0245864261	0.354216513581	0.0626266820335	1141.78140701	2100.66757604	3698.19187888	455.742895826	6.16287165018	0.0772289680474
990.810102107	1793.37357537	3160.18367748	376.0	-5.64253877787	-0.451824573028	-0.0798841182864	793.773819998	1762.07723306	2981.86908803	426.018034973	-3.526282421	-0.0441890027695
990.810102107	1793.37357537	3160.18367748	376.0	-7.88419687696	0.0575295368632	0.0101714174086	1030.93110304	1466.79152751	2911.02857467	413.305944126	-4.29060312471	-0.05376695645
990.810102107	1793.37357537	3160.18367748	376.0	9.69544373601	0.339502229678	0.06002514669	1138.95630356	1994.23430166	3466.57750789	333.386902662	3.44824161743	0.0432110478374
990.810102107	1793.37357537	3160.18367748	376.0	-3.50849553038	0.219318057417	0.0387761770539	1115.24084245	1488.20742059	3049.3087744	445.860511363	-3.51065199053	-0.0439931327134
990.810102107	1793.37357537	3160.18367748	376.0	-10.5254846288	-0.172298959065	-0.030463040853	919.592364331	1497.54298175	2827.55903027	410.423684184	-4.77940827068	-0.059892334219
990.810102107	1793.37357537	3160.18367748	376.0	9.98026516344	0.227394025281	0.0402040355872	1077.72818692	2054.61048544	3475.57838814	343.239715781	3.87077539814	0.0485059573702
990.810102107	1793.37357537	3160.18367748	376.0	-7.07675926274	-0.507065279017	-0.0896508626267	771.584696188	1785.77177505	2936.54508636	379.188615123	-3.7094275312	-0.0464840542757
990.810102107	1793.37357537	3160.18367748	376.0	7.4246275712	-0.396659183222	-0.0701306901029	801.875416302	2134.96204994	3394.8155461	457.978079859	1.78570372465	0.0223772396573
990.810102107	1793.37357537	3160.18367748	376.0	10.2276517822	0.318145211775	0.0562491534256	1133.04000699	1943.84447764	3483.39625969	406.511775058	2.47204310107	0.0309779837227
990.810102107	1793.37357537	3160.18367748	376.0	-6.51920887946	0.422539844337	0.0747064788432	1235.35558448	1358.52242545	2954.16470257	360.286692643	-4.10096805613	-0.0513905771445
990.810102107	1793.37357537	3160.18367748	376.0	13.4991051621	0.443511931692	0.07841441508	1189.22809133	2083.26176503	3586.78019542	314.290339058	6.13277033419	0.0768517585739
990.810102107	1793.37357537	3160.18367748	376.0	5.26354992402	-0.541650089	-0.0957655744343	749.570022862	2107.13377116	3326.52152304	469.817729019	0.465431766231	0.00583247827357
990.810102107	1793.37357537	3160.18367748	376.0	9.31576971355	-0.23436974784	-0.0414373670155	866.364124234	2124.6362076	3454.5791114	463.578779562	2.52835483535	0.0316836445533
990.810102107	1793.37357537	3160.18367748	376.0	-5.88147565765	-0.145648040564	-0.0257510679923	925.606550252	1675.86800934	2974.31824375	372.843684166	-3.64185620799	-0.0456372958394
990.810102107	1793.37357537	3160.18367748	376.0	-0.116488144379	-0.443892928772	-0.078481776657	790.708226053	1986.31537937	3156.50243816	379.478832732	-1.63411314273	-0.0204776083049
990.810102107	1793.37357537	3160.18367748	376.0	7.14386096459	0.357594631284	0.0632239447108	1174.74589623	1759.47786624	3385.94280563	451.719043161	-0.590271019678	-0.00739687994584
990.810102107	1793.37357537	3160.18367748	376.0	3.11646663939	-0.373908534266	-0.0661082981376	814.268790352	2046.92258521	3258.66974753	397.478371966	-0.0560620758918	-0.000702532279346
990.810102107	1793.37357537	3160.18367748	376.0	2.49733834966	0.128716936915	0.0227575913923	1046.19608754	1848.64408044	3239.10415638	344.263988401	-0.966010995253	-0.012105400943
990.810102107	1793.37357537	3160.18367748	376.0	13.4425492744	0.334831065594	0.059199269023	1127.48219479	2146.8933987	3584.99292549	310.617332004	6.58519898419	0.0825212905287
990.810102107	1793.37357537	3160.18367748	376.0	-6.32485024485	0.175706456605	0.0310654979852	1088.47674799	1530.72360954	2960.30679242	341.106434888	-3.88245165265	-0.048652276349
990.810102107	1793.37357537	3160.18367748	376.0	13.504756023	0.342955899667	0.0606357672679	1135.09950598	2093.55327948	3586.958773	358.305987537	5.66158993587	0.0709472423042
990.810102107	1793.37357537	3160.18367748	376.0	-18.834880271	-0.633661324621	-0.112033473236	745.870298314	1359.08972549	2564.96686548	460.00684168	-7.79569494211	-0.0976904128084
990.810102107	1793.37357537	3160.18367748	376.0	-2.18954372928	-0.303970695713	-0.0537430508687	854.263842356	1793.23739636	3090.99007394	443.488835221	-2.97399976981	-0.0372681675415
990.810102107	1793.37357537	3160.18367748	376.0	-12.6677041703	-0.311278904347	-0.0550351669637	861.831838565	1453.49001868	2759.86095798	444.539100732	-5.48380905543	-0.0687194117222
990.810102107	1793.37357537	3160.18367748	376.0	-6.41188154969	-0.261372737382	-0.0462115872316	875.656071351	1629.50129936	2957.55644333	452.399072614	-3.86142063506	-0.0483887297627
990.810102107	1793.37357537	3160.18367748	376.0	7.58054143233	0.0515825204006	0.00911996471016	994.316101473	2041.02182775	3399.74271049	364.404781267	2.36795629207	0.0296736377453
990.810102107	1793.37357537	3160.18367748	376.0	2.59339786764	-0.420875218551	-0.0744121673535	790.863431714	2146.4282575	3242.13981359	304.84812437	1.42056412673	0.0178015554728
990.810102107	1793.37357537	3160.18367748	376.0	-23.0110717469	-0.594248453198	-0.105065143776	751.522346084	1395.4122602	2432.99154412	286.056937838	-7.94029435582	-0.0995024355365
990.810102107	1793.37357537	3160.18367748	376.0	-4.69702574961	-0.366588049835	-0.0648140116399	825.73703934	1876.8401573	3011.74903641	309.171839778	-3.30114510163	-0.0413677331032
990.810102107	1793.37357537	3160.18367748	376.0	9.09698810604	0.108009836204	0.0190965056938	1024.69508775	1996.39594461	3447.66521075	426.574178389	2.02657562817	0.0253956845635
990.810102107	1793.37357537	3160.18367748	376.0	-7.56187849783	-0.11929939301	-0.021092537661	936.503774294	1688.38191047	2921.21442748	296.32874272	-3.99152327415	-0.0500190886485
990.810102107	1793.37357537	3160.18367748	376.0	-8.36043511998	0.102833408264	0.0181812956619	1051.57239603	1495.97755931	2895.97857145	348.428616106	-4.27201100083	-0.0535339724414
990.810102107	1793.37357537	3160.18367748	376.0	0.351257916262	0.0384272035178	0.00679406002789	1007.34595557	1812.74668198	3171.28407282	351.191435264	-2.11391773183	-0.0264901971407
990.810102107	1793.37357537	3160.18367748	376.0	-10.0467468343	0.194635963597	0.0344122990802	1102.76961808	1416.80122683	2842.68802391	323.117178998	-4.68853651305	-0.0587535903891
990.810102107	1793.37357537	3160.18367748	376.0	0.142545823246	-0.216164193322	-0.0382185631757	879.917365698	1980.44297273	3164.68838732	304.328048887	-0.814903575588	-0.0102118242555
990.810102107	1793.37357537	3160.18367748	376.0	17.3593195365	0.305486490699	0.0540110485677	1110.1607558	2216.7764046	3708.77006	381.832899596	8.09353975527	0.101422803951
990.810102107	1793.37357537	3160.18367748	376.0	-15.3789280978	-0.248834962307	-0.0439948660373	894.76384782	1370.58649939	2674.18130196	408.830954749	-6.24701597072	-0.0782834081544
990.810102107	1793.37357537	3160.18367748	376.0	-1.66244056956	-0.380739474073	-0.067316031484	813.451491227	1990.00409903	3107.64750195	304.191911702	-1.55100371627	-0.0194361367953
990.810102107	1793.37357537	3160.18367748	376.0	12.835402011	0.262216227604	0.0463607191661	1092.2653944	2113.78252904	3565.80595677	359.758033332	5.45621641239	0.068373639253
990.810102107	1793.37357537	3160.18367748	376.0	17.9812692624	0.508529152076	0.0899096803528	1230.80094288	2032.31235442	3728.42481371	465.311516422	6.04060001199	0.0756967420049
990.810102107	1793.37357537	3160.18367748	376.0	3.87742850933	0.416319728069	0.0736067411721	1215.80280329	1679.56491015	3282.71754034	387.349826904	-1.68558776953	-0.0211226537536
990.810102107	1793.37357537	3160.18367748	376.0	-4.87169885917	0.326606123452	0.0577450713318	1171.318949	1531.3722659	3006.22904532	303.537830411	-3.70997911112	-0.0464909663047
990.810102107	1793.37357537	3160.18367748	376.0	20.762066584	0.5072800827	0.0896888406472	1221.30159925	2189.50989439	3816.30311678	405.491623128	9.25379432612	0.115962334914
990.810102107	1793.37357537	3160.18367748	376.0	0.970148333563	-0.319473086937	-0.0564839262618	841.716813386	1948.50255261	3190.84214677	400.62278077	-1.60614965227	-0.0201271886249
990.810102107	1793.37357537	3160.18367748	376.0	-8.36920948646	-0.132538756716	-0.0234333021068	933.013625041	1606.76080754	2895.70128536	355.926852772	-4.13700406453	-0.0518421561971
990.810102107	1793.37357537	3160.18367748	376.0	-6.85201246091	-0.199438283256	-0.0352613654978	900.455009373	1697.65553642	2943.64749811	345.536952321	-3.7870679853	-0.047456992297
990.810102107	1793.37357537	3160.18367748	376.0	-0.993693010762	-0.431317203188	-0.0762583456839	795.908292574	1973.97233576	3128.78115315	358.900524816	-1.86939804111	-0.0234260406154
990.810102107	1793.37357537	3160.18367748	376.0	-5.17553376462	0.351625545415	0.0621685900664	1187.25013016	1491.20303256	2996.62730423	318.174141505	-3.76272842065	-0.0471519852212
990.810102107	1793.37357537	3160.18367748	376.0	-0.82033712735	-0.173772717935	-0.0307236064242	912.181313664	1757.99556734	3134.25951748	464.082636474	-2.8225740652	-0.0353706023208
990.810102107	1793.37357537	3160.18367748	376.0	-5.10785784281	-0.369315844991	-0.0652962950832	824.986000111	1866.28426198	2998.76598766	307.495725569	-3.42421732964	-0.0429099915995
990.810102107	1793.37357537	3160.18367748	376.0	-16.6571009113	-0.25902307047	-0.0457961581454	891.031730727	1358.87502704	2633.78869334	383.881935578	-6.52338027016	-0.0817466199268
990.810102107	1793.37357537	3160.18367748	376.0	1.47701042018	-0.210271041496	-0.0371766339279	892.252880077	1877.36143495	3206.85991969	437.245604662	-2.08987073907	-0.0261888563793
990.810102107	1793.37357537	3160.18367748	376.0	-8.80249083327	-0.114472699619	-0.0202391618845	939.482387606	1647.10289293	2882.00879896	295.423518421	-4.23024153294	-0.0530105455256
990.810102107	1793.37357537	3160.18367748	376.0	-9.88167708441	-0.107441646481	-0.018996047822	947.202897754	1533.50746859	2847.9045312	367.194164858	-4.51641302616	-0.0565966544632
990.810102107	1793.37357537	3160.18367748	376.0	-7.30195799181	-0.0515508200667	-0.0091143599835	972.783043343	1568.24337071	2929.42839289	388.401978838	-4.01070257834	-0.0502594308063
990.810102107	1793.37357537	3160.18367748	376.0	1.33308864854	-0.047076027302	-0.00832320143245	967.40210165	1829.92633604	3202.31172736	404.983289666	-2.09970841084	-0.0263121354742
990.810102107	1793.37357537	3160.18367748	376.0	19.8330222719	0.374949997271	0.0662924323322	1147.37051966	2211.81327507	3786.94361007	427.759815336	8.66502332105	0.108584252143
990.810102107	1793.37357537	3160.18367748	376.0	12.6060317034	0.156103176324	0.0275995714859	1044.00054789	2056.48447114	3558.55743375	458.072414717	3.69648118965	0.0463218194192
990.810102107	1793.37357537	3160.18367748	376.0	-5.02668364045	0.342579860846	0.0605692823277	1181.13810016	1512.3764601	3001.33124156	307.816681298	-3.74039085478	-0.0468720658493
990.810102107	1793.37357537	3160.18367748	376.0	0.136831921506	-0.0168374490213	-0.00297691814379	985.675265243	1771.1529977	3164.50781753	407.679554591	-2.6509897792	-0.0332204232982
990.810102107	1793.37357537	3160.18367748	376.0	-4.09623861971	-0.135740755627	-0.0239994263838	927.982257092	1782.96960996	3030.73501323	319.783146177	-3.3433719451	-0.0418968915427
990.810102107	1793.37357537	3160.18367748	376.0	6.26268902779	0.196907450601	0.0348139056932	1064.96961033	2000.75447634	3358.09615391	292.372067246	2.31323715343	0.0289879342535
990.810102107	1793.37357537	3160.18367748	376.0	10.7502279618	0.404721549222	0.0715561437804	1170.56406448	2031.70982446	3499.91062682	297.636737878	4.6389266236	0.0581319125765
990.810102107	1793.37357537	3160.18367748	376.0	-14.8094345354	-0.386978067969	-0.0684190360624	824.269360771	1537.69814132	2692.17834457	330.210842472	-5.48772961709	-0.0687685415676
990.810102107	1793.37357537	3160.18367748	376.0	-10.134444589	-0.231811693483	-0.0409850943215	893.387581129	1499.86498902	2839.91661377	446.66404363	-4.79625499184	-0.060103446013
990.810102107	1793.37357537	3160.18367748	376.0	3.52469942561	0.101095543705	0.0178740353086	1040.60789192	1796.32380613	3271.57065341	434.638955357	-1.69803611145	-0.0212786480132
990.810102107	1793.37357537	3160.18367748	376.0	-0.797407972809	-0.572903327536	-0.1012912531	744.003324709	1976.8645905	3134.98412088	414.116205668	-2.25018934486	-0.0281978614645
990.810102107	1793.37357537	3160.18367748	376.0	13.9895990573	0.344542286903	0.0609162459163	1132.12095091	2158.22565166	3602.28070343	311.934100866	6.91482372275	0.0866519263502
990.810102107	1793.37357537	3160.18367748	376.0	3.48925923775	-0.403322839234	-0.0713088471064	805.927374051	2004.94440756	3270.45067838	459.578896763	-0.84260799663	-0.0105589974515
990.810102107	1793.37357537	3160.18367748	376.0	5.46203090266	0.076468890563	0.0135199594348	1020.54401524	1875.42899764	3332.79388653	436.820873644	-0.50791940338	-0.00636490480426
990.810102107	1793.37357537	3160.18367748	376.0	4.78199936776	0.312399240956	0.0552332462794	1136.59607075	1853.5573043	3311.30364096	321.150265904	0.346119057119	0.00433733154284
990.810102107	1793.37357537	3160.18367748	376.0	-18.4172944706	-0.546065645543	-0.0965462598203	766.389627366	1457.58924154	2578.16334379	354.184474884	-6.63351767591	-0.0831267879187
990.810102107	1793.37357537	3160.18367748	376.0	5.84250702775	-0.226592334262	-0.0400622938935	867.3387734	2146.30201281	3344.81763093	331.176844716	2.6587435122	0.0333175878722
990.810102107	1793.37357537	3160.18367748	376.0	2.72119922648	-0.337822797519	-0.0597282173832	826.148673919	2076.23624203	3246.17857127	343.79365532	0.563127373291	0.00705673400113
990.810102107	1793.37357537	3160.18367748	376.0	-3.01129513302	-0.0616938177123	-0.0109076763989	963.849154546	1741.5670649	3065.02122021	359.605000757	-3.15705658281	-0.0395621125665
990.810102107	1793.37357537	3160.18367748	376.0	-9.34378866731	-0.406992964824	-0.0719577377694	812.771912523	1675.65836483	2864.90279316	376.472515806	-4.22583413049	-0.0529553149185
990.810102107	1793.37357537	3160.18367748	376.0	-6.22189196773	-0.313326067882	-0.0553971124262	852.309933762	1668.63826074	2963.56046309	442.612268583	-3.75844377785	-0.0470982929555
990.810102107	1793.37357537	3160.18367748	376.0	3.60342541035	-0.0204934176868	-0.00362330581451	975.404502584	1876.42172798	3274.05853913	422.23230857	-1.13771097708	-0.0142570297879
990.810102107	1793.37357537	3160.18367748	376.0	7.60748913099	0.359444350511	0.0635509813491	1165.97213092	1829.78389478	3400.59430726	404.838281569	0.551587006115	0.00691211787112
990.810102107	1793.37357537	3160.18367748	376.0	-16.2284865119	-0.258933255828	-0.0457802786118	884.893365288	1417.74650183	2647.33369563	344.693828512	-6.1006214127	-0.0764488898834
990.810102107	1793.37357537	3160.18367748	376.0	-0.277663031529	-0.16987204101	-0.0300339535025	913.220547583	1801.93140018	3151.40901568	436.25706792	-2.6878308384	-0.0336820907068
990.810102107	1793.37357537	3160.18367748	376.0	0.763547605544	0.260273491542	0.0460172368355	1133.93274865	1617.99387457	3184.31318428	432.386561062	-2.69838655792	-0.0338143678937
990.810102107	1793.37357537	3160.18367748	376.0	18.6763299678	0.516538286271	0.0913257224666	1234.06102853	2052.85596386	3750.39000867	463.473016285	6.54135027303	0.0819718079327
990.810102107	1793.37357537	3160.18367748	376.0	15.28295195	0.352779881969	0.0623726806876	1135.88977655	2178.08587159	3643.15303044	329.177382299	7.47374990526	0.0936560138503
990.810102107	1793.37357537	3160.18367748	376.0	-3.75830413051	0.248776585931	0.0439845448959	1126.5744131	1587.1342406	3041.4143638	327.705710093	-3.44541083418	-0.0431755743632
990.810102107	1793.37357537	3160.18367748	376.0	-10.5731554805	-0.542146516736	-0.0958533445432	762.056171869	1611.29386089	2826.05254379	452.70251103	-4.70820387266	-0.0590000485296
990.810102107	1793.37357537	3160.18367748	376.0	6.47093716328	0.256553551995	0.0453595388959	1102.83999404	1914.45427983	3364.67717749	347.382903625	1.21833770593	0.0152673897986
990.810102107	1793.37357537	3160.18367748	376.0	-7.49161004157	0.126144956391	0.0223028565048	1069.19531396	1415.7163009	2923.43503977	438.523424907	-4.34464250559	-0.0544441416741
990.810102107	1793.37357537	3160.18367748	376.0	-4.79894541247	-0.0130070214473	-0.00229968554584	987.088839962	1715.17772066	3008.52818786	306.26162724	-3.53432420327	-0.0442897769833
990.810102107	1793.37357537	3160.18367748	376.0	-11.6770303859	0.174997207246	0.0309401002911	1094.48274766	1376.92208155	2791.16806921	319.763240003	-5.07126045638	-0.0635496297792
990.810102107	1793.37357537	3160.18367748	376.0	-5.16881795131	-0.47433027454	-0.0838632027121	785.311786191	1748.81218292	2996.83953626	462.715567151	-3.50925148058	-0.0439755824634
990.810102107	1793.37357537	3160.18367748	376.0	-9.65277249471	-0.571974685492	-0.101127066035	747.570320814	1735.69887165	2855.13833668	371.869144218	-4.19775083393	-0.0526033939089
990.810102107	1793.37357537	3160.18367748	376.0	9.17480016904	-0.126143783541	-0.0223026491409	909.543340474	2155.23114015	3450.12421486	385.349734239	3.65764732224	0.0458351794766
990.810102107	1793.37357537	3160.18367748	376.0	-2.409413533	-0.538351892728	-0.0951824421372	759.037373611	1891.56223505	3084.04178429	433.442175628	-2.90538615066	-0.0364083477527
990.810102107	1793.37357537	3160.18367748	376.0	16.4287303752	0.29243296006	0.0517031400389	1107.6575677	2132.55192501	3679.36173321	439.152240501	6.31086472803	0.0790835178951
990.810102107	1793.37357537	3160.18367748	376.0	2.63504980348	0.449598228213	0.0794904929655	1226.30064833	1711.64098237	3243.45609126	305.514460571	-1.28134388445	-0.0160569409079
990.810102107	1793.37357537	3160.18367748	376.0	-2.50634804476	0.00831564824924	0.00147023483897	997.608506154	1748.34834353	3080.97847567	335.021625985	-3.11845404341	-0.0390783714713
990.810102107	1793.37357537	3160.18367748	376.0	-7.22421508319	-0.461042905331	-0.0815139507304	788.480011122	1832.01684884	2931.8852116	311.388351629	-3.76347382067	-0.0471613260735
990.810102107	1793.37357537	3160.18367748	376.0	0.661875422753	0.360246579922	0.0636928182323	1185.20458072	1666.73108619	3181.10015656	329.164489642	-2.48391514434	-0.0311267561947
990.810102107	1793.37357537	3160.18367748	376.0	-4.45690473058	-0.488425112897	-0.0863552179803	779.200233413	1789.8831577	3019.33730166	450.25391055	-3.32889966654	-0.0417155346685
990.810102107	1793.37357537	3160.18367748	376.0	-13.5522573676	-0.132854325455	-0.0234890957311	947.18210793	1362.58191844	2731.90745222	422.143425847	-5.82042500643	-0.0729376567221
990.810102107	1793.37357537	3160.18367748	376.0	-3.97102483521	0.180609326891	0.0319323420953	1093.43931042	1507.01519233	3034.69199881	434.237496066	-3.5518614825	-0.0445095423873
990.810102107	1793.37357537	3160.18367748	376.0	-2.30615792266	0.165771804186	0.0293090177133	1084.0025961	1555.92523898	3087.30485123	447.377016147	-3.23657883713	-0.0405586320442
990.810102107	1793.37357537	3160.18367748	376.0	-9.97376031586	-0.191986281095	-0.033943826219	910.321496711	1509.93249571	2844.99453195	424.740539527	-4.67795163288	-0.0586209477804
990.810102107	1793.37357537	3160.18367748	376.0	-9.59598484641	-0.47817406499	-0.0845427979119	785.611609778	1643.84381898	2856.93293067	427.477501912	-4.38876536914	-0.0549970597637
990.810102107	1793.37357537	3160.18367748	376.0	-11.7434721077	-0.231203340884	-0.0408775355169	889.269774313	1567.69494293	2789.06838876	332.103671523	-4.80680435311	-0.0602356435227
990.810102107	1793.37357537	3160.18367748	376.0	10.1749443268	0.137735795816	0.0243521562616	1033.71198778	2065.60693691	3481.73060729	382.411682602	3.55503090136	0.0445492594155
990.810102107	1793.37357537	3160.18367748	376.0	-2.17493435888	-0.0103115305446	-0.00182311360407	986.221632827	1785.99716495	3091.45175688	319.232959103	-2.91204340276	-0.0364917719645
990.810102107	1793.37357537	3160.18367748	376.0	17.1286950246	0.327809453302	0.0579578241341	1125.24673742	2146.9394457	3701.48190181	429.2957187	6.87932265856	0.0862070508592
990.810102107	1793.37357537	3160.18367748	376.0	-0.666896057004	-0.268035479064	-0.0473895825785	868.98948658	1848.02862065	3139.10853714	422.090429914	-2.69428188577	-0.0337629308994
990.810102107	1793.37357537	3160.18367748	376.0	2.23877547678	0.193035748719	0.0341293756576	1090.45321808	1747.012893	3230.93309467	393.466983596	-2.04956078752	-0.0256837191419
990.810102107	1793.37357537	3160.18367748	376.0	6.2741325456	0.07747388399	0.0136976456842	1005.91566155	2035.13786127	3358.45779009	317.404267267	2.26229761126	0.0283495941261
990.810102107	1793.37357537	3160.18367748	376.0	-6.03348998694	0.293973952612	0.0519755927533	1161.93784324	1374.82106986	2969.51431173	432.755398634	-4.09267487479	-0.0512866525664
990.810102107	1793.37357537	3160.18367748	376.0	2.6490662026	0.340304412782	0.0601669753858	1165.81695005	1736.26739651	3243.89903522	341.814688662	-1.49013321699	-0.0186733485838
990.810102107	1793.37357537	3160.18367748	376.0	4.45568041159	0.346303049934	0.0612275547974	1172.11129199	1726.63300288	3300.99136257	402.247067706	-1.37025665241	-0.0171711359951
990.810102107	1793.37357537	3160.18367748	376.0	1.90829930731	0.357782175449	0.0632571031557	1189.41195388	1623.84791299	3220.48944071	407.229573837	-2.53191434326	-0.0317282499155
990.810102107	1793.37357537	3160.18367748	376.0	-5.64339182472	0.297434104553	0.0525873593623	1157.45985804	1475.19457489	2981.84213018	349.187697255	-3.82218701063	-0.0478970803337
990.810102107	1793.37357537	3160.18367748	376.0	-7.30272670959	0.0910793969384	0.0161031465591	1041.27890384	1595.83477462	2929.40409999	292.290421536	-4.05270424841	-0.0507857675239
990.810102107	1793.37357537	3160.18367748	376.0	-1.22400210471	0.186760329672	0.0330198602673	1092.67030791	1635.15407991	3121.50296276	393.678574939	-2.96901892824	-0.0372057509805
990.810102107	1793.37357537	3160.18367748	376.0	-1.77199376167	0.15758112993	0.0278608787006	1074.89676978	1700.30586411	3104.18541986	328.982785967	-3.06380503396	-0.0383935467915
990.810102107	1793.37357537	3160.18367748	376.0	2.48541344636	-0.252011470259	-0.0445564834262	871.459432526	1923.3240898	3238.72730753	443.943785202	-1.55221814526	-0.0194513552038
990.810102107	1793.37357537	3160.18367748	376.0	3.90512965901	0.272791002889	0.0482303753339	1121.19324557	1815.58602954	3283.59294755	346.813672437	-0.559477643584	-0.00701099803989
990.810102107	1793.37357537	3160.18367748	376.0	-12.0099583026	-0.384838180866	-0.0680406967586	822.338080396	1627.38522441	2780.64693553	330.923630721	-4.77030741453	-0.0597782884026
990.810102107	1793.37357537	3160.18367748	376.0	5.53979987132	-0.00909244518972	-0.00160757517499	969.83190174	1993.99447622	3335.25152878	371.425150819	1.01042281135	0.0126619399919
990.810102107	1793.37357537	3160.18367748	376.0	-2.09881109744	0.35908639195	0.0634876930604	1195.94010928	1442.2384587	3093.85739176	455.678823775	-3.33362420893	-0.0417747394603
990.810102107	1793.37357537	3160.18367748	376.0	-6.02009041917	-0.180094240457	-0.0318412730652	908.152072579	1742.72513215	2969.93776268	319.06055796	-3.65513523447	-0.04580369968
990.810102107	1793.37357537	3160.18367748	376.0	-18.0840579834	-0.506904882152	-0.0896225039166	778.0705928	1499.40018321	2588.69422886	311.22345285	-6.31043006936	-0.0790780710446
990.810102107	1793.37357537	3160.18367748	376.0	5.56440583307	-0.133694373297	-0.0236376190412	915.442467143	1997.94693625	3336.02912237	422.639718977	0.445236969617	0.00557941064683
990.810102107	1793.37357537	3160.18367748	376.0	4.39673444887	0.165498190988	0.0292606419709	1065.54003367	1844.57024629	3299.12856188	389.018281919	-0.627600893653	-0.0078646728528
990.810102107	1793.37357537	3160.18367748	376.0	-18.3308565836	-0.585213215369	-0.103467683057	760.831718951	1376.55848843	2580.89493978	443.504732402	-7.4044573983	-0.0927876866954
990.810102107	1793.37357537	3160.18367748	376.0	-5.77534848959	-0.11067507566	-0.0195677290772	943.808520816	1613.07467541	2977.67205719	420.788860974	-3.72064549985	-0.0466246303239
990.810102107	1793.37357537	3160.18367748	376.0	-1.54205142397	-0.335065259495	-0.0592406752996	840.813715234	1822.96340126	3111.45202008	447.674903585	-2.85338515174	-0.0357567061621
990.810102107	1793.37357537	3160.18367748	376.0	0.799470797914	0.180070089594	0.0318370031107	1071.56998953	1826.97584892	3185.44842314	286.902584698	-1.27520498971	-0.0159800124024
990.810102107	1793.37357537	3160.18367748	376.0	-17.9008987599	-0.560614353427	-0.0991185207615	761.811269591	1451.76382931	2594.48239675	380.907297842	-6.62195908942	-0.0829819434765
990.810102107	1793.37357537	3160.18367748	376.0	-7.35540293951	-0.548713615841	-0.0970144299577	755.088271927	1825.24725072	2927.73943437	347.40391173	-3.72780170869	-0.0467143071264
990.810102107	1793.37357537	3160.18367748	376.0	5.36211816134	0.283707121389	0.050160382141	1122.73199297	1853.69902439	3329.63646038	353.205443017	0.257846540081	0.00323115965013
990.810102107	1793.37357537	3160.18367748	376.0	12.432977234	0.500179245963	0.0884333886073	1229.22960397	1965.25323519	3553.08859465	358.605755493	4.27783829221	0.053606996143
990.810102107	1793.37357537	3160.18367748	376.0	4.73633422992	-0.209865164263	-0.0371048734552	878.496807729	2065.0241687	3309.86053873	366.3395623	1.16447211349	0.0145923823745
990.810102107	1793.37357537	3160.18367748	376.0	0.752320434421	-0.318067812546	-0.0562354689792	840.127959509	1974.21685442	3183.95838505	369.613571125	-1.24483219142	-0.015599400895
990.810102107	1793.37357537	3160.18367748	376.0	11.408601585	0.150196225941	0.0265552026062	1037.99455395	2096.81435337	3520.7164426	385.907535282	4.3187692202	0.0541199150401
990.810102107	1793.37357537	3160.18367748	376.0	13.5239821079	0.215574592576	0.0381143197624	1062.77045755	2235.27553314	3587.5663526	289.520361908	7.49309951497	0.0938984901625
990.810102107	1793.37357537	3160.18367748	376.0	1.24459471671	0.396714930844	0.0701405464717	1214.09623423	1556.95381258	3199.51515657	428.465109754	-2.67782518911	-0.0335567066305
990.810102107	1793.37357537	3160.18367748	376.0	-1.77776838996	0.339639764442	0.060049463303	1181.45956611	1512.9343221	3104.002931	409.609042785	-3.16237432301	-0.0396287509149
990.810102107	1793.37357537	3160.18367748	376.0	11.8795247515	0.240701558462	0.0425568526276	1085.63494765	2048.63424684	3535.59847964	401.329285152	4.02298036611	0.0504132877959
990.810102107	1793.37357537	3160.18367748	376.0	6.29473008622	-0.127600433381	-0.0225601897775	919.612885247	1981.93292069	3359.10871021	457.56290427	0.263840011443	0.00330626580756
990.810102107	1793.37357537	3160.18367748	376.0	11.2260840555	0.353212334237	0.0624491397166	1142.98536698	2042.16921471	3514.94855342	329.79397173	4.5560899554	0.0570938590902
990.810102107	1793.37357537	3160.18367748	376.0	-4.21740232589	0.0915643322032	0.0161888847601	1045.43010819	1543.17997423	3026.90601756	438.295935143	-3.55857931389	-0.0445937257379
990.810102107	1793.37357537	3160.18367748	376.0	8.26989359238	0.357353528014	0.0631813168341	1159.75614262	1873.79788501	3421.52750493	387.973477303	1.32877665598	0.0166513365411
990.810102107	1793.37357537	3160.18367748	376.0	-1.96346879941	-0.0950771659004	-0.0168099656825	942.167888038	1847.42023141	3098.13445697	308.546337518	-2.50326431574	-0.0313692270143
990.810102107	1793.37357537	3160.18367748	376.0	6.32031334378	0.298234297515	0.0527288361942	1142.06250277	1771.49495057	3359.91718814	446.359734796	-0.818257563052	-0.0102538541736
990.810102107	1793.37357537	3160.18367748	376.0	6.92880944296	0.43018840339	0.0760587700477	1199.76958627	1850.12553001	3379.14678254	329.251666257	1.24382126311	0.0155867326204
990.810102107	1793.37357537	3160.18367748	376.0	-5.41940951581	-0.461841573418	-0.0816551579594	789.092213336	1805.53875636	2988.92038255	394.289412848	-3.42941178088	-0.0429750849734
990.810102107	1793.37357537	3160.18367748	376.0	8.20918219925	0.351955860247	0.06222699085	1168.89704446	1783.48609227	3419.6089134	467.225776663	-0.171116777909	-0.00214432052518
990.810102107	1793.37357537	3160.18367748	376.0	5.91877942059	-0.0685688121151	-0.0121231987474	942.819683959	2006.62611711	3347.22797864	397.782177571	0.95748155605	0.01199851574
990.810102107	1793.37357537	3160.18367748	376.0	10.1401451528	0.378974453388	0.0670039698351	1171.38294281	1880.10102748	3480.63088947	429.146919182	1.74388885044	0.0218532437398
990.810102107	1793.37357537	3160.18367748	376.0	6.48648987233	0.365979357525	0.0647063927732	1161.89931038	1881.62753016	3365.16867167	321.64183113	1.31705312884	0.0165044251735
990.810102107	1793.37357537	3160.18367748	376.0	-7.99486493144	-0.121061966017	-0.0214041665518	935.527738983	1686.42842172	2907.53126088	285.575100181	-4.08990176245	-0.0512519017851
990.810102107	1793.37357537	3160.18367748	376.0	-7.10164015767	-0.475434407996	-0.0840584172553	785.852010423	1690.95454008	2935.75880438	458.952253879	-3.914320854	-0.0490516397745
990.810102107	1793.37357537	3160.18367748	376.0	-7.19572020726	0.121995852058	0.021569280774	1062.47943783	1487.67387537	2932.78570201	382.63238882	-4.08769814879	-0.0512242875788
990.810102107	1793.37357537	3160.18367748	376.0	3.04492479469	-0.408624917601	-0.0722462725602	804.452107198	1995.12447599	3256.40889383	456.832310642	-1.05717055595	-0.0132477513277
990.810102107	1793.37357537	3160.18367748	376.0	-7.75365422614	-0.192993362685	-0.0341218816628	905.101799581	1631.85034555	2915.15396222	378.201817091	-4.00396960914	-0.0501750577586
990.810102107	1793.37357537	3160.18367748	376.0	14.054498125	0.410031640604	0.0724949859626	1173.15364248	2059.31530066	3604.33163318	371.862690036	5.52605562105	0.0692488173064
990.810102107	1793.37357537	3160.18367748	376.0	-12.103481757	-0.124319442985	-0.0219800995377	938.382074289	1530.33159399	2777.69142259	308.977754308	-4.93513512577	-0.0618437985685
990.810102107	1793.37357537	3160.18367748	376.0	20.0372923799	0.397421183349	0.0702654143121	1160.48644518	2190.14000994	3793.39892068	442.77246556	8.41597861674	0.105463391187
990.810102107	1793.37357537	3160.18367748	376.0	11.5244350083	0.518290485817	0.0916355172944	1237.85107191	1974.56931266	3524.37699153	311.956606962	4.46868469391	0.0559985550615
990.810102107	1793.37357537	3160.18367748	376.0	2.19886813536	0.102835977935	0.0181817499886	1036.43036751	1828.81711601	3229.67194938	364.424465863	-1.40575816323	-0.0176160170831
990.810102107	1793.37357537	3160.18367748	376.0	12.3932928494	0.133497946713	0.0236028901543	1024.08011352	2208.78330606	3551.83449521	318.971075635	6.40654537305	0.0802825234719
990.810102107	1793.37357537	3160.18367748	376.0	-10.8049063089	0.329398226053	0.0582387245496	1179.7071347	1347.71101136	2818.72879194	291.310645884	-4.94139003032	-0.0619221808311
990.810102107	1793.37357537	3160.18367748	376.0	2.38185610593	0.308808861315	0.0545984549708	1154.38064258	1705.99172232	3235.45470536	375.082340464	-2.03145169793	-0.0254567881945
990.810102107	1793.37357537	3160.18367748	376.0	3.65673994522	0.215513264307	0.0381034767162	1096.71761223	1788.35172422	3275.74337636	390.67403991	-1.27086440954	-0.0159256191671
990.810102107	1793.37357537	3160.18367748	376.0	-12.5549478782	-0.399905005067	-0.0707045624234	818.684572618	1565.52265033	2763.42426392	379.217040966	-5.02529801947	-0.0629736593918
990.810102107	1793.37357537	3160.18367748	376.0	3.0998633076	0.425848507682	0.0752914617543	1205.95572514	1762.38532405	3258.14505175	289.804002559	-0.638628183273	-0.00800285943951
990.810102107	1793.37357537	3160.18367748	376.0	-3.20478741625	-0.359482701948	-0.0635577620135	830.996558271	1786.02583108	3058.90650865	441.8841193	-3.13174761073	-0.039244957528
990.810102107	1793.37357537	3160.18367748	376.0	-3.52736987004	0.0557388937631	0.00985482562996	1023.08469794	1662.99754614	3048.7123106	362.630066521	-3.29889628779	-0.0413395524785
990.810102107	1793.37357537	3160.18367748	376.0	-5.04462496163	-0.544433753326	-0.0962577357365	756.922699748	1842.63316924	3000.76426285	401.208393867	-3.33387868207	-0.0417779283468
990.810102107	1793.37357537	3160.18367748	376.0	14.4845839778	0.29815847475	0.0527154304721	1110.8333115	2118.06246891	3617.9231361	389.027355692	5.91658103911	0.0741426195377
990.810102107	1793.37357537	3160.18367748	376.0	-19.7476870534	-0.497724700443	-0.0879994166271	786.777906072	1421.97557967	2536.12049454	327.367008799	-7.00866771469	-0.0878279162242
990.810102107	1793.37357537	3160.18367748	376.0	-13.1341207078	-0.481445752321	-0.0851212433382	783.820133876	1626.80240616	2745.12133869	334.498798654	-4.98884838186	-0.0625168970158
990.810102107	1793.37357537	3160.18367748	376.0	1.06889860011	0.343998161614	0.0608200427182	1177.18058479	1666.76565227	3193.96283657	350.016599512	-2.47247493856	-0.03098339522
990.810102107	1793.37357537	3160.18367748	376.0	-9.87769917522	-0.578832151616	-0.102339489324	743.593976536	1804.34240335	2848.03024043	300.09386055	-4.21878547907	-0.0528669859532
990.810102107	1793.37357537	3160.18367748	376.0	9.32656033749	0.40753602442	0.0720537525494	1192.60002053	1826.73285554	3454.92011494	435.587238868	0.958596473172	0.0120124871325
990.810102107	1793.37357537	3160.18367748	376.0	2.93626755413	-0.251620290664	-0.0444873215459	860.793060538	2065.56220401	3252.97512545	326.619860906	0.783540771008	0.00981880665424
990.810102107	1793.37357537	3160.18367748	376.0	-14.5844190934	-0.0704362969528	-0.0124533764061	967.568395852	1435.64977822	2699.28924584	296.071071765	-5.59584189224	-0.0701233319829
990.810102107	1793.37357537	3160.18367748	376.0	-3.34263248603	0.171220648195	0.0302723918308	1082.72691617	1655.41662719	3054.55035126	316.406807902	-3.35237230399	-0.0420096779949
990.810102107	1793.37357537	3160.18367748	376.0	-3.94367608556	-0.136920467043	-0.0242080033668	927.366981633	1788.92836359	3035.55626953	319.260924313	-3.31827443227	-0.0415823863693
990.810102107	1793.37357537	3160.18367748	376.0	2.7363531472	0.387653472212	0.0685384498254	1188.5213562	1745.63851497	3246.657463	312.497591818	-1.12079833852	-0.0140450919614
990.810102107	1793.37357537	3160.18367748	376.0	-9.45015947808	0.196345393321	0.0347145320582	1100.47107572	1469.12811073	2861.54128016	291.942093713	-4.54339552075	-0.0569347809618
990.810102107	1793.37357537	3160.18367748	376.0	10.7596367429	0.312060475611	0.0551733514164	1123.944088	2012.26991189	3500.20796159	363.993961691	3.7079765381	0.0464658714048
990.810102107	1793.37357537	3160.18367748	376.0	-0.122125305626	-0.425534921006	-0.0752360185655	799.31700475	1961.68604891	3156.32429351	395.321239844	-1.91840897887	-0.0240402127677
990.810102107	1793.37357537	3160.18367748	376.0	-3.22481346504	-0.00597356319145	-0.00105614625026	990.329346811	1748.34481518	3058.27364873	319.599486743	-3.25203073168	-0.040752264808
990.810102107	1793.37357537	3160.18367748	376.0	-0.434354623231	0.432205643007	0.0764154248598	1232.89628932	1590.99416485	3146.45727357	322.566819403	-2.97952767287	-0.0373374395096
990.810102107	1793.37357537	3160.18367748	376.0	4.86702791129	0.429795988029	0.0759893896798	1225.11117514	1671.81406833	3313.99069911	417.065455641	-1.602396801	-0.0200801604136
990.810102107	1793.37357537	3160.18367748	376.0	-13.3922798725	-0.0208746464578	-0.00369070835535	993.194479742	1417.30861275	2736.96303491	326.459942419	-5.38267455287	-0.0674520620661
990.810102107	1793.37357537	3160.18367748	376.0	5.58410050669	0.468523934449	0.0828366220736	1222.62128388	1821.3566431	3336.65151023	292.67358324	0.840677989913	0.0105348119037
990.810102107	1793.37357537	3160.18367748	376.0	-11.5706278431	0.214526537766	0.0379290201142	1115.42204705	1372.12530421	2794.530585	306.983233735	-5.05407928563	-0.0633343268876
990.810102107	1793.37357537	3160.18367748	376.0	-4.34441931251	0.193888286846	0.0342801072925	1098.40388111	1547.36050005	3022.89204749	377.127666322	-3.52951770242	-0.0442295451432
990.810102107	1793.37357537	3160.18367748	376.0	-6.84578159248	0.00811478424879	0.00143472140184	1003.71148288	1525.59564953	2943.844405	414.537272591	-4.01384875454	-0.0502988565732
990.810102107	1793.37357537	3160.18367748	376.0	18.0547931982	0.452209229902	0.0799521269275	1188.19705618	2219.01927979	3730.74830513	323.531969161	9.17808539268	0.115013601412
990.810102107	1793.37357537	3160.18367748	376.0	-2.49212443951	0.373458989612	0.0660288171167	1197.26336008	1587.73518849	3081.42796772	296.429419158	-3.34180159085	-0.0418772129179
990.810102107	1793.37357537	3160.18367748	376.0	-6.22844609042	0.286595891816	0.0506711265586	1156.25578846	1395.11873351	2963.35334077	411.978818802	-4.06232909792	-0.0509063796732
990.810102107	1793.37357537	3160.18367748	376.0	9.15942667361	-0.0456882039403	-0.00807782955097	949.569041672	2066.10476334	3449.63838417	433.964579158	2.42737541908	0.0304182383343
990.810102107	1793.37357537	3160.18367748	376.0	-5.49012295851	0.320937752706	0.0567428841419	1171.17377219	1465.69029304	2986.68570787	349.821642648	-3.8060068994	-0.0476943220476
990.810102107	1793.37357537	3160.18367748	376.0	-4.43804870349	-0.122161896034	-0.0215986379127	935.071073327	1741.4532658	3019.93318675	343.40884763	-3.38269208593	-0.0423896251369
990.810102107	1793.37357537	3160.18367748	376.0	-6.0509203661	-0.513967974483	-0.0908712826172	767.248003319	1902.48249796	2968.96347973	299.232978457	-3.54511301742	-0.0444249751557
990.810102107	1793.37357537	3160.18367748	376.0	1.72997599507	-0.332418363737	-0.0587726951445	835.485873847	1966.89846671	3214.8540965	412.469755949	-1.3087685242	-0.0164006080726
990.810102107	1793.37357537	3160.18367748	376.0	7.96794671369	0.461493974465	0.0815937012845	1232.43166376	1744.51882003	3411.98542896	435.034945165	-0.125132763667	-0.00156807974519
990.810102107	1793.37357537	3160.18367748	376.0	-17.1245924092	-0.402342867729	-0.0711355848177	819.721741365	1490.14378374	2619.01510333	309.149578226	-6.08951963202	-0.0763097698249
990.810102107	1793.37357537	3160.18367748	376.0	-4.31763089819	-0.353316858128	-0.0624676198954	830.148526147	1891.80714452	3023.73861058	301.782939913	-3.10355066785	-0.038891612379
990.810102107	1793.37357537	3160.18367748	376.0	6.41569018556	-0.354003671722	-0.0625890508703	814.921601072	2200.86460953	3362.93127152	347.145060924	3.13010272104	0.0392243448752
990.810102107	1793.37357537	3160.18367748	376.0	-7.92549283369	0.199805620421	0.0353263119556	1101.0281552	1511.30131164	2909.72354659	297.394079749	-4.22616778557	-0.0529594960598
990.810102107	1793.37357537	3160.18367748	376.0	4.14520786511	0.448664265214	0.0793253651369	1228.87480306	1704.54246114	3291.17985983	357.762595623	-1.17491446336	-0.0147232388893
990.810102107	1793.37357537	3160.18367748	376.0	-3.82763748729	0.016092363765	0.0028451845412	1001.42899924	1725.73858608	3039.22330237	312.05571705	-3.37360529389	-0.0422757555626
990.810102107	1793.37357537	3160.18367748	376.0	-14.5143613347	-0.441514731049	-0.0780613032266	805.307806385	1496.09635943	2701.50319969	400.099033875	-5.67464112988	-0.0711107911013
990.810102107	1793.37357537	3160.18367748	376.0	9.62493989854	0.38820543337	0.0686360384318	1183.7141654	1818.15192744	3464.34945712	462.483364282	0.718903171461	0.00900881167244
990.810102107	1793.37357537	3160.18367748	376.0	3.80519483608	-0.206638927643	-0.036534463869	881.000139403	2041.97816556	3280.43482359	357.456518628	0.681269142173	0.0085372072954
990.810102107	1793.37357537	3160.18367748	376.0	-19.6211056665	-0.449397233062	-0.0794549563405	810.515234608	1375.32891973	2540.12069887	354.276544531	-7.23612836512	-0.0906783003148
990.810102107	1793.37357537	3160.18367748	376.0	-6.84276161148	0.115202975296	0.0203682771033	1059.06605293	1489.90460057	2943.93984195	394.969188451	-4.03295342306	-0.0505382634469
990.810102107	1793.37357537	3160.18367748	376.0	6.3833858934	0.45420835334	0.0803055787376	1221.92678779	1779.17415913	3361.91039655	360.809449642	0.200973108073	0.00251846000091
990.810102107	1793.37357537	3160.18367748	376.0	2.94788862076	0.165170850566	0.0292027670732	1076.70431051	1751.25376671	3253.3423725	425.384295286	-2.02607064707	-0.0253893564795
990.810102107	1793.37357537	3160.18367748	376.0	-6.1002029357	0.314290858074	0.0555676906072	1166.249332	1479.12855022	2967.40606001	322.028177789	-3.91700943124	-0.0490853312186
990.810102107	1793.37357537	3160.18367748	376.0	4.41805659044	0.39312436906	0.0695057229598	1185.50064324	1795.18927423	3299.80238071	319.112463236	-0.149036587265	-0.00186762640682
990.810102107	1793.37357537	3160.18367748	376.0	4.62959382466	-0.158382817476	-0.02800261978	900.965534002	2046.55549949	3306.48734586	358.966312374	1.07723454483	0.0134991797597
990.810102107	1793.37357537	3160.18367748	376.0	-3.15541385494	-0.00425047877521	-0.00075149907624	995.74300973	1598.46923305	3060.46680388	466.254561104	-3.35768777434	-0.042076287899
990.810102107	1793.37357537	3160.18367748	376.0	-4.13539002859	-0.00937216924795	-0.00165703133804	989.980730229	1687.40797186	3029.4977568	352.109054706	-3.37669971267	-0.0423145327402
990.810102107	1793.37357537	3160.18367748	376.0	12.8035234005	0.432316244882	0.0764349796467	1198.75150752	1900.31730118	3564.79853413	465.729725425	2.67092397212	0.0334702252146
990.810102107	1793.37357537	3160.18367748	376.0	-12.9215940823	0.154917945437	0.0273900186416	1083.19195098	1374.74427735	2751.83757042	293.901342089	-5.33416363814	-0.0668441558664
990.810102107	1793.37357537	3160.18367748	376.0	-11.3747899995	0.130488694292	0.0230708441111	1067.7418966	1429.24059516	2800.71942057	303.736928815	-4.93723571143	-0.0618701216971
990.810102107	1793.37357537	3160.18367748	376.0	17.4587152415	0.270648610427	0.0478515930742	1091.69428809	2232.87943091	3711.91114684	387.337427841	8.18407164714	0.102557288811
990.810102107	1793.37357537	3160.18367748	376.0	-2.81707148239	-0.0436152409136	-0.00771132265092	966.680996492	1821.71731725	3071.15904431	282.760730565	-2.77584673056	-0.0347850467488
990.810102107	1793.37357537	3160.18367748	376.0	-7.05484742036	-0.0580215560319	-0.0102584080679	965.647071929	1676.27342967	2937.23754083	295.317039233	-3.92899534613	-0.0492355306532
990.810102107	1793.37357537	3160.18367748	376.0	4.41445754798	0.102018494117	0.0180372160745	1039.68881964	1811.12321556	3299.68864436	448.876609162	-1.41615099819	-0.0177462531102
990.810102107	1793.37357537	3160.18367748	376.0	6.57358679226	0.495116169344	0.0875382194737	1236.48744475	1832.62867772	3367.92109431	298.804971845	1.31380647609	0.0164637403018
990.810102107	1793.37357537	3160.18367748	376.0	-10.0088541813	-0.0289087171604	-0.00511115932822	981.982910285	1569.48043644	2843.88550134	292.422154615	-4.52400125739	-0.05669174508
990.810102107	1793.37357537	3160.18367748	376.0	-7.47999920276	0.0601675371966	0.0106378248226	1031.10218385	1488.51153395	2923.8019636	404.188245796	-4.1661345726	-0.052207200158
990.810102107	1793.37357537	3160.18367748	376.0	-5.6705278643	0.120737777967	0.021346849004	1064.06431702	1462.18848234	2980.98458149	454.731782123	-3.95613505207	-0.0495756272189
990.810102107	1793.37357537	3160.18367748	376.0	4.57481418316	0.181777802897	0.0321389326198	1086.05618701	1748.74512796	3304.75620857	469.954893601	-1.8234964117	-0.0228508322268
990.810102107	1793.37357537	3160.18367748	376.0	-4.89148778066	0.318080112771	0.0562376437006	1173.17781745	1412.95802992	3005.60367905	419.46783168	-3.80240212333	-0.0476491494152
990.810102107	1793.37357537	3160.18367748	376.0	9.76909577282	0.0754210277978	0.0133346937408	997.740395269	2172.72039592	3468.90504753	298.444256346	5.12076516216	0.0641699895007
990.810102107	1793.37357537	3160.18367748	376.0	0.518392912338	0.0431684308717	0.00763232511875	1015.15155577	1762.23318385	3176.56584568	399.18110606	-2.56641197606	-0.0321605510784
990.810102107	1793.37357537	3160.18367748	376.0	14.9438094485	0.431134876487	0.0762261097043	1183.53450365	2079.02250173	3632.43550447	369.878499087	6.11853168562	0.0766733293937
990.810102107	1793.37357537	3160.18367748	376.0	-6.23583765258	0.386422466638	0.068320803861	1208.25874343	1454.56929448	2963.11975383	300.291715924	-3.99926454626	-0.0501160970709
990.810102107	1793.37357537	3160.18367748	376.0	-2.62180196356	0.0869987133576	0.0153816678497	1036.2089791	1737.75286883	3077.32991977	303.368071847	-3.1451770804	-0.0394132466216
990.810102107	1793.37357537	3160.18367748	376.0	3.26995469576	-0.0208965362107	-0.00369457853795	963.718645566	1988.84304265	3263.52025204	310.958563822	0.605402117288	0.00758649269785
990.810102107	1793.37357537	3160.18367748	376.0	-7.92607486262	0.138404213492	0.0244703347759	1071.37463981	1472.5310269	2909.70515341	365.799486688	-4.22808492102	-0.0529835203135
990.810102107	1793.37357537	3160.18367748	376.0	-1.68066656091	0.218547009589	0.0386398531806	1104.86042245	1706.30791474	3107.07152715	295.903189959	-2.94039217106	-0.0368470196875
990.810102107	1793.37357537	3160.18367748	376.0	-0.468174285364	-0.268130575236	-0.0474063959045	860.316341233	1960.89178715	3145.38851013	324.18038175	-1.39927218561	-0.017534739168
990.810102107	1793.37357537	3160.18367748	376.0	-14.2652949597	-0.0697752392159	-0.0123364991542	966.280708658	1459.30905654	2709.37415462	283.784389424	-5.49254969114	-0.0688289434979
990.810102107	1793.37357537	3160.18367748	376.0	-16.1918677031	-0.214696042418	-0.0379589891122	909.762933233	1361.59450623	2648.49091725	377.133477791	-6.34781486619	-0.0795465522079
990.810102107	1793.37357537	3160.18367748	376.0	0.24245917306	-0.353111284659	-0.0624312738082	831.460741089	1904.22839447	3167.84583269	432.156697128	-2.34854373359	-0.0294303726014
990.810102107	1793.37357537	3160.18367748	376.0	-9.36999835144	0.0604592101532	0.0106893935914	1029.14409829	1505.96236708	2864.074519	328.968053632	-4.44581864779	-0.0557120131302
990.810102107	1793.37357537	3160.18367748	376.0	17.703164286	0.181751541822	0.0321342895725	1047.76820009	2230.99878837	3719.63618564	440.869197186	7.59482139513	0.0951732004402
990.810102107	1793.37357537	3160.18367748	376.0	18.3729550829	0.508653942938	0.089931743801	1222.43004544	2167.14720028	3740.80280508	351.225559358	8.63143181986	0.108163306013
990.810102107	1793.37357537	3160.18367748	376.0	18.1537344586	0.338148140131	0.0597857390613	1127.56551585	2211.26908329	3733.8750307	395.040431557	8.27090485264	0.103645424219
990.810102107	1793.37357537	3160.18367748	376.0	-1.96407033005	0.232201775809	0.041054062201	1120.74117669	1531.56282964	3098.1154475	445.811441164	-3.20419305182	-0.0401527951355
990.810102107	1793.37357537	3160.18367748	376.0	9.77607085472	0.163452424758	0.0288989435569	1054.01189932	1965.83495655	3469.12547293	449.278617057	1.86441792852	0.0233636331895
990.810102107	1793.37357537	3160.18367748	376.0	7.05779386827	-0.0409091845819	-0.00723288270542	954.076436414	2022.97422882	3383.2229273	406.172262067	1.49403489482	0.0187222417898
990.810102107	1793.37357537	3160.18367748	376.0	0.984167109623	-0.220704018999	-0.0390212197665	890.067429001	1839.18746367	3191.28516584	462.030273164	-2.48061187609	-0.0310853618557
990.810102107	1793.37357537	3160.18367748	376.0	-9.59496611087	-0.197400298972	-0.0349010429584	903.545514667	1602.19135573	2856.96512459	351.228254191	-4.35979032492	-0.0546339639714
990.810102107	1793.37357537	3160.18367748	376.0	-3.9053149975	0.340620936673	0.0602229378841	1179.82814519	1533.73278892	3036.76855038	323.207616262	-3.52099009785	-0.0441226829304
990.810102107	1793.37357537	3160.18367748	376.0	2.40500896577	-0.124911539195	-0.0220847841576	931.239438723	1853.29404605	3236.18637826	451.652893489	-1.98673864828	-0.0248964742893
990.810102107	1793.37357537	3160.18367748	376.0	16.209144506	0.204176855436	0.0360991611449	1059.47466489	2206.73473001	3672.42241642	406.213021522	7.1506020425	0.089606541886
990.810102107	1793.37357537	3160.18367748	376.0	-0.931676537836	0.257491714433	0.0455254091996	1132.06321182	1607.77673503	3130.7409876	390.901040753	-2.95081230077	-0.036977597754
990.810102107	1793.37357537	3160.18367748	376.0	6.65429829169	0.103170102617	0.0182408243665	1022.03409571	1987.6462107	3370.47172595	360.791419541	1.61816163471	0.0202777147207
990.810102107	1793.37357537	3160.18367748	376.0	4.04750845529	-0.182680398006	-0.0322985144989	894.802953877	1991.7142211	3288.09237903	401.57520405	-0.0366499024389	-0.000459271960387
990.810102107	1793.37357537	3160.18367748	376.0	-11.4634461446	-0.385102278888	-0.0680873901852	822.107620407	1636.86408206	2797.91772354	338.946021073	-4.65389120921	-0.0583194387119
990.810102107	1793.37357537	3160.18367748	376.0	-0.5326575311	0.382189468562	0.0675723954318	1196.9319156	1655.06770539	3143.35072113	291.351100135	-2.72331924794	-0.0341268076183
990.810102107	1793.37357537	3160.18367748	376.0	-11.0047664505	-0.0702229515605	-0.0124156562165	974.513067915	1386.41256443	2812.41284437	451.487212022	-5.23832806153	-0.0656432087911
990.810102107	1793.37357537	3160.18367748	376.0	2.74123006044	0.277541273443	0.0490702392934	1138.58180278	1706.95620521	3246.81158241	401.273574419	-2.0969486473	-0.0262775519712
990.810102107	1793.37357537	3160.18367748	376.0	-0.0762126539022	0.0754031405902	0.0133315312218	1033.34928898	1694.223333	3157.77521763	430.20259565	-2.75303827423	-0.0344992264941
990.810102107	1793.37357537	3160.18367748	376.0	-3.41096663762	0.189124917206	0.0334379273703	1092.81525182	1636.52743812	3052.39086655	323.048176613	-3.36256491878	-0.0421374049972
990.810102107	1793.37357537	3160.18367748	376.0	-4.3800195316	0.19964090133	0.0352971890612	1102.98294755	1514.7203974	3021.76701517	404.063670221	-3.57982582912	-0.044859972796
990.810102107	1793.37357537	3160.18367748	376.0	-11.1492669877	-0.310762646271	-0.0549438907835	855.423769867	1572.75453668	2807.84636198	379.668055426	-4.72232717857	-0.0591770323129
990.810102107	1793.37357537	3160.18367748	376.0	15.5820806949	0.403351817917	0.071313970636	1171.196469	2045.49794088	3652.60604821	435.91163833	5.3489191976	0.0670290626266
990.810102107	1793.37357537	3160.18367748	376.0	-1.43405841417	0.376813615963	0.0666219264432	1199.85560018	1590.13592792	3114.86479755	324.873269445	-3.11686261788	-0.0390584287955
990.810102107	1793.37357537	3160.18367748	376.0	10.3297161269	0.0881723946906	0.0155891786935	1010.09284107	2071.45919711	3486.62168045	405.069642271	3.38439850174	0.0424110087937
990.810102107	1793.37357537	3160.18367748	376.0	14.8806216524	0.333932800185	0.0590404526494	1131.44827181	2086.30634141	3630.43865405	412.68404083	5.58665301537	0.07000818315
990.810102107	1793.37357537	3160.18367748	376.0	-2.47045725627	-0.142920122136	-0.0252687627539	927.458459499	1689.12739383	3082.11269051	465.52683718	-3.14468938889	-0.0394071351992
990.810102107	1793.37357537	3160.18367748	376.0	-3.99975845309	-0.400370994729	-0.0707869509775	812.745552865	1872.70211695	3033.78396371	348.336293891	-3.19375300207	-0.0400219674445
990.810102107	1793.37357537	3160.18367748	376.0	-0.449010377515	0.045229546855	0.00799673742132	1017.62055447	1709.63119648	3145.99412482	418.742373865	-2.79083418991	-0.0349728595227
990.810102107	1793.37357537	3160.18367748	376.0	-5.17967691711	0.29926381234	0.0529108579102	1161.8353137	1424.10806606	2996.496373	410.552993237	-3.82886435758	-0.0479807563607
990.810102107	1793.37357537	3160.18367748	376.0	2.89162069794	0.392399134543	0.0693774990352	1189.89364093	1753.28445192	3251.56420279	308.38610994	-0.969342616637	-0.0121471505844
990.810102107	1793.37357537	3160.18367748	376.0	-2.79692230389	-0.394743594039	-0.0697920074326	814.697487649	1891.41581698	3071.79579536	365.682490735	-2.92855292591	-0.0366986582194
990.810102107	1793.37357537	3160.18367748	376.0	-3.75573951523	0.132805827822	0.023480521185	1063.50895247	1625.09713893	3041.49541035	352.889318942	-3.37643424209	-0.0423112060412
990.810102107	1793.37357537	3160.18367748	376.0	-9.97260647587	-0.430429958147	-0.0761014777487	804.993975142	1622.17026726	2845.03099541	417.866753014	-4.4771615609	-0.0561047814649
990.810102107	1793.37357537	3160.18367748	376.0	-19.6957512285	-0.455422656493	-0.0805202716571	804.968298471	1401.86039089	2537.761762	330.933072644	-7.06491705832	-0.088532795217
990.810102107	1793.37357537	3160.18367748	376.0	-13.412574708	-0.544128298609	-0.0962037303057	760.934244941	1600.50779199	2736.32168083	374.879643899	-5.13790524064	-0.0643847774516
990.810102107	1793.37357537	3160.18367748	376.0	-10.6102052965	-0.277740024037	-0.049105379073	866.015259113	1662.03402929	2824.88170155	296.832413151	-4.50834376736	-0.0564955359318
990.810102107	1793.37357537	3160.18367748	376.0	10.4297741139	-0.0762391652748	-0.013479343224	929.844840783	2183.44116562	3489.78369663	376.497690219	4.56896831533	0.0572552420468
990.810102107	1793.37357537	3160.18367748	376.0	0.223321391703	0.235132230445	0.0415721765285	1119.22528183	1639.81224742	3167.24104365	408.203514399	-2.75479747555	-0.0345212716234
990.810102107	1793.37357537	3160.18367748	376.0	-15.5444157671	-0.251330017226	-0.0444360002168	887.16002985	1433.52543943	2668.95158765	348.266118369	-5.90164532135	-0.0739554551547
990.810102107	1793.37357537	3160.18367748	376.0	-5.82585829003	0.00949381371831	0.00167853849334	1003.53774758	1551.3170437	2976.07585473	421.221063444	-3.8059769172	-0.0476939463308
990.810102107	1793.37357537	3160.18367748	376.0	-2.05263289018	-0.112051086909	-0.019811012537	939.692530022	1779.08034235	3095.31670793	376.543835553	-2.97237516062	-0.0372478090303
990.810102107	1793.37357537	3160.18367748	376.0	7.87108655538	0.168819826716	0.0298479184434	1056.76609372	1954.93982493	3408.92447004	397.218551392	1.54136117308	0.0193153029207
990.810102107	1793.37357537	3160.18367748	376.0	16.1732100527	0.223453267924	0.0395072963091	1071.53931414	2156.49193517	3671.28682169	443.255572386	6.29868793858	0.0789309265487
990.810102107	1793.37357537	3160.18367748	376.0	-5.51167459733	-0.293927409411	-0.0519673637572	858.348532236	1761.23583615	2986.0046365	366.420268113	-3.49822412177	-0.0438373950096
990.810102107	1793.37357537	3160.18367748	376.0	-18.3782374099	-0.430908996207	-0.0761861733039	812.348159147	1432.10080979	2579.39761864	334.948649703	-6.61479034203	-0.0828921095492
990.810102107	1793.37357537	3160.18367748	376.0	-2.9698374559	-0.0539805777368	-0.0095439493877	970.072503415	1649.03187251	3066.33135895	447.22698303	-3.24473447272	-0.0406608329914
990.810102107	1793.37357537	3160.18367748	376.0	7.42992219342	0.166829790952	0.0294960733649	1059.82249308	1913.70164391	3394.98286589	421.458728892	0.782812920381	0.00980968571906
990.810102107	1793.37357537	3160.18367748	376.0	-0.493521715898	0.273268230528	0.0483147508005	1142.12612687	1575.23986741	3144.58748477	427.221490483	-2.91740818296	-0.0365589997865
990.810102107	1793.37357537	3160.18367748	376.0	0.788674898324	0.400031143766	0.0707268641737	1211.7112109	1631.3611853	3185.10725289	342.034856687	-2.63690539255	-0.0330439272249
990.810102107	1793.37357537	3160.18367748	376.0	7.67358793173	0.185124270239	0.0327305994058	1074.07878584	1866.90058318	3402.68315078	461.703781759	0.133492928437	0.00167284371475
990.810102107	1793.37357537	3160.18367748	376.0	12.6420382995	0.231224951844	0.0408813564081	1084.62179012	2005.41053617	3559.69530832	469.662982029	3.2224791598	0.0403819443584
990.810102107	1793.37357537	3160.18367748	376.0	-5.5824767587	-0.524041172413	-0.092652258206	761.871826599	1938.13934598	2983.76715815	283.755985569	-3.23952575269	-0.0405955608107
990.810102107	1793.37357537	3160.18367748	376.0	-2.90911282307	-0.230837711925	-0.0408128910759	883.69532759	1850.39073489	3068.25036889	334.164306402	-2.97071622396	-0.0372270203504
990.810102107	1793.37357537	3160.18367748	376.0	-7.27317013094	-0.276950406823	-0.0489657720691	864.485203427	1780.38725893	2930.33814217	285.465679814	-3.89386211994	-0.0487952646609
990.810102107	1793.37357537	3160.18367748	376.0	0.740833037023	0.0324160588094	0.00573126923787	1009.50850894	1769.88698779	3183.59536219	404.199865466	-2.50833633063	-0.0314327860981
990.810102107	1793.37357537	3160.18367748	376.0	-8.75672566339	-0.0218551540509	-0.00386406542625	986.468466684	1562.62532108	2883.45506238	334.361274616	-4.26408298402	-0.0534346238599
990.810102107	1793.37357537	3160.18367748	376.0	-0.490210432437	0.2449305898	0.0433045597242	1114.10930593	1740.0619572	3144.69212741	290.520864275	-2.32035189596	-0.0290770914281
990.810102107	1793.37357537	3160.18367748	376.0	-18.2386393963	-0.27453449774	-0.0485386311421	878.102242031	1403.22004683	2583.80917228	302.48688342	-6.55233896129	-0.0821095107931
990.810102107	1793.37357537	3160.18367748	376.0	-10.3994714011	-0.501703064195	-0.0887028048435	777.467453575	1611.32385187	2831.54127972	442.749974271	-4.64222962433	-0.058173303563
990.810102107	1793.37357537	3160.18367748	376.0	5.27366366152	-0.16366346628	-0.0289362564145	902.135015065	2005.2003979	3326.84113572	419.50572275	0.396351824828	0.00496681484746
990.810102107	1793.37357537	3160.18367748	376.0	-10.8167954896	-0.399782251806	-0.0706828592302	817.385417231	1611.30562478	2818.35307199	389.662029977	-4.61023076518	-0.0577723153531
990.810102107	1793.37357537	3160.18367748	376.0	-6.51539138187	-0.285887996878	-0.0505459683306	860.585569681	1798.91451167	2954.28534251	294.785261161	-3.73807362655	-0.0468430279017
990.810102107	1793.37357537	3160.18367748	376.0	7.34203949636	0.432007390722	0.0763803731828	1212.31843206	1769.84956835	3392.20561124	410.037610828	0.0220493775811	0.000276307989738
990.810102107	1793.37357537	3160.18367748	376.0	-9.93023271171	-0.544025416497	-0.0961855403991	756.725152481	1791.15667262	2846.37008419	298.48825909	-4.24537163124	-0.0532001457549
990.810102107	1793.37357537	3160.18367748	376.0	6.47205862669	0.264071180563	0.0466886811461	1111.22910767	1874.21586727	3364.7126178	379.267642852	0.596132392598	0.00747033073431
990.810102107	1793.37357537	3160.18367748	376.0	6.83090946859	0.406256020903	0.0718274435825	1207.55621013	1711.19452349	3376.05296353	457.302229911	-1.02804822462	-0.0128828098323
990.810102107	1793.37357537	3160.18367748	376.0	-2.65974062773	0.118487282184	0.0209489537101	1058.56487816	1571.58116523	3076.1309883	445.984944903	-3.27599547332	-0.0410525748536
990.810102107	1793.37357537	3160.18367748	376.0	-0.570931196586	0.299709922453	0.0529897316925	1146.43206556	1706.24239317	3142.141203	289.466744259	-2.5046441499	-0.0313865181692
990.810102107	1793.37357537	3160.18367748	376.0	-8.43656239794	-0.282182701821	-0.0498908595865	866.525161902	1619.32869395	2893.57280964	407.718953792	-4.17026055808	-0.0522589042366
990.810102107	1793.37357537	3160.18367748	376.0	14.9395268423	0.34722826011	0.0613911350973	1138.08003278	2091.00232335	3632.30016624	403.217810109	5.76996216575	0.0723052902976
990.810102107	1793.37357537	3160.18367748	376.0	-12.3794989238	-0.449226519417	-0.0794247735886	799.100820863	1567.3736173	2768.96877314	402.494334973	-5.03693675819	-0.063119508248
990.810102107	1793.37357537	3160.18367748	376.0	10.6261852593	0.498962802354	0.0882183172479	1227.54760681	1962.7389401	3495.99064958	305.704102679	4.02646047903	0.0504568982335
990.810102107	1793.37357537	3160.18367748	376.0	-1.22058937605	0.284950733103	0.0503802569136	1150.48876904	1521.57831118	3121.61081125	449.54373103	-3.09873996591	-0.0388313278936
990.810102107	1793.37357537	3160.18367748	376.0	-6.49168654235	0.253483081166	0.0448166692302	1135.12610518	1437.8678017	2955.03445898	382.040552093	-4.01936751212	-0.0503680139363
990.810102107	1793.37357537	3160.18367748	376.0	3.74134670407	-0.379995388941	-0.0671844747067	805.612707917	2167.44404584	3278.41710534	305.360351581	2.10556015368	0.026385465585
990.810102107	1793.37357537	3160.18367748	376.0	-4.80406516039	-0.172506820223	-0.0304997914114	915.301126799	1628.07997291	3008.36639443	464.985294721	-3.60160641504	-0.0451329124691
990.810102107	1793.37357537	3160.18367748	376.0	-3.23378636454	-0.118656521134	-0.0209788757309	936.052193362	1787.3729562	3057.99008862	334.564939058	-3.18748351216	-0.039943402408
990.810102107	1793.37357537	3160.18367748	376.0	-9.02090660225	-0.0703192295961	-0.0124326785	961.460915981	1605.35132117	2875.10645948	308.294222325	-4.28675710042	-0.0537187606569
990.810102107	1793.37357537	3160.18367748	376.0	-4.75293293086	0.284589159641	0.0503163294981	1149.49342243	1502.01651733	3009.9822668	358.472327041	-3.64461231146	-0.0456718334769
990.810102107	1793.37357537	3160.18367748	376.0	0.0363756521524	-0.36576655179	-0.0646687679968	816.859762481	2034.76838143	3161.3332149	309.705070986	-0.570889376745	-0.00715400221485
990.810102107	1793.37357537	3160.18367748	376.0	-2.7310234929	0.106920217195	0.0189038573541	1051.97919165	1587.11363487	3073.87831883	434.78549231	-3.25872424213	-0.0408361433851
990.810102107	1793.37357537	3160.18367748	376.0	14.2253334611	0.129924771979	0.0229711407319	1025.4737745	2160.5027243	3609.73034359	423.753844784	5.63758551867	0.0706464350711
990.810102107	1793.37357537	3160.18367748	376.0	-9.88126217982	0.187667500203	0.0331802510967	1097.90114175	1435.33005325	2847.91764294	314.686447947	-4.63600798594	-0.0580953381697
990.810102107	1793.37357537	3160.18367748	376.0	-9.86614856809	0.0144388191766	0.0025528322448	1010.9760183	1435.54733265	2848.39526084	401.871909893	-4.72011929045	-0.059149364542
990.810102107	1793.37357537	3160.18367748	376.0	6.20749759721	0.442023944861	0.078151333957	1235.99230858	1650.9499957	3356.35200333	469.40969905	-1.64589024004	-0.020625190978
990.810102107	1793.37357537	3160.18367748	376.0	18.076768718	0.216426835524	0.0382649992087	1065.68958564	2212.35648083	3731.44277192	453.396705457	7.47939123845	0.0937267072487
990.810102107	1793.37357537	3160.18367748	376.0	14.1596004309	0.227335158545	0.0401936277484	1076.64854979	2093.769886	3607.65305909	437.234623305	4.9690679982	0.0622690225338
990.810102107	1793.37357537	3160.18367748	376.0	-7.89087379783	-0.0972850180539	-0.0172003214381	948.364674111	1634.3122958	2910.81757171	328.140601799	-4.0401805515	-0.0506288289661
990.810102107	1793.37357537	3160.18367748	376.0	-13.6618732203	-0.32112848406	-0.0567766060927	853.699979825	1504.30197312	2728.44338993	370.441436992	-5.36380699182	-0.067215626464
990.810102107	1793.37357537	3160.18367748	376.0	-0.491612192588	-0.421142677629	-0.0744594550263	795.448414424	2039.05590431	3144.64782921	310.143510484	-0.785176379749	-0.00983930300437
990.810102107	1793.37357537	3160.18367748	376.0	11.3030868453	0.505275032086	0.0893343408922	1230.15639324	1977.74341954	3517.38198302	309.482170239	4.41078875522	0.0552730420454
990.810102107	1793.37357537	3160.18367748	376.0	-1.77991737013	-0.189144679252	-0.0334414213671	904.697539215	1775.97321635	3103.93501928	423.264263714	-2.92235557229	-0.0366209971465
990.810102107	1793.37357537	3160.18367748	376.0	-7.54362584803	0.308915517484	0.0546173121435	1162.89196177	1465.02987628	2921.79124474	293.869406691	-4.21721275864	-0.0528472776772
990.810102107	1793.37357537	3160.18367748	376.0	-2.93023694609	0.251303096126	0.0444312404748	1132.20948356	1500.51298415	3067.5828078	434.860340087	-3.38258563674	-0.0423882911872
990.810102107	1793.37357537	3160.18367748	376.0	-2.71843210528	0.0363928204964	0.00643437420375	1011.29808832	1744.31598966	3074.27622981	318.662151829	-3.17385408966	-0.0397726076398
990.810102107	1793.37357537	3160.18367748	376.0	-9.22848114105	0.105559794681	0.0186633300355	1058.29173934	1409.84766525	2868.54672278	400.407318188	-4.62191332446	-0.0579187133391
990.810102107	1793.37357537	3160.18367748	376.0	-23.7712754035	-0.622895247308	-0.11012999422	744.786011321	1364.31061978	2408.96771225	299.871081146	-8.38001110603	-0.105012670502
990.810102107	1793.37357537	3160.18367748	376.0	-7.07526514211	0.242399116849	0.042856986713	1133.2234057	1376.96233789	2936.59230332	426.406559738	-4.28430626781	-0.0536880484687
990.810102107	1793.37357537	3160.18367748	376.0	11.9610312267	0.255840452713	0.0452334605221	1093.4407358	2045.61076827	3538.17423396	399.122729886	4.06993658221	0.0510017115566
990.810102107	1793.37357537	3160.18367748	376.0	8.82322409663	0.0615301770989	0.010878744183	992.266890188	2148.72265167	3439.01376521	298.024223352	4.49812024932	0.0563674216706
990.810102107	1793.37357537	3160.18367748	376.0	19.5894151973	0.524870727967	0.0927989264439	1236.34454505	2093.8180894	3779.24517906	449.082544603	7.4543708672	0.093413168762
990.810102107	1793.37357537	3160.18367748	376.0	-11.0895459933	-0.00284129691298	-0.000502350939353	1005.53887059	1392.78886454	2809.73365509	411.40591997	-5.09389498435	-0.0638332704806
990.810102107	1793.37357537	3160.18367748	376.0	-15.6717839786	-0.541509026866	-0.0957406341701	771.329800864	1436.06120963	2664.92651822	457.535507728	-6.43452192839	-0.080633106872
990.810102107	1793.37357537	3160.18367748	376.0	2.13578062314	-0.37437423817	-0.0661906361687	812.626426209	2064.40880244	3227.67826812	350.643039472	0.139099771131	0.00174310490139
990.810102107	1793.37357537	3160.18367748	376.0	-1.41093264301	-0.0170302180134	-0.00301100035598	987.959116956	1659.80788825	3115.5956144	467.828609193	-3.01242121541	-0.0377496392908
990.810102107	1793.37357537	3160.18367748	376.0	3.50706262942	0.390217414136	0.0689917634612	1204.35376652	1662.7526698	3271.01329825	403.906861934	-2.02646670381	-0.0253943195967
990.810102107	1793.37357537	3160.18367748	376.0	10.8987368609	0.180475460745	0.0319086741063	1061.37773314	1979.6769525	3504.60378081	463.549095172	2.30339181574	0.0288645590945
990.810102107	1793.37357537	3160.18367748	376.0	9.33905041764	0.477480181537	0.084420116962	1217.44208708	1935.32042211	3455.31482441	302.552315219	3.25680296652	0.0408120672496
990.810102107	1793.37357537	3160.18367748	376.0	0.192513118305	0.0940092509886	0.016621154701	1042.33649268	1717.43589229	3166.26744562	406.49506065	-2.69506615942	-0.03377275889
990.810102107	1793.37357537	3160.18367748	376.0	-2.41805197927	-0.230032757274	-0.040670572361	885.512761659	1824.20984008	3083.76879352	374.046191779	-2.98549238436	-0.0374121852677
990.810102107	1793.37357537	3160.18367748	376.0	-12.1174837216	-0.013800323929	-0.00243994411758	991.291193344	1502.66334426	2777.24893479	283.294397184	-5.00342956091	-0.0626996185577
990.810102107	1793.37357537	3160.18367748	376.0	8.88126817699	-0.0726950709524	-0.0128527353169	932.186585631	2157.39143331	3440.84806476	351.270045822	3.95154402098	0.049518095501
990.810102107	1793.37357537	3160.18367748	376.0	-7.42076776754	-0.096680354713	-0.0170934149068	954.231596406	1514.19756794	2925.67378575	457.244621404	-4.23131503089	-0.0530239978808
990.810102107	1793.37357537	3160.18367748	376.0	5.39596743716	0.146803914293	0.0259554303912	1059.21490204	1828.94590718	3330.70615967	442.545350451	-0.858860379342	-0.0107626613953
990.810102107	1793.37357537	3160.18367748	376.0	-7.25543202949	-0.433138094849	-0.0765802855108	799.805419622	1810.86424563	2930.89869875	320.229033506	-3.76929980806	-0.0472343334343
990.810102107	1793.37357537	3160.18367748	376.0	-10.9351567654	0.149666430409	0.0264615329578	1079.36859787	1410.16358456	2814.61263827	325.080455832	-4.87309706333	-0.0610663792397
990.810102107	1793.37357537	3160.18367748	376.0	-18.8069842675	-0.234831044434	-0.0415189258193	896.13654182	1384.07165499	2565.84843043	285.640233621	-6.71504408547	-0.0841484221237
990.810102107	1793.37357537	3160.18367748	376.0	-20.6243036896	-0.534880818143	-0.0945687443675	770.946192117	1435.27296109	2508.41779869	302.198645482	-7.13860813557	-0.0894562423003
990.810102107	1793.37357537	3160.18367748	376.0	-1.76975126744	-0.544918332395	-0.096343410961	748.571884791	2061.70410827	3104.25628679	293.980293737	-1.04955988282	-0.0131523794839
990.810102107	1793.37357537	3160.18367748	376.0	5.96086127689	0.03310378264	0.00585286114568	985.228408843	2039.19740544	3348.55784259	324.132028309	2.061853395	0.0258377618422
990.810102107	1793.37357537	3160.18367748	376.0	-9.0847233366	0.267993127218	0.0473820946283	1144.6521568	1388.42668539	2873.08973345	340.010891264	-4.5412418511	-0.0569077926203
990.810102107	1793.37357537	3160.18367748	376.0	4.41387864313	0.174108308852	0.0307829400375	1057.42660521	1950.32836384	3299.6703499	291.915380853	1.10294919954	0.0138214185406
990.810102107	1793.37357537	3160.18367748	376.0	-4.51171849831	-0.346049549287	-0.0611827350224	833.81852647	1879.04791461	3017.60508592	304.738644845	-3.22742588067	-0.0404439333418
990.810102107	1793.37357537	3160.18367748	376.0	12.1388824652	0.260247871628	0.0460127071479	1089.75753973	2133.09558787	3543.79465978	320.941532165	5.72925925053	0.0717952287034
990.810102107	1793.37357537	3160.18367748	376.0	23.5331179794	0.494661996004	0.0874579200856	1212.57039539	2238.35255152	3903.87343067	452.950483758	10.3136990744	0.129244349304
990.810102107	1793.37357537	3160.18367748	376.0	-2.83304165878	0.0633129766457	0.0111939491948	1029.57287831	1592.2283255	3070.6543574	448.853153588	-3.28576170955	-0.0411749587663
990.810102107	1793.37357537	3160.18367748	376.0	-10.8847251993	-0.364922605598	-0.0645195554453	831.88296548	1601.36189549	2816.20636839	382.961507428	-4.62920348062	-0.0580100686794
990.810102107	1793.37357537	3160.18367748	376.0	-1.66011618882	0.35031470665	0.0619368293228	1187.37189966	1518.44785754	3107.72095665	401.901199453	-3.13652811598	-0.0393048636088
990.810102107	1793.37357537	3160.18367748	376.0	-14.468361482	-0.0712124727772	-0.0125906069267	966.90709245	1440.63786343	2702.95687953	295.411923644	-5.56209639681	-0.0697004561004
990.810102107	1793.37357537	3160.18367748	376.0	-10.0623693342	-0.138839074177	-0.0245472196211	931.071180051	1567.35236378	2842.19432421	343.770780388	-4.49090569827	-0.0562770137628
990.810102107	1793.37357537	3160.18367748	376.0	19.0679784205	0.438517786404	0.0775314332397	1181.26584296	2215.03028122	3762.76681915	366.470694969	9.10757888367	0.114130061199
990.810102107	1793.37357537	3160.18367748	376.0	-1.59600341015	0.212504046094	0.037571436721	1105.5196418	1659.70893676	3109.74703822	344.518459663	-3.04783498968	-0.0381934209234
990.810102107	1793.37357537	3160.18367748	376.0	6.35125301447	0.42892744743	0.0758358287535	1198.93958271	1847.15453778	3360.89493856	314.800818064	1.11661629697	0.0139926854257
990.810102107	1793.37357537	3160.18367748	376.0	9.95059597086	0.25996018446	0.04596184308	1096.50352261	2020.86109201	3474.64078716	357.27617254	3.45713843238	0.0433225367467
990.810102107	1793.37357537	3160.18367748	376.0	0.904247401877	-0.38369704852	-0.0678389406859	812.711232492	2002.25981281	3188.75955628	373.788510976	-1.05399289667	-0.0132079310359
990.810102107	1793.37357537	3160.18367748	376.0	-8.0431397809	-0.123862264005	-0.0218992687421	940.455095557	1533.33258476	2906.00568697	432.21800665	-4.26440697544	-0.0534386839027
990.810102107	1793.37357537	3160.18367748	376.0	3.53404814051	0.409722303963	0.0724402941943	1221.28378168	1598.66528888	3271.86608997	451.917019409	-2.33077965862	-0.0292077651457
990.810102107	1793.37357537	3160.18367748	376.0	15.8029843404	0.481369682093	0.0851077938637	1208.34616869	2127.16506077	3659.58700916	324.075779699	7.4397977702	0.0932305484988
990.810102107	1793.37357537	3160.18367748	376.0	-12.0012321293	-0.410564487739	-0.0725891951448	814.474709794	1568.6771269	2780.92269863	397.770861938	-4.94099765698	-0.0619172638719
990.810102107	1793.37357537	3160.18367748	376.0	6.67327659195	-0.0523650814253	-0.00925832415581	951.425008607	1991.86036978	3371.07147509	427.786096705	0.852377727585	0.0106814251577
990.810102107	1793.37357537	3160.18367748	376.0	8.92769591028	0.212483010838	0.0375677176163	1070.7839897	2042.42830685	3442.31526641	329.102969863	3.45035299054	0.0432375061471
990.810102107	1793.37357537	3160.18367748	376.0	-7.94142065438	-0.54734973347	-0.0967732909247	756.910956008	1746.30273075	2909.2201982	406.006511442	-3.90972039428	-0.0489939899033
990.810102107	1793.37357537	3160.18367748	376.0	9.22178652248	-0.0127826918803	-0.00226002331689	956.917168234	2188.22535222	3451.60906994	306.466549485	4.87099795327	0.0610400746024
990.810102107	1793.37357537	3160.18367748	376.0	-9.29501816532	-0.141896495207	-0.0250877820381	928.63181652	1599.36677558	2866.4440306	338.445438497	-4.31154439808	-0.0540293784221
990.810102107	1793.37357537	3160.18367748	376.0	-5.1356393262	0.163539269492	0.0289142980007	1078.3406808	1634.02723637	2997.88804176	285.520124591	-3.71402575901	-0.046541676178
990.810102107	1793.37357537	3160.18367748	376.0	10.1700783084	0.272252957606	0.0481352471015	1104.35526908	2002.02747926	3481.57683217	375.194083826	3.21586062725	0.040299005354
990.810102107	1793.37357537	3160.18367748	376.0	12.6942491545	-0.0913588098155	-0.0161525477043	924.542087851	2170.01569414	3561.34526724	466.787485247	4.40899485678	0.055250562115
990.810102107	1793.37357537	3160.18367748	376.0	-4.75943663713	-0.206129257898	-0.0364443525279	897.256146805	1733.69408542	3009.77673773	378.826505513	-3.40595278524	-0.042681112597
990.810102107	1793.37357537	3160.18367748	376.0	-8.81750169873	-0.284696680562	-0.0503353395619	864.032946766	1656.21786346	2881.53442804	361.283617808	-4.15333862421	-0.0520468499275
990.810102107	1793.37357537	3160.18367748	376.0	1.29131952613	0.0805520496434	0.014241875821	1029.96248222	1792.9299187	3200.99174637	378.099345452	-2.06990547309	-0.0259386650763
990.810102107	1793.37357537	3160.18367748	376.0	8.80227136483	0.0637076386418	0.0112637267754	993.990185873	2136.15841179	3438.3516204	308.203022736	4.28131129294	0.0536505174554
990.810102107	1793.37357537	3160.18367748	376.0	7.80934425538	0.459665186957	0.0812703654451	1219.79506269	1823.2775453	3406.97329996	363.900691966	1.09078357191	0.0136689670665
990.810102107	1793.37357537	3160.18367748	376.0	0.0243908388932	-0.0862753085348	-0.0152537674213	952.030936083	1791.77633705	3160.95447279	417.147199657	-2.6498123787	-0.0332056689061
990.810102107	1793.37357537	3160.18367748	376.0	-11.8199803325	-0.366322591245	-0.06476707766	831.046647718	1599.15306042	2786.65058833	356.450880188	-4.78639712052	-0.059979913791
990.810102107	1793.37357537	3160.18367748	376.0	-13.9376697654	-0.48609842233	-0.0859438511899	782.332635396	1610.41589778	2719.72771253	326.979179356	-5.17388922444	-0.0648357045669
990.810102107	1793.37357537	3160.18367748	376.0	17.6675191954	0.211580054891	0.0374080719397	1064.18470673	2191.95277758	3718.50973531	462.372250999	7.01917467555	0.0879595824004
990.810102107	1793.37357537	3160.18367748	376.0	-5.11767320182	0.3642104147	0.0643936376769	1202.09949382	1368.90018923	2998.45580429	427.456121245	-3.91115645264	-0.0490119856221
990.810102107	1793.37357537	3160.18367748	376.0	10.7954274595	0.33289208097	0.0588564499593	1147.10409134	1885.59701297	3501.33901397	468.637909652	1.5926986343	0.0199586295025
990.810102107	1793.37357537	3160.18367748	376.0	19.444135104	0.284362665502	0.0502762845654	1100.04448244	2213.19567666	3774.65406126	461.413902167	8.04232517783	0.100781017266
990.810102107	1793.37357537	3160.18367748	376.0	3.96930956469	-0.432681724805	-0.0764995977379	792.323846053	2046.4895412	3285.62115045	446.807763196	-0.238322194814	-0.00298649366935
990.810102107	1793.37357537	3160.18367748	376.0	7.99760719212	-0.203083132648	-0.0359057872432	873.570539154	2234.7363955	3412.92275455	304.6158199	4.63410578242	0.0580715010328
990.810102107	1793.37357537	3160.18367748	376.0	-5.31226486376	0.0395650664793	0.00699523806212	1016.64998534	1595.69679902	2992.30635035	379.959565984	-3.63609765471	-0.0455651335177
990.810102107	1793.37357537	3160.18367748	376.0	8.94889608269	0.150305352991	0.0265744966391	1051.6048914	1923.03249738	3442.9852308	468.347842019	0.97264703123	0.0121885592886
990.810102107	1793.37357537	3160.18367748	376.0	9.46699992504	-0.0460439907594	-0.00814073386835	941.053365027	2216.44404268	3459.35826386	301.860856155	5.24458810855	0.0657216554956
990.810102107	1793.37357537	3160.18367748	376.0	17.6842053452	0.405106297699	0.0716241686172	1161.9578052	2229.79583089	3719.03704829	327.283412208	9.02680202829	0.113117819903
990.810102107	1793.37357537	3160.18367748	376.0	6.89427448368	0.270581377527	0.0478397060691	1116.40330269	1860.74869603	3378.05541439	400.903415678	0.455816416626	0.00571198517076
990.810102107	1793.37357537	3160.18367748	376.0	-3.03996404605	0.413308955302	0.0730744263263	1224.07230075	1496.67665791	3064.1152299	343.366271236	-3.39201767548	-0.0425064871614
990.810102107	1793.37357537	3160.18367748	376.0	-2.62123108999	-0.286166421475	-0.0505951947446	861.970100131	1781.23058971	3077.34796043	434.147270589	-3.04422431526	-0.0381481743767
990.810102107	1793.37357537	3160.18367748	376.0	-7.3095464767	0.213186421402	0.0376920829919	1108.66765616	1509.85151466	2929.18858283	310.669412004	-4.10163135761	-0.0513988891932
990.810102107	1793.37357537	3160.18367748	376.0	-17.102929384	-0.462524141465	-0.0817758383071	800.041047501	1442.01322901	2619.69969472	377.645418205	-6.40295467495	-0.080237527255
990.810102107	1793.37357537	3160.18367748	376.0	7.70799442651	-0.173268739578	-0.0306345013398	887.744074751	2187.85295165	3403.77045921	328.173432812	3.88124039959	0.0486370977393
990.810102107	1793.37357537	3160.18367748	376.0	18.7213596341	0.525564329219	0.0929215574999	1230.7564496	2193.39146549	3751.81302884	327.665113755	9.27515329391	0.116229991152
990.810102107	1793.37357537	3160.18367748	376.0	-5.63113304393	0.190385672362	0.0336608331616	1094.00452814	1587.5596908	2982.22953017	300.665311222	-3.78234823433	-0.047397847548
990.810102107	1793.37357537	3160.18367748	376.0	18.326090307	0.376845173461	0.066627505916	1146.98885143	2232.21086516	3739.32179208	360.122075493	8.94705591502	0.112118495176
990.810102107	1793.37357537	3160.18367748	376.0	6.62892020849	-0.192201117511	-0.0339818100266	884.085256329	2102.58369705	3369.6697319	383.000778527	2.10923913872	0.0264315681543
990.810102107	1793.37357537	3160.18367748	376.0	-1.97873648887	-0.0362587118227	-0.00641066333498	978.276144214	1667.7779015	3097.65196994	451.597924225	-3.0740243662	-0.0385216085991
990.810102107	1793.37357537	3160.18367748	376.0	-4.91282796843	0.280062375285	0.0495159786572	1153.81803985	1388.65277575	3004.92928992	462.458474316	-3.92650502546	-0.0492043236273
990.810102107	1793.37357537	3160.18367748	376.0	-13.650506868	-0.421091326714	-0.0744503760102	813.461186063	1499.91460695	2728.80258755	415.426794531	-5.5085082461	-0.0690289253897
990.810102107	1793.37357537	3160.18367748	376.0	11.2187540838	0.310047660187	0.0548174788167	1116.22314673	2104.72180582	3514.71691285	293.771960305	5.40859509712	0.0677768809163
990.810102107	1793.37357537	3160.18367748	376.0	-5.73658103581	0.29285165303	0.0517771663772	1163.77825558	1346.4794679	2978.89717994	468.639456462	-4.1683373518	-0.0522348039072
990.810102107	1793.37357537	3160.18367748	376.0	5.73413544861	0.419283484334	0.0741307433406	1209.38999829	1737.41630214	3341.39288997	394.586589539	-0.697910998578	-0.00874575186188
990.810102107	1793.37357537	3160.18367748	376.0	3.7429228574	0.395292445851	0.0698890462962	1195.38309102	1734.90190444	3278.46691468	348.181919227	-1.0930508946	-0.0136973796316
990.810102107	1793.37357537	3160.18367748	376.0	-7.03122344282	-0.374812074413	-0.0662680471028	826.575490376	1670.13243153	2937.98410191	441.276180003	-3.89732166982	-0.0488386174164
990.810102107	1793.37357537	3160.18367748	376.0	7.08569552991	0.464531806836	0.08213080036	1214.58148325	1879.40779408	3384.10467105	290.115393727	1.94906976846	0.0244244331887
990.810102107	1793.37357537	3160.18367748	376.0	-8.31925815564	-0.11723127628	-0.0207268876025	944.476774893	1513.24717552	2897.27983916	439.555888751	-4.36769163239	-0.0547329778495
990.810102107	1793.37357537	3160.18367748	376.0	-19.1729406164	-0.530292709695	-0.0937575512191	784.433811152	1348.46744949	2554.28353763	421.382276986	-7.63247785819	-0.0956450859422
990.810102107	1793.37357537	3160.18367748	376.0	10.9411827067	-0.0382791042565	-0.00676787557577	945.561395862	2203.80104828	3505.9451475	356.582703361	5.20773734141	0.0652598664337
990.810102107	1793.37357537	3160.18367748	376.0	7.57866724247	0.0250418885702	0.00442749090703	978.685409444	2091.39165003	3399.68348265	329.606423175	3.12734933344	0.0391898412712
990.810102107	1793.37357537	3160.18367748	376.0	11.2928418541	0.0911559172682	0.0161166756132	1003.00107296	2225.75117015	3517.05822248	288.305979373	6.35431567678	0.0796280159998
990.810102107	1793.37357537	3160.18367748	376.0	-1.5522815123	-0.0808866337298	-0.0143010314232	956.082818178	1706.02122075	3111.1287305	449.024691574	-2.96858976816	-0.0372003730346
990.810102107	1793.37357537	3160.18367748	376.0	4.88999755695	-0.206527505021	-0.0365147639712	882.800030998	2023.97310913	3314.7165821	407.943441971	0.47741928737	0.00598269783672
990.810102107	1793.37357537	3160.18367748	376.0	6.5782214764	-0.323813862486	-0.0572513901142	827.927848727	2170.12355674	3368.06755885	370.016153376	2.71328812443	0.0340011043162
990.810102107	1793.37357537	3160.18367748	376.0	10.4013555583	-0.194932548185	-0.0344647362421	881.639035398	2145.40342711	3488.88561807	461.843155568	3.20732929844	0.0401920964716
990.810102107	1793.37357537	3160.18367748	376.0	-16.342673765	-0.287356585856	-0.0508056198472	868.52430317	1469.0821301	2643.7251687	306.118735422	-5.94135197562	-0.0744530322759
990.810102107	1793.37357537	3160.18367748	376.0	9.34209641493	0.46099374832	0.0815052596039	1231.20921962	1756.25364253	3455.41108352	467.948221372	0.170906504556	0.00214168552075
990.810102107	1793.37357537	3160.18367748	376.0	0.455155975411	-0.453714588961	-0.0802182795193	789.990538653	1944.79713125	3174.56744232	439.779772418	-2.16141058528	-0.0270853456802
990.810102107	1793.37357537	3160.18367748	376.0	-0.394600094848	0.3201685388	0.0566068845121	1163.98700039	1661.33803426	3147.71358969	322.388555041	-2.80951128425	-0.0352069083239
990.810102107	1793.37357537	3160.18367748	376.0	15.3987611684	0.378706320151	0.0669565629687	1149.87705291	2172.59975313	3646.81281446	324.336008424	7.55162196843	0.0946318542409
990.810102107	1793.37357537	3160.18367748	376.0	-3.24938364316	0.375707111428	0.0664262926854	1208.46645132	1384.90974234	3057.49718597	464.120992308	-3.61847343183	-0.0453442785944
990.810102107	1793.37357537	3160.18367748	376.0	-9.37409552063	0.211467856022	0.0373882347987	1108.42467612	1469.77620356	2863.94504093	285.744161251	-4.54132988117	-0.0569088957541
990.810102107	1793.37357537	3160.18367748	376.0	-3.66338476161	-0.0462420018065	-0.00817574289365	973.99150692	1635.92469714	3044.4139902	434.497786141	-3.3567801071	-0.0420649136228
990.810102107	1793.37357537	3160.18367748	376.0	-20.0539167564	-0.419878285329	-0.0742359061755	819.491324636	1391.39708399	2526.44307345	315.554664823	-7.13884420718	-0.0894592005913
990.810102107	1793.37357537	3160.18367748	376.0	-12.6403388249	0.117342786841	0.0207466030483	1063.52072415	1386.81349436	2760.72575316	310.391534646	-5.25657623682	-0.0658718826669
990.810102107	1793.37357537	3160.18367748	376.0	2.13824196062	0.0289953822756	0.00512648201478	1008.83640129	1763.41200143	3227.75605091	455.507648185	-2.37744945145	-0.0297925996422
990.810102107	1793.37357537	3160.18367748	376.0	5.90531252293	0.232343536264	0.0410791259307	1092.85400151	1893.91701682	3346.80239993	360.031381604	0.677639425274	0.00849172212123
990.810102107	1793.37357537	3160.18367748	376.0	-9.02658324323	-0.48871728075	-0.0864068742485	781.397971148	1652.19061139	2874.92706719	441.338484659	-4.29498423764	-0.0538218576146
990.810102107	1793.37357537	3160.18367748	376.0	-0.725031856877	-0.0227060737017	-0.00401451090906	980.786953245	1794.45487389	3137.27133908	362.029511944	-2.64487151748	-0.0331437533519
990.810102107	1793.37357537	3160.18367748	376.0	9.88202711757	0.148550165841	0.0262641735928	1046.15034591	1974.13846747	3472.47388545	452.185072076	1.93157107714	0.0242051513426
990.810102107	1793.37357537	3160.18367748	376.0	-8.7768881563	-0.00682034577611	-0.00120586028573	996.760037265	1504.03562704	2882.81789057	382.022226268	-4.3616475586	-0.0546572375764
990.810102107	1793.37357537	3160.18367748	376.0	-2.39581324771	0.384205663276	0.0679288655014	1203.27846056	1594.07373343	3084.47157828	287.119384295	-3.35575652611	-0.0420520867934
990.810102107	1793.37357537	3160.18367748	376.0	3.81631450752	0.303277753406	0.0536205363165	1147.74105853	1738.88658395	3280.78622563	394.158583149	-1.49086510051	-0.0186825200565
990.810102107	1793.37357537	3160.18367748	376.0	-16.6328835786	-0.399735270063	-0.0706745526986	822.015785085	1477.13892227	2634.55400554	335.399298182	-6.04699672315	-0.0757769012927
990.810102107	1793.37357537	3160.18367748	376.0	0.212821788544	0.0023559918445	0.000416547355817	996.197203468	1723.48684433	3166.9092369	447.225189108	-2.69293688332	-0.0337460762321
990.810102107	1793.37357537	3160.18367748	376.0	-20.7416960681	-0.304921043894	-0.0539110756532	869.486850627	1348.69454005	2504.70798391	286.526593233	-7.36086490534	-0.0922414148539
990.810102107	1793.37357537	3160.18367748	376.0	-9.43830008593	-0.00866662153227	-0.00153228810684	999.676311339	1440.77717084	2861.91605873	421.462576551	-4.66997330289	-0.0585209687079
990.810102107	1793.37357537	3160.18367748	376.0	-5.83941891214	-0.263968899743	-0.0466705975501	874.494454841	1634.80434177	2975.64731416	466.348517553	-3.77892829194	-0.047354991127
990.810102107	1793.37357537	3160.18367748	376.0	-8.14358301781	0.17630136334	0.0311706795156	1088.43100026	1513.32104224	2902.83149619	301.079453695	-4.25338588834	-0.0533005750418
990.810102107	1793.37357537	3160.18367748	376.0	-11.1852047995	-0.0220315579774	-0.00389525423929	995.819993498	1398.7874787	2806.71066111	412.103188911	-5.10749206456	-0.0640036599568
990.810102107	1793.37357537	3160.18367748	376.0	9.8931504817	0.37699027013	0.0666531594996	1173.29254448	1854.43095319	3472.82540419	445.101906525	1.27255048559	0.0159467479397
990.810102107	1793.37357537	3160.18367748	376.0	21.4417759608	0.384530806816	0.0679863519829	1152.2787797	2223.95922518	3837.78318156	461.545176679	9.08512241849	0.113848651861
990.810102107	1793.37357537	3160.18367748	376.0	4.56307038904	-0.133792711307	-0.0236550055351	920.487789214	1935.07321798	3304.38508311	448.824075917	-0.681585563553	-0.0085411724756
990.810102107	1793.37357537	3160.18367748	376.0	-7.79822057451	-0.218092114576	-0.038559426198	891.707036386	1702.75789663	2913.74558375	319.280650732	-3.96415350642	-0.049676109103
990.810102107	1793.37357537	3160.18367748	376.0	18.307694794	0.502092124627	0.0887715920486	1215.86661027	2221.8556093	3738.74046008	301.01824051	9.5925655382	0.120207588198
990.810102107	1793.37357537	3160.18367748	376.0	-14.6595031384	-0.365584645628	-0.0646366063699	832.136167835	1553.16705408	2696.9164521	311.613230184	-5.41490023439	-0.0678558926616
990.810102107	1793.37357537	3160.18367748	376.0	-1.71688317963	0.39089990632	0.0691124303961	1212.66137238	1477.88781109	3105.92701548	415.377832007	-3.18839419673	-0.0399548144954
990.810102107	1793.37357537	3160.18367748	376.0	11.7070778145	0.365226828772	0.0645733431351	1153.80802769	1990.31675647	3530.14883968	386.024055522	3.74459986423	0.0469248103287
990.810102107	1793.37357537	3160.18367748	376.0	-4.42065862683	0.401934022428	0.0710632995806	1225.0087929	1356.31478095	3020.48274512	439.159171269	-3.81738235537	-0.0478368716212
990.810102107	1793.37357537	3160.18367748	376.0	-3.09040497693	-0.0951760516924	-0.0168274490262	950.780283782	1642.30647386	3062.52120383	469.434446195	-3.30196108041	-0.0413779584011
990.810102107	1793.37357537	3160.18367748	376.0	-11.6288536157	-0.207915427209	-0.0367601533254	898.970812239	1578.03349299	2792.69054364	315.686238406	-4.77398739638	-0.0598244034634
990.810102107	1793.37357537	3160.18367748	376.0	16.2439652469	0.481164857142	0.085071580117	1206.26275056	2164.08034061	3673.52281579	303.17972462	8.16193133368	0.102279841274
990.810102107	1793.37357537	3160.18367748	376.0	12.8257874065	0.361641036232	0.0639393628416	1156.58213079	1945.28457067	3565.50211761	463.635416151	2.9955433034	0.0375381366341
990.810102107	1793.37357537	3160.18367748	376.0	9.26324750938	0.487183316393	0.086135664143	1224.79467091	1915.18285179	3452.91931328	312.941790578	2.96795367266	0.037192401913
990.810102107	1793.37357537	3160.18367748	376.0	10.0299098337	0.218803420758	0.0386851875455	1072.93253963	2062.70727503	3477.14725091	341.507436257	3.97091659685	0.0497608596096
990.810102107	1793.37357537	3160.18367748	376.0	-5.60080714063	-0.240238821676	-0.0424750391931	880.689674728	1791.14331316	2983.18788442	311.354896532	-3.56825926711	-0.0447150284099
990.810102107	1793.37357537	3160.18367748	376.0	6.17137526399	-0.468305300943	-0.0827979669277	771.133894433	2230.00840015	3355.21047125	354.068176661	3.14227519085	0.0393768820908
990.810102107	1793.37357537	3160.18367748	376.0	7.06375277525	-0.0820854804587	-0.0145129915945	936.267534348	2021.06886442	3383.4112397	426.074840936	1.24273519571	0.0155731227533
990.810102107	1793.37357537	3160.18367748	376.0	10.0872671109	0.429777734323	0.0759861623626	1203.1601461	1839.87175867	3478.95984622	435.927941455	1.38786601615	0.0173918047137
990.810102107	1793.37357537	3160.18367748	376.0	10.6142852966	0.265313485304	0.0469083248416	1100.51230312	2008.90167005	3495.61458891	386.200615733	3.33794303803	0.0418288601258
990.810102107	1793.37357537	3160.18367748	376.0	5.50054140163	-0.342500286102	-0.0605552132429	827.10550179	2046.68664816	3334.01088903	460.218739079	0.287783833437	0.00360631370222
990.810102107	1793.37357537	3160.18367748	376.0	-5.8730904211	0.0270277402577	0.00477859622661	1008.64498076	1636.20778095	2974.58323263	329.73047092	-3.71597129589	-0.0465660563395
990.810102107	1793.37357537	3160.18367748	376.0	-5.3684805524	-0.5166550469	-0.0913463661421	766.694326473	1890.12961855	2990.52983134	333.705886313	-3.39552231004	-0.0425504048877
990.810102107	1793.37357537	3160.18367748	376.0	-10.5578078922	0.13046164424	0.0230660615699	1066.46656866	1456.2554228	2826.53755577	303.815564305	-4.74468691247	-0.0594572294796
990.810102107	1793.37357537	3160.18367748	376.0	-5.65113864204	0.35893463363	0.0634608616743	1191.69088472	1478.83720198	2981.59731652	311.069229823	-3.86184988356	-0.0483941088165
990.810102107	1793.37357537	3160.18367748	376.0	-4.61449490538	-0.092730262853	-0.0163950252569	951.53174	1641.45006586	3014.35716268	421.375356822	-3.49304858803	-0.0437725386971
990.810102107	1793.37357537	3160.18367748	376.0	-0.199908533746	0.131176511232	0.0231924524808	1060.95158276	1723.06944242	3153.86620063	369.845175444	-2.74353916751	-0.034380190069
990.810102107	1793.37357537	3160.18367748	376.0	-14.5257809399	-0.416371462257	-0.0736158879521	811.025336611	1569.97986194	2701.14231919	320.137120642	-5.3609478913	-0.0671797981366
990.810102107	1793.37357537	3160.18367748	376.0	3.18270491212	-0.507790392191	-0.0897790650974	759.719525565	2138.66460731	3260.76299862	362.378865739	0.991350292609	0.0124229359976
990.810102107	1793.37357537	3160.18367748	376.0	4.68684017092	-0.0468984194237	-0.00829179975666	952.19222959	2000.2754415	3308.29643555	355.828764457	0.835482374226	0.0104697039377
990.810102107	1793.37357537	3160.18367748	376.0	0.503746056435	-0.229412169556	-0.0405608503458	884.605600011	1867.77365894	3176.10297813	423.723719185	-2.35348498266	-0.0294922930158
990.810102107	1793.37357537	3160.18367748	376.0	11.8079017184	0.466156010916	0.0824179651549	1208.12288757	1987.12613804	3533.33506024	338.086034629	4.3714729971	0.0547803633722
990.810102107	1793.37357537	3160.18367748	376.0	9.95351478413	-0.179848718112	-0.0317978638812	886.082577881	2179.78393444	3474.73302702	408.866514702	3.90828931524	0.0489760565819
990.810102107	1793.37357537	3160.18367748	376.0	-3.49408662607	0.0219762704005	0.00388547920801	1006.92198258	1644.21347719	3049.76412225	398.628662481	-3.29986155658	-0.0413516485787
990.810102107	1793.37357537	3160.18367748	376.0	-5.36201460865	-0.507107611621	-0.0896583471748	770.672062049	1865.65500375	2990.73416703	354.40710123	-3.3849779407	-0.0424182699336
990.810102107	1793.37357537	3160.18367748	376.0	0.612644292611	-0.496840332185	-0.0878430573169	772.417069187	1969.59557506	3179.54436242	437.531718171	-1.96892181098	-0.0246732056513
990.810102107	1793.37357537	3160.18367748	376.0	-7.43882154675	0.18253554547	0.0322729040788	1090.42965506	1547.23309209	2925.10325316	287.440506007	-4.13439068937	-0.0518094071349
990.810102107	1793.37357537	3160.18367748	376.0	15.3770259752	0.430962683829	0.0761956654578	1186.90655226	2033.57510001	3646.12594243	425.644290161	5.30366942553	0.0664620228763
990.810102107	1793.37357537	3160.18367748	376.0	1.66605529025	0.314941978641	0.0556828109337	1165.0211507	1614.8837528	3212.83408482	432.929181323	-2.57277829015	-0.0322403294506
990.810102107	1793.37357537	3160.18367748	376.0	2.12498535713	-0.0800884349793	-0.0141599071745	942.902018788	1928.931931	3227.33711789	355.503168096	-0.774580543858	-0.00970652310599
990.810102107	1793.37357537	3160.18367748	376.0	-9.69064857106	-0.443248990614	-0.0783679262048	801.511337639	1583.26648487	2853.9413831	469.16356059	-4.62259957515	-0.0579273129717
990.810102107	1793.37357537	3160.18367748	376.0	-8.35299630422	0.115420785607	0.0204067867056	1068.21027756	1358.43019611	2896.21365169	469.573178018	-4.72806914619	-0.0592489867944
990.810102107	1793.37357537	3160.18367748	376.0	17.2401159978	0.328502090134	0.0580802846772	1127.36383375	2117.3971376	3705.00300922	460.242037876	6.32240281735	0.0792281054805
990.810102107	1793.37357537	3160.18367748	376.0	7.25466955305	0.162756400161	0.0287758840454	1060.26608474	1891.26867121	3389.44456055	437.909804601	0.369881917086	0.00463511174293
990.810102107	1793.37357537	3160.18367748	376.0	-8.87227170404	0.0969285934574	0.0171373043595	1053.8020408	1414.35131124	2879.80359527	411.650243226	-4.56622777283	-0.0572208994088
990.810102107	1793.37357537	3160.18367748	376.0	-1.70689795136	-0.45444526723	-0.0803474659176	789.69101018	1933.67356028	3106.24256703	382.87799657	-2.53377664893	-0.0317515870794
990.810102107	1793.37357537	3160.18367748	376.0	10.0617601062	0.133016542142	0.0235177761921	1026.76644048	2136.52022566	3478.15377802	314.867111885	4.81567168451	0.0603467629637
990.810102107	1793.37357537	3160.18367748	376.0	2.20951845662	0.362049269413	0.0640115398538	1174.51826615	1747.37245088	3230.0085191	308.117802062	-1.3002293364	-0.0162936007067
990.810102107	1793.37357537	3160.18367748	376.0	-15.0065072127	-0.13617926626	-0.0240769565523	935.250602069	1463.22974413	2685.95048599	287.470139783	-5.64229822956	-0.0707054915985
990.810102107	1793.37357537	3160.18367748	376.0	5.40827321396	0.352709424123	0.0623602235012	1166.21150258	1791.45754008	3331.09504482	373.426002161	-0.312577438779	-0.00391701051102
990.810102107	1793.37357537	3160.18367748	376.0	2.66076355541	-0.498572574531	-0.0881493236441	767.858870336	2043.17457642	3244.26869305	433.235246294	-0.677576001056	-0.00849092733153
990.810102107	1793.37357537	3160.18367748	376.0	-18.4882865432	-0.326159579006	-0.0576661207577	856.743238628	1402.93214937	2575.9198639	316.244475896	-6.65708536889	-0.0834221224171
990.810102107	1793.37357537	3160.18367748	376.0	8.15872824193	0.464692296255	0.082159175434	1233.38871341	1750.25020244	3418.01447567	434.375559825	-0.000977206689143	-1.22456978589e-05
990.810102107	1793.37357537	3160.18367748	376.0	2.30537625062	0.346861212992	0.0613262399208	1180.97177807	1657.77706389	3233.03780146	394.288959495	-2.36279954001	-0.0296090167922
990.810102107	1793.37357537	3160.18367748	376.0	5.52007708867	0.431210246045	0.0762394352979	1213.152273	1751.95359757	3334.62825262	369.522382044	-0.44224280604	-0.0055418898
990.810102107	1793.37357537	3160.18367748	376.0	-5.35315092625	0.31427403801	0.0555647167628	1168.42343506	1450.71453211	2991.01427568	371.876308503	-3.79715808671	-0.0475834346705
990.810102107	1793.37357537	3160.18367748	376.0	12.0506329299	0.217646772268	0.0384806881662	1066.79306443	2164.21530532	3541.00581236	309.997442615	6.03426623456	0.0756173713603
990.810102107	1793.37357537	3160.18367748	376.0	14.1314945784	0.482955471784	0.0853881668642	1220.7135261	1963.65834751	3606.76486253	422.39298892	4.27870923319	0.0536179101904
990.810102107	1793.37357537	3160.18367748	376.0	5.56178350229	-0.085002969187	-0.0150288135055	930.130107347	2079.75053462	3335.9462519	326.065609929	2.12394632249	0.0266158687029
990.810102107	1793.37357537	3160.18367748	376.0	4.27814371066	0.430103125807	0.0760436926815	1233.6272321	1600.92884981	3295.38087672	460.824794811	-2.22877644294	-0.0279295293602
990.810102107	1793.37357537	3160.18367748	376.0	7.1427057584	-0.00534982170182	-0.000945866637522	969.171271013	2031.71192378	3385.90629899	385.023104198	1.84830096758	0.0231616662604
990.810102107	1793.37357537	3160.18367748	376.0	0.946300470962	-0.381078936074	-0.067376049518	808.440672323	2082.77075254	3190.0885105	298.877085643	0.27652352895	0.0034652071297
990.810102107	1793.37357537	3160.18367748	376.0	6.93256459531	0.023477186862	0.00415084633346	976.362773468	2110.98297994	3379.26545225	291.91969885	3.39013439763	0.0424828871884
990.810102107	1793.37357537	3160.18367748	376.0	-4.66011537781	-0.0885678292561	-0.0156590928671	949.714089184	1772.33245565	3012.91547196	290.868927124	-3.5115998472	-0.0440050106166
990.810102107	1793.37357537	3160.18367748	376.0	-4.73628116231	-0.168617768956	-0.0298121939455	915.062167213	1693.68735933	3010.50849327	401.758966725	-3.44349726215	-0.0431515947638
990.810102107	1793.37357537	3160.18367748	376.0	3.45552318664	-0.347551564146	-0.0614482963483	821.741011309	2092.21010332	3269.3845572	355.43344257	0.878600443685	0.0110100306226
990.810102107	1793.37357537	3160.18367748	376.0	-1.62469322764	-0.0847523646124	-0.014984505766	952.799065146	1768.42816114	3108.84038729	387.613161002	-2.91374009779	-0.0365130338068
990.810102107	1793.37357537	3160.18367748	376.0	5.91929110518	0.0951223514117	0.0168179546343	1013.36341226	2040.78540073	3347.24414881	293.095335824	2.40801443269	0.0301756194573
990.810102107	1793.37357537	3160.18367748	376.0	13.2164003581	0.464814679082	0.0821808131332	1208.71862017	1981.15827792	3577.84620435	387.969306257	4.39183418059	0.0550355160475
990.810102107	1793.37357537	3160.18367748	376.0	1.86335516617	-0.426033585834	-0.0753241841998	788.73636725	2144.74703361	3219.0691233	285.585722432	1.27425716347	0.0159681348806
990.810102107	1793.37357537	3160.18367748	376.0	-14.1838002	-0.389738524033	-0.0689070940652	820.147997674	1606.42755716	2711.94953871	285.373983883	-5.24777979701	-0.0657616515916
990.810102107	1793.37357537	3160.18367748	376.0	-7.65168125849	0.0770635094134	0.013625090066	1044.14465041	1418.34793667	2918.3764953	455.883908219	-4.42448698714	-0.055444699087
990.810102107	1793.37357537	3160.18367748	376.0	5.6873741622	-0.273931944315	-0.0484320976512	855.795904549	2023.07636847	3339.91514743	461.042874415	0.210513898185	0.00263801877425
990.810102107	1793.37357537	3160.18367748	376.0	1.44397098306	-0.283419473051	-0.0501095249383	860.562655545	1894.95283898	3205.81581279	450.300318266	-2.12410738559	-0.0266178870375
990.810102107	1793.37357537	3160.18367748	376.0	10.9637659933	0.267645692963	0.0473206670726	1099.83165682	2033.62901898	3506.65882084	373.198145031	3.83477043476	0.0480547673528
990.810102107	1793.37357537	3160.18367748	376.0	-18.2286402698	-0.473198767019	-0.0836631483415	796.07956057	1433.02440882	2584.12516305	355.021193656	-6.64881493796	-0.0833184829319
990.810102107	1793.37357537	3160.18367748	376.0	-20.1345168221	-0.436022448126	-0.0770902489615	815.071746968	1376.10749515	2523.89596333	332.716721215	-7.28456213963	-0.091285239845
990.810102107	1793.37357537	3160.18367748	376.0	-7.12099628148	-0.279638420624	-0.0494410220339	868.374899069	1608.8465522	2935.14711532	457.925664051	-4.03330378308	-0.0505426539233
990.810102107	1793.37357537	3160.18367748	376.0	13.160813803	0.227123826924	0.0401562636004	1072.22373805	2159.18963899	3576.08956711	344.676190073	6.11715433485	0.076656069359
990.810102107	1793.37357537	3160.18367748	376.0	9.1637638302	-0.44125586869	-0.0780155354827	781.944539064	2221.68651386	3449.77544629	446.144393359	3.3627255098	0.042139417416
990.810102107	1793.37357537	3160.18367748	376.0	-8.2675690539	-0.0869905509352	-0.0153802247057	953.661489702	1616.01444796	2898.91330971	329.237372055	-4.12180117308	-0.051651643773
990.810102107	1793.37357537	3160.18367748	376.0	-13.1333429578	-0.212726751172	-0.0376108117349	900.790705607	1492.47729905	2745.14591702	351.877912367	-5.23027301225	-0.0655422683239
990.810102107	1793.37357537	3160.18367748	376.0	-8.65140990516	0.040324564337	0.00712951986156	1017.19657669	1552.01994837	2886.78323379	317.566708723	-4.27231895286	-0.0535378314895
990.810102107	1793.37357537	3160.18367748	376.0	-5.79447786832	-0.41665672927	-0.0736663241283	808.961993182	1705.27557904	2977.06753369	462.829961468	-3.67073583334	-0.0459991959065
990.810102107	1793.37357537	3160.18367748	376.0	3.69555362214	0.113683282877	0.0200995903248	1037.45903548	1869.8143965	3276.96995984	369.69652786	-0.582102463147	-0.00729451708204
990.810102107	1793.37357537	3160.18367748	376.0	-5.57787881451	-0.368723145278	-0.065191503762	825.237371995	1860.3157437	2983.91246163	298.359345941	-3.53178397269	-0.04425794452
990.810102107	1793.37357537	3160.18367748	376.0	8.5574037938	0.0813417411066	0.0143814959524	1006.50762602	2066.96904034	3430.61335539	357.136689028	3.09896359676	0.0388341302853
990.810102107	1793.37357537	3160.18367748	376.0	-7.48736914604	-0.400969514405	-0.070892771288	815.74553241	1673.82463033	2923.56905985	433.998897113	-3.96190092841	-0.0496478813085
990.810102107	1793.37357537	3160.18367748	376.0	-2.35483631254	-0.192987538551	-0.0341208519363	902.81796554	1776.92823268	3085.7665247	406.020326482	-3.00335928815	-0.0376360813051
990.810102107	1793.37357537	3160.18367748	376.0	15.1587147894	0.484412339562	0.0856457460329	1218.81547854	2000.00610161	3639.22690797	420.405327816	5.04270784393	0.0631918276182
990.810102107	1793.37357537	3160.18367748	376.0	6.76096455289	0.202305023219	0.0357682148548	1066.03225555	2022.70764064	3373.84257572	285.102679527	2.78213803141	0.0348638851054
990.810102107	1793.37357537	3160.18367748	376.0	-3.63820657376	0.40539623845	0.0716754311262	1227.52519738	1354.73195168	3045.20966718	462.95251812	-3.72421550033	-0.046669367172
990.810102107	1793.37357537	3160.18367748	376.0	17.1595696567	0.533584139363	0.0943394871575	1235.37519697	2178.54738444	3702.4575969	288.535015489	8.88216493599	0.111305325012
990.810102107	1793.37357537	3160.18367748	376.0	4.72423659738	-0.0492012145041	-0.00869894174401	960.29590198	1903.70023378	3309.47823132	445.482095559	-0.757635234548	-0.00949417587153
990.810102107	1793.37357537	3160.18367748	376.0	-6.69347011057	0.216689569266	0.0383114514261	1110.67466558	1515.58825309	2948.65772759	322.394808916	-3.97733503589	-0.0498412911765
990.810102107	1793.37357537	3160.18367748	376.0	0.897547334459	-0.0782916835284	-0.0138422354187	956.300448788	1777.77759276	3188.54782184	454.469780292	-2.5513685076	-0.0319720364361
990.810102107	1793.37357537	3160.18367748	376.0	10.9377388627	0.329182956645	0.0582006641876	1143.01805126	1905.67420351	3505.8363157	457.144060942	1.92922634046	0.0241757686774
990.810102107	1793.37357537	3160.18367748	376.0	-3.77296284856	-0.418900843816	-0.0740630911981	806.969356364	1773.94679385	3040.95112138	460.034971173	-3.25026355927	-0.0407301197904
990.810102107	1793.37357537	3160.18367748	376.0	17.8001297091	0.472663404654	0.0835684944579	1202.54434854	2158.62981216	3722.70047112	361.526310423	8.16302804975	0.102293584583
990.810102107	1793.37357537	3160.18367748	376.0	0.175393965253	0.0312356717815	0.00552257280437	1006.68970908	1789.3364661	3165.72644894	369.700273761	-2.41985259415	-0.0303239673453
990.810102107	1793.37357537	3160.18367748	376.0	-0.376869817566	0.302564501915	0.0534944310317	1150.3276073	1692.68514242	3148.27389902	305.261149303	-2.59629737077	-0.0325350547715
990.810102107	1793.37357537	3160.18367748	376.0	7.63302516999	-0.0553085190584	-0.00977873392122	943.649131654	2083.43390619	3401.401293	374.318255157	2.55995669353	0.0320796578137
990.810102107	1793.37357537	3160.18367748	376.0	-7.99914167886	-0.518663662416	-0.0917014961839	767.682332295	1748.6671094	2907.39610781	391.046666116	-3.90632797881	-0.0489514784312
990.810102107	1793.37357537	3160.18367748	376.0	-2.64222345119	-0.108759340697	-0.0192290206325	942.321992193	1722.91781847	3076.68456325	411.444752589	-3.09622292187	-0.0387997859884
990.810102107	1793.37357537	3160.18367748	376.0	4.43834048182	0.184150470265	0.0325584282647	1069.29948218	1886.55109059	3300.44338894	344.592816167	0.129030071264	0.00161691818627
990.810102107	1793.37357537	3160.18367748	376.0	9.556388289	0.101026077707	0.0178617534842	1022.28929701	1988.42598325	3462.18310035	451.467820085	1.88027170043	0.0235623020104
990.810102107	1793.37357537	3160.18367748	376.0	13.7052715892	-0.00851584798981	-0.00150563083271	959.556621828	2202.25517717	3593.2954332	431.483634196	5.58036378633	0.069929370756
990.810102107	1793.37357537	3160.18367748	376.0	-9.78193332799	-0.144523878753	-0.025552312368	926.725241393	1610.40667576	2851.05661711	313.924699958	-4.40216241443	-0.0551649425367
990.810102107	1793.37357537	3160.18367748	376.0	1.06725528396	0.13118817792	0.023194515191	1046.53466112	1844.7318278	3193.91090476	302.644415839	-1.20397376313	-0.0150873905154
990.810102107	1793.37357537	3160.18367748	376.0	-16.7896954348	-0.0988770224791	-0.0174817932247	957.642129727	1380.81685487	2629.59846285	291.139478251	-6.20837099812	-0.0777991353148
990.810102107	1793.37357537	3160.18367748	376.0	6.00458298529	0.292344345481	0.0516874726806	1124.30348932	1879.8114017	3349.93952888	345.824637862	0.800279708509	0.0100285677758
990.810102107	1793.37357537	3160.18367748	376.0	-5.46100473108	-0.480376509749	-0.0849321976218	783.104261614	1739.26183954	2987.60589734	465.239796191	-3.57425577639	-0.0447901726365
990.810102107	1793.37357537	3160.18367748	376.0	-7.84788086749	0.223168989198	0.0394570348652	1116.47597093	1460.72473019	2912.17622728	334.975526164	-4.22389795081	-0.0529310520151
990.810102107	1793.37357537	3160.18367748	376.0	12.8415745088	0.327679005646	0.0579347605457	1132.52181942	2017.3491842	3566.00101904	416.130015412	4.08859427872	0.0512355172772
990.810102107	1793.37357537	3160.18367748	376.0	-1.0774716039	-0.519263965455	-0.091807631799	760.394865683	2021.81320985	3126.13359572	343.925520192	-1.48398876936	-0.0185963504932
990.810102107	1793.37357537	3160.18367748	376.0	3.33493690579	0.143447662073	0.0253620336055	1068.09734068	1732.03660596	3265.57380923	465.439862599	-2.21614538529	-0.0277712454297
990.810102107	1793.37357537	3160.18367748	376.0	-3.16813074353	-0.496150309886	-0.0877210590322	772.29487699	1953.46240484	3060.06492684	334.307645012	-2.61853263383	-0.0328136921533
990.810102107	1793.37357537	3160.18367748	376.0	-16.5571355761	-0.457935446374	-0.0809645414382	800.16214491	1465.29349879	2636.94778155	371.492137843	-6.16834146055	-0.0772975120369
990.810102107	1793.37357537	3160.18367748	376.0	-9.0858575771	0.198104001548	0.0350254599624	1100.93016822	1481.37149732	2873.05388937	290.752223827	-4.46822271598	-0.0559927658644
990.810102107	1793.37357537	3160.18367748	376.0	1.21435934158	-0.0556804234445	-0.00984448787915	956.518598938	1894.11980554	3198.55966318	347.921258702	-1.29763252041	-0.0162610591531
990.810102107	1793.37357537	3160.18367748	376.0	9.61777622142	0.229812678061	0.0406316616091	1079.8082356	2040.51898401	3464.12307177	343.795852153	3.59350505265	0.0450313916372
990.810102107	1793.37357537	3160.18367748	376.0	5.00845494159	0.335255722004	0.0592743497178	1163.27998502	1749.67379239	3318.46005304	405.506275624	-1.0577835626	-0.0132554331153
990.810102107	1793.37357537	3160.18367748	376.0	-17.2434831269	-0.353479958437	-0.0624964565837	840.971666337	1465.83363994	2615.25793827	308.452631999	-6.16883706434	-0.0773037226107
990.810102107	1793.37357537	3160.18367748	376.0	4.50062350281	0.214838844121	0.037984236938	1081.2248908	1911.39529711	3302.4116468	309.791458886	0.698726241788	0.00875596794221
990.810102107	1793.37357537	3160.18367748	376.0	-15.3600668518	-0.55468358174	-0.0980699401945	764.344091347	1461.23755737	2674.77735198	449.195703259	-6.21995212361	-0.0779442622007
990.810102107	1793.37357537	3160.18367748	376.0	-2.40253127912	0.120135142906	0.0212403010795	1055.39709528	1693.11567455	3084.25927615	335.746506323	-3.14871912118	-0.0394576330975
990.810102107	1793.37357537	3160.18367748	376.0	5.77992288687	0.0357902953439	0.00632784571144	999.608157719	1896.84750656	3342.83985712	446.384192847	-0.351584692475	-0.00440582321397
990.810102107	1793.37357537	3160.18367748	376.0	-1.82974994607	0.426773409595	0.0754549875521	1233.54605935	1480.2781595	3102.36021835	388.535999492	-3.19522953119	-0.0400404703156
990.810102107	1793.37357537	3160.18367748	376.0	-4.26927381761	-0.27768699802	-0.0490960038932	865.284224985	1776.975586	3025.26678315	383.006972167	-3.28823611471	-0.0412059663497
990.810102107	1793.37357537	3160.18367748	376.0	-15.3921823482	-0.0965735987062	-0.0170745400824	963.082052077	1353.96891327	2673.76244331	356.711477955	-6.06175074801	-0.0759617888222
990.810102107	1793.37357537	3160.18367748	376.0	-20.669292806	-0.471377800632	-0.0833411953027	802.421940938	1366.583977	2506.99605997	337.990142032	-7.51567167491	-0.0941813493097
990.810102107	1793.37357537	3160.18367748	376.0	-17.471300101	-0.512768386281	-0.090659191351	778.116994177	1473.15177855	2608.05850345	356.789730715	-6.34011767261	-0.079450096148
990.810102107	1793.37357537	3160.18367748	376.0	-3.89750918103	0.243320116462	0.043019822571	1121.99747174	1625.24269409	3037.01522851	289.775062684	-3.53088834028	-0.0442467210561
990.810102107	1793.37357537	3160.18367748	376.0	-0.0552622336219	0.412015060945	0.0728456614118	1220.76990816	1602.23970487	3158.43728939	335.42767637	-2.89105621663	-0.0362287746445
990.810102107	1793.37357537	3160.18367748	376.0	-4.31721269832	0.0202451781011	0.00357941621307	1006.37246712	1626.16216934	3023.75182647	391.217190005	-3.44566886758	-0.0431788078644
990.810102107	1793.37357537	3160.18367748	376.0	-22.5758416164	-0.605487525689	-0.107052249945	754.309423747	1350.28668976	2446.74561567	342.149502155	-8.27216793249	-0.103661252287
990.810102107	1793.37357537	3160.18367748	376.0	9.36217704313	0.172408615	0.0304824283946	1049.45191405	2071.44965366	3456.04566825	335.144100537	3.78451521207	0.0474250026576
990.810102107	1793.37357537	3160.18367748	376.0	1.93388129184	-0.291642823538	-0.0515634412196	849.663336038	1992.40332193	3221.29787841	379.231220441	-0.724152207375	-0.00907458906485
990.810102107	1793.37357537	3160.18367748	376.0	8.50651748637	0.456507734274	0.0807121170922	1222.76238021	1793.52616947	3429.00525461	412.716704928	0.658390898372	0.00825051251093
990.810102107	1793.37357537	3160.18367748	376.0	3.82036894638	-0.188957153771	-0.0334082662253	886.634945833	2065.18100304	3280.91435334	329.098404468	1.16659453935	0.0146189791899
990.810102107	1793.37357537	3160.18367748	376.0	6.35744432931	0.407411096019	0.072031664784	1207.18877171	1715.31654618	3361.09059548	438.585277586	-1.01028138894	-0.0126601677813
990.810102107	1793.37357537	3160.18367748	376.0	-8.03032771819	-0.231850364145	-0.040991931426	885.377334745	1710.49126704	2906.41057168	310.541969894	-4.00846732547	-0.0502314201187
990.810102107	1793.37357537	3160.18367748	376.0	2.32979447396	0.297035289629	0.0525168475299	1140.13891724	1758.74269275	3233.80946217	334.927852175	-1.44247724724	-0.0180761559804
990.810102107	1793.37357537	3160.18367748	376.0	-11.3709731151	-0.520418912429	-0.0920118303446	766.029239299	1747.82182254	2800.84004113	286.988979287	-4.55462675865	-0.0570755232914
990.810102107	1793.37357537	3160.18367748	376.0	-12.2681934689	-0.26262352076	-0.0464327299788	882.741875963	1450.49134493	2772.48622995	439.253009063	-5.36717224556	-0.0672577975634
990.810102107	1793.37357537	3160.18367748	376.0	-20.0129319068	-0.475641537938	-0.0840950385322	798.627797073	1388.11366979	2527.73826998	340.996803118	-7.25154801673	-0.0908715290317
990.810102107	1793.37357537	3160.18367748	376.0	-2.24310139722	0.375007809264	0.0663026536889	1197.95282227	1597.41246566	3089.29755326	293.932265324	-3.30867546983	-0.0414620986195
990.810102107	1793.37357537	3160.18367748	376.0	12.8659342606	0.080430392992	0.014220366512	1004.37578321	2116.57651757	3566.77083194	445.818531155	4.39063943479	0.0550205442957
990.810102107	1793.37357537	3160.18367748	376.0	-2.6978584425	-0.542867544754	-0.0959808247444	750.110601121	2040.06536613	3074.92639534	284.750428089	-1.51200295381	-0.0189474054362
990.810102107	1793.37357537	3160.18367748	376.0	17.1570876566	0.32108659008	0.0567691990948	1123.53091613	2116.80565023	3702.37916114	462.042594776	6.25423346415	0.0783738529342
990.810102107	1793.37357537	3160.18367748	376.0	-14.7110896693	-0.359566124582	-0.0635725114183	837.026350726	1509.97559423	2695.28622297	348.284278013	-5.54586830769	-0.0694970965876
990.810102107	1793.37357537	3160.18367748	376.0	3.75408093017	-0.451649536886	-0.0798531713024	783.599291042	2074.11647169	3278.81953028	421.103767542	0.137948140466	0.00172867343943
990.810102107	1793.37357537	3160.18367748	376.0	-2.72838283862	0.195824070836	0.0346223604731	1099.88262964	1553.96993897	3073.96176836	420.10919975	-3.27950704218	-0.0410965794759
990.810102107	1793.37357537	3160.18367748	376.0	-7.7692159453	-0.236506085228	-0.0418150787179	887.424771402	1593.2887478	2914.66218331	433.948664103	-4.12720404461	-0.05171934893
990.810102107	1793.37357537	3160.18367748	376.0	2.44076152597	0.0937383036122	0.0165732502851	1030.85027967	1840.86690946	3237.31622483	365.599035704	-1.24945507558	-0.0156573317742
990.810102107	1793.37357537	3160.18367748	376.0	6.66442292897	-0.345356907182	-0.061060273547	822.309682397	2115.14247608	3370.79168308	433.339524599	1.59892787906	0.0200366902138
990.810102107	1793.37357537	3160.18367748	376.0	-12.8500703986	0.0529112338106	0.00935488575152	1030.37892132	1400.71690325	2754.0978502	323.002025624	-5.28743036632	-0.0662585258938
990.810102107	1793.37357537	3160.18367748	376.0	23.4125513517	0.494504794892	0.0874301263954	1213.17310671	2222.21769213	3900.06330378	464.672504946	9.9878917282	0.125161550479
990.810102107	1793.37357537	3160.18367748	376.0	-20.4198952036	-0.548434633219	-0.0969651048831	776.611724691	1350.21903686	2514.8774823	388.046720745	-7.81905697632	-0.0979831701294
990.810102107	1793.37357537	3160.18367748	376.0	-5.16786760556	-0.252877163515	-0.0447095409327	877.07382593	1717.26635191	2996.86956894	402.529391098	-3.48647357341	-0.0436901450302
990.810102107	1793.37357537	3160.18367748	376.0	-9.87237247589	0.332267177048	0.0587459648247	1179.38765386	1381.60856079	2848.19857392	287.202359269	-4.72817164496	-0.0592502712402
990.810102107	1793.37357537	3160.18367748	376.0	9.60425005354	0.242463453936	0.0428683617285	1082.15917796	2092.9669026	3463.69562002	288.569539449	4.60075578692	0.0576535812897
990.810102107	1793.37357537	3160.18367748	376.0	8.52001584176	0.181346269985	0.032062636136	1057.60329605	2016.04941052	3429.43182743	355.77912086	2.75481635036	0.0345215081499
990.810102107	1793.37357537	3160.18367748	376.0	3.66501939063	-0.167504701566	-0.0296153998525	895.092582163	2069.64785407	3276.00502204	311.264585802	1.32464235696	0.0165995282828
990.810102107	1793.37357537	3160.18367748	376.0	13.258473168	0.4214478737	0.0745134147277	1190.07339016	1929.28615906	3579.17578242	459.816233193	3.14928341762	0.0394647044814
990.810102107	1793.37357537	3160.18367748	376.0	12.3714713837	0.137501302124	0.0243106969809	1029.00795922	2151.0384103	3551.14489681	371.098527295	5.34675715873	0.0670019694077
990.810102107	1793.37357537	3160.18367748	376.0	-3.3538501332	0.395806540095	0.0699799399037	1220.51463215	1377.279926	3054.195853	456.401294851	-3.62972375605	-0.0454852601009
990.810102107	1793.37357537	3160.18367748	376.0	11.1507682326	0.467027566242	0.0825720590952	1205.77724128	2014.58416941	3512.56843508	292.20702439	4.78435359292	0.0599543056757
990.810102107	1793.37357537	3160.18367748	376.0	-6.75577188194	-0.471640179395	-0.0833875847586	786.836341573	1713.64519945	2946.68887718	446.207336153	-3.79842660715	-0.0475993309167
990.810102107	1793.37357537	3160.18367748	376.0	-10.2609973704	-0.0973913274473	-0.0172191172997	951.83213576	1529.83875021	2835.91731343	354.246427464	-4.58432938262	-0.0574477366243
990.810102107	1793.37357537	3160.18367748	376.0	-11.9304127289	-0.18211138201	-0.0321979105392	911.863083883	1543.9665182	2783.16072176	327.331119685	-4.87757597815	-0.0611225059919
990.810102107	1793.37357537	3160.18367748	376.0	13.1452554391	0.0712491421137	0.0125970901898	997.290616052	2168.40213704	3575.59789423	409.905141142	5.34939050763	0.0670349687673
990.810102107	1793.37357537	3160.18367748	376.0	-5.67225319869	-0.126758698675	-0.022411368224	933.296209488	1710.50819186	2980.93005775	337.125656398	-3.60255289491	-0.0451447731191
990.810102107	1793.37357537	3160.18367748	376.0	-7.2553092728	0.341017093399	0.0602929797382	1187.41900859	1372.04809462	2930.90257809	371.435474878	-4.23135156087	-0.05302445565
990.810102107	1793.37357537	3160.18367748	376.0	-6.4986730109	0.147688876696	0.0261118947483	1081.50884171	1404.95558041	2954.81367374	468.349251609	-4.24090106544	-0.053144123627
990.810102107	1793.37357537	3160.18367748	376.0	3.65140780646	-0.521488160213	-0.0922008769824	750.985071692	2241.36541312	3275.57487098	283.224386162	2.84211162765	0.0356154339305
990.810102107	1793.37357537	3160.18367748	376.0	-0.797761728992	-0.208206621893	-0.0368116375342	889.201802413	1907.6781484	3134.97294154	338.092990722	-1.96954404032	-0.0246810030116
990.810102107	1793.37357537	3160.18367748	376.0	-8.00058440402	0.0580939723114	0.0102712115119	1024.67742182	1587.99406408	2907.35051504	294.679029139	-4.16516698419	-0.0521950749898
990.810102107	1793.37357537	3160.18367748	376.0	1.28995917222	0.288674374266	0.0510386093115	1150.44549274	1602.33200643	3200.94875669	448.171257523	-2.64319178825	-0.0331227041134
[truncated: 1 more rows]
