# Supplementary material for: Optimization of nutritional strategies using a mechanistic computational model in prediabetes: Application to the J-DOIT1 study data
Source: PLoS One. 2023 Nov 30;18(11):e0287069. doi: 10.1371/journal.pone.0287069 (PMC10688723; doi:10.1371/journal.pone.0287069)
Supplement: S1 File — (ZIP) [file pone.0287069.s011.zip › improved_intervention_J0315047.csv]

baseline_carb	baseline_fat	baseline_kcal	baseline_protein	diet_change_percent	hba1c_change	hba1c_percent_change	random_carb_kcal	random_fat_kcal	random_total_kcal	random_protein_kcal	weight_change	weight_percent_change
464.462749246	1297.54188342	2138.00463266	376.0	-2.75495150041	0.795689776443	0.143264273756	571.913925886	1076.60985697	2079.10364196	430.579859104	5.15064436799	0.0620559562408
464.462749246	1297.54188342	2138.00463266	376.0	2.8066203939	-0.388229389203	-0.069900862298	393.489251379	1444.51570064	2198.01030671	360.005354686	8.92562623897	0.10753766553
464.462749246	1297.54188342	2138.00463266	376.0	-11.9039218198	0.0994740222073	0.0179103388922	465.000806077	1106.84867982	1883.49823269	311.648746791	3.70017073067	0.044580370249
464.462749246	1297.54188342	2138.00463266	376.0	-9.72600436679	0.383184781195	0.0689925785371	509.090384586	996.825018844	1930.06220873	424.146805298	3.17822310627	0.0382918446539
464.462749246	1297.54188342	2138.00463266	376.0	1.09515721333	0.222550615435	0.0400703304709	482.338952444	1228.61978606	2161.41914462	450.460406118	6.20574800193	0.0747680482161
464.462749246	1297.54188342	2138.00463266	376.0	1.85756960194	-0.0552771288139	-0.00995266993409	442.325413571	1266.08201205	2177.71955681	469.31213119	6.34551552491	0.076451994276
464.462749246	1297.54188342	2138.00463266	376.0	-0.128978478074	-0.756116500932	-0.136139089113	349.012022304	1348.49714185	2135.24706683	437.737902674	6.3128594918	0.076058548094
464.462749246	1297.54188342	2138.00463266	376.0	-6.73704982603	-0.448018704703	-0.0806659533134	388.642147496	1291.22303436	1993.96619528	314.101013419	5.29041239254	0.0637399083439
464.462749246	1297.54188342	2138.00463266	376.0	13.5625284463	0.772862612987	0.139154233523	559.387453301	1436.01477842	2427.97211915	432.569887428	12.2192809615	0.147220252548
464.462749246	1297.54188342	2138.00463266	376.0	-10.0130031556	-0.713155835335	-0.128404003481	356.329872002	1109.59989648	1923.92616133	457.996392845	3.20689322567	0.0386372677792
464.462749246	1297.54188342	2138.00463266	376.0	-16.7279575521	-0.733684478758	-0.132100194231	355.234951191	1031.31167828	1780.36012525	393.813495774	1.44781633629	0.0174435703168
464.462749246	1297.54188342	2138.00463266	376.0	-11.5563822973	0.300917981923	0.0541804072602	497.277380308	982.578933349	1890.92864378	411.072330121	2.70631045091	0.032606150011
464.462749246	1297.54188342	2138.00463266	376.0	-10.7650412887	0.81477061233	0.146699786159	575.149533593	1024.72043002	1907.8475512	307.977587593	3.76521828829	0.0453640757626
464.462749246	1297.54188342	2138.00463266	376.0	5.44569241099	-0.0303572284577	-0.00546583155522	438.934880951	1515.34678052	2254.43378869	300.152127221	11.4198773032	0.137588883171
464.462749246	1297.54188342	2138.00463266	376.0	-3.1691513324	0.268275575792	0.0483031285186	488.831479318	1239.19207105	2070.24803036	342.224479992	5.80499746059	0.0699397284409
464.462749246	1297.54188342	2138.00463266	376.0	-5.72116190451	-0.561986080099	-0.101185826449	374.087070744	1255.4402226	2015.6859261	386.158632762	5.18386065205	0.0624561524343
464.462749246	1297.54188342	2138.00463266	376.0	-8.64963790549	0.408972768254	0.0736357162864	513.630071137	976.729318583	1953.07497354	462.715583815	3.0640894409	0.0369167402518
464.462749246	1297.54188342	2138.00463266	376.0	-1.71102131247	0.197350174549	0.0355329806533	478.830080894	1184.50366221	2101.42291774	438.089174635	5.59916385962	0.0674598055376
464.462749246	1297.54188342	2138.00463266	376.0	6.41844076942	-0.224252706233	-0.0403767926239	412.529348493	1537.83048663	2275.23119366	324.87135854	11.6946415684	0.140899296005
464.462749246	1297.54188342	2138.00463266	376.0	3.36506532189	0.0989040291799	0.0178077114116	464.096963133	1283.4627439	2209.94988514	462.390178109	6.74385463287	0.081251260637
464.462749246	1297.54188342	2138.00463266	376.0	0.484322223892	0.149179638162	0.0268598556287	471.598928664	1231.34126841	2148.35946425	445.419267177	6.11581433421	0.0736845100508
464.462749246	1297.54188342	2138.00463266	376.0	-13.9137695073	-0.626277431062	-0.112761510814	367.079068768	1114.05860376	1840.52759602	359.389923493	2.9296635386	0.0352971510674
464.462749246	1297.54188342	2138.00463266	376.0	-3.2659940509	-0.33297042818	-0.0599514634822	404.30026619	1241.75147854	2068.17752855	422.125783825	5.49443098897	0.0661979637226
464.462749246	1297.54188342	2138.00463266	376.0	-12.9658188219	-0.557145832683	-0.100314337898	375.341218237	1153.14691966	1860.79482559	332.306687687	3.47893945437	0.0419149331852
464.462749246	1297.54188342	2138.00463266	376.0	-11.3547179628	0.111264548597	0.0200332280513	470.226404413	975.006646972	1895.24023659	450.007185208	2.35610325437	0.0283867861972
464.462749246	1297.54188342	2138.00463266	376.0	11.2764445238	0.53460792412	0.0962563781275	521.387775007	1471.58708715	2379.09553898	386.120676823	12.2664747147	0.147788851984
464.462749246	1297.54188342	2138.00463266	376.0	-20.2871639502	-0.193030067564	-0.0347551436017	426.95484382	982.032124223	1704.26412757	295.277159528	0.969900411604	0.0116855471278
464.462749246	1297.54188342	2138.00463266	376.0	13.457548757	0.259879516822	0.046791414624	478.575423482	1564.22934205	2425.72764853	382.922883	14.037734286	0.169129328747
464.462749246	1297.54188342	2138.00463266	376.0	0.803058608647	0.625250310536	0.112576577338	544.106516849	1146.2560981	2155.17406292	464.811447966	5.89150953635	0.0709820426067
464.462749246	1297.54188342	2138.00463266	376.0	-8.53011190245	0.78262425939	0.140911822	569.848469028	1044.71009612	1955.63044502	341.071879872	4.21170086393	0.0507433839027
464.462749246	1297.54188342	2138.00463266	376.0	-11.5260394017	0.311142674698	0.0560213674285	496.623615854	1060.7490016	1891.57737629	334.204758842	3.54758883634	0.0427420341728
464.462749246	1297.54188342	2138.00463266	376.0	-16.0310751798	-0.756992397305	-0.136296794617	352.356647709	1027.81364799	1795.25950265	415.089206957	1.43904046726	0.0173378369549
464.462749246	1297.54188342	2138.00463266	376.0	-11.327717555	-0.478934940169	-0.086232434312	387.127577885	1067.78942547	1895.81750656	440.900503205	2.82193052712	0.0339991629773
464.462749246	1297.54188342	2138.00463266	376.0	8.06836716369	-0.564379093229	-0.101616689454	370.598171183	1471.13011954	2310.5066964	468.778405683	9.70750050181	0.116957837371
464.462749246	1297.54188342	2138.00463266	376.0	-10.31247609	-0.681679608723	-0.122736695845	359.972996826	1129.22089338	1917.52341612	428.329525909	3.44787422065	0.0415406532608
464.462749246	1297.54188342	2138.00463266	376.0	9.35395140551	-0.346865256225	-0.0624532330257	396.169457459	1561.70167893	2337.99254705	380.121410663	12.3476499361	0.1487668667
464.462749246	1297.54188342	2138.00463266	376.0	-7.54527304764	0.352146763422	0.0634041705836	501.535927273	1161.90491604	1976.68634536	313.245502045	4.83134050346	0.0582089217284
464.462749246	1297.54188342	2138.00463266	376.0	16.9877859673	0.853070877022	0.153595764678	568.244901641	1574.95356479	2501.20428363	358.005817195	15.9979579526	0.192746481357
464.462749246	1297.54188342	2138.00463266	376.0	-1.16470657055	0.543675138248	0.0978889337862	530.199737874	1249.67468428	2113.10315223	333.228730077	6.37076148725	0.076756162497
464.462749246	1297.54188342	2138.00463266	376.0	6.32696643202	-0.435654508906	-0.07843977474	386.353678287	1490.54035987	2273.27546809	396.381429934	10.2320034996	0.123277150597
464.462749246	1297.54188342	2138.00463266	376.0	-17.3387250929	-0.583501143107	-0.105059622454	374.713420983	1017.87458717	1767.30188693	374.713878783	1.37824495678	0.0166053609251
464.462749246	1297.54188342	2138.00463266	376.0	-8.62200024218	-0.267387039032	-0.048143147107	413.792993294	1147.70059686	1953.66586806	392.172277899	4.19704994063	0.0505668667546
464.462749246	1297.54188342	2138.00463266	376.0	-20.084744271	-0.398783071649	-0.0718010571928	398.884588125	1001.91115975	1708.59186969	307.796121809	1.01977278982	0.0122864191545
464.462749246	1297.54188342	2138.00463266	376.0	-5.42935115599	-0.585028127586	-0.105334556641	371.439856133	1212.36769977	2021.92485342	438.117297522	4.85834459813	0.0585342722666
464.462749246	1297.54188342	2138.00463266	376.0	-12.5635876504	-0.230080338648	-0.0414260602535	419.12660413	1112.42225469	1869.39454667	337.845687848	3.4203568208	0.0412091183229
464.462749246	1297.54188342	2138.00463266	376.0	5.66823204517	0.777723820332	0.140029495919	567.238225298	1246.68591363	2259.19169638	445.267557451	7.45248862565	0.0897890195862
464.462749246	1297.54188342	2138.00463266	376.0	7.66971309928	-0.416490995849	-0.0749893762782	387.663864329	1540.15363227	2301.98345404	374.165957436	11.5436908801	0.139080613014
464.462749246	1297.54188342	2138.00463266	376.0	1.86434752438	-0.579179905957	-0.104281581915	368.547090393	1469.75079281	2177.8644691	339.566585902	9.03751879917	0.108885768665
464.462749246	1297.54188342	2138.00463266	376.0	0.184329086101	0.133785065041	0.0240880563632	469.469278013	1211.28851521	2141.94559706	461.187803837	5.93181660062	0.071467669887
464.462749246	1297.54188342	2138.00463266	376.0	-3.19356599228	-0.354884028695	-0.0638970163296	400.802765439	1326.45341166	2069.7260438	342.469866705	6.06986652697	0.0731309220116
464.462749246	1297.54188342	2138.00463266	376.0	-11.1599036791	0.63374377951	0.114105829944	545.601800987	1061.19396283	1899.405375	292.609611186	3.82767438947	0.0461165589093
464.462749246	1297.54188342	2138.00463266	376.0	8.89393344956	0.251705443899	0.0453196694093	482.250962621	1396.75275767	2328.15734184	449.153621549	9.71050214413	0.116994001737
464.462749246	1297.54188342	2138.00463266	376.0	18.0885339304	0.721953507148	0.129988027934	547.511150539	1576.22728063	2524.73832608	400.999894902	15.8239163779	0.190649594915
464.462749246	1297.54188342	2138.00463266	376.0	3.20604075411	0.281633235351	0.0507081806537	484.634913725	1438.14192995	2206.54993251	283.773088832	10.0350048025	0.12090367232
464.462749246	1297.54188342	2138.00463266	376.0	9.85480926992	0.80696806717	0.145294934672	566.528574551	1382.00684556	2348.70091139	400.165491282	10.7228230087	0.129190638659
464.462749246	1297.54188342	2138.00463266	376.0	-14.3381584069	-0.583552315526	-0.105068836069	371.950182667	1146.62737244	1831.45414168	312.876586573	3.20690964762	0.038637465634
464.462749246	1297.54188342	2138.00463266	376.0	9.96287628345	-0.172122472422	-0.0309907224382	418.399071634	1589.23123723	2351.01138915	343.381080283	13.3788219238	0.161190625588
464.462749246	1297.54188342	2138.00463266	376.0	-8.12750484101	-0.257978776785	-0.0464491855934	415.944272043	1094.35780499	1964.23820264	453.936125606	3.70583687585	0.0446486370585
464.462749246	1297.54188342	2138.00463266	376.0	6.21840344441	0.0591013096565	0.0106412152784	451.768515695	1496.91292882	2270.95438638	322.272941862	11.2835501122	0.135946386894
464.462749246	1297.54188342	2138.00463266	376.0	-13.2007200818	-0.748614773876	-0.13478840005	352.971166991	1048.35118582	1855.77262577	454.450272954	2.03263818501	0.0244896166869
464.462749246	1297.54188342	2138.00463266	376.0	-5.61967074345	0.201796264765	0.036333501038	480.724963338	1075.0548168	2017.85581183	462.076031691	4.23744803784	0.0510535908174
464.462749246	1297.54188342	2138.00463266	376.0	-6.92312120765	0.328683522062	0.0591796042603	498.500216077	1126.92029023	1989.98798052	364.567474213	4.68965542138	0.0565018725467
464.462749246	1297.54188342	2138.00463266	376.0	0.136294401263	0.0726797698847	0.0130860226656	457.364958721	1369.40067282	2140.91861328	314.152981734	7.85274704432	0.0946114101725
464.462749246	1297.54188342	2138.00463266	376.0	1.97880403957	0.841533709796	0.151518492941	574.809939023	1296.99471411	2180.3115547	308.506901572	8.11572949572	0.0977798734425
464.462749246	1297.54188342	2138.00463266	376.0	-6.3812962157	-0.208882295153	-0.0376093437438	422.179247286	1121.56035921	2001.57222395	457.832617455	4.22081804257	0.0508532294285
464.462749246	1297.54188342	2138.00463266	376.0	-13.8157795276	0.0421130231359	0.0075824672553	457.699316827	1058.01399819	1842.62262632	326.909311305	2.97474614017	0.0358403149418
464.462749246	1297.54188342	2138.00463266	376.0	-0.0331402597696	0.603399349764	0.108642302802	537.280540299	1300.76515772	2137.29609237	299.250394355	7.45977513271	0.0898768088278
464.462749246	1297.54188342	2138.00463266	376.0	-5.64202173246	-0.0331895141752	-0.00597578577155	445.433261056	1214.53077862	2017.37794665	357.41390697	5.21371544105	0.0628158486873
464.462749246	1297.54188342	2138.00463266	376.0	-7.87823667087	0.551612364219	0.0993180346092	532.068977959	1140.10219691	1969.56756767	297.396392803	4.7486811934	0.0572130264265
464.462749246	1297.54188342	2138.00463266	376.0	-2.34357376701	0.673376777966	0.121241767729	551.385506137	1174.615812	2087.89891695	361.897598814	5.77574302054	0.0695872653077
464.462749246	1297.54188342	2138.00463266	376.0	15.8991202957	0.730418642263	0.131512179018	551.293184562	1483.37728591	2477.92856114	443.258090662	13.4342954714	0.161858981583
464.462749246	1297.54188342	2138.00463266	376.0	7.16894923581	0.54397386956	0.0979427204826	527.62227525	1332.5936532	2291.27709944	431.061170987	8.79042875934	0.105908780233
464.462749246	1297.54188342	2138.00463266	376.0	2.43744217921	-0.137594913166	-0.0247740210957	430.748713321	1296.34244107	2190.11725937	463.026104985	6.56302867097	0.0790726345901
464.462749246	1297.54188342	2138.00463266	376.0	23.4283927498	0.885059842335	0.15935539113	573.085691622	1598.4615149	2638.90475501	467.357548492	17.2324094471	0.207619390929
464.462749246	1297.54188342	2138.00463266	376.0	5.51888940702	-0.201572907869	-0.0362932855365	419.071914341	1410.51291719	2255.99874386	426.413912328	8.80371037208	0.106068799664
464.462749246	1297.54188342	2138.00463266	376.0	-5.5317008925	0.689689895503	0.124178951297	555.518113364	1030.96620629	2019.73661132	433.252291665	4.34532871613	0.0523533580257
464.462749246	1297.54188342	2138.00463266	376.0	11.1857984081	0.421984248451	0.075978438684	506.990679098	1400.17300369	2377.15752083	469.993838041	10.3555720446	0.124765928249
464.462749246	1297.54188342	2138.00463266	376.0	3.27681901063	-0.031854652938	-0.005735443453	439.563499732	1479.88172269	2208.06317491	288.617952496	10.3570888541	0.124784203061
464.462749246	1297.54188342	2138.00463266	376.0	-7.26103921213	-0.664417301609	-0.1196286103	361.054049814	1239.90487272	1982.76327793	381.80435539	4.83284411398	0.0582270375178
464.462749246	1297.54188342	2138.00463266	376.0	6.12722233084	0.813053369832	0.146390595937	568.819281214	1341.63441724	2269.00492995	358.551231495	9.46885043993	0.114082535421
464.462749246	1297.54188342	2138.00463266	376.0	9.22097498284	-0.185042471195	-0.0333169735677	419.643733426	1469.84156295	2335.14950497	445.6642086	10.5013192863	0.126521919112
464.462749246	1297.54188342	2138.00463266	376.0	-13.8368737488	0.616130290386	0.110934513933	543.523535735	1013.81644333	1842.1716309	284.831651831	3.05032455225	0.0367508982198
464.462749246	1297.54188342	2138.00463266	376.0	8.77824824819	0.898771221434	0.161824130615	579.136368319	1435.25573204	2325.68398688	311.291886516	11.9919694136	0.1444815592
464.462749246	1297.54188342	2138.00463266	376.0	9.34920802135	0.12538544715	0.0225757016835	460.047682842	1537.60910436	2337.89113328	340.234346071	12.6997216491	0.153008694568
464.462749246	1297.54188342	2138.00463266	376.0	8.42979173881	-0.457101052864	-0.0823012338609	381.155570703	1605.79171163	2318.23397056	331.286688228	13.0687411187	0.157454712273
464.462749246	1297.54188342	2138.00463266	376.0	1.60314507385	0.807170098527	0.145331310502	568.556461972	1313.05568462	2172.27994861	290.667802019	8.30147112404	0.100017724386
464.462749246	1297.54188342	2138.00463266	376.0	-11.5497419152	-0.0458802726908	-0.00826076209773	445.257800537	1072.60319274	1891.07061546	373.209622183	3.33248285106	0.0401503957959
464.462749246	1297.54188342	2138.00463266	376.0	-5.42421622187	0.813927613771	0.14654800392	575.233148337	1041.59169648	2022.03463855	405.209793738	4.59084508887	0.0553113866129
464.462749246	1297.54188342	2138.00463266	376.0	-7.76531948751	-0.403891108955	-0.072720761425	395.55924843	1153.38833351	1971.98174228	423.034160337	4.2251376464	0.0509052728482
464.462749246	1297.54188342	2138.00463266	376.0	11.3617738869	-0.0763232032949	-0.0137420243599	431.555733007	1576.12130079	2380.91988472	373.242850918	13.4111066506	0.1615795982
464.462749246	1297.54188342	2138.00463266	376.0	-8.82060993817	-0.395938788766	-0.0712889428819	396.445655528	1162.73171258	1949.41958356	390.242215445	4.20594748692	0.0506740661075
464.462749246	1297.54188342	2138.00463266	376.0	11.6157825429	-0.208459368919	-0.0375331957002	414.413091893	1556.3270117	2386.35060155	415.610497961	12.7067119066	0.153092914538
464.462749246	1297.54188342	2138.00463266	376.0	7.88144468591	-0.203457526497	-0.0366326119009	414.76564354	1562.20050304	2306.51028517	329.544138587	12.4587344043	0.150105233787
464.462749246	1297.54188342	2138.00463266	376.0	15.4570868824	0.561216111519	0.101047193288	523.65399435	1538.48061634	2468.47786628	406.343255593	14.2978197115	0.17226288809
464.462749246	1297.54188342	2138.00463266	376.0	1.62833750027	0.647211126338	0.116530631318	545.791605681	1264.44696302	2172.81856385	362.579995148	7.10759502957	0.085633675055
464.462749246	1297.54188342	2138.00463266	376.0	-0.777679389823	0.271127423325	0.0488166048479	489.713193556	1182.98052728	2121.37781128	448.684090441	5.7346780753	0.0690925069313
464.462749246	1297.54188342	2138.00463266	376.0	8.22029306215	0.836866694547	0.150678194913	571.189387732	1381.12409052	2313.75487915	361.441400896	10.6046340811	0.127766675676
464.462749246	1297.54188342	2138.00463266	376.0	-6.62253236151	0.161626546336	0.0291009265999	473.075013301	1220.42078949	1996.41458397	302.918781182	5.17389146548	0.0623360417528
464.462749246	1297.54188342	2138.00463266	376.0	-7.96486786312	0.385613882169	0.0694299391735	506.348586105	1177.47537225	1967.71538876	283.891430404	4.83743981362	0.058282407393
464.462749246	1297.54188342	2138.00463266	376.0	-5.28299923278	0.603877777639	0.108728443939	540.341137709	1153.15488323	2025.05386432	331.557843387	5.23251761478	0.0630423809009
464.462749246	1297.54188342	2138.00463266	376.0	16.694842579	0.837121724327	0.150724113131	567.298973147	1514.59303216	2494.94114042	413.049135108	14.5121035784	0.174844621426
464.462749246	1297.54188342	2138.00463266	376.0	-3.21982957756	0.778928097221	0.140246326471	568.519222174	1140.44580482	2069.16452713	360.19950014	5.53468820427	0.0666829904129
464.462749246	1297.54188342	2138.00463266	376.0	3.92281527372	-0.260808275097	-0.0469586379361	412.517192163	1366.02367615	2221.87460495	443.333736628	7.62725279441	0.0918946119808
464.462749246	1297.54188342	2138.00463266	376.0	-13.2908913284	-0.00636382919632	-0.00114581008216	452.898556638	993.066239204	1853.84476034	407.879964497	2.24538916428	0.0270528814973
464.462749246	1297.54188342	2138.00463266	376.0	3.43911312225	0.0243708910299	0.00438798902231	451.349708081	1358.39058563	2211.53303054	401.792736827	7.93283826531	0.0955763646423
464.462749246	1297.54188342	2138.00463266	376.0	-1.35129471552	0.206072268381	0.0371033972598	477.813459039	1320.78799053	2109.11388904	310.512439474	6.96977902831	0.0839732413049
464.462749246	1297.54188342	2138.00463266	376.0	12.8480630636	0.858909930414	0.154647088659	569.649236729	1545.14827439	2412.69681617	297.899305046	14.8384548704	0.178776564703
464.462749246	1297.54188342	2138.00463266	376.0	-4.37465636188	-0.413085007288	-0.0743761266273	393.457390676	1271.30931741	2044.47427698	379.707568898	5.52457059243	0.066561091475
464.462749246	1297.54188342	2138.00463266	376.0	-6.35341141861	-0.504425369665	-0.0908219966988	382.29286568	1165.29905473	2002.1684022	454.576481787	4.3896740356	0.0528876389831
464.462749246	1297.54188342	2138.00463266	376.0	-13.3818777539	0.363519035479	0.0654517528771	506.541143401	976.339877006	1851.89946635	369.018445941	2.50667281716	0.0302008773152
464.462749246	1297.54188342	2138.00463266	376.0	14.7032009165	-0.179535335769	-0.0323254115537	417.273443008	1604.16853067	2452.35974941	430.917775729	14.1937612492	0.171009171677
464.462749246	1297.54188342	2138.00463266	376.0	16.0867941045	0.00641223461351	0.00115452549757	442.490810923	1595.80129933	2481.94103586	443.648925608	14.4949393108	0.174637823021
464.462749246	1297.54188342	2138.00463266	376.0	10.8090731782	-0.28544377997	-0.0513942707903	404.679607564	1539.73824536	2369.10311796	424.685265037	12.0866764451	0.145622607772
464.462749246	1297.54188342	2138.00463266	376.0	3.76516288665	-0.723529429413	-0.130271773391	349.144258439	1541.77634692	2218.50398961	327.58338425	10.6116372937	0.127851051731
464.462749246	1297.54188342	2138.00463266	376.0	-15.2233536084	-0.723417116738	-0.130251551447	353.79097184	1170.61786838	1812.52862727	288.119787051	3.16836307461	0.0381730490917
464.462749246	1297.54188342	2138.00463266	376.0	-12.8210970464	0.00492683627856	0.000887078912236	452.420884392	1064.68544258	1863.88898385	346.782656881	3.14180257453	0.0378530430666
464.462749246	1297.54188342	2138.00463266	376.0	-5.37431988754	-0.352329795771	-0.0634371256339	402.314800864	1165.57245953	2023.10142449	455.214164103	4.62291557597	0.0556977780237
464.462749246	1297.54188342	2138.00463266	376.0	-12.1540313858	-0.354634385464	-0.0638520679625	404.437636423	1029.62665552	1878.15087858	444.086586635	2.38836830466	0.0287755217428
464.462749246	1297.54188342	2138.00463266	376.0	1.86551068658	0.201018950421	0.0361935452684	478.180493844	1299.34445507	2177.88933756	400.364388648	6.97911718735	0.0840857492451
464.462749246	1297.54188342	2138.00463266	376.0	-4.78655322906	0.569025995009	0.102453366044	535.885599811	1074.49738054	2035.66790288	425.284922526	4.70517897231	0.0566889032808
464.462749246	1297.54188342	2138.00463266	376.0	-11.9660335514	-0.481744858738	-0.0867383613141	387.146059922	1051.41162242	1882.17028099	443.612598643	2.5397936125	0.0305999230421
464.462749246	1297.54188342	2138.00463266	376.0	-8.68757010169	0.27815370162	0.0500816891645	491.266084907	1101.13533443	1952.26398142	359.862562085	4.23186836255	0.0509863658138
464.462749246	1297.54188342	2138.00463266	376.0	9.52988293209	0.3583609931	0.0645230452106	498.48764681	1375.23539131	2341.75397124	468.03093312	9.51497482959	0.114638250959
464.462749246	1297.54188342	2138.00463266	376.0	-7.08043372548	-0.595082541456	-0.107144858022	369.764965374	1258.35771064	1986.6246316	358.501955587	5.01878522687	0.06046729189
464.462749246	1297.54188342	2138.00463266	376.0	15.4515173312	-0.203998855024	-0.0367300783263	414.122267795	1600.91361422	2468.35878902	453.322907009	14.1288131252	0.170226664159
464.462749246	1297.54188342	2138.00463266	376.0	13.3827038307	0.795646780483	0.143256532316	561.182386261	1491.94503967	2424.12746054	371.000034611	13.5573126314	0.163341116041
464.462749246	1297.54188342	2138.00463266	376.0	10.3482635759	0.398492036982	0.0717486562805	503.94121384	1387.84101946	2359.25098731	467.468754018	9.95377227768	0.119924967201
464.462749246	1297.54188342	2138.00463266	376.0	8.08576489932	0.184922833875	0.0332954328187	473.458024382	1375.18857488	2310.8786608	462.23206153	9.02416970965	0.108724936261
464.462749246	1297.54188342	2138.00463266	376.0	14.8143845688	0.312703188698	0.0563023386205	485.213679818	1606.18444006	2454.73686104	363.338741167	15.2752824349	0.184039547409
464.462749246	1297.54188342	2138.00463266	376.0	18.5387081935	0.358103952979	0.0644767650304	491.923903517	1606.49960035	2534.36307268	435.939568804	15.7387236191	0.189623176134
464.462749246	1297.54188342	2138.00463266	376.0	11.2653769239	0.825427289925	0.148618525374	566.624381787	1464.51066158	2378.85891318	347.72386981	12.7721201703	0.153880965907
464.462749246	1297.54188342	2138.00463266	376.0	-1.35894016604	0.147813686193	0.026613915411	471.780164289	1167.80020473	2108.95042896	469.370059941	5.45547544026	0.0657286197622
464.462749246	1297.54188342	2138.00463266	376.0	2.6976593731	0.706660355906	0.12723448972	552.260420183	1329.32268435	2195.68071503	314.097610497	8.57376950592	0.103298427782
464.462749246	1297.54188342	2138.00463266	376.0	19.8659877731	0.583612183032	0.105079615238	526.091793889	1581.93885168	2562.74037158	454.709726006	15.78289756	0.190155392289
464.462749246	1297.54188342	2138.00463266	376.0	-14.7704425752	-0.774015845068	-0.139361873437	349.404643726	1056.61013176	1822.21188614	416.197110652	1.96545169475	0.0236801409006
464.462749246	1297.54188342	2138.00463266	376.0	-5.77031744473	0.0613459765904	0.0110453684894	460.174993264	1095.81837229	2014.63497838	458.641612822	4.28949398768	0.0516806504539
464.462749246	1297.54188342	2138.00463266	376.0	-9.35158190512	0.63353979254	0.114069102006	547.157511181	999.742170537	1938.0673783	391.167696586	3.5604156607	0.0428965742254
464.462749246	1297.54188342	2138.00463266	376.0	-10.8596349466	-0.333018265763	-0.0599600766589	404.520641405	1174.38492846	1905.82513441	326.919564544	4.07955647431	0.049151282823
464.462749246	1297.54188342	2138.00463266	376.0	-14.1922257627	-0.0377778871079	-0.00680192421821	446.38050947	1062.42780941	1834.57418838	325.765869497	2.8934852404	0.0348612679566
464.462749246	1297.54188342	2138.00463266	376.0	9.28450797966	-0.301051352231	-0.0542044206393	404.065108495	1480.77489602	2336.50784339	451.667838874	10.5320307121	0.12689193629
464.462749246	1297.54188342	2138.00463266	376.0	4.76266902797	-0.12279217386	-0.0221087817536	427.428271989	1480.37071745	2239.83071712	332.031727685	10.4038271591	0.12534731517
464.462749246	1297.54188342	2138.00463266	376.0	-11.7587053554	0.593006491907	0.106771064441	539.850330813	1030.06498484	1886.60296742	316.68765177	3.48908346232	0.0420371501484
464.462749246	1297.54188342	2138.00463266	376.0	-6.69159268359	0.0144324315869	0.00259856528393	453.711621187	1084.54166844	1994.93807109	456.684781459	4.0320587187	0.0485790207072
464.462749246	1297.54188342	2138.00463266	376.0	-3.57337785226	0.231439808593	0.0416708333802	484.199465248	1137.29614972	2061.60564864	440.110033669	5.06237008345	0.0609924106439
464.462749246	1297.54188342	2138.00463266	376.0	-4.43205469865	-0.705145524086	-0.126961743624	354.220833631	1402.12636309	2043.24709788	286.89990116	6.66544833848	0.0803066064877
464.462749246	1297.54188342	2138.00463266	376.0	13.5378241618	0.318106574755	0.0572752205176	487.129897345	1557.06398068	2427.4439404	383.250062378	14.0024631117	0.168704374839
464.462749246	1297.54188342	2138.00463266	376.0	7.29183169838	0.41110545571	0.074019707546	504.829724883	1410.25071212	2293.90433218	378.823895174	10.2011469522	0.122905384966
464.462749246	1297.54188342	2138.00463266	376.0	9.86968304721	0.144715620206	0.0260561073472	465.701600387	1438.25911466	2349.01891344	445.058198392	10.5081554247	0.126604282225
464.462749246	1297.54188342	2138.00463266	376.0	2.75382748754	-0.284129139803	-0.0511575692839	405.633707583	1491.58165423	2196.88159192	299.666230107	10.1034516668	0.121728333336
464.462749246	1297.54188342	2138.00463266	376.0	11.163497535	0.797273346657	0.143549396229	559.971973501	1534.20100279	2376.68072713	282.507750838	14.233197763	0.171484310397
464.462749246	1297.54188342	2138.00463266	376.0	16.4104539122	0.531114486156	0.0956273831753	517.920590055	1586.66311274	2488.86089755	384.27719475	15.4612751315	0.186280423271
464.462749246	1297.54188342	2138.00463266	376.0	-14.1575258881	0.404922814887	0.0729065205054	510.741772407	1037.38863134	1835.3160733	287.185669555	3.02734733272	0.0364740642497
464.462749246	1297.54188342	2138.00463266	376.0	14.6210489175	0.220023293516	0.0396152851127	473.313026165	1549.47133658	2450.60333586	427.81897312	13.7097832844	0.165178111861
464.462749246	1297.54188342	2138.00463266	376.0	-10.5523494693	-0.450608832316	-0.0811323068629	388.552030901	1219.12189294	1912.39491215	304.720988314	4.34844228206	0.0523908708682
464.462749246	1297.54188342	2138.00463266	376.0	-1.47478387655	0.398103883187	0.071678769029	509.105082173	1133.06505682	2106.47368506	464.303546065	5.37384221963	0.0647450869835
464.462749246	1297.54188342	2138.00463266	376.0	5.61842524894	0.158698976613	0.0285738164589	470.61730549	1348.19124765	2258.12682477	439.318271627	8.18552648368	0.0986208010082
464.462749246	1297.54188342	2138.00463266	376.0	9.62000898922	-0.333990758848	-0.0601351744415	396.602238911	1620.6465883	2343.68087052	326.432043307	13.7660814757	0.165856403322
464.462749246	1297.54188342	2138.00463266	376.0	7.41345473564	0.298005230374	0.0536559651376	490.516731969	1351.35474845	2296.50463835	454.633157935	8.68879532802	0.10468428106
464.462749246	1297.54188342	2138.00463266	376.0	3.64589118154	0.145925099273	0.026273874554	468.894797607	1343.10216208	2215.95395503	403.956995342	7.87206216514	0.0948441224716
464.462749246	1297.54188342	2138.00463266	376.0	-3.54646129253	0.252303262623	0.0454273069181	486.4430424	1240.12921482	2062.18112593	335.608868715	5.7503663882	0.0692815227494
464.462749246	1297.54188342	2138.00463266	376.0	1.91429268084	0.142406683515	0.0256403823398	470.485580957	1268.86400347	2178.93229886	439.582714435	6.50540726266	0.0783784007549
464.462749246	1297.54188342	2138.00463266	376.0	9.0256812847	0.781037994477	0.140626214346	565.286572541	1310.06681771	2330.97411666	455.620726404	9.00569618538	0.108502363679
464.462749246	1297.54188342	2138.00463266	376.0	-0.0955868599406	0.761323627609	0.137076634427	565.693190402	1166.15749253	2135.96098117	404.110298234	6.04547657853	0.0728370672112
464.462749246	1297.54188342	2138.00463266	376.0	2.66019190643	0.448624655689	0.0807750550394	515.032103873	1282.4521984	2194.87965886	397.39535659	7.18483333455	0.0865642570428
464.462749246	1297.54188342	2138.00463266	376.0	8.17869965415	0.183984829339	0.0331265447136	470.829119836	1448.63677096	2312.86561016	393.39971936	10.6713082949	0.128569979456
464.462749246	1297.54188342	2138.00463266	376.0	18.9113502636	0.565590849821	0.10183486673	523.557289898	1572.6307982	2542.3301774	446.142089295	15.4336782873	0.185947931173
464.462749246	1297.54188342	2138.00463266	376.0	3.61642974014	0.266261260119	0.0479404501474	483.320894188	1414.9841726	2215.32406804	317.019001258	9.58331050302	0.115461572326
464.462749246	1297.54188342	2138.00463266	376.0	-9.48330905142	0.678771449684	0.122213080606	552.850150851	1063.54551944	1935.25104581	318.855375526	4.13444193946	0.0498125534874
464.462749246	1297.54188342	2138.00463266	376.0	-9.1152149334	0.0399467327439	0.00719242577312	456.091290512	1154.7382055	1943.12091511	332.291419095	4.40591924816	0.0530833644357
464.462749246	1297.54188342	2138.00463266	376.0	-16.3770902112	-0.738829273607	-0.133026516674	352.935284098	1096.63902514	1787.86168525	338.287376016	2.31883574204	0.0279377800245
464.462749246	1297.54188342	2138.00463266	376.0	-9.73248508794	-0.631776017636	-0.113751533604	366.249751593	1133.6133465	1929.92365061	430.060552517	3.60511055465	0.0434350669235
464.462749246	1297.54188342	2138.00463266	376.0	-14.1210853925	-0.517377409442	-0.0931540168243	383.927511634	1002.91796075	1836.09517279	449.249700405	1.58339740807	0.0190770772056
464.462749246	1297.54188342	2138.00463266	376.0	6.51916290032	-0.158923580288	-0.0286142564436	423.298909036	1460.13738537	2277.38463748	393.948343074	10.0801221617	0.121447254961
464.462749246	1297.54188342	2138.00463266	376.0	-3.35689843255	0.607663105257	0.109409993745	541.667292475	1096.75460658	2066.23398866	427.812089602	5.08130399234	0.0612205300282
464.462749246	1297.54188342	2138.00463266	376.0	0.25298999384	-0.533727303466	-0.096097822014	377.678890544	1300.16272657	2143.41357045	465.571953335	6.13087840826	0.0738660049188
464.462749246	1297.54188342	2138.00463266	376.0	-3.09062582279	-0.262859129028	-0.0473278950357	414.026856555	1200.55562812	2071.92690939	457.344424717	5.23277147201	0.0630454394218
464.462749246	1297.54188342	2138.00463266	376.0	8.81108275323	0.884347636966	0.159227158258	577.483156734	1416.97394733	2326.38599011	331.928886052	11.5662667412	0.13935261134
464.462749246	1297.54188342	2138.00463266	376.0	-0.105267985431	0.840935444855	0.151410775091	575.332493482	1276.60849674	2135.75399826	283.813008039	7.43756425881	0.0896092079375
464.462749246	1297.54188342	2138.00463266	376.0	4.66725127683	0.314015597746	0.0565386384131	489.516633001	1436.60040021	2237.79068118	311.67364797	10.2675809429	0.123705794492
464.462749246	1297.54188342	2138.00463266	376.0	-9.78708405166	-0.440061256728	-0.0792332115102	391.086899287	1128.29685963	1928.75632224	409.372563319	3.72756696411	0.0449104453507
464.462749246	1297.54188342	2138.00463266	376.0	0.59686495555	0.524366795602	0.0944124586969	524.845874349	1313.96893735	2150.76563306	311.95082136	7.6501969047	0.0921710470446
464.462749246	1297.54188342	2138.00463266	376.0	5.36026517157	0.102223884998	0.0184054528264	458.290741071	1476.23699544	2252.60735035	318.079613842	10.8044946479	0.130174634312
464.462749246	1297.54188342	2138.00463266	376.0	-18.4843583858	-0.553284267044	-0.0996190614051	377.099707511	1064.16229315	1742.80819406	301.546193398	1.82601527839	0.022000184077
464.462749246	1297.54188342	2138.00463266	376.0	9.44825124833	-0.714542721721	-0.128653712949	350.473901252	1541.37578044	2340.00868206	448.15900037	11.2000268504	0.134940082535
464.462749246	1297.54188342	2138.00463266	376.0	-9.32507702614	0.695735463171	0.125267458259	556.430791931	1019.58109713	1938.63405384	362.622164783	3.8237007726	0.0460686840073
464.462749246	1297.54188342	2138.00463266	376.0	12.1517154038	0.513660886486	0.092484855327	516.760572867	1522.46048972	2397.80887094	358.587808357	13.4816787667	0.16242986466
464.462749246	1297.54188342	2138.00463266	376.0	5.25508387696	0.437508141182	0.0787735219988	509.837325161	1376.44042499	2250.3585694	364.08081925	9.30499001469	0.11210831343
464.462749246	1297.54188342	2138.00463266	376.0	-1.95273802767	0.475233371114	0.0855659652708	518.618611538	1279.71298232	2096.25500317	297.923409312	6.60973765173	0.0796353933944
464.462749246	1297.54188342	2138.00463266	376.0	3.62185472674	0.637135152371	0.114716448032	539.369527221	1383.76876805	2215.44005451	292.301759242	9.65687007936	0.116347832281
464.462749246	1297.54188342	2138.00463266	376.0	-2.01180890739	0.00729642683256	0.00131372467277	451.009657075	1267.82229445	2094.99206502	376.160113493	5.99066243814	0.0721766558813
464.462749246	1297.54188342	2138.00463266	376.0	6.42558914266	-0.10040931002	-0.0180787378502	432.38984154	1419.55384049	2275.38402621	423.440344181	9.27849039567	0.111789040912
464.462749246	1297.54188342	2138.00463266	376.0	-4.19236938008	0.220516976931	0.0397041730161	482.020234546	1195.38570019	2048.3715811	370.965646365	5.41786389967	0.0652754686707
464.462749246	1297.54188342	2138.00463266	376.0	-13.884884781	-0.225214938954	-0.0405500430238	419.658684774	1112.57191593	1841.14515281	308.914552105	3.23200623259	0.0389398341276
464.462749246	1297.54188342	2138.00463266	376.0	2.24068261738	-0.520523484736	-0.0937204689839	375.921553378	1469.79090603	2185.91053083	340.198071421	9.17945062114	0.110595790616
464.462749246	1297.54188342	2138.00463266	376.0	-9.00762225922	0.392181846795	0.0706125039242	508.371682199	1089.32306513	1945.42125147	347.726504138	4.18501808895	0.0504219046862
464.462749246	1297.54188342	2138.00463266	376.0	1.17207746861	0.7612277036	0.13705936327	565.728372517	1167.61297683	2163.06370324	429.722353889	6.18751206478	0.0745483381298
464.462749246	1297.54188342	2138.00463266	376.0	8.60497653404	-0.186051933344	-0.0334987276456	419.024709581	1486.69481858	2321.9794296	416.259901436	10.8346219396	0.13053761373
464.462749246	1297.54188342	2138.00463266	376.0	-4.15984622659	-0.699256942905	-0.125901502144	355.200377137	1393.49004799	2049.06692763	300.376502504	6.56376018207	0.0790814479767
464.462749246	1297.54188342	2138.00463266	376.0	3.12334042229	-0.335293663384	-0.0603697629427	398.607585525	1507.31991878	2204.78179559	298.854291284	10.4050481102	0.125362025424
464.462749246	1297.54188342	2138.00463266	376.0	-20.0681833298	-0.623098566943	-0.112189155013	370.172166916	996.936399821	1708.94594338	341.837376643	0.691486154349	0.00833115848613
464.462749246	1297.54188342	2138.00463266	376.0	16.767696209	0.334015192743	0.0601395737745	489.888695104	1543.50060453	2496.4987544	463.10945477	14.0045010248	0.16872892801
464.462749246	1297.54188342	2138.00463266	376.0	10.3192120649	0.818637428781	0.147396008063	568.123960351	1389.57603648	2358.62986466	400.929867834	10.9656360757	0.132116097298
464.462749246	1297.54188342	2138.00463266	376.0	14.0930867731	0.0300666391279	0.00541351082606	446.032289831	1580.04553696	2439.31548076	413.237653971	13.9876212763	0.168525557546
464.462749246	1297.54188342	2138.00463266	376.0	-17.671788409	-0.205966253487	-0.0370843092343	423.60087361	1038.00090321	1760.1809778	298.579200979	1.98600123123	0.0239277256775
464.462749246	1297.54188342	2138.00463266	376.0	-13.041834363	-0.700518514601	-0.12612864865	358.732661568	1066.10641123	1859.1696098	434.330536997	2.36367783391	0.0284780461917
464.462749246	1297.54188342	2138.00463266	376.0	-0.912607043167	0.257037562338	0.0462797195423	487.554438045	1193.34035193	2118.4930518	437.598261828	5.78819633019	0.069737305183
464.462749246	1297.54188342	2138.00463266	376.0	-13.9491047515	-0.435040912719	-0.0783292964925	393.261916003	1046.91810477	1839.77212686	399.592106087	2.33651422327	0.0281507737744
464.462749246	1297.54188342	2138.00463266	376.0	-11.1420123652	0.373479174961	0.0672450801154	505.891565658	1061.38822073	1899.78789212	332.508105739	3.65689947875	0.0440590298644
464.462749246	1297.54188342	2138.00463266	376.0	-5.41450386233	-0.026205217388	-0.0047182602427	446.313023105	1230.23933927	2022.24228925	345.689926877	5.33591782036	0.0642881665103
464.462749246	1297.54188342	2138.00463266	376.0	7.46664975573	-0.681290164584	-0.122666576267	355.081364545	1515.66828939	2297.64195035	426.892296408	10.4783691055	0.12624541091
464.462749246	1297.54188342	2138.00463266	376.0	-5.62335943557	0.668825650609	0.120422335364	550.593338224	1147.69763133	2017.77694742	319.485977864	5.18328236869	0.062449185165
464.462749246	1297.54188342	2138.00463266	376.0	3.76844314265	0.151582595158	0.027292509031	466.666974316	1426.76951059	2218.57412163	325.137636731	9.63432706316	0.116076229677
464.462749246	1297.54188342	2138.00463266	376.0	2.76503316907	0.865801298552	0.155887882346	578.687184574	1299.34655867	2197.12116991	319.087426671	8.3149421454	0.100180025848
464.462749246	1297.54188342	2138.00463266	376.0	-0.178110828025	0.385770985523	0.0694582256973	505.62706285	1278.03579899	2134.19661491	350.533753071	6.68892896077	0.0805895055515
464.462749246	1297.54188342	2138.00463266	376.0	-6.74543633309	-0.718691287807	-0.129400663991	354.040588153	1264.05381657	1993.78689137	375.692486642	5.03617475999	0.0606768043373
464.462749246	1297.54188342	2138.00463266	376.0	-15.4237222896	-0.301587421023	-0.0543009400473	410.92878335	1041.47460299	1808.24473558	355.841349242	2.24891342011	0.0270953424109
464.462749246	1297.54188342	2138.00463266	376.0	6.00309250935	0.71264885448	0.128312721368	554.912430173	1297.39317605	2266.35102862	414.045422393	8.31698661869	0.100204658057
464.462749246	1297.54188342	2138.00463266	376.0	7.1199167787	0.43902784468	0.0790471452431	510.331739538	1372.97274551	2290.22878323	406.924298182	9.42593879667	0.113565527671
464.462749246	1297.54188342	2138.00463266	376.0	6.86016529282	-0.578863622398	-0.104224634929	367.705221761	1516.46129107	2284.67528443	400.5087716	10.6215989747	0.127971071984
464.462749246	1297.54188342	2138.00463266	376.0	-13.6060514553	-0.503202798403	-0.0906018722367	382.364522681	1145.36750525	1847.10662223	319.374594299	3.35740141383	0.0404506194437
464.462749246	1297.54188342	2138.00463266	376.0	3.36029161389	-0.252795048015	-0.0455158530815	414.485031428	1333.2233008	2209.84782304	462.139490813	6.99327767546	0.0842563575357
464.462749246	1297.54188342	2138.00463266	376.0	-15.4269367678	-0.109483527492	-0.0197125544638	437.9602588	1007.56031881	1808.17600989	362.65543228	2.05712523571	0.0247846413941
464.462749246	1297.54188342	2138.00463266	376.0	-5.83221490099	-0.310358390688	-0.0558801567677	406.910566295	1297.73833074	2013.31160789	308.662710855	5.48768228158	0.066116653995
464.462749246	1297.54188342	2138.00463266	376.0	-2.09241638289	0.0128120174966	0.00230680905593	452.004582798	1226.01344809	2093.26867346	415.250642578	5.72982411365	0.0690340254656
464.462749246	1297.54188342	2138.00463266	376.0	-4.64792487679	0.0387730462403	0.0069811030321	455.105084888	1283.46515445	2038.63178347	300.061544139	5.73525041704	0.069099402615
464.462749246	1297.54188342	2138.00463266	376.0	-2.26822205069	-0.507612313956	-0.091395807338	378.805438441	1411.75893708	2089.50994014	298.945564618	7.42672840041	0.0894786554266
464.462749246	1297.54188342	2138.00463266	376.0	4.62725667845	0.12241864848	0.0220415283544	460.538125992	1491.89842514	2236.93559481	284.49904368	11.0759194182	0.133444812267
464.462749246	1297.54188342	2138.00463266	376.0	-17.6495558604	-0.160361794937	-0.0288732075868	431.531872935	987.291174139	1760.65631072	341.833263649	1.45565066848	0.0175379598612
464.462749246	1297.54188342	2138.00463266	376.0	8.63241839376	-0.106981078785	-0.0192619875378	426.545895489	1608.28726477	2322.56613783	287.732977574	13.7540455431	0.165711392086
464.462749246	1297.54188342	2138.00463266	376.0	-6.79810324315	-0.344988017394	-0.0621152353968	402.627591231	1231.07638276	1992.66087039	358.956896399	5.00644189794	0.0603185770836
464.462749246	1297.54188342	2138.00463266	376.0	-14.0653778135	-0.466025777702	-0.083908134264	387.828410242	1106.40476215	1837.28620341	343.05303102	2.97065283719	0.0357909980384
464.462749246	1297.54188342	2138.00463266	376.0	6.25229142581	0.856107636204	0.154142534426	574.293342696	1375.08029483	2271.67891299	322.305275468	10.2861440605	0.123929446511
464.462749246	1297.54188342	2138.00463266	376.0	6.92417715985	0.214942556284	0.0387004962701	478.980740243	1339.57272353	2286.04386111	467.490397341	8.23245555691	0.099186211529
464.462749246	1297.54188342	2138.00463266	376.0	-0.376425860509	-0.111034377225	-0.0199917856004	431.433818182	1390.51444785	2129.95663033	308.008364296	7.88857046282	0.0950430176243
464.462749246	1297.54188342	2138.00463266	376.0	-19.1965666677	-0.264466619729	-0.047617324402	416.508766504	1008.64216597	1727.58114799	302.430215521	1.37691086414	0.0165892875198
464.462749246	1297.54188342	2138.00463266	376.0	-2.69366698903	0.089055959275	0.016034562347	462.737199936	1244.46953484	2080.41390765	373.207172875	5.81791402384	0.0700953496848
464.462749246	1297.54188342	2138.00463266	376.0	-12.4047418169	0.211119976777	0.0380122392469	482.083804701	1053.45635682	1872.79067795	337.250516422	3.27711840152	0.0394833542352
464.462749246	1297.54188342	2138.00463266	376.0	11.0614048978	-0.206105803394	-0.0371094352528	414.683570955	1557.2945027	2374.49798181	402.51990816	12.6822626586	0.152798345284
464.462749246	1297.54188342	2138.00463266	376.0	-9.30842143612	-0.273886781239	-0.049313428383	413.581765065	1103.83420115	1938.99015113	421.574184914	3.6805797397	0.0443443342133
464.462749246	1297.54188342	2138.00463266	376.0	-22.2087691949	-0.596661990367	-0.107429238453	374.19282068	974.708883136	1663.18011842	314.278414604	0.109679709282	0.00132144228051
464.462749246	1297.54188342	2138.00463266	376.0	-7.8840758718	0.488297448265	0.0879181577719	524.827258033	1002.97728449	1969.44272528	441.638182757	3.56846671273	0.0429935748521
464.462749246	1297.54188342	2138.00463266	376.0	16.4848014138	0.863150694187	0.155410639933	570.423542573	1552.33575403	2490.45045058	367.691153974	15.4432067654	0.186062732114
464.462749246	1297.54188342	2138.00463266	376.0	7.69047743769	-0.126761369943	-0.0228234371522	425.756708116	1528.84090339	2302.42739655	347.829785046	11.8227467058	0.142442731395
464.462749246	1297.54188342	2138.00463266	376.0	-2.8353839953	-0.431673439098	-0.0777229814724	390.156177945	1353.58724658	2077.38399149	333.640566968	6.4184140125	0.0773302893072
464.462749246	1297.54188342	2138.00463266	376.0	6.41454344855	-0.508282845268	-0.0915165367786	377.321641388	1483.16352342	2275.14786876	414.662703948	9.94039346397	0.119763776674
464.462749246	1297.54188342	2138.00463266	376.0	10.9152312287	0.885389421597	0.159414732012	575.800827974	1476.38563908	2371.372782	319.186314939	13.1330737629	0.158229804372
464.462749246	1297.54188342	2138.00463266	376.0	-2.15437463042	0.231939445838	0.0417607932729	484.265926662	1142.06149183	2091.94400326	465.616584766	5.23652182282	0.0630906243714
464.462749246	1297.54188342	2138.00463266	376.0	-10.0474471657	-0.595402469777	-0.107202461249	370.054378438	1199.52494264	1923.1897468	353.610425715	4.2228318787	0.0508774925144
464.462749246	1297.54188342	2138.00463266	376.0	-6.22267364704	-0.327891470937	-0.0590369951273	404.607687647	1284.4876955	2004.96358181	315.868198668	5.37148347961	0.0647166684291
464.462749246	1297.54188342	2138.00463266	376.0	3.51866089864	-0.0560632094354	-0.0100942040755	441.713819685	1312.83519202	2213.23376568	458.684753983	6.9653045953	0.0839193324735
464.462749246	1297.54188342	2138.00463266	376.0	-12.5875605795	-0.471865182442	-0.0849595215055	387.172034662	1106.28707446	1868.88200433	375.422895208	3.15092092717	0.0379629027369
464.462749246	1297.54188342	2138.00463266	376.0	11.0529721801	-0.0868214235969	-0.0156322332728	429.379114551	1609.5143129	2374.31768992	335.424262469	14.1316801586	0.17026120673
464.462749246	1297.54188342	2138.00463266	376.0	-1.95606462887	0.273369608389	0.0492203111972	488.713580487	1286.23486776	2096.18388028	321.235432037	6.42166336202	0.0773694380967
464.462749246	1297.54188342	2138.00463266	376.0	5.37242838766	0.552176966555	0.0994196914935	530.852615642	1280.97110526	2252.86740048	441.043679579	7.61082275994	0.0916966597584
464.462749246	1297.54188342	2138.00463266	376.0	8.07454896791	0.756911150883	0.136282166165	559.332389984	1360.89534544	2310.63886366	390.411128239	9.962591944	0.120031228241
464.462749246	1297.54188342	2138.00463266	376.0	3.28745639428	0.704661253671	0.126874550535	551.115036014	1350.3374177	2208.29060267	306.838148954	9.06833555751	0.10925705491
464.462749246	1297.54188342	2138.00463266	376.0	8.19115752739	-0.657965475673	-0.118466956369	358.112993867	1508.62644344	2313.13196007	446.392522765	10.4194610591	0.125535675411
464.462749246	1297.54188342	2138.00463266	376.0	14.7149624598	0.725153146543	0.130564124333	551.347131063	1453.95031963	2452.61121175	447.313761055	12.6223081752	0.152076002111
464.462749246	1297.54188342	2138.00463266	376.0	1.09276058047	-0.112636125683	-0.0202801810737	434.103227634	1300.91223713	2161.3679045	426.352439737	6.50240460136	0.0783422241127
464.462749246	1297.54188342	2138.00463266	376.0	9.81456600088	0.499820730131	0.0899929294439	514.969733262	1506.93916737	2347.84050844	325.931607806	12.8303447037	0.15458246631
464.462749246	1297.54188342	2138.00463266	376.0	-12.2075370804	0.14243539459	0.0256455517807	472.326382518	1048.88637272	1877.00692435	355.794169106	3.19598151796	0.0385058014211
464.462749246	1297.54188342	2138.00463266	376.0	-8.66858974083	-0.443957270053	-0.0799346903228	390.330685941	1148.00500491	1952.66978242	414.334091564	4.04279484937	0.0487083716792
464.462749246	1297.54188342	2138.00463266	376.0	-4.90288568323	0.803881841609	0.144739258482	572.521084768	1129.46759803	2033.18070962	331.192026826	5.2600400551	0.0633739765675
464.462749246	1297.54188342	2138.00463266	376.0	1.15051195515	0.280328359124	0.0504732371488	487.18214456	1359.50964229	2162.60263156	315.910844712	8.15733499535	0.0982811445223
464.462749246	1297.54188342	2138.00463266	376.0	-10.1392940243	0.209945571714	0.0378007871289	484.128704485	982.76805194	1921.2260567	454.329300277	2.72026198974	0.0327742408403
464.462749246	1297.54188342	2138.00463266	376.0	-9.93413684219	0.433037980238	0.0779686676698	514.508280898	1084.58265259	1925.61232676	326.521393272	4.050488193	0.0488010625663
464.462749246	1297.54188342	2138.00463266	376.0	-1.45522489686	-0.581116749551	-0.104630311406	371.499039214	1308.76384244	2106.89185695	426.628975296	5.99937549467	0.0722816324659
464.462749246	1297.54188342	2138.00463266	376.0	14.1301915772	0.364929608277	0.0657057270935	494.01971556	1554.43299483	2440.10878319	391.656072798	14.1018679048	0.169902022949
464.462749246	1297.54188342	2138.00463266	376.0	-2.77138514917	-0.721824036589	-0.129964716707	353.191390227	1361.22604584	2078.75228978	364.334853721	6.20605210571	0.0747717121169
464.462749246	1297.54188342	2138.00463266	376.0	5.49290836784	0.0473778175717	0.00853039567369	454.286053866	1368.5618885	2255.44326804	432.595325665	8.38074443664	0.100972824538
464.462749246	1297.54188342	2138.00463266	376.0	6.53950092232	0.638780317102	0.115012660623	541.98123448	1333.79838636	2277.81946534	402.0398445	8.96213520345	0.107977532572
464.462749246	1297.54188342	2138.00463266	376.0	-4.90937873327	-0.68049139675	-0.122522757787	358.788096142	1296.941039	2033.04188791	377.312752765	5.48952356467	0.0661388381286
464.462749246	1297.54188342	2138.00463266	376.0	-9.18360566139	-0.477217294466	-0.0859231714918	386.44487576	1116.68571895	1941.65871818	438.528123462	3.62509119989	0.0436757975891
464.462749246	1297.54188342	2138.00463266	376.0	-11.1548722309	-0.417476964116	-0.075166900273	393.424555846	1166.77986957	1899.5129476	339.30852218	3.93199919571	0.0473734842857
464.462749246	1297.54188342	2138.00463266	376.0	5.21465585478	0.416925556285	0.0750676190647	507.258296617	1364.59785499	2249.49421642	377.638064803	9.00714557198	0.108519826168
464.462749246	1297.54188342	2138.00463266	376.0	-9.38994223267	-0.425516212767	-0.0766143703217	392.960547376	1131.57101065	1937.24723272	412.715674697	3.81729319107	0.0459914842298
464.462749246	1297.54188342	2138.00463266	376.0	-2.9192166259	-0.305941144939	-0.0550848298413	406.370501706	1358.15709627	2075.59164596	311.064047993	6.64697889804	0.0800840831089
464.462749246	1297.54188342	2138.00463266	376.0	-12.0673985576	-0.696818253233	-0.125462415058	357.968716133	1130.9296258	1880.00309246	391.104750526	3.26616339974	0.039351366262
464.462749246	1297.54188342	2138.00463266	376.0	6.42464344222	-0.632754664145	-0.113927739313	362.470766439	1452.78514801	2275.36380709	460.107892642	9.03009013787	0.108796266721
464.462749246	1297.54188342	2138.00463266	376.0	-6.87415437582	-0.34147374711	-0.0614824895769	402.904041709	1258.18657948	1991.03489365	329.944272462	5.1514369246	0.0620655051156
464.462749246	1297.54188342	2138.00463266	376.0	7.64357221661	0.413529909084	0.0744562313799	502.573944909	1488.27659717	2301.42456075	310.574018672	11.9665553003	0.144175365064
464.462749246	1297.54188342	2138.00463266	376.0	-7.56714590548	0.560248172296	0.10087291543	533.282872341	1155.07670001	1976.21870264	287.859130295	4.8643548952	0.0586066854844
464.462749246	1297.54188342	2138.00463266	376.0	9.59363876964	0.851197430203	0.153258449802	571.251003082	1444.67630711	2343.117074	327.18976381	12.1931338136	0.14690522667
464.462749246	1297.54188342	2138.00463266	376.0	-15.699800377	-0.0510615471338	-0.00919365270685	444.889651374	1042.40891958	1802.34217328	315.04360233	2.46954998015	0.0297536142187
464.462749246	1297.54188342	2138.00463266	376.0	1.69472727964	0.634749839169	0.114286971402	540.300533173	1346.23476035	2174.23798041	287.702686888	8.62561198659	0.103923035983
464.462749246	1297.54188342	2138.00463266	376.0	-9.49487613061	-0.321968295024	-0.0579705248512	407.65590707	1077.6543167	1935.00374112	449.693517359	3.30675613258	0.0398404353322
464.462749246	1297.54188342	2138.00463266	376.0	2.59614974799	0.525445956435	0.0946067620518	527.647282235	1252.69977081	2193.51043455	413.1633815	6.82507828673	0.0822298588762
464.462749246	1297.54188342	2138.00463266	376.0	10.3003522454	0.555209189154	0.0999656444281	522.278980536	1542.40394737	2358.22664085	293.543712944	13.7897090727	0.166141073165
464.462749246	1297.54188342	2138.00463266	376.0	12.1275415295	-0.266028996339	-0.0478986309576	407.660455558	1522.21206412	2397.29203239	467.41951271	11.819348189	0.14240178541
464.462749246	1297.54188342	2138.00463266	376.0	5.41681601888	0.587524100308	0.105783957564	532.343114774	1375.94955436	2253.81641009	345.52374096	9.62548970659	0.115969755501
464.462749246	1297.54188342	2138.00463266	376.0	13.1115226724	-0.0707527498662	-0.0127390619133	431.518155145	1615.0580084	2418.32959481	371.753431268	14.5198423961	0.174937860194
464.462749246	1297.54188342	2138.00463266	376.0	-8.30659148933	-0.688097809004	-0.123892295463	358.612740394	1175.06254541	1960.4093218	426.734035999	4.13545719521	0.0498247854845
464.462749246	1297.54188342	2138.00463266	376.0	16.7477291572	0.594451999238	0.107031328635	527.741081241	1577.80354817	2496.07185791	390.527228503	15.4306349561	0.185911264531
464.462749246	1297.54188342	2138.00463266	376.0	4.16861749872	-0.313781386787	-0.0564964686329	401.112323931	1521.15385916	2227.1298679	304.863684811	10.8814868064	0.131102250679
464.462749246	1297.54188342	2138.00463266	376.0	1.58085274888	-0.321259384817	-0.057842885275	403.071070071	1411.27625325	2171.80333767	357.456014344	8.20210284998	0.0988205162649
464.462749246	1297.54188342	2138.00463266	376.0	-9.14592676581	0.151540324121	0.0272848981132	474.074948436	1039.91012225	1942.46429471	428.479224024	3.4535627242	0.0416091894482
464.462749246	1297.54188342	2138.00463266	376.0	-11.1208298211	0.77713530963	0.139923534323	569.118353405	1021.44087537	1900.2407759	309.681547126	3.65987284295	0.0440948535295
464.462749246	1297.54188342	2138.00463266	376.0	6.80516283808	-0.625038621353	-0.112538462613	360.891146193	1568.53641868	2283.4993294	354.071764528	11.7384065177	0.14142658455
464.462749246	1297.54188342	2138.00463266	376.0	14.6304151269	0.732080495656	0.131811396409	549.871538234	1539.60019207	2450.80358585	361.331855555	14.6401014082	0.176386763954
464.462749246	1297.54188342	2138.00463266	376.0	-2.88532206183	0.304057956965	0.0547457610667	494.911105257	1139.37409931	2076.31631331	442.031108748	5.21121479727	0.062785720449
464.462749246	1297.54188342	2138.00463266	376.0	7.687522293	-0.67449748425	-0.121443551359	354.123513679	1608.4436404	2302.36421542	339.797061341	12.675978887	0.152722637193
464.462749246	1297.54188342	2138.00463266	376.0	-5.79472893306	-0.672270638255	-0.121042606816	359.914801305	1272.05938699	2014.11305962	382.138871329	5.22874173654	0.062996888392
464.462749246	1297.54188342	2138.00463266	376.0	12.8589624773	0.479255120126	0.086290082846	514.272937808	1437.284225	2412.92984614	461.372683333	11.4845295298	0.138367825661
464.462749246	1297.54188342	2138.00463266	376.0	4.87995749429	0.562091469034	0.101204801771	528.205484196	1381.76662176	2242.33834996	332.366244012	9.63099971246	0.116036141114
464.462749246	1297.54188342	2138.00463266	376.0	-3.80814866687	-0.274708598273	-0.0494613968803	411.540292551	1318.79476273	2056.58623775	326.251182468	5.97090006341	0.0719385549808
464.462749246	1297.54188342	2138.00463266	376.0	1.74846902716	-0.72566306549	-0.13065593545	352.510280285	1378.79235263	2175.38698146	444.084348551	6.95083357628	0.0837449828468
464.462749246	1297.54188342	2138.00463266	376.0	18.7600384837	0.890065712936	0.160256700204	573.295729381	1616.94547774	2539.09512453	348.853917411	17.2524605192	0.207860970111
464.462749246	1297.54188342	2138.00463266	376.0	7.70143850652	-0.0996971309128	-0.017950509707	429.764927932	1514.49772595	2302.66174471	358.399090831	11.5496994109	0.139153004951
464.462749246	1297.54188342	2138.00463266	376.0	16.9281281815	0.51900514856	0.0934470919265	515.855149076	1597.91885169	2499.92879741	386.154796638	15.7513141634	0.189774869438
464.462749246	1297.54188342	2138.00463266	376.0	9.50182937621	0.0451097224736	0.00812202421203	451.570134352	1445.66870753	2341.15418491	443.91534303	10.4367209278	0.125743625637
464.462749246	1297.54188342	2138.00463266	376.0	-4.10762160851	0.708627928396	0.127588751962	556.960112307	1161.53426429	2050.18349238	331.68911578	5.48737031235	0.0661128953296
464.462749246	1297.54188342	2138.00463266	376.0	8.27859099512	0.692785759658	0.12473636292	550.422479391	1334.06656171	2315.00129166	430.512250556	9.25233066397	0.111473863421
464.462749246	1297.54188342	2138.00463266	376.0	-7.10653024585	-0.480681872533	-0.0865469702075	384.737199339	1230.21223883	1986.06668678	371.117248613	4.888267701	0.0588947915783
464.462749246	1297.54188342	2138.00463266	376.0	3.29089011669	-0.375354963336	-0.0675828165891	396.053876967	1414.10219425	2208.36401581	398.207944598	8.35179880979	0.100624082046
464.462749246	1297.54188342	2138.00463266	376.0	-17.9693555379	-0.753354733419	-0.135641831728	351.846823838	1057.57784868	1753.8189788	344.394306281	1.63083204279	0.0196485788287
464.462749246	1297.54188342	2138.00463266	376.0	-13.2406520327	-0.310574348429	-0.0559190400484	407.656111832	1148.82179041	1854.91887881	298.440976567	3.55000051543	0.0427710905473
464.462749246	1297.54188342	2138.00463266	376.0	-5.88991512684	0.0100374466354	0.00180724642336	452.936136243	1094.59891581	2012.07797439	464.542922342	4.20960847	0.0507181743373
464.462749246	1297.54188342	2138.00463266	376.0	8.60552110545	-0.335846910186	-0.0604693752586	398.173669581	1535.02617946	2321.99107256	388.791223517	11.669661509	0.140598331434
464.462749246	1297.54188342	2138.00463266	376.0	-6.32408587486	-0.254353709993	-0.0457964908162	414.474945119	1286.42860431	2002.79538368	301.891834259	5.37727476433	0.0647864429438
464.462749246	1297.54188342	2138.00463266	376.0	-3.70107269569	0.0941575847955	0.0169531121346	463.024600444	1282.59007381	2058.87552697	313.260852718	5.91732131792	0.0712930279267
464.462749246	1297.54188342	2138.00463266	376.0	-12.2681203963	-0.181462949472	-0.0326724791991	428.878418176	992.994001787	1875.71165025	453.839230286	2.09790416539	0.0252759537999
464.462749246	1297.54188342	2138.00463266	376.0	-0.255711835597	-0.0189619435301	-0.00341410578504	447.391145958	1262.90316333	2132.53750177	422.243192484	6.14473747314	0.0740329816041
464.462749246	1297.54188342	2138.00463266	376.0	14.8012562031	0.787200190905	0.141735720365	561.255336276	1449.50995119	2454.45617598	443.690888511	12.6789156884	0.152758020342
464.462749246	1297.54188342	2138.00463266	376.0	-7.04489952935	-0.465440153709	-0.0838026924215	386.304483092	1300.22802514	1987.38435436	300.85184613	5.27138682284	0.0635106846126
464.462749246	1297.54188342	2138.00463266	376.0	-0.0173787503703	0.562322203751	0.101246345652	531.762181981	1284.7139554	2137.63307417	321.156936792	7.10553360438	0.085608838607
464.462749246	1297.54188342	2138.00463266	376.0	6.33662043249	-0.0688139769692	-0.0123899850503	435.466754778	1457.99828027	2273.48187106	380.016836017	10.1872738774	0.122738239486
464.462749246	1297.54188342	2138.00463266	376.0	-15.2840818058	-0.540474823465	-0.0973127157842	381.457876017	987.893791036	1811.2302556	441.878588542	1.20273007016	0.0144907237369
464.462749246	1297.54188342	2138.00463266	376.0	1.26327920621	0.00893524142728	0.00160879391921	451.381782539	1261.38614403	2165.01360062	452.245674046	6.3017673836	0.0759249082362
464.462749246	1297.54188342	2138.00463266	376.0	7.41013280708	-0.101175450563	-0.0182166817723	430.328191431	1486.32667495	2296.43361536	379.778748989	10.8749931968	0.131024014419
464.462749246	1297.54188342	2138.00463266	376.0	2.80895005929	0.501195273878	0.0902404166147	523.238442766	1274.1749621	2198.06011506	400.646710194	7.14876741156	0.0861297278501
464.462749246	1297.54188342	2138.00463266	376.0	4.81435985459	0.407590174086	0.0733867796339	506.125886075	1357.62103693	2240.93586939	377.188946379	8.79889051056	0.106010729043
464.462749246	1297.54188342	2138.00463266	376.0	14.4373109244	0.792983666681	0.142777037573	562.420479717	1441.56350858	2446.67500906	442.691020764	12.475233457	0.150304017555
464.462749246	1297.54188342	2138.00463266	376.0	1.05618698976	0.301011320549	0.0541972129184	491.126760902	1335.25212182	2160.58595943	334.207076716	7.71222732654	0.0929184015245
464.462749246	1297.54188342	2138.00463266	376.0	1.91143633933	-0.585365088201	-0.10539522654	369.245674025	1413.19958637	2178.87123015	396.425969754	7.84151234971	0.0944760524061
464.462749246	1297.54188342	2138.00463266	376.0	-15.7498082449	0.0450536535868	0.00811192898574	459.291405328	1009.22630236	1801.27300275	332.755295061	2.209797243	0.0266240631687
464.462749246	1297.54188342	2138.00463266	376.0	-13.9527040447	-0.292683008073	-0.0526976968083	410.187223056	1135.24483744	1839.69517381	294.263113313	3.34966988043	0.0403574684389
464.462749246	1297.54188342	2138.00463266	376.0	-10.7887282196	-0.431861971097	-0.077756926737	391.655890931	1159.46361308	1907.34112352	356.221619516	3.91206481318	0.0471333110022
464.462749246	1297.54188342	2138.00463266	376.0	4.58598068361	0.249298309065	0.0448862637856	484.926852837	1309.09029534	2236.05311213	442.035963953	7.49665542929	0.0903211497505
464.462749246	1297.54188342	2138.00463266	376.0	11.5833242392	0.749910078395	0.135021620165	556.966172077	1399.52437316	2385.65664151	429.166096273	11.1436868448	0.134261287287
464.462749246	1297.54188342	2138.00463266	376.0	-24.311226366	-0.784017858742	-0.141162740141	349.682923245	983.402644894	1618.2294867	285.143918561	-0.319790243957	-0.00385289450551
464.462749246	1297.54188342	2138.00463266	376.0	3.58050607491	0.704929444463	0.126922838398	556.212550666	1229.40267531	2214.55601842	428.940792441	6.86035953826	0.0826549341959
464.462749246	1297.54188342	2138.00463266	376.0	-7.12309464181	-0.377356676691	-0.0679432259076	398.1823413	1248.91964547	1985.71253923	338.61055246	5.05365615539	0.0608874235589
464.462749246	1297.54188342	2138.00463266	376.0	13.4132258359	0.353064882812	0.0635694783602	493.679391373	1502.40751257	2424.78002242	428.693118477	12.777387082	0.153944422674
464.462749246	1297.54188342	2138.00463266	376.0	-12.4179754677	-0.513528312064	-0.0924609852474	380.965647451	1155.68436333	1872.50774188	335.857731102	3.60595843945	0.043445282403
464.462749246	1297.54188342	2138.00463266	376.0	17.2874862574	0.0513500048348	0.00924558963537	448.313924127	1612.96344033	2507.61188972	446.33452526	15.1113130014	0.182064012065
464.462749246	1297.54188342	2138.00463266	376.0	4.56987963378	0.231122133594	0.041613635865	480.279284061	1363.86623347	2235.70887094	391.56335341	8.55105133348	0.103024714861
464.462749246	1297.54188342	2138.00463266	376.0	-2.74660348485	0.664603456645	0.119662127592	550.065303301	1159.83524367	2079.28212292	369.381575945	5.6392573622	0.0679428597855
464.462749246	1297.54188342	2138.00463266	376.0	-8.87342982231	-0.105125404486	-0.0189278726117	437.738433153	1049.5518584	1948.29029199	461.000000437	3.27936572278	0.0395104303949
464.462749246	1297.54188342	2138.00463266	376.0	6.00325828931	-0.176282422284	-0.0317397231336	421.71893184	1434.69954478	2266.354573	409.936096378	9.42785949858	0.113588668658
464.462749246	1297.54188342	2138.00463266	376.0	10.1067043001	0.709244134816	0.127699700183	546.71352467	1512.49679066	2354.08643881	294.87612348	13.4313650204	0.161823674944
464.462749246	1297.54188342	2138.00463266	376.0	18.7894543652	0.650246564466	0.11707716321	536.401287872	1576.42967681	2539.72403744	426.893072759	15.7193324263	0.189389547305
464.462749246	1297.54188342	2138.00463266	376.0	-6.46050943669	0.299945355473	0.054005285465	494.664385797	1099.030375	1999.87864161	406.183880817	4.49291490164	0.054131504839
464.462749246	1297.54188342	2138.00463266	376.0	10.5650847047	-0.432797485499	-0.0779253664924	384.568714796	1593.08040988	2363.88663309	386.237508423	13.0503309191	0.15723290264
464.462749246	1297.54188342	2138.00463266	376.0	-1.53481730882	0.576005888613	0.103710098778	535.592257331	1234.08309119	2105.1901675	335.514818973	6.16930275998	0.0743289489154
464.462749246	1297.54188342	2138.00463266	376.0	1.03008556596	0.292667467062	0.0526948986428	488.379740776	1373.535007	2160.02790978	298.113162011	8.43814197507	0.101664361145
464.462749246	1297.54188342	2138.00463266	376.0	15.5951642337	-0.39420757415	-0.0709772369734	389.209698276	1612.6078207	2471.42996645	469.612447477	14.0467130792	0.169237506979
464.462749246	1297.54188342	2138.00463266	376.0	-10.3850801616	-0.17079965637	-0.0307525488603	428.093230353	1073.98480472	1915.9711377	413.893102633	3.34754636936	0.0403318839682
464.462749246	1297.54188342	2138.00463266	376.0	-12.3340394684	-0.22156737365	-0.0398932973803	420.645592514	1094.20782736	1874.30229743	359.448877556	3.28792725001	0.0396135813255
464.462749246	1297.54188342	2138.00463266	376.0	6.76160530034	0.0941218160952	0.0169466719653	460.548117049	1377.22202415	2282.56806723	444.797926029	8.76970331187	0.105659076047
464.462749246	1297.54188342	2138.00463266	376.0	-6.26584522248	0.733848652079	0.132129753705	562.052747529	1055.13438227	2004.04057153	386.853441733	4.53611821955	0.0546520267416
464.462749246	1297.54188342	2138.00463266	376.0	-2.67997707794	-0.156416093387	-0.0281627823888	426.431951968	1352.00548075	2080.70659858	302.269165864	6.7828587699	0.0817211899988
464.462749246	1297.54188342	2138.00463266	376.0	-16.9515522379	-0.527683775976	-0.0950096823868	380.420414371	1069.15623293	1775.57966051	326.003013211	2.13116125479	0.0256766416239
464.462749246	1297.54188342	2138.00463266	376.0	-3.511695108	0.758468014905	0.136562480177	564.824751904	1192.55975228	2062.92442857	305.539924383	5.71380276679	0.0688409971902
464.462749246	1297.54188342	2138.00463266	376.0	-1.04102818816	0.132586370851	0.0238722309778	469.109321083	1238.5949258	2115.74740177	408.043154894	5.99779806037	0.0722626272333
464.462749246	1297.54188342	2138.00463266	376.0	-20.858079598	-0.6377792715	-0.114832421948	368.48653764	990.296687515	1692.05792457	333.274699418	0.471876648279	0.00568526082264
464.462749246	1297.54188342	2138.00463266	376.0	-10.3184888007	-0.0739446536847	-0.0133137655176	441.081367831	1090.11084736	1917.39486408	386.202648889	3.6272646765	0.0437019840542
464.462749246	1297.54188342	2138.00463266	376.0	9.94710765662	0.541253633307	0.0974529408187	521.572564933	1494.52881056	2350.67425518	334.572879689	12.6574357326	0.152499225694
464.462749246	1297.54188342	2138.00463266	376.0	-18.7453143857	-0.507869937838	-0.0914421926248	383.409725776	1045.98251568	1737.22894269	307.836701236	1.63027188145	0.0196418298969
464.462749246	1297.54188342	2138.00463266	376.0	14.1610436982	-0.445296032425	-0.0801757350423	383.000003492	1596.24917834	2440.76840296	461.519221132	13.4282466747	0.161786104514
464.462749246	1297.54188342	2138.00463266	376.0	-0.460584574097	0.79761547004	0.143610995686	568.429227169	1276.1887714	2128.15731313	283.539314558	7.29920803939	0.0879422655348
464.462749246	1297.54188342	2138.00463266	376.0	-13.2737736652	0.175531224264	0.0316044696191	478.311842509	1001.83757244	1854.21073677	374.061321821	2.59007945894	0.0312057766137
464.462749246	1297.54188342	2138.00463266	376.0	8.44846399309	0.881725431825	0.158755029137	577.870838767	1394.56634002	2318.63318422	346.196005439	11.0277941537	0.132864989803
464.462749246	1297.54188342	2138.00463266	376.0	9.05174026576	0.782482579045	0.140886312396	560.319192277	1443.76073922	2331.53125888	327.451327384	11.9521544206	0.14400186049
464.462749246	1297.54188342	2138.00463266	376.0	2.86852574249	0.27754666791	0.0499723924938	490.407438067	1251.60199887	2199.33384593	457.32440899	6.56766168955	0.079128454091
464.462749246	1297.54188342	2138.00463266	376.0	10.4380942014	-0.264747693679	-0.0476679318832	406.759741347	1566.34091051	2361.17157025	388.070918392	12.7213643031	0.153269449435
464.462749246	1297.54188342	2138.00463266	376.0	12.8429143294	0.649447073667	0.11693321456	536.084104143	1570.52362956	2412.58673599	305.979002292	14.9455219722	0.180066529786
464.462749246	1297.54188342	2138.00463266	376.0	-5.75433086577	0.63701737225	0.114695241673	545.304536201	1176.55584126	2014.97677217	293.116394714	5.26633355146	0.0634498018248
464.462749246	1297.54188342	2138.00463266	376.0	-13.3499056574	0.226554638026	0.0407912563965	486.058532897	989.74818285	1852.58303125	376.776315506	2.49964175768	0.0301161657552
464.462749246	1297.54188342	2138.00463266	376.0	-7.73662820163	0.547008652014	0.0984891343201	533.418550863	1018.20816693	1972.5951633	420.96844551	3.82643040366	0.0461015711284
464.462749246	1297.54188342	2138.00463266	376.0	11.1735216391	0.889248960147	0.160109643527	579.629230587	1385.91186744	2376.89504294	411.353944915	11.1356818969	0.134164842131
464.462749246	1297.54188342	2138.00463266	376.0	10.8971161308	0.244434560853	0.0440105439058	477.57577938	1514.22039707	2370.98548037	379.189303916	12.5766246352	0.151525598015
464.462749246	1297.54188342	2138.00463266	376.0	9.42499151776	0.249626833086	0.0449454146716	482.062548707	1394.15011318	2339.51138794	463.298726054	9.69257891722	0.116778059244
464.462749246	1297.54188342	2138.00463266	376.0	-3.17904815892	0.538621243436	0.0969789779322	529.914726681	1213.65625692	2070.03643575	326.465452147	5.785326362	0.0697027272531
464.462749246	1297.54188342	2138.00463266	376.0	-19.9419492267	-0.39618508178	-0.071333288041	398.951525336	1009.78021291	1711.64483435	302.913096105	1.13980112365	0.0137325436585
464.462749246	1297.54188342	2138.00463266	376.0	2.7753981087	0.151804615592	0.027332483902	465.949578713	1445.25942704	2197.3427728	286.133767045	9.88577251455	0.119105692946
464.462749246	1297.54188342	2138.00463266	376.0	14.4177855249	0.574221706089	0.103388855976	523.687000501	1612.17156694	2446.25755511	310.398987675	15.9195366796	0.191801646742
464.462749246	1297.54188342	2138.00463266	376.0	-6.68185629026	-0.162991165559	-0.0293466268561	428.633430965	1109.14957394	1995.14623563	457.363230723	4.10815052489	0.0494957894565
464.462749246	1297.54188342	2138.00463266	376.0	8.07466536165	-0.308046627588	-0.0554639228642	402.406942933	1508.35142201	2310.64135217	399.882987223	11.0499802046	0.133132291622
464.462749246	1297.54188342	2138.00463266	376.0	-6.49210498132	-0.742630292659	-0.133710891728	350.621462644	1334.28702095	1999.2031274	314.294643812	5.43909030048	0.0655312084395
464.462749246	1297.54188342	2138.00463266	376.0	14.7323056352	0.896732749303	0.161457102863	578.092864157	1471.11364591	2452.98200964	403.775499576	13.4545206524	0.162102658463
464.462749246	1297.54188342	2138.00463266	376.0	-7.40589477849	0.169725144886	0.0305590826226	475.927809414	1079.20033893	1979.66625921	424.538110862	4.07564545816	0.0491041621465
464.462749246	1297.54188342	2138.00463266	376.0	-8.15728976953	0.108093315733	0.019462246261	467.800380565	1044.08735051	1963.60139949	451.713668416	3.54444470769	0.0427041531047
464.462749246	1297.54188342	2138.00463266	376.0	-2.77884575356	-0.0529996520426	-0.00954260929826	441.524040439	1320.1136255	2078.59278172	316.955115778	6.38641539493	0.0769447637944
464.462749246	1297.54188342	2138.00463266	376.0	3.67447226998	-0.421393329729	-0.0758720435233	388.791994991	1462.2239699	2216.56502002	365.549055132	9.34815457213	0.112628368339
464.462749246	1297.54188342	2138.00463266	376.0	-14.4784828114	-0.674404233224	-0.121426761474	361.164280489	1102.62331035	1828.45399942	364.666408573	2.69113786751	0.0324233478013
464.462749246	1297.54188342	2138.00463266	376.0	3.90452401929	-0.384184075086	-0.0691725018159	393.561908316	1462.81228131	2221.48353708	365.109347451	9.45141203107	0.113872434109
464.462749246	1297.54188342	2138.00463266	376.0	-8.04299799732	-0.483225489936	-0.0870049495744	384.076611113	1271.17930381	1966.04496288	310.789047953	4.99165199822	0.0601403855207
464.462749246	1297.54188342	2138.00463266	376.0	-5.88712938284	-0.248402547977	-0.0447249816308	415.793476528	1211.93349052	2012.13753373	384.410566683	5.0441097154	0.0607724062096
464.462749246	1297.54188342	2138.00463266	376.0	-1.11198649926	0.459015559502	0.0826459415741	518.1433717	1157.86247753	2114.23030979	438.224460559	5.66189218418	0.0682155684841
464.462749246	1297.54188342	2138.00463266	376.0	-3.35009645827	0.263432995154	0.0474312198692	487.810023156	1264.39762521	2066.37941519	314.171766822	5.92983073499	0.071443743795
464.462749246	1297.54188342	2138.00463266	376.0	0.0587155966109	-0.65061844769	-0.117144120938	362.143964464	1365.98395056	2139.25997484	411.132059812	6.67302963377	0.0803979473948
464.462749246	1297.54188342	2138.00463266	376.0	-17.5752027603	-0.33706322122	-0.060688372564	406.767221302	1017.15675308	1762.24598345	338.322009061	1.63479363895	0.019696308903
464.462749246	1297.54188342	2138.00463266	376.0	3.63968584974	0.100707715446	0.0181324658707	463.576056929	1312.83396455	2215.82128474	439.411263269	7.22082170509	0.0869978518686
464.462749246	1297.54188342	2138.00463266	376.0	0.842883583932	-0.393365805659	-0.070825676208	395.622815338	1342.01328894	2156.02552274	418.389418459	6.70475264033	0.0807801522931
464.462749246	1297.54188342	2138.00463266	376.0	1.90129782427	0.718041478323	0.129283665524	558.168947026	1230.02385749	2178.65446823	390.461663714	6.71468244198	0.0808997884576
464.462749246	1297.54188342	2138.00463266	376.0	-10.7689358442	-0.612588966307	-0.110296897066	368.998872164	1112.82210191	1907.76428543	425.943311349	3.28284049249	0.0395522950903
464.462749246	1297.54188342	2138.00463266	376.0	-6.81259872484	0.790392293333	0.142310459729	572.095015838	1003.3505967	1992.35095632	416.905343788	4.05519810464	0.0488578084896
464.462749246	1297.54188342	2138.00463266	376.0	7.08931869113	0.129059021682	0.0232371302992	464.910537094	1392.89746174	2289.5745947	431.766595873	9.20960738071	0.110959125069
464.462749246	1297.54188342	2138.00463266	376.0	12.3787554825	0.687878468267	0.123852803073	545.714766095	1445.55362846	2402.66299835	411.394603792	12.1279967917	0.146120443274
464.462749246	1297.54188342	2138.00463266	376.0	11.1330723253	-0.231051237103	-0.0416008709224	410.209944378	1612.05166443	2376.03023473	353.768625928	13.9298635559	0.167829681396
464.462749246	1297.54188342	2138.00463266	376.0	-1.02115793461	0.193643974443	0.0348656777895	475.977764627	1323.58802954	2116.17222871	316.606434544	7.04486826922	0.0848779309544
464.462749246	1297.54188342	2138.00463266	376.0	-14.0689914492	-0.193918223871	-0.0349150565126	424.337824362	1089.49692655	1837.20894371	323.374192796	3.03217391355	0.0365322158259
464.462749246	1297.54188342	2138.00463266	376.0	0.161420755764	-0.528344287413	-0.0951286077444	378.269654262	1329.82225505	2141.4558159	433.363906584	6.33984134037	0.0763836306069
464.462749246	1297.54188342	2138.00463266	376.0	11.7266891016	0.551434234412	0.0992859622635	521.408307139	1558.05098159	2388.72178891	309.26250018	14.3172537021	0.172497032556
464.462749246	1297.54188342	2138.00463266	376.0	-15.4942833799	-0.571046422126	-0.102817144783	374.885349678	1072.73693433	1806.7361362	359.11385219	2.32416632564	0.0280020039234
464.462749246	1297.54188342	2138.00463266	376.0	-6.98028508067	0.240792602104	0.0433548077249	485.942369234	1098.57331021	1988.76581427	404.250134819	4.37795902534	0.0527464942812
464.462749246	1297.54188342	2138.00463266	376.0	3.23176129547	0.704510889598	0.126847477421	552.087428035	1327.24108271	2207.09983888	327.771328127	8.59737772422	0.103582864147
464.462749246	1297.54188342	2138.00463266	376.0	-4.47014189017	-0.503703689163	-0.0906920578256	381.016213053	1343.08991469	2042.43279196	318.326664217	5.96014570139	0.0718089843541
464.462749246	1297.54188342	2138.00463266	376.0	-10.1109086153	-0.656974308775	-0.118288496359	361.838290464	1242.77068425	1921.83293806	317.223963345	4.47249356443	0.0538854646317
464.462749246	1297.54188342	2138.00463266	376.0	7.29607797179	0.0025724944091	0.00046317868367	443.108121113	1532.09247674	2293.9951177	318.794519847	12.0904398719	0.145667950264
464.462749246	1297.54188342	2138.00463266	376.0	2.27139039964	0.706576394319	0.127219372402	556.442789999	1227.81213326	2186.56706463	402.312141373	6.70872890317	0.0808280590743
464.462749246	1297.54188342	2138.00463266	376.0	-9.3324857719	0.834930814534	0.150329638915	578.782408482	1016.10641141	1938.47565452	343.586834629	3.92329716602	0.0472686405545
464.462749246	1297.54188342	2138.00463266	376.0	7.5944294828	-0.70633308782	-0.127175564966	350.074049252	1616.03634096	2300.37388683	334.263496622	12.7870798906	0.154061203501
464.462749246	1297.54188342	2138.00463266	376.0	12.4523430451	-0.144215235442	-0.0259660128631	422.94752672	1556.70154911	2404.23630384	424.587228017	12.9203849699	0.155667288794
464.462749246	1297.54188342	2138.00463266	376.0	12.4098525864	0.323199654738	0.0581922316777	490.871849598	1450.59006419	2403.32785587	461.865942077	11.4009794975	0.137361198765
464.462749246	1297.54188342	2138.00463266	376.0	-11.1821295196	-0.223022081277	-0.0401552180909	419.825545725	1134.07817647	1898.9301855	345.026463305	3.79768958271	0.0457552961773
464.462749246	1297.54188342	2138.00463266	376.0	-6.43350339645	0.353406575837	0.0636310003308	501.521239781	1195.41278896	2000.456032	303.522003264	5.15636731839	0.0621249074505
464.462749246	1297.54188342	2138.00463266	376.0	21.0326157427	0.815571365935	0.146843962178	561.368495166	1620.19683488	2587.68293161	406.117601562	17.3780339744	0.209373903306
464.462749246	1297.54188342	2138.00463266	376.0	-8.29546451297	0.437871969082	0.078839029363	514.448673616	1153.53095077	1960.64721707	292.667592687	4.70097760867	0.0566382844419
464.462749246	1297.54188342	2138.00463266	376.0	16.9759656006	0.846462492594	0.152405922325	567.731848446	1553.93797805	2500.95156364	379.281737145	15.4905869789	0.186633578059
464.462749246	1297.54188342	2138.00463266	376.0	4.79821240467	-0.720203508545	-0.129672939961	349.516472792	1546.5352128	2240.59063616	344.538950565	10.848065625	0.130699585843
464.462749246	1297.54188342	2138.00463266	376.0	1.0899304693	0.125888010396	0.022666188404	463.349647459	1410.55562943	2161.30739659	287.402119701	8.88916172759	0.107098334067
464.462749246	1297.54188342	2138.00463266	376.0	-3.22210415046	0.0307195349799	0.00553106499458	454.52091006	1222.12033255	2069.11589666	392.474654047	5.59115815569	0.0673633512733
464.462749246	1297.54188342	2138.00463266	376.0	-2.0495394675	0.307504104483	0.0553662413545	495.355661514	1148.77720279	2094.1853839	450.052519591	5.37245869333	0.0647284179919
464.462749246	1297.54188342	2138.00463266	376.0	14.8147552108	0.0200537852062	0.00361069233097	444.198804695	1601.59031662	2454.74478539	408.955664076	14.5505159924	0.175307421595
464.462749246	1297.54188342	2138.00463266	376.0	7.08401590284	0.746462691275	0.134400916686	560.162245648	1300.02125335	2289.46122084	429.277721845	8.54551217885	0.102957978058
464.462749246	1297.54188342	2138.00463266	376.0	-15.8422166063	0.0222991532873	0.00401497178381	455.264712924	1035.85821664	1799.2973077	308.174378143	2.44900192084	0.029506047239
464.462749246	1297.54188342	2138.00463266	376.0	-4.37598192571	-0.0586631234798	-0.0105623196759	441.358620167	1293.01443599	2044.44593637	310.072880214	5.79477315861	0.0698165440796
464.462749246	1297.54188342	2138.00463266	376.0	6.05357310314	-0.0327218202916	-0.00589157729413	441.843870671	1411.00860628	2267.43030605	414.577829099	9.18757448553	0.1106936685
464.462749246	1297.54188342	2138.00463266	376.0	-3.19046050801	0.0387723740632	0.00698098200633	456.338167772	1145.7417366	2069.7924392	467.712534824	4.99559367943	0.0601878756558
464.462749246	1297.54188342	2138.00463266	376.0	-1.96920693149	0.182345955463	0.0328314647935	474.111911715	1327.1479631	2095.90289724	294.643022425	6.95463763617	0.0837908148936
464.462749246	1297.54188342	2138.00463266	376.0	-9.51062729604	-0.119034640389	-0.0214322362961	434.207411364	1130.09573807	1934.66698048	370.363831042	4.05698282188	0.048879311107
464.462749246	1297.54188342	2138.00463266	376.0	-0.376794504317	-0.254069168418	-0.0457452589877	414.833671063	1275.20363991	2129.9487487	439.91143773	6.07117819467	0.073146725237
464.462749246	1297.54188342	2138.00463266	376.0	7.57261569466	0.861460647464	0.155106346321	576.36569822	1348.85972755	2299.90750703	374.682081256	9.89020959175	0.119159151708
464.462749246	1297.54188342	2138.00463266	376.0	-13.6744500403	0.0843536690157	0.0151879130385	462.940408658	1091.18043956	1845.64425731	291.523409092	3.2969246516	0.0397219837542
464.462749246	1297.54188342	2138.00463266	376.0	6.20165684141	-0.253950254259	-0.0457238484441	409.360659775	1509.00901439	2270.59634323	352.226669065	10.969343468	0.132160764674
464.462749246	1297.54188342	2138.00463266	376.0	20.2884260124	0.595415697822	0.107204842964	527.487277931	1599.6526035	2571.7721207	444.632239269	16.2780357578	0.196120912745
464.462749246	1297.54188342	2138.00463266	376.0	-6.32018237862	0.359837244423	0.0647888448727	502.645770613	1177.84886776	2002.87884062	322.384202244	5.09945107495	0.0614391695777
464.462749246	1297.54188342	2138.00463266	376.0	3.61413041301	-0.0828965888811	-0.0149255651568	436.763559619	1354.68302686	2215.27490832	423.828321841	7.68423888402	0.0925811913738
464.462749246	1297.54188342	2138.00463266	376.0	12.3177614467	-0.0398615099243	-0.00717708136916	435.914538117	1603.0037026	2401.35894303	362.440702316	14.2133959857	0.171245734767
464.462749246	1297.54188342	2138.00463266	376.0	5.59583158041	0.290766146845	0.0523525651504	485.264932815	1466.11173825	2257.64377109	306.267100024	10.975423442	0.132234017374
464.462749246	1297.54188342	2138.00463266	376.0	-3.54795985958	-0.510394406392	-0.0918967242334	380.971743685	1232.00743044	2062.1490865	449.169912375	5.26540729083	0.0634386420582
464.462749246	1297.54188342	2138.00463266	376.0	-10.1980369674	0.489588186285	0.0881505556869	523.797681306	1046.32974573	1919.97012986	349.842702823	3.75585802998	0.045251301566
464.462749246	1297.54188342	2138.00463266	376.0	2.09492570846	-0.0376828730762	-0.00678481690245	441.73068947	1386.97740987	2182.79424136	354.086142018	8.25512420223	0.0994593277377
464.462749246	1297.54188342	2138.00463266	376.0	10.4400685697	0.338007965315	0.0608584741295	494.028423208	1418.16485358	2361.21378234	449.020505547	10.516592562	0.126705934482
464.462749246	1297.54188342	2138.00463266	376.0	-0.948935391646	0.464444469853	0.0836234191309	518.841224013	1176.76974071	2117.71635003	422.105385304	5.81902391026	0.0701087218104
464.462749246	1297.54188342	2138.00463266	376.0	8.83818411701	0.60342841356	0.108647535751	534.289307966	1395.57140677	2326.96541853	397.104703794	10.454419146	0.125956857181
464.462749246	1297.54188342	2138.00463266	376.0	-16.0408634779	0.138345209136	0.024909112196	471.9091954	1025.92643076	1795.05022839	297.214602226	2.42374724714	0.0292017740619
464.462749246	1297.54188342	2138.00463266	376.0	-2.38518668794	0.175259948309	0.0315556262709	474.02662398	1302.04682648	2087.00923078	310.935780315	6.46823497362	0.0779305418508
464.462749246	1297.54188342	2138.00463266	376.0	-16.7831652565	-0.528666390861	-0.0951866026037	382.264335928	1004.40221692	1779.17978197	392.513229126	1.31969391012	0.0158999266279
464.462749246	1297.54188342	2138.00463266	376.0	-6.61505635661	-0.0511335850102	-0.00920662315632	442.800050473	1222.33583276	1996.57442131	331.438538076	5.11557236489	0.0616334019867
464.462749246	1297.54188342	2138.00463266	376.0	-6.74927284333	-0.210895459689	-0.0379718148522	420.630302317	1239.13782323	1993.7048666	333.936741059	5.1205866548	0.0616938151181
464.462749246	1297.54188342	2138.00463266	376.0	-4.71562741877	0.374316772184	0.0673958898423	506.432412713	1062.21566006	2037.18429999	468.536227217	4.37902630702	0.0527593530966
464.462749246	1297.54188342	2138.00463266	376.0	8.2115663977	0.811777852864	0.146160938578	567.239594543	1380.12217128	2313.56830266	366.206536837	10.52395096	0.126794589879
464.462749246	1297.54188342	2138.00463266	376.0	-2.22400130545	-0.396647394175	-0.0714165275792	395.850815751	1242.5037412	2090.45538172	452.100824774	5.55854668255	0.0669704419584
464.462749246	1297.54188342	2138.00463266	376.0	-7.52095781053	-0.228125735957	-0.0410741332296	418.16317409	1249.58901267	1977.20620625	309.454019493	5.04809801335	0.0608204579922
464.462749246	1297.54188342	2138.00463266	376.0	-1.19998838888	0.454298018933	0.081796546441	514.65750277	1301.97732854	2112.34882532	295.713994005	7.05945114847	0.0850536282949
464.462749246	1297.54188342	2138.00463266	376.0	6.83003846268	-0.617549841034	-0.111190104615	362.538938562	1533.27789597	2284.03117141	388.214336874	10.9395076517	0.131801297008
464.462749246	1297.54188342	2138.00463266	376.0	10.2881387309	0.526344523301	0.094768549388	520.140242157	1469.75747237	2357.96551534	368.06780082	12.1039867498	0.14583116566
464.462749246	1297.54188342	2138.00463266	376.0	-9.57472269117	-0.223379238003	-0.0402195243073	418.87566292	1219.98527706	1933.29661796	294.435677978	4.58464480867	0.0552366844419
464.462749246	1297.54188342	2138.00463266	376.0	3.11622028151	0.425673455616	0.0766426819619	508.425374257	1362.74734082	2204.62956665	333.456851572	8.74613206478	0.105375085118
464.462749246	1297.54188342	2138.00463266	376.0	-8.97023209154	0.379318664605	0.0682964826441	507.591572203	1032.91448082	1946.22065499	405.714601963	3.65965628129	0.0440922443529
464.462749246	1297.54188342	2138.00463266	376.0	15.612669593	0.162819590645	0.0293157347218	465.078450266	1556.46726629	2471.80423184	450.258515287	13.8378984788	0.166721668419
464.462749246	1297.54188342	2138.00463266	376.0	-6.57781440772	0.313688166602	0.0564796843	496.394449053	1119.58956062	1997.3706559	381.386646221	4.66478247482	0.0562021984918
464.462749246	1297.54188342	2138.00463266	376.0	6.30865999339	-0.525901865666	-0.0946888486974	374.480297175	1509.09737004	2272.88407558	389.306408361	10.4917170587	0.126406229623
464.462749246	1297.54188342	2138.00463266	376.0	13.9723231455	0.443728059063	0.0798934207892	506.768277786	1510.99347136	2436.7335488	418.971799656	13.2371206446	0.15948338126
464.462749246	1297.54188342	2138.00463266	376.0	-0.27416843116	0.48795759392	0.0878569668563	519.493983155	1308.99926377	2132.1428989	303.649651978	7.37390453056	0.0888422232598
464.462749246	1297.54188342	2138.00463266	376.0	0.700317386886	0.110670316666	0.019926236346	461.645900536	1397.89485782	2152.97745084	293.436692487	8.55449034315	0.103066148713
464.462749246	1297.54188342	2138.00463266	376.0	-7.2767323858	-0.356636351877	-0.0642125228443	401.707747237	1163.34925563	1982.42775715	417.370754281	4.41186335891	0.0531549802278
464.462749246	1297.54188342	2138.00463266	376.0	1.99048848145	-0.0890878528643	-0.0160403048009	437.510495636	1288.30619599	2180.56136861	454.744676984	6.49385009766	0.0782391578031
464.462749246	1297.54188342	2138.00463266	376.0	-5.19556292576	0.202881603913	0.0365289168011	480.76873581	1082.137897	2026.92325662	464.016623812	4.35234617192	0.0524379056858
464.462749246	1297.54188342	2138.00463266	376.0	19.2861076017	0.795185444923	0.143173468657	559.045599512	1578.11826639	2550.34250665	413.178640744	16.1591469263	0.194688517185
464.462749246	1297.54188342	2138.00463266	376.0	-15.8160405603	0.115540406015	0.0208030979501	469.016010815	1015.67870955	1799.85695278	315.162232418	2.33970059162	0.0281891637544
464.462749246	1297.54188342	2138.00463266	376.0	14.2894659509	0.571719054965	0.102938252604	527.318652045	1465.70136243	2443.51407668	450.494062205	12.4916591585	0.150501917573
464.462749246	1297.54188342	2138.00463266	376.0	-3.42718300945	0.0810445948749	0.0145921128691	462.266715556	1153.14038935	2064.73130115	449.32419625	5.08034439464	0.0612089686101
464.462749246	1297.54188342	2138.00463266	376.0	-3.48787536	0.466212940203	0.0839418329497	518.814719351	1199.82278138	2063.43369588	344.796195151	5.65470538248	0.0681289805117
464.462749246	1297.54188342	2138.00463266	376.0	-7.65663505434	-0.273121488952	-0.0491756371898	412.743227485	1173.82368919	1974.3054205	387.738503825	4.52848118071	0.0545600142254
464.462749246	1297.54188342	2138.00463266	376.0	-9.95988762804	-0.394600324727	-0.0710479518773	398.001262748	1077.82296987	1925.06177377	449.237541146	3.17989110967	0.0383119410803
464.462749246	1297.54188342	2138.00463266	376.0	9.61795303332	0.790971921682	0.142414822053	561.926841319	1437.71123558	2343.63691408	343.998837187	11.9051180593	0.143435157341
464.462749246	1297.54188342	2138.00463266	376.0	-10.466826848	-0.424393879054	-0.0764122936719	394.100453908	1076.07588028	1914.22338976	444.04705557	3.07515656609	0.0370500791095
464.462749246	1297.54188342	2138.00463266	376.0	0.953820811714	-0.132156440408	-0.0237948218236	430.124556394	1348.77703861	2158.3973658	379.495770796	7.21850628398	0.0869699552287
464.462749246	1297.54188342	2138.00463266	376.0	12.3709621157	-0.593980807803	-0.106946490422	364.537893111	1586.30652019	2402.4963758	451.651962501	12.7540154165	0.153662836343
464.462749246	1297.54188342	2138.00463266	376.0	2.57138103226	-0.418906214956	-0.0754242374786	392.380283154	1339.90964971	2192.98087826	460.690945395	6.80174532188	0.0819487388178
464.462749246	1297.54188342	2138.00463266	376.0	-3.42713867767	0.726975189912	0.130892183996	559.803973401	1184.72453771	2064.73224897	320.203737854	5.69193040435	0.0685774747512
464.462749246	1297.54188342	2138.00463266	376.0	-0.206980025505	-0.657389089398	-0.118363177781	359.254060761	1448.2050485	2133.57939013	326.12028087	8.20587152886	0.0988659220345
464.462749246	1297.54188342	2138.00463266	376.0	4.28875541254	0.692813822108	0.124741415576	552.641643792	1275.26348639	2229.69842207	401.793291888	7.67532576726	0.0924738044248
464.462749246	1297.54188342	2138.00463266	376.0	-3.18899723462	0.291279112641	0.0524449248543	493.314670108	1113.55613421	2069.82372405	462.952919729	4.93992022275	0.0595171111174
464.462749246	1297.54188342	2138.00463266	376.0	7.91778831939	0.824228987788	0.148402770578	567.999137343	1411.01055307	2307.28731374	328.277623321	11.1920505429	0.134843982445
464.462749246	1297.54188342	2138.00463266	376.0	-18.7421269393	-0.207776950246	-0.0374103259355	423.564020857	1026.46547758	1737.29709044	287.267592009	1.69444353604	0.020414982362
464.462749246	1297.54188342	2138.00463266	376.0	-8.91005997996	0.284889351234	0.0512944456669	491.794834323	1130.91013101	1947.50713752	324.802172181	4.41937076793	0.0532454309389
464.462749246	1297.54188342	2138.00463266	376.0	-4.56226418917	-0.594234676502	-0.106992199586	369.6860041	1319.02330262	2040.46321294	351.75390622	5.69064482497	0.068561985843
464.462749246	1297.54188342	2138.00463266	376.0	-2.5224598669	0.513351472276	0.0924291451704	526.271725328	1178.15276638	2084.07432385	379.649832144	5.68560958078	0.0685013202504
464.462749246	1297.54188342	2138.00463266	376.0	-17.6558816145	-0.212781774879	-0.0383114466833	422.626053931	1039.94357515	1760.52106581	297.951436721	2.00200362942	0.0241205256556
464.462749246	1297.54188342	2138.00463266	376.0	14.2744566683	0.595061552095	0.107141078879	527.861301474	1571.25636641	2443.19317752	344.075509636	15.0189155735	0.180950790042
464.462749246	1297.54188342	2138.00463266	376.0	-8.1979808346	0.767210224634	0.138136518659	567.212606439	1055.6676422	1962.73142263	339.851173998	4.32576087716	0.0521176009296
464.462749246	1297.54188342	2138.00463266	376.0	5.74072986712	0.834918548428	0.150327430398	572.906464864	1326.41537449	2260.74170317	361.419863815	9.1548501161	0.110299398989
464.462749246	1297.54188342	2138.00463266	376.0	12.8079357553	0.67173408715	0.120946000567	542.064031565	1481.97990615	2411.83889246	387.794954747	12.9758326478	0.156335333106
464.462749246	1297.54188342	2138.00463266	376.0	5.58961805455	0.635945135719	0.114502185041	544.099796177	1270.56058416	2257.51092562	442.850545281	7.6003764531	0.0915708006398
464.462749246	1297.54188342	2138.00463266	376.0	6.07131463164	0.763728751613	0.137509678	564.793422528	1253.03498618	2267.80962075	449.981212041	7.57426116769	0.0912561586469
464.462749246	1297.54188342	2138.00463266	376.0	5.59890440545	-0.672459934606	-0.121076689702	356.883069715	1480.6723757	2257.70946823	420.154022812	9.5163266093	0.114654537461
464.462749246	1297.54188342	2138.00463266	376.0	-7.52482908059	0.158747852634	0.0285826166068	473.015383881	1171.6609579	1977.12343832	332.447096539	4.80053220754	0.0578377374403
464.462749246	1297.54188342	2138.00463266	376.0	5.99330132535	0.771459476186	0.138901598161	559.607525532	1406.4158707	2266.14169265	300.118296417	10.7298949348	0.129275842588
464.462749246	1297.54188342	2138.00463266	376.0	-2.50163956421	0.0599453144426	0.0107931786897	458.627404467	1236.21168821	2084.51946289	389.680370215	5.77830337316	0.0696181129296
464.462749246	1297.54188342	2138.00463266	376.0	13.8601728819	0.126975463979	0.022861984872	459.744253325	1567.16415221	2434.33577097	407.42736544	13.862255191	0.167015122783
464.462749246	1297.54188342	2138.00463266	376.0	0.357616641598	-0.518275847252	-0.0933157809241	378.37361913	1385.89785012	2145.65049303	381.379023773	7.24453850727	0.0872835964731
464.462749246	1297.54188342	2138.00463266	376.0	7.66012957942	0.526052053985	0.0947158901666	520.51430327	1450.67334412	2301.77855794	330.59091055	11.378064286	0.13708511188
464.462749246	1297.54188342	2138.00463266	376.0	15.3168307647	0.861594541093	0.155130453924	570.573911093	1534.9042047	2465.47918399	360.001068199	14.9113207496	0.179654466863
464.462749246	1297.54188342	2138.00463266	376.0	-15.0606867215	-0.559381556372	-0.100716880874	376.989874928	1050.04718181	1816.00645285	388.969396106	2.10671078006	0.0253820575911
464.462749246	1297.54188342	2138.00463266	376.0	-4.21031449168	-0.725938354736	-0.130705501393	352.929865378	1320.57058679	2047.98791378	374.487461608	5.6942193937	0.0686050529361
464.462749246	1297.54188342	2138.00463266	376.0	-14.0497249535	-0.494855660125	-0.0890989665332	384.600135107	1081.65672513	1837.62086228	371.364002041	2.68233399466	0.0323172770441
464.462749246	1297.54188342	2138.00463266	376.0	-3.34339696838	0.756220582088	0.136157828968	565.078474757	1113.6903157	2066.52265059	387.753860137	5.33750204164	0.0643072535138
464.462749246	1297.54188342	2138.00463266	376.0	3.29175948985	0.447152122117	0.08050992476	514.827882569	1283.15706473	2208.38260305	410.397655753	7.2588762351	0.0874563401819
464.462749246	1297.54188342	2138.00463266	376.0	-11.7758500674	0.751925265825	0.135384455496	566.088766651	979.521459587	1886.23641269	340.626186449	3.19104208831	0.0384462902206
464.462749246	1297.54188342	2138.00463266	376.0	-16.4724847242	-0.662787909273	-0.119335237536	362.430407719	1105.33329149	1785.82214614	318.058446937	2.46071992612	0.0296472280255
464.462749246	1297.54188342	2138.00463266	376.0	-9.75522478007	-0.129379614628	-0.0232948531919	432.876185624	1123.14487979	1929.43747494	373.416409528	3.95769276631	0.0476830453772
464.462749246	1297.54188342	2138.00463266	376.0	-2.56152053725	0.808330354962	0.145540215153	572.100674307	1225.13002112	2083.23920491	286.008509485	6.1835680633	0.0745008200397
464.462749246	1297.54188342	2138.00463266	376.0	-6.82974877623	-0.682769936657	-0.122933009841	358.170188476	1342.59283515	1991.98428743	291.221263805	5.45226586229	0.0656899501481
464.462749246	1297.54188342	2138.00463266	376.0	12.6316397376	0.206380834251	0.0371589546726	470.552583993	1579.36780445	2408.06967543	358.149286991	14.1921910166	0.170990253212
464.462749246	1297.54188342	2138.00463266	376.0	-7.21990799729	0.472947474341	0.0851543886103	520.581788875	1099.05199883	1983.64266521	364.008877503	4.55176744626	0.0548405716417
464.462749246	1297.54188342	2138.00463266	376.0	-8.30369995537	0.600450729529	0.108111402508	539.680409918	1133.77003728	1960.47114293	287.020695732	4.66450340596	0.0561988362164
464.462749246	1297.54188342	2138.00463266	376.0	7.37550896245	0.0220210422074	0.0039648977687	446.009092868	1523.43704539	2295.69335596	326.247217704	11.9444764277	0.143909354551
464.462749246	1297.54188342	2138.00463266	376.0	-8.84018495523	0.672455011265	0.121075803253	553.342434075	997.626391679	1949.00106878	398.03224303	3.64069290896	0.0438637699874
464.462749246	1297.54188342	2138.00463266	376.0	12.8380842114	0.289253311276	0.0520801784796	483.708099514	1527.94955728	2412.48346785	400.825811053	13.1860323188	0.158867859262
464.462749246	1297.54188342	2138.00463266	376.0	-12.5672746216	0.749758042241	0.134994245992	565.127801751	997.476539899	1869.31571905	306.711377402	3.23195117635	0.0389391707994
464.462749246	1297.54188342	2138.00463266	376.0	1.3639456706	0.678263357606	0.122121598417	549.434145869	1290.22808171	2167.16585429	327.503626712	7.59332744859	0.0914858728746
464.462749246	1297.54188342	2138.00463266	376.0	8.48493574085	0.135077395616	0.0243207410183	461.645464973	1526.3870137	2319.41295188	331.380473208	12.3631255642	0.148953320051
464.462749246	1297.54188342	2138.00463266	376.0	8.46013275297	0.224680880769	0.0404538856264	478.577684742	1390.81412282	2318.88266285	449.490855289	9.48319928188	0.114255413035
464.462749246	1297.54188342	2138.00463266	376.0	5.49064769902	0.110035025841	0.0198118519699	462.618428933	1380.01972938	2255.39493483	412.756776515	8.74438408671	0.105354025141
464.462749246	1297.54188342	2138.00463266	376.0	21.5430924134	0.609060851741	0.109661658578	529.128964373	1620.71277034	2598.59694648	448.755211762	16.9293511974	0.203968086716
464.462749246	1297.54188342	2138.00463266	376.0	8.25179526395	-0.566769508666	-0.102047084744	368.529510233	1550.30353694	2314.42839768	395.595350512	11.5680815576	0.139374476598
464.462749246	1297.54188342	2138.00463266	376.0	1.26360725323	0.0567526918611	0.0102183456718	453.844765634	1408.61799488	2165.02061428	302.557853761	8.755999223	0.105493966542
464.462749246	1297.54188342	2138.00463266	376.0	-8.43065926488	0.197617427945	0.035581099738	478.49696131	1178.45367641	1957.75674702	300.806109292	4.71314156958	0.0567848381878
464.462749246	1297.54188342	2138.00463266	376.0	-7.19617908334	0.355894416589	0.0640789370884	502.518319828	1128.25679241	1984.14999049	353.374878243	4.68279869044	0.0564192613306
464.462749246	1297.54188342	2138.00463266	376.0	5.04380920975	0.527536426305	0.0949831520174	523.73061598	1363.9016287	2245.84150723	358.209262555	9.20257389398	0.110874384265
464.462749246	1297.54188342	2138.00463266	376.0	1.74623130371	0.610285989794	0.109882245192	539.466956721	1280.22615114	2175.33913883	355.646030973	7.33237807664	0.0883419045378
464.462749246	1297.54188342	2138.00463266	376.0	-15.8672344541	-0.766655654776	-0.138036668127	352.445548686	989.468571761	1798.76242496	456.848304512	0.826181036262	0.00995398838869
464.462749246	1297.54188342	2138.00463266	376.0	2.81204275512	0.47381627873	0.0853108172002	518.240778137	1296.80871251	2198.12623704	383.076746397	7.50469489914	0.090418010833
464.462749246	1297.54188342	2138.00463266	376.0	1.66023148486	0.525797054171	0.0946699773445	525.374086469	1309.85304263	2173.50045872	338.273329623	7.71386084777	0.0929380825033
464.462749246	1297.54188342	2138.00463266	376.0	14.2660406048	0.324877714137	0.0584943669673	488.534153807	1541.90813612	2443.01324169	412.570951763	13.7291311822	0.165411219062
464.462749246	1297.54188342	2138.00463266	376.0	2.09267166935	-0.322570819736	-0.0580790096752	405.394052819	1321.69587346	2182.7460499	455.656123616	6.62292939738	0.0797943300889
464.462749246	1297.54188342	2138.00463266	376.0	-2.83436746484	-0.367669350525	-0.0661990188197	398.974152609	1334.17859171	2077.40572496	344.252980636	6.20440902831	0.0747519160038
464.462749246	1297.54188342	2138.00463266	376.0	14.0213442432	-0.0851563795756	-0.0153324414072	430.360278097	1580.48518098	2437.78162214	426.93616307	13.7529151599	0.165697773011
464.462749246	1297.54188342	2138.00463266	376.0	0.155404770138	-0.191774327109	-0.0345290470129	421.058442188	1379.22229975	2141.32719385	341.046451907	7.60697001639	0.0916502411613
464.462749246	1297.54188342	2138.00463266	376.0	-0.153225249325	0.00634149762846	0.00114178927412	447.176724617	1396.63659749	2134.72866973	290.915347626	8.23086861018	0.0991670916889
464.462749246	1297.54188342	2138.00463266	376.0	-3.21238247824	-0.0233044370047	-0.00419597353344	446.58409804	1277.35289297	2069.32374646	345.386755448	5.87108129277	0.0707359191899
464.462749246	1297.54188342	2138.00463266	376.0	13.9084365826	0.806094674543	0.145137679968	565.840744825	1402.16427883	2435.36765113	467.362627475	11.5408473991	0.139046354206
464.462749246	1297.54188342	2138.00463266	376.0	12.4584524195	-0.118551161593	-0.0213451857388	425.957852905	1574.93083976	2404.36692255	403.478229888	13.4080840096	0.161543180839
464.462749246	1297.54188342	2138.00463266	376.0	-11.8054486876	-0.341163695512	-0.0614266646582	406.563718088	1019.06125611	1885.60359282	459.978618615	2.28959702678	0.0275855063467
464.462749246	1297.54188342	2138.00463266	376.0	2.36606412266	0.549361980948	0.0989128521692	530.667571824	1269.68095802	2188.59119322	388.242663374	7.10890254874	0.0856494282981
464.462749246	1297.54188342	2138.00463266	376.0	4.75855666437	0.820638414346	0.147756286342	568.608046764	1371.28926259	2239.74279459	299.845485241	9.93360802565	0.119682024405
464.462749246	1297.54188342	2138.00463266	376.0	2.09552398585	-0.290905896086	-0.0523777270591	409.745207959	1312.16504887	2182.80703256	460.896775732	6.54900431488	0.0789036664443
464.462749246	1297.54188342	2138.00463266	376.0	-2.82749248519	0.147946225137	0.0266377791029	471.861565024	1156.91632099	2077.55271234	448.774826328	5.22863530827	0.0629956061237
464.462749246	1297.54188342	2138.00463266	376.0	2.26831734621	-0.284296986427	-0.051187790138	410.418665533	1325.86546305	2186.50136261	450.217234027	6.73953857115	0.0811992598934
464.462749246	1297.54188342	2138.00463266	376.0	-5.07976811365	-0.321637868091	-0.0579110313452	406.199335303	1186.21243103	2029.39895506	436.98718873	4.87029171806	0.0586782134705
464.462749246	1297.54188342	2138.00463266	376.0	2.67819550937	-0.18042030021	-0.0324847497677	421.572528812	1415.59947643	2195.26457672	358.092571484	8.66073978939	0.104346262523
464.462749246	1297.54188342	2138.00463266	376.0	-1.1346243365	0.393314154124	0.0708163763277	506.372452806	1284.8348912	2113.74631179	322.538967781	6.68476980273	0.0805393952136
464.462749246	1297.54188342	2138.00463266	376.0	4.22466705913	0.814317316417	0.146618170043	572.871861559	1249.22853754	2228.3282101	406.227811005	7.43046424301	0.0895236655784
464.462749246	1297.54188342	2138.00463266	376.0	-5.26618522997	-0.748090108105	-0.13469393376	349.970575823	1334.26181404	2025.41334848	341.180958616	5.61977571283	0.0677081411184
464.462749246	1297.54188342	2138.00463266	376.0	4.58371171288	-0.724480377794	-0.130442992041	350.206211867	1488.50480001	2236.00460143	397.293589556	9.50538420818	0.114522701303
464.462749246	1297.54188342	2138.00463266	376.0	1.06199304344	0.461248222033	0.0830479333873	518.152509779	1229.82788148	2160.71009313	412.729701872	6.3664422995	0.0767041240904
464.462749246	1297.54188342	2138.00463266	376.0	11.3080613552	0.00654138979402	0.00117777994131	442.100850137	1605.92790094	2379.7715083	331.742757227	14.2566277187	0.171766599021
464.462749246	1297.54188342	2138.00463266	376.0	-21.5306681834	-0.677659157827	-0.122012811996	363.622532741	984.199395524	1677.67794946	329.856021192	0.240674925013	0.00289969789172
464.462749246	1297.54188342	2138.00463266	376.0	-7.46998314216	0.774760290669	0.139495911176	569.025882072	1027.05209327	1978.29604702	382.218071683	4.19299689311	0.0505180348567
464.462749246	1297.54188342	2138.00463266	376.0	-0.135431439879	-0.645735802392	-0.11626499863	361.532160253	1415.87446005	2135.1091022	357.702481897	7.57855660388	0.0913079108901
464.462749246	1297.54188342	2138.00463266	376.0	-1.1374014961	-0.671610792796	-0.120923801368	359.891183107	1330.93673207	2113.68693598	422.859020805	6.13127971231	0.0738708399073
464.462749246	1297.54188342	2138.00463266	376.0	-3.36494117165	0.701382698539	0.126284245326	556.4723018	1096.69474887	2066.06203453	412.894983861	5.16493298323	0.0622281082317
464.462749246	1297.54188342	2138.00463266	376.0	17.6787716709	0.292876293238	0.0527324978823	482.906009209	1586.84836594	2515.97758998	446.223214839	15.0395101496	0.181198917465
464.462749246	1297.54188342	2138.00463266	376.0	-12.2611536415	0.23066731641	0.0415317458427	485.422997992	1033.85656363	1875.86059979	356.581038172	3.12600604687	0.0376627234562
464.462749246	1297.54188342	2138.00463266	376.0	-16.1799056471	-0.318618924659	-0.0573674693299	410.741871054	979.885500518	1792.07750037	401.450128796	1.31590428976	0.0158542685514
464.462749246	1297.54188342	2138.00463266	376.0	-3.92579421386	0.316941342016	0.0570654198805	496.380549915	1181.94652604	2054.0709705	375.743894544	5.42338369339	0.0653419722096
464.462749246	1297.54188342	2138.00463266	376.0	-19.1111083541	-0.427968163029	-0.0770558449817	394.273462255	1028.31370532	1729.4082507	306.821083125	1.45158483655	0.0174889739344
464.462749246	1297.54188342	2138.00463266	376.0	-5.96910627574	-0.439023671507	-0.0790463938616	389.796275993	1306.36318069	2010.38486396	314.225407272	5.47277409066	0.0659370372368
464.462749246	1297.54188342	2138.00463266	376.0	7.38524979912	0.290259335685	0.0522613135911	488.302025501	1380.89118461	2295.9016155	426.708405395	9.30747231122	0.112138220617
464.462749246	1297.54188342	2138.00463266	376.0	-10.8855890269	0.761095055511	0.137035479926	566.577530171	1021.80038534	1905.27023498	316.892319464	3.6863041512	0.0444133030265
464.462749246	1297.54188342	2138.00463266	376.0	0.711417394792	0.0389459022299	0.00701222582462	455.768370886	1230.83889239	2153.21476952	466.607506247	6.05450197081	0.0729458068772
464.462749246	1297.54188342	2138.00463266	376.0	-8.34283837377	-0.612980830387	-0.110367452356	367.2425783	1288.05596844	1959.63436174	304.335814994	4.98450001053	0.0600542169943
464.462749246	1297.54188342	2138.00463266	376.0	5.22419297838	-0.0388972148374	-0.00700345963943	439.188393922	1466.63950995	2249.69812056	343.870216692	10.3132021115	0.124255447127
464.462749246	1297.54188342	2138.00463266	376.0	10.6057236915	0.887777487042	0.159844704185	575.638947732	1492.30365829	2364.75549652	296.812890492	13.4458566821	0.161998273278
464.462749246	1297.54188342	2138.00463266	376.0	-15.9168990178	-0.572939688368	-0.103158028154	376.280566982	1014.42298725	1797.70059429	406.997040052	1.50081912469	0.0180821581289
464.462749246	1297.54188342	2138.00463266	376.0	-3.7563476973	0.0161280355553	0.00290385948062	452.161230197	1268.56576165	2057.69374488	336.966753032	5.76754523072	0.0694884967557
464.462749246	1297.54188342	2138.00463266	376.0	-12.7296799301	-0.0421917145666	-0.00759663567997	446.812597635	1028.33371358	1865.84348603	390.697174816	2.70789068933	0.032625189028
464.462749246	1297.54188342	2138.00463266	376.0	-1.48568662988	-0.594027063183	-0.106954818722	367.748054674	1421.02772308	2106.24058369	317.464805938	7.58895071787	0.0914331411792
464.462749246	1297.54188342	2138.00463266	376.0	12.0371614819	0.117525223788	0.0211604652121	460.875758092	1473.35370443	2395.35970279	461.130240263	11.4506383107	0.137959497719
464.462749246	1297.54188342	2138.00463266	376.0	18.3921024103	0.612934425869	0.110359097204	530.488370056	1583.51535672	2531.22863424	417.22490746	15.7647023577	0.189936172985
464.462749246	1297.54188342	2138.00463266	376.0	6.73612577651	-0.341311153298	-0.0614532144937	400.284877242	1425.05594249	2282.02331383	456.682494093	8.96857301712	0.108055096592
464.462749246	1297.54188342	2138.00463266	376.0	11.9821782884	0.58077534837	0.104568841982	527.029887715	1516.86939679	2394.18415956	350.284875057	13.4835038467	0.162451853575
464.462749246	1297.54188342	2138.00463266	376.0	1.61328195025	-0.127039524833	-0.0228735190552	432.11836501	1302.15349145	2172.4966755	438.22481904	6.55286583506	0.0789501907839
464.462749246	1297.54188342	2138.00463266	376.0	8.07603639158	-0.454541168425	-0.0818403256077	384.271138279	1479.7109391	2310.67066485	446.688587467	10.1099842375	0.121807039006
464.462749246	1297.54188342	2138.00463266	376.0	-14.0260832577	0.544699523356	0.0980733747491	533.155578575	991.495240759	1838.12632283	313.475503499	2.77853050004	0.0334762710848
464.462749246	1297.54188342	2138.00463266	376.0	12.1745606222	0.0827552654029	0.0149001198061	452.269333708	1621.32869339	2398.29730277	324.699275676	14.858680264	0.179020244144
464.462749246	1297.54188342	2138.00463266	376.0	9.67816139035	-0.561547562465	-0.101106871168	369.898254252	1518.2679546	2344.92417155	456.757962696	10.9502343755	0.131930534645
464.462749246	1297.54188342	2138.00463266	376.0	6.36492931758	0.301648699607	0.0543119732818	486.91879079	1465.72441228	2274.08711634	321.443913266	11.0882811706	0.133593749043
464.462749246	1297.54188342	2138.00463266	376.0	-5.58486644632	-0.00764801419292	-0.0013770281226	449.248003794	1188.1257137	2018.59992931	381.226211816	5.06372318621	0.0610087130868
464.462749246	1297.54188342	2138.00463266	376.0	-15.2369297022	-0.25488308235	-0.0458918045282	416.019893797	1088.02191941	1812.23836975	308.196556551	2.79769621406	0.033707183302
464.462749246	1297.54188342	2138.00463266	376.0	1.95762480067	0.620466466353	0.111715244212	540.839299158	1285.07055765	2179.85874159	353.948884784	7.4639383322	0.0899269678578
464.462749246	1297.54188342	2138.00463266	376.0	-1.72410585411	0.514793061234	0.0926887038592	526.544711812	1177.34595892	2101.14316963	397.252498897	5.77400486993	0.069566323734
464.462749246	1297.54188342	2138.00463266	376.0	-8.09654524758	0.424812849048	0.0764877293929	512.534205471	1149.87339465	1964.90012018	302.492520063	4.71332567191	0.0567870562881
464.462749246	1297.54188342	2138.00463266	376.0	6.33402443873	0.120979631817	0.0217824328082	464.064719354	1383.68531581	2273.4263686	425.676333438	8.92405074366	0.107518683659
464.462749246	1297.54188342	2138.00463266	376.0	16.3980672234	0.657444096798	0.118373081887	536.841262474	1599.59730501	2488.59606957	352.157502081	16.0500645787	0.193374272033
464.462749246	1297.54188342	2138.00463266	376.0	1.00868593718	0.838290404817	0.150934534537	574.720617955	1284.62142948	2159.57038473	300.22833729	7.74205597321	0.0932777828097
464.462749246	1297.54188342	2138.00463266	376.0	-19.599751131	-0.690680095429	-0.124357237204	360.021633424	1046.89078924	1718.96104549	312.048622824	1.33637456383	0.0161008983594
464.462749246	1297.54188342	2138.00463266	376.0	21.0012677945	0.639883342413	0.115211260787	533.982942775	1614.35976511	2587.01271103	438.670003145	16.803888694	0.202456490289
464.462749246	1297.54188342	2138.00463266	376.0	0.666141782166	0.174635960561	0.0314432770185	472.087378061	1359.16945221	2152.24677483	320.989944556	7.89987433142	0.0951792088123
464.462749246	1297.54188342	2138.00463266	376.0	7.34585993424	0.0521334674017	0.00938665239498	450.530003238	1509.56886361	2295.05945837	334.960591515	11.6890487294	0.140831912403
464.462749246	1297.54188342	2138.00463266	376.0	-12.7594247226	0.78050077303	0.140529487402	569.923277974	1000.18647538	1865.20754099	295.097787642	3.24609402004	0.0391095665066
464.462749246	1297.54188342	2138.00463266	376.0	1.17943369226	-0.0962886365117	-0.0173368088786	434.583006936	1361.23280767	2163.22097964	367.405165039	7.53752204594	0.0908135186257
464.462749246	1297.54188342	2138.00463266	376.0	-6.11034571475	-0.106632707793	-0.0191992631963	435.776998203	1153.51736366	2007.36515821	418.070796343	4.65560449118	0.0560916203757
464.462749246	1297.54188342	2138.00463266	376.0	4.70650443453	0.849731688304	0.152994542367	579.785824259	1217.40104606	2238.62991551	441.44304519	7.02096915529	0.0845899898227
464.462749246	1297.54188342	2138.00463266	376.0	12.9987439681	0.694642781194	0.125070720417	542.598658989	1588.51182428	2415.91838089	284.807897619	15.455768789	0.186214081795
464.462749246	1297.54188342	2138.00463266	376.0	4.29106604973	-0.164281346916	-0.0295789245437	421.239567533	1501.94010341	2229.7478236	306.568152653	10.7381766547	0.129375622346
464.462749246	1297.54188342	2138.00463266	376.0	-7.18873785534	0.805794169423	0.145083573897	573.551901074	1054.76179362	1984.30908429	355.995389594	4.48341985228	0.054017106654
464.462749246	1297.54188342	2138.00463266	376.0	1.96380169717	0.540399100707	0.0972990818703	529.472793246	1264.37673985	2179.99080392	386.141270833	6.96223828713	0.0838823890016
464.462749246	1297.54188342	2138.00463266	376.0	2.56004152995	0.502104817527	0.0904041803253	521.011568129	1331.23984168	2192.73843917	340.487029358	8.19322926606	0.0987136056152
464.462749246	1297.54188342	2138.00463266	376.0	-4.97944355825	-0.441389535868	-0.0794723687194	389.543116179	1305.81565531	2031.54389871	336.185127216	5.61823452645	0.0676895726079
464.462749246	1297.54188342	2138.00463266	376.0	15.2375845739	0.843272439964	0.151831552028	566.583514895	1573.78069827	2463.78489676	323.42068359	15.7475375346	0.189729367887
464.462749246	1297.54188342	2138.00463266	376.0	-7.279497996	0.143365817947	0.0258130748915	472.064879325	1082.97009923	1982.36862827	427.333649719	4.09919132532	0.049387847293
464.462749246	1297.54188342	2138.00463266	376.0	-17.5166043432	-0.592944465275	-0.106759896521	374.021581129	1002.80084139	1763.49882032	386.676397803	1.1272645152	0.0135815001832
464.462749246	1297.54188342	2138.00463266	376.0	-5.14012760739	0.82585375765	0.148695311064	576.233432926	1113.5744457	2028.10846629	338.30058767	5.15373425966	0.0620931838514
464.462749246	1297.54188342	2138.00463266	376.0	-4.23965897702	0.736288428712	0.132569036498	561.206243153	1187.03313545	2047.36052733	299.121148719	5.57247586177	0.0671382633948
464.462749246	1297.54188342	2138.00463266	376.0	-5.23929905755	-0.230347154006	-0.0414741004692	417.642909303	1304.64921543	2025.98817609	303.696051356	5.6478386225	0.0680462484638
464.462749246	1297.54188342	2138.00463266	376.0	5.64548146398	-0.0443717884993	-0.00798915889437	436.920598104	1520.09594135	2258.7052879	301.688748443	11.5249924005	0.138855330126
464.462749246	1297.54188342	2138.00463266	376.0	3.46857119537	-0.554923176607	-0.0999141477506	370.378435272	1523.007041	2212.16284551	318.777369237	10.4316475738	0.125682500889
464.462749246	1297.54188342	2138.00463266	376.0	-10.0423208815	-0.118302106122	-0.0213003431981	433.343443131	1204.66391066	1923.29934699	285.291993198	4.46515045124	0.0537969933885
464.462749246	1297.54188342	2138.00463266	376.0	8.73994394937	0.843641807094	0.151898056733	574.426874155	1328.96559096	2324.86503919	421.472574074	9.53320402369	0.114857879803
464.462749246	1297.54188342	2138.00463266	376.0	-18.6400761018	-0.0429773776652	-0.00773809464624	446.94947037	1000.25105477	1739.47894207	292.27841694	1.59077709658	0.0191659891154
464.462749246	1297.54188342	2138.00463266	376.0	9.79729907812	0.0770855241194	0.0138792805401	455.927822816	1448.37016714	2347.47134083	443.173350876	10.5915626602	0.127609188677
464.462749246	1297.54188342	2138.00463266	376.0	15.2336224671	0.6662735912	0.11996283601	538.402820107	1588.39905289	2463.70018673	336.89831373	15.6802383	0.188918533735
464.462749246	1297.54188342	2138.00463266	376.0	11.8094147463	0.115062049714	0.0207169697	458.517573543	1546.36469169	2390.49046703	385.608201801	13.1468276515	0.158395513873
464.462749246	1297.54188342	2138.00463266	376.0	-14.7975795037	-0.226163992384	-0.0407209204868	419.972357174	1086.19719577	1821.63169735	315.462144405	2.87009765686	0.0345794898417
464.462749246	1297.54188342	2138.00463266	376.0	1.46977654155	-0.367629006378	-0.0661917548395	399.487632546	1308.13624952	2169.42852321	461.80464114	6.40479624318	0.0771662197973
464.462749246	1297.54188342	2138.00463266	376.0	7.2630514564	0.0913433753081	0.016446412551	456.248340224	1499.01560984	2293.28900927	338.025059213	11.5193365173	0.138787186956
464.462749246	1297.54188342	2138.00463266	376.0	-18.1293766778	-0.16365012126	-0.0294652721029	429.460718393	1031.45010387	1750.39771942	289.486897156	1.88298576893	0.0226865755293
464.462749246	1297.54188342	2138.00463266	376.0	-12.5921923796	-0.174855255582	-0.0314827611778	427.112823745	1087.11033645	1868.78297623	354.559816035	3.22743460077	0.0388847542262
464.462749246	1297.54188342	2138.00463266	376.0	-9.5997837933	0.486288461174	0.0875564388142	524.079488399	1015.47708443	1932.76081044	393.204237606	3.52817563878	0.0425081402263
464.462749246	1297.54188342	2138.00463266	376.0	4.41991407085	-0.716818461957	-0.129063460921	350.068730834	1539.52980806	2232.50260026	342.90406136	10.6515939727	0.128332457502
464.462749246	1297.54188342	2138.00463266	376.0	-10.6774592487	-0.00271289450876	-0.000488457779755	450.805446517	1099.58538161	1909.72005927	359.32923115	3.73812764565	0.0450376824777
464.462749246	1297.54188342	2138.00463266	376.0	9.76683195965	0.755393709398	0.136008950198	558.381443708	1382.01812872	2346.81995242	406.420379992	10.5924698129	0.127620118228
464.462749246	1297.54188342	2138.00463266	376.0	12.1379299535	-0.380471045708	-0.0685039693388	391.316316284	1591.42880609	2397.51413738	414.76901501	13.2603324161	0.159763041158
464.462749246	1297.54188342	2138.00463266	376.0	-15.5813910751	0.293303223394	0.0528093668337	494.902803439	1007.18700773	1804.87376964	302.783958476	2.45682761693	0.0296003327341
464.462749246	1297.54188342	2138.00463266	376.0	-12.6269112904	0.331455111447	0.0596786300768	500.44492666	1022.22281401	1868.04068431	345.372943643	3.06342959349	0.0369087902831
464.462749246	1297.54188342	2138.00463266	376.0	-3.91572003405	-0.0398666540032	-0.00717800756269	444.560063151	1218.19684399	2054.28635693	391.529449788	5.4439518681	0.0655897815434
464.462749246	1297.54188342	2138.00463266	376.0	-7.34252004652	-0.572778575693	-0.10312901975	372.482131596	1280.5447334	1981.02121391	327.994348918	5.11619641832	0.0616409207027
464.462749246	1297.54188342	2138.00463266	376.0	11.2245531877	-0.0165526595042	-0.00298031319844	441.935085773	1486.84159777	2377.98609981	449.209416272	11.4151266992	0.137531646979
464.462749246	1297.54188342	2138.00463266	376.0	15.6599826818	0.764285414371	0.13760990536	556.878464099	1474.45218049	2472.81578787	441.485143288	13.2855019945	0.16006628909
464.462749246	1297.54188342	2138.00463266	376.0	9.61034962025	-0.166917721083	-0.0300536048043	420.657994649	1522.75393737	2343.47435276	400.06242074	11.8068396854	0.142251080547
464.462749246	1297.54188342	2138.00463266	376.0	15.014191342	0.490889247883	0.0883848123664	512.447906538	1561.89295986	2459.00873911	384.667872718	14.6465105877	0.176463982984
464.462749246	1297.54188342	2138.00463266	376.0	9.68026674375	0.284891000823	0.0512947426761	483.146901126	1519.12016272	2344.9691841	342.702120248	12.640900393	0.152300004735
464.462749246	1297.54188342	2138.00463266	376.0	8.15528053807	0.782138127299	0.140824293716	561.138795989	1417.04920183	2312.36490837	334.176910552	11.2582262394	0.135641279993
464.462749246	1297.54188342	2138.00463266	376.0	8.38576648526	-0.160557571859	-0.0289084573027	422.108384776	1497.76553194	2317.2927086	397.418791889	11.1196070125	0.133971168826
464.462749246	1297.54188342	2138.00463266	376.0	7.37660601695	-0.0960960139137	-0.0173021271001	432.044886057	1450.8710226	2295.71681104	412.800902385	10.0765531092	0.121404254327
464.462749246	1297.54188342	2138.00463266	376.0	20.1523712062	0.789041011776	0.142067160925	558.203525962	1573.7905309	2568.86326264	436.869205779	16.1165035433	0.194174741486
464.462749246	1297.54188342	2138.00463266	376.0	-13.5877974783	0.645939310097	0.116301640277	548.510056482	1002.25268267	1847.4968931	296.734153948	3.0256047476	0.0364530692482
464.462749246	1297.54188342	2138.00463266	376.0	9.31521696514	0.0990940716159	0.0178419286309	454.883025982	1596.81768725	2337.16440292	285.463689688	13.9638552238	0.168239219563
464.462749246	1297.54188342	2138.00463266	376.0	-3.84597546767	0.675981098831	0.121710676779	551.769531507	1162.56811231	2055.77749899	341.439855173	5.51538227605	0.0664503888681
464.462749246	1297.54188342	2138.00463266	376.0	-11.2821744598	-0.0893060945221	-0.0160795993018	437.712461013	1162.23956601	1896.79122005	296.839193019	4.05581189297	0.0488652035297
464.462749246	1297.54188342	2138.00463266	376.0	8.99159365602	-0.113883863015	-0.0205048366969	426.981956709	1551.56759376	2330.24532158	351.695771114	12.5128273713	0.150756956281
464.462749246	1297.54188342	2138.00463266	376.0	-9.49979408555	-0.120789442448	-0.0217481891335	435.191171859	1064.89748032	1934.89859502	434.809942846	3.38827848298	0.0408226323251
464.462749246	1297.54188342	2138.00463266	376.0	-0.525733583657	-0.476519846486	-0.0857975956942	385.205308825	1275.77074995	2126.76442429	465.788365512	5.9167403016	0.0712860277302
464.462749246	1297.54188342	2138.00463266	376.0	-3.17348425851	0.414517353871	0.0746340212227	511.119266059	1177.4905853	2070.1553922	381.545540844	5.54471865701	0.0668038392411
464.462749246	1297.54188342	2138.00463266	376.0	-12.4553498964	-0.18795073898	-0.0338406083867	424.21526901	1151.20810461	1871.70867486	296.285301243	3.75356047403	0.045223620169
464.462749246	1297.54188342	2138.00463266	376.0	13.0603325703	0.497883166448	0.0896440703004	513.69053931	1550.17878676	2417.23514806	353.365821991	14.1842009478	0.170893987323
464.462749246	1297.54188342	2138.00463266	376.0	3.78320868578	0.860808663509	0.154988956339	575.764396014	1349.89154641	2218.88980963	293.233867202	9.44511117046	0.113796520126
464.462749246	1297.54188342	2138.00463266	376.0	-16.3252800603	-0.259006227316	-0.0466341784868	415.850645501	1066.54497921	1788.96938868	306.573763972	2.43065101769	0.0292849520204
464.462749246	1297.54188342	2138.00463266	376.0	6.78888319942	-0.196454914816	-0.0353717887677	417.406996356	1492.52296176	2283.15126997	373.221311857	10.7681064501	0.12973622229
464.462749246	1297.54188342	2138.00463266	376.0	-0.604319200968	-0.232611600867	-0.0418818150642	415.580203131	1378.83845741	2125.08426015	330.66559961	7.4391052295	0.0896277738494
464.462749246	1297.54188342	2138.00463266	376.0	22.0488214012	0.691686140463	0.124538376029	542.312809679	1601.29749036	2609.40945567	465.799155626	16.6987527981	0.201189792748
464.462749246	1297.54188342	2138.00463266	376.0	-11.5147422968	0.506450100605	0.0911865503429	525.861066035	1063.20086783	1891.81890892	302.756975057	3.70899064043	0.044686634222
464.462749246	1297.54188342	2138.00463266	376.0	-4.77763511063	0.0919329139372	0.0165525592253	463.245828376	1210.80373295	2035.85857267	361.809011343	5.36726338642	0.0646658239328
464.462749246	1297.54188342	2138.00463266	376.0	7.7194379145	0.435842195795	0.0784735678421	509.122941918	1393.6097534	2303.04657289	400.313877571	9.9298772376	0.119637075152
464.462749246	1297.54188342	2138.00463266	376.0	1.24394151025	-0.549591417702	-0.0989541623519	371.783864557	1486.15965511	2164.60015978	306.656640117	9.35408473204	0.112699816049
464.462749246	1297.54188342	2138.00463266	376.0	-2.00085755319	0.162633661684	0.0292822581355	473.771831026	1184.0449063	2095.22620548	437.409468159	5.5405323197	0.0667534014421
464.462749246	1297.54188342	2138.00463266	376.0	-2.77867973442	-0.109917332926	-0.0197906613118	433.252446732	1335.47290466	2078.59633121	309.870979824	6.55489375075	0.078974623503
464.462749246	1297.54188342	2138.00463266	376.0	-22.0937026091	-0.785617247965	-0.141450710833	349.070411342	1001.18272962	1665.64024735	315.387106391	0.269954606049	0.00325246513312
464.462749246	1297.54188342	2138.00463266	376.0	3.06308652433	-0.413984242182	-0.0745380342423	389.257933123	1478.59395371	2203.49356446	335.641677619	9.64679544209	0.116226451109
464.462749246	1297.54188342	2138.00463266	376.0	15.8323431194	0.022810001454	0.00410695020778	444.669640614	1598.5607434	2476.50086201	433.270477998	14.5748088819	0.175600107011
464.462749246	1297.54188342	2138.00463266	376.0	11.4677246705	-0.431504057275	-0.077692484205	384.80585749	1590.68612183	2383.18511738	407.693138054	13.0833892245	0.157631195476
464.462749246	1297.54188342	2138.00463266	376.0	-2.67965482418	0.2743070984	0.0493891066618	489.769499383	1236.59068917	2080.71348838	354.35329983	5.86167837434	0.0706226310162
464.462749246	1297.54188342	2138.00463266	376.0	-5.19023189397	0.308810737647	0.0556015011967	495.22299506	1166.90173343	2027.03723432	364.912505833	5.16733386781	0.062257034552
464.462749246	1297.54188342	2138.00463266	376.0	-3.44404197233	-0.296076376104	-0.0533086741276	409.140255164	1259.52220109	2064.37085574	395.708399494	5.62015438802	0.0677127034701
464.462749246	1297.54188342	2138.00463266	376.0	4.71789641109	-0.508632255969	-0.0915794483199	378.013143058	1451.7720173	2238.8734765	409.088316139	9.07262979877	0.109308792756
464.462749246	1297.54188342	2138.00463266	376.0	-9.96935777028	-0.596614137476	-0.10742062252	369.401322434	1259.44822256	1924.85930169	296.009756697	4.59775452443	0.0553946328245
464.462749246	1297.54188342	2138.00463266	376.0	14.7562002303	0.695400690299	0.125207182265	546.146643659	1471.73163926	2453.49287719	435.61459427	12.9731258933	0.156302721606
464.462749246	1297.54188342	2138.00463266	376.0	8.21022883324	0.526462085576	0.0947897165242	519.906205773	1472.18904474	2313.53970547	321.444454958	11.9187835426	0.143599801718
464.462749246	1297.54188342	2138.00463266	376.0	-8.22192242482	0.314933603219	0.0567039256785	495.84953269	1169.11349592	1962.21955033	297.256521719	4.74307782053	0.05714551591
464.462749246	1297.54188342	2138.00463266	376.0	-2.75365132345	-0.24313909981	-0.0437772956085	416.281979861	1266.75211156	2079.1314398	396.097348378	5.7725955316	0.0695493437542
464.462749246	1297.54188342	2138.00463266	376.0	1.44145593941	-0.246851676997	-0.0444457466686	411.278516011	1460.8113574	2168.82302743	296.73315401	9.33633355758	0.112485946477
464.462749246	1297.54188342	2138.00463266	376.0	4.09235435699	0.537930726278	0.096854650032	529.785829914	1246.94295878	2225.4993584	448.770569702	6.90657693691	0.0832117703242
464.462749246	1297.54188342	2138.00463266	376.0	-1.31155625205	-0.52920015154	-0.0952827064351	378.114887797	1330.61583399	2109.96349923	401.23277745	6.19124142387	0.0745932701671
464.462749246	1297.54188342	2138.00463266	376.0	-7.91028094998	-0.538294316504	-0.0969201146028	376.984684744	1264.86661263	1968.8824595	327.031162124	4.96490657244	0.0598181514751
464.462749246	1297.54188342	2138.00463266	376.0	-13.4922350435	0.0269079160904	0.00484478143507	454.548722275	1106.75358395	1849.54002238	288.237716162	3.40154188966	0.0409824324055
464.462749246	1297.54188342	2138.00463266	376.0	-10.8515648174	0.103814659532	0.01869187244	465.722294621	1107.05902831	1905.99767415	333.216351218	3.85954148569	0.0465004998276
464.462749246	1297.54188342	2138.00463266	376.0	8.45896790425	0.788327378838	0.141938671019	567.161621818	1292.38108893	2318.85775833	459.315047581	8.60247430419	0.103644268725
464.462749246	1297.54188342	2138.00463266	376.0	5.98792031514	0.317303400632	0.0571306086843	493.622210516	1341.5542761	2266.0266464	430.850159782	8.39639761136	0.101161417004
464.462749246	1297.54188342	2138.00463266	376.0	6.41341629607	0.554037308008	0.0997546467424	528.387722027	1350.2045269	2275.12377018	396.531521257	9.11380735852	0.109804907934
464.462749246	1297.54188342	2138.00463266	376.0	0.20968222767	-0.710092626761	-0.127852471509	354.091342219	1394.69267344	2142.4876484	393.703632747	7.11120701474	0.0856771929486
464.462749246	1297.54188342	2138.00463266	376.0	-3.07638916223	0.378918811459	0.0682244889196	505.872422853	1162.18401833	2072.23128986	404.174848677	5.42984011653	0.0654197604401
464.462749246	1297.54188342	2138.00463266	376.0	-9.09194962703	0.176720050035	0.0318185181915	475.589318945	1161.23752362	1943.61832844	306.791485875	4.5144399319	0.054390842553
464.462749246	1297.54188342	2138.00463266	376.0	18.8117679149	0.872997968937	0.157183645829	570.428542029	1621.91969307	2540.20110217	347.852867073	17.3327229573	0.208827987437
464.462749246	1297.54188342	2138.00463266	376.0	12.1984905451	0.100186188512	0.0180385647303	454.826369628	1614.87759503	2398.80892563	329.104960974	14.7481219977	0.17768821684
464.462749246	1297.54188342	2138.00463266	376.0	3.44814137671	0.68780892455	0.123840281698	552.090768773	1268.2597838	2211.72605504	391.375502468	7.44992239021	0.0897581010868
464.462749246	1297.54188342	2138.00463266	376.0	-9.05470553037	-0.398153278434	-0.0716876626636	397.081081854	1101.76338538	1944.41460895	445.570141716	3.5500941662	0.0427722188699
464.462749246	1297.54188342	2138.00463266	376.0	-0.927072484219	0.79199161902	0.142598418981	570.46392469	1197.02759247	2118.18378	350.692262841	6.12498952633	0.0737950545341
464.462749246	1297.54188342	2138.00463266	376.0	-2.77287303933	0.171354928236	0.0308525257896	474.38073615	1271.43099935	2078.72047862	332.908743129	6.00313365012	0.0723269114472
464.462749246	1297.54188342	2138.00463266	376.0	-19.9581526372	-0.639966313895	-0.115226199837	368.687672451	981.037343872	1711.29840469	361.573388362	0.446937750291	0.00538479217218
464.462749246	1297.54188342	2138.00463266	376.0	4.90021030089	-0.662852003388	-0.119346777708	356.648818317	1544.44475209	2242.77135591	341.677785503	10.9075386796	0.13141612867
464.462749246	1297.54188342	2138.00463266	376.0	-8.42626174617	-0.46542032415	-0.0837991221011	387.075001643	1185.62454435	1957.85076617	385.151220179	4.39741423068	0.0529808943455
464.462749246	1297.54188342	2138.00463266	376.0	5.55007399678	-0.727123259775	-0.130918844036	350.843641232	1446.98142087	2256.66547183	458.84040973	8.6619069146	0.104360324272
464.462749246	1297.54188342	2138.00463266	376.0	18.6495666149	0.900464678684	0.162129038294	574.95323967	1617.74178033	2536.73323086	344.038210859	17.2831034168	0.208230161648
464.462749246	1297.54188342	2138.00463266	376.0	12.2249081459	0.772571271286	0.139101777329	556.863371041	1511.24969632	2399.37373516	331.260667796	13.814079588	0.166434693831
464.462749246	1297.54188342	2138.00463266	376.0	-3.83830102005	-0.0313698883694	-0.00564816139169	445.667544934	1231.39309335	2055.94157904	378.880940759	5.54201498381	0.0667712648652
464.462749246	1297.54188342	2138.00463266	376.0	5.2846938776	0.35938318741	0.0647070917195	494.986836794	1470.56909938	2250.99163259	285.43569641	11.156879457	0.134420234422
464.462749246	1297.54188342	2138.00463266	376.0	8.71304313484	0.244565102573	0.0440340479965	477.260767807	1520.79237375	2324.28989853	326.236756977	12.4816234056	0.150381004886
464.462749246	1297.54188342	2138.00463266	376.0	5.86226096786	0.602982754787	0.108567294704	539.052606726	1270.1665063	2263.34004373	454.120930707	7.55387835176	0.0910105825513
464.462749246	1297.54188342	2138.00463266	376.0	-7.58140488979	0.589054213912	0.106059455152	537.967682636	1135.74690548	1975.9138449	302.199256786	4.79091423772	0.0577218582857
464.462749246	1297.54188342	2138.00463266	376.0	4.39901122794	0.533887707895	0.096126702898	524.394736026	1369.51243104	2232.05569651	338.148529439	9.25798323676	0.111541966708
464.462749246	1297.54188342	2138.00463266	376.0	1.17829052254	-0.469772324797	-0.08458270162	385.990968951	1310.60930864	2163.19653862	466.596261026	6.33062989094	0.0762726492884
464.462749246	1297.54188342	2138.00463266	376.0	8.24986502226	-0.135668590133	-0.024427185836	424.802704318	1521.17287391	2314.38712903	368.411550797	11.6927414943	0.140876403546
464.462749246	1297.54188342	2138.00463266	376.0	7.90710949164	0.486902524145	0.0876670011065	516.180680625	1408.26749461	2307.0589999	382.61082467	10.3844462899	0.125113810721
464.462749246	1297.54188342	2138.00463266	376.0	11.925742495	0.0831120117827	0.0149643521395	454.831476237	1517.73998375	2392.97755968	420.406099694	12.4165394352	0.149596860665
464.462749246	1297.54188342	2138.00463266	376.0	-1.36646647561	-0.0211023916234	-0.00379949435062	444.055410949	1375.29405279	2108.78951611	289.440052374	7.59927224054	0.0915574968739
464.462749246	1297.54188342	2138.00463266	376.0	-6.73874713907	-0.5148191554	-0.0926934021247	380.179081661	1249.61399461	1993.92990665	364.13683038	5.04619031701	0.0607974736989
464.462749246	1297.54188342	2138.00463266	376.0	3.86251606782	0.8345953731	0.150269242546	577.749339181	1182.00916223	2220.58540513	460.826903716	6.59423675614	0.0794486356162
464.462749246	1297.54188342	2138.00463266	376.0	-14.0572084266	0.263448039978	0.0474339286961	490.811334816	1005.52764175	1837.46086528	341.12188871	2.63212910218	0.0317123988215
464.462749246	1297.54188342	2138.00463266	376.0	11.1148711403	0.103467139137	0.0186293012489	457.140200278	1536.00363642	2375.64109256	382.497255854	12.8103761231	0.154341881001
464.462749246	1297.54188342	2138.00463266	376.0	8.00926262862	0.509439244794	0.091724746992	520.823105003	1374.42808298	2309.2430387	413.991850717	9.69582383446	0.116817154632
464.462749246	1297.54188342	2138.00463266	376.0	7.6871209934	0.170447650055	0.0306891699776	466.228798597	1537.26002738	2302.35563562	298.86680964	12.5689648538	0.151433311492
464.462749246	1297.54188342	2138.00463266	376.0	4.36537189299	0.656136306957	0.118137613784	547.815828367	1253.44671633	2231.33648597	430.073941269	7.22357022345	0.0870309665475
464.462749246	1297.54188342	2138.00463266	376.0	-2.99333523598	0.306089333526	0.0551115112579	494.833909342	1179.8320907	2074.00698665	399.340986603	5.51092313929	0.0663966643288
464.462749246	1297.54188342	2138.00463266	376.0	12.8856598494	0.421338383344	0.075862150404	504.32712226	1480.01915472	2413.50063719	429.154360213	12.3568603857	0.148877835973
464.462749246	1297.54188342	2138.00463266	376.0	-0.911663969924	-0.535511101404	-0.0964189955714	375.701636408	1400.77951471	2118.51321475	342.032063632	7.35652428466	0.0886328227068
464.462749246	1297.54188342	2138.00463266	376.0	-0.878240773859	0.0210137822653	0.00378354019902	453.351917225	1203.16264122	2119.22780423	462.71324579	5.68468385152	0.0684901668858
464.462749246	1297.54188342	2138.00463266	376.0	-8.42485196639	0.339005600728	0.0610380987987	500.057543413	1116.43035122	1957.88090733	341.393012697	4.42509924048	0.0533144486805
464.462749246	1297.54188342	2138.00463266	376.0	-11.3757276675	-0.349522978742	-0.0629317570655	402.588695321	1151.57520763	1894.79104813	340.627145182	3.82624614389	0.0460993511312
464.462749246	1297.54188342	2138.00463266	376.0	11.5743650676	0.673545251239	0.121272101411	544.590741136	1412.63426381	2385.46509401	428.240089066	11.2604495722	0.135668067136
464.462749246	1297.54188342	2138.00463266	376.0	-18.290394311	-0.45988532272	-0.0828025428016	391.065284349	1003.64441768	1746.95515496	352.245452931	1.21959813815	0.0146939534717
464.462749246	1297.54188342	2138.00463266	376.0	-10.6126597788	-0.663743041673	-0.11950720952	361.994083873	1144.93846963	1911.10547494	404.17292144	3.60660148447	0.0434530299334
464.462749246	1297.54188342	2138.00463266	376.0	13.2367269671	0.884249847747	0.159209551269	578.556228206	1395.96440887	2421.00646843	446.485831355	11.5376501318	0.139007832914
464.462749246	1297.54188342	2138.00463266	376.0	-12.8162931853	-0.315408475185	-0.0567894265727	407.823119533	1103.49316527	1863.99169063	352.675405826	3.23492363231	0.0389749835218
464.462749246	1297.54188342	2138.00463266	376.0	-17.0533909943	-0.331894098248	-0.0597576698322	405.611780905	1084.55103136	1773.40234318	283.239530917	2.41877126802	0.0291418225063
464.462749246	1297.54188342	2138.00463266	376.0	2.81429469251	0.372458840889	0.0670613685433	503.27841625	1295.12956662	2198.17438357	399.766400698	7.29112922808	0.0878449304588
464.462749246	1297.54188342	2138.00463266	376.0	-1.67259135489	-0.401629921098	-0.0723136336151	393.334767371	1380.65462172	2102.24455201	328.255162914	7.07926261829	0.0852923207023
464.462749246	1297.54188342	2138.00463266	376.0	1.39896755396	-0.084476421181	-0.0152100146167	433.545993163	1439.15342827	2167.91462378	295.21520234	9.15430820206	0.110292869904
464.462749246	1297.54188342	2138.00463266	376.0	-4.65244770633	0.243393863513	0.0438231659188	486.450220867	1097.22627685	2038.53508517	454.858587447	4.59983022044	0.0554196412101
464.462749246	1297.54188342	2138.00463266	376.0	12.9864146587	-0.465111498869	-0.0837435179814	380.285641597	1606.38564571	2415.65477968	428.98349238	13.5374989851	0.163102397411
464.462749246	1297.54188342	2138.00463266	376.0	16.9850680346	0.8005495	0.144139268995	562.030065137	1495.48493648	2501.1461741	443.631172485	13.9906491478	0.168562037925
464.462749246	1297.54188342	2138.00463266	376.0	1.81516402397	0.412217056632	0.0742198517523	510.672251088	1235.2518015	2176.81292359	430.888871001	6.44762380224	0.0776822144849
464.462749246	1297.54188342	2138.00463266	376.0	1.46461596982	-0.508164000439	-0.0914951387179	380.255197927	1364.95160431	2169.31818995	424.111387712	6.98837830617	0.08419732899
464.462749246	1297.54188342	2138.00463266	376.0	-14.464702824	-0.508529548905	-0.0915609558706	382.114088273	1115.24185521	1828.74861618	331.392672703	2.96647017574	0.035740604527
464.462749246	1297.54188342	2138.00463266	376.0	9.70635221837	0.554421254097	0.0998237763949	527.791814413	1371.63744168	2345.52689275	446.097636657	9.88816082975	0.119134467828
464.462749246	1297.54188342	2138.00463266	376.0	2.85069276629	-0.1232186338	-0.0221855660425	431.259663743	1354.50033286	2198.95257607	413.192579464	7.53737964839	0.0908118029927
464.462749246	1297.54188342	2138.00463266	376.0	1.90358625816	-0.39013935149	-0.0702447517988	395.026476598	1381.55614006	2178.70339505	402.120778389	7.5237246183	0.0906472845579
464.462749246	1297.54188342	2138.00463266	376.0	0.411374013898	0.522255677262	0.0940323509655	526.949527055	1254.17260121	2146.79982814	365.677699873	6.60219598323	0.0795445299184
464.462749246	1297.54188342	2138.00463266	376.0	7.0321086103	-0.364686365826	-0.0656619311894	394.61479343	1525.41385699	2288.35144052	368.322790105	11.2311567183	0.135315141184
464.462749246	1297.54188342	2138.00463266	376.0	-14.8386997373	-0.224276930799	-0.0403811542671	422.792582181	996.907426701	1820.75254485	401.052535972	1.83747999461	0.0221383131881
464.462749246	1297.54188342	2138.00463266	376.0	-3.36472365579	-0.134079931759	-0.0241411472378	431.414923613	1226.94246283	2066.06668503	407.70929858	5.50641042093	0.0663422942281
464.462749246	1297.54188342	2138.00463266	376.0	0.374716733335	0.430902262164	0.0775841307462	512.05436736	1286.07943973	2146.01609378	347.882286689	6.95925807296	0.0838464828067
464.462749246	1297.54188342	2138.00463266	376.0	6.334056495	0.209226657412	0.0376713463112	475.284299623	1418.96974769	2273.42705396	379.173006645	9.87306450289	0.118952584372
464.462749246	1297.54188342	2138.00463266	376.0	-6.16427289809	-0.376094012967	-0.0677158827812	398.263158888	1271.53733092	2006.21219253	336.411702727	5.30785250636	0.0639500301971
464.462749246	1297.54188342	2138.00463266	376.0	3.33826497202	0.628006044012	0.113072748292	542.374411312	1279.24352643	2209.37689242	387.758954675	7.5252896026	0.0906661397903
464.462749246	1297.54188342	2138.00463266	376.0	-6.22966642177	0.46376392856	0.0835008873893	520.508727248	1030.17533608	2004.81407597	454.130012643	4.00171152251	0.0482133918375
464.462749246	1297.54188342	2138.00463266	376.0	-1.56710805987	-0.166246068074	-0.029932673402	424.416574407	1375.72280232	2104.49978974	304.360413013	7.35384828393	0.0886005817341
464.462749246	1297.54188342	2138.00463266	376.0	-1.94952080768	-0.298084477281	-0.0536702335761	408.851498237	1273.62534993	2096.32378748	413.846939312	5.87432957176	0.0707750550814
464.462749246	1297.54188342	2138.00463266	376.0	1.37952334868	-0.532849651865	-0.0959398004799	374.229085514	1473.07059342	2167.49890577	320.199226832	9.12206452957	0.109904391923
464.462749246	1297.54188342	2138.00463266	376.0	12.5247443897	0.268925466244	0.0484201415636	481.51355571	1501.5053714	2405.78424794	422.76532083	12.4887538483	0.150466913835
464.462749246	1297.54188342	2138.00463266	376.0	-8.51757526981	-0.0921222374237	-0.0165866469974	439.024812509	1072.17467017	1955.8984788	444.698996124	3.60101913247	0.0433857726804
464.462749246	1297.54188342	2138.00463266	376.0	-5.92116622981	-0.120421293729	-0.0216819038042	434.192545565	1129.68942537	2011.40982436	447.527853422	4.43658342858	0.0534528123926
464.462749246	1297.54188342	2138.00463266	376.0	7.91356733862	-0.0142765477247	-0.00257049832998	445.041564614	1392.66006711	2307.19706897	469.495437247	8.98609880641	0.10826625068
464.462749246	1297.54188342	2138.00463266	376.0	-13.1151067841	0.625723271805	0.112661734211	545.092842548	1015.21931003	1857.60304204	297.290889465	3.18765736622	0.0384055104364
464.462749246	1297.54188342	2138.00463266	376.0	-2.3431546711	-0.502007586158	-0.090386673777	379.613265387	1408.17815417	2087.90787724	300.116457688	7.35621761407	0.0886291278803
464.462749246	1297.54188342	2138.00463266	376.0	-9.40336463912	0.774935113489	0.139527388097	568.765900738	1031.80760591	1936.96026105	336.386754401	3.98741033369	0.0480410883577
464.462749246	1297.54188342	2138.00463266	376.0	0.835243707959	0.735530536959	0.132432577774	561.476470583	1185.01481149	2155.86218183	409.370899759	6.24351520543	0.0752230747642
464.462749246	1297.54188342	2138.00463266	376.0	4.08367851487	0.356827989917	0.0642470273528	499.946708383	1324.19520232	2225.31386849	401.171957792	7.9405469359	0.0956692401916
464.462749246	1297.54188342	2138.00463266	376.0	3.9945135672	-0.0499775352178	-0.00899847591246	439.822700331	1397.66455758	2223.40751778	385.920259867	8.66304618193	0.104374050385
464.462749246	1297.54188342	2138.00463266	376.0	-6.97982898037	-0.507851491029	-0.0914388712691	381.685785573	1178.05490112	1988.77556571	429.034879021	4.45214642616	0.0536403183875
464.462749246	1297.54188342	2138.00463266	376.0	17.6681626332	0.262576909294	0.0472770812556	478.66287466	1582.24775146	2515.75076827	454.840142145	14.8580409438	0.179012541491
464.462749246	1297.54188342	2138.00463266	376.0	-6.0769026467	0.438198694491	0.0788978564082	514.640101186	1161.54623064	2008.08017255	331.893840727	5.08601752781	0.0612773196122
464.462749246	1297.54188342	2138.00463266	376.0	-9.52327688422	0.0150464611007	0.00270912155216	453.636906227	1085.99455955	1934.3965317	394.765065919	3.76244059887	0.0453306096249
464.462749246	1297.54188342	2138.00463266	376.0	-17.9336804301	-0.613235105554	-0.110413234705	372.24050494	981.389700912	1754.58171426	400.951508409	0.722505199842	0.00870488192581
464.462749246	1297.54188342	2138.00463266	376.0	2.87687264521	0.701453850978	0.126297056352	553.196770192	1290.52657173	2199.51230309	355.788961169	7.82889467259	0.0943240321999
464.462749246	1297.54188342	2138.00463266	376.0	-2.91120058242	0.437013491924	0.0786844601951	514.496666574	1185.09488684	2075.76302934	376.17147593	5.63570618068	0.067900074466
464.462749246	1297.54188342	2138.00463266	376.0	8.02992097329	0.759139049304	0.136683300199	557.582498038	1415.02254296	2309.68471507	337.079674073	11.1477112966	0.134309774658
464.462749246	1297.54188342	2138.00463266	376.0	17.7815973295	0.524051419978	0.0943556751852	516.813052388	1590.90758879	2518.17600733	410.455366152	15.6772372876	0.188882376959
464.462749246	1297.54188342	2138.00463266	376.0	3.36970981602	-0.331163063416	-0.0596260467079	401.63321471	1419.6813517	2210.04918464	388.734618231	8.55532067865	0.103076152755
464.462749246	1297.54188342	2138.00463266	376.0	2.2116254209	0.78103482747	0.140625644125	564.673835321	1309.9985663	2185.28928662	310.616884996	8.27782457247	0.0997328261744
464.462749246	1297.54188342	2138.00463266	376.0	6.4516914092	0.102357381343	0.0184294888986	460.740563504	1404.50900114	2275.94209388	410.692529227	9.35082304061	0.112660518562
464.462749246	1297.54188342	2138.00463266	376.0	14.8014614593	0.86946340432	0.156547246006	570.983848927	1564.84243143	2454.46056436	318.634284007	15.5522444949	0.187376439697
464.462749246	1297.54188342	2138.00463266	376.0	-13.0623044866	-0.624559309874	-0.112452162383	369.054564579	1039.1347132	1858.73195761	450.542679831	2.07700379124	0.0250241420631
464.462749246	1297.54188342	2138.00463266	376.0	-10.8165805185	0.189523837037	0.0341238453434	478.969612131	1059.55426503	1906.74564008	368.221762916	3.52041394148	0.042414625801
464.462749246	1297.54188342	2138.00463266	376.0	7.43649474186	0.461514606513	0.0830958960232	515.251175362	1332.79669158	2296.99723475	448.94936781	8.64186517004	0.10411885747
464.462749246	1297.54188342	2138.00463266	376.0	10.972198857	0.681550335918	0.122713420223	547.360630409	1370.51152349	2372.59075253	454.718598634	10.2667511296	0.123695796742
464.462749246	1297.54188342	2138.00463266	376.0	1.8178126914	-0.539925732202	-0.0972138516747	375.198381269	1404.42758232	2176.86955222	397.243588625	7.72703991132	0.0930968664014
464.462749246	1297.54188342	2138.00463266	376.0	-14.2249715695	-0.597494597143	-0.107579149648	373.578295255	1004.10822167	1833.87408151	456.187564582	1.47453495132	0.0177654813412
464.462749246	1297.54188342	2138.00463266	376.0	-18.4577345407	-0.577752436169	-0.104024565389	376.517828574	986.514657858	1743.3774131	380.344926665	0.795321026923	0.00958218104726
464.462749246	1297.54188342	2138.00463266	376.0	11.6214643257	0.495814230877	0.089271557594	513.759651441	1532.84090185	2386.47207833	339.871525035	13.6202719933	0.16409966257
464.462749246	1297.54188342	2138.00463266	376.0	15.7759255743	0.238137739045	0.0428767985317	475.196485473	1579.20374679	2475.29465229	420.894420022	14.5668321921	0.175504002314
464.462749246	1297.54188342	2138.00463266	376.0	-18.7453976688	-0.303915966169	-0.0547201955652	410.396705108	1036.22799047	1737.22716209	290.602466518	1.70963910051	0.0205980614519
464.462749246	1297.54188342	2138.00463266	376.0	12.078851298	0.353480433368	0.0636442984097	491.751607223	1573.27346936	2396.25103299	331.225956406	14.2926949153	0.172201143558
464.462749246	1297.54188342	2138.00463266	376.0	4.66669772122	-0.143664859413	-0.0258669174312	425.534073393	1450.07913504	2237.77884614	362.165637698	9.69091198564	0.116757975731
464.462749246	1297.54188342	2138.00463266	376.0	2.02422123997	-0.10079934615	-0.0181489640169	430.789778391	1458.61674786	2181.28257655	291.876050299	9.61645916302	0.115860953771
464.462749246	1297.54188342	2138.00463266	376.0	9.04704515159	0.492283709436	0.0886358857465	513.600656786	1512.67354165	2331.43087712	305.156678686	12.8432997647	0.154738551382
464.462749246	1297.54188342	2138.00463266	376.0	-5.09829214325	-0.120042442471	-0.0216136914784	434.185375015	1135.7776101	2029.00291045	459.039925339	4.57404529595	0.0551089794692
464.462749246	1297.54188342	2138.00463266	376.0	0.548135746247	-0.277214899054	-0.0499126573737	410.866336411	1343.10211616	2149.72380031	395.755347743	6.85254440719	0.0825607759902
464.462749246	1297.54188342	2138.00463266	376.0	-11.4560115603	0.392671812266	0.0707007224102	510.843977347	982.121802625	1893.07457479	400.108794814	2.83305045878	0.0341331380576
464.462749246	1297.54188342	2138.00463266	376.0	3.06036871158	0.554163039745	0.0997772847939	526.723581082	1383.21781073	2203.43545749	293.494065684	9.40407030615	0.113302051881
464.462749246	1297.54188342	2138.00463266	376.0	-16.1937981107	-0.38091604539	-0.068584091716	401.800200248	997.748615591	1791.78047885	392.231663013	1.48839998376	0.0179325299248
464.462749246	1297.54188342	2138.00463266	376.0	10.2281897008	0.49537192832	0.0891919208354	517.470981369	1411.2983845	2356.6838023	427.914436436	10.6946961241	0.128851760531
464.462749246	1297.54188342	2138.00463266	376.0	-1.4460212098	0.0799898927423	0.0144022133133	461.663734865	1214.28018747	2107.08863221	431.144709878	5.75924507199	0.0693884948432
464.462749246	1297.54188342	2138.00463266	376.0	-14.6792094948	-0.383797095229	-0.0691028259325	401.749591473	991.714388953	1824.16245363	430.698473201	1.55337658168	0.0187153805022
464.462749246	1297.54188342	2138.00463266	376.0	-10.6665983922	-0.635602571734	-0.114440506254	366.808021918	1075.55943525	1909.95226489	467.584807723	2.79405855536	0.0336633560887
464.462749246	1297.54188342	2138.00463266	376.0	1.58374981637	0.782088364772	0.140815333953	568.995687356	1197.81227636	2171.86527711	405.057313386	6.42957264986	0.0774647307212
464.462749246	1297.54188342	2138.00463266	376.0	6.64575633637	0.512292384031	0.0922384558933	520.389476969	1394.53787075	2280.09121101	365.163863295	10.0040018042	0.12053014222
464.462749246	1297.54188342	2138.00463266	376.0	-6.65390720379	-0.459278450266	-0.0826932751649	387.793292812	1201.31085293	1995.74378839	406.639642652	4.73212591684	0.0570135652631
464.462749246	1297.54188342	2138.00463266	376.0	17.3836912184	0.500370787901	0.0900919675731	512.967359005	1602.8075966	2509.66875624	393.893800636	15.8694825822	0.191198585327
464.462749246	1297.54188342	2138.00463266	376.0	2.47721572081	-0.229615277192	-0.0413423257458	417.273982365	1343.56874243	2190.96761953	430.124894741	7.12456238007	0.0858381009646
464.462749246	1297.54188342	2138.00463266	376.0	-6.83226931707	-0.0387575897942	-0.00697832009258	444.258402277	1258.85931653	1991.93039815	288.812679345	5.23311072615	0.0630495268211
464.462749246	1297.54188342	2138.00463266	376.0	3.27313712125	0.279430997521	0.0503116668205	487.977981932	1341.36887217	2207.98445595	378.637601848	8.04933843711	0.09697998117
464.462749246	1297.54188342	2138.00463266	376.0	2.37066652974	-0.712407616614	-0.128269286391	351.456435607	1496.24490251	2188.68959289	340.988254773	9.4565771599	0.113934664577
464.462749246	1297.54188342	2138.00463266	376.0	15.01475064	0.889400127521	0.160136861275	573.988375979	1573.316741	2459.02069693	311.715579952	15.8138395012	0.190528186762
464.462749246	1297.54188342	2138.00463266	376.0	-11.2902576376	0.00899646509253	0.00161981726549	454.215812583	1022.51731632	1896.61840133	419.885272428	2.85327269207	0.0343767794226
464.462749246	1297.54188342	2138.00463266	376.0	7.27730183442	-0.426473155964	-0.0767866683407	387.397018932	1497.18846378	2293.59368302	409.008200299	10.4935393392	0.12642818481
464.462749246	1297.54188342	2138.00463266	376.0	-12.0367108989	-0.344761104211	-0.0620743795843	405.207350886	1048.96265008	1880.65919602	426.489195052	2.67210290952	0.032194010958
464.462749246	1297.54188342	2138.00463266	376.0	-12.104425922	-0.125209272101	-0.0225439812929	434.477613196	1063.08268417	1879.21144569	381.651148331	3.08567086324	0.0371767573884
464.462749246	1297.54188342	2138.00463266	376.0	10.4580701599	0.831957856352	0.149794356563	572.650693121	1329.014213	2361.59865717	459.933751053	9.65752286957	0.116355697224
464.462749246	1297.54188342	2138.00463266	376.0	-2.20904794986	0.820591824322	0.147747897789	576.073856022	1069.98705449	2090.77508516	444.714174645	5.17184093343	0.0623113365474
464.462749246	1297.54188342	2138.00463266	376.0	-11.0573063673	0.760036605801	0.136844905618	567.630460544	973.919933605	1901.59891028	360.048516134	3.23818915929	0.0390143272204
464.462749246	1297.54188342	2138.00463266	376.0	-0.996107747489	0.726951339996	0.130887889808	560.598377783	1103.21730628	2116.70780288	452.892118816	5.47538430148	0.06596848556
464.462749246	1297.54188342	2138.00463266	376.0	-10.2873519654	0.13608640636	0.0245024138207	470.830930191	1082.95335044	1918.06057106	364.276290431	3.75655525269	0.0452597018396
464.462749246	1297.54188342	2138.00463266	376.0	4.23612563225	0.747862100165	0.134652880836	563.192255407	1224.34112864	2228.57319493	441.039810882	6.91741101657	0.0833423014045
464.462749246	1297.54188342	2138.00463266	376.0	-6.16765117492	-0.0473107775911	-0.00851832509743	444.551192329	1114.96607101	2006.13996482	446.622701476	4.33742445676	0.0522581259851
464.462749246	1297.54188342	2138.00463266	376.0	2.95749201565	0.316386978408	0.0569656064833	496.103886004	1259.48590323	2201.23594897	445.646159732	6.67623833166	0.0804366064055
464.462749246	1297.54188342	2138.00463266	376.0	6.44410222714	0.0943787751332	0.0169929375465	458.621695884	1434.44277117	2275.77983681	382.71536976	9.99475076988	0.120418683974
464.462749246	1297.54188342	2138.00463266	376.0	-4.41317517404	-0.33534522008	-0.0603790457471	403.223169169	1328.60669346	2043.65074299	311.820880361	5.94705843257	0.0716513064165
464.462749246	1297.54188342	2138.00463266	376.0	-11.7151736995	-0.0959322183928	-0.0172726356487	439.416251879	1029.39750441	1887.53367624	418.719919949	2.76402222479	0.0333014725878
464.462749246	1297.54188342	2138.00463266	376.0	-1.18742653782	0.63823723487	0.114914878443	544.854468154	1245.14927917	2112.61739827	322.613650947	6.43310354434	0.0775072716186
464.462749246	1297.54188342	2138.00463266	376.0	9.26663042244	-0.259094189454	-0.0466500161062	409.255245939	1492.29625905	2336.12562039	434.5741154	10.8816112617	0.131103750141
464.462749246	1297.54188342	2138.00463266	376.0	-15.5745615406	-0.668530824246	-0.120369251755	362.614506546	1067.14262656	1805.01978541	375.262652304	2.14294450848	0.025818608536
464.462749246	1297.54188342	2138.00463266	376.0	5.38692218644	-0.0160790601374	-0.00289504143634	444.704951356	1392.52757498	2253.17727857	415.944752234	8.75620361797	0.105496429132
464.462749246	1297.54188342	2138.00463266	376.0	10.9532613965	0.286923345852	0.0516606672402	483.001123739	1537.88120485	2372.18586875	351.303540157	13.2170170872	0.159241169726
464.462749246	1297.54188342	2138.00463266	376.0	-12.7647529108	0.17542437646	0.0315852316276	477.444344227	1031.97849075	1865.09362408	355.670789105	2.98614651246	0.0359776688249
464.462749246	1297.54188342	2138.00463266	376.0	-0.667140593277	-0.573150603118	-0.103196003442	369.858649573	1441.67826351	2123.74113587	312.204222791	8.13985945981	0.0980705959013
464.462749246	1297.54188342	2138.00463266	376.0	8.33279008471	0.68258893552	0.122900420511	547.85201654	1358.5787736	2316.1600707	409.72928056	9.76712724379	0.117676231853
464.462749246	1297.54188342	2138.00463266	376.0	0.542198969402	0.793041881874	0.142787519243	571.115223676	1128.3330683	2149.59687175	450.14857977	5.87685309813	0.0708054590136
464.462749246	1297.54188342	2138.00463266	376.0	-11.2504919178	-0.585635950311	-0.105443995375	372.692216638	1098.49159944	1897.46859426	426.284778185	3.09232912057	0.0372569773562
464.462749246	1297.54188342	2138.00463266	376.0	7.86820099576	0.882180343735	0.158836936214	575.921149331	1447.20590915	2306.22713446	283.100075976	12.0850402415	0.145602894476
464.462749246	1297.54188342	2138.00463266	376.0	20.487164388	0.685211614209	0.123372634895	540.849958231	1619.96660233	2576.02115638	415.204595814	17.0042460189	0.204870433962
464.462749246	1297.54188342	2138.00463266	376.0	-9.42650166376	-0.659298547938	-0.118706976582	361.865587411	1208.784155	1936.46559039	365.815847985	4.3347711061	0.0522261579048
464.462749246	1297.54188342	2138.00463266	376.0	2.6758562485	0.595735613226	0.107262443865	536.619990477	1297.01678103	2195.21456322	361.577791709	7.72357151561	0.0930550785013
464.462749246	1297.54188342	2138.00463266	376.0	11.2143962811	0.104505368618	0.0188162348971	456.879908537	1551.81957898	2377.76894468	369.069457158	13.1911805344	0.158929885957
464.462749246	1297.54188342	2138.00463266	376.0	-9.16807089257	-0.486066049552	-0.0875163935096	383.640305095	1269.22507527	1941.99085225	289.125471894	4.79664216761	0.0577908694893
464.462749246	1297.54188342	2138.00463266	376.0	-0.569538096986	0.069114591126	0.0124441107537	458.890457731	1312.44339201	2125.82788176	354.494032028	6.72127301797	0.0809791929875
464.462749246	1297.54188342	2138.00463266	376.0	-2.08097486414	-0.43779013712	-0.0788242954843	387.548316677	1416.82617931	2093.51329366	289.138797671	7.65096058046	0.0921802479574
464.462749246	1297.54188342	2138.00463266	376.0	-9.12691005167	0.826295337266	0.148774817657	576.711882151	1051.72769683	1942.87087294	314.431293953	4.20544874199	0.0506680571324
464.462749246	1297.54188342	2138.00463266	376.0	14.8374220744	0.0255101320957	0.00459310984798	445.315168347	1585.02852933	2455.22940398	424.885706307	14.1653872162	0.170667315858
464.462749246	1297.54188342	2138.00463266	376.0	3.0164796108	-0.636597847112	-0.114619705998	362.128753573	1443.11838889	2202.49710649	397.249964026	8.49734023398	0.10237759318
464.462749246	1297.54188342	2138.00463266	376.0	1.2112616996	0.706317837121	0.127172819071	555.266319946	1256.37359105	2163.90146391	352.261552915	7.02446984093	0.0846321667582
464.462749246	1297.54188342	2138.00463266	376.0	-9.90803890055	-0.257789224341	-0.0464150565973	414.638754137	1176.99653984	1926.17030196	334.53500799	4.27566264614	0.0515140077848
464.462749246	1297.54188342	2138.00463266	376.0	-7.68214022109	0.50326747164	0.0906135166799	525.428580685	1082.70465056	1973.76011885	365.626887604	4.39109898192	0.0529048070111
464.462749246	1297.54188342	2138.00463266	376.0	9.42784840393	0.136137711371	0.0245116513092	461.855124986	1526.52991637	2339.5724683	351.187426945	12.4783318675	0.150341347802
464.462749246	1297.54188342	2138.00463266	376.0	-15.135832858	0.30385977852	0.0547100789558	497.391304738	981.20761205	1814.39982497	335.800908179	2.26686716923	0.0273116526414
464.462749246	1297.54188342	2138.00463266	376.0	-15.1417877239	0.510199443355	0.0918616210579	527.490437458	999.127441214	1814.27250966	287.654630986	2.63853164444	0.0317895378849
464.462749246	1297.54188342	2138.00463266	376.0	-11.8107048304	-0.568524200697	-0.10236301777	373.224593654	1215.60797221	1885.49121624	296.658650371	4.08240946888	0.0491856562515
464.462749246	1297.54188342	2138.00463266	376.0	-0.438716517852	-0.195635082503	-0.0352241776202	422.699880207	1296.66287139	2128.62485319	409.262101591	6.24021460542	0.075183308499
464.462749246	1297.54188342	2138.00463266	376.0	-1.93407940643	-0.554741776856	-0.0998814866503	372.260750092	1434.14489367	2096.65392535	290.248281588	7.83850167446	0.0944397792103
464.462749246	1297.54188342	2138.00463266	376.0	-15.1115923974	-0.472217946863	-0.0850230368857	386.34849813	1138.97585426	1814.91808714	289.593734743	3.08814347896	0.0372065479393
464.462749246	1297.54188342	2138.00463266	376.0	-2.21032843915	0.409418073988	0.0737158937681	510.31504821	1189.2618168	2090.74770824	391.170843229	5.72720596677	0.0690024815273
464.462749246	1297.54188342	2138.00463266	376.0	1.20766946835	-0.193990908275	-0.0349281433696	420.09684151	1401.95460233	2163.82466184	341.773218001	8.18295356707	0.0985898020129
464.462749246	1297.54188342	2138.00463266	376.0	7.02490014645	0.0841604311476	0.0151531204803	458.633126549	1392.67175433	2288.19732323	436.89244235	9.10788231926	0.109733521919
464.462749246	1297.54188342	2138.00463266	376.0	-7.73862744829	-0.339713255329	-0.0611655123026	403.628357733	1191.60112436	1972.55241931	377.322937225	4.61432446244	0.0555942706318
464.462749246	1297.54188342	2138.00463266	376.0	3.48425438407	0.847730938531	0.152634306541	574.531767075	1329.5808543	2212.49815281	308.385531432	8.96995671976	0.108071767708
464.462749246	1297.54188342	2138.00463266	376.0	-2.60035522706	0.614851369427	0.110704243685	542.266146987	1153.19518422	2082.40891744	386.947586237	5.58607638532	0.0673021251244
464.462749246	1297.54188342	2138.00463266	376.0	17.2317457492	0.80475882342	0.14489715942	559.850194795	1603.30260654	2506.42015507	343.267353736	16.5662490286	0.19959336179
464.462749246	1297.54188342	2138.00463266	376.0	1.36204691646	0.265204661557	0.0477502091388	485.00032848	1360.42972062	2167.12525884	321.695209738	8.17605514788	0.0985066885287
464.462749246	1297.54188342	2138.00463266	376.0	-9.78467705978	-0.32052382161	-0.057710446815	405.770901755	1222.03796762	1928.80778383	300.99891446	4.53112515421	0.0545918693278
464.462749246	1297.54188342	2138.00463266	376.0	-18.564228692	-0.430740484411	-0.0775550025947	393.558782776	1041.80918114	1741.10056321	305.732599293	1.68396662804	0.0202887545547
464.462749246	1297.54188342	2138.00463266	376.0	3.43291224964	0.476852408589	0.0858574736386	516.87170156	1342.3697245	2211.4004556	352.159029537	8.47033457971	0.102052223852
464.462749246	1297.54188342	2138.00463266	376.0	-7.86335590107	0.762770511634	0.137337146495	568.296885277	975.771841131	1969.88571922	425.816992808	3.61831808198	0.0435941937588
464.462749246	1297.54188342	2138.00463266	376.0	-11.3208872186	0.393130801434	0.0707833635999	509.245857385	1041.63221618	1895.96353947	345.085465905	3.47911167601	0.0419170081447
464.462749246	1297.54188342	2138.00463266	376.0	9.10575218418	0.196791479178	0.0354323873205	472.221116784	1463.40843137	2332.6860362	397.05648804	11.1257961214	0.134045736402
464.462749246	1297.54188342	2138.00463266	376.0	10.0057734373	0.856021977884	0.15412711161	575.118273776	1362.61030522	2351.92853229	414.199953293	10.4212203036	0.125556871128
464.462749246	1297.54188342	2138.00463266	376.0	0.957249986064	0.334126885476	0.0601596840973	498.109162955	1278.60454941	2158.47068171	381.756969349	6.75340678367	0.0813663467912
464.462749246	1297.54188342	2138.00463266	376.0	9.38197866019	0.681735370327	0.122746735745	545.625967243	1415.42411506	2338.59177105	377.541688748	11.1318358193	0.134118503847
464.462749246	1297.54188342	2138.00463266	376.0	-2.29116612718	-0.184078938066	-0.0331434890287	424.366566681	1264.39415835	2089.01939472	400.258669694	5.8416732895	0.0703816058976
464.462749246	1297.54188342	2138.00463266	376.0	-3.94928489895	0.0961314633349	0.017308509783	463.808367255	1223.40187948	2053.56873857	366.358491833	5.54730008503	0.0668349407834
464.462749246	1297.54188342	2138.00463266	376.0	6.20439830983	0.841118264684	0.151443691877	574.771730739	1307.30156449	2270.65495596	388.581660723	8.82086584682	0.10627549213
464.462749246	1297.54188342	2138.00463266	376.0	5.30479865137	0.677389512621	0.121964262265	548.063607031	1328.34609547	2251.42147358	375.011771079	8.80469399402	0.10608065053
464.462749246	1297.54188342	2138.00463266	376.0	-3.64478611793	0.166744190149	0.0300223604877	474.107794827	1209.58345271	2060.07893661	376.387689075	5.54106740535	0.0667598482573
464.462749246	1297.54188342	2138.00463266	376.0	4.96016260763	0.309565235538	0.0557373488545	493.416434834	1316.06152967	2244.053139	434.575174495	7.77475249608	0.0936717168203
464.462749246	1297.54188342	2138.00463266	376.0	-11.1262088202	0.167631668619	0.0301821513537	476.310200816	1037.90449689	1900.12577265	385.911074938	3.23850116711	0.0390180863508
464.462749246	1297.54188342	2138.00463266	376.0	-5.41493437201	0.246125372448	0.0443149752338	486.373754679	1128.83841142	2022.23308493	407.020918836	4.8154673582	0.0580176790145
464.462749246	1297.54188342	2138.00463266	376.0	-3.72822413373	-0.191107266158	-0.0344089424122	422.058660177	1340.54573846	2058.29502797	295.690629327	6.39046638084	0.0769935708535
464.462749246	1297.54188342	2138.00463266	376.0	-8.87968225556	0.766950523526	0.138089759367	566.715742273	1078.73628739	1948.15661467	302.704585015	4.37077405401	0.0526599283615
464.462749246	1297.54188342	2138.00463266	376.0	15.4340425613	-0.140099065839	-0.0252248948215	422.760988205	1592.87550698	2467.98517763	452.34868245	14.0618734004	0.169420161451
464.462749246	1297.54188342	2138.00463266	376.0	13.657509636	-0.0252979322896	-0.00455490318503	439.544746891	1534.37023297	2430.00282139	456.087841528	12.7345328945	0.153428107163
464.462749246	1297.54188342	2138.00463266	376.0	17.9349816963	0.876089283743	0.157740238341	574.594818402	1480.54590637	2521.4553722	466.314647426	13.9041104113	0.167519402545
464.462749246	1297.54188342	2138.00463266	376.0	-0.0615762602198	-0.00256673189317	-0.000462141140289	449.887371206	1226.48481537	2136.68812937	460.315942791	5.92146189589	0.0713429144083
464.462749246	1297.54188342	2138.00463266	376.0	-0.396708110784	-0.0108673857177	-0.00195667729882	448.461668464	1277.14270005	2129.52299488	403.918626365	6.22368276439	0.0749841296914
464.462749246	1297.54188342	2138.00463266	376.0	12.0894856643	0.317922409775	0.0572420615367	490.107683085	1450.27454515	2396.47839623	456.096167994	11.3550509183	0.136807842389
464.462749246	1297.54188342	2138.00463266	376.0	7.4919527311	0.257756058543	0.0464090850816	481.913800923	1429.58662419	2298.18292913	386.68250402	10.3278276955	0.124431658982
464.462749246	1297.54188342	2138.00463266	376.0	1.06343957488	0.443782806638	0.0799032781127	514.955093115	1260.70293333	2160.74102004	385.082993596	6.65905587801	0.0802295888917
464.462749246	1297.54188342	2138.00463266	376.0	-5.48133348869	0.295237165588	0.0531575739265	494.319735287	1080.49921089	2020.81346874	445.994522568	4.41021569012	0.0531351287967
464.462749246	1297.54188342	2138.00463266	376.0	-15.0768501003	-0.693786836048	-0.124916607139	360.836144985	1018.2418698	1815.66087906	436.582864278	1.47686194024	0.0177935173523
464.462749246	1297.54188342	2138.00463266	376.0	16.9782152175	0.757670186957	0.136418830925	554.240651694	1531.19912237	2500.99966056	415.559886498	14.7357618253	0.1775392991
464.462749246	1297.54188342	2138.00463266	376.0	-5.38485001137	-0.542006387151	-0.09758847446	376.762352663	1241.65960819	2022.87628996	404.454329105	5.13428343824	0.0618588366053
464.462749246	1297.54188342	2138.00463266	376.0	8.37898749067	0.11988224161	0.021584847247	462.218818561	1436.4269803	2317.14777338	418.501974526	10.280609796	0.123862768626
464.462749246	1297.54188342	2138.00463266	376.0	10.7128806721	0.136409620995	0.0245606087495	461.720457917	1535.72579781	2367.04651772	369.600261996	12.8300978311	0.154579491941
464.462749246	1297.54188342	2138.00463266	376.0	6.10237075787	-0.395752036552	-0.0712553180683	389.566366368	1569.32305602	2268.47360217	309.584179776	12.057976722	0.145276827975
464.462749246	1297.54188342	2138.00463266	376.0	-14.587536392	0.363768133606	0.065496603098	505.160205755	1015.39813118	1826.12242881	305.564091877	2.74775497859	0.0331054816698
464.462749246	1297.54188342	2138.00463266	376.0	-1.38277288136	0.306591565079	0.055201938257	495.088832059	1165.72847788	2108.4408844	447.623574463	5.57215157999	0.0671343563854
464.462749246	1297.54188342	2138.00463266	376.0	-10.8250625621	-0.742528532399	-0.133692569751	350.676392814	1273.68481363	1906.5642936	282.203087148	4.47921333174	0.0539664256837
464.462749246	1297.54188342	2138.00463266	376.0	-12.5066578477	-0.0825281037768	-0.0148592192612	441.171550337	1030.88420142	1870.61170849	398.555956734	2.715304722	0.0327145147229
464.462749246	1297.54188342	2138.00463266	376.0	-15.3985647614	-0.196980497917	-0.0354664202227	426.090898238	1006.4270437	1808.7826047	376.264662758	1.93871450442	0.0233580060774
464.462749246	1297.54188342	2138.00463266	376.0	17.9609470854	0.678623995863	0.122186531484	541.543884702	1545.47384215	2522.01051342	434.992786565	14.9711070693	0.180374783968
464.462749246	1297.54188342	2138.00463266	376.0	-8.70099375459	0.619878757184	0.111609426933	545.392724996	988.379825386	1951.9769831	418.204432721	3.49000116631	0.0420482068231
464.462749246	1297.54188342	2138.00463266	376.0	-7.8965496031	0.0238520706587	0.00429457519963	454.787030909	1095.57900049	1969.17603633	418.810004934	4.0420391618	0.0486992670096
464.462749246	1297.54188342	2138.00463266	376.0	-5.50155706163	-0.655322216114	-0.117991036391	362.297395706	1234.92463049	2020.38108782	423.159061618	4.9931749854	0.0601587347639
464.462749246	1297.54188342	2138.00463266	376.0	-17.0174999208	-0.72955447385	-0.131356585137	353.884748494	1106.60411297	1774.16969599	313.680834532	2.3394057259	0.0281856111554
464.462749246	1297.54188342	2138.00463266	376.0	-12.1053304095	-0.513943589288	-0.0925357560836	383.34591218	1037.3736005	1879.19210771	458.472595033	2.28826240814	0.0275694266041
464.462749246	1297.54188342	2138.00463266	376.0	-6.25806410355	-0.0976538294147	-0.0175826124261	437.396280122	1125.02645218	2004.20693221	441.784199913	4.38021478245	0.0527736720777
464.462749246	1297.54188342	2138.00463266	376.0	-7.16891341221	0.458050856733	0.082472246441	518.336519224	1097.84325298	1984.7329318	368.553159593	4.5372876976	0.0546661168386
464.462749246	1297.54188342	2138.00463266	376.0	-4.58531673913	-0.744740301326	-0.134090799663	349.085293645	1406.18692566	2039.97034836	284.69812905	6.66287435671	0.0802755946591
464.462749246	1297.54188342	2138.00463266	376.0	2.2757941096	0.305605647431	0.0550244233761	494.600796832	1243.85171476	2186.66121616	448.208704569	6.47781850547	0.07804600609
464.462749246	1297.54188342	2138.00463266	376.0	-8.53062959615	-0.474173060979	-0.085375055992	386.649589131	1129.89654229	1955.6193767	439.07324528	3.83873305686	0.0462497958657
464.462749246	1297.54188342	2138.00463266	376.0	2.76692983096	-0.728523388392	-0.131170937773	352.212554646	1376.48880746	2197.16172063	468.460358527	6.99727776483	0.0843045513835
464.462749246	1297.54188342	2138.00463266	376.0	2.3179930455	-0.253025749021	-0.0455573908932	412.227680019	1406.11678647	2187.56343136	369.218964875	8.29517285812	0.0999418416641
464.462749246	1297.54188342	2138.00463266	376.0	6.96282959763	0.30234108775	0.0544366380537	489.517083863	1394.8321865	2286.87025202	402.520981659	9.598324094	0.115642458964
464.462749246	1297.54188342	2138.00463266	376.0	-9.95412940758	0.341047716572	0.0614057826021	500.068373807	1125.90116701	1925.18488479	299.215343967	4.25604949285	0.0512777047332
464.462749246	1297.54188342	2138.00463266	376.0	1.86534522749	-0.392462408161	-0.0706630191143	396.013340032	1330.10002296	2177.88580004	451.772437047	6.6317892537	0.0799010753458
464.462749246	1297.54188342	2138.00463266	376.0	-4.09392585521	0.628208015367	0.113109113318	545.329937301	1063.16155599	2050.47630822	441.984814928	4.72944413868	0.0569812546829
464.462749246	1297.54188342	2138.00463266	376.0	13.9557964394	0.460127085679	0.0828460723225	509.479279206	1501.25481189	2436.38020706	425.646115963	13.0427350081	0.157141385639
464.462749246	1297.54188342	2138.00463266	376.0	-13.2195692323	0.510368566367	0.0918920717261	526.656223423	1042.72339718	1855.36963006	285.990009454	3.29107609237	0.0396515191852
464.462749246	1297.54188342	2138.00463266	376.0	-4.90718893177	-0.497374485589	-0.0895524821011	382.244737443	1302.5892495	2033.08870597	348.254719024	5.59477953804	0.0674069823861
464.462749246	1297.54188342	2138.00463266	376.0	5.84038169298	0.693634559558	0.124889189693	549.517736995	1354.83773573	2262.87226382	358.516791098	9.45353195376	0.113897975346
464.462749246	1297.54188342	2138.00463266	376.0	-11.6262984126	-0.464406052462	-0.0836165020637	386.9075735	1195.30238309	1889.43383399	307.2238774	4.03549549714	0.0486204276764
464.462749246	1297.54188342	2138.00463266	376.0	-5.42048906809	-0.629978622383	-0.113427911844	364.688331351	1353.73139188	2022.11432527	303.694602044	5.83862644769	0.0703448969601
464.462749246	1297.54188342	2138.00463266	376.0	9.214887889	0.848010286152	0.152684603196	575.765804027	1314.50063142	2335.01936262	444.752927182	9.27343578677	0.111728142009
464.462749246	1297.54188342	2138.00463266	376.0	-7.0641592329	-0.516860411038	-0.0930609310476	379.893212914	1250.20501106	1986.972581	356.874357029	5.00715446073	0.0603271621775
464.462749246	1297.54188342	2138.00463266	376.0	2.39911569465	0.556804751918	0.100252926165	532.936641377	1232.34296391	2189.29783736	424.018232066	6.59475188163	0.0794548419474
464.462749246	1297.54188342	2138.00463266	376.0	-2.61456664667	0.092542673379	0.0166623466653	463.176197259	1257.22955943	2082.10507663	361.699319942	5.89697083434	0.0710478413776
464.462749246	1297.54188342	2138.00463266	376.0	-15.0266990381	-0.731860232589	-0.131771737953	352.601079454	1179.2692781	1816.73311109	284.862753534	3.25646205813	0.0392344826281
464.462749246	1297.54188342	2138.00463266	376.0	-0.98470899493	0.425897288647	0.0766829831918	513.235153303	1142.55412177	2116.95150873	461.162233662	5.52399491702	0.0665541556267
464.462749246	1297.54188342	2138.00463266	376.0	-10.7663458515	0.141384567818	0.0254563499853	470.999761638	1113.44420581	1907.81965959	323.375692141	3.94448944301	0.0475239691929
464.462749246	1297.54188342	2138.00463266	376.0	10.6770329214	-0.0883402440612	-0.0159056975263	430.460694309	1552.84619687	2366.28009115	382.973199971	12.771809326	0.153877220795
464.462749246	1297.54188342	2138.00463266	376.0	20.9677848444	0.845341177459	0.152204029071	567.786798616	1550.49495318	2586.296844	468.015092212	15.761268176	0.189894797302
464.462749246	1297.54188342	2138.00463266	376.0	-4.45845335907	-0.371362837083	-0.066864032604	399.119882072	1245.83697025	2042.6826933	397.725840981	5.3715404262	0.0647173545325
464.462749246	1297.54188342	2138.00463266	376.0	5.21915935431	-0.590871638132	-0.106386683135	364.830968425	1578.25708231	2249.59050144	306.502450704	11.8204306142	0.142414826677
464.462749246	1297.54188342	2138.00463266	376.0	-2.55084047146	0.353205182243	0.0635947393307	501.758012968	1198.64967659	2083.46754521	383.059855653	5.71136022274	0.0688115689487
464.462749246	1297.54188342	2138.00463266	376.0	15.6155875014	0.561676896231	0.101130157766	524.862972953	1498.03979768	2471.86661686	448.963846228	13.3487850726	0.160828735814
464.462749246	1297.54188342	2138.00463266	376.0	-2.95860034821	0.388673008258	0.0699807360926	507.953222062	1106.03161694	2074.74962016	460.764781158	4.98831478709	0.0601001781577
464.462749246	1297.54188342	2138.00463266	376.0	-7.62805077245	0.674136967375	0.121378640147	551.731367602	1102.32201455	1974.91655377	320.863171618	4.649457584	0.0560175612531
464.462749246	1297.54188342	2138.00463266	376.0	-6.88822966015	-0.26894559788	-0.0484237662729	412.923551507	1217.32196957	1990.73396342	360.488442343	4.94628576766	0.0595938044297
464.462749246	1297.54188342	2138.00463266	376.0	-7.56833936054	-0.147458149603	-0.0265499009008	431.337342515	1076.90375806	1976.19318652	467.952085941	3.67888612285	0.0443239291909
464.462749246	1297.54188342	2138.00463266	376.0	13.7476996022	0.321685514152	0.0579196100381	486.566857011	1601.23570911	2431.93108704	344.128520921	15.06179893	0.181467456988
464.462749246	1297.54188342	2138.00463266	376.0	-5.08059659229	0.387096407236	0.0696968684257	506.791787737	1184.22018021	2029.38124215	338.369274204	5.3224288689	0.0641256490229
464.462749246	1297.54188342	2138.00463266	376.0	-1.91093431162	0.659228222253	0.118694314414	549.151883573	1177.12988507	2097.14876855	370.866999906	5.83631544049	0.0703170534999
464.462749246	1297.54188342	2138.00463266	376.0	-1.8552092021	0.170241023603	0.0306519667993	474.519226806	1241.47826325	2098.34017398	382.342683918	5.94296113536	0.0716019413899
464.462749246	1297.54188342	2138.00463266	376.0	2.78924443635	-0.19723751012	-0.0355126953763	417.65064767	1470.47291842	2197.63880793	309.515241839	9.80705864613	0.118157333086
464.462749246	1297.54188342	2138.00463266	376.0	-3.96422690532	-0.756858703974	-0.136272723078	348.920152041	1321.59314215	2053.24927778	382.735983582	5.7165374998	0.0688739457808
464.462749246	1297.54188342	2138.00463266	376.0	-11.7736916755	0.105401657535	0.0189776120877	465.433242858	1132.65980676	1886.2825592	288.189509586	3.88823447878	0.0468461985395
464.462749246	1297.54188342	2138.00463266	376.0	-19.7158385655	-0.698544236713	-0.125773179098	361.530373182	975.977940379	1716.47909076	378.970777204	0.313003679005	0.00377112866271
464.462749246	1297.54188342	2138.00463266	376.0	11.8318279949	0.46599132714	0.0839019314261	509.463083001	1528.36660314	2390.96966332	353.139977177	13.477650173	0.162381327386
464.462749246	1297.54188342	2138.00463266	376.0	12.199313041	0.8256617667	0.148660743014	567.716069806	1435.18610822	2398.82651063	395.92433261	12.2032147336	0.147026683538
464.462749246	1297.54188342	2138.00463266	376.0	-9.39235134762	0.490039466878	0.0882318089445	524.361228925	1027.77447328	1937.19572573	385.060023534	3.68192210428	0.0443605072805
464.462749246	1297.54188342	2138.00463266	376.0	-8.74587242815	-0.601522079933	-0.108304299592	368.871320465	1256.31625389	1951.01747498	325.829900627	4.77356665473	0.0575128512618
464.462749246	1297.54188342	2138.00463266	376.0	6.17423666713	-0.202764985676	-0.0365079196391	415.253802701	1541.19644162	2270.01009864	313.55985432	11.776331199	0.141883508422
464.462749246	1297.54188342	2138.00463266	376.0	-5.06599541028	-0.129265862322	-0.0232743720422	431.691009232	1279.61419459	2029.6934161	318.388212274	5.57849780668	0.0672108169479
464.462749246	1297.54188342	2138.00463266	376.0	4.77104487035	0.181010401908	0.0325909978228	471.090798246	1421.2743056	2240.00979302	347.644689169	9.69472815158	0.116803953634
464.462749246	1297.54188342	2138.00463266	376.0	12.8125393976	-0.557072317628	-0.100301101481	369.091401217	1588.16846545	2411.93731855	454.677451875	12.9055032515	0.155487990982
464.462749246	1297.54188342	2138.00463266	376.0	16.7909453042	0.440986792381	0.0793998545879	504.17530451	1600.17702336	2496.99582113	392.643493268	15.61486529	0.188130907108
464.462749246	1297.54188342	2138.00463266	376.0	14.435505063	0.488591397703	0.08797108349	513.463758979	1510.72538197	2446.63639966	422.447258714	13.3761366058	0.161158272359
464.462749246	1297.54188342	2138.00463266	376.0	-10.8737968908	0.118422738678	0.0213220631397	467.447045835	1129.23070756	1905.52235139	308.844597999	4.0212548913	0.048448854112
464.462749246	1297.54188342	2138.00463266	376.0	-15.5553448984	0.217246318583	0.039115289626	484.75716056	981.698775862	1805.43063811	338.974701687	2.11662538153	0.0255015106209
464.462749246	1297.54188342	2138.00463266	376.0	-11.8677900992	0.709405892401	0.127728824703	558.15643646	1024.83913029	1884.27073055	301.275163802	3.51897268671	0.0423972612857
464.462749246	1297.54188342	2138.00463266	376.0	12.610045611	-0.30467112425	-0.0548561620903	401.854355949	1555.66635469	2407.60799201	450.087281369	12.5875237964	0.15165691321
464.462749246	1297.54188342	2138.00463266	376.0	8.07037037415	0.247009568253	0.0444741750545	478.841880478	1477.91338963	2310.54952514	353.794255028	11.4509209524	0.137962903041
464.462749246	1297.54188342	2138.00463266	376.0	-1.10247372246	0.224531959732	0.0404270723319	482.752670727	1195.1002509	2114.4336934	436.580771779	5.75840354296	0.0693783559392
464.462749246	1297.54188342	2138.00463266	376.0	11.6225024208	-0.564203716441	-0.101585112791	368.75706444	1558.40283046	2386.49427285	459.334377949	12.0696530222	0.145417506292
464.462749246	1297.54188342	2138.00463266	376.0	3.05854765709	0.832090573483	0.149818252338	576.288799078	1232.72556061	2203.39652326	394.382163575	7.06264751655	0.0850921387536
464.462749246	1297.54188342	2138.00463266	376.0	-8.3679897109	0.849295748351	0.152916051198	579.951588121	1091.28872283	1959.09662498	287.856314035	4.5521225907	0.0548448504904
464.462749246	1297.54188342	2138.00463266	376.0	-3.94453446793	0.144458944218	0.0260098927292	471.733001488	1121.89611828	2053.670303	460.041183229	4.80436025983	0.0578838585522
464.462749246	1297.54188342	2138.00463266	376.0	-13.5209630205	-0.409850141328	-0.0737936876715	396.051632827	1067.78911717	1848.9258169	385.085066905	2.67208615345	0.0321938090777
464.462749246	1297.54188342	2138.00463266	376.0	1.92712633987	-0.614685852916	-0.110674442369	363.475174587	1496.7310938	2179.20668309	319.000414694	9.56740997215	0.115269999664
464.462749246	1297.54188342	2138.00463266	376.0	-5.11994518559	-0.715613167739	-0.128846447198	353.993236219	1353.51302696	2028.53996741	321.033704229	5.80486119222	0.0699380866532
464.462749246	1297.54188342	2138.00463266	376.0	-6.20931568038	0.433717027281	0.0780909303711	513.59781319	1202.31274429	2005.24917576	289.338618284	5.23442115434	0.0630653151126
464.462749246	1297.54188342	2138.00463266	376.0	-5.09840713419	0.0424868901912	0.00764978217342	456.852664746	1141.6447311	2029.00045194	430.503056094	4.78214902473	0.05761625331
464.462749246	1297.54188342	2138.00463266	376.0	-10.1803503548	0.364625761429	0.0656510193426	506.769949734	982.153703906	1920.34827046	431.424616815	2.92731639504	0.0352688722294
464.462749246	1297.54188342	2138.00463266	376.0	-11.4028791793	-0.303564426293	-0.0546569006649	408.43364897	1172.25550009	1894.21054755	313.521398495	3.99959502478	0.0481878918648
464.462749246	1297.54188342	2138.00463266	376.0	5.12164410426	0.813186441583	0.14641455556	571.845309977	1270.62063348	2247.50562088	405.039677419	7.91498825585	0.0953613042874
464.462749246	1297.54188342	2138.00463266	376.0	1.55375256839	-0.552318876652	-0.0994452424653	370.93105162	1507.75699252	2171.22393456	292.535890419	9.84842260902	0.118655694085
464.462749246	1297.54188342	2138.00463266	376.0	-9.42927127723	-0.715387586461	-0.128805831196	354.418092731	1252.82872456	1936.40637593	329.159558635	4.60955704871	0.0555368319122
464.462749246	1297.54188342	2138.00463266	376.0	-16.7320228204	0.188499841855	0.0339394745868	480.191532024	989.054920434	1780.27320962	311.026757167	1.99930926477	0.024088063431
464.462749246	1297.54188342	2138.00463266	376.0	6.67617145531	0.0206326015378	0.00371490845117	448.317806246	1437.87610089	2280.74148766	394.547580524	9.94768064183	0.119851573998
464.462749246	1297.54188342	2138.00463266	376.0	10.1259371497	-0.3850389456	-0.069326421606	392.424244113	1511.97579933	2354.49763802	450.097594582	11.1738683536	0.134624919923
464.462749246	1297.54188342	2138.00463266	376.0	9.12703585303	-0.0122939699901	-0.00221353438786	442.12935092	1497.96256883	2333.14108203	393.049162272	11.4915479668	0.138452385142
464.462749246	1297.54188342	2138.00463266	376.0	12.3329770735	0.457321220037	0.0823408750518	509.842765953	1473.07740908	2401.68425384	418.764078806	12.2263597611	0.14730553929
464.462749246	1297.54188342	2138.00463266	376.0	-4.71429640394	-0.426273256722	-0.0767506763993	392.066433075	1215.35901215	2037.21275715	429.787311925	5.07546117641	0.0611501346555
464.462749246	1297.54188342	2138.00463266	376.0	13.7969636392	0.510481233631	0.0919123575138	518.334877822	1456.98993736	2432.98435444	457.659539254	12.0989630062	0.145770638629
464.462749246	1297.54188342	2138.00463266	376.0	-9.89441503857	0.841303025005	0.151476958049	579.174495385	1044.62082595	1926.46158076	302.666259424	4.05017184715	0.0487972511704
464.462749246	1297.54188342	2138.00463266	376.0	5.21064380003	0.73673219656	0.132648937083	559.710441802	1271.9607965	2249.4084385	417.737200202	7.79189397995	0.0938782407222
464.462749246	1297.54188342	2138.00463266	376.0	-0.771948312733	0.0357346426786	0.00643403721256	454.656389702	1297.95091604	2121.50034197	368.893036231	6.43151207485	0.0774880972873
464.462749246	1297.54188342	2138.00463266	376.0	17.0878593681	0.887249168286	0.159749580174	574.366077142	1551.19484626	2503.34385758	377.782934173	15.5372733144	0.187196064029
464.462749246	1297.54188342	2138.00463266	376.0	7.16351384855	-0.353800916483	-0.0637020015273	396.853432547	1492.18519061	2291.16089061	402.122267447	10.5026140082	0.126537518171
464.462749246	1297.54188342	2138.00463266	376.0	-6.62515774409	0.17423322442	0.0313707642097	474.823259741	1231.262397	1996.35845317	290.272796432	5.21312907102	0.0628087839882
464.462749246	1297.54188342	2138.00463266	376.0	-0.0409482894949	-0.0297880412204	-0.00536334915744	445.032759594	1317.58734347	2137.12915634	374.509053268	6.72313092135	0.0810015773657
464.462749246	1297.54188342	2138.00463266	376.0	-7.29961288035	0.104017271017	0.0187283527219	465.576565414	1136.42009906	1981.93857111	379.941906636	4.55017666922	0.0548214056532
464.462749246	1297.54188342	2138.00463266	376.0	-1.77054082824	-0.375425940617	-0.0675955960779	398.596259342	1256.80545016	2100.15038773	444.748678229	5.7264609813	0.0689935057988
464.462749246	1297.54188342	2138.00463266	376.0	-13.3369337847	-0.662213857322	-0.119231879244	362.628838732	1110.08943496	1852.86037049	380.1420968	2.92327549228	0.0352201866539
464.462749246	1297.54188342	2138.00463266	376.0	-6.73007121853	-0.343173451299	-0.06178852202	402.710381696	1254.43284895	1994.11539823	336.972167583	5.15219170613	0.062074598869
464.462749246	1297.54188342	2138.00463266	376.0	-1.35191555717	0.608320736718	0.109528400561	539.124401451	1271.80842014	2109.10061542	298.167793833	6.77540762189	0.0816314171312
464.462749246	1297.54188342	2138.00463266	376.0	2.12616304523	-0.733252471068	-0.132022411067	348.781220281	1497.72569634	2183.46209707	336.955180445	9.42539371414	0.113558960411
464.462749246	1297.54188342	2138.00463266	376.0	-8.7137715019	-0.140260392413	-0.025253941738	432.415091798	1070.85798519	1951.70379427	448.430717289	3.51112982658	0.0423027689949
464.462749246	1297.54188342	2138.00463266	376.0	12.127579998	0.694109173223	0.12497464408	545.625340968	1477.5736246	2397.29285485	374.093889279	12.8570679405	0.154904433018
464.462749246	1297.54188342	2138.00463266	376.0	15.8139304294	0.822525926866	0.148096133753	562.657218789	1599.80270674	2476.10719785	313.647272317	16.3574480145	0.197077686921
464.462749246	1297.54188342	2138.00463266	376.0	0.297468507915	-0.581342694823	-0.104670992946	369.681800414	1412.6819992	2144.36452314	362.000723526	7.66331132437	0.0923290521009
464.462749246	1297.54188342	2138.00463266	376.0	17.4344279431	0.503403626446	0.0906380314091	513.184867451	1613.19893805	2510.75350977	384.369704266	16.1282059994	0.194315734933
464.462749246	1297.54188342	2138.00463266	376.0	13.7703447653	-0.227513454214	-0.0409638916482	411.168995158	1592.42274862	2432.41524168	428.823497898	13.7303290465	0.165425651163
464.462749246	1297.54188342	2138.00463266	376.0	-12.5882203611	-0.503433908147	-0.0906434836418	381.816467043	1190.4060497	1868.86789817	296.645381434	3.83361853174	0.0461881750812
464.462749246	1297.54188342	2138.00463266	376.0	15.0423472849	0.31213253236	0.0561995917105	486.665864734	1543.88327114	2459.61071448	429.061578598	13.8178623854	0.166480269703
464.462749246	1297.54188342	2138.00463266	376.0	-6.17470220534	0.699169386526	0.125885737581	555.600970051	1123.54596553	2005.98921346	326.842277876	4.99445458043	0.0601741515715
464.462749246	1297.54188342	2138.00463266	376.0	-11.7207385489	0.342984312771	0.0617544675498	501.970766425	1032.55912347	1887.4146995	352.884809605	3.2944746314	0.0396924654385
464.462749246	1297.54188342	2138.00463266	376.0	5.85610532861	0.843163662999	0.15181196669	577.142353543	1259.97283083	2263.20843588	426.09325151	7.84476722736	0.0945152677995
464.462749246	1297.54188342	2138.00463266	376.0	-0.652231815396	-0.109393398014	-0.0196963266139	434.906137485	1228.08504065	2124.05988623	461.0687081	5.80065489853	0.069887408416
464.462749246	1297.54188342	2138.00463266	376.0	-1.0838524372	0.0880707552997	0.0158571759632	459.229706857	1372.4949637	2114.83181734	283.10714679	7.76189988808	0.0935168661215
464.462749246	1297.54188342	2138.00463266	376.0	-13.9391097465	0.432476488937	0.0778675709285	516.601853458	979.810453926	1839.98582053	343.573513146	2.55759490498	0.0308143964456
464.462749246	1297.54188342	2138.00463266	376.0	13.1648558766	-0.0248618071777	-0.00447637867801	439.109184828	1554.07845873	2419.46986119	426.282217629	13.1665617579	0.158633274191
464.462749246	1297.54188342	2138.00463266	376.0	-0.744443322519	0.570690456902	0.102753053097	533.084055916	1281.11677025	2122.08839994	307.887573771	6.95758681777	0.083826347202
464.462749246	1297.54188342	2138.00463266	376.0	-1.63797068344	0.367163960031	0.0661080230521	503.468914866	1254.86784497	2102.98474357	344.64798373	6.16694985307	0.0743006006393
464.462749246	1297.54188342	2138.00463266	376.0	-1.93710639739	0.75852746976	0.136573185049	564.942838288	1198.85432775	2096.58920815	332.792042108	5.97874608173	0.072033085322
464.462749246	1297.54188342	2138.00463266	376.0	7.20017671671	0.364659024681	0.0656570084049	496.138926103	1465.05218512	2291.94474443	330.753633202	11.3035152602	0.136186930846
464.462749246	1297.54188342	2138.00463266	376.0	-7.37992245496	0.264585031373	0.0476386444676	488.700001512	1150.00211905	1980.22154869	341.519428123	4.74571015829	0.0571772308228
464.462749246	1297.54188342	2138.00463266	376.0	-9.8386053976	-0.332626924425	-0.0598896154888	404.63763633	1174.85027874	1927.65479347	348.166878401	4.22548729869	0.0509094855264
464.462749246	1297.54188342	2138.00463266	376.0	8.059782222	0.46696948569	0.084078049278	514.78173388	1366.49657266	2310.32314995	429.044843412	9.4332110088	0.113653144684
464.462749246	1297.54188342	2138.00463266	376.0	-12.0052060486	-0.532547568413	-0.0958854102292	378.841568568	1135.10110546	1881.33277118	367.390097156	3.46052409543	0.0416930613907
464.462749246	1297.54188342	2138.00463266	376.0	-5.38948163518	-0.497101174833	-0.0895032723863	382.302382462	1292.48840121	2022.77726563	347.98648195	5.47820516163	0.0660024718269
464.462749246	1297.54188342	2138.00463266	376.0	11.1435021438	0.42480682977	0.0764866456193	504.103033151	1501.63335027	2376.25322474	370.516841322	12.699867463	0.153010451361
464.462749246	1297.54188342	2138.00463266	376.0	5.24263854283	-0.619342323494	-0.111512841825	361.857889629	1551.83797974	2250.09248758	336.39661821	11.1866601086	0.134779037452
464.462749246	1297.54188342	2138.00463266	376.0	-15.1567411465	-0.695414981553	-0.125209755411	357.765649523	1143.08280455	1813.95280479	313.104350721	2.98187831957	0.0359262448141
464.462749246	1297.54188342	2138.00463266	376.0	-3.51058697705	0.831014113167	0.149624435212	576.950798041	1144.63571081	2062.94812046	341.361611604	5.54487690032	0.0668057457869
464.462749246	1297.54188342	2138.00463266	376.0	-16.5589997275	-0.459775572865	-0.0827827822948	391.553166735	995.033860103	1783.97245137	397.385424529	1.300592308	0.0156697868434
464.462749246	1297.54188342	2138.00463266	376.0	8.61014980844	0.62838301104	0.113140621361	538.556827406	1383.17869804	2322.09003445	400.354508996	10.2129245754	0.123047284041
464.462749246	1297.54188342	2138.00463266	376.0	-4.30668337126	-0.200442807576	-0.0360898105106	421.621943883	1310.91461872	2045.92754267	313.390980067	5.87591008941	0.0707940974628
464.462749246	1297.54188342	2138.00463266	376.0	10.5123645953	0.0545675832748	0.00982491596593	450.801082812	1518.63381163	2362.75947471	393.324580275	12.2442082245	0.147520581019
464.462749246	1297.54188342	2138.00463266	376.0	-11.3145904497	0.507930865437	0.0914531626643	526.143583507	1061.72293023	1896.09816468	308.231650943	3.73141512343	0.044956808716
464.462749246	1297.54188342	2138.00463266	376.0	-10.83940592	-0.544245304163	-0.0979915923953	377.01137935	1162.00596978	1906.25763194	367.240282815	3.84562605125	0.046332843991
464.462749246	1297.54188342	2138.00463266	376.0	8.03846671843	-0.379709133034	-0.0683667866463	391.911648818	1560.8975608	2309.8674235	357.05821388	12.1286930132	0.146128831485
464.462749246	1297.54188342	2138.00463266	376.0	-1.82834221838	0.206034763444	0.0370966444804	480.175585232	1174.44640566	2098.91459133	444.29260044	5.51650937569	0.0664639683819
464.462749246	1297.54188342	2138.00463266	376.0	1.92038629783	-0.275237510107	-0.0495566276751	409.148671585	1410.2201721	2179.06258068	359.693736992	8.29727328386	0.0999671479984
464.462749246	1297.54188342	2138.00463266	376.0	-1.7572474571	0.298718935435	0.0537844680293	493.876340906	1169.25572994	2100.43460062	437.302529781	5.55732197157	0.0669556864045
464.462749246	1297.54188342	2138.00463266	376.0	-13.8152580718	-0.509057891123	-0.0916560841058	382.845031706	1078.57703294	1842.63377507	381.211710432	2.65951660787	0.0320423687695
464.462749246	1297.54188342	2138.00463266	376.0	13.7043157235	0.394439677998	0.0710190273672	497.34579245	1592.74183483	2431.00353771	340.915910421	15.0133202352	0.180883376327
464.462749246	1297.54188342	2138.00463266	376.0	-1.90501683437	0.440838960046	0.0793732373147	513.217840558	1286.57507897	2097.27528449	297.482364961	6.67537484391	0.0804262029386
464.462749246	1297.54188342	2138.00463266	376.0	-8.72958675598	0.313925771718	0.0565224651994	496.794171208	1086.13466361	1951.36566341	368.436828587	4.13170347283	0.0497795599136
464.462749246	1297.54188342	2138.00463266	376.0	6.95646521171	0.134578123234	0.0242308468193	461.232838005	1533.98996023	2286.73418116	291.51138292	12.3302556905	0.148557297476
464.462749246	1297.54188342	2138.00463266	376.0	21.5582717643	0.798646646887	0.143796659504	558.66772461	1621.3505045	2598.92148171	418.903252598	17.4116202896	0.209778557706
464.462749246	1297.54188342	2138.00463266	376.0	3.89131036994	0.692248485608	0.124639626505	553.29841285	1256.35564578	2221.20102864	411.546970009	7.29234877887	0.0878596238418
464.462749246	1297.54188342	2138.00463266	376.0	-12.3669095136	-0.479046106476	-0.0862524498517	385.416378703	1157.46485783	1873.59953434	330.718297815	3.65008109341	0.0439768806436
464.462749246	1297.54188342	2138.00463266	376.0	10.9192931386	-0.215575616493	-0.0388144790229	412.389265493	1604.4548211	2371.45962582	354.615539231	13.7581314038	0.165760619323
464.462749246	1297.54188342	2138.00463266	376.0	12.895424068	0.845213173554	0.152180981915	569.452078468	1478.66013395	2413.70939664	365.597184218	13.3190213166	0.160470136344
464.462749246	1297.54188342	2138.00463266	376.0	-8.30514072195	0.471657731011	0.0849221697895	519.872904009	1129.15812136	1960.44033928	311.409313907	4.59519866566	0.0553638393453
464.462749246	1297.54188342	2138.00463266	376.0	-3.97162988409	0.728703011262	0.131203278945	560.348765454	1141.35714201	2053.09100175	351.385094285	5.41361715324	0.0652243030511
464.462749246	1297.54188342	2138.00463266	376.0	-11.5169170869	0.418415164852	0.0753358237041	513.465415094	1023.24274477	1891.77241181	355.064251939	3.30509604905	0.0398204343259
464.462749246	1297.54188342	2138.00463266	376.0	9.9777397236	0.786146925217	0.141546079441	561.332419214	1433.83175787	2351.32917019	356.164993101	11.8482281616	0.142749736887
464.462749246	1297.54188342	2138.00463266	376.0	-8.43115124774	-0.368680705057	-0.066381113622	400.220710883	1151.0106764	1957.7462284	406.514841118	4.1634318901	0.0501618300012
464.462749246	1297.54188342	2138.00463266	376.0	-11.1738901561	-0.628007985671	-0.113073097888	366.239897614	1164.40274411	1899.10634348	368.463701756	3.76300064818	0.0453373572069
464.462749246	1297.54188342	2138.00463266	376.0	-12.0469154333	-0.734986421726	-0.132334609601	353.6032529	1100.11927317	1880.44102261	426.718496537	2.86825799348	0.0345573252227
464.462749246	1297.54188342	2138.00463266	376.0	3.61656706897	0.509530605564	0.0917411965366	524.209578203	1283.049611	2215.32700414	408.067814938	7.40168484831	0.0891769258832
464.462749246	1297.54188342	2138.00463266	376.0	7.90686624699	-0.30336582821	-0.0546211429979	402.83243689	1515.46504147	2307.05379932	388.756320957	11.2067821943	0.135021472221
464.462749246	1297.54188342	2138.00463266	376.0	11.4286091549	0.689786431088	0.124196332569	547.757089456	1394.51072359	2382.34882584	440.081012795	10.8709096516	0.130974815079
464.462749246	1297.54188342	2138.00463266	376.0	-2.34079996395	0.355564483445	0.0640195324892	501.855465518	1244.9598326	2087.95822099	341.142922875	5.9798639825	0.072046554006
464.462749246	1297.54188342	2138.00463266	376.0	8.6412866804	0.840417922344	0.151317594949	571.553290776	1387.24763323	2322.75574221	363.954818201	10.7931962466	0.130038508995
464.462749246	1297.54188342	2138.00463266	376.0	-5.76258330536	-0.0975102541225	-0.0175567616353	436.9306945	1164.16820208	2014.80033463	413.701438057	4.79200202754	0.0577349641873
464.462749246	1297.54188342	2138.00463266	376.0	4.29069223594	-0.0352698178681	-0.00635034531295	441.373788524	1411.73242355	2229.73983144	376.633619368	9.02137833318	0.108691305219
464.462749246	1297.54188342	2138.00463266	376.0	0.187298363725	-0.306526964612	-0.0551903069161	407.729501396	1283.58952557	2142.00908036	450.69005339	6.15049407301	0.0741023382291
464.462749246	1297.54188342	2138.00463266	376.0	6.91201336256	0.158957599075	0.0286203815404	466.432397257	1473.45772377	2285.78379856	345.893677539	11.0419478421	0.13303551617
464.462749246	1297.54188342	2138.00463266	376.0	7.01886520573	-0.33632290654	-0.0605550785993	399.821316481	1465.25677501	2288.06829592	422.990204433	9.90622432114	0.119352100255
464.462749246	1297.54188342	2138.00463266	376.0	-1.02005819054	0.303445368182	0.0546354642028	494.093965811	1253.08080807	2116.19574129	369.020967412	6.17644718088	0.0744150262757
464.462749246	1297.54188342	2138.00463266	376.0	-3.26437698398	0.132539360903	0.0238637668173	468.968688021	1243.53161063	2068.21210152	355.711802865	5.75990302636	0.0693964220043
464.462749246	1297.54188342	2138.00463266	376.0	8.7621455064	-0.363493682238	-0.0654471880155	393.686375304	1576.3797653	2325.33970951	355.273568909	12.5954710246	0.151752662947
464.462749246	1297.54188342	2138.00463266	376.0	8.51009544068	0.697258348181	0.125541654336	545.355004402	1490.78199969	2319.95086743	283.813863338	12.714645433	0.153188499193
464.462749246	1297.54188342	2138.00463266	376.0	6.10016571985	-5.59249918375e-07	-1.00693179398e-07	444.817846384	1458.03782458	2268.42645835	365.570787389	10.2963336949	0.124052213192
464.462749246	1297.54188342	2138.00463266	376.0	7.81886545601	0.560481113521	0.100914856594	528.763275969	1367.59266958	2305.17233833	408.816392785	9.64068534254	0.116152835452
464.462749246	1297.54188342	2138.00463266	376.0	12.0317639665	-0.484388064391	-0.0872142715864	378.08470949	1593.15036929	2395.24430366	424.009224878	13.095352635	0.157775332952
464.462749246	1297.54188342	2138.00463266	376.0	-18.5002361817	-0.583955431684	-0.1051414173	373.838843574	1040.40937357	1742.46872605	328.220508901	1.52540574659	0.0183783824891
464.462749246	1297.54188342	2138.00463266	376.0	-14.7400793518	-0.755896399904	-0.136099459832	352.66174725	1024.44937088	1822.86105326	445.749935133	1.51646569332	0.0182706710038
464.462749246	1297.54188342	2138.00463266	376.0	12.2882328295	0.521223114909	0.0938464376861	519.4116541	1472.16591061	2400.72761983	409.150055125	12.3474574806	0.148764547959
464.462749246	1297.54188342	2138.00463266	376.0	-8.43241690773	-0.258723932504	-0.046583351189	414.44809752	1191.83969205	1957.71916853	351.431378964	4.57928608882	0.0551721215521
464.462749246	1297.54188342	2138.00463266	376.0	11.6399932329	-0.0118973468978	-0.00214212223582	439.793116629	1597.7317896	2386.86822722	349.343320991	14.0708545007	0.169528367479
464.462749246	1297.54188342	2138.00463266	376.0	-4.31462438121	0.169459969812	0.0305113377407	474.659216915	1184.44686381	2045.75776351	386.651682786	5.30178888201	0.063876974482
464.462749246	1297.54188342	2138.00463266	376.0	13.4831467609	-0.338188976325	-0.0608910652368	396.405387983	1610.31340478	2426.27493504	419.556142277	13.9199703901	0.167710486627
464.462749246	1297.54188342	2138.00463266	376.0	-6.20621004256	0.715701573944	0.128862364772	559.685409269	1026.89089896	2005.31557444	418.739266214	4.26681147557	0.0514073671755
464.462749246	1297.54188342	2138.00463266	376.0	-6.7077235858	0.00693228465875	0.00124816072358	450.835207199	1237.22325777	1994.59319165	306.534726683	5.18761760287	0.062501416902
464.462749246	1297.54188342	2138.00463266	376.0	-2.79791970576	-0.408912590948	-0.0736248813374	394.287945917	1231.26607388	2078.18497974	452.630959937	5.40516060952	0.0651224169821
464.462749246	1297.54188342	2138.00463266	376.0	9.63177378693	0.686564795288	0.123616275709	548.413868349	1361.83128324	2343.93240244	433.687250849	9.96784605577	0.120094530792
464.462749246	1297.54188342	2138.00463266	376.0	-5.08995942011	0.422914922219	0.0761460068814	512.083176422	1200.39302212	2029.18106446	316.704865915	5.40851673671	0.0651628522496
464.462749246	1297.54188342	2138.00463266	376.0	-2.44592768132	-0.698842227984	-0.12582683255	356.139271878	1359.74684927	2085.71058552	369.824464378	6.24871206056	0.0752856874766
464.462749246	1297.54188342	2138.00463266	376.0	11.0468888757	0.26480888558	0.0476789495102	481.906135171	1466.535639	2374.18762859	425.745854423	11.526339841	0.13887156435
464.462749246	1297.54188342	2138.00463266	376.0	-13.7030796869	-0.357922246502	-0.064444048704	401.280129743	1151.43864633	1845.03215414	292.313378065	3.46775966979	0.0417802369854
464.462749246	1297.54188342	2138.00463266	376.0	1.50216291057	-0.207654825558	-0.037388337335	420.877800487	1316.23940614	2170.12094528	433.003738652	6.62757043752	0.0798502462352
464.462749246	1297.54188342	2138.00463266	376.0	10.9802935028	0.000542586961642	9.76930071376e-05	442.506088602	1553.3690312	2372.76381643	376.888696634	12.992272381	0.156533402181
464.462749246	1297.54188342	2138.00463266	376.0	-11.5036289864	0.63273506534	0.11392421054	546.574260603	1008.81566058	1892.05651201	336.666590823	3.38069299476	0.0407312409008
464.462749246	1297.54188342	2138.00463266	376.0	-5.0723914981	0.58582337148	0.105477740634	537.571924962	1149.4568824	2029.55666745	342.527860082	5.2341208835	0.0630616973915
464.462749246	1297.54188342	2138.00463266	376.0	12.2815558268	0.00912819680509	0.00164353561489	442.586600587	1602.37701653	2400.5848652	355.621248091	14.2913757616	0.17218525014
464.462749246	1297.54188342	2138.00463266	376.0	-5.20467266865	0.379695499709	0.0683643319606	505.572419555	1196.36833581	2026.72848989	324.787734524	5.35987560472	0.0645768145146
464.462749246	1297.54188342	2138.00463266	376.0	3.95744431556	-0.110010257357	-0.0198073923941	433.389804117	1345.35988625	2222.61497546	443.8652851	7.48918142927	0.0902311015574
464.462749246	1297.54188342	2138.00463266	376.0	6.10303784135	0.558458713877	0.1005507227	532.159868516	1272.47261981	2268.48786444	463.855376122	7.53186357204	0.0907453442415
464.462749246	1297.54188342	2138.00463266	376.0	8.57573662766	0.175082167943	0.0315236168424	469.755891134	1443.56601293	2321.35427905	408.03237498	10.5764524041	0.127427137399
464.462749246	1297.54188342	2138.00463266	376.0	-7.99109379266	0.627347783212	0.112954228162	545.020444521	1058.31358635	1967.15467718	363.820646306	4.2601231111	0.0513267844711
464.462749246	1297.54188342	2138.00463266	376.0	-15.6287490895	0.00384699545009	0.000692653123892	452.452610608	1045.15467141	1803.8612531	306.253971089	2.55354515298	0.0307656042527
464.462749246	1297.54188342	2138.00463266	376.0	11.5396888981	0.155375301367	0.0279753873546	465.628508211	1491.92737762	2384.7237159	427.167830072	11.9271965556	0.14370116332
464.462749246	1297.54188342	2138.00463266	376.0	-17.5041175827	-0.606772486068	-0.109249637391	371.256314884	1032.64132171	1763.76578784	359.868151245	1.53212677518	0.0184593587371
464.462749246	1297.54188342	2138.00463266	376.0	-1.66132322212	0.590953298372	0.106401386095	536.179789822	1277.45356684	2102.48546521	288.852108551	6.79400888007	0.0818555286755
464.462749246	1297.54188342	2138.00463266	376.0	-13.1069409673	-0.284908244268	-0.0512978473655	411.393924808	1130.20641713	1857.77762758	316.177285643	3.45077757592	0.0415756334448
464.462749246	1297.54188342	2138.00463266	376.0	14.5932386695	0.483153991177	0.0869920761932	510.250464758	1602.93467693	2450.00875147	336.823609785	15.5388002731	0.187214461121
464.462749246	1297.54188342	2138.00463266	376.0	6.12573452471	0.847847344044	0.152655265402	578.680033858	1241.35889073	2268.97312059	448.934195993	7.53587623427	0.0907936895695
464.462749246	1297.54188342	2138.00463266	376.0	-6.61789108209	-0.605469756445	-0.109015080383	368.028295266	1335.4337362	1996.51381474	293.051783282	5.46818030013	0.065881690363
464.462749246	1297.54188342	2138.00463266	376.0	21.2187457402	0.676954024388	0.121885852429	539.728806762	1613.69114364	2591.66239958	438.242449184	16.8965510992	0.203572904809
464.462749246	1297.54188342	2138.00463266	376.0	5.84573970816	0.282428190066	0.0508513125794	483.133815177	1495.99481213	2262.98681844	283.858191126	11.6308468159	0.140130684529
464.462749246	1297.54188342	2138.00463266	376.0	-10.3329313352	0.73124662093	0.131661256919	561.246122652	1053.20000677	1917.08608203	302.639952607	3.96845900882	0.0478127591425
464.462749246	1297.54188342	2138.00463266	376.0	-12.7310826181	-0.686777818927	-0.123654630703	359.202274803	1130.81291803	1865.8134965	375.798303669	3.19713044471	0.0385196439121
464.462749246	1297.54188342	2138.00463266	376.0	-0.535812891391	0.614682668713	0.110673869052	542.007400456	1211.32285615	2126.54892822	373.218671612	6.16346030877	0.074258557937
464.462749246	1297.54188342	2138.00463266	376.0	-12.570953876	0.282061188926	0.0507852338723	492.562991875	1046.5006278	1869.23705642	330.173436747	3.25306739208	0.0391935830371
464.462749246	1297.54188342	2138.00463266	376.0	19.5560964803	0.923107612821	0.166205907962	579.726254427	1574.12551215	2556.11488138	402.263114804	16.4088918159	0.197697491758
464.462749246	1297.54188342	2138.00463266	376.0	-1.53079226568	0.539323063784	0.0971053409766	530.325773032	1181.68317025	2105.27622311	393.267279828	5.83831410069	0.0703411337433
464.462749246	1297.54188342	2138.00463266	376.0	-0.591900300927	-0.259465953789	-0.0467169524287	410.494578968	1426.11783311	2125.34977681	288.737364732	8.32018889345	0.10024323968
464.462749246	1297.54188342	2138.00463266	376.0	13.1833125084	0.647182725232	0.116525517687	535.67931254	1573.81292152	2419.86446483	310.372230774	15.058266757	0.181424900686
464.462749246	1297.54188342	2138.00463266	376.0	-16.1021886693	0.151573923719	0.0272909477348	473.619634092	1031.56346363	1793.73909295	288.555995233	2.47395715103	0.029806712663
464.462749246	1297.54188342	2138.00463266	376.0	-17.3793900599	-0.758181113316	-0.136510823427	352.064996887	1029.65843699	1766.43246805	384.709034179	1.31880371153	0.0158892013437
464.462749246	1297.54188342	2138.00463266	376.0	-13.90150713	0.247188120898	0.0445063235322	488.764167981	996.375983437	1840.78976621	355.649614795	2.53446449503	0.0305357168076
464.462749246	1297.54188342	2138.00463266	376.0	-2.18197978916	0.293982025144	0.0529315853698	491.746265077	1284.24979936	2091.35380369	315.35773925	6.38862154357	0.0769713438985
464.462749246	1297.54188342	2138.00463266	376.0	-9.96800043528	-0.0746583017687	-0.0134422581507	441.122037639	1084.18426284	1924.88832157	399.582021095	3.60501640523	0.0434339325931
464.462749246	1297.54188342	2138.00463266	376.0	15.4088298855	0.710733466776	0.127967855019	547.583615511	1504.1112362	2467.44612945	415.751277744	13.8351146313	0.166688128088
464.462749246	1297.54188342	2138.00463266	376.0	-3.08154542706	-0.376173691345	-0.0677302289061	397.193523538	1357.83747529	2072.12104867	317.090049851	6.52545867274	0.0786199840089
464.462749246	1297.54188342	2138.00463266	376.0	6.7990075069	-0.391843622845	-0.0705516065619	390.937518529	1533.1274119	2283.36772814	359.302797708	11.3330701402	0.136543013738
464.462749246	1297.54188342	2138.00463266	376.0	9.49138580273	0.0891276435289	0.0160474691266	456.018786441	1501.16541289	2340.93090083	383.746701499	11.8079374265	0.142264306343
464.462749246	1297.54188342	2138.00463266	376.0	5.80536556478	0.131151451692	0.023613873189	464.989113498	1397.21442214	2262.12361738	399.92008174	9.1865615099	0.110681463975
464.462749246	1297.54188342	2138.00463266	376.0	10.6348143248	0.220191880845	0.0396456393311	474.924818016	1486.11508098	2365.3774556	404.337556611	11.8469158674	0.142733926113
464.462749246	1297.54188342	2138.00463266	376.0	-5.40269356732	0.0809313314001	0.0145717197336	461.601044647	1214.99673238	2022.4947939	345.897016879	5.30295169251	0.0638909842471
464.462749246	1297.54188342	2138.00463266	376.0	-18.6092774165	-0.753826383604	-0.135726752539	352.400551205	1034.06892984	1740.13741939	353.667938343	1.23885736685	0.0149259923717
464.462749246	1297.54188342	2138.00463266	376.0	-10.0547292707	0.66255584193	0.119293453714	550.897544692	1029.96536286	1923.03405505	342.171147506	3.7882588936	0.0456416734168
464.462749246	1297.54188342	2138.00463266	376.0	14.6395994284	0.640882345206	0.115391131654	537.086625479	1492.27039586	2450.99994665	421.642925306	13.3166021113	0.160440989293
464.462749246	1297.54188342	2138.00463266	376.0	-1.07658949175	0.345317479411	0.0621745551694	500.430071935	1239.11670875	2114.98709945	375.440318764	6.11084402405	0.0736246267958
464.462749246	1297.54188342	2138.00463266	376.0	-10.0469103054	-0.113117520802	-0.0203668564642	434.079400043	1202.52901398	1923.20122489	286.592810877	4.45665906023	0.0536946874727
464.462749246	1297.54188342	2138.00463266	376.0	-3.49822415718	0.0568181145872	0.0102301250607	458.300976763	1210.19115046	2063.21243812	394.720310902	5.49733066904	0.066232899627
464.462749246	1297.54188342	2138.00463266	376.0	2.92224343899	0.260457406418	0.0468954638851	482.709082782	1406.95749779	2200.48233277	310.815752194	9.31403762858	0.112217320826
464.462749246	1297.54188342	2138.00463266	376.0	-1.51514806205	-0.450601504565	-0.0811309874983	388.703585939	1251.48749398	2105.6106969	465.419616984	5.65628568008	0.0681480202419
464.462749246	1297.54188342	2138.00463266	376.0	4.37240018022	0.0937268994798	0.0168755670651	460.863857595	1363.53874455	2231.48675107	407.084148929	8.25914505813	0.0995077717847
464.462749246	1297.54188342	2138.00463266	376.0	-0.492589452529	-0.161570006366	-0.0290907465548	424.403669344	1397.5518228	2127.47304735	305.517555199	7.92819951136	0.0955204760405
464.462749246	1297.54188342	2138.00463266	376.0	14.0280634776	0.753279605532	0.135628304921	557.0182213	1415.64913551	2437.92527969	465.25792288	11.7337952494	0.141371027101
464.462749246	1297.54188342	2138.00463266	376.0	8.07002284954	0.58665587615	0.105627633444	533.637647603	1345.22611615	2310.54209504	431.678331287	9.23571436066	0.111273666996
464.462749246	1297.54188342	2138.00463266	376.0	-15.5227752583	-0.607523144074	-0.109384793676	370.130962409	1076.63389167	1806.12697852	359.362124444	2.32921020853	0.0280627735968
464.462749246	1297.54188342	2138.00463266	376.0	17.0743139551	0.909285437394	0.163717219552	577.128457583	1582.67996776	2503.05425602	343.245830679	16.3197029607	0.196622927237
464.462749246	1297.54188342	2138.00463266	376.0	-7.57911050245	-0.334339182272	-0.0601979082233	404.750221648	1156.57383145	1975.96289901	414.638845905	4.33588497587	0.0522395780225
464.462749246	1297.54188342	2138.00463266	376.0	9.72762993232	-0.570529390181	-0.102724052967	367.882840129	1561.03418188	2345.98181126	417.064789251	11.9555202145	0.144042412223
464.462749246	1297.54188342	2138.00463266	376.0	5.65005373906	0.687414625067	0.123769287913	545.894980968	1421.51878064	2258.80304335	291.389281744	10.8241143419	0.130411016167
464.462749246	1297.54188342	2138.00463266	376.0	-11.5663220039	-0.228681424007	-0.0411741850931	421.694034931	1017.10059054	1890.71613239	451.921506922	2.4399442228	0.0293969183469
464.462749246	1297.54188342	2138.00463266	376.0	-5.89172224809	-0.0824214504548	-0.0148400162864	438.125162686	1278.83926425	2012.03933806	295.074911123	5.45062011762	0.0656701218991
464.462749246	1297.54188342	2138.00463266	376.0	10.3109965662	0.453250182781	0.0816078831078	512.445862402	1376.75827233	2358.45421692	469.25008219	9.82417600932	0.118363566377
464.462749246	1297.54188342	2138.00463266	376.0	-5.50961288191	-0.52148312375	-0.0938932523858	379.132397864	1292.05130703	2020.20885401	349.02514911	5.45076104775	0.0656718198524
464.462749246	1297.54188342	2138.00463266	376.0	-3.97934622434	-0.055820243934	-0.0100504580364	441.557004177	1302.32220378	2052.92602604	309.046818078	5.96078378389	0.0718166720951
464.462749246	1297.54188342	2138.00463266	376.0	-15.152282869	-0.548389169689	-0.0987376970991	380.063511534	997.873134399	1814.04812297	436.111477037	1.36147493015	0.0164033124114
464.462749246	1297.54188342	2138.00463266	376.0	13.462450809	-0.191815613405	-0.0345364806275	415.898500174	1590.84052788	2425.83245463	419.093426579	13.7358705179	0.165492415878
464.462749246	1297.54188342	2138.00463266	376.0	-7.23046662909	-0.386505143464	-0.0695904111386	396.678206624	1297.63519153	1983.41692117	289.103523012	5.24153113117	0.063150977484
464.462749246	1297.54188342	2138.00463266	376.0	16.0460612754	0.921908013023	0.165989919522	578.984666775	1587.21710282	2481.07016609	314.868396496	16.3292274983	0.196737680703
464.462749246	1297.54188342	2138.00463266	376.0	8.06340700972	-0.554642398174	-0.0998635934775	371.394968657	1488.82665151	2310.40064808	450.179027916	10.1342654763	0.122099584052
464.462749246	1297.54188342	2138.00463266	376.0	-7.83136881283	0.109912440745	0.0197897804726	466.922524694	1100.83826136	1970.56960464	402.808818591	4.18428647572	0.0504130900689
464.462749246	1297.54188342	2138.00463266	376.0	10.2643743946	0.163156736119	0.029376437904	465.503676356	1533.47383171	2357.45743273	358.479924669	12.7847048178	0.154032588166
464.462749246	1297.54188342	2138.00463266	376.0	-23.9874339616	-0.757242348387	-0.136341798413	353.092631768	985.344527902	1625.15218331	286.715023636	-0.208650620715	-0.00251386290018
464.462749246	1297.54188342	2138.00463266	376.0	-15.8663137671	-0.685339537997	-0.123395667626	358.934067767	1145.56160785	1798.78210929	294.286433676	2.89592250896	0.034890632638
464.462749246	1297.54188342	2138.00463266	376.0	-12.2694208439	0.83014314181	0.149467616458	577.692177527	1011.73832327	1875.68384662	286.253345824	3.44228693349	0.0414733365481
464.462749246	1297.54188342	2138.00463266	376.0	-12.7432140144	-0.218842785702	-0.0394027341919	419.885745664	1158.71967286	1865.55412668	286.948708162	3.73662060748	0.0450195253913
464.462749246	1297.54188342	2138.00463266	376.0	-7.10395759555	0.364331690072	0.065598071673	504.004955909	1112.06267345	1986.12169017	370.054060804	4.58231031929	0.0552085580637
464.462749246	1297.54188342	2138.00463266	376.0	-2.1476406618	-0.0806669495724	-0.014524117676	437.581425808	1326.97376077	2092.08797582	327.532789248	6.54375529237	0.0788404252093
464.462749246	1297.54188342	2138.00463266	376.0	-13.5935087569	-0.0376770433349	-0.00678376725511	447.551490146	1022.29087467	1847.3747857	377.532420886	2.54183047461	0.0306244635495
464.462749246	1297.54188342	2138.00463266	376.0	-7.53398217015	-0.720063841377	-0.12964779283	353.985152264	1240.43817426	1976.92774484	382.50441832	4.77134347714	0.0574860659897
464.462749246	1297.54188342	2138.00463266	376.0	-3.54082086072	-0.198681602791	-0.0357727048597	422.390315684	1250.57693401	2062.30171863	389.334468931	5.60539276059	0.0675348525372
464.462749246	1297.54188342	2138.00463266	376.0	-10.9121277402	-0.181561879647	-0.0326902916181	424.710103124	1192.77352988	1904.70283606	287.219203047	4.24356180597	0.0511272506744
464.462749246	1297.54188342	2138.00463266	376.0	2.3066727451	0.732816616279	0.131943935232	557.05863094	1311.74289623	2187.32140281	318.519875642	8.22940014653	0.0991493993558
464.462749246	1297.54188342	2138.00463266	376.0	-5.97230675818	-0.461735357802	-0.0831356423842	386.714630949	1321.93931709	2010.3164375	301.66248946	5.54048473	0.0667528280723
464.462749246	1297.54188342	2138.00463266	376.0	-6.99249494369	-0.437285476309	-0.0787334310963	390.188395288	1263.9454049	1988.50476683	334.370966639	5.12936721279	0.0617996049734
464.462749246	1297.54188342	2138.00463266	376.0	7.65191334022	0.293161321785	0.0527838173902	484.606937341	1504.18876235	2301.60289436	312.807194677	12.0764621786	0.145499544321
464.462749246	1297.54188342	2138.00463266	376.0	-1.31270255786	0.50805447306	0.0914754182679	525.393862741	1198.45695374	2109.93899116	386.088174681	5.94400662077	0.0716145375997
464.462749246	1297.54188342	2138.00463266	376.0	-11.0705815119	-0.553569859384	-0.0996704824241	375.777143675	1163.56079069	1901.31508708	361.977152711	3.82369793506	0.04606864982
464.462749246	1297.54188342	2138.00463266	376.0	16.8468529191	0.267904984521	0.0482364034068	479.779979328	1566.60206166	2498.19112853	451.80908754	14.4211929808	0.173749313021
464.462749246	1297.54188342	2138.00463266	376.0	13.4266622017	0.439084125648	0.0790572786546	506.526561581	1494.85594985	2425.06729255	423.684781114	12.7955538279	0.154163299131
464.462749246	1297.54188342	2138.00463266	376.0	-15.5728937507	0.0887440720848	0.0159784069292	465.90084455	996.422840437	1805.05544283	342.731757846	2.13691500051	0.0257459638616
464.462749246	1297.54188342	2138.00463266	376.0	14.9087276422	0.417667538683	0.0752012133026	503.734318226	1483.80330442	2456.75392032	469.21629768	12.6091505212	0.151917476159
464.462749246	1297.54188342	2138.00463266	376.0	-5.2541766789	-0.433844650887	-0.0781139090542	390.516101881	1306.65156249	2025.67009186	328.502427486	5.58414459718	0.0672788505684
464.462749246	1297.54188342	2138.00463266	376.0	-2.90267987344	0.21073881093	0.0379436101782	480.534936135	1213.29042378	2075.9452025	382.119842586	5.67675060518	0.0683945856046
464.462749246	1297.54188342	2138.00463266	376.0	2.58722078433	0.530452002863	0.0955081027841	527.57591274	1275.85321515	2193.31953289	389.890405	7.20561721927	0.0868146652925
464.462749246	1297.54188342	2138.00463266	376.0	-6.75274060032	0.486759314373	0.0876412161276	522.408802907	1122.72749965	1993.6307258	348.494423241	4.78900801094	0.057698891698
464.462749246	1297.54188342	2138.00463266	376.0	21.5023174724	0.916414660847	0.165000839187	578.42626046	1585.73659549	2597.72517635	433.562320406	16.8451380147	0.202953470057
464.462749246	1297.54188342	2138.00463266	376.0	-2.60240342125	0.824262309207	0.148408770113	576.497323948	1082.70577378	2082.36512696	423.162029223	5.24325302228	0.0631717231601
464.462749246	1297.54188342	2138.00463266	376.0	7.2938184517	-0.17512196372	-0.0315307820885	420.352376292	1489.21837123	2293.94680906	384.376061537	10.786080512	0.129952777253
464.462749246	1297.54188342	2138.00463266	376.0	5.26858165034	0.0329256836073	0.00592828296855	451.499897811	1390.93046627	2250.64715242	408.216788337	8.80539337181	0.106089076769
464.462749246	1297.54188342	2138.00463266	376.0	7.82276471238	0.747172830751	0.134528777593	555.778656853	1412.52560164	2305.25570462	336.951446121	11.0421066387	0.133037429382
464.462749246	1297.54188342	2138.00463266	376.0	11.4737026449	-0.241774893678	-0.0435316697295	410.197794029	1548.8608536	2383.31292675	424.254279118	12.449808279	0.149997690108
464.462749246	1297.54188342	2138.00463266	376.0	-8.74184801421	-0.610019216714	-0.109834212588	369.119746827	1129.25894906	1951.10351714	452.72482125	3.672713522	0.0442495605061
464.462749246	1297.54188342	2138.00463266	376.0	-1.13222139696	0.40838542141	0.0735299642438	507.006015783	1322.44378324	2113.79768674	284.347887726	7.35550530903	0.088620545892
464.462749246	1297.54188342	2138.00463266	376.0	-2.93412889501	0.587390969391	0.105759987287	537.39870897	1225.7464351	2075.27282096	312.12767689	5.90003279082	0.0710847324195
464.462749246	1297.54188342	2138.00463266	376.0	-21.2469736167	-0.53248422067	-0.0958740044418	382.156661232	983.14193653	1683.74335244	318.444754675	0.447449537369	0.00539095828155
464.462749246	1297.54188342	2138.00463266	376.0	3.57182445747	0.209564709674	0.037732212761	476.728942808	1374.60621957	2214.37040503	363.035242654	8.62577303133	0.103924976281
464.462749246	1297.54188342	2138.00463266	376.0	-8.1947390737	0.367233562179	0.0661205549477	504.088731735	1131.20635543	1962.80073163	327.505644472	4.57116537496	0.055074281626
464.462749246	1297.54188342	2138.00463266	376.0	9.7519637329	-0.366899627234	-0.0660604298225	395.208867378	1493.3186944	2346.50206905	457.97450727	10.7371153489	0.129362835529
464.462749246	1297.54188342	2138.00463266	376.0	-9.76671874308	-0.540257097036	-0.0972735140504	378.446760223	1105.52778549	1929.19173348	445.217187759	3.37144199656	0.0406197830911
464.462749246	1297.54188342	2138.00463266	376.0	3.03277012	0.416488941146	0.074989006328	511.338642524	1239.44374145	2202.84539833	452.063014349	6.59786202736	0.0794923135826
464.462749246	1297.54188342	2138.00463266	376.0	7.33162663406	0.0953612275259	0.0171698285066	455.905454144	1530.77707267	2294.75514975	308.072622936	12.239014627	0.147458007555
464.462749246	1297.54188342	2138.00463266	376.0	-13.7838590493	-0.16941782562	-0.0305037496616	429.057724468	1034.81148463	1843.30508763	379.435878529	2.51652896697	0.030319626108
464.462749246	1297.54188342	2138.00463266	376.0	-5.17817789305	0.155264219607	0.0279553870377	473.658449511	1094.67595933	2027.29494942	458.960540577	4.4326036552	0.0534048633157
464.462749246	1297.54188342	2138.00463266	376.0	5.69722496527	0.287765618114	0.0518123187098	488.318814011	1368.24427326	2259.81156635	403.248479084	8.86942818613	0.106860580556
464.462749246	1297.54188342	2138.00463266	376.0	-9.73495594616	-0.0877762721229	-0.0158041541453	439.042563048	1098.45131151	1929.87082355	392.376948986	3.76363510193	0.0453450012281
464.462749246	1297.54188342	2138.00463266	376.0	13.6658760636	0.461411128399	0.0830772647459	507.405376806	1584.72091591	2430.181696	338.055403286	14.9674099352	0.180330240183
464.462749246	1297.54188342	2138.00463266	376.0	-4.01126507813	0.85269624592	0.153528312193	580.531252109	1135.97353072	2052.24359946	335.738816633	5.4423131221	0.0655700376157
464.462749246	1297.54188342	2138.00463266	376.0	4.01573663616	-0.577219717196	-0.103928649117	366.786129416	1561.61272682	2223.86126798	295.462411746	11.3122297651	0.136291924881
464.462749246	1297.54188342	2138.00463266	376.0	-19.482444007	-0.220332103625	-0.0396708865007	422.559372826	1003.58468248	1721.46907724	295.325021928	1.31885514434	0.0158898210162
464.462749246	1297.54188342	2138.00463266	376.0	-11.3399376275	-0.345657932326	-0.0622358538577	402.933386072	1164.16135333	1895.55624085	328.461501443	3.92999113787	0.0473492908177
464.462749246	1297.54188342	2138.00463266	376.0	-2.82269825973	0.31056770171	0.0559178433039	495.173276063	1231.52477783	2077.6552131	350.95715921	5.83295393121	0.070276553388
464.462749246	1297.54188342	2138.00463266	376.0	2.23890013907	-0.00699492252348	-0.00125943869706	444.592285094	1425.84046713	2185.87242136	315.439669133	9.12879563983	0.109985489637
464.462749246	1297.54188342	2138.00463266	376.0	-13.4229689615	-0.459706582138	-0.0827703604858	387.610789644	1175.04240269	1851.02093442	288.367742089	3.61871024266	0.0435989185862
464.462749246	1297.54188342	2138.00463266	376.0	4.46924866521	-0.0937512931675	-0.0168799591587	431.918138888	1459.87733118	2233.55737617	341.761906104	9.97450722664	0.120174785863
464.462749246	1297.54188342	2138.00463266	376.0	6.05533433777	0.871618791602	0.156935324379	580.475542431	1288.45518773	2267.46796133	398.537231169	8.48711372338	0.102254382209
464.462749246	1297.54188342	2138.00463266	376.0	7.9543852738	0.446505674916	0.0803935316738	512.633875393	1343.16427391	2308.06975832	452.271609009	8.87439174726	0.106920382497
464.462749246	1297.54188342	2138.00463266	376.0	-7.30798357207	-0.26938818394	-0.0485034540764	413.168806987	1182.53820158	1981.75960534	386.052596771	4.64224271613	0.0559306351341
464.462749246	1297.54188342	2138.00463266	376.0	15.2509786618	-0.00745586431441	-0.0013424314574	440.624992959	1593.65784386	2464.07126298	429.788426163	14.3412454348	0.172786089576
464.462749246	1297.54188342	2138.00463266	376.0	-0.288886088556	-0.708381812705	-0.12754443873	353.349066845	1432.27648696	2131.82823471	346.2026809	7.79430553694	0.0939072956258
464.462749246	1297.54188342	2138.00463266	376.0	8.08240607962	-0.121971044186	-0.0219609370158	428.3496295	1458.96696953	2310.80684908	423.490250048	10.2751912897	0.123797485418
464.462749246	1297.54188342	2138.00463266	376.0	19.3921919519	0.579009095931	0.104250827499	525.477547119	1577.9330576	2552.61059497	449.199990254	15.6350073258	0.188373582239
464.462749246	1297.54188342	2138.00463266	376.0	-0.00266257086447	-0.384102964844	-0.0691578978833	395.825647769	1377.29216997	2137.94770677	364.829889032	7.24659370265	0.0873083578633
464.462749246	1297.54188342	2138.00463266	376.0	2.30196465325	0.502184405357	0.0904185101471	520.795957529	1335.92155738	2187.22074359	330.503228681	8.25384621201	0.0994439302651
464.462749246	1297.54188342	2138.00463266	376.0	-20.1208426041	-0.724072825377	-0.130369612059	355.668210881	1048.94314537	1707.82008566	303.208729406	1.24896021295	0.015047713409
464.462749246	1297.54188342	2138.00463266	376.0	-5.31183834715	-0.604323925434	-0.108808773035	369.080270174	1199.71076824	2024.43728272	455.646244307	4.73699686335	0.0570722513656
464.462749246	1297.54188342	2138.00463266	376.0	5.22434499296	0.187721571493	0.0337993466859	472.069172348	1421.47981605	2249.70137064	356.15238224	9.76428068925	0.117641936015
464.462749246	1297.54188342	2138.00463266	376.0	-9.46379168832	-0.228312842998	-0.0411078219298	419.418604674	1121.49096591	1935.66832794	394.758757354	3.89015272057	0.0468693098864
464.462749246	1297.54188342	2138.00463266	376.0	-4.285568753	-0.253304478181	-0.0456075761939	415.476403432	1180.07502068	2046.37897419	450.827550073	4.94842593192	0.0596195895412
464.462749246	1297.54188342	2138.00463266	376.0	-4.85030266531	-0.00731309830468	-0.00131672637823	448.813598802	1261.87714918	2034.30493698	323.614188998	5.5717115734	0.0671290551012
464.462749246	1297.54188342	2138.00463266	376.0	7.80769397837	0.282441381532	0.0508536877084	485.827164542	1419.3513165	2304.93349162	399.755010586	10.1823791526	0.122679266899
464.462749246	1297.54188342	2138.00463266	376.0	-9.06692255997	0.529259233791	0.0952933442188	528.786365245	1115.57133183	1944.15340829	299.79571122	4.42749872207	0.0533433580973
464.462749246	1297.54188342	2138.00463266	376.0	-4.87484228353	0.616906474572	0.111074266218	542.053440503	1201.7650411	2033.78027881	289.961797199	5.48927105378	0.0661357958287
464.462749246	1297.54188342	2138.00463266	376.0	-1.73468559893	0.377663971339	0.0679985544363	504.583367832	1269.11909212	2100.9169742	327.214514247	6.34375553781	0.0764307896121
464.462749246	1297.54188342	2138.00463266	376.0	11.1844641376	0.254064999011	0.0457445082844	481.463149218	1432.16273757	2377.12899406	463.503107276	10.7156399164	0.129104095378
464.462749246	1297.54188342	2138.00463266	376.0	-12.22801507	0.197215480158	0.0355087288726	480.598591433	1033.31864691	1876.56910398	362.651865641	3.09019201164	0.0372312290559
464.462749246	1297.54188342	2138.00463266	376.0	-4.76802322584	0.775256424057	0.139585240198	568.349641846	1087.22733282	2036.06407521	380.487100544	4.99822471228	0.0602195748467
464.462749246	1297.54188342	2138.00463266	376.0	6.48172471773	-0.679713406134	-0.122382680255	356.575204941	1456.2034843	2276.5842074	463.805518164	9.02899882092	0.108783118324
464.462749246	1297.54188342	2138.00463266	376.0	4.35710092784	0.848322682165	0.152740850228	574.261404935	1340.58150702	2231.15965235	316.316740395	9.30923228	0.11215942506
464.462749246	1297.54188342	2138.00463266	376.0	7.78292462627	0.138864050758	0.0250025298448	463.05258708	1494.06132218	2304.40392173	347.290012464	11.5624242426	0.139306316176
464.462749246	1297.54188342	2138.00463266	376.0	-6.75866191762	0.472777276504	0.0851237444191	519.724882791	1174.0382352	1993.50412776	299.741009769	5.05132025678	0.0608592802021
464.462749246	1297.54188342	2138.00463266	376.0	1.10202986405	-0.456759056199	-0.0822396572198	387.492556212	1336.09443083	2161.56608221	437.97909517	6.56717371831	0.0791225749194
464.462749246	1297.54188342	2138.00463266	376.0	-8.60627246452	-0.422214659355	-0.0760199242626	394.068816502	1094.26143249	1954.00212867	465.671879677	3.47446564457	0.0418610318623
464.462749246	1297.54188342	2138.00463266	376.0	18.3661022349	0.859716018636	0.154792225178	570.143511724	1545.60104635	2530.67274929	414.928191211	15.4591043919	0.186254269782
464.462749246	1297.54188342	2138.00463266	376.0	2.89598277752	0.0897742791736	0.0161638961422	462.853692765	1278.67345413	2199.92087861	458.393731709	6.63918694377	0.0799902041418
464.462749246	1297.54188342	2138.00463266	376.0	2.88953435173	0.330172469294	0.059447689826	494.3945508	1363.86825058	2199.78301097	341.52020958	8.55702984548	0.103096745126
464.462749246	1297.54188342	2138.00463266	376.0	6.55641251416	-0.20742353485	-0.0373466933472	418.518372898	1404.34757381	2278.18103595	455.31508924	8.75107142738	0.105434595511
464.462749246	1297.54188342	2138.00463266	376.0	1.42898014602	0.291204322934	0.0524314589366	492.483697095	1231.7372914	2168.55629438	444.335305886	6.30590801564	0.0759747953692
464.462749246	1297.54188342	2138.00463266	376.0	0.179888389357	0.340878759513	0.0613753618136	496.999608232	1330.33942568	2141.85065476	314.511620847	7.57516098328	0.0912669997986
464.462749246	1297.54188342	2138.00463266	376.0	-1.50788031049	0.499054810651	0.0898550253242	524.431212696	1139.03181037	2105.76608177	442.303058704	5.5111188375	0.0663990221386
464.462749246	1297.54188342	2138.00463266	376.0	1.29512169456	0.70663251939	0.127229477744	556.93442606	1167.14581804	2165.69439449	441.614150389	6.15595621705	0.0741681471934
464.462749246	1297.54188342	2138.00463266	376.0	-19.6141380084	-0.684691778219	-0.12327903821	361.045927496	1037.58882337	1718.65345339	320.018702527	1.22720666117	0.0147856224237
464.462749246	1297.54188342	2138.00463266	376.0	-6.64286575189	0.343168746216	0.0617876748678	501.646106467	1065.33180791	1995.97985515	429.001940771	4.19580026799	0.0505518104577
464.462749246	1297.54188342	2138.00463266	376.0	4.30565846245	0.554284063124	0.0997990751033	531.507391865	1270.66173489	2230.05981006	427.890683298	7.32999227943	0.0883131599931
464.462749246	1297.54188342	2138.00463266	376.0	-3.56302827252	0.728708665741	0.131204297037	560.778509753	1100.9041917	2061.82692313	400.144221678	5.19922777697	0.0626412985177
464.462749246	1297.54188342	2138.00463266	376.0	-23.9072241518	-0.669368556745	-0.120520085838	364.795414566	973.526425317	1626.86707276	288.545232874	-0.256250860623	-0.00308735976654
464.462749246	1297.54188342	2138.00463266	376.0	-12.7385208694	0.363447106239	0.0654388019877	504.414502344	1052.02146149	1865.65446634	309.218502511	3.33915767124	0.0402308153162
464.462749246	1297.54188342	2138.00463266	376.0	15.8314926737	0.640622295251	0.115344309552	537.7947687	1468.90858876	2476.48267945	469.779321986	12.8617947736	0.154961382814
464.462749246	1297.54188342	2138.00463266	376.0	9.65016739675	-0.0552810218775	-0.0099533708818	437.406205504	1459.22023055	2344.32565867	447.699222615	10.5546572539	0.127164545228
464.462749246	1297.54188342	2138.00463266	376.0	2.23727804139	-0.590925723828	-0.106396421287	366.075343402	1512.04092134	2185.83774083	307.721476093	9.97457010771	0.120175543466
464.462749246	1297.54188342	2138.00463266	376.0	12.849687628	0.815287916789	0.146792927042	563.739630031	1509.04489695	2412.73154943	339.947022452	13.9356670019	0.167899602432
464.462749246	1297.54188342	2138.00463266	376.0	-6.14745114506	-0.422598525428	-0.0760890395082	392.640745333	1199.56859909	2006.57184239	414.362497969	4.7986161277	0.057814652141
464.462749246	1297.54188342	2138.00463266	376.0	-13.8037504779	-0.529423732024	-0.0953229621937	380.044178965	1086.21180488	1842.87980796	376.623824114	2.72875464864	0.0328765620318
464.462749246	1297.54188342	2138.00463266	376.0	-11.5924330722	-0.247959175973	-0.0446451523177	417.325173064	1084.87744709	1890.15787654	387.955256389	3.25552572988	0.0392232015648
464.462749246	1297.54188342	2138.00463266	376.0	3.80252139645	0.598189655251	0.107704295148	538.346436961	1266.48459849	2219.30271628	414.471680826	7.28795921828	0.0878067375696
464.462749246	1297.54188342	2138.00463266	376.0	-8.00305417713	0.662122953609	0.119215511993	551.511331576	1008.50618406	1966.8989636	406.881447963	3.83230904399	0.0461723981203
464.462749246	1297.54188342	2138.00463266	376.0	-8.60060432367	-0.739012316042	-0.13305947354	351.071056674	1311.12664264	1954.12331379	291.925614468	5.00679300232	0.0603228072569
464.462749246	1297.54188342	2138.00463266	376.0	15.716319277	-0.176878665682	-0.0318470770043	417.540318415	1609.35059932	2474.02026689	447.129349159	14.4127257755	0.1736472985
464.462749246	1297.54188342	2138.00463266	376.0	-8.59792373632	-0.0333702288418	-0.00600832352212	445.88020712	1149.85523657	1954.18062487	358.445181174	4.39520423264	0.0529542678632
464.462749246	1297.54188342	2138.00463266	376.0	-7.01098947681	-0.210834734329	-0.037960881226	420.873902347	1207.33634405	1988.10935285	359.899106456	4.89686098076	0.0589983250694
464.462749246	1297.54188342	2138.00463266	376.0	7.37159179232	0.0419759357329	0.00755778461162	450.622580561	1459.30840496	2295.60960668	385.67862116	10.5414168776	0.127005022622
464.462749246	1297.54188342	2138.00463266	376.0	-15.2616921172	0.108452875187	0.0195269850895	468.011301042	1017.98101759	1811.70894817	325.716629537	2.43702597373	0.0293617587196
464.462749246	1297.54188342	2138.00463266	376.0	-6.87124784613	-0.528566281469	-0.0951685778661	378.203161354	1281.33205409	1991.09703539	331.561819949	5.20317349282	0.0626888372629
464.462749246	1297.54188342	2138.00463266	376.0	-8.30039950648	0.283226282784	0.0509950095038	491.630712141	1129.05144076	1960.54170668	339.859553782	4.49306311561	0.0541332905496
464.462749246	1297.54188342	2138.00463266	376.0	6.69292318283	0.00968516348815	0.00174381769682	448.617979717	1383.16457712	2281.09964037	449.317083534	8.72401161592	0.105108573686
464.462749246	1297.54188342	2138.00463266	376.0	-6.08111553614	0.148523282261	0.0267416784769	471.636202089	1172.38694189	2007.99010078	363.966956801	4.99351476876	0.0601628285392
464.462749246	1297.54188342	2138.00463266	376.0	4.41891402119	-0.437511085999	-0.0787740522144	384.911488362	1535.73166693	2232.48121915	311.83806386	11.0262197195	0.132846020716
464.462749246	1297.54188342	2138.00463266	376.0	-15.3144184895	-0.53652542232	-0.0966016244724	378.121621296	1132.61386766	1810.58165589	299.846166936	2.97019948305	0.0357855359403
464.462749246	1297.54188342	2138.00463266	376.0	6.74382057589	0.600896286334	0.108191625195	534.909161784	1365.59356461	2282.18782899	381.685102595	9.57900214648	0.115409664415
464.462749246	1297.54188342	2138.00463266	376.0	-1.32589409968	0.745070012509	0.134150164298	563.026010202	1161.19407212	2109.65695539	385.436873062	5.86616827105	0.0706767261572
464.462749246	1297.54188342	2138.00463266	376.0	9.81674262895	0.617086161371	0.1111066189	534.037084668	1463.95929458	2347.88704485	349.890665594	12.1226099676	0.146055541778
464.462749246	1297.54188342	2138.00463266	376.0	-9.32704379254	0.57508544227	0.103544372033	535.817220072	1116.66412606	1938.59200429	286.110658151	4.40609663728	0.053085501654
464.462749246	1297.54188342	2138.00463266	376.0	9.44060553044	0.26908410666	0.0484487048362	481.048635176	1512.74310367	2339.84521626	346.053477406	12.436582642	0.149838345085
464.462749246	1297.54188342	2138.00463266	376.0	-4.48701311998	0.32366824271	0.058276601136	497.044593247	1224.4443573	2042.07208429	320.583133742	5.5683501921	0.0670885565313
464.462749246	1297.54188342	2138.00463266	376.0	5.67884624484	0.267702662697	0.0481999752785	483.050444072	1434.0641545	2259.41862846	342.304029883	10.2484688757	0.123475528623
464.462749246	1297.54188342	2138.00463266	376.0	-4.56892248291	-0.112213212963	-0.0202040354633	435.125549489	1147.99171532	2040.32085832	457.203593503	4.74955632435	0.0572235701728
464.462749246	1297.54188342	2138.00463266	376.0	-1.1757372278	0.432021098866	0.0777855777576	514.005254207	1160.44101444	2112.86731626	438.421047613	5.6534971507	0.0681144235024
464.462749246	1297.54188342	2138.00463266	376.0	2.2996013789	-0.661781208853	-0.119153980708	357.361836529	1510.97920174	2187.17021668	318.829178406	9.84875227294	0.118659665939
464.462749246	1297.54188342	2138.00463266	376.0	-12.4168501255	0.344317821565	0.0619945663603	502.654068255	1012.02996079	1872.53180175	357.847772706	3.00023439511	0.0361474023507
464.462749246	1297.54188342	2138.00463266	376.0	-1.54276395829	-0.224674036266	-0.0404526532708	417.320498198	1355.47072677	2105.02026776	332.22904279	6.90068048854	0.0831407287776
464.462749246	1297.54188342	2138.00463266	376.0	5.49898421906	-0.631522278924	-0.113705847844	362.042846711	1476.32412103	2255.57317002	417.206202272	9.47997004879	0.114216506612
464.462749246	1297.54188342	2138.00463266	376.0	4.45150541681	-0.333681805964	-0.0600795473468	397.81588965	1551.26917659	2233.1780247	284.09295846	11.5373415587	0.139004115165
464.462749246	1297.54188342	2138.00463266	376.0	1.81678596012	0.304655085131	0.0548532742404	493.105513591	1300.08487212	2176.84760066	383.657214941	7.15674674446	0.086225864391
464.462749246	1297.54188342	2138.00463266	376.0	0.348262225529	-0.281036361896	-0.0506007133411	408.536955283	1401.74477933	2145.45049518	335.168760564	7.92845598327	0.0955235660635
464.462749246	1297.54188342	2138.00463266	376.0	-1.16546925795	0.756956529282	0.136290336565	562.897489112	1255.28392211	2113.08684594	294.905434713	6.77159481346	0.0815854796802
464.462749246	1297.54188342	2138.00463266	376.0	8.44163056109	0.705356169011	0.12699967033	548.253516334	1442.00593237	2318.48708513	328.227636428	11.6686751528	0.140586447624
464.462749246	1297.54188342	2138.00463266	376.0	7.06036818886	-0.200969209323	-0.0361845893632	416.598057233	1500.85540808	2288.95563162	371.502166313	10.9775413616	0.132259534477
464.462749246	1297.54188342	2138.00463266	376.0	1.48062960531	0.219447773105	0.0395116624244	479.986632963	1321.58620513	2169.66056222	368.087724127	7.36183005752	0.088696747681
464.462749246	1297.54188342	2138.00463266	376.0	-7.96273672936	0.631885708285	0.113771283451	545.942889283	1047.05982908	1967.7609525	374.758234142	4.17261286399	0.0502724441445
464.462749246	1297.54188342	2138.00463266	376.0	-7.21335939075	-0.0686213056451	-0.0123552944986	441.81323951	1098.81671178	1983.78267472	443.152723432	4.04757232721	0.0487659316532
464.462749246	1297.54188342	2138.00463266	376.0	-11.6110080039	0.0923668857504	0.01663069603	463.78409911	1120.69924233	1889.76074364	305.277402198	3.83637335737	0.0462213657515
464.462749246	1297.54188342	2138.00463266	376.0	-12.8079574094	0.168772723864	0.0303875988231	476.409783729	1034.73643872	1864.1699099	353.023687452	3.00240809331	0.0361735914857
464.462749246	1297.54188342	2138.00463266	376.0	-9.46645198523	0.633894893568	0.114133038093	545.568104926	1076.91643073	1935.61145067	313.126915015	4.1960384241	0.0505546798084
464.462749246	1297.54188342	2138.00463266	376.0	-11.6339166682	-0.695871689312	-0.125291985832	358.125059745	1129.74283626	1889.27095534	401.40305933	3.3021745938	0.0397852360699
464.462749246	1297.54188342	2138.00463266	376.0	-4.42931030481	0.55697671048	0.100283887375	532.573367878	1222.64511215	2043.30577315	288.087293121	5.62178342846	0.0677323304634
464.462749246	1297.54188342	2138.00463266	376.0	-0.980849644706	0.694533871862	0.125051111246	555.30193475	1114.29254436	2117.03402182	447.439542705	5.53695423813	0.0667102920257
464.462749246	1297.54188342	2138.00463266	376.0	4.9869893642	-0.201561340642	-0.0362912028524	418.93856872	1414.09269027	2244.6266963	411.595437308	8.83108816916	0.106398652641
464.462749246	1297.54188342	2138.00463266	376.0	4.22845749091	0.268626639985	0.0483663377719	482.713397506	1443.4350749	2228.40924971	302.260777306	10.2666776755	0.123694911753
464.462749246	1297.54188342	2138.00463266	376.0	-1.56650807376	0.130396416776	0.0234779288397	468.927653338	1211.10851161	2104.51261747	424.476452527	5.75948617063	0.0693913996462
464.462749246	1297.54188342	2138.00463266	376.0	-14.5821558781	-0.405305853459	-0.072975486759	398.580469071	1000.97597816	1826.23746445	426.681017214	1.6709556467	0.0201319957433
464.462749246	1297.54188342	2138.00463266	376.0	-4.24540320698	-0.284056328228	-0.0511444595297	409.25232294	1353.33079402	2047.23771542	284.654598467	6.39818656836	0.077086585161
464.462749246	1297.54188342	2138.00463266	376.0	12.1409883027	0.110009532989	0.0198072619714	457.838589442	1545.97768849	2397.57952503	393.763247091	13.1598935471	0.158552934302
464.462749246	1297.54188342	2138.00463266	376.0	-12.4931423937	0.0953961664014	0.0171761192656	466.717423149	1009.09074905	1870.90066952	395.092497322	2.66836902231	0.0321490243652
464.462749246	1297.54188342	2138.00463266	376.0	10.940807515	-0.250101234521	-0.0450308308465	409.879372348	1515.92886769	2371.91960418	446.111364145	11.6021656006	0.139785127719
464.462749246	1297.54188342	2138.00463266	376.0	-6.14831473314	-0.208300235271	-0.0375045436209	420.639461583	1298.2996117	2006.55337884	287.614305559	5.46248640066	0.0658130891646
464.462749246	1297.54188342	2138.00463266	376.0	1.51320062722	0.278882509576	0.0502129113389	486.043788222	1384.17515769	2170.35693217	300.137986258	8.69233608802	0.104726940819
464.462749246	1297.54188342	2138.00463266	376.0	14.5723493038	0.433570979538	0.0780646344145	505.979952957	1487.0207769	2449.56213587	456.56140601	12.6956511057	0.152959651876
464.462749246	1297.54188342	2138.00463266	376.0	-8.37775544989	0.186803662362	0.0336340767666	477.213986848	1153.19594959	1958.88783303	328.477896591	4.58206656744	0.0552056212944
464.462749246	1297.54188342	2138.00463266	376.0	-6.14462831952	0.266776670736	0.0480332500425	489.62713034	1109.8757763	2006.63219453	407.129287888	4.5928036569	0.055334983818
464.462749246	1297.54188342	2138.00463266	376.0	-5.81077643921	0.492496279944	0.0886741591545	523.973645393	1078.8116726	2013.7699632	410.984645207	4.56292801006	0.0549750362658
464.462749246	1297.54188342	2138.00463266	376.0	3.11401360789	0.785135319899	0.141363939485	567.940505335	1253.94587433	2204.58238786	382.6960082	7.34253269863	0.0884642493811
464.462749246	1297.54188342	2138.00463266	376.0	2.48351362232	0.357690959812	0.0644024054397	496.736914583	1404.98402342	2191.10226896	289.381330956	9.39214963226	0.113158429304
464.462749246	1297.54188342	2138.00463266	376.0	-9.74604834607	0.309916318099	0.055800561415	496.873290131	1048.69421805	1929.63366752	384.066159338	3.66083029712	0.0441063891219
464.462749246	1297.54188342	2138.00463266	376.0	-9.93810287149	0.612480801886	0.110277422018	544.336709716	982.019821041	1925.52753287	399.171002115	3.27844428593	0.0394993287461
464.462749246	1297.54188342	2138.00463266	376.0	0.183506998891	0.358737980613	0.0645909219684	502.776931485	1187.37306816	2141.9280208	451.778021154	5.92647857611	0.0714033563386
464.462749246	1297.54188342	2138.00463266	376.0	-15.1628252757	-0.192697356669	-0.0346952388673	424.092974578	1103.44100634	1813.82272583	286.288744905	2.97462152563	0.0358388135618
464.462749246	1297.54188342	2138.00463266	376.0	5.41174637601	0.739041450117	0.133064719142	555.665292084	1376.00636508	2253.70802089	322.03636373	9.94644876411	0.119836732098
464.462749246	1297.54188342	2138.00463266	376.0	-2.94315817577	-0.0768388550263	-0.0138348676677	439.664637983	1188.06223655	2075.07977452	447.352899989	5.29177023921	0.0637562679423
464.462749246	1297.54188342	2138.00463266	376.0	-12.1993405481	-0.582559019384	-0.104889992687	372.573337874	1124.54810355	1877.18216659	380.06072517	3.28734061251	0.0396065134037
464.462749246	1297.54188342	2138.00463266	376.0	-2.350914263	0.00128045983934	0.000230547324332	449.693824342	1299.21142769	2087.74197681	338.836724776	6.21055953892	0.0748260185412
464.462749246	1297.54188342	2138.00463266	376.0	-7.36192150306	0.0610600840818	0.0109938934249	459.975903161	1101.40047866	1980.60640987	419.23002805	4.19222812704	0.050508772615
464.462749246	1297.54188342	2138.00463266	376.0	-12.9284314915	-0.174105816572	-0.0313478243737	426.379860738	1130.13681516	1861.59416844	305.077492545	3.54439507819	0.042703555159
464.462749246	1297.54188342	2138.00463266	376.0	6.39751048389	0.450803747465	0.0811674014161	514.434002291	1311.81646208	2274.78370318	448.533238815	8.09766069275	0.0975621770211
464.462749246	1297.54188342	2138.00463266	376.0	0.125837332502	0.483713525649	0.0870928206066	521.959735915	1159.27722528	2140.69504066	459.458079465	5.80973377639	0.0699967924866
464.462749246	1297.54188342	2138.00463266	376.0	9.45545901535	0.158495262377	0.0285371376264	467.478184186	1442.86806429	2340.16278445	429.816535975	10.6067874496	0.127792619875
464.462749246	1297.54188342	2138.00463266	376.0	-8.28674437024	-0.589745109509	-0.10618385119	370.987558865	1186.90621848	1960.83365413	402.939876785	4.33126747685	0.0521839455042
464.462749246	1297.54188342	2138.00463266	376.0	14.0248575718	0.728219773393	0.131116271767	550.092732367	1509.25925866	2437.85673727	378.504746249	13.8642261506	0.167038869285
464.462749246	1297.54188342	2138.00463266	376.0	7.65805093973	-0.378684540327	-0.0681823083052	392.822961805	1526.35967981	2301.73411653	382.551474908	11.2931080828	0.136061543167
464.462749246	1297.54188342	2138.00463266	376.0	4.70131936114	0.309767783366	0.0557738176749	488.588199554	1445.80660083	2238.5190584	304.12425802	10.4589989678	0.126012035757
464.462749246	1297.54188342	2138.00463266	376.0	4.80104053099	-0.306596098039	-0.0552027544183	404.474959673	1434.37732308	2240.65110163	401.798818875	9.06073498211	0.109165481712
464.462749246	1297.54188342	2138.00463266	376.0	-13.767920221	-0.0342694002973	-0.00617021971504	446.131141735	1097.88586331	1843.64586052	299.628855471	3.2590912184	0.0392661592578
464.462749246	1297.54188342	2138.00463266	376.0	0.208841921615	-0.376764693832	-0.0678366391488	395.699730032	1413.396888	2142.46968262	333.373064592	7.98961442376	0.0962604147441
464.462749246	1297.54188342	2138.00463266	376.0	11.8071527393	-0.67385866122	-0.121328531008	354.112118936	1620.84105426	2390.44210521	415.488932022	13.3975858651	0.16141669717
464.462749246	1297.54188342	2138.00463266	376.0	-8.0706883998	0.145459317664	0.0261900103824	471.599738937	1127.33772589	1965.45294079	366.515475962	4.41593742579	0.0532040653709
464.462749246	1297.54188342	2138.00463266	376.0	7.87476455629	-0.3868470187	-0.0696519659164	389.838192062	1615.42989738	2306.36746369	301.099374241	13.3338760987	0.160649109623
464.462749246	1297.54188342	2138.00463266	376.0	-5.59222257832	-0.432990678603	-0.0779601509908	391.315657247	1196.99205721	2018.44265487	430.134940407	4.82528325312	0.0581359428087
464.462749246	1297.54188342	2138.00463266	376.0	-3.51152971129	0.408518067704	0.0735538472639	510.051576033	1196.46790231	2062.92796476	356.408486411	5.60871899558	0.0675749276575
464.462749246	1297.54188342	2138.00463266	376.0	5.56058699904	0.560803372156	0.100972879394	528.006137929	1383.69316448	2256.89024031	345.190937893	9.75070216273	0.11747833931
464.462749246	1297.54188342	2138.00463266	376.0	5.58947563029	-0.206779769239	-0.0372307830824	414.363149142	1553.85333744	2257.50788058	289.291393996	11.9663651889	0.144173074565
464.462749246	1297.54188342	2138.00463266	376.0	5.17919236379	-0.218145240016	-0.0392771408022	416.997424824	1405.93932389	2248.73600534	425.799256625	8.64274175844	0.104129418776
464.462749246	1297.54188342	2138.00463266	376.0	-19.309262883	-0.610175686896	-0.109862385109	370.5606904	1035.56300516	1725.17169769	319.048002132	1.32366391626	0.0159477580272
464.462749246	1297.54188342	2138.00463266	376.0	11.2833661072	0.365810304133	0.0658642967471	493.671836389	1566.05541965	2379.24352276	319.516266712	14.0576177771	0.169368888881
464.462749246	1297.54188342	2138.00463266	376.0	-5.72813264322	0.381408700377	0.0686727944503	505.785437783	1196.12754099	2015.53689139	313.623912609	5.27961343777	0.063609800455
464.462749246	1297.54188342	2138.00463266	376.0	13.7642974154	0.727408016378	0.13097011458	552.766860628	1420.9654579	2432.28594906	458.553630526	11.7725686845	0.141838176922
464.462749246	1297.54188342	2138.00463266	376.0	10.537303824	0.430232922652	0.0774636158897	508.171384005	1400.68636585	2363.29267658	454.43492672	10.3321792818	0.124484087732
464.462749246	1297.54188342	2138.00463266	376.0	-8.87381165764	0.0945397610032	0.0170219231191	463.625034883	1175.92477336	1948.28212833	308.732320091	4.5927797414	0.0553346956795
464.462749246	1297.54188342	2138.00463266	376.0	1.63998196972	-0.680914615375	-0.122598958476	355.930691707	1470.01264643	2173.06752315	347.124185012	8.85324408011	0.106665591327
464.462749246	1297.54188342	2138.00463266	376.0	7.69319696269	-0.161422790568	-0.0290642402896	419.584022323	1592.94148178	2302.48554012	289.960036018	13.1918478033	0.158937925341
464.462749246	1297.54188342	2138.00463266	376.0	-14.8793524374	0.454635612562	0.0818573303137	518.771427615	1011.73311891	1819.88338824	289.37884172	2.74271537757	0.0330447635851
464.462749246	1297.54188342	2138.00463266	376.0	-7.2345530717	-0.71337808878	-0.128444020306	354.648581945	1274.53476715	1983.32955284	354.146203745	5.0446194751	0.0607785478928
464.462749246	1297.54188342	2138.00463266	376.0	-10.8285684628	0.646513692408	0.11640505805	548.553035566	1018.85182499	1906.48933728	339.084476724	3.57433983015	0.043064335303
464.462749246	1297.54188342	2138.00463266	376.0	-0.785479111881	0.327814184274	0.0590230796317	497.676857584	1255.85175132	2121.21105286	367.682443963	6.24813284683	0.075278708998
464.462749246	1297.54188342	2138.00463266	376.0	-9.14527551371	-0.478019171777	-0.0860675498339	385.758639136	1155.56149572	1942.47821851	401.158083657	4.03589460595	0.0486252362163
464.462749246	1297.54188342	2138.00463266	376.0	-1.99713325386	-0.299700138016	-0.0539611339605	408.558352902	1291.01497133	2095.30583117	395.732506947	5.97694995954	0.0720114452957
464.462749246	1297.54188342	2138.00463266	376.0	13.152897977	0.782752649301	0.140934938657	560.36711827	1452.84808439	2419.21420074	405.998998078	12.5982826501	0.151786537953
464.462749246	1297.54188342	2138.00463266	376.0	3.49196289844	0.299578226265	0.053939183699	488.630038477	1400.37385263	2212.6629612	323.659070092	9.32565553665	0.112357295622
464.462749246	1297.54188342	2138.00463266	376.0	-8.03136594223	0.206259196792	0.0371370537977	481.36309429	1070.03763243	1966.29365675	414.892930037	3.95627283515	0.0476659377729
464.462749246	1297.54188342	2138.00463266	376.0	21.4101521504	0.548998832933	0.0988474672188	520.285032554	1607.45524142	2595.7546775	468.014403527	16.4482413279	0.198171582263
464.462749246	1297.54188342	2138.00463266	376.0	-7.72793238823	-0.23387572895	-0.0421094218491	417.314723699	1257.27707666	1972.78108019	298.189279833	5.04381226409	0.0607688224589
464.462749246	1297.54188342	2138.00463266	376.0	1.36593476205	-0.55015963641	-0.0990564703655	375.372237607	1340.59099215	2167.20838115	451.245151393	6.54983118536	0.0789136287393
464.462749246	1297.54188342	2138.00463266	376.0	-0.892327589962	0.101625722917	0.018297753496	461.093223947	1373.71924361	2118.92662745	284.114159896	7.83584123161	0.094407725682
464.462749246	1297.54188342	2138.00463266	376.0	15.0339624776	0.147986631213	0.0266450542334	462.207824272	1588.99713474	2459.43144691	408.226487896	14.5384080267	0.175161542491
464.462749246	1297.54188342	2138.00463266	376.0	12.0108906031	0.890410321141	0.160318747054	579.423912672	1397.7721938	2394.79803018	417.601923705	11.4862800597	0.138388916382
464.462749246	1297.54188342	2138.00463266	376.0	-8.0300903243	0.170904996883	0.0307715154633	477.376623646	1021.94867935	1966.32092952	466.99562653	3.36635456798	0.0405584887709
464.462749246	1297.54188342	2138.00463266	376.0	-2.94446817323	0.462182978107	0.0832162366056	519.058700304	1108.47495938	2075.05176671	447.518107029	5.08444284601	0.0612583475423
464.462749246	1297.54188342	2138.00463266	376.0	13.6479151707	-0.167866964855	-0.0302245165386	419.60242275	1566.6740984	2429.79769127	443.521170124	13.21719478	0.159243310603
464.462749246	1297.54188342	2138.00463266	376.0	-3.50321407598	-0.657064980791	-0.118304821892	361.775767374	1302.18315441	2063.10575343	399.146831645	5.69735497806	0.068642831061
464.462749246	1297.54188342	2138.00463266	376.0	8.04420044459	0.444240174885	0.079985627455	507.206792168	1486.0045564	2309.99001083	316.778662262	12.0308440355	0.144949928138
464.462749246	1297.54188342	2138.00463266	376.0	12.3134385451	-0.128922759728	-0.023212596278	424.995710705	1556.33332386	2401.2665192	419.937484634	12.9300925636	0.155784247755
464.462749246	1297.54188342	2138.00463266	376.0	-5.72981208033	-0.607039453719	-0.109297705027	368.256665439	1263.86433385	2015.50098494	383.379985658	5.21575308908	0.0628403986636
464.462749246	1297.54188342	2138.00463266	376.0	2.45569329581	0.133527283844	0.0240416427518	468.813035342	1291.5187251	2190.50746909	430.175708648	6.81302333113	0.0820846184474
464.462749246	1297.54188342	2138.00463266	376.0	2.34355654622	0.689779321508	0.124195052486	553.100094243	1248.55479171	2188.10998019	386.455094235	6.99659004036	0.0842962655465
464.462749246	1297.54188342	2138.00463266	376.0	-2.6991461937	0.3342590349	0.0601834776557	499.463112563	1134.74376721	2080.296762	446.089882225	5.21666337756	0.0628513659947
464.462749246	1297.54188342	2138.00463266	376.0	-6.54859874824	-0.26391342261	-0.0475177210316	413.258110852	1270.17780037	1997.99528805	314.559376831	5.27813083633	0.0635919377871
464.462749246	1297.54188342	2138.00463266	376.0	1.96187337491	0.0183975715629	0.00331249037864	448.598406119	1409.73933699	2179.94957631	321.611833193	8.80516488874	0.106086323961
464.462749246	1297.54188342	2138.00463266	376.0	-7.4186400667	0.467521655495	0.08417746768	521.02978003	1029.74034391	1979.39376436	428.623640414	3.88778726674	0.0468408104426
464.462749246	1297.54188342	2138.00463266	376.0	-2.29163333263	-0.389569757088	-0.0701421960908	396.447132435	1315.46881573	2089.00940585	377.093457681	6.04562077325	0.072838804497
464.462749246	1297.54188342	2138.00463266	376.0	8.76945107843	0.614544504416	0.110648992513	533.663390442	1460.80258508	2325.49590298	331.029927453	11.9243354736	0.143666692454
464.462749246	1297.54188342	2138.00463266	376.0	-0.12058221102	-0.345456779944	-0.0621996362882	402.367483668	1315.44213308	2135.42657941	417.61696266	6.31894672413	0.0761318882425
464.462749246	1297.54188342	2138.00463266	376.0	-7.26411422212	-0.554091766213	-0.0997644519649	374.96092543	1268.09957428	1982.69753407	339.637034367	5.0691641395	0.061074266741
464.462749246	1297.54188342	2138.00463266	376.0	-4.72521915628	-0.580910417644	-0.104593161261	371.689165116	1255.07365672	2036.9792282	410.216406359	5.28154046145	0.0636330176078
464.462749246	1297.54188342	2138.00463266	376.0	-13.8028858106	0.149674604582	0.0269489745376	473.452818257	1038.91779594	1842.89829459	330.527680394	2.8915494658	0.0348379453711
464.462749246	1297.54188342	2138.00463266	376.0	-12.6344521821	-0.394444583805	-0.0710199106599	396.521628188	1153.69236959	1867.8794597	317.665461917	3.63369864284	0.043779501721
464.462749246	1297.54188342	2138.00463266	376.0	-12.8898038465	-0.146921903239	-0.026453349521	434.307703002	973.4743985	1862.42002928	454.637927782	1.80148189989	0.0217046012035
464.462749246	1297.54188342	2138.00463266	376.0	13.6216010527	0.165813194474	0.0298547343309	466.917163621	1500.47220095	2429.23509421	461.84572964	12.3310761704	0.148567182775
464.462749246	1297.54188342	2138.00463266	376.0	-9.76625053702	-0.142060022792	-0.025577965933	431.918858733	1080.43797272	1929.20174374	416.844912288	3.51538864762	0.0423540800918
464.462749246	1297.54188342	2138.00463266	376.0	2.07527531995	-0.191744370308	-0.0345236532783	420.974192042	1386.23892932	2182.37411514	375.160993785	7.96774035556	0.0959968717537
464.462749246	1297.54188342	2138.00463266	376.0	0.112410722875	-0.376013090669	-0.0677013126879	394.370915395	1461.02275777	2140.40797913	285.014305964	8.94270268772	0.107743405876
464.462749246	1297.54188342	2138.00463266	376.0	14.29800976	0.731273765241	0.131666144264	549.745886853	1538.76636445	2443.69674371	355.184492407	14.5829577709	0.175698286396
464.462749246	1297.54188342	2138.00463266	376.0	-7.45984000754	0.0184409658169	0.00332030353204	453.380914927	1138.37273361	1978.51290771	386.759259179	4.48041487555	0.053980902115
464.462749246	1297.54188342	2138.00463266	376.0	-19.3278503197	-0.689641240375	-0.124170190921	361.802060156	997.753391157	1724.77429743	365.21884612	0.710498412094	0.00856022183246
464.462749246	1297.54188342	2138.00463266	376.0	5.03809099846	0.539841687828	0.0971987194505	524.673537338	1386.71600567	2245.71925161	334.329708603	9.70879816639	0.116973471884
464.462749246	1297.54188342	2138.00463266	376.0	1.72184189318	0.285501500463	0.051404663389	487.934961097	1360.93036854	2174.81769211	325.952362471	8.26928719964	0.0996299662608
464.462749246	1297.54188342	2138.00463266	376.0	0.806328603568	-0.184296000268	-0.0331825711681	420.285360011	1434.56706501	2155.24397556	300.391550546	8.8111072982	0.106157919255
464.462749246	1297.54188342	2138.00463266	376.0	10.1775361351	0.698118670735	0.125696555768	550.539763009	1354.06161789	2355.60082672	450.999445824	9.86974328379	0.118912569684
464.462749246	1297.54188342	2138.00463266	376.0	5.48822029063	-0.482775204769	-0.0869238755436	378.591986626	1565.43358095	2255.34303673	311.317469151	11.7466948109	0.141526443505
464.462749246	1297.54188342	2138.00463266	376.0	17.8955107857	0.602007717994	0.108391738926	530.190196181	1529.07028153	2520.6114823	461.351004591	14.3817511151	0.173274109821
464.462749246	1297.54188342	2138.00463266	376.0	-16.8512295522	-0.617274291953	-0.111140491889	371.967080623	977.313349691	1777.72456418	428.444133862	0.761655406575	0.00917657116356
464.462749246	1297.54188342	2138.00463266	376.0	0.632431600556	0.601112105479	0.108230483522	539.562592946	1237.83293625	2151.52604958	374.130520381	6.51487274896	0.0784924427586
464.462749246	1297.54188342	2138.00463266	376.0	-3.39235398891	-0.429558489827	-0.0773421839803	390.056745864	1364.70719697	2065.47594722	310.712004388	6.5269121706	0.0786374960313
464.462749246	1297.54188342	2138.00463266	376.0	8.55144562399	0.612319512643	0.110248381823	533.110797153	1466.51055598	2320.83493626	321.213583132	12.0182675039	0.144798403661
464.462749246	1297.54188342	2138.00463266	376.0	-8.26938610354	0.394192664276	0.0709745524444	510.36182363	1012.88176208	1961.20477468	437.961188967	3.52579525072	0.042479460852
464.462749246	1297.54188342	2138.00463266	376.0	-4.94113459523	0.0243372974432	0.00438194048311	453.449815264	1233.43124535	2032.36294611	345.481885495	5.438593962	0.0655252284579
464.462749246	1297.54188342	2138.00463266	376.0	-4.28520316652	0.512592268635	0.0922924502404	526.499576312	1127.20144543	2046.38679044	392.685768701	5.14202412692	0.0619520979148
464.462749246	1297.54188342	2138.00463266	376.0	1.47482308989	0.52267522992	0.0941078915953	527.830667622	1188.24649294	2169.53641865	453.45925809	6.17902530455	0.0744460880066
464.462749246	1297.54188342	2138.00463266	376.0	7.88377641763	0.885270584993	0.159393335433	579.782179832	1359.42873811	2306.5601377	367.349219756	10.2072862028	0.122979351841
464.462749246	1297.54188342	2138.00463266	376.0	3.44172577232	-0.317026435981	-0.0570807410841	401.98314296	1471.19453339	2211.58888912	338.411212772	9.69848517907	0.116849219025
464.462749246	1297.54188342	2138.00463266	376.0	-9.83681645873	0.00230569017597	0.000415140471006	450.294773066	1191.09426191	1927.69304107	286.304006095	4.47402742905	0.0539039449283
464.462749246	1297.54188342	2138.00463266	376.0	-0.631092850643	-0.618046652758	-0.111279555772	366.066095542	1371.69309172	2124.51183828	386.75265102	6.73768248979	0.0811768974674
464.462749246	1297.54188342	2138.00463266	376.0	5.96715964339	0.44916517815	0.0808723763324	510.471995072	1406.77526109	2265.58278228	348.335526111	10.0600598348	0.121205540179
464.462749246	1297.54188342	2138.00463266	376.0	-16.5613953327	-0.236131004798	-0.0425154851995	418.817249673	1069.56756397	1783.92123322	295.536419571	2.43867486911	0.029381624929
464.462749246	1297.54188342	2138.00463266	376.0	17.5875177167	0.0690616895707	0.0124345858068	450.670850981	1617.36997334	2514.02657622	445.985751897	15.2822361834	0.184123327511
464.462749246	1297.54188342	2138.00463266	376.0	-5.3011562573	-0.395937217505	-0.0712886599757	395.513551029	1306.03937995	2024.6656663	323.112735321	5.58437403176	0.0672816148405
464.462749246	1297.54188342	2138.00463266	376.0	-10.8907970458	-0.0365275911898	-0.00657680792039	446.227414815	1090.89513639	1905.15888729	368.03633608	3.60190632231	0.0433964617145
464.462749246	1297.54188342	2138.00463266	376.0	8.09856385585	0.75810722431	0.136497519681	557.823907061	1404.50223085	2311.15230308	348.826165173	10.9234291895	0.131607580597
464.462749246	1297.54188342	2138.00463266	376.0	0.904018713422	-0.34618697596	-0.0623311083832	398.459665976	1455.24026897	2157.33259464	303.632659686	8.98488865169	0.108251670502
464.462749246	1297.54188342	2138.00463266	376.0	5.26791359359	0.683441067063	0.123053847149	548.176134398	1347.76150993	2250.63286934	354.695225009	9.21789840835	0.111059016968
464.462749246	1297.54188342	2138.00463266	376.0	-9.78543858266	0.534057000317	0.0961571840686	530.715764207	1042.4956547	1928.79150244	355.580083534	3.81611702672	0.045977313575
464.462749246	1297.54188342	2138.00463266	376.0	15.6650003203	0.642584696175	0.115697640651	533.999516222	1620.87302483	2472.92306522	318.050524167	16.4182255241	0.197809946074
464.462749246	1297.54188342	2138.00463266	376.0	-11.6903736328	0.665137751765	0.119758327649	551.472877619	1014.15355472	1888.06390282	322.437470481	3.42923473955	0.0413160811994
464.462749246	1297.54188342	2138.00463266	376.0	1.67105674185	0.722680222291	0.130118873297	558.63559923	1236.7997208	2173.73190322	378.296583191	6.79305575652	0.0818440452593
464.462749246	1297.54188342	2138.00463266	376.0	-3.35902804403	0.593966460816	0.106943907241	539.198610934	1125.34042381	2066.18845747	401.649422727	5.29461111477	0.0637904953587
464.462749246	1297.54188342	2138.00463266	376.0	1.4709868406	-0.262956905269	-0.0473454996882	412.090351188	1367.10737571	2169.45439946	390.256672563	7.40647358465	0.0892346215018
464.462749246	1297.54188342	2138.00463266	376.0	4.88007317299	0.745591721754	0.134244098263	558.175795568	1338.89941238	2242.34082318	345.265615229	9.12125074102	0.109894587241
464.462749246	1297.54188342	2138.00463266	376.0	16.4552466479	0.903376552322	0.162653322348	575.373712029	1612.95265187	2489.81856831	301.492204415	16.9134571237	0.203776591852
464.462749246	1297.54188342	2138.00463266	376.0	19.1632525239	0.800054065771	0.144050065857	558.963514005	1613.8505672	2547.71585939	374.901778191	17.0081763897	0.204917787828
464.462749246	1297.54188342	2138.00463266	376.0	-5.56890227459	0.164127887828	0.0295512941715	475.07731844	1085.71293395	2018.94124404	458.150991656	4.31332030983	0.0519677145762
464.462749246	1297.54188342	2138.00463266	376.0	6.13736790277	-0.128760389121	-0.023183361383	428.846483549	1410.34117853	2269.22184275	430.03418067	8.99479269145	0.108370996283
464.462749246	1297.54188342	2138.00463266	376.0	2.8282675212	0.362391964781	0.0652488233312	503.112491695	1246.28163324	2198.47312329	449.078998359	6.58783615431	0.0793715199314
464.462749246	1297.54188342	2138.00463266	376.0	18.3256584415	0.638704139475	0.11499894481	533.777743359	1611.40892869	2529.80805911	384.621387064	16.4849899085	0.198614336247
464.462749246	1297.54188342	2138.00463266	376.0	-9.96227704713	-0.644503306332	-0.116043087204	364.789288504	1123.08926574	1925.01068788	437.132133635	3.4494678033	0.0415598530518
464.462749246	1297.54188342	2138.00463266	376.0	5.81514453402	0.610748524143	0.109965524693	540.786628314	1255.41120879	2262.3326922	466.134855095	7.30657800316	0.088031060279
464.462749246	1297.54188342	2138.00463266	376.0	6.56828092119	0.311336316526	0.0560562327199	491.97958768	1362.83544748	2278.43478304	423.619747888	8.8857109731	0.107056758712
464.462749246	1297.54188342	2138.00463266	376.0	0.186652215954	-0.695793318653	-0.125277875163	354.519952578	1449.4347464	2141.99526569	338.040566709	8.22211235795	0.0990615946741
464.462749246	1297.54188342	2138.00463266	376.0	2.79127788797	0.544277681615	0.0979974219688	530.179065063	1262.87445052	2197.68228322	404.628767634	7.03158249972	0.0847178614424
464.462749246	1297.54188342	2138.00463266	376.0	-12.6439339523	0.724047166485	0.130364992165	560.461589729	1020.09370519	1867.67673901	287.121444096	3.36771406858	0.0405748682962
464.462749246	1297.54188342	2138.00463266	376.0	-8.41663323687	0.852031782335	0.153408675249	580.544632778	1080.29778087	1958.05662414	297.2142105	4.49376437571	0.0541417394664
464.462749246	1297.54188342	2138.00463266	376.0	1.56424169882	0.379833508881	0.0683891805691	502.702509994	1333.78185365	2171.44819265	334.963829007	7.89000109709	0.0950602541818
464.462749246	1297.54188342	2138.00463266	376.0	7.10133448692	-0.20703614053	-0.0372769428395	417.638697239	1435.71725076	2289.83149297	436.475544979	9.49301849811	0.114373716845
464.462749246	1297.54188342	2138.00463266	376.0	-10.6141196721	0.229490154668	0.0413197973835	483.901654352	1104.92622235	1911.07426236	322.246385651	3.96220034488	0.0477373535528
464.462749246	1297.54188342	2138.00463266	376.0	-6.01763211935	-0.588647384945	-0.105986205428	370.238477384	1332.86964402	2009.34737917	306.239257774	5.55294804106	0.0669029884465
464.462749246	1297.54188342	2138.00463266	376.0	11.1486989871	0.534423809266	0.0962232281718	519.389776023	1536.84011331	2376.36433349	320.134444158	13.7356440249	0.165489687046
464.462749246	1297.54188342	2138.00463266	376.0	4.91313741383	0.262306810885	0.0472284499253	486.298070309	1323.35462008	2243.04773818	433.395047793	7.82269225584	0.0942493042872
464.462749246	1297.54188342	2138.00463266	376.0	-9.2595406169	-0.0726749109255	-0.013085147808	441.080851017	1102.96288021	1940.03522531	395.99149408	3.8756906749	0.0466950683723
464.462749246	1297.54188342	2138.00463266	376.0	-11.8633275724	0.462377567275	0.0832512724657	521.129918792	985.503541036	1884.36613958	377.73267975	2.91443204454	0.0351136390908
464.462749246	1297.54188342	2138.00463266	376.0	-15.315637708	-0.436870474043	-0.0786587097665	394.884737576	988.270679349	1810.55558894	427.400172018	1.36008029448	0.0163865095721
464.462749246	1297.54188342	2138.00463266	376.0	-10.6715318647	-0.019468099505	-0.00350523937792	447.713492563	1145.74969043	1909.84678702	316.383604028	4.08542077708	0.0492219370732
464.462749246	1297.54188342	2138.00463266	376.0	14.5438343292	-0.0293749789525	-0.00528897712504	437.756172319	1587.66245432	2448.95248439	423.53385775	14.0878159187	0.169732721912
464.462749246	1297.54188342	2138.00463266	376.0	1.45736500073	0.795258383271	0.143186601237	571.448146686	1137.00313514	2169.16316389	460.711882067	6.02793801728	0.0726257592443
464.462749246	1297.54188342	2138.00463266	376.0	12.2446640862	0.121166912047	0.0218161526912	459.425548928	1544.90140774	2399.79611808	395.469161408	13.1679430918	0.158649916768
464.462749246	1297.54188342	2138.00463266	376.0	-15.5436359346	-0.778605659896	-0.140188271497	350.766691167	993.216858467	1805.6809763	461.697426664	0.900167173684	0.0108453876347
464.462749246	1297.54188342	2138.00463266	376.0	-5.2999251894	0.18673459268	0.0336216407418	477.049059637	1191.7507473	2024.69198659	355.892179646	5.23700400533	0.0630964337991
464.462749246	1297.54188342	2138.00463266	376.0	-0.552106041938	-0.500531143824	-0.0901208397235	381.930192918	1314.05486693	2126.20057991	430.215520062	6.17138573418	0.0743540449901
464.462749246	1297.54188342	2138.00463266	376.0	19.7621402273	0.721196478929	0.12985172469	547.746252137	1564.26825887	2560.52010624	448.505595231	15.6827067408	0.188948273986
464.462749246	1297.54188342	2138.00463266	376.0	-16.34935015	-0.360330518832	-0.0648776591343	402.428155959	1064.23418308	1788.45476905	321.792430008	2.3175889873	0.0279227588831
464.462749246	1297.54188342	2138.00463266	376.0	-1.93931378654	0.58814374907	0.10589552558	535.674804912	1278.04571714	2096.54201406	282.821492008	6.75613301432	0.0813991929436
464.462749246	1297.54188342	2138.00463266	376.0	9.13484557168	0.446652029588	0.0804198828931	506.842372664	1512.64941519	2333.30805417	313.816266317	12.7613276431	0.15375093546
464.462749246	1297.54188342	2138.00463266	376.0	-14.4947540116	-0.146168241504	-0.0263176524134	431.345017154	1065.46292233	1828.1061204	331.298180915	2.78549303317	0.0335601570261
464.462749246	1297.54188342	2138.00463266	376.0	6.08393707155	-0.729648446521	-0.131373504955	348.818456154	1525.0068193	2268.0794891	394.254213648	10.4780467973	0.126241527678
464.462749246	1297.54188342	2138.00463266	376.0	9.54706630609	-0.147552438137	-0.0265668775903	421.698623858	1586.40825558	2342.12135257	334.014473132	13.3110772933	0.16037442522
464.462749246	1297.54188342	2138.00463266	376.0	17.1847136228	0.241198528565	0.0434278949522	474.874569578	1614.33148128	2505.41460603	416.208555167	15.5472579396	0.187316360718
464.462749246	1297.54188342	2138.00463266	376.0	18.5373111757	0.807396599369	0.145372092072	561.674967494	1549.67104423	2534.33320437	422.987192647	15.4405866001	0.186031163856
464.462749246	1297.54188342	2138.00463266	376.0	10.6310142756	0.46203887104	0.0831902900684	513.008429118	1397.46705499	2365.29621037	454.820726268	10.3390079016	0.12456636026
464.462749246	1297.54188342	2138.00463266	376.0	13.8963271243	0.827971035856	0.149076527882	567.439099708	1457.42710965	2435.10875035	410.242540995	12.885398938	0.155245770338
464.462749246	1297.54188342	2138.00463266	376.0	-6.84650304272	0.16849952494	0.0303384092437	475.089635219	1121.22745058	1991.62608043	395.308994636	4.52846702703	0.0545598436991
464.462749246	1297.54188342	2138.00463266	376.0	3.51386496363	-0.260905097819	-0.0469760709073	408.669808834	1493.84831945	2213.13122837	310.613100087	10.2938911979	0.124022785517
464.462749246	1297.54188342	2138.00463266	376.0	-12.7936998265	-0.358540943507	-0.064555445356	403.949823324	1027.6536856	1864.47473768	432.871228755	2.29437731888	0.0276431002275
464.462749246	1297.54188342	2138.00463266	376.0	-15.3695294355	-0.253575138911	-0.0456563087704	417.527394662	1035.58223774	1809.40338131	356.293748916	2.23859809793	0.0269710614209
464.462749246	1297.54188342	2138.00463266	376.0	7.61318824277	0.026619954696	0.00479293386677	447.724553386	1485.82830296	2300.77494999	367.222093641	11.1355861939	0.134163689083
464.462749246	1297.54188342	2138.00463266	376.0	-5.59141503778	0.178988957622	0.0322270359419	476.678305094	1120.86324305	2018.45992012	420.918371984	4.66890329115	0.0562518468813
464.462749246	1297.54188342	2138.00463266	376.0	-14.7068951507	0.450141935925	0.0810482419742	518.902101035	986.837182792	1823.57053302	317.831249194	2.54197757979	0.030626235901
464.462749246	1297.54188342	2138.00463266	376.0	-1.58622497196	-0.440185911802	-0.079255655708	389.991488493	1266.80203879	2104.09106928	447.297541997	5.7755873773	0.0695853900879
464.462749246	1297.54188342	2138.00463266	376.0	-5.18019887039	-0.266683267772	-0.0480164328002	413.25805191	1224.22884731	2027.25174083	389.764841613	5.20196622225	0.0626742918344
464.462749246	1297.54188342	2138.00463266	376.0	-10.3412401632	0.632600334191	0.113899952141	546.879695244	1001.31347429	1916.9084389	368.715269361	3.45980589807	0.0416844084105
464.462749246	1297.54188342	2138.00463266	376.0	14.6941111286	0.869806240206	0.15660897375	570.176319402	1597.46573672	2452.16540932	284.523353198	16.2588610247	0.195889891864
464.462749246	1297.54188342	2138.00463266	376.0	0.0517839174885	-0.080043537515	-0.0144118720769	438.727557021	1287.28257756	2139.11177522	413.101640633	6.29837799331	0.0758840722085
464.462749246	1297.54188342	2138.00463266	376.0	1.37492893636	0.662623527983	0.119305640616	549.895223428	1169.71057591	2167.40067702	447.794877684	6.14746218892	0.074065809505
464.462749246	1297.54188342	2138.00463266	376.0	-2.42570280293	-0.39229778935	-0.0706333794292	394.044790505	1394.3398063	2086.14299436	297.758397554	7.24211848212	0.0872544395436
464.462749246	1297.54188342	2138.00463266	376.0	-14.0940828725	-0.335087429356	-0.0603326304205	406.364493403	1049.15454859	1836.67248792	381.153445921	2.46482023251	0.0296966293074
464.462749246	1297.54188342	2138.00463266	376.0	-11.4195406561	0.434465549752	0.0782257021519	514.418349136	1091.59730743	1893.85432441	287.838667839	3.86242933749	0.0465352932228
464.462749246	1297.54188342	2138.00463266	376.0	10.5040516325	0.657176748076	0.118324945638	544.06815506	1357.66704506	2362.58174318	460.846543063	9.88157461841	0.119055115884
464.462749246	1297.54188342	2138.00463266	376.0	-8.51652426135	0.495858641375	0.0892795537225	525.349237955	1026.24308419	1955.92094941	404.328627273	3.7700533906	0.0454223300073
464.462749246	1297.54188342	2138.00463266	376.0	-16.4316143475	-0.652693956312	-0.117517817125	367.028937151	988.552744626	1786.69595669	431.114274916	0.933577002322	0.0112479156906
464.462749246	1297.54188342	2138.00463266	376.0	7.92995129591	0.199476267128	0.0359157845027	472.787995081	1455.4210851	2307.54735874	379.338278556	10.8314613167	0.130499533937
464.462749246	1297.54188342	2138.00463266	376.0	-17.1333262922	-0.465321510301	-0.0837813306267	387.775863233	1099.09228835	1771.69332281	284.825171222	2.44004936665	0.0293981851404
464.462749246	1297.54188342	2138.00463266	376.0	7.30259605519	0.580039253214	0.104436307745	527.541158132	1482.35715303	2294.13447463	284.236163467	12.1247912296	0.146081822043
464.462749246	1297.54188342	2138.00463266	376.0	8.87623069797	0.750892500784	0.135198505723	553.765849448	1490.25635559	2327.77885619	283.756651155	12.8666881377	0.155020339009
464.462749246	1297.54188342	2138.00463266	376.0	-4.43552822527	0.660241039943	0.118876672658	550.897328578	1032.2227585	2043.17283372	460.052746649	4.42671936018	0.053333968195
464.462749246	1297.54188342	2138.00463266	376.0	1.23174003674	0.360368975186	0.0648845832167	502.825216115	1232.01056652	2164.33929171	429.503509079	6.33406666924	0.0763140562559
464.462749246	1297.54188342	2138.00463266	376.0	-5.36673838196	-0.740400031161	-0.133309332222	351.492749522	1227.08007277	2023.26351743	444.690695139	4.8757673944	0.0587441854747
464.462749246	1297.54188342	2138.00463266	376.0	-7.00867540922	0.71018808785	0.127869659318	557.685316018	1089.89818114	1988.15882773	340.57533057	4.68361721565	0.0564291230802
464.462749246	1297.54188342	2138.00463266	376.0	-3.77620728405	0.0639594747408	0.0115159299137	457.91228491	1309.77814377	2057.26914599	289.578717312	6.23214825695	0.0750861235777
464.462749246	1297.54188342	2138.00463266	376.0	-10.1658929001	0.635452515697	0.114413488602	546.041095572	1059.19070494	1920.65737151	315.425570998	3.97392925562	0.0478786657304
464.462749246	1297.54188342	2138.00463266	376.0	14.9426101869	0.430731374931	0.077553362429	503.075058648	1579.40695635	2457.4783307	374.996315705	14.9168683621	0.179721305568
464.462749246	1297.54188342	2138.00463266	376.0	-0.694954413439	-0.100554659443	-0.018104908074	435.958963247	1262.05014445	2123.14647511	425.137367407	6.04514360949	0.072833055536
464.462749246	1297.54188342	2138.00463266	376.0	-12.867237251	0.0758146018633	0.0136504504615	461.986861612	1083.39035819	1862.90250414	317.52528434	3.36020847652	0.0404844394761
464.462749246	1297.54188342	2138.00463266	376.0	2.20217561965	0.192540565433	0.0346670085403	473.004018311	1406.19581171	2185.08724943	305.88741941	9.07647488166	0.109355119056
464.462749246	1297.54188342	2138.00463266	376.0	-1.13173971434	-0.0652609797795	-0.0117502664349	440.927441243	1248.94555888	2113.80798514	423.934985021	5.93516558794	0.0715080191318
464.462749246	1297.54188342	2138.00463266	376.0	-6.7235669563	0.328543536412	0.0591543997862	497.983335353	1172.71050861	1994.25445966	323.56061569	5.00090316478	0.0602518453588
464.462749246	1297.54188342	2138.00463266	376.0	0.92169358342	-0.168095996379	-0.0302657537594	426.638721757	1266.28984276	2157.71048418	464.781919655	6.18601688529	0.0745303239191
464.462749246	1297.54188342	2138.00463266	376.0	4.68297235807	-0.69455899385	-0.125055634471	352.38281054	1562.79747406	2238.12679862	322.946514022	11.2418699632	0.135444216424
464.462749246	1297.54188342	2138.00463266	376.0	-1.87435386588	0.156933403932	0.0282559243665	472.767391751	1209.47002164	2097.93086018	415.693446788	5.7341901002	0.0690866277133
464.462749246	1297.54188342	2138.00463266	376.0	4.90732216015	-0.365209016465	-0.0657560346534	398.504868183	1376.86843221	2242.92340779	467.550107396	7.74965058651	0.0933692841748
464.462749246	1297.54188342	2138.00463266	376.0	-7.93830483813	0.642886066397	0.115751902484	547.579666943	1051.7280745	1968.28330747	368.975566023	4.22575934831	0.0509127632326
464.462749246	1297.54188342	2138.00463266	376.0	7.3892395501	0.294081703338	0.0529495324698	486.167822379	1458.10952284	2295.98691656	351.709571341	11.0279679892	0.132867084207
464.462749246	1297.54188342	2138.00463266	376.0	-8.74902914735	-0.0328413516656	-0.00591309896752	448.022457388	1039.37683433	1950.94998418	463.550692461	3.25455794316	0.0392115414839
464.462749246	1297.54188342	2138.00463266	376.0	9.55399164294	0.486518464997	0.0875978510978	518.105454747	1357.54933412	2342.26941659	466.614627724	9.40939144442	0.113366161981
464.462749246	1297.54188342	2138.00463266	376.0	-10.5964714662	-0.234998803229	-0.0423116318381	418.175775717	1138.7259392	1911.45158182	354.549866904	3.90503480744	0.0470486121378
464.462749246	1297.54188342	2138.00463266	376.0	10.112262411	0.261721118451	0.04712299576	479.967161914	1515.28552521	2354.20527148	358.952584351	12.5543659345	0.151257420897
464.462749246	1297.54188342	2138.00463266	376.0	8.54797258513	-0.272234129012	-0.0490158676651	406.612624213	1527.6539332	2320.76068253	386.494125117	11.612378754	0.139908177759
464.462749246	1297.54188342	2138.00463266	376.0	12.5242178692	0.796988838316	0.143498170385	560.88975983	1506.40917425	2405.77299091	338.474056836	13.7959883742	0.1662167274
464.462749246	1297.54188342	2138.00463266	376.0	-7.03521672788	-0.670456016339	-0.120715883388	361.009407152	1163.45177322	1987.5913731	463.130192735	4.15127628401	0.0500153769158
464.462749246	1297.54188342	2138.00463266	376.0	6.42997522975	0.0989861541359	0.0178224980439	456.57064243	1522.07881161	2275.47780095	296.828346913	11.9342242082	0.143785833834
464.462749246	1297.54188342	2138.00463266	376.0	-11.6971874926	0.0064457366899	0.0011605575603	451.985511658	1100.54849257	1887.91822218	335.38421795	3.61835696852	0.0435946622714
464.462749246	1297.54188342	2138.00463266	376.0	11.3381574651	0.423181028923	0.0761939195036	506.277288446	1425.97032246	2380.41496453	448.167353625	10.9644303903	0.132101570968
464.462749246	1297.54188342	2138.00463266	376.0	-15.5284908885	0.225056296119	0.0405214793156	485.743693995	985.564363258	1806.00477808	334.696720831	2.17329051049	0.026184223018
464.462749246	1297.54188342	2138.00463266	376.0	18.0415443525	0.222754604855	0.0401070588504	472.791930367	1590.85665507	2523.73368672	460.085101284	15.0092270004	0.180834060245
464.462749246	1297.54188342	2138.00463266	376.0	-7.56605221283	-0.235773508323	-0.0424511178112	417.506096575	1201.77013761	1976.24208584	356.965851659	4.7738827905	0.0575166601265
464.462749246	1297.54188342	2138.00463266	376.0	-2.31304722271	-0.554220423906	-0.0997876168359	374.770647944	1338.22855417	2088.55157589	375.552373776	6.13338536809	0.0738962092541
464.462749246	1297.54188342	2138.00463266	376.0	-3.40672403342	0.841591124456	0.151528830475	578.734084335	1139.49671871	2065.16871501	346.937911957	5.53845197425	0.0667283370391
464.462749246	1297.54188342	2138.00463266	376.0	-4.3238904416	0.641928805685	0.115579547297	546.46527788	1146.7490562	2045.55965471	352.345320629	5.34985678315	0.0644561058211
464.462749246	1297.54188342	2138.00463266	376.0	-3.12047513694	0.438860584242	0.0790170299319	515.156892982	1138.97997884	2071.28872967	417.151857854	5.29911620738	0.0638447735828
464.462749246	1297.54188342	2138.00463266	376.0	-11.8947122502	-0.0717912845967	-0.0129260505216	441.105028627	1098.20208474	1883.69513371	344.388020343	3.51027768903	0.0422925022775
464.462749246	1297.54188342	2138.00463266	376.0	-9.52993160859	0.550644050409	0.0991436893066	534.805083143	983.203482541	1934.25425338	416.245687698	3.25575991239	0.0392260230409
464.462749246	1297.54188342	2138.00463266	376.0	-12.0581717009	-0.581449450164	-0.10469021429	374.019748843	1061.06835414	1880.20036308	445.112260099	2.5367665353	0.0305634522325
464.462749246	1297.54188342	2138.00463266	376.0	4.83104944818	0.44187147351	0.0795591417915	513.045843995	1311.21914169	2241.29269367	417.027707989	7.92407037144	0.0954707273667
464.462749246	1297.54188342	2138.00463266	376.0	-9.37930661292	0.718536625487	0.129372816976	560.388716125	1004.480988	1937.47462277	372.604918647	3.69964836536	0.044574076691
464.462749246	1297.54188342	2138.00463266	376.0	-1.26180146645	-0.17189379172	-0.0309495483832	426.226525725	1234.36058297	2111.02725886	450.440150158	5.74675185755	0.0692379741873
464.462749246	1297.54188342	2138.00463266	376.0	-5.70583374279	0.781866815395	0.140775443895	570.547773555	1014.54412972	2016.01364291	430.921739638	4.27028561086	0.0514492242273
464.462749246	1297.54188342	2138.00463266	376.0	8.74266299052	0.692670670388	0.124715641049	544.786709793	1487.25636993	2324.92317242	292.880092696	12.6629866084	0.152566103715
464.462749246	1297.54188342	2138.00463266	376.0	-12.2868732841	-0.624942467719	-0.112521150111	365.941042486	1220.48322167	1875.31071264	288.886448484	4.00948168155	0.0483070082114
464.462749246	1297.54188342	2138.00463266	376.0	9.45634467293	0.645297304945	0.116186046983	538.269799914	1465.67193592	2340.18171985	336.23998402	12.1814132587	0.146764015165
464.462749246	1297.54188342	2138.00463266	376.0	5.59780520412	0.796698719727	0.143445934412	563.856634299	1397.9741931	2257.68596725	295.855139854	10.5516562167	0.127128388152
464.462749246	1297.54188342	2138.00463266	376.0	0.140696107055	-0.641546309422	-0.115510678686	363.75123288	1325.07719076	2141.01272195	452.184298315	6.23379612948	0.0751059774637
464.462749246	1297.54188342	2138.00463266	376.0	2.91033320401	-0.67870616214	-0.122201325556	358.466831761	1377.46872788	2200.22769139	464.292131745	7.0973011886	0.0855096528747
464.462749246	1297.54188342	2138.00463266	376.0	4.37285095409	0.351553003545	0.063297263872	499.902378514	1305.78322924	2231.49638864	425.810780888	7.60256911797	0.0915972182888
464.462749246	1297.54188342	2138.00463266	376.0	7.40542943474	-0.486316955045	-0.0875615691474	378.551384223	1551.4017521	2296.33305705	366.379920724	11.6500713644	0.140362305596
464.462749246	1297.54188342	2138.00463266	376.0	5.95158617339	-0.39401499566	-0.0709425631364	389.968094023	1560.82413248	2265.24982077	314.457594267	11.8525737653	0.142802093558
464.462749246	1297.54188342	2138.00463266	376.0	-4.24461682481	0.71877666652	0.129416036464	558.519491503	1168.68290811	2047.25452831	320.052128697	5.50190983146	0.0662880702585
464.462749246	1297.54188342	2138.00463266	376.0	3.69767660542	0.821941804101	0.147990962208	575.600871009	1197.17853617	2217.06112979	444.281722607	6.67112691612	0.0803750230858
464.462749246	1297.54188342	2138.00463266	376.0	8.93163750176	-0.258307376327	-0.0465083500769	408.233549447	1536.54763258	2328.96345622	384.182274197	11.8843559303	0.143185011209
464.462749246	1297.54188342	2138.00463266	376.0	-7.29203751165	0.371500452425	0.0668888103033	506.484652114	1034.5085869	1982.10053285	441.107293833	3.83763283756	0.0462365402116
464.462749246	1297.54188342	2138.00463266	376.0	10.5066794346	0.800748716405	0.144175137991	563.424021038	1441.34610345	2362.63792571	357.867801224	12.1089671303	0.145891170244
464.462749246	1297.54188342	2138.00463266	376.0	5.85444257612	0.0629920933381	0.0113417524916	452.240678184	1498.02569787	2263.17288616	312.906510107	11.2685569044	0.135765745836
464.462749246	1297.54188342	2138.00463266	376.0	-1.59688045906	0.232902783186	0.0419342425613	483.457911547	1267.52494467	2103.86325447	352.880398254	6.17591527017	0.0744086177129
464.462749246	1297.54188342	2138.00463266	376.0	3.25895614395	0.264262210267	0.0475805203938	488.182885141	1272.48849807	2207.681266	447.00988279	6.79927720555	0.0819190024765
464.462749246	1297.54188342	2138.00463266	376.0	0.40799064334	0.515460107252	0.092808805771	526.531061947	1217.94667368	2146.72749152	402.249755895	6.25657162307	0.0753803810009
464.462749246	1297.54188342	2138.00463266	376.0	-17.9811714014	-0.289618829709	-0.052145990225	413.837353686	994.611130525	1753.56635509	345.117870883	1.34875007758	0.0162500009348
464.462749246	1297.54188342	2138.00463266	376.0	-2.61457439029	0.639291057166	0.115104619583	546.280655921	1133.69114067	2082.10491107	402.133114486	5.4711474834	0.065917439559
464.462749246	1297.54188342	2138.00463266	376.0	10.4881548109	0.637812966881	0.114838488815	537.033433367	1470.96813074	2362.2418684	354.240304292	12.401887293	0.149420328832
464.462749246	1297.54188342	2138.00463266	376.0	-8.88656216113	0.441199793902	0.0794382056	515.432913689	1110.85575118	1948.00952197	321.720857102	4.38498076987	0.0528310936129
464.462749246	1297.54188342	2138.00463266	376.0	9.89924584575	0.0786666648568	0.0141639655846	456.393996194	1440.56784127	2349.65096744	452.689129976	10.4237609251	0.125587481026
464.462749246	1297.54188342	2138.00463266	376.0	18.3325995283	0.658828361239	0.118622319272	538.588032207	1541.88443096	2529.95645987	449.483996704	14.866960647	0.179120007795
464.462749246	1297.54188342	2138.00463266	376.0	6.82760597827	0.48699768167	0.0876841342581	513.386037422	1486.73289816	2283.97916478	283.860229197	11.9657750855	0.144165964886
464.462749246	1297.54188342	2138.00463266	376.0	-10.3704424751	-0.244874811571	-0.04408981123	417.041977198	1126.75637288	1916.28409212	372.485742035	3.82025258243	0.0460271395473
464.462749246	1297.54188342	2138.00463266	376.0	5.41259311389	-0.0438518467324	-0.00789554316391	440.051781649	1418.38471781	2253.72612418	395.289624724	9.26478467612	0.11162391176
464.462749246	1297.54188342	2138.00463266	376.0	-3.78728473177	0.548049156028	0.0986764774987	531.793882872	1148.91311911	2057.03230965	376.325307666	5.37451689307	0.0647532155792
464.462749246	1297.54188342	2138.00463266	376.0	-5.20173034174	0.126017623108	0.0226895252265	468.465920272	1170.11140526	2026.79139698	388.214071447	5.06909130191	0.0610733891796
464.462749246	1297.54188342	2138.00463266	376.0	-7.12691065253	-0.167284897654	-0.030119715098	426.818166037	1206.96388656	1985.63095275	351.848900149	4.90295127091	0.0590717020592
464.462749246	1297.54188342	2138.00463266	376.0	2.47840433828	0.132690515411	0.0238909822491	463.910150501	1426.0630496	2190.99303223	301.019832127	9.41413518623	0.113423315497
464.462749246	1297.54188342	2138.00463266	376.0	-0.713154151269	-0.67296376562	-0.121167404685	359.728516259	1331.21776185	2122.75736387	431.811085766	6.17581952207	0.0744074641213
464.462749246	1297.54188342	2138.00463266	376.0	-9.70156071287	0.445492351395	0.0802110823542	516.135504195	1101.47282073	1930.58481518	312.976490259	4.20561131949	0.0506700158975
464.462749246	1297.54188342	2138.00463266	376.0	14.207045916	0.732120690805	0.131818633562	549.08559546	1567.74976042	2441.75193251	324.91657663	15.235483174	0.18356003824
464.462749246	1297.54188342	2138.00463266	376.0	6.60966661826	0.0675157312711	0.0121562353747	453.287324966	1485.95251575	2279.31961116	340.079770446	11.1052300015	0.133797951825
464.462749246	1297.54188342	2138.00463266	376.0	-8.69588928275	-0.559101890591	-0.100666526934	374.719454815	1205.33540508	1952.08611695	372.031257052	4.46161624367	0.0537544125743
464.462749246	1297.54188342	2138.00463266	376.0	-2.87384236419	-0.0529516214107	-0.00953396136311	442.943263406	1194.9881773	2076.56174978	438.630309079	5.37411218253	0.0647483395485
464.462749246	1297.54188342	2138.00463266	376.0	4.23212993831	-0.599180189321	-0.107882641217	367.383425465	1421.38336968	2228.4877668	439.720971657	8.21117857925	0.0989298624006
464.462749246	1297.54188342	2138.00463266	376.0	6.29258777421	-0.633757750025	-0.114108345341	359.414870319	1588.13961015	2272.54045079	324.985970316	12.1107966431	0.145913212567
464.462749246	1297.54188342	2138.00463266	376.0	-13.0635067833	0.12485712159	0.0224805764475	469.748375672	1048.15129145	1858.70625245	340.806585331	3.05961080942	0.0368627808363
464.462749246	1297.54188342	2138.00463266	376.0	8.01139676625	-0.242486808844	-0.0436598503499	409.174878635	1582.81814891	2309.28866667	317.295639118	12.8694212271	0.155053267797
464.462749246	1297.54188342	2138.00463266	376.0	-6.43103524697	0.366477324647	0.0659843940667	504.716996366	1089.04941928	2000.50880115	406.742385509	4.46853268365	0.0538377431765
464.462749246	1297.54188342	2138.00463266	376.0	-1.62357984736	-0.234231199217	-0.0421734244179	417.466407146	1281.0203752	2103.29242031	404.805637964	5.99162770731	0.0721882856302
464.462749246	1297.54188342	2138.00463266	376.0	-11.3440365228	-0.658442011934	-0.11855275692	363.02060579	1120.20958259	1895.46860627	412.238417892	3.26242293278	0.0393063003949
464.462749246	1297.54188342	2138.00463266	376.0	-12.5728588281	0.448704433435	0.0807894190556	517.487823206	1039.4228992	1869.19632846	312.285606055	3.32864681677	0.0401041785153
464.462749246	1297.54188342	2138.00463266	376.0	11.2949217613	0.741075070495	0.133430873334	555.019325436	1414.58226376	2379.49058317	409.888993977	11.4405349864	0.137837770921
464.462749246	1297.54188342	2138.00463266	376.0	-14.2710738754	0.367260064467	0.0661253266956	505.277230368	1031.40360472	1832.88841208	296.207576983	2.93595368754	0.0353729359944
464.462749246	1297.54188342	2138.00463266	376.0	-2.08209405723	0.454679191588	0.0818651767353	517.924364638	1110.17483062	2093.48936526	465.390170009	5.17144523722	0.0623065691231
464.462749246	1297.54188342	2138.00463266	376.0	10.725949007	0.319948007435	0.0576067712343	491.274449425	1422.3119412	2367.32591933	453.739528706	10.5959631714	0.127662206884
464.462749246	1297.54188342	2138.00463266	376.0	-2.31570402642	-0.224752854594	-0.0404668445434	417.142434307	1358.23231852	2088.4947733	313.120020473	6.84564620223	0.0824776650871
464.462749246	1297.54188342	2138.00463266	376.0	8.14654449235	-0.34809999658	-0.062675548538	395.427055156	1585.92916953	2312.17813131	330.821906623	12.7706951844	0.153863797403
464.462749246	1297.54188342	2138.00463266	376.0	3.25619388534	0.370043057434	0.0666264057318	503.586583635	1277.17186069	2207.62220878	426.863764459	7.02422608828	0.0846292299793
464.462749246	1297.54188342	2138.00463266	376.0	5.07672201748	0.442737065773	0.0797149920368	507.941470525	1447.79572647	2246.54518458	290.807987594	10.8079452924	0.130216208342
464.462749246	1297.54188342	2138.00463266	376.0	-2.95926820113	-0.594573486815	-0.107053202523	369.714861795	1313.90426575	2074.73534143	391.116213889	5.861935869	0.0706257333614
464.462749246	1297.54188342	2138.00463266	376.0	-9.84877316947	-0.665959911586	-0.119906357866	360.475341148	1278.6523395	1927.43740604	288.309725392	4.68334784071	0.0564258775989
464.462749246	1297.54188342	2138.00463266	376.0	-0.520729196737	-0.0664669829902	-0.0119674078124	440.16856965	1310.17254484	2126.87141831	376.530303826	6.50489864649	0.0783722728492
464.462749246	1297.54188342	2138.00463266	376.0	0.113341333912	-0.26149937645	-0.0470830710209	413.417507688	1324.33010133	2140.42787563	402.680266619	6.534015122	0.078723073759
464.462749246	1297.54188342	2138.00463266	376.0	11.7348764909	0.681530347811	0.122709821356	542.958701455	1499.80880919	2388.89683568	346.129325032	13.2930715622	0.160157488701
464.462749246	1297.54188342	2138.00463266	376.0	13.5450769329	0.836712647261	0.150650458635	569.588704068	1434.16751294	2427.59900499	423.84278798	12.3328503095	0.148588557946
464.462749246	1297.54188342	2138.00463266	376.0	-12.8478233341	-0.17541428244	-0.0315834141952	428.523281103	1027.51418997	1863.31757458	407.280103514	2.52273408294	0.0303943865414
464.462749246	1297.54188342	2138.00463266	376.0	12.2203543596	0.115475895181	0.0207914827477	458.149352592	1564.04618558	2399.276375	377.080836825	13.6036501435	0.163899399319
464.462749246	1297.54188342	2138.00463266	376.0	8.11210895151	0.154630958195	0.0278413680581	468.714398934	1388.17834809	2311.44189785	454.549150829	9.24831977193	0.111425539421
464.462749246	1297.54188342	2138.00463266	376.0	11.3998500073	0.171732662276	0.03092053696	468.316748634	1478.57683831	2381.73395394	434.840366997	11.6365978554	0.140199974161
464.462749246	1297.54188342	2138.00463266	376.0	-10.9965844298	0.100479253783	0.0180913312537	467.527109513	1009.50634664	1902.89714812	425.86369197	2.83720907816	0.0341832419055
464.462749246	1297.54188342	2138.00463266	376.0	-0.804255928707	0.614799956809	0.110694986822	541.848820077	1226.80531998	2120.80960365	352.155463589	6.23074678039	0.075069238318
464.462749246	1297.54188342	2138.00463266	376.0	-4.94207290501	0.229530698765	0.0413270973649	484.048553552	1122.3353721	2032.342885	425.958959349	4.79413176992	0.057760623734
464.462749246	1297.54188342	2138.00463266	376.0	10.0377703636	0.6033920806	0.108640993986	529.725590181	1536.23446103	2352.61262805	286.652576842	13.7166564846	0.165260921501
464.462749246	1297.54188342	2138.00463266	376.0	-6.05809155941	0.212649090232	0.0382875567577	480.464141392	1232.41496189	2008.48235447	295.603251194	5.31988827357	0.0640950394407
464.462749246	1297.54188342	2138.00463266	376.0	1.83663669991	-0.379699701953	-0.0683650885764	393.392424563	1484.65050468	2177.27201039	299.229081153	9.67329342824	0.116545703955
464.462749246	1297.54188342	2138.00463266	376.0	9.47149973542	0.161178331575	0.0290202253466	467.05701402	1468.41366959	2340.50573579	405.035052177	11.201006002	0.134951879542
464.462749246	1297.54188342	2138.00463266	376.0	11.2814815407	-0.341063107794	-0.0614085537979	396.627237345	1578.3256452	2379.20323064	404.250348091	12.9416956553	0.15592404404
464.462749246	1297.54188342	2138.00463266	376.0	-10.7862063462	0.541075252324	0.0974208232489	530.841463166	1085.83669791	1907.39504129	290.716880222	3.98724637656	0.0480391129706
464.462749246	1297.54188342	2138.00463266	376.0	2.1319680343	-0.732016244431	-0.131799827949	350.643005876	1425.12271566	2183.586208	407.820486467	7.87345491709	0.0948609026156
464.462749246	1297.54188342	2138.00463266	376.0	5.79936613597	-0.0242017678274	-0.00435753831966	443.525251902	1395.07142467	2261.99534931	423.398672743	8.83391958763	0.106432766116
464.462749246	1297.54188342	2138.00463266	376.0	0.300920908313	-0.716446750914	-0.128996534194	350.907796861	1492.37566647	2144.43833562	301.154872293	9.10059347208	0.109645704483
464.462749246	1297.54188342	2138.00463266	376.0	10.4462705946	-0.147569339155	-0.0265699206257	423.33359233	1520.06911517	2361.34638192	417.943674414	11.861127763	0.142905153772
464.462749246	1297.54188342	2138.00463266	376.0	5.68104944911	0.439793861041	0.0791850668061	511.663587225	1339.49911584	2259.46573307	408.303030006	8.57504995799	0.103313854916
464.462749246	1297.54188342	2138.00463266	376.0	-8.8086566014	0.295499700001	0.0532048433563	494.583063991	1059.39673426	1949.67514645	395.6953482	3.85849233159	0.0464878594167
464.462749246	1297.54188342	2138.00463266	376.0	6.64192529137	-0.543394229894	-0.0978383561206	373.749039537	1449.08625858	2280.00930309	457.174004976	9.12495526957	0.109939220115
464.462749246	1297.54188342	2138.00463266	376.0	-4.70791989772	-0.640305310631	-0.11528723634	364.367056948	1215.66055007	2037.34908715	457.321480128	4.91256984228	0.0591875884611
464.462749246	1297.54188342	2138.00463266	376.0	5.7954327439	0.00488210103591	0.000879024313271	449.228989567	1344.56672311	2261.91125321	468.11554053	7.83741077768	0.0944266358757
464.462749246	1297.54188342	2138.00463266	376.0	-2.22174533697	-0.732466484753	-0.131880893906	349.96475234	1440.32593502	2090.50361443	300.212927072	7.66566375722	0.0923573946653
464.462749246	1297.54188342	2138.00463266	376.0	5.07248991573	-0.347173658278	-0.062508760943	398.452249483	1461.02262453	2246.45470205	386.979828042	9.6020199257	0.115686987057
464.462749246	1297.54188342	2138.00463266	376.0	-5.06331222671	0.499273346316	0.0898943727613	523.688280336	1209.46284582	2029.75078269	296.599656531	5.46282443162	0.0658171618267
464.462749246	1297.54188342	2138.00463266	376.0	-2.5268971089	-0.461158459159	-0.0830317715446	385.051241516	1399.23476802	2083.97945541	299.693445876	7.22034590889	0.0869921193842
464.462749246	1297.54188342	2138.00463266	376.0	4.47438574046	-0.166184044091	-0.0299215059581	423.780771702	1409.39749762	2233.66720708	400.488937754	8.74562774195	0.105369008939
464.462749246	1297.54188342	2138.00463266	376.0	-1.14309081985	-0.0412300280123	-0.00742348361763	444.215549764	1265.95598538	2113.56529798	403.393762839	6.05627117646	0.0729671226079
464.462749246	1297.54188342	2138.00463266	376.0	-13.487040014	-0.373154502905	-0.0671866227773	401.691709216	1037.43028022	1849.65109235	410.529102915	2.33740280905	0.0281614796271
464.462749246	1297.54188342	2138.00463266	376.0	-9.37527258393	-0.192738783971	-0.0347026978701	423.915392765	1143.89005973	1937.56087049	369.755418001	4.13437790441	0.0498117819808
464.462749246	1297.54188342	2138.00463266	376.0	-12.2964967351	-0.260028181848	-0.0468181818235	414.351517093	1160.30255958	1875.10496281	300.450886142	3.80281331384	0.0458170278775
464.462749246	1297.54188342	2138.00463266	376.0	13.2583526273	0.290845718842	0.0523668921213	485.113713596	1486.83811473	2421.46882605	449.516997724	12.2544684981	0.147644198773
464.462749246	1297.54188342	2138.00463266	376.0	9.89990736701	0.361890743819	0.0651585782894	494.258746383	1520.19695445	2349.6651108	335.20940997	12.8496874097	0.15481551096
464.462749246	1297.54188342	2138.00463266	376.0	8.89354465867	0.752334383951	0.135458117384	556.138902185	1427.6097647	2328.14902947	344.400362585	11.5101023666	0.138675932127
464.462749246	1297.54188342	2138.00463266	376.0	2.1176040741	-0.209201716827	-0.0376668557484	416.756794896	1445.89285562	2183.27910587	320.629455351	9.17964727612	0.110598159953
464.462749246	1297.54188342	2138.00463266	376.0	-11.0886469947	-0.372412921464	-0.0670531007318	399.199540539	1180.62777736	1900.92884622	321.101528315	4.06742203184	0.0490050847209
464.462749246	1297.54188342	2138.00463266	376.0	-7.06156089002	-0.305088292441	-0.0549312733959	408.103550596	1211.53347307	1987.0281337	367.391110032	4.86505049642	0.0586150662219
464.462749246	1297.54188342	2138.00463266	376.0	8.56837855794	0.638786127258	0.115013706744	540.164058459	1382.84251367	2321.19696318	398.190391043	10.2249706334	0.123192417269
464.462749246	1297.54188342	2138.00463266	376.0	-12.0177597074	-0.211919400055	-0.0381561757391	423.242855469	1040.57735496	1881.06437338	417.244162945	2.73024709586	0.0328945433236
464.462749246	1297.54188342	2138.00463266	376.0	11.9514854664	0.744169929895	0.13398810405	557.15295949	1370.83580036	2393.52794561	465.539185752	10.5059352732	0.126577533411
464.462749246	1297.54188342	2138.00463266	376.0	-11.5419835862	0.0488423764758	0.00879409011088	459.880195228	1019.69707403	1891.23648889	411.659219629	2.84242624112	0.0342460992906
464.462749246	1297.54188342	2138.00463266	376.0	-14.0374256099	0.0177444031674	0.00319488713853	453.695466294	1081.99086215	1837.88382282	302.197494374	3.12805822733	0.0376874485221
464.462749246	1297.54188342	2138.00463266	376.0	-16.8007502683	0.0791790272495	0.0142562166456	463.970767315	1008.50102253	1778.8038136	306.332023754	2.08353746652	0.0251028610424
464.462749246	1297.54188342	2138.00463266	376.0	-5.04306863883	0.654667834931	0.117873214788	548.685743231	1119.63768926	2030.18359154	361.860159047	5.10004864209	0.0614463691818
464.462749246	1297.54188342	2138.00463266	376.0	-0.636971085195	-0.0917708178092	-0.0165233737503	437.108560103	1279.29600292	2124.38616135	407.981598328	6.16587876989	0.0742876960228
464.462749246	1297.54188342	2138.00463266	376.0	2.53420219529	-0.280896338542	-0.0505755020782	406.026597666	1492.11047469	2192.185993	294.048920643	10.089072901	0.121555095193
464.462749246	1297.54188342	2138.00463266	376.0	-12.186142186	-0.557290678422	-0.100340417433	375.51426007	1143.42006739	1877.46434818	358.530020719	3.49741395478	0.0421375175274
464.462749246	1297.54188342	2138.00463266	376.0	16.7242069774	0.0578457493134	0.0104151511187	449.854895792	1582.80401133	2495.56895262	462.91004549	14.3410079181	0.172783227929
464.462749246	1297.54188342	2138.00463266	376.0	-4.61608225184	0.566529388126	0.102003850941	534.715468189	1137.58775911	2039.31258027	367.009352973	5.21217022295	0.0627972316019
464.462749246	1297.54188342	2138.00463266	376.0	-4.91757792297	-0.535597622227	-0.0964345736816	377.716372608	1225.73651725	2032.86658886	429.413698997	5.0612526953	0.0609789481361
464.462749246	1297.54188342	2138.00463266	376.0	4.1070950971	0.369065238983	0.0664503491146	503.239723143	1284.47023236	2225.81451611	438.104560608	7.22416711027	0.087038157955
464.462749246	1297.54188342	2138.00463266	376.0	7.18517571565	0.709714751566	0.127784434924	553.254302261	1327.64533984	2291.62402233	410.724380229	9.05125215284	0.109051230757
464.462749246	1297.54188342	2138.00463266	376.0	3.18439511064	-0.719223455265	-0.129496480962	352.899559802	1400.11233719	2206.08714765	453.07525066	7.48650586909	0.0901988658927
464.462749246	1297.54188342	2138.00463266	376.0	12.2460613779	0.760690365582	0.136962615337	557.637563412	1429.22564963	2399.82599224	412.9627792	11.9129288015	0.143529262669
464.462749246	1297.54188342	2138.00463266	376.0	-10.2144727844	0.245449986488	0.044193371712	487.574777235	1040.66923622	1919.61873133	391.374717875	3.45671086543	0.0416471188606
464.462749246	1297.54188342	2138.00463266	376.0	-3.65196485893	-0.716914562434	-0.129080763852	354.246498643	1287.4919873	2059.9254548	418.18696885	5.54963663664	0.0668630920078
464.462749246	1297.54188342	2138.00463266	376.0	-5.64923152661	-0.72994517681	-0.131426931367	351.473154945	1382.40111649	2017.22380091	283.349529482	6.11693920671	0.0736980627314
464.462749246	1297.54188342	2138.00463266	376.0	-3.41496654363	-0.72891311126	-0.131241107537	352.073192324	1369.64937028	2064.99248976	343.269927152	6.2400153863	0.0751809082687
464.462749246	1297.54188342	2138.00463266	376.0	-6.55279603756	-0.494130017549	-0.0889683142868	382.841638467	1254.3781429	1997.90554981	360.685768448	5.11030824221	0.0615699788218
464.462749246	1297.54188342	2138.00463266	376.0	-20.7621525719	-0.705139669528	-0.126960689508	360.481100452	978.820523414	1694.10884884	354.807224969	0.223187304133	0.00268900366425
464.462749246	1297.54188342	2138.00463266	376.0	3.92613383775	0.0564278535118	0.0101598583925	452.00067028	1470.34136442	2221.945556	299.603521298	10.4031799621	0.125339517616
464.462749246	1297.54188342	2138.00463266	376.0	18.6635826724	0.728271658171	0.131125613643	549.459101169	1539.46020357	2537.03289482	448.11359008	15.0080331665	0.180819676705
464.462749246	1297.54188342	2138.00463266	376.0	-14.1931453366	0.649746398359	0.116987108095	549.517425096	984.788633844	1834.55452785	300.248468907	2.78734387054	0.0335824562715
464.462749246	1297.54188342	2138.00463266	376.0	-4.94262181631	0.483961666345	0.0871374984417	521.651200832	1168.97473248	2032.33114926	341.705215939	5.30679399916	0.0639372770983
464.462749246	1297.54188342	2138.00463266	376.0	-0.00216583420831	0.811844738048	0.146172981283	574.358584687	1104.38713263	2137.95832703	459.21260971	5.65692821036	0.0681557615706
464.462749246	1297.54188342	2138.00463266	376.0	-6.21855954903	-0.693194986448	-0.124810044373	357.444144249	1241.38670453	2005.05154142	406.220692641	4.94444150082	0.0595715843472
464.462749246	1297.54188342	2138.00463266	376.0	-6.5802543046	0.63411196726	0.114172122301	546.183443267	1058.8614982	1997.31849079	392.273549325	4.43829705919	0.0534734585445
464.462749246	1297.54188342	2138.00463266	376.0	-9.94421413113	0.318797961986	0.0573997050748	499.968728778	983.659604041	1925.39687386	441.768541039	2.90552138048	0.0350062816925
464.462749246	1297.54188342	2138.00463266	376.0	-15.7696821059	-0.140048828372	-0.0252158495448	433.703928516	1008.84966108	1800.84809868	358.294509088	1.9941178649	0.0240255164446
464.462749246	1297.54188342	2138.00463266	376.0	14.3865447014	0.876270689641	0.157772900548	572.050534883	1564.5540065	2445.58962486	308.985083473	15.5085717386	0.186850261911
464.462749246	1297.54188342	2138.00463266	376.0	-12.5940614955	0.575431026788	0.103606594668	536.630509393	1046.8962247	1868.74301445	285.21628036	3.46379952669	0.041732524418
464.462749246	1297.54188342	2138.00463266	376.0	-0.420421465793	0.699882179656	0.126014076279	555.50389332	1214.09748411	2129.01600225	359.414624818	6.24199108177	0.0752047118286
464.462749246	1297.54188342	2138.00463266	376.0	5.43012879935	0.820259924959	0.147688139171	573.896930993	1249.34465424	2254.10103795	430.859452724	7.56093913404	0.0910956522173
464.462749246	1297.54188342	2138.00463266	376.0	-4.17949726705	0.102888008299	0.0185250285019	465.675861579	1127.45635566	2048.64678747	455.514570236	4.79516296489	0.0577730477697
464.462749246	1297.54188342	2138.00463266	376.0	-9.35479680885	0.164855683159	0.0296823340221	475.052746073	1082.15211585	1937.99864351	380.793781595	3.88785322031	0.046841605064
464.462749246	1297.54188342	2138.00463266	376.0	-3.40178455108	0.842524862134	0.15169695033	578.590774707	1183.31521192	2065.27432137	303.368334746	5.71903147689	0.0689039936975
464.462749246	1297.54188342	2138.00463266	376.0	11.2496386337	0.279192887077	0.0502687949365	485.138071854	1430.22712415	2378.52242781	463.157231804	10.731871447	0.129299655988
464.462749246	1297.54188342	2138.00463266	376.0	8.00310484643	-0.583662190722	-0.105088619143	365.565405162	1593.36329745	2309.11138504	350.18268242	12.5164891516	0.150801074116
464.462749246	1297.54188342	2138.00463266	376.0	-2.60417208456	-0.102611797295	-0.0184752965961	435.754553487	1234.13259361	2082.32731285	412.440165757	5.65769485417	0.068164998243
464.462749246	1297.54188342	2138.00463266	376.0	-13.9684872221	0.427272602605	0.0769306090394	514.489223777	1023.10562549	1839.35772874	301.762879478	2.96277779813	0.0356961180497
464.462749246	1297.54188342	2138.00463266	376.0	-2.9322368578	-0.0792404677535	-0.0142672790338	438.860011869	1258.2092919	2075.3132728	378.24396903	5.78452392615	0.0696930593512
464.462749246	1297.54188342	2138.00463266	376.0	-0.267002747554	-0.312968146825	-0.056350044441	406.713830899	1313.93904147	2132.29610155	411.643229183	6.31504526524	0.0760848827137
464.462749246	1297.54188342	2138.00463266	376.0	15.0752260133	0.710335610788	0.127896220884	547.904963377	1490.67135692	2460.31366321	421.737342915	13.4857392332	0.162478785942
464.462749246	1297.54188342	2138.00463266	376.0	-10.1275265928	0.676671173162	0.121834924948	554.107956667	989.587356841	1921.47764493	377.782331426	3.41587444847	0.041155113837
464.462749246	1297.54188342	2138.00463266	376.0	-11.0181111632	0.356181338764	0.0641305975449	503.109124965	1072.17241887	1902.43690556	327.155361731	3.74726242393	0.0451477400474
464.462749246	1297.54188342	2138.00463266	376.0	1.85202803552	0.729425496518	0.131333362715	558.65328745	1263.02272409	2177.60107786	355.925066323	7.25633585931	0.0874257332447
464.462749246	1297.54188342	2138.00463266	376.0	-8.80327569556	0.299588448826	0.0539410242755	496.344659283	1011.71977602	1949.79019047	441.725755166	3.33886029234	0.0402272324379
464.462749246	1297.54188342	2138.00463266	376.0	8.3122487441	0.15218897489	0.0274016879529	465.431223008	1478.22002487	2315.72089589	372.069648011	11.2900012733	0.136024111726
464.462749246	1297.54188342	2138.00463266	376.0	2.76293326521	-0.657604292071	-0.118401925112	357.397578027	1533.81366238	2197.07627387	305.865033468	10.4114409526	0.125439047621
464.462749246	1297.54188342	2138.00463266	376.0	-9.95982141511	-0.401906520684	-0.072363435485	395.853159632	1144.11210128	1925.0631894	385.097928494	3.89945564142	0.0469813932702
464.462749246	1297.54188342	2138.00463266	376.0	-11.9172713763	-0.484331810439	-0.0872041430391	386.603113934	1059.53000954	1883.21281855	437.079695075	2.65013995241	0.031929397017
464.462749246	1297.54188342	2138.00463266	376.0	18.7798561394	0.767790648863	0.138241024282	556.032515922	1526.12569115	2539.51882693	457.360619859	14.794469903	0.178246625337
464.462749246	1297.54188342	2138.00463266	376.0	6.7757032167	0.738190125135	0.132911437727	559.682809314	1280.25647923	2282.86948133	442.930192791	8.10060973519	0.0975977076529
464.462749246	1297.54188342	2138.00463266	376.0	-10.0857202934	0.309574078823	0.0557389410916	497.726386004	1012.11280562	1922.37146555	412.532273931	3.22831497988	0.0388953612034
464.462749246	1297.54188342	2138.00463266	376.0	5.0389105777	-0.572257023555	-0.103035114072	369.747396351	1462.46412343	2245.73677425	413.525254471	9.22902531231	0.111193076052
464.462749246	1297.54188342	2138.00463266	376.0	-11.5260982207	-0.480582980056	-0.0865291645761	385.216088959	1161.8664798	1891.57611874	344.493549983	3.80106910822	0.0457960133521
464.462749246	1297.54188342	2138.00463266	376.0	0.983169227205	0.578307128194	0.104124437918	536.620265341	1163.34486207	2159.02483629	459.05970888	5.99778742432	0.0722624990882
464.462749246	1297.54188342	2138.00463266	376.0	-14.8480442553	-0.0327395763389	-0.00589477427779	446.727711588	1073.99420032	1820.55275862	299.830846712	2.89996111306	0.0349392905188
464.462749246	1297.54188342	2138.00463266	376.0	12.6762885024	0.232416755668	0.0418467331055	475.794160617	1519.65351913	2409.02426809	413.576588345	12.8510028398	0.154831359516
464.462749246	1297.54188342	2138.00463266	376.0	-7.51914822404	-0.551104596778	-0.0992266108711	375.762392345	1209.48439038	1977.2448953	391.998112567	4.63868893079	0.0558878184433
464.462749246	1297.54188342	2138.00463266	376.0	0.0886467563213	-0.564018541295	-0.101551771929	372.561516071	1386.01457447	2139.89990442	381.323813881	7.14910539775	0.0861337999729
464.462749246	1297.54188342	2138.00463266	376.0	17.5261644484	0.302337984973	0.0544360793973	484.559259603	1574.36372901	2512.7148405	453.791851884	14.7443658964	0.177642962607
464.462749246	1297.54188342	2138.00463266	376.0	-2.16539282349	0.432745669993	0.0779160370892	514.079067041	1159.85399422	2091.70843378	417.775372521	5.55006276779	0.0668682261179
464.462749246	1297.54188342	2138.00463266	376.0	-2.51428320758	-0.210221315097	-0.0378504348391	419.407918561	1347.57618357	2084.24914121	317.265039077	6.65533438697	0.0801847516503
464.462749246	1297.54188342	2138.00463266	376.0	5.11591842583	0.0949018473869	0.0170871169224	460.183024447	1388.4818971	2247.38320561	398.718284068	8.85865182849	0.106730744922
464.462749246	1297.54188342	2138.00463266	376.0	-4.60625174649	-0.616516425204	-0.111004037667	366.619538246	1344.78717079	2039.52275693	328.116047894	5.85900349134	0.0705904035101
464.462749246	1297.54188342	2138.00463266	376.0	-14.0403171147	0.123715272798	0.0222749860998	471.034482053	996.033771549	1837.82200231	370.753748708	2.3667052448	0.0285145210217
464.462749246	1297.54188342	2138.00463266	376.0	-1.66269273785	0.717558726217	0.129196745808	558.630613152	1153.47295068	2102.4561849	390.352621069	5.76335417979	0.0694380021662
464.462749246	1297.54188342	2138.00463266	376.0	-14.6575696199	-0.696081824462	-0.125329820753	360.24296981	1028.44794917	1824.62511515	435.934196175	1.67009274623	0.0201215993522
464.462749246	1297.54188342	2138.00463266	376.0	-8.31274106819	0.164600143018	0.0296363239139	474.20692006	1137.22115603	1960.27784352	348.849767431	4.47232857673	0.053883476828
464.462749246	1297.54188342	2138.00463266	376.0	12.0629065086	0.537585363357	0.0967924672952	522.907047311	1439.92214855	2395.91013265	433.080936787	11.6142826975	0.139931116838
464.462749246	1297.54188342	2138.00463266	376.0	0.883304487354	-0.735362287992	-0.132402284478	350.010469711	1431.56544584	2156.88972352	375.313807971	7.87148103932	0.0948371209557
464.462749246	1297.54188342	2138.00463266	376.0	2.71378486358	0.267421211518	0.0481492998772	487.484700946	1307.84408541	2196.02547877	400.696692411	7.32585376369	0.0882632983578
464.462749246	1297.54188342	2138.00463266	376.0	8.12550801406	-0.235402053059	-0.0423842371371	410.619697511	1560.66112622	2311.72837043	340.447546695	12.394966975	0.149336951506
464.462749246	1297.54188342	2138.00463266	376.0	0.0817248186783	0.299163623975	0.0538645343851	493.203401145	1269.36211946	2139.75191307	377.18639247	6.47452097448	0.078006276801
464.462749246	1297.54188342	2138.00463266	376.0	-3.60031655246	-0.603701813997	-0.108696761613	368.493989131	1323.61312302	2061.02969798	368.92258583	5.83668533415	0.07032151005
464.462749246	1297.54188342	2138.00463266	376.0	-1.80950701232	-0.0264055535227	-0.00475433084673	446.258965999	1268.69422418	2099.31728891	384.364098737	6.00383960282	0.0723354169014
464.462749246	1297.54188342	2138.00463266	376.0	12.7891144047	-0.310013631524	-0.0558180827375	399.868782425	1618.38619009	2411.43649111	393.1815186	14.1029899582	0.169915541665
464.462749246	1297.54188342	2138.00463266	376.0	-6.65360702409	0.792365928644	0.142665813584	572.060874752	1020.18702606	1995.75020625	403.502305435	4.23971952335	0.0510809581126
464.462749246	1297.54188342	2138.00463266	376.0	11.8098212184	0.468547618311	0.08436219271	508.655939532	1571.8038689	2390.49915742	310.039348989	14.4626551299	0.174248856986
464.462749246	1297.54188342	2138.00463266	376.0	5.83511184929	-0.498694436782	-0.0897901398598	379.749764306	1434.89670825	2262.75959432	448.113121769	8.8202989427	0.10626866196
464.462749246	1297.54188342	2138.00463266	376.0	-6.97585483045	0.0394897340818	0.00711014297475	457.198366202	1086.61467849	1988.86053322	445.047488531	4.05577231332	0.0488647266665
464.462749246	1297.54188342	2138.00463266	376.0	-17.5819060983	0.0562429539642	0.0101265671524	461.157463573	993.618322577	1762.10266577	307.326879621	1.78422757516	0.021496717773
464.462749246	1297.54188342	2138.00463266	376.0	10.6809990586	-0.0308224149983	-0.00554958858449	439.243556083	1513.5518193	2366.36488735	413.569511969	11.9660658809	0.144169468444
464.462749246	1297.54188342	2138.00463266	376.0	18.1077235619	0.777610517486	0.140009095694	557.365787934	1533.33887505	2525.14860129	434.443938297	14.9365215571	0.179958091049
464.462749246	1297.54188342	2138.00463266	376.0	4.15202871702	-0.70552695888	-0.127030421116	354.575857617	1403.57504436	2226.77519898	468.624297006	7.6606520983	0.0922970132326
464.462749246	1297.54188342	2138.00463266	376.0	9.33274262606	0.601600262373	0.108318376373	531.952212996	1454.5039913	2337.53910236	351.082898065	11.8218559856	0.142431999826
464.462749246	1297.54188342	2138.00463266	376.0	15.6702707077	0.216543528884	0.0389887520496	473.216929622	1534.91773133	2473.03574634	464.901085391	13.4402517694	0.161930744209
464.462749246	1297.54188342	2138.00463266	376.0	-8.39048741303	0.358755472956	0.0645940714722	504.227538076	1047.6615622	1958.61562307	406.726522792	3.85249816739	0.046415640571
464.462749246	1297.54188342	2138.00463266	376.0	-6.37601848063	-0.163076663381	-0.0293620207743	427.290235016	1225.36025892	2001.68506217	349.03456823	5.11694010575	0.0616498807922
464.462749246	1297.54188342	2138.00463266	376.0	5.34700776755	0.507893744005	0.091446478935	520.639143705	1368.24297149	2252.32390644	363.441791244	9.28718676073	0.111893816394
464.462749246	1297.54188342	2138.00463266	376.0	7.050408864	0.658216852186	0.118512216814	541.449339512	1424.63901155	2288.7427008	322.654349737	11.0167008442	0.132731335472
464.462749246	1297.54188342	2138.00463266	376.0	-0.398242172098	0.396874211387	0.0714573661121	508.140178334	1248.13156561	2129.49019657	373.218452631	6.28391498016	0.075709819038
464.462749246	1297.54188342	2138.00463266	376.0	-9.1572874878	0.0291594104799	0.00525016393228	457.271624155	1018.2691784	1942.22140195	466.680599393	3.02814018785	0.0364836167211
464.462749246	1297.54188342	2138.00463266	376.0	3.67418089397	0.307436533134	0.0553540751052	490.282609936	1387.110185	2216.55879039	339.165995448	9.08683588141	0.109479950378
464.462749246	1297.54188342	2138.00463266	376.0	11.6121058934	0.856424525392	0.154199590456	572.707337937	1431.92269902	2386.27199461	381.641957652	12.1445948163	0.146320419474
464.462749246	1297.54188342	2138.00463266	376.0	-1.3626932612	-0.571641510323	-0.102924290659	372.703263824	1314.17967515	2108.87018761	421.98724864	6.05006253572	0.0728923197074
464.462749246	1297.54188342	2138.00463266	376.0	-18.4115098848	-0.447402355559	-0.0805549793948	392.338052008	1013.02845044	1744.36569838	338.999195935	1.34395337149	0.0161922092951
464.462749246	1297.54188342	2138.00463266	376.0	1.77106916503	0.65431880174	0.117810371217	548.178283448	1228.27996223	2175.87017346	399.411927785	6.59327324139	0.0794370270047
464.462749246	1297.54188342	2138.00463266	376.0	-6.68630305842	-0.550898053762	-0.0991894227156	375.274518335	1291.7579102	1995.05116352	328.018734985	5.2733034087	0.0635337760085
464.462749246	1297.54188342	2138.00463266	376.0	1.46659032582	-0.711387908368	-0.128085687499	353.292028887	1423.02601464	2169.36040177	393.042358247	7.79665482741	0.0939356003303
464.462749246	1297.54188342	2138.00463266	376.0	3.76980281138	-0.594522914331	-0.107044096927	367.871862698	1424.56004104	2218.60319141	426.171287674	8.24415470273	0.0993271650932
464.462749246	1297.54188342	2138.00463266	376.0	2.61981264344	0.708192232265	0.127510304693	557.196195223	1173.34512814	2194.01634835	463.475024984	6.32355244948	0.0761873789094
464.462749246	1297.54188342	2138.00463266	376.0	6.43278830731	-0.0608940539507	-0.010963999631	437.170153267	1437.68441242	2275.53794468	400.683378993	9.75864863505	0.11757407994
464.462749246	1297.54188342	2138.00463266	376.0	-5.17349967129	-0.74341311585	-0.133851839368	350.453093611	1350.85253093	2027.39497002	326.089345481	5.7463226603	0.0692328031361
464.462749246	1297.54188342	2138.00463266	376.0	-2.42210293653	-0.347685915504	-0.0626009930688	402.027527763	1311.43909429	2086.21995967	372.75333762	6.02457045024	0.0725851861474
464.462749246	1297.54188342	2138.00463266	376.0	2.82693146894	0.707662579785	0.127414940545	554.165272373	1290.30874448	2198.44455843	353.970541577	7.83112052491	0.0943508496977
464.462749246	1297.54188342	2138.00463266	376.0	-6.7216886319	0.790903649697	0.142402529654	570.572354302	1097.7422521	1994.29461832	325.980011913	4.82026533033	0.0580754859076
464.462749246	1297.54188342	2138.00463266	376.0	6.00283091186	0.170185556679	0.0306419799567	467.718484223	1480.35081914	2266.34543565	318.276132287	11.1049208104	0.133794226632
464.462749246	1297.54188342	2138.00463266	376.0	9.83032892462	0.266965670575	0.0480672795417	483.586766001	1422.58986737	2348.17752048	442.000887108	10.4090284468	0.125409981287
464.462749246	1297.54188342	2138.00463266	376.0	-11.5493433175	0.666494176976	0.12000255257	550.89273342	1050.15655797	1891.07913749	290.0298461	3.71281464199	0.04473270653
464.462749246	1297.54188342	2138.00463266	376.0	18.6890257051	0.179369775044	0.0322956022766	466.408561093	1602.19834294	2537.57686804	468.969964002	15.2424460245	0.183643928005
464.462749246	1297.54188342	2138.00463266	376.0	2.8913119115	0.595222260019	0.107170014407	536.990468318	1287.00047353	2199.82101528	375.830073432	7.55848181445	0.0910660459573
464.462749246	1297.54188342	2138.00463266	376.0	4.20785201676	-0.659963972351	-0.118826786523	359.284821948	1442.60520388	2227.96870372	426.078677889	8.56211663137	0.103158031703
464.462749246	1297.54188342	2138.00463266	376.0	13.8068093329	0.130595985709	0.0235138613088	459.078924503	1617.74101372	2433.19485582	356.374917602	15.0589589782	0.181433240702
464.462749246	1297.54188342	2138.00463266	376.0	-5.05502785498	-0.620953177114	-0.111802876686	366.554284389	1254.72067799	2029.92790294	408.652940563	5.2187144954	0.0628760782578
464.462749246	1297.54188342	2138.00463266	376.0	-2.15798648049	-0.339672723623	-0.0611582145522	402.632887894	1336.35566225	2091.86678174	352.878231594	6.35332476027	0.076546081449
464.462749246	1297.54188342	2138.00463266	376.0	5.6468435807	-0.131741713067	-0.0237201499941	426.747197533	1464.81577476	2258.73441002	367.171437728	10.1458139312	0.122238722062
464.462749246	1297.54188342	2138.00463266	376.0	8.32882827531	0.211434546292	0.0380688776184	476.685295356	1390.77035095	2316.07536704	448.619720732	9.4429845083	0.11377089769
464.462749246	1297.54188342	2138.00463266	376.0	-6.26387987976	0.0218432228778	0.00393288132477	452.870993702	1253.5255538	2004.08259065	297.68604315	5.32236122391	0.0641248340231
464.462749246	1297.54188342	2138.00463266	376.0	-7.70974171492	0.757826670299	0.136447005815	565.678780312	1060.35313219	1973.16999763	347.138085131	4.41877725266	0.0532382801526
464.462749246	1297.54188342	2138.00463266	376.0	-0.099070537464	0.385983241231	0.0694964424254	506.660689509	1227.01882346	2135.88649998	402.206987015	6.17833747783	0.0744378009377
464.462749246	1297.54188342	2138.00463266	376.0	-14.5306235065	0.16025707127	0.0288543520471	476.398719175	990.12127684	1827.33922894	360.819232924	2.2804164907	0.0274748974783
464.462749246	1297.54188342	2138.00463266	376.0	-12.5780924391	0.12535104832	0.0225695081598	470.505323275	1024.43299017	1869.08443361	374.146120168	2.87386728783	0.0346249070823
464.462749246	1297.54188342	2138.00463266	376.0	-7.74160348176	-0.105908825579	-0.019068927904	435.661708282	1164.8182441	1972.48879158	372.008839194	4.56666740663	0.0550200892365
464.462749246	1297.54188342	2138.00463266	376.0	12.2882477738	0.28749222158	0.0517630935505	481.757343344	1592.72967602	2400.72793934	326.240919975	14.625364308	0.17620920853
464.462749246	1297.54188342	2138.00463266	376.0	16.1970346971	0.463855141868	0.0835173103831	509.735480459	1514.185505	2484.29798484	460.376999384	13.5519031065	0.163275941042
464.462749246	1297.54188342	2138.00463266	376.0	5.20815295875	-0.41519306318	-0.0747556829635	388.271498079	1516.27086721	2249.3551842	344.812818906	10.7303429662	0.129281240557
464.462749246	1297.54188342	2138.00463266	376.0	15.9297910346	0.637157995631	0.114720560971	536.302650465	1501.09985097	2478.58430296	441.181801517	13.6307335886	0.164225705887
464.462749246	1297.54188342	2138.00463266	376.0	-6.10536365263	-0.381172561295	-0.0686302775107	397.812917302	1236.65402548	2007.47167493	373.00473215	5.11064538019	0.0615740407252
464.462749246	1297.54188342	2138.00463266	376.0	-6.163980622	0.621866927132	0.111967397755	543.121765673	1148.41249226	2006.21844141	314.684183478	5.08563386855	0.0612726972114
464.462749246	1297.54188342	2138.00463266	376.0	-8.01691181577	-0.229981345185	-0.0414082364396	419.361052799	1115.21135462	1966.60268665	432.030279225	3.97683718367	0.047913701008
464.462749246	1297.54188342	2138.00463266	376.0	16.2089235854	0.556567236154	0.100210161353	521.91277592	1579.98264148	2484.55216982	382.656752424	15.3416741834	0.184839447993
464.462749246	1297.54188342	2138.00463266	376.0	13.8705689478	0.786801321503	0.141663903764	560.523161928	1469.05984791	2434.55803934	404.975029504	13.0533792233	0.157269629196
464.462749246	1297.54188342	2138.00463266	376.0	-4.12166134764	0.0411197142108	0.00740362157199	456.851979279	1129.13067888	2049.88332211	463.900663947	4.7558540101	0.0572994459048
464.462749246	1297.54188342	2138.00463266	376.0	3.96113624909	-0.146878385916	-0.0264455142088	426.504236584	1404.22952969	2222.69390917	391.960142903	8.6193423908	0.103847498684
464.462749246	1297.54188342	2138.00463266	376.0	-6.24828919151	-0.758482758235	-0.13656513472	348.709829629	1301.23823158	2004.41592029	354.467859078	5.31168915003	0.0639962548197
464.462749246	1297.54188342	2138.00463266	376.0	11.9845158265	0.650079710029	0.117047120999	541.860595541	1388.42971801	2394.23413624	463.943822683	10.6838194563	0.128720716341
464.462749246	1297.54188342	2138.00463266	376.0	-10.8153718237	0.0451634075162	0.00813169022619	457.85863901	1082.62849119	1906.77148203	366.284351834	3.60656085472	0.0434525404183
464.462749246	1297.54188342	2138.00463266	376.0	-4.18550030818	-0.482979934328	-0.0869607371854	384.141181102	1304.47333831	2048.51844217	359.903922767	5.70572829628	0.0687437144131
464.462749246	1297.54188342	2138.00463266	376.0	15.2992809594	0.206394345072	0.0371613873014	470.471707488	1587.75742521	2465.10396834	406.874835646	14.6591043163	0.176615714654
464.462749246	1297.54188342	2138.00463266	376.0	0.139486708582	0.754567752301	0.13586023628	564.443980863	1199.66561089	2140.98686495	376.877273202	6.25688643162	0.0753841738749
464.462749246	1297.54188342	2138.00463266	376.0	-0.207897409586	-0.68009752312	-0.122451840677	357.796582962	1394.59795641	2133.55977641	381.165237039	7.10805066959	0.0856391646938
464.462749246	1297.54188342	2138.00463266	376.0	4.04375402629	0.765753349857	0.137874207752	561.723643082	1327.74268495	2224.46028108	334.993953047	8.83473927737	0.106442641896
464.462749246	1297.54188342	2138.00463266	376.0	16.5533377142	0.631866711666	0.113767863102	533.090417327	1592.42666665	2491.91575985	366.398675875	15.8415417981	0.190861949375
464.462749246	1297.54188342	2138.00463266	376.0	-2.96547345894	0.430079852528	0.0774360555506	514.360142822	1094.6903421	2074.60267273	465.552187808	4.92345889214	0.059318781833
464.462749246	1297.54188342	2138.00463266	376.0	6.94065786869	-0.072690474826	-0.0130879500947	432.588540087	1543.12293949	2286.39621943	310.68473986	12.1506648719	0.146393552674
464.462749246	1297.54188342	2138.00463266	376.0	4.27791882099	-0.0676761450688	-0.0121851179454	435.460944413	1458.64774494	2229.46673524	335.358045885	9.97278750068	0.120154066273
464.462749246	1297.54188342	2138.00463266	376.0	5.66992403083	0.0828894368533	0.0149242774313	457.097821406	1430.70103785	2259.22787111	371.429011854	9.80813393207	0.118170288338
464.462749246	1297.54188342	2138.00463266	376.0	3.30436007801	0.358586686308	0.0645636813663	502.415458856	1257.83356074	2208.65200421	448.402984616	6.73781521112	0.0811784965195
464.462749246	1297.54188342	2138.00463266	376.0	7.04922081506	-0.254284327752	-0.045783998515	411.129154854	1444.65252547	2288.71730026	432.935619931	9.59842466301	0.115643670639
464.462749246	1297.54188342	2138.00463266	376.0	12.0015067609	0.170598296499	0.0307162939321	466.51004021	1538.40835844	2394.5974032	389.679004553	13.0956286855	0.157778658862
464.462749246	1297.54188342	2138.00463266	376.0	-5.09843160605	0.56979755254	0.102592285297	536.733591861	1033.22411118	2028.99992873	459.04222569	4.26791146659	0.0514206200794
464.462749246	1297.54188342	2138.00463266	376.0	14.3697950433	0.676915962681	0.121878999402	542.557117242	1494.83650621	2445.23151639	407.837892941	13.4385966064	0.161910802487
464.462749246	1297.54188342	2138.00463266	376.0	-15.1923239907	-0.103282357029	-0.0185960311539	438.466881631	1018.59058039	1813.19204193	356.134579914	2.22754268993	0.0268378637341
464.462749246	1297.54188342	2138.00463266	376.0	-5.88401891264	-0.572682245813	-0.103111675516	372.252279477	1335.1622489	2012.20403572	304.789507351	5.6026205952	0.0675014529542
464.462749246	1297.54188342	2138.00463266	376.0	-7.36721331717	-0.208728383775	-0.0375816319364	421.047619314	1218.13803193	1980.49327064	341.307619402	4.91802001246	0.0592532531621
464.462749246	1297.54188342	2138.00463266	376.0	-17.6973877692	-0.155769346654	-0.0280463353717	431.141859686	1014.61633743	1759.6336623	313.875465181	1.78213044199	0.0214714511084
464.462749246	1297.54188342	2138.00463266	376.0	-7.43790353078	0.0846464903797	0.0152406356463	462.39969615	1169.6647318	1978.9819106	346.917482649	4.76086323012	0.0573597979532
464.462749246	1297.54188342	2138.00463266	376.0	19.3129332911	0.268832703006	0.0484034395042	478.954184298	1610.49868968	2550.91604113	461.463167148	15.6979923883	0.189132438413
464.462749246	1297.54188342	2138.00463266	376.0	-0.535861213589	0.139771570778	0.0251659292003	470.179170517	1236.23981094	2126.54789509	420.128913639	6.04080051677	0.0727807291177
464.462749246	1297.54188342	2138.00463266	376.0	2.76903232454	-0.301093932069	-0.0542120871568	407.389737692	1357.82263742	2197.20667204	431.994296932	7.29825933012	0.0879308353026
464.462749246	1297.54188342	2138.00463266	376.0	-16.095758795	0.0724846515235	0.0130508915239	462.840446304	1017.26801659	1793.87656396	313.768101069	2.27309135557	0.0273866428382
464.462749246	1297.54188342	2138.00463266	376.0	-9.20237094294	0.0488143112563	0.00878903695647	458.180798429	1098.87646478	1941.25751559	384.200252382	3.95551796836	0.0476568429923
464.462749246	1297.54188342	2138.00463266	376.0	-6.98172050764	0.140426891575	0.0252839199811	470.156578943	1198.56248971	1988.73512477	320.01605612	5.01612748502	0.0604352709039
464.462749246	1297.54188342	2138.00463266	376.0	11.2405414059	0.3210954205	0.0578133634318	486.814782487	1580.55661387	2378.32792866	310.9565323	14.2872343602	0.172135353737
464.462749246	1297.54188342	2138.00463266	376.0	0.0476899417438	0.248035416069	0.0446588793786	485.739009853	1269.12322832	2139.02424583	384.162007653	6.40795298451	0.0772042528254
464.462749246	1297.54188342	2138.00463266	376.0	8.44350825698	0.00910012695469	0.0016384816267	445.60023613	1477.83419408	2318.52723036	395.092800145	11.0040028344	0.132578347402
464.462749246	1297.54188342	2138.00463266	376.0	-9.98519256112	0.495331875299	0.0891847092723	525.955873088	995.990998263	1924.52075313	402.573881775	3.28432169132	0.0395701408593
464.462749246	1297.54188342	2138.00463266	376.0	-5.6332433639	0.758131710959	0.136501928513	564.76688327	1159.88337897	2017.56562857	292.915366332	5.25632690545	0.0633292398247
464.462749246	1297.54188342	2138.00463266	376.0	11.3176762921	0.903032872171	0.162591442595	578.895950453	1470.07875734	2379.9770761	331.002368308	13.0832653616	0.157629703152
464.462749246	1297.54188342	2138.00463266	376.0	-3.61663555424	-0.428998792079	-0.077241410169	391.22355283	1308.39913674	2060.68079697	361.058107402	5.82097107797	0.0701321816623
464.462749246	1297.54188342	2138.00463266	376.0	14.2894971606	0.723660626728	0.130295395522	550.756366517	1464.58898061	2443.51474394	428.169396813	12.8326981275	0.154610820813
464.462749246	1297.54188342	2138.00463266	376.0	5.97216057619	0.665173733895	0.119764806247	547.858899546	1289.70910425	2265.68970245	428.121698653	8.06037464909	0.0971129475794
464.462749246	1297.54188342	2138.00463266	376.0	-2.2527276779	0.201389972486	0.0362603479449	479.643687954	1156.74970633	2089.84121055	453.447816267	5.3275009984	0.0641867590168
464.462749246	1297.54188342	2138.00463266	376.0	-2.09065837159	-0.726095979057	-0.130733881717	351.429397805	1414.92129313	2093.30625983	326.955568893	7.20239474796	0.0867758403369
464.462749246	1297.54188342	2138.00463266	376.0	-3.12187266872	-0.556192622058	-0.10014271193	373.205888639	1390.16593264	2071.25885038	307.887029106	6.83883343644	0.0823955835716
464.462749246	1297.54188342	2138.00463266	376.0	-9.33691819871	-0.651655961763	-0.117330925776	363.694195585	1136.41732235	1938.38088903	438.269371087	3.65567117828	0.0440442310636
464.462749246	1297.54188342	2138.00463266	376.0	-11.1872008941	-0.709734135981	-0.127787925096	356.191258984	1142.96340133	1898.82175928	399.667098967	3.48141209465	0.041944724032
464.462749246	1297.54188342	2138.00463266	376.0	5.17314103225	-0.257896824213	-0.0464344299988	408.069622534	1536.37726611	2248.60662759	304.159738945	11.4425997271	0.137862647315
464.462749246	1297.54188342	2138.00463266	376.0	10.6119248565	0.436827243429	0.0786509260765	507.304054549	1454.80492686	2364.88807771	402.779096297	11.5950214304	0.139699053379
464.462749246	1297.54188342	2138.00463266	376.0	-7.66266237902	0.756002960269	0.136118646069	564.581946732	1118.3570777	1974.17655601	291.237531586	4.75744907794	0.0573186635896
464.462749246	1297.54188342	2138.00463266	376.0	2.39439199534	0.556667444279	0.100228203867	527.138977816	1379.91356572	2189.19684445	282.144300908	9.24511341173	0.111386908575
464.462749246	1297.54188342	2138.00463266	376.0	17.6075284871	0.186608555938	0.0335989477742	467.084302612	1617.22315455	2514.45440741	430.146950247	15.5355827367	0.187175695623
464.462749246	1297.54188342	2138.00463266	376.0	2.71244978479	-0.232798956099	-0.0419155484514	412.790954923	1476.07261402	2195.99693472	307.133365779	9.85491968991	0.118733972168
464.462749246	1297.54188342	2138.00463266	376.0	-5.52905531951	0.442048052429	0.0795909348991	516.304118158	1079.08462846	2019.79317379	424.404427169	4.54473043173	0.0547557883342
464.462749246	1297.54188342	2138.00463266	376.0	7.36773175208	0.853070990866	0.153595785176	572.403916509	1414.32178229	2295.52707884	308.801380043	11.2568010983	0.135624109618
464.462749246	1297.54188342	2138.00463266	376.0	-7.17029019131	-0.489887341156	-0.0882044186452	383.585798614	1223.63402246	1984.7034962	377.483675123	4.82813307436	0.0581702780044
464.462749246	1297.54188342	2138.00463266	376.0	21.8561147096	0.867616854202	0.156214773893	570.350808478	1593.25648484	2605.28937767	441.682084361	16.9318847973	0.203998612015
464.462749246	1297.54188342	2138.00463266	376.0	6.11041313786	0.639243808237	0.115096112394	542.177064779	1330.05361672	2268.64554863	396.414867129	8.84179552505	0.106527656928
464.462749246	1297.54188342	2138.00463266	376.0	-11.2660662332	-0.67238366602	-0.121062957512	359.753534524	1250.99485457	1897.13561468	286.387225582	4.3206690668	0.0520562538169
464.462749246	1297.54188342	2138.00463266	376.0	-1.48164277487	-0.368363232906	-0.0663239526299	396.38605199	1421.35862182	2106.3270415	288.582367691	7.92934806227	0.0955343140033
464.462749246	1297.54188342	2138.00463266	376.0	9.13574982093	0.490521199468	0.0883185450969	514.868261572	1464.41365986	2333.32738706	354.04546563	11.7791647817	0.141917647973
464.462749246	1297.54188342	2138.00463266	376.0	0.27916861772	0.615905397897	0.110894021948	542.199877773	1219.84818653	2143.97327064	381.925206339	6.31026827472	0.0760273286111
464.462749246	1297.54188342	2138.00463266	376.0	-4.90332081935	0.44645814435	0.0803849737756	516.997931581	1079.41127986	2033.17140639	436.762194951	4.61439352433	0.0555951027028
464.462749246	1297.54188342	2138.00463266	376.0	0.227046726943	0.816689997485	0.147045372252	575.137419498	1106.6575566	2142.8589022	461.06392611	5.70068023617	0.0686828944117
464.462749246	1297.54188342	2138.00463266	376.0	18.0940635237	0.906039552939	0.163132796712	578.014931612	1530.76562747	2524.85654904	416.075989951	15.1978425418	0.183106536648
464.462749246	1297.54188342	2138.00463266	376.0	-11.7920203915	0.341597951287	0.0615048525905	501.602492237	1038.77356529	1885.89069041	345.514632879	3.34274423143	0.0402740268847
464.462749246	1297.54188342	2138.00463266	376.0	16.5799317543	0.454337932378	0.0818037328732	506.03947903	1604.56106909	2492.48434166	381.883793546	15.7281283175	0.189495521897
464.462749246	1297.54188342	2138.00463266	376.0	-6.88304810475	-0.0806813868263	-0.0145267171095	438.94017997	1190.16940655	1990.84474531	361.735158799	4.87317037706	0.0587128961092
464.462749246	1297.54188342	2138.00463266	376.0	9.51460878268	0.882456972797	0.158886743392	576.763594388	1430.3918034	2341.42740922	334.272011432	11.9407022298	0.143863882287
464.462749246	1297.54188342	2138.00463266	376.0	-4.34935656183	0.77266496003	0.139118646026	567.808039458	1100.04588361	2045.01518788	377.161264808	5.13721705314	0.0618941813632
464.462749246	1297.54188342	2138.00463266	376.0	15.2889165129	0.671426669226	0.120890649843	538.733293031	1607.41709951	2464.88237599	318.731983452	16.1302136562	0.194339923569
464.462749246	1297.54188342	2138.00463266	376.0	-10.4886522469	-0.37201774334	-0.0669819487469	399.857137421	1138.3820837	1913.75676172	375.5175406	3.80837197702	0.0458839997231
464.462749246	1297.54188342	2138.00463266	376.0	8.94348631648	0.45967350601	0.0827644051152	510.320199658	1462.78213909	2329.21678443	356.114445687	11.6546188497	0.140417094575
464.462749246	1297.54188342	2138.00463266	376.0	3.08291600362	0.505357251495	0.0909897824082	521.274560669	1337.92158044	2203.91751964	344.721378538	8.39562709153	0.101152133633
464.462749246	1297.54188342	2138.00463266	376.0	-6.08014849768	0.45233298511	0.0814427412874	517.088595888	1132.98658674	2008.01077611	357.935593484	4.92287396613	0.0593117345317
464.462749246	1297.54188342	2138.00463266	376.0	0.289314261781	-0.527958272301	-0.0950591055637	376.517552335	1408.62876635	2144.19018498	359.043866297	7.6645554956	0.0923440421156
464.462749246	1297.54188342	2138.00463266	376.0	-19.1757162516	-0.561374282895	-0.101075672109	378.356749979	991.284610707	1728.02693086	358.385570171	0.803396388613	0.0096794745616
464.462749246	1297.54188342	2138.00463266	376.0	-7.32252749899	-0.100587099157	-0.018110748858	437.258201372	1105.69466154	1981.44865551	438.495792593	4.07653774356	0.049114912573
464.462749246	1297.54188342	2138.00463266	376.0	-18.270619777	-0.320372270112	-0.0576831599049	407.848978244	1050.72394207	1747.37793541	288.805015097	1.91818373242	0.0231106473786
464.462749246	1297.54188342	2138.00463266	376.0	-2.6624637403	0.360396227228	0.0648894899582	502.411287491	1252.93364826	2081.08103455	325.736098804	6.00059320718	0.0722963037009
464.462749246	1297.54188342	2138.00463266	376.0	-6.76564863254	0.405044681579	0.0729284626538	509.396352557	1178.48250009	1993.35475147	305.475898819	5.0488388256	0.060829383441
464.462749246	1297.54188342	2138.00463266	376.0	-5.1974483639	0.657542014078	0.118390711933	550.165713293	1046.65588578	2026.88294586	430.061346794	4.49629294077	0.0541722041056
464.462749246	1297.54188342	2138.00463266	376.0	-8.558062935	-0.0489219275122	-0.00880841330793	444.230187787	1114.3106645	1955.03285065	396.491998356	4.08473843291	0.0492137160591
464.462749246	1297.54188342	2138.00463266	376.0	-9.60705173925	0.302979760409	0.0545516313305	498.004677174	973.768663916	1932.60542142	460.832080325	2.7829662404	0.0335297137398
464.462749246	1297.54188342	2138.00463266	376.0	0.865173214469	-0.0681203793109	-0.0122651025047	436.599559734	1412.4101817	2156.50207607	307.492334631	8.56403882001	0.103181190603
464.462749246	1297.54188342	2138.00463266	376.0	-10.6759483126	0.0708916703157	0.0127640745977	460.840399803	1119.80378167	1909.75236316	329.108181685	3.95840408789	0.0476916155167
464.462749246	1297.54188342	2138.00463266	376.0	-6.20077427201	0.683015868995	0.12297729006	552.977519408	1128.50741994	2005.43179147	323.946852117	5.00897931392	0.0603491483604
464.462749246	1297.54188342	2138.00463266	376.0	4.43884013375	0.504857331686	0.0908997716396	517.875261698	1425.64422381	2232.90724036	289.387754849	10.3750573729	0.12500069124
464.462749246	1297.54188342	2138.00463266	376.0	-4.42705179921	0.347379743608	0.0625458666922	501.961135738	1088.93594895	2043.35406011	452.456975413	4.64814059899	0.0560016939637
464.462749246	1297.54188342	2138.00463266	376.0	-12.0746591172	-0.276460978541	-0.0497769136731	411.870954447	1182.98622948	1879.84786136	284.990677436	3.96336465833	0.0477513814256
464.462749246	1297.54188342	2138.00463266	376.0	-5.70895381676	0.0101173297263	0.00182162940697	452.205917555	1145.17259426	2015.94693558	418.568423768	4.72317888885	0.0569057697452
464.462749246	1297.54188342	2138.00463266	376.0	5.20207609082	0.626259365877	0.11275825817	538.518688083	1368.58890947	2249.22526048	342.117662929	9.52617096681	0.114773144178
464.462749246	1297.54188342	2138.00463266	376.0	1.719307448	-0.403536232166	-0.0726568657122	394.396617261	1338.02620575	2174.76350555	442.340682536	6.71555976507	0.0809103586153
464.462749246	1297.54188342	2138.00463266	376.0	-1.12847025066	0.763667634184	0.137498673782	565.05672582	1229.58331866	2113.87788643	319.237841945	6.39841110186	0.0770892903838
464.462749246	1297.54188342	2138.00463266	376.0	-6.94239865857	0.838012781599	0.150884548361	578.356301736	1085.97967061	1989.57582772	325.239855377	4.74679209284	0.0571902661788
464.462749246	1297.54188342	2138.00463266	376.0	6.0378089341	0.557689681089	0.100412258028	530.592851078	1309.09640597	2267.09326739	427.404010343	8.22985894643	0.0991549270655
464.462749246	1297.54188342	2138.00463266	376.0	3.67316838479	0.750908858033	0.135201450852	560.429725564	1303.40644654	2216.5371429	352.700970792	8.271700467	0.0996590417711
464.462749246	1297.54188342	2138.00463266	376.0	-4.32039472616	-0.415800806677	-0.0748651074319	393.125499299	1266.74860469	2045.63439327	385.760289277	5.50126520468	0.0662803036709
464.462749246	1297.54188342	2138.00463266	376.0	8.08055558847	0.456801860109	0.0822473640815	509.539544423	1471.38612179	2310.76728549	329.841619277	11.7397775235	0.141443102693
464.462749246	1297.54188342	2138.00463266	376.0	15.5783220249	0.657359279035	0.118357810413	537.326276062	1577.47714782	2471.06987925	356.266455365	15.4474203055	0.186113497657
464.462749246	1297.54188342	2138.00463266	376.0	-0.786197985101	0.536801388149	0.0966513122342	529.963564301	1182.95241258	2121.19568332	408.279706439	5.92715197672	0.071411469599
464.462749246	1297.54188342	2138.00463266	376.0	15.8186658576	0.25458167422	0.0458375358697	477.742582523	1570.91219978	2476.20844152	427.553659218	14.4074096419	0.173583248698
464.462749246	1297.54188342	2138.00463266	376.0	-5.32600541951	0.214586146142	0.0386363244765	481.082359335	1195.0264915	2024.13439006	348.025539223	5.26635848343	0.06345010221
464.462749246	1297.54188342	2138.00463266	376.0	-9.59385856932	0.628450472883	0.113152767894	545.095049676	1054.92398315	1932.887492	332.868459176	4.02179791645	0.0484553965837
464.462749246	1297.54188342	2138.00463266	376.0	-9.30119683165	-0.2268728468	-0.0408485500181	420.7640065	1063.23154461	1939.14461351	455.149062398	3.2603310612	0.0392810971229
464.462749246	1297.54188342	2138.00463266	376.0	-14.3000630413	-0.433594811526	-0.0780689253738	391.986520781	1109.28477546	1832.26862237	330.997326123	2.99231153719	0.0360519462312
464.462749246	1297.54188342	2138.00463266	376.0	-0.170380312958	-0.190230077744	-0.0342510042752	419.762153246	1423.31818837	2134.36189368	291.28155206	8.43565388081	0.101634384106
464.462749246	1297.54188342	2138.00463266	376.0	-7.12382752079	-0.554937051853	-0.0999166459944	375.240978323	1214.32110881	1985.69687025	396.134783109	4.71992881956	0.0568666122839
464.462749246	1297.54188342	2138.00463266	376.0	-10.7856963844	-0.259874802821	-0.0467905658662	416.16593139	1066.80453468	1907.4059443	424.435478225	3.12221048369	0.0376169937794
464.462749246	1297.54188342	2138.00463266	376.0	-14.9052038477	0.120179333608	0.0216383387844	469.6771099	1019.37849623	1819.33068389	330.275077765	2.51348479135	0.0302829492933
464.462749246	1297.54188342	2138.00463266	376.0	-11.1260326317	0.733986579094	0.132154587521	562.5306279	1009.03397345	1900.12953957	328.564938212	3.52750619919	0.0425000746891
464.462749246	1297.54188342	2138.00463266	376.0	-10.5955996481	-0.502924375599	-0.0905517420956	382.419551788	1158.05007394	1911.47022133	371.000595603	3.87138592262	0.046643203887
464.462749246	1297.54188342	2138.00463266	376.0	2.14489499841	0.396368854094	0.0713663763223	507.911741868	1261.43842885	2183.86258709	414.512416379	6.71877487758	0.0809490949106
464.462749246	1297.54188342	2138.00463266	376.0	-13.3745701972	-0.629589265618	-0.113357807998	366.356103483	1133.62267917	1852.05570225	352.076919593	3.19379593887	0.038479469143
464.462749246	1297.54188342	2138.00463266	376.0	8.36494029048	0.0269613902892	0.0048544094867	450.191039958	1409.18895588	2316.84744359	457.467447755	9.47352862091	0.114138899047
464.462749246	1297.54188342	2138.00463266	376.0	-2.62555546381	-0.504813916773	-0.0908919547664	381.680936131	1237.37883003	2081.87013521	462.810369056	5.39992542221	0.0650593424362
464.462749246	1297.54188342	2138.00463266	376.0	-1.9539060369	0.666560680846	0.12001452662	548.794063717	1252.95304649	2096.23003108	294.482920867	6.47731736332	0.0780399682328
464.462749246	1297.54188342	2138.00463266	376.0	-6.65903769534	-0.179379743102	-0.0322973970295	425.97412093	1136.44697553	1995.63409825	433.213001781	4.37574673459	0.0527198401758
464.462749246	1297.54188342	2138.00463266	376.0	12.2113749123	0.264120509972	0.0475550071969	482.009226318	1461.27856711	2399.084394	455.796600576	11.5029308181	0.138589527928
464.462749246	1297.54188342	2138.00463266	376.0	0.501056404571	0.759363416066	0.136723697527	565.42971818	1160.97421795	2148.7172418	422.313305671	6.07475037683	0.0731897635762
464.462749246	1297.54188342	2138.00463266	376.0	16.7277771245	0.507456087898	0.0913676787717	515.644707153	1536.83075009	2495.64528253	443.169825279	14.2448887159	0.171625165252
464.462749246	1297.54188342	2138.00463266	376.0	16.4915697615	0.51846622428	0.0933500583867	517.019460473	1547.10928376	2490.59515816	426.46641393	14.4973664402	0.174667065544
464.462749246	1297.54188342	2138.00463266	376.0	6.4803869674	-0.408455159713	-0.073542520654	387.351034425	1598.23500414	2276.55560624	290.969567675	12.7260666132	0.153326103774
464.462749246	1297.54188342	2138.00463266	376.0	3.4049879804	0.860823167089	0.154991567715	579.500220401	1266.03667646	2210.80343343	365.266536563	7.74376118198	0.0932983274937
464.462749246	1297.54188342	2138.00463266	376.0	-7.76573700541	-0.146349869308	-0.0263503545748	430.159458265	1158.67392353	1971.97281573	383.139433932	4.48564283621	0.0540438895929
464.462749246	1297.54188342	2138.00463266	376.0	3.4960604895	0.304355349877	0.0547993067837	492.679678266	1313.32730542	2212.75056789	406.743584204	7.57263566887	0.0912365743237
464.462749246	1297.54188342	2138.00463266	376.0	-12.7330982175	-0.495923788684	-0.0892912835225	382.776876097	1190.43102055	1865.77040289	292.562506244	3.81255627001	0.0459344128917
464.462749246	1297.54188342	2138.00463266	376.0	-1.28691321119	0.346690174845	0.0624217095507	500.45950339	1254.82079705	2110.49036859	355.210068152	6.19254056588	0.0746089224805
464.462749246	1297.54188342	2138.00463266	376.0	-6.80403062109	0.442218766469	0.0796216720325	516.06342682	1091.04798579	1992.53414278	385.422730164	4.51299567896	0.0543734419152
464.462749246	1297.54188342	2138.00463266	376.0	0.608984528454	-0.287681141754	-0.0517971087062	405.942471981	1457.94340634	2151.02475009	287.138871769	9.09161762079	0.109537561696
464.462749246	1297.54188342	2138.00463266	376.0	8.46531796426	0.535327830114	0.0963859974999	523.228721002	1415.07648476	2318.99352291	380.688317147	10.699821395	0.128913510783
464.462749246	1297.54188342	2138.00463266	376.0	11.7812117465	0.586216811262	0.105548579629	527.21180892	1538.66664894	2389.88748559	324.00902773	13.9651022007	0.168254243381
464.462749246	1297.54188342	2138.00463266	376.0	-8.13648752806	0.604450482349	0.10883155966	541.494148673	1055.05755031	1964.04615238	367.494453389	4.19491672755	0.0505411653921
464.462749246	1297.54188342	2138.00463266	376.0	-8.57718788129	0.3294033165	0.0593092035471	498.810031438	1103.58274704	1954.62395841	352.231179931	4.30424104595	0.0518583258548
464.462749246	1297.54188342	2138.00463266	376.0	8.50373100082	-0.106345760055	-0.0191475981374	429.509646241	1492.60274478	2319.81479541	397.702404393	11.1188407441	0.133961936676
464.462749246	1297.54188342	2138.00463266	376.0	-8.78554368739	-0.555852878294	-0.100081540924	374.599568636	1275.99455051	1950.16930162	299.575182479	4.87459284083	0.0587300342269
464.462749246	1297.54188342	2138.00463266	376.0	0.109188685165	0.793692260711	0.142904620222	571.417335555	1103.14308896	2140.33909181	465.778667295	5.63939413725	0.0679445076777
464.462749246	1297.54188342	2138.00463266	376.0	9.78212867667	0.288860537511	0.0520094594006	485.02188779	1475.53362825	2347.14699694	386.591480904	11.6660877881	0.140555274555
464.462749246	1297.54188342	2138.00463266	376.0	12.5648563586	0.0151787128	0.00273293352539	445.808693941	1505.30087604	2406.6418437	455.532273714	12.0325741808	0.144970773262
464.462749246	1297.54188342	2138.00463266	376.0	2.62535450492	-0.721875346215	-0.129973955026	349.539638118	1529.77530732	2194.1348336	314.81988816	10.2049769058	0.122951528985
464.462749246	1297.54188342	2138.00463266	376.0	-5.82854135321	0.252628239225	0.0454858190898	487.528969157	1112.34978202	2013.39014851	413.511397337	4.63538872967	0.055848056984
464.462749246	1297.54188342	2138.00463266	376.0	11.1763190547	0.233604685767	0.0420606204119	474.124180038	1587.19829955	2376.95485181	315.632372222	14.2550428736	0.171747504502
464.462749246	1297.54188342	2138.00463266	376.0	14.6575946341	0.487541374756	0.0877820264234	514.07368246	1484.71302382	2451.38468498	452.5979787	12.774237829	0.153906479867
464.462749246	1297.54188342	2138.00463266	376.0	-3.47756570706	-0.334356310549	-0.0602009921767	403.903636557	1280.42976712	2063.65411674	379.320713067	5.72458075038	0.0689708524143
464.462749246	1297.54188342	2138.00463266	376.0	-2.71369955455	-0.522362838082	-0.0940516453155	376.757732629	1416.57093896	2079.98561047	286.656938878	7.43109732399	0.0895312930601
464.462749246	1297.54188342	2138.00463266	376.0	2.81099001712	0.792448395207	0.142680661723	565.498905858	1333.4947999	2198.10372945	299.110023694	8.84256047963	0.106536873249
464.462749246	1297.54188342	2138.00463266	376.0	5.91503462576	0.817546579593	0.147199600215	567.399010335	1392.83985183	2264.46834699	304.229484822	10.5321583338	0.126893473901
464.462749246	1297.54188342	2138.00463266	376.0	-10.5714508113	0.199207132851	0.0358673267647	479.084016402	1131.52975539	1911.98652458	301.372752787	4.12325035085	0.0496777150705
464.462749246	1297.54188342	2138.00463266	376.0	-1.15787920465	-0.217929182236	-0.0392382395095	417.619547748	1374.59950056	2113.24912163	321.030073319	7.30979483639	0.0880698173059
464.462749246	1297.54188342	2138.00463266	376.0	18.6738381869	0.857883824407	0.154462337848	569.871440646	1545.12752629	2537.25215819	422.25319126	15.4708207229	0.186395430396
464.462749246	1297.54188342	2138.00463266	376.0	-15.7826005211	0.0900816938714	0.0162192462858	465.238421547	1021.33559621	1800.57190237	313.997884605	2.37749475236	0.0286445150886
464.462749246	1297.54188342	2138.00463266	376.0	-6.67548043398	0.188023131608	0.0338536427095	477.663534799	1141.33396898	1995.28255173	376.285047951	4.72595656392	0.0569392357099
464.462749246	1297.54188342	2138.00463266	376.0	-7.10833628134	-0.128590089507	-0.023152698867	432.723510165	1151.69396014	1986.02807366	401.610603355	4.51488232054	0.0543961725366
464.462749246	1297.54188342	2138.00463266	376.0	7.62078612792	0.115886326992	0.0208653811653	459.036704191	1521.60350003	2300.93739312	320.297188898	12.1127031426	0.145936182441
464.462749246	1297.54188342	2138.00463266	376.0	-10.1597448702	0.43451779638	0.078235109179	514.623156433	1089.44765706	1920.78881667	316.718003176	4.0519410335	0.0488185666687
464.462749246	1297.54188342	2138.00463266	376.0	5.04855631966	-0.317739303387	-0.0572090931558	400.827725466	1514.81858101	2245.94300066	330.29669418	10.8490875306	0.130711897959
464.462749246	1297.54188342	2138.00463266	376.0	-0.836464124458	0.761387587448	0.137088150423	566.054298225	1112.83316935	2120.12099093	441.233523355	5.59955520058	0.0674645204889
464.462749246	1297.54188342	2138.00463266	376.0	-9.94237316397	0.128326612283	0.0231052596836	469.321862212	1106.26210594	1925.43623382	349.852265673	3.99516243061	0.0481344871158
464.462749246	1297.54188342	2138.00463266	376.0	-9.91443249548	0.553799971512	0.0997119142081	533.764159954	1041.21203591	1926.03360661	351.057410745	3.80611878832	0.0458568528714
464.462749246	1297.54188342	2138.00463266	376.0	-3.80271118465	0.150167953381	0.0270378021932	470.441246787	1297.77509584	2056.70249137	288.486148738	6.15923595108	0.0742076620612
464.462749246	1297.54188342	2138.00463266	376.0	17.2268584093	0.792765819864	0.142737814163	558.885304333	1565.5437208	2506.31566352	381.886638386	15.6582112626	0.188653147742
464.462749246	1297.54188342	2138.00463266	376.0	-9.28486594244	0.0148801213142	0.00267917200471	453.644952436	1085.11530165	1939.49376868	400.733514591	3.77962543645	0.0455376558608
464.462749246	1297.54188342	2138.00463266	376.0	0.697851069159	0.632596909623	0.113899335546	545.089559269	1173.20483459	2152.92472085	434.63032699	6.08332245153	0.0732930415847
464.462749246	1297.54188342	2138.00463266	376.0	2.12809293522	0.741039494379	0.133424467839	557.482338312	1330.20276605	2183.50335821	295.818253847	8.57983318692	0.10337148418
464.462749246	1297.54188342	2138.00463266	376.0	15.5377993071	-0.246085437507	-0.0443077849311	408.520719164	1604.497848	2470.20350166	457.1849345	14.1382923644	0.17034087186
464.462749246	1297.54188342	2138.00463266	376.0	10.2409440321	-0.48957203506	-0.0881476476522	377.623962812	1581.12263792	2356.9564905	398.209889761	12.6302881717	0.152172146648
464.462749246	1297.54188342	2138.00463266	376.0	11.6271675964	-0.306564841174	-0.0551971266068	401.224169453	1572.35332755	2386.59401452	413.016517515	12.8982293747	0.155400353912
464.462749246	1297.54188342	2138.00463266	376.0	-17.8865243427	-0.00687778667792	-0.00123834833956	452.066358748	1000.17618473	1755.58991359	303.347370111	1.74468681368	0.0210203230564
464.462749246	1297.54188342	2138.00463266	376.0	-10.6163435748	0.161290379522	0.0290403996258	473.274234519	1154.72054452	1911.02671521	283.031936176	4.22153373229	0.0508618521963
464.462749246	1297.54188342	2138.00463266	376.0	-6.65574623789	0.49424519412	0.088989051876	523.682738063	1113.29485685	1995.70446976	358.726874847	4.74271223649	0.057141111283
464.462749246	1297.54188342	2138.00463266	376.0	3.15453823327	-0.294409923933	-0.053008628724	404.629389362	1480.97553639	2205.44880623	319.843880476	9.91305010793	0.11943433865
464.462749246	1297.54188342	2138.00463266	376.0	7.84980231767	0.264273604285	0.0475825718915	480.533712062	1502.63365197	2305.83376987	322.666405839	12.0104803173	0.144704582137
464.462749246	1297.54188342	2138.00463266	376.0	-5.18000850712	0.141279524661	0.0254374369213	470.901813294	1148.01813941	2027.25581081	408.335858108	4.91231374591	0.0591845029627
464.462749246	1297.54188342	2138.00463266	376.0	-1.68983977453	-0.0975833720402	-0.0175699265467	436.248026698	1282.09908667	2101.87578	383.528666628	6.05973590119	0.0730088662794
464.462749246	1297.54188342	2138.00463266	376.0	-3.28892591402	-0.420099036503	-0.0756390054922	392.930348864	1213.35765998	2067.68724426	461.399235413	5.1989007891	0.0626373589048
464.462749246	1297.54188342	2138.00463266	376.0	-1.7573531123	0.775660762779	0.139658041552	567.704058204	1201.91592945	2100.43234171	330.812354055	6.02642676771	0.0726075514182
464.462749246	1297.54188342	2138.00463266	376.0	11.4666623018	0.732359232156	0.131861583031	550.997410597	1494.61490966	2383.16240389	337.550083631	13.2595921035	0.159754121729
464.462749246	1297.54188342	2138.00463266	376.0	-0.69201319938	0.695347298111	0.125197568979	555.063204603	1163.20332178	2123.2093584	404.942832023	5.91806105022	0.0713019403641
464.462749246	1297.54188342	2138.00463266	376.0	-9.27826359136	-0.0121028800637	-0.00217912856746	450.347698018	1061.95683284	1939.63492725	427.330396391	3.5015804882	0.0421877167254
464.462749246	1297.54188342	2138.00463266	376.0	4.36288216704	-0.475322575431	-0.085582026545	381.178952387	1492.19442653	2231.28325551	357.909876592	9.99199702914	0.120385506375
464.462749246	1297.54188342	2138.00463266	376.0	-5.35051255262	0.534650356943	0.0962640181748	529.139384871	1206.16497221	2023.61042642	288.306069335	5.40873443023	0.0651654750631
464.462749246	1297.54188342	2138.00463266	376.0	12.5595070728	0.386328007941	0.0695585178144	498.932743314	1487.83108435	2406.52747572	419.763648055	12.4317205297	0.149779765418
464.462749246	1297.54188342	2138.00463266	376.0	12.3532702563	0.629040762969	0.113259049868	533.288228071	1556.60371712	2402.11812303	312.226177838	14.5294293185	0.175053365283
464.462749246	1297.54188342	2138.00463266	376.0	7.14527824103	-0.183529257366	-0.0330445187911	418.552714347	1514.33486473	2290.77101247	357.883433391	11.3257294965	0.136454572247
464.462749246	1297.54188342	2138.00463266	376.0	-8.91330295932	-0.325409276768	-0.0585900750392	406.765232155	1100.15964584	1947.43780247	440.51292447	3.62428618822	0.0436660986532
464.462749246	1297.54188342	2138.00463266	376.0	-0.696988470998	-0.320679158505	-0.0577384152871	405.787444572	1289.13890833	2123.10298686	428.176633959	6.09328686724	0.073413094786
464.462749246	1297.54188342	2138.00463266	376.0	20.2262410178	0.583359725003	0.105034160065	525.811114395	1592.59851377	2570.44260264	452.032974472	16.071870378	0.193636992506
464.462749246	1297.54188342	2138.00463266	376.0	12.0568027841	0.868898322913	0.156445502865	576.677627157	1378.55396771	2395.77963474	440.548039868	10.9975282093	0.132500339872
464.462749246	1297.54188342	2138.00463266	376.0	12.1080854689	0.509525228861	0.0917402284589	516.161162942	1521.75131812	2396.87606092	358.96357985	13.4515549968	0.162066927672
464.462749246	1297.54188342	2138.00463266	376.0	-14.3740665249	-0.344912131289	-0.0621015720723	403.883519486	1097.93267038	1830.68642446	328.870234594	2.94606367782	0.0354947431063
464.462749246	1297.54188342	2138.00463266	376.0	2.03729495205	-0.0942757277706	-0.0169743838262	434.596564408	1370.59576864	2181.56209312	376.369760071	7.81901089884	0.0942049505884
464.462749246	1297.54188342	2138.00463266	376.0	-7.20689766179	0.265855112547	0.0478673231089	489.029419787	1139.26742154	1983.92082678	355.623985459	4.69854866081	0.0566090200098
464.462749246	1297.54188342	2138.00463266	376.0	-9.10754625291	0.722098635753	0.1300141584	560.232737546	1038.18715867	1943.28487185	344.86497564	4.03404992691	0.0486030111676
464.462749246	1297.54188342	2138.00463266	376.0	-10.7721310091	-0.349445416269	-0.0629177919102	402.382702297	1171.30249933	1907.69597265	334.010771027	4.06077644826	0.0489250174489
464.462749246	1297.54188342	2138.00463266	376.0	-7.10129866971	0.358346767285	0.0645204838467	502.516816627	1160.84654172	1986.17853813	322.815179775	4.89615422503	0.0589898099402
464.462749246	1297.54188342	2138.00463266	376.0	-5.70006798264	-0.0770551575105	-0.0138738130195	438.675640605	1293.4284673	2016.13691513	284.032807224	5.57329506187	0.0671481332756
464.462749246	1297.54188342	2138.00463266	376.0	-0.549565331469	-0.345709468225	-0.0622451329177	399.481302542	1419.03187736	2126.25490042	307.741720513	8.05167375037	0.0970081174743
464.462749246	1297.54188342	2138.00463266	376.0	1.03970626827	0.272769361354	0.0491122364699	489.735318402	1231.6364331	2160.23360084	438.861849345	6.25514667875	0.075363212997
464.462749246	1297.54188342	2138.00463266	376.0	-10.3326479726	-0.160512877624	-0.0289004100872	429.585213966	1070.1794153	1917.09214033	417.327511064	3.32084390914	0.04001016758
464.462749246	1297.54188342	2138.00463266	376.0	-5.88739374654	-0.0142945593567	-0.00257374133178	448.197174501	1199.22537848	2012.13188162	364.70932864	5.09760151623	0.0614168857377
464.462749246	1297.54188342	2138.00463266	376.0	-4.59276174165	-0.710421522027	-0.127911689238	353.898626123	1388.55900607	2039.81117386	297.353541668	6.40246755125	0.077138163268
464.462749246	1297.54188342	2138.00463266	376.0	13.8747803767	0.688729666089	0.124006061593	546.549001884	1426.61084952	2434.64807989	461.488228489	11.8188617751	0.142395925001
464.462749246	1297.54188342	2138.00463266	376.0	0.0896423751402	0.178404711803	0.0321218422404	474.334367339	1313.02512687	2139.9211908	352.561696584	6.97794445024	0.0840716198824
464.462749246	1297.54188342	2138.00463266	376.0	-4.29578065616	0.222509839013	0.0400629886591	483.055789973	1121.79592363	2046.16064323	441.308929627	4.84644706929	0.0583909285456
464.462749246	1297.54188342	2138.00463266	376.0	-5.31323118388	0.565319935734	0.101786088537	534.868047917	1103.43997158	2024.40750381	386.099484306	4.88743372003	0.0588847436148
464.462749246	1297.54188342	2138.00463266	376.0	-9.96975032158	-0.152736977757	-0.0275003560959	430.534140815	1076.21075339	1924.85090892	418.106014719	3.43568824473	0.0413938342739
464.462749246	1297.54188342	2138.00463266	376.0	3.9719379787	0.405344341483	0.0729824165436	503.493257163	1415.2132671	2222.92485065	304.218326387	9.90122960567	0.11929192296
464.462749246	1297.54188342	2138.00463266	376.0	-5.03892508265	-0.190324875386	-0.0342680726297	423.631692684	1224.93336376	2030.27218096	381.707124519	5.2688040208	0.0634795665157
464.462749246	1297.54188342	2138.00463266	376.0	16.8450628327	0.0655437098075	0.0118011720935	450.108668043	1620.26272896	2498.1528564	427.781459403	15.2815132799	0.18411461783
464.462749246	1297.54188342	2138.00463266	376.0	8.56446423744	0.0808552635577	0.014558023687	455.768381797	1468.98851445	2321.11327482	396.356378578	10.9594591329	0.1320416763
464.462749246	1297.54188342	2138.00463266	376.0	14.8705080227	0.823150311653	0.148208554493	565.197382873	1506.8806703	2455.93678309	383.858729916	14.1217141519	0.170141134361
464.462749246	1297.54188342	2138.00463266	376.0	6.83457245356	0.158425953982	0.0285246586212	467.166717018	1447.91918729	2284.12810834	369.042204037	10.4640067588	0.126072370587
464.462749246	1297.54188342	2138.00463266	376.0	3.32433127948	0.383283930521	0.0690104304143	503.881948909	1321.32430035	2209.07898942	383.872740162	7.85648355587	0.094656428384
464.462749246	1297.54188342	2138.00463266	376.0	6.58389708393	0.85513461119	0.15396734087	579.967727905	1239.13128884	2278.76865733	459.669640578	7.55105307023	0.0909765430148
464.462749246	1297.54188342	2138.00463266	376.0	-3.29008171493	-0.173113058135	-0.0311690778061	425.492555949	1306.87404542	2067.66253318	335.295931806	5.99926270595	0.0722802735657
464.462749246	1297.54188342	2138.00463266	376.0	6.02278915414	-0.28441785243	-0.051209552112	405.659393021	1497.92396225	2266.77214379	363.188788521	10.644063238	0.128241725759
[truncated: 1 more rows]
