# Supplementary material for: Optimization of nutritional strategies using a mechanistic computational model in prediabetes: Application to the J-DOIT1 study data
Source: PLoS One. 2023 Nov 30;18(11):e0287069. doi: 10.1371/journal.pone.0287069 (PMC10688723; doi:10.1371/journal.pone.0287069)
Supplement: S1 File — (ZIP) [file pone.0287069.s011.zip › improved_intervention_J1211017.csv]

baseline_carb	baseline_fat	baseline_kcal	baseline_protein	diet_change_percent	hba1c_change	hba1c_percent_change	random_carb_kcal	random_fat_kcal	random_total_kcal	random_protein_kcal	weight_change	weight_percent_change
913.91215225	509.051279596	1798.96343185	376.0	0.947390747749	0.117569113467	0.0228466990803	961.974545007	399.971448321	1816.00664495	454.060651627	-1.47059118775	-0.022214368395
913.91215225	509.051279596	1798.96343185	376.0	-9.30826054113	-0.273988910837	-0.0532430841114	767.562557779	457.900713983	1631.51122857	406.047956808	-3.50470228648	-0.0529411221523
913.91215225	509.051279596	1798.96343185	376.0	6.71918515815	0.00223547561064	0.000434410340194	923.461664051	581.754563353	1919.83911576	414.622888355	0.519653565186	0.00784975173997
913.91215225	509.051279596	1798.96343185	376.0	1.30285007334	-0.107378060709	-0.0208663157227	861.315852408	559.532575666	1822.40122824	401.552800163	-0.877301141935	-0.0132522831108
913.91215225	509.051279596	1798.96343185	376.0	-1.9158657327	-0.153416696445	-0.0298128053721	831.548675683	512.30758658	1764.49770791	420.641445647	-1.87540873011	-0.0283294370108
913.91215225	509.051279596	1798.96343185	376.0	5.00898372938	-0.112273626361	-0.0218176498952	868.599980339	629.449770131	1889.07321744	391.023466974	0.239426929066	0.00361672098288
913.91215225	509.051279596	1798.96343185	376.0	-2.02377183612	0.000906194375369	0.000176096847137	917.603808673	540.601770889	1762.55651657	304.350937008	-1.03187823899	-0.0155872845769
913.91215225	509.051279596	1798.96343185	376.0	-5.48693071344	-0.30644084665	-0.0595493289253	760.918673355	527.57074659	1700.25555478	411.766134836	-2.64952531426	-0.0400230410008
913.91215225	509.051279596	1798.96343185	376.0	-13.3750432466	-0.419187140693	-0.0814588302941	704.536636121	454.837761327	1558.35129485	398.976897397	-4.28603296393	-0.0647437003615
913.91215225	509.051279596	1798.96343185	376.0	-1.38215038915	-0.226916824712	-0.0440957685021	810.051916028	622.995137547	1774.09905177	341.051998198	-1.13194123237	-0.0170988101567
913.91215225	509.051279596	1798.96343185	376.0	-11.0087275698	-0.3025171461	-0.0587868531091	764.707499572	542.196882393	1600.92044855	294.016066589	-3.34790266767	-0.05057254785
913.91215225	509.051279596	1798.96343185	376.0	10.1285915066	0.0189484264233	0.0036821660364	933.320462828	587.657918828	1981.17308921	460.194707555	1.01548219477	0.0153396101929
913.91215225	509.051279596	1798.96343185	376.0	7.9156778455	0.180236753939	0.0350246315466	1031.71088012	598.529799184	1941.36358167	311.122902365	1.81349567775	0.0273941945279
913.91215225	509.051279596	1798.96343185	376.0	13.5200629364	0.308331037217	0.0599166415112	1096.35975352	502.990179751	2042.18442003	442.834486761	2.21575211137	0.0334705757004
913.91215225	509.051279596	1798.96343185	376.0	5.69246491858	0.0763024827643	0.0148275326009	958.342448453	533.190079983	1901.3687941	409.836265666	0.285625330464	0.00431458203118
913.91215225	509.051279596	1798.96343185	376.0	15.3523067031	0.334477160786	0.0649975050109	1119.19882416	539.455450706	2075.14581538	416.49154051	2.99805156095	0.0452877879298
913.91215225	509.051279596	1798.96343185	376.0	10.1509022424	0.217837085143	0.0423313418468	1059.62599995	630.763194671	1981.57445119	291.185256571	2.53900662566	0.0383535744057
913.91215225	509.051279596	1798.96343185	376.0	4.30046890857	0.108419750642	0.0210687428376	979.746695536	545.864442052	1876.32729491	350.716157321	0.445328228035	0.00672701250808
913.91215225	509.051279596	1798.96343185	376.0	6.37439756886	0.11028955215	0.0214320933054	973.484737289	503.823851063	1913.63651311	436.327924758	0.212207728935	0.00320555481775
913.91215225	509.051279596	1798.96343185	376.0	-0.334565704754	-0.227507938657	-0.0442106371273	804.17974138	581.986272986	1792.94471716	406.778702796	-1.35667888954	-0.0204936388148
913.91215225	509.051279596	1798.96343185	376.0	-4.77693490717	-0.255379239189	-0.0496267468304	791.586761123	585.218700496	1713.0281197	336.222658084	-1.99579795929	-0.0301480054273
913.91215225	509.051279596	1798.96343185	376.0	-7.3889077644	0.0754182707389	0.0146557074891	942.452609466	425.060745077	1666.03968315	298.526328609	-2.49630516266	-0.0377085372003
913.91215225	509.051279596	1798.96343185	376.0	-9.48726166477	-0.291347073178	-0.0566162209828	753.460797181	404.996682928	1628.29106381	469.833583704	-3.95716924583	-0.0597759704808
913.91215225	509.051279596	1798.96343185	376.0	-13.3566888056	-0.365386646628	-0.0710040121702	727.964468364	462.914712479	1558.68148453	367.802303685	-4.15747958399	-0.0628018064047
913.91215225	509.051279596	1798.96343185	376.0	-10.0765604787	-0.335788991677	-0.0652524274538	745.109032324	502.209506725	1617.68979365	370.371254596	-3.4505871718	-0.0521236732901
913.91215225	509.051279596	1798.96343185	376.0	-13.854269859	-0.42975990772	-0.0835133905402	701.303381537	465.016384987	1549.73018333	383.41041681	-4.30453907928	-0.0650232489317
913.91215225	509.051279596	1798.96343185	376.0	-4.0047123148	-0.405892975371	-0.0788754324467	722.377923381	572.544364283	1726.92012175	431.997834088	-2.41953759441	-0.03654890626
913.91215225	509.051279596	1798.96343185	376.0	0.653528678789	0.148558167005	0.0288686682871	979.016540444	391.514354214	1810.72017379	440.189279136	-1.42416001438	-0.0215129911538
913.91215225	509.051279596	1798.96343185	376.0	-3.78025028963	0.161628193958	0.0314085102912	997.223334396	449.415784986	1730.9581115	284.318992122	-1.40872886939	-0.0212798922868
913.91215225	509.051279596	1798.96343185	376.0	-5.20269456075	0.0112239260435	0.00218109717131	913.825598617	476.933287773	1705.36885923	314.609972838	-1.9852721609	-0.0299890054516
913.91215225	509.051279596	1798.96343185	376.0	2.71318026774	-0.00205963691896	-0.00040024036513	919.736027918	569.40992548	1847.7725527	358.626599305	-0.0982815031477	-0.00148461485117
913.91215225	509.051279596	1798.96343185	376.0	-4.98868898349	-0.232733904313	-0.0452261765086	799.337861529	561.298563433	1709.2187413	348.582316342	-2.12648238684	-0.0321220904357
913.91215225	509.051279596	1798.96343185	376.0	-6.66883364397	0.0156381411956	0.0030388925759	912.794490266	452.896832307	1678.99355326	313.302230687	-2.37453299165	-0.0358690784238
913.91215225	509.051279596	1798.96343185	376.0	8.30969957425	0.377148063115	0.0732895575428	1133.63168874	443.125779674	1948.45188848	371.694420065	1.42668627319	0.0215511521629
913.91215225	509.051279596	1798.96343185	376.0	-4.81436231819	-0.117115253745	-0.0227585024768	836.526590448	411.310159024	1712.35481427	464.518064793	-2.94201185291	-0.0444412666603
913.91215225	509.051279596	1798.96343185	376.0	-11.4867012725	-0.309876534571	-0.0602169713508	743.391910884	388.112847815	1592.32187643	460.817117728	-4.31625385061	-0.0652002092237
913.91215225	509.051279596	1798.96343185	376.0	-4.638168125	-0.101978783526	-0.0198170974594	858.244370324	513.965115115	1715.52448337	343.314997931	-2.0099529025	-0.0303618263218
913.91215225	509.051279596	1798.96343185	376.0	-20.9305533264	-0.353932649655	-0.0687782063068	726.320506738	402.097010324	1422.43043142	294.012914359	-5.57334053917	-0.0841894341265
913.91215225	509.051279596	1798.96343185	376.0	-5.20761865015	-0.328449818044	-0.0638262374745	762.807012693	626.681835598	1705.28027666	315.791428369	-1.99003520274	-0.0300609547241
913.91215225	509.051279596	1798.96343185	376.0	7.87994958848	0.0515581869015	0.0100190802374	951.567135781	582.437333792	1940.72084339	406.716373818	0.940607839112	0.0142085776301
913.91215225	509.051279596	1798.96343185	376.0	3.49049313953	0.320959439388	0.0623706644749	1098.31212418	451.152940891	1861.75612702	312.291061942	0.53286674735	0.00804934663671
913.91215225	509.051279596	1798.96343185	376.0	-6.94448282058	-0.47129896006	-0.0915854955422	698.137273392	599.739234584	1674.03472537	376.158217397	-2.72370781095	-0.0411436225219
913.91215225	509.051279596	1798.96343185	376.0	11.5979463513	0.140253893306	0.0272549345717	1002.74239883	577.638698241	2007.60624555	427.225148479	1.81384992201	0.0273995456497
913.91215225	509.051279596	1798.96343185	376.0	3.788884451	0.235101343325	0.0456862307278	1053.80860503	517.743804956	1867.12407759	295.571667603	0.749699282782	0.0113247625798
913.91215225	509.051279596	1798.96343185	376.0	-9.45356995527	-0.36596676852	-0.0711167447572	736.674717123	544.495724334	1628.89716535	347.72672389	-3.18327332449	-0.0480856997657
913.91215225	509.051279596	1798.96343185	376.0	-16.0857275812	-0.388755134397	-0.0755451096768	711.495765125	401.927964576	1509.58707491	396.163345213	-4.86439218695	-0.0734802445158
913.91215225	509.051279596	1798.96343185	376.0	-12.6539839764	-0.450621178441	-0.0875672713644	693.648511039	473.1511397	1571.32288744	404.523236699	-4.14371500308	-0.0625938822217
913.91215225	509.051279596	1798.96343185	376.0	21.5117715576	0.345909132152	0.0672190307329	1132.89125508	590.117904633	2185.95233571	462.943176	4.17196911816	0.0630206815432
913.91215225	509.051279596	1798.96343185	376.0	5.37301243541	0.22663012151	0.0440400547046	1045.52812885	504.431954631	1895.62196075	345.661877266	0.814005799531	0.0122961601138
913.91215225	509.051279596	1798.96343185	376.0	10.3820640521	0.197178594362	0.0383168663744	1030.67876693	533.093242038	1985.73296761	421.960958646	1.52849804172	0.0230890942859
913.91215225	509.051279596	1798.96343185	376.0	-5.27590976976	-0.348366652391	-0.0676965900487	743.732512642	540.539430651	1704.05174439	419.779801097	-2.64396365001	-0.0399390279458
913.91215225	509.051279596	1798.96343185	376.0	13.4907706978	0.270909468489	0.0526446693528	1077.1725103	534.502281737	2041.65746337	429.982671339	2.34216978077	0.0353802081687
913.91215225	509.051279596	1798.96343185	376.0	9.16308038429	0.359352768989	0.0698314747356	1129.57474679	490.614767442	1963.80389719	343.614382962	1.93080784142	0.0291662815924
913.91215225	509.051279596	1798.96343185	376.0	2.70936985256	-0.0471550889191	-0.00916344518444	902.21028251	616.68119613	1847.70400473	328.812526087	0.138082055908	0.00208583166023
913.91215225	509.051279596	1798.96343185	376.0	8.30872463709	0.307373120692	0.0597304937217	1094.79427498	489.955360765	1948.43434972	363.684713975	1.50968179047	0.0228048608833
913.91215225	509.051279596	1798.96343185	376.0	-10.9803045172	-0.389330236757	-0.0756568668398	716.720460929	453.765138191	1601.43176888	430.946169755	-3.9706227828	-0.0599791961148
913.91215225	509.051279596	1798.96343185	376.0	6.32761035867	0.271030855626	0.0526682579919	1077.85590468	526.473704944	1912.79482831	308.465218687	1.39610820745	0.0210892478467
913.91215225	509.051279596	1798.96343185	376.0	-6.34430344052	-0.502718832866	-0.0976911840003	688.749794657	632.704737467	1684.83173295	363.377200822	-2.5067183108	-0.0378658355106
913.91215225	509.051279596	1798.96343185	376.0	5.78108733583	0.100954005574	0.0196179567769	964.738802293	483.30156418	1902.96307898	454.922712508	-0.151164816725	-0.002283456446
913.91215225	509.051279596	1798.96343185	376.0	5.07833042886	0.010478397499	0.00203622182258	922.524700293	544.783054082	1890.32073921	423.012984834	-0.0270287852452	-0.000408289807329
913.91215225	509.051279596	1798.96343185	376.0	-2.50470289859	0.0476193111432	0.00925365548838	938.340967683	504.053497956	1753.90474262	311.510276985	-1.214114452	-0.0183400974622
913.91215225	509.051279596	1798.96343185	376.0	8.98374374311	0.226065238803	0.0439302834828	1054.60195742	564.831104745	1960.5776966	341.144634431	1.89443923845	0.0286169069253
913.91215225	509.051279596	1798.96343185	376.0	-4.86134460512	-0.410246028945	-0.0797213425855	718.85140863	556.715731082	1711.5096201	435.942480392	-2.64234430179	-0.0399145664923
913.91215225	509.051279596	1798.96343185	376.0	7.24258076005	0.332283612163	0.0645712421615	1095.81627258	400.603924586	1929.25481124	432.834614071	0.483054796139	0.00729690024379
913.91215225	509.051279596	1798.96343185	376.0	4.73800945702	0.249220200584	0.0484298874045	1039.89599183	388.024414261	1884.19848938	456.278083284	-0.47819401119	-0.00722347448927
913.91215225	509.051279596	1798.96343185	376.0	-2.3497716376	-0.0858776019494	-0.016688224242	868.100810446	525.617392486	1756.69189935	362.973696422	-1.5429332638	-0.0233071490001
913.91215225	509.051279596	1798.96343185	376.0	15.4835039899	0.239349948451	0.0465118438498	1062.66912999	572.583650937	2077.50600659	442.253225669	2.76886438627	0.0418257460162
913.91215225	509.051279596	1798.96343185	376.0	-4.80101032051	-0.0595390786401	-0.0115699725301	868.992036348	432.361453753	1712.59501182	411.241521719	-2.54129428678	-0.0383881312202
913.91215225	509.051279596	1798.96343185	376.0	0.729544290544	-0.124358438961	-0.0241660394405	863.888499706	635.777570021	1812.08766685	312.421597124	-0.323321542879	-0.00488401122174
913.91215225	509.051279596	1798.96343185	376.0	-0.964941352731	0.242871168452	0.0471961073557	1036.51023003	386.144474351	1781.60448977	358.949785391	-1.15898685587	-0.0175073543182
913.91215225	509.051279596	1798.96343185	376.0	1.5913647503	0.229765309011	0.0446493021786	1043.38370639	475.517188418	1827.59150177	308.690606964	0.00268028220734	4.04876466365e-05
913.91215225	509.051279596	1798.96343185	376.0	11.8814284831	0.339244368842	0.065923896005	1118.79425073	511.757604917	2012.70598544	382.154129786	2.36089207275	0.035663022247
913.91215225	509.051279596	1798.96343185	376.0	-6.94139629844	-0.436374417485	-0.0847987597134	715.693944907	628.503085255	1674.09025078	329.893220615	-2.48749290093	-0.0375754214642
913.91215225	509.051279596	1798.96343185	376.0	3.02110545065	0.272441383408	0.0529423597761	1072.70836511	486.582348619	1853.31201414	294.021300415	0.534764627172	0.00807801551619
913.91215225	509.051279596	1798.96343185	376.0	-0.554816438415	0.307704246562	0.0597948399848	1083.16301416	410.982003656	1788.982487	294.837469188	-0.54446689595	-0.00822457546753
913.91215225	509.051279596	1798.96343185	376.0	5.04529243764	-0.0444554721838	-0.00863884029999	893.529320702	553.620101467	1889.72639783	442.576975659	-0.236659282335	-0.00357491363044
913.91215225	509.051279596	1798.96343185	376.0	-7.39854288354	0.113506935365	0.0220573135183	959.049561028	389.869385103	1665.86635088	316.947404751	-2.61030251728	-0.0394305516205
913.91215225	509.051279596	1798.96343185	376.0	8.35422817423	0.203265503292	0.0394997091511	1048.88308624	616.468344181	1949.25294171	283.901511294	2.10290438995	0.0317659273407
913.91215225	509.051279596	1798.96343185	376.0	10.8938083148	0.212713267255	0.041335652401	1042.99768834	548.989962296	1994.93905976	402.951409125	1.8724422836	0.0282846266405
913.91215225	509.051279596	1798.96343185	376.0	-10.4192772721	-0.367173353374	-0.0713512151913	739.982667738	578.043917435	1611.52444386	293.497858685	-3.19118341687	-0.048205187566
913.91215225	509.051279596	1798.96343185	376.0	-20.398252609	-0.450037646574	-0.0874538761318	689.229797432	425.874533031	1432.00632667	316.901996212	-5.43833052431	-0.0821500079201
913.91215225	509.051279596	1798.96343185	376.0	1.08956566256	0.0376607344688	0.00731844820613	932.495605875	506.706906841	1818.56431968	379.361806966	-0.73434848648	-0.0110928774393
913.91215225	509.051279596	1798.96343185	376.0	5.1022146353	0.313420682024	0.0609056902495	1085.5735916	411.126043065	1890.75040735	394.050772684	0.264952333305	0.00400230110733
913.91215225	509.051279596	1798.96343185	376.0	9.6533850748	0.277885799464	0.0540003496821	1084.98243746	548.190010347	1972.62429928	339.451851468	2.10185503668	0.0317500760828
913.91215225	509.051279596	1798.96343185	376.0	15.3038555633	0.327297140118	0.0636022425414	1110.52593008	515.172305643	2074.27419709	448.575961369	2.66084100622	0.0401939729037
913.91215225	509.051279596	1798.96343185	376.0	-4.54077383044	-0.461032152916	-0.0895903911612	702.8987596	605.911340272	1717.27657111	408.466471242	-2.36930876626	-0.0357901626324
913.91215225	509.051279596	1798.96343185	376.0	-15.4931655409	-0.433033775631	-0.0841495871806	703.82023176	501.179215771	1520.24704933	315.247601799	-4.39636594534	-0.066410361712
913.91215225	509.051279596	1798.96343185	376.0	-3.55110597748	-0.377839174042	-0.0734238581505	735.072648775	578.539802009	1735.08033389	421.467883101	-2.24548603677	-0.0339197286521
913.91215225	509.051279596	1798.96343185	376.0	-0.468045052639	-0.17008674004	-0.0330522230937	835.676389229	604.448310469	1790.5434725	350.418772807	-0.945770753055	-0.0142865672667
913.91215225	509.051279596	1798.96343185	376.0	-1.03117684548	-0.161193650785	-0.0313240673892	839.54359011	599.381687728	1780.41293748	341.487659641	-1.03220773502	-0.0155922618583
913.91215225	509.051279596	1798.96343185	376.0	4.74882667341	0.0887832449357	0.0172528653198	957.154995591	479.548464031	1884.39308714	447.68962752	-0.36496102926	-0.00551300648429
913.91215225	509.051279596	1798.96343185	376.0	6.93193101582	0.0698882256574	0.0135810776637	969.449870082	624.629701648	1923.66633594	329.58676421	1.37321632046	0.0207434489496
913.91215225	509.051279596	1798.96343185	376.0	4.86908544236	0.1076007976	0.0209095992226	970.878715797	496.153748293	1886.55649842	419.52403433	-0.0446172162189	-0.000673976075815
913.91215225	509.051279596	1798.96343185	376.0	9.82665225506	0.274901487359	0.0534204211735	1078.15608828	519.581645484	1975.74131249	378.003578729	1.81442969522	0.0274083035532
913.91215225	509.051279596	1798.96343185	376.0	-9.25150683512	-0.147941271717	-0.0287487896846	834.037116817	506.052816803	1632.53220699	292.442273368	-2.92917856498	-0.0442474103471
913.91215225	509.051279596	1798.96343185	376.0	8.15779489753	0.237391276247	0.0461312235225	1045.34649464	467.541863112	1945.7191789	432.830821142	0.76568229396	0.011566197794
913.91215225	509.051279596	1798.96343185	376.0	9.27758458794	0.186789374754	0.0362979741069	1031.71342218	576.388071354	1965.86378594	357.76229241	1.83128357169	0.0276628938321
913.91215225	509.051279596	1798.96343185	376.0	6.91052295819	-0.0524674413547	-0.0101957717362	898.492451711	616.360356907	1923.28121281	408.428404195	0.623604566921	0.00942000856376
913.91215225	509.051279596	1798.96343185	376.0	-5.54032424072	0.116369068776	0.0226134995679	962.07131379	399.866776981	1699.29502475	337.356933978	-2.23909037939	-0.0338231175134
913.91215225	509.051279596	1798.96343185	376.0	-3.94904285181	-0.323619118053	-0.0628875083663	763.187177926	612.568202037	1727.92159503	352.166215071	-1.88119494577	-0.0284168420812
913.91215225	509.051279596	1798.96343185	376.0	8.92266991339	-0.0240644628125	-0.00467634333706	909.351614645	587.424258421	1959.47900073	462.703127667	0.638366527065	0.00964299889827
913.91215225	509.051279596	1798.96343185	376.0	-6.26353138518	-0.311942477934	-0.0606184372199	769.746151753	620.911983915	1686.28479268	295.626657016	-2.16295454046	-0.0326730293121
913.91215225	509.051279596	1798.96343185	376.0	5.61118590313	0.119849087294	0.0232897565671	992.177873842	580.170051267	1899.90661434	327.558689227	1.0232979301	0.0154576726601
913.91215225	509.051279596	1798.96343185	376.0	-6.90255074266	0.0732383756057	0.0142320978635	944.579165165	446.761354822	1674.78906812	283.448548134	-2.28425997959	-0.0345054377582
913.91215225	509.051279596	1798.96343185	376.0	-19.7372801163	-0.423198562268	-0.0822383525589	699.395319155	419.876044915	1443.89698011	324.625616043	-5.3358373856	-0.0806017731964
913.91215225	509.051279596	1798.96343185	376.0	-1.79002870301	-0.318310810203	-0.0618559677813	766.092645433	617.709739712	1766.76147006	382.959084914	-1.54447305286	-0.0233304086535
913.91215225	509.051279596	1798.96343185	376.0	1.64984370891	-0.0137593246232	-0.00267379024936	921.006156306	615.836333103	1828.64351685	291.801027443	0.110645926906	0.00167138862396
913.91215225	509.051279596	1798.96343185	376.0	-7.98769366256	-0.38191326508	-0.0742155587018	724.597070759	498.13443334	1655.26774381	432.53623971	-3.33132267027	-0.050322094717
913.91215225	509.051279596	1798.96343185	376.0	5.67236807323	-0.0212679068185	-0.00413290066431	905.130767639	547.007320091	1901.0072592	448.869171473	-0.12468534664	-0.00188346445076
913.91215225	509.051279596	1798.96343185	376.0	8.00010374864	0.0145771196636	0.00283270883474	926.530503988	558.246115661	1942.88237279	458.105753145	0.43405790954	0.00655676600513
913.91215225	509.051279596	1798.96343185	376.0	-8.06103381732	-0.466987470386	-0.0907476623369	703.467813899	633.396020455	1653.94838124	317.08454689	-2.6945282456	-0.0407028435891
913.91215225	509.051279596	1798.96343185	376.0	-12.2773775544	-0.0914397159659	-0.0177690858853	851.513153537	421.681422968	1578.09789925	304.903322747	-3.7489004155	-0.056629915642
913.91215225	509.051279596	1798.96343185	376.0	-10.0452045703	-0.381546486118	-0.0741442841272	729.365772485	539.129426095	1618.25387497	349.758676393	-3.32495705651	-0.0502259374094
913.91215225	509.051279596	1798.96343185	376.0	3.89080198025	0.189275912166	0.0367811722047	1030.79753498	552.569089716	1868.95753668	285.590911981	0.84315157062	0.0127364285592
913.91215225	509.051279596	1798.96343185	376.0	-9.9703426358	-0.11494849026	-0.0223374446678	842.039452978	441.523371152	1619.6006138	336.037789669	-3.31690776286	-0.0501043468711
913.91215225	509.051279596	1798.96343185	376.0	8.4330949162	0.361100461658	0.070171096319	1129.63757618	482.801659042	1950.67172556	338.232490343	1.76670860234	0.026687441123
913.91215225	509.051279596	1798.96343185	376.0	-8.7603082776	-0.155632126251	-0.0302433202975	832.083229842	520.395728543	1641.36868941	288.88973103	-2.78729065784	-0.042104088487
913.91215225	509.051279596	1798.96343185	376.0	-7.43306206504	-0.354295718133	-0.0688487598393	750.083064293	616.968326957	1665.24536343	298.19397218	-2.47289241409	-0.0373548703034
913.91215225	509.051279596	1798.96343185	376.0	-10.5523419907	-0.32243060306	-0.0626565493703	742.578067866	428.902888463	1609.13065823	437.649701901	-3.95638210005	-0.0597640800611
913.91215225	509.051279596	1798.96343185	376.0	7.97500680165	0.177814791783	0.0345539820798	1016.17175933	515.713391245	1942.43088789	410.54573732	0.947285004939	0.0143094411622
913.91215225	509.051279596	1798.96343185	376.0	-0.26703971866	0.131359885141	0.0255266002994	982.534247309	475.444748738	1794.15948496	336.180488912	-0.756264760159	-0.0114239389752
913.91215225	509.051279596	1798.96343185	376.0	5.26300244647	0.374405029527	0.0727565156484	1125.24012049	402.720050163	1893.64292128	365.682750624	0.57964488486	0.0087559650281
913.91215225	509.051279596	1798.96343185	376.0	-2.60349997809	0.183702150198	0.0356980470653	1007.15875664	429.475620872	1752.12741929	315.493041777	-1.27659028329	-0.0192838411374
913.91215225	509.051279596	1798.96343185	376.0	-12.2276286181	-0.208965012967	-0.0406072703006	797.88599438	456.730012513	1578.99286442	324.376857531	-3.77620929444	-0.0570424364718
913.91215225	509.051279596	1798.96343185	376.0	5.08085206843	0.0648845587466	0.0126087366395	963.121921967	601.550590318	1890.36610258	325.693590299	0.873235339703	0.0131908661587
913.91215225	509.051279596	1798.96343185	376.0	16.0229559674	0.312616906959	0.0607494961056	1105.97390952	548.124628021	2087.2105504	433.112012855	3.01790935379	0.045587754589
913.91215225	509.051279596	1798.96343185	376.0	-4.5915411483	-0.0825495110292	-0.016041490678	853.447545021	406.531349819	1716.36328563	456.38439079	-2.83663234874	-0.0428494312498
913.91215225	509.051279596	1798.96343185	376.0	1.66077142574	-0.327664253462	-0.0636735820952	763.271536034	631.501646019	1828.84010248	434.066920428	-1.07435107175	-0.0162288681533
913.91215225	509.051279596	1798.96343185	376.0	12.6358360732	0.0643725730163	0.0125092446592	961.501103279	603.00444739	2026.27750211	461.771951442	1.72235544294	0.0260174538208
913.91215225	509.051279596	1798.96343185	376.0	-22.4513143248	-0.436571399836	-0.0848370384447	691.249819769	392.933952854	1395.07249717	310.88872455	-5.86279382311	-0.0885618402283
913.91215225	509.051279596	1798.96343185	376.0	-14.6516945872	-0.329348913684	-0.0640009548551	740.338547035	434.201812748	1535.38480408	360.844444293	-4.4283363693	-0.0668932986299
913.91215225	509.051279596	1798.96343185	376.0	-1.13267602988	0.0725678187664	0.0141017914431	956.315358785	526.320843867	1778.58700427	295.950801616	-0.712580092014	-0.0107640497283
913.91215225	509.051279596	1798.96343185	376.0	6.92617456784	0.261890759618	0.0508921025297	1065.9939142	493.94076011	1923.56277955	363.628105238	1.10697770743	0.0167217176349
913.91215225	509.051279596	1798.96343185	376.0	5.50352375679	0.260951646712	0.0507096087665	1072.89478797	534.038756035	1897.96981169	291.036267692	1.27990003334	0.0193338373616
913.91215225	509.051279596	1798.96343185	376.0	11.7831613322	0.357344681474	0.0694412517438	1117.01113594	430.415756274	2010.93819533	463.511303118	1.47284602473	0.0222484293767
913.91215225	509.051279596	1798.96343185	376.0	-7.71482706336	-0.414974640021	-0.080640233195	712.946124655	519.224716915	1660.17651415	428.005672576	-3.22785175217	-0.0487590899119
913.91215225	509.051279596	1798.96343185	376.0	-8.69237588611	-0.0414328197805	-0.00805146128654	880.856886481	446.008567218	1642.5907683	315.725314597	-2.90983804373	-0.0439552574581
913.91215225	509.051279596	1798.96343185	376.0	-10.5328934877	-0.157344552228	-0.0305760886569	819.357924926	429.935163107	1609.48052969	360.187441655	-3.56605970188	-0.0538679713275
913.91215225	509.051279596	1798.96343185	376.0	17.4977265252	0.238885462724	0.0464215823405	1067.27412	607.117736327	2113.74113344	439.349277115	3.34109702663	0.0504697436046
913.91215225	509.051279596	1798.96343185	376.0	6.68774035508	0.247148974524	0.0480273949717	1069.08673234	566.163891418	1919.27343525	284.022811492	1.65659108853	0.0250240345699
913.91215225	509.051279596	1798.96343185	376.0	-5.03543092361	-0.353070575481	-0.0686106831482	747.170410655	588.685930495	1708.37787089	372.521529744	-2.27555489801	-0.0343739410575
913.91215225	509.051279596	1798.96343185	376.0	-6.74428643218	-0.460713187659	-0.0895284080177	700.636863351	582.135184315	1677.63618519	394.864137527	-2.78926157799	-0.0421338606947
913.91215225	509.051279596	1798.96343185	376.0	12.0579015877	0.325545602038	0.0632618736956	1111.30940623	522.017072006	2015.88067206	382.554193825	2.40661630991	0.0363537206935
913.91215225	509.051279596	1798.96343185	376.0	0.801678060896	0.0100862206828	0.00196001179223	909.475294665	456.828882507	1813.385327	447.081149831	-1.42416502326	-0.0215130668167
913.91215225	509.051279596	1798.96343185	376.0	12.118795373	0.378874254627	0.0736250008991	1130.57048016	424.50131503	2016.97612899	461.904333795	1.58584825388	0.02395541169
913.91215225	509.051279596	1798.96343185	376.0	-10.1129487498	-0.0125055103565	-0.00243014192702	891.507595668	411.098995092	1617.03518196	314.428591195	-3.27342261325	-0.0494474714992
913.91215225	509.051279596	1798.96343185	376.0	-2.19077320307	0.1135243941	0.022060706199	959.764792062	398.545263273	1759.55222305	401.242167713	-1.82885125717	-0.0276261519211
913.91215225	509.051279596	1798.96343185	376.0	-10.0325963955	-0.145839784752	-0.0283404167804	833.784226355	495.934598154	1618.48069143	288.761866918	-3.11452268496	-0.0470471704677
913.91215225	509.051279596	1798.96343185	376.0	-7.14311414745	-0.088919804778	-0.0172794024054	855.559832366	444.487048594	1670.46142044	370.414539479	-2.82712017069	-0.0427057427597
913.91215225	509.051279596	1798.96343185	376.0	5.92432588766	0.324987207198	0.0631533632332	1109.46908293	502.115423737	1905.53988815	293.955381481	1.38252023448	0.0208839914575
913.91215225	509.051279596	1798.96343185	376.0	-13.443829318	-0.31493675653	-0.0612003024737	756.129939924	516.216088817	1557.11385858	284.767829834	-3.90029765954	-0.0589168830746
913.91215225	509.051279596	1798.96343185	376.0	7.42048584843	0.168928456269	0.0328271388007	1014.40583732	536.984185484	1932.45525872	381.065235921	1.0800121425	0.0163143828172
913.91215225	509.051279596	1798.96343185	376.0	11.3180492256	0.0137123567849	0.00266466319179	935.14975432	619.228039189	2002.57099861	448.193205105	1.48193820831	0.0223857735395
913.91215225	509.051279596	1798.96343185	376.0	13.649426843	0.279533205389	0.054320482975	1081.1048586	524.70870862	2044.51162941	438.698062193	2.29628503079	0.0346870850573
913.91215225	509.051279596	1798.96343185	376.0	-9.74907561688	-0.17582449255	-0.0341672158084	804.281145814	383.206849152	1623.58112656	436.093131589	-3.84562622165	-0.0580910305385
913.91215225	509.051279596	1798.96343185	376.0	-1.93229812864	-0.174199999222	-0.0338515350219	820.652185114	507.923226883	1764.20209512	435.626683121	-1.99777482321	-0.0301778674201
913.91215225	509.051279596	1798.96343185	376.0	-6.54573214952	-0.134156031291	-0.0260699633289	828.613299623	415.022861513	1681.20810413	437.571942993	-3.13643091886	-0.0473781105568
913.91215225	509.051279596	1798.96343185	376.0	-2.90199872885	-0.264241274246	-0.0513488679064	789.929498832	606.140096981	1746.75753592	350.687940108	-1.6033621043	-0.024219971364
913.91215225	509.051279596	1798.96343185	376.0	16.8571317476	0.371878116521	0.0722654715354	1139.73210295	513.466087215	2102.21706764	449.018877475	3.08755974313	0.0466398752739
913.91215225	509.051279596	1798.96343185	376.0	17.9748417769	0.317577281938	0.0617134243953	1112.80736376	574.380858968	2122.32426234	435.136039617	3.52037161853	0.053177819011
913.91215225	509.051279596	1798.96343185	376.0	6.08814225863	0.156389718574	0.0303905399483	1004.36493847	521.712753785	1908.48688476	382.409192507	0.678037169681	0.0102422533184
913.91215225	509.051279596	1798.96343185	376.0	2.70422940052	0.0935130363759	0.0181719853043	959.937739249	477.856529375	1847.61152987	409.817261251	-0.561383355486	-0.00848011111006
913.91215225	509.051279596	1798.96343185	376.0	-12.3161416564	-0.322871913787	-0.0627423073818	749.917379782	493.562386482	1577.40054723	333.920780971	-3.795526955	-0.0573342440332
913.91215225	509.051279596	1798.96343185	376.0	0.169715219911	-0.0477112328087	-0.00927151822944	879.593870811	466.368641041	1802.01654659	456.054034738	-1.66227541511	-0.0251099005304
913.91215225	509.051279596	1798.96343185	376.0	-13.9448619119	-0.317833181251	-0.0617631522058	743.366379448	417.006310009	1548.10046543	387.727775973	-4.40879520136	-0.0665981148242
913.91215225	509.051279596	1798.96343185	376.0	-10.4741724792	-0.0853271465581	-0.0165812566184	857.72009766	444.772151045	1610.53689916	308.044650451	-3.31638222401	-0.0500964082177
913.91215225	509.051279596	1798.96343185	376.0	-11.9767841758	-0.481145448869	-0.0934989212726	686.922404625	527.177060959	1583.50546421	369.405998628	-3.8082246561	-0.0575260522069
913.91215225	509.051279596	1798.96343185	376.0	-1.51547538076	-0.119770957381	-0.0232745739178	841.827639526	462.774356096	1771.70058393	467.098588306	-2.16834406934	-0.032754442135
913.91215225	509.051279596	1798.96343185	376.0	-4.27053608744	-0.28582577222	-0.0555432903653	783.355464647	633.117451882	1722.13804929	305.66513276	-1.68835795658	-0.025503896625
913.91215225	509.051279596	1798.96343185	376.0	0.459797369844	0.136443499724	0.0265144772102	993.786497461	523.443602184	1807.23501839	290.004918745	-0.199887413735	-0.00301944733738
913.91215225	509.051279596	1798.96343185	376.0	12.584468161	0.29523795699	0.0573723196639	1090.69353595	519.225376857	2025.35341215	415.434499348	2.23585726847	0.0337742789799
913.91215225	509.051279596	1798.96343185	376.0	-11.1115703249	-0.469863852258	-0.0913066172285	698.754485263	598.764382343	1599.070345	301.551477392	-3.35743918568	-0.0507166040132
913.91215225	509.051279596	1798.96343185	376.0	0.0372613625216	0.0219615811948	0.00426769941602	932.14004662	558.745086975	1799.63375013	308.748616536	-0.467699953618	-0.00706495398215
913.91215225	509.051279596	1798.96343185	376.0	3.79906134252	0.101731598655	0.0197690630887	974.121879167	535.650769781	1867.30715615	357.534507203	0.238450830286	0.0036019762883
913.91215225	509.051279596	1798.96343185	376.0	-1.0294898683	-0.300775310212	-0.0584483696486	773.827247018	615.361218267	1780.44328558	391.254820295	-1.41289013221	-0.0213427512418
913.91215225	509.051279596	1798.96343185	376.0	-4.73132690646	-0.121960624603	-0.0237000825112	854.950414577	563.139252475	1713.84859096	295.758923906	-1.74689297495	-0.026388111404
913.91215225	509.051279596	1798.96343185	376.0	-5.59641512174	-0.286786646166	-0.0557300128577	776.875303541	585.189613543	1698.28597031	336.221053227	-2.2030692777	-0.0332789921102
913.91215225	509.051279596	1798.96343185	376.0	8.57664649866	0.121429416552	0.0235968551403	979.996428286	505.176754906	1953.25416604	468.080982843	0.500052432199	0.00755366211781
913.91215225	509.051279596	1798.96343185	376.0	-14.1102309883	-0.166144241281	-0.0322860943025	810.033757559	389.621353898	1545.12553622	345.470424762	-4.32210514981	-0.0652885974291
913.91215225	509.051279596	1798.96343185	376.0	17.3848082595	0.161469557899	0.0313776832295	1023.30612833	633.533121253	2111.70977513	454.870525544	3.13942898165	0.0474233985143
913.91215225	509.051279596	1798.96343185	376.0	-17.3444992457	-0.437423402353	-0.0850026044216	698.905796441	470.908907445	1486.94223298	317.127529093	-4.80027274409	-0.0725116728715
913.91215225	509.051279596	1798.96343185	376.0	-3.05068953183	0.0678690136094	0.0131886928895	946.879701356	484.043834705	1744.08264275	313.159106689	-1.37998365738	-0.0208456745827
913.91215225	509.051279596	1798.96343185	376.0	-6.44414417527	0.00889703142101	0.00172892176856	900.015818711	391.825737385	1683.03563464	391.194078541	-2.82292051196	-0.0426423038061
913.91215225	509.051279596	1798.96343185	376.0	-0.351834960056	0.183109878409	0.0355829534413	1001.92056635	402.981574029	1792.63404957	387.73190919	-1.22314444879	-0.0184765022476
913.91215225	509.051279596	1798.96343185	376.0	-11.7512481006	-0.400055763756	-0.0777411122728	724.656548186	567.812012246	1587.56277573	295.094215299	-3.50587912306	-0.0529588991399
913.91215225	509.051279596	1798.96343185	376.0	10.7095813424	0.263233311998	0.0511529949471	1077.36827599	561.502685917	1991.6248839	352.753921992	2.28623453588	0.0345352648924
913.91215225	509.051279596	1798.96343185	376.0	-7.70509403288	-0.157586103432	-0.0306230282612	830.595772799	517.330216827	1660.35160781	312.425618179	-2.62237010758	-0.0396128415043
913.91215225	509.051279596	1798.96343185	376.0	-2.57966544538	-0.163091303631	-0.0316928300877	828.629713351	526.24656511	1752.55619382	397.679915358	-1.86197515564	-0.0281265129251
913.91215225	509.051279596	1798.96343185	376.0	-8.93797895337	-0.406542511152	-0.0790016539355	721.520507903	565.295914977	1638.17245893	351.356036049	-3.07010962514	-0.0463762783254
913.91215225	509.051279596	1798.96343185	376.0	15.1315381527	0.0695822652276	0.0135216216921	969.165040632	635.01961207	2071.17426989	466.989617187	2.36979396144	0.0357974918647
913.91215225	509.051279596	1798.96343185	376.0	-12.0596466539	-0.351791789675	-0.0683621822143	742.941103587	544.204821915	1582.01479853	294.86887303	-3.59029403647	-0.0542340488893
913.91215225	509.051279596	1798.96343185	376.0	-1.92716925304	0.226915618981	0.0440955341977	1031.12075886	412.361600082	1764.29436171	320.812002775	-1.12657292332	-0.017017717875
913.91215225	509.051279596	1798.96343185	376.0	9.30376675189	0.154145265732	0.0299543851014	1005.74991524	541.926372834	1966.3347935	418.658505427	1.2461632304	0.0188242179819
913.91215225	509.051279596	1798.96343185	376.0	-1.30978053916	0.0935294957306	0.0181751837798	960.146045169	475.244875158	1775.40095891	340.010038582	-1.08333146616	-0.0163645236581
913.91215225	509.051279596	1798.96343185	376.0	5.67494799728	0.241962424984	0.0470195151543	1064.08333606	554.346607631	1901.05367109	282.623727398	1.3800818743	0.0208471582221
913.91215225	509.051279596	1798.96343185	376.0	-18.4787920126	-0.364427690396	-0.0708176623389	723.618658804	418.550123228	1466.53672089	324.367938859	-5.10538035588	-0.0771205491824
913.91215225	509.051279596	1798.96343185	376.0	6.76933191831	0.274480655536	0.0533386427392	1076.63414819	507.490746697	1920.74123764	336.616342746	1.30199209996	0.01966755438
913.91215225	509.051279596	1798.96343185	376.0	8.6419183085	0.13049828033	0.0253591683502	1000.60074752	596.536496299	1954.42838203	357.291138206	1.64370126877	0.0248293243017
913.91215225	509.051279596	1798.96343185	376.0	-7.63881005405	-0.481084664351	-0.0934871092792	695.522821753	612.846574996	1661.54403235	353.174635596	-2.75909337134	-0.0416781476033
913.91215225	509.051279596	1798.96343185	376.0	10.7823624993	0.039219547501	0.00762136562397	947.316686425	603.451562106	1992.9341903	442.165941767	1.40061977936	0.0211573984798
913.91215225	509.051279596	1798.96343185	376.0	10.7059940407	0.260404360958	0.0506032570848	1070.41612363	530.719718288	1991.56034965	390.42450773	1.94669003187	0.0294061938349
913.91215225	509.051279596	1798.96343185	376.0	5.03905485112	0.243542970013	0.0473266556575	1063.08280558	541.513742501	1889.61418593	285.017637844	1.18416101156	0.0178876285734
913.91215225	509.051279596	1798.96343185	376.0	9.47061542014	0.252465007878	0.0490604368204	1062.01628869	509.741265362	1969.33634003	397.578785973	1.51933506896	0.0229506808
913.91215225	509.051279596	1798.96343185	376.0	11.0509743998	0.26390672675	0.0512838567334	1065.35801013	488.229553539	1997.76642016	444.178856493	1.48622810753	0.0224505756425
913.91215225	509.051279596	1798.96343185	376.0	-9.89411332024	-0.139126974649	-0.0270359453262	834.642574456	477.349006667	1620.97195131	308.980370187	-3.16330521133	-0.0477840666364
913.91215225	509.051279596	1798.96343185	376.0	-11.471459679	-0.0730020115499	-0.0141861662553	863.911541097	442.551839999	1592.59606712	286.132686026	-3.48420697003	-0.052631525227
913.91215225	509.051279596	1798.96343185	376.0	-4.3933303497	0.073104324824	0.0142060483529	950.641451182	486.848576118	1719.92902541	282.438998115	-1.57087114352	-0.0237291713522
913.91215225	509.051279596	1798.96343185	376.0	-7.94790589271	-0.16925548048	-0.0328906880062	808.21485509	389.992488087	1655.98351124	457.776168062	-3.59394101391	-0.054289139183
913.91215225	509.051279596	1798.96343185	376.0	9.99797505688	0.230978863809	0.0448851270519	1050.77053314	525.205015667	1978.82334704	402.847798239	1.61773325604	0.0244370582483
913.91215225	509.051279596	1798.96343185	376.0	4.31764711391	-0.149163979568	-0.0289863932313	842.090552692	578.042914683	1876.63632454	456.502857167	-0.579445880911	-0.00875295892615
913.91215225	509.051279596	1798.96343185	376.0	-6.53290882208	-0.294753623652	-0.0572782012537	763.606164452	505.113841803	1681.4387911	412.718784845	-2.90339642965	-0.0438579521095
913.91215225	509.051279596	1798.96343185	376.0	9.04343632501	0.0366763519123	0.00712715738678	949.374426631	623.376476273	1961.65154432	388.900641411	1.44435167574	0.0218180011442
913.91215225	509.051279596	1798.96343185	376.0	-6.31052456313	-0.195125424963	-0.0379178828145	820.512408447	581.36154741	1685.4394026	283.565446741	-2.11728684159	-0.0319831849182
913.91215225	509.051279596	1798.96343185	376.0	-5.4472626467	0.171077287996	0.0332447120086	992.210207019	383.888936794	1700.9691688	324.870024982	-2.14270470668	-0.0323671405842
913.91215225	509.051279596	1798.96343185	376.0	-12.1288263561	-0.15737023422	-0.0305810793277	821.589248803	446.365654137	1580.77028099	312.815378047	-3.72288952136	-0.0562370018333
913.91215225	509.051279596	1798.96343185	376.0	3.51516053647	0.182948855611	0.0355516625751	1020.58735446	516.876004779	1862.19988447	324.736525229	0.443497655382	0.0066993603532
913.91215225	509.051279596	1798.96343185	376.0	-0.0294349583774	-0.100809323279	-0.0195898412902	868.388946709	583.101710058	1798.43390771	346.943250941	-0.789728768488	-0.0119294375904
913.91215225	509.051279596	1798.96343185	376.0	-7.51595919217	-0.484256524435	-0.0941034831781	692.225886924	593.238608472	1663.75407443	378.289579031	-2.86238307402	-0.0432384150154
913.91215225	509.051279596	1798.96343185	376.0	-5.48685165636	-0.132257549698	-0.0257010395837	836.021239573	464.242396057	1700.25697699	399.993341358	-2.60968261063	-0.0394211874718
913.91215225	509.051279596	1798.96343185	376.0	-3.89528765119	-0.313273708312	-0.0608771294816	761.411641493	558.628993731	1728.88863144	408.847996212	-2.249917413	-0.0339866678701
913.91215225	509.051279596	1798.96343185	376.0	-15.6836194501	-0.249440077219	-0.0484726150834	773.700478526	413.180840469	1516.82085315	329.939534154	-4.5746103002	-0.0691028746253
913.91215225	509.051279596	1798.96343185	376.0	-0.695456996725	-0.15221057758	-0.0295784254915	846.602750381	616.391758957	1786.45241479	323.457905452	-0.808843815335	-0.0122181845217
913.91215225	509.051279596	1798.96343185	376.0	-7.93497842969	-0.41144346222	-0.0799540346327	722.04453153	589.503501426	1656.21607157	344.668038615	-2.80165008635	-0.0423209982833
913.91215225	509.051279596	1798.96343185	376.0	-12.3742149846	-0.181083102125	-0.0351890987418	805.167206433	408.706310701	1576.35582929	362.482312161	-3.99803735235	-0.0603933134796
913.91215225	509.051279596	1798.96343185	376.0	-19.5202645006	-0.271430014769	-0.0527458248676	760.85249765	388.407968388	1447.80101168	298.540545643	-5.32609343716	-0.0804545836429
913.91215225	509.051279596	1798.96343185	376.0	8.83998556527	0.161477690078	0.0313792635209	1008.70016365	532.176503054	1957.99153955	417.114872843	1.12886953933	0.0170524099596
913.91215225	509.051279596	1798.96343185	376.0	-11.9403434254	-0.223752447735	-0.0434808487631	781.842480058	384.184203284	1584.16101999	418.134336644	-4.19371648618	-0.0633491916342
913.91215225	509.051279596	1798.96343185	376.0	-9.01060212996	-0.0879754107418	-0.0170958823828	858.708909317	462.613274721	1636.86599454	315.5438105	-2.98121559036	-0.0450334681323
913.91215225	509.051279596	1798.96343185	376.0	-2.58776976935	-0.277439978114	-0.0539137151408	777.140991357	553.635005442	1752.4104	421.634403196	-2.03337594007	-0.0307156486415
913.91215225	509.051279596	1798.96343185	376.0	-4.38505610005	-0.190052796588	-0.036932140806	816.836377765	536.89634235	1720.07787614	366.345156025	-2.09188207556	-0.0315994271233
913.91215225	509.051279596	1798.96343185	376.0	5.28451882712	0.167565778713	0.0325623355446	1022.54666922	585.773217345	1894.02999309	285.710106532	1.23928216527	0.0187202743999
913.91215225	509.051279596	1798.96343185	376.0	-11.5012938068	-0.211079419044	-0.0410181537202	794.014088402	434.233105347	1592.05936207	363.812168324	-3.79074969004	-0.0572620799099
913.91215225	509.051279596	1798.96343185	376.0	9.21288211436	0.264167910679	0.0513346114806	1061.70793971	463.897660226	1964.6998121	439.094212166	1.00460338142	0.015175277665
913.91215225	509.051279596	1798.96343185	376.0	-4.93049746696	-0.186467901984	-0.0362355036891	809.736006593	468.262498576	1710.26558541	432.267080238	-2.69694166525	-0.0407393000793
913.91215225	509.051279596	1798.96343185	376.0	0.0129484240953	-0.00145397814374	-0.000282545305818	916.754489263	545.796388497	1799.19636926	336.6454915	-0.686138976469	-0.0103646371068
913.91215225	509.051279596	1798.96343185	376.0	10.1530571525	0.319792572452	0.0621439122526	1103.06504014	492.895328176	1981.61321723	385.652848914	1.83532933287	0.0277240080494
913.91215225	509.051279596	1798.96343185	376.0	3.59325160927	0.133961164313	0.0260320956691	1001.00029885	577.951909464	1863.60471431	284.652505998	0.754334610391	0.0113947826343
913.91215225	509.051279596	1798.96343185	376.0	-15.3895177571	-0.246224850808	-0.047847813993	776.862471915	427.072572583	1522.11163506	318.17659056	-4.46932583642	-0.0675124748704
913.91215225	509.051279596	1798.96343185	376.0	-1.0464259816	0.0772918460435	0.0150197913027	952.841116803	489.019409228	1780.1386111	338.278085064	-0.995020532392	-0.0150305216373
913.91215225	509.051279596	1798.96343185	376.0	-0.374436917381	-0.136713461272	-0.0265669376744	838.745870745	504.284026983	1792.22744863	449.197550899	-1.72777857194	-0.0260993741985
913.91215225	509.051279596	1798.96343185	376.0	3.91240598288	0.179093959896	0.0348025573059	1015.0325623	499.441676483	1869.34618478	354.871946004	0.301259435817	0.00455074676461
913.91215225	509.051279596	1798.96343185	376.0	-4.34913550198	-0.384489774041	-0.0747162405831	728.605968174	545.915456266	1720.72407456	446.202650124	-2.60602937545	-0.0393660026503
913.91215225	509.051279596	1798.96343185	376.0	2.85024814384	0.242165015414	0.0470588836794	1053.61336288	489.867882057	1850.23835367	306.757108734	0.390760063318	0.00590271998969
913.91215225	509.051279596	1798.96343185	376.0	-9.50433251525	-0.50056978675	-0.0972735691314	689.952423371	634.998542121	1627.98396546	303.032999963	-2.97851291625	-0.0449926422395
913.91215225	509.051279596	1798.96343185	376.0	-10.4638473381	-0.0597263390396	-0.0116063620365	863.839422971	392.87332413	1610.72264467	354.009897568	-3.55152119439	-0.0536483564107
913.91215225	509.051279596	1798.96343185	376.0	-5.60242334632	-0.2425550954	-0.0471346862417	788.299757942	510.410296508	1698.17788455	399.467830099	-2.60854232473	-0.0394039626092
913.91215225	509.051279596	1798.96343185	376.0	8.20355064171	0.0503833974436	0.00979078846553	953.805293459	600.740219784	1946.542308	391.99679476	1.17843667909	0.0178011582945
913.91215225	509.051279596	1798.96343185	376.0	8.06924155518	0.122650673928	0.0238341768224	1001.97757374	632.796827576	1944.12613665	309.351735339	1.85371576309	0.0280017486871
913.91215225	509.051279596	1798.96343185	376.0	11.6123074634	0.264497674423	0.0513986930476	1079.59423863	571.79228852	2007.86459671	356.478069556	2.50386896577	0.0378227940449
913.91215225	509.051279596	1798.96343185	376.0	6.77166723221	0.232074301173	0.0450979986734	1053.0923436	529.849529857	1920.78324908	337.841375625	1.29028631988	0.0194907299075
913.91215225	509.051279596	1798.96343185	376.0	-3.53297239703	-0.202513579062	-0.0393535909564	805.657588458	497.787689955	1735.40655037	431.961271953	-2.35515337592	-0.0355763349837
913.91215225	509.051279596	1798.96343185	376.0	-3.95434376074	0.148075239616	0.028774823089	987.057882754	438.271173448	1727.82623362	302.497177418	-1.57137837357	-0.0237368334377
913.91215225	509.051279596	1798.96343185	376.0	-3.54441304629	0.168581483159	0.0327597130118	991.264883878	389.133660769	1735.20073727	354.802192622	-1.83243659622	-0.0276803111211
913.91215225	509.051279596	1798.96343185	376.0	7.48504786821	0.396904492355	0.0771287392838	1140.91909107	406.630631449	1933.61670585	386.066983335	1.03472323339	0.0156302603231
913.91215225	509.051279596	1798.96343185	376.0	-12.0437300611	-0.184175115139	-0.0357899563038	811.178360392	467.381625823	1582.30113222	303.741146001	-3.66008635031	-0.0552883134487
913.91215225	509.051279596	1798.96343185	376.0	-8.31427918082	-0.177623594242	-0.0345168274858	810.612673391	439.978966117	1649.39258976	398.800950254	-3.26656008757	-0.0493438079693
913.91215225	509.051279596	1798.96343185	376.0	5.31498124902	0.254356295749	0.0494279626406	1048.00117623	416.878398362	1894.57800093	429.698426332	-0.0311163502812	-0.000470035502737
913.91215225	509.051279596	1798.96343185	376.0	-8.54972073032	-0.140403543323	-0.0272840154146	826.025478469	417.928406941	1645.15708238	401.203196972	-3.35144180586	-0.050626009152
913.91215225	509.051279596	1798.96343185	376.0	4.60654719996	0.253192508001	0.0492018087837	1045.99411307	408.816496223	1881.83353144	427.022922156	-0.207791416659	-0.00313884315195
913.91215225	509.051279596	1798.96343185	376.0	-11.862043111	-0.349332322778	-0.067884244613	726.844726315	392.341440511	1585.56961401	466.383447184	-4.40729298387	-0.0665754227171
913.91215225	509.051279596	1798.96343185	376.0	6.66137974387	0.216515163148	0.0420744584431	1028.07922521	442.181675861	1918.79921749	448.53831642	0.161817621051	0.00244437494035
913.91215225	509.051279596	1798.96343185	376.0	6.27465010598	0.098238629135	0.0190902893772	980.016597346	586.150550978	1911.84209273	345.674944404	1.05974328809	0.0160082067687
913.91215225	509.051279596	1798.96343185	376.0	19.3363005721	0.29426225869	0.0571827164186	1100.08763731	592.856091088	2146.81640821	453.872679812	3.69459856754	0.0558096460353
913.91215225	509.051279596	1798.96343185	376.0	6.0568873428	0.209531772756	0.0407174062876	1028.76209734	471.286278441	1907.92462025	407.876244473	0.416469151353	0.00629107479385
913.91215225	509.051279596	1798.96343185	376.0	9.23952619048	0.0781560972924	0.0151877375228	968.069373673	589.85286337	1965.17912929	407.256892246	1.33082899324	0.0201031569976
913.91215225	509.051279596	1798.96343185	376.0	12.2470121885	0.373789851456	0.0726369707454	1127.11355452	424.84208205	2019.28270261	467.32706604	1.56198132478	0.0235948840601
913.91215225	509.051279596	1798.96343185	376.0	-0.210974203625	-0.252621207949	-0.049090790507	797.379372312	622.35843186	1795.16808307	375.430278901	-1.07679943209	-0.0162658524484
913.91215225	509.051279596	1798.96343185	376.0	-0.234895828976	0.081429701625	0.0158238829431	959.155345177	513.402715169	1794.73774178	322.179681434	-0.63916200157	-0.00965501512945
913.91215225	509.051279596	1798.96343185	376.0	2.2963919385	-0.153031411209	-0.0297379345529	839.14327765	569.555542369	1840.27468307	431.575863052	-0.881982987174	-0.0133230058485
913.91215225	509.051279596	1798.96343185	376.0	-9.32928277129	-0.244326632653	-0.0474789414406	785.460980354	492.446387472	1631.13304634	353.22567851	-3.2157693614	-0.0485765764562
913.91215225	509.051279596	1798.96343185	376.0	-9.85229155621	-0.226255322672	-0.0439672216618	790.191794145	461.810991991	1621.72430955	369.721523415	-3.43406214525	-0.0518740505324
913.91215225	509.051279596	1798.96343185	376.0	-1.88889952089	0.0240324619537	0.00467012474809	919.242994771	468.278036131	1764.9828202	377.461789298	-1.53672372978	-0.0232133493925
913.91215225	509.051279596	1798.96343185	376.0	-2.45355934517	-0.0997783227228	-0.0193894913958	850.9663339	454.464347168	1754.82479645	449.394115379	-2.25426701421	-0.0340523718159
913.91215225	509.051279596	1798.96343185	376.0	-6.03902024871	-0.187956988176	-0.0365248713907	804.410895215	431.628441	1690.32366593	454.284329714	-3.12171156117	-0.0471557637639
913.91215225	509.051279596	1798.96343185	376.0	-20.825619985	-0.44749103099	-0.0869590033015	690.141679647	424.749619799	1424.31814386	309.426844415	-5.51454557888	-0.0833012927323
913.91215225	509.051279596	1798.96343185	376.0	-11.6403740152	-0.119604443641	-0.0232422160203	840.323841075	445.441414391	1589.55735998	303.792104517	-3.57974795361	-0.0540747425017
913.91215225	509.051279596	1798.96343185	376.0	6.83071663211	-0.00853375517545	-0.00165832786153	922.659692824	614.868029065	1921.84552619	384.317804301	0.844593343644	0.0127582076079
913.91215225	509.051279596	1798.96343185	376.0	-10.5385185234	-0.308500948956	-0.0599496597272	748.083569974	423.578229917	1609.37933735	437.717537461	-3.96138810601	-0.0598396994866
913.91215225	509.051279596	1798.96343185	376.0	-4.6256780278	-0.427309127466	-0.0830371409767	713.673239582	575.348133626	1715.74917565	426.727802443	-2.52001415302	-0.0380666790486
913.91215225	509.051279596	1798.96343185	376.0	-9.06436669603	-0.473261543156	-0.0919668758562	687.436126386	502.276224218	1635.89878966	446.186439052	-3.60954384704	-0.0545248315263
913.91215225	509.051279596	1798.96343185	376.0	-6.21662765932	-0.396359377491	-0.077022809462	720.505316661	517.402673067	1687.12857356	449.220583833	-3.04412270207	-0.0459837266174
913.91215225	509.051279596	1798.96343185	376.0	5.68138076486	-0.0947703202263	-0.0184163078559	877.869893719	629.838298663	1901.16939423	393.461201848	0.410058656886	0.00619423953001
913.91215225	509.051279596	1798.96343185	376.0	7.66448833971	0.171460624664	0.033319204171	1019.79157098	559.738513701	1936.84477432	357.314689635	1.37197630277	0.0207247175645
913.91215225	509.051279596	1798.96343185	376.0	3.14783725411	0.237088113287	0.0460723111712	1043.44246518	451.740001093	1855.59187294	360.409406669	0.0251231308276	0.000379503486821
913.91215225	509.051279596	1798.96343185	376.0	-6.30129642975	-0.261541731376	-0.0508242773759	790.598397308	599.237441042	1685.60541334	295.769574992	-2.17307054996	-0.0328258391232
913.91215225	509.051279596	1798.96343185	376.0	-1.794825418	-0.217530835397	-0.0422718296535	798.444572339	498.624125777	1766.67517891	469.606480794	-2.234403151	-0.0337523134592
913.91215225	509.051279596	1798.96343185	376.0	8.9512065311	0.349481825598	0.0679132968516	1125.38725807	504.806187854	1959.99236405	329.798918129	1.98289068458	0.0299530314891
913.91215225	509.051279596	1798.96343185	376.0	17.0498629555	0.319470533095	0.0620813317324	1119.36498216	609.07835543	2105.6842316	377.240894004	3.76569895151	0.0568836699624
913.91215225	509.051279596	1798.96343185	376.0	-9.89897412237	-0.0349617213214	-0.00679396061435	882.794639639	434.635338401	1620.88450726	303.454529217	-3.1619371892	-0.0477634016495
913.91215225	509.051279596	1798.96343185	376.0	11.1436863764	0.256246983096	0.0497953717637	1066.04985729	521.39174624	1999.43427472	411.992671182	1.85678427805	0.0280481008769
913.91215225	509.051279596	1798.96343185	376.0	-7.44973089346	-0.0247004057127	-0.00479992337985	894.259085989	476.689894466	1664.9454973	293.996516847	-2.4764320353	-0.0374083389018
913.91215225	509.051279596	1798.96343185	376.0	5.38454262747	0.240849341324	0.0468032144042	1048.95780981	472.233561399	1895.82938469	374.63801348	0.549338556499	0.00829816550603
913.91215225	509.051279596	1798.96343185	376.0	16.1433775583	0.210435118691	0.0408929496095	1051.66929271	619.893370352	2089.37689078	417.814227722	3.17759820245	0.0479999728466
913.91215225	509.051279596	1798.96343185	376.0	2.92958275806	0.388977079273	0.075588239268	1133.27392422	388.193724461	1851.66555437	330.197905689	0.200721488911	0.00303204666028
913.91215225	509.051279596	1798.96343185	376.0	-6.62407220743	-0.116666897848	-0.0226713754077	837.329921779	414.680708238	1679.79879514	427.788165118	-3.0895846731	-0.0466704633398
913.91215225	509.051279596	1798.96343185	376.0	-2.19046681546	0.0853849131182	0.016592482145	954.362205657	468.17538898	1759.55773485	337.020140211	-1.30848973779	-0.0197657060089
913.91215225	509.051279596	1798.96343185	376.0	5.85572450726	0.0985131973864	0.019143645042	987.827781761	630.732536579	1904.3057744	285.745456062	1.38395619564	0.0209056827136
913.91215225	509.051279596	1798.96343185	376.0	20.3777111817	0.255323846026	0.0496159825158	1079.27581973	622.356431922	2165.55100425	463.918752596	3.85827313831	0.0582820715757
913.91215225	509.051279596	1798.96343185	376.0	-12.711065014	-0.389994955688	-0.0757860388045	722.456080609	508.21141757	1570.29602045	339.628522267	-3.88169430647	-0.0586358656566
913.91215225	509.051279596	1798.96343185	376.0	0.371156476736	-0.0649676664547	-0.0126248866022	884.854412313	565.702629987	1805.64040114	355.083358838	-0.738216520921	-0.0111513069625
913.91215225	509.051279596	1798.96343185	376.0	-3.60751169725	-0.010357164228	-0.00201266308356	891.936956786	410.098263293	1734.06561561	432.030395534	-2.42102538988	-0.0365713805118
913.91215225	509.051279596	1798.96343185	376.0	-1.09533066305	0.101496663654	0.0197234091827	960.057956778	445.940177034	1779.25883376	373.260699948	-1.29250721782	-0.0195242782148
913.91215225	509.051279596	1798.96343185	376.0	-0.410284471573	-0.143270511807	-0.0278411410429	846.140558752	581.936698929	1791.58256424	363.505306555	-1.02777056967	-0.0155252351914
913.91215225	509.051279596	1798.96343185	376.0	-11.9293271533	-0.434654279148	-0.0844644926445	694.90779703	423.863109883	1584.35919869	465.588291779	-4.35967077485	-0.0658560540008
913.91215225	509.051279596	1798.96343185	376.0	-6.40602954989	0.197536906407	0.0383864956097	1009.91302025	391.363269975	1683.72130281	282.445012584	-2.16002150104	-0.0326287235806
913.91215225	509.051279596	1798.96343185	376.0	-11.5191900633	-0.292303614329	-0.0568021015018	765.668884581	511.063267781	1591.73741496	315.005262601	-3.5462104095	-0.053568133074
913.91215225	509.051279596	1798.96343185	376.0	5.97105351076	0.0925013509862	0.017975388843	958.879106573	477.781128715	1906.380501	469.720265712	-0.254182953423	-0.00383962165291
913.91215225	509.051279596	1798.96343185	376.0	-10.9718572946	-0.417001132944	-0.0810340328302	712.969117858	526.161649675	1601.58373132	362.452963789	-3.58212665457	-0.0541106745403
913.91215225	509.051279596	1798.96343185	376.0	18.8091909712	0.333299607748	0.0647686762044	1125.20917763	589.933043235	2137.33389924	422.191678376	3.8524275305	0.0581937693429
913.91215225	509.051279596	1798.96343185	376.0	-5.88766603458	-0.227446814835	-0.0441987591984	799.672368423	543.653663417	1693.04647289	349.720441054	-2.36062936219	-0.0356590538095
913.91215225	509.051279596	1798.96343185	376.0	-0.516153236038	-0.0161522409301	-0.00313879536146	891.539746423	431.115201463	1789.67802388	467.023075991	-1.94217301395	-0.0293379609358
913.91215225	509.051279596	1798.96343185	376.0	-20.624579774	-0.415463246768	-0.080735182038	700.23573263	397.886837174	1427.93478374	329.812213936	-5.54025369314	-0.0836896328269
913.91215225	509.051279596	1798.96343185	376.0	-11.7881753101	-0.323216268075	-0.0628092242664	742.688390571	432.371622436	1586.89846873	411.838455728	-4.06791444966	-0.0614488587562
913.91215225	509.051279596	1798.96343185	376.0	1.38029431202	0.264614403852	0.0514213765743	1061.8068016	452.436606447	1823.79442177	309.55101372	-0.0689181210909	-0.00104105923098
913.91215225	509.051279596	1798.96343185	376.0	-4.60434481592	-0.0090152507442	-0.00175189482009	905.883340474	498.896524916	1716.13295233	311.353086941	-1.80051561078	-0.0271981210087
913.91215225	509.051279596	1798.96343185	376.0	-1.14180920327	-0.146180813495	-0.0284066874262	832.762870008	494.685318637	1778.42270182	450.974513172	-1.93352036652	-0.0292072562918
913.91215225	509.051279596	1798.96343185	376.0	1.10851841165	-0.372093809045	-0.0723073861339	743.173970331	629.755749142	1818.90527271	445.975553234	-1.31194827033	-0.0198179497029
913.91215225	509.051279596	1798.96343185	376.0	10.3257654131	0.232709378703	0.0452214105525	1043.93668657	479.103321118	1984.72017569	461.680167998	1.0791408444	0.0163012212144
913.91215225	509.051279596	1798.96343185	376.0	1.16457251914	-0.0801916243245	-0.0155832927175	880.530540976	591.763631912	1819.9136656	347.619492714	-0.458256486413	-0.00692230342014
913.91215225	509.051279596	1798.96343185	376.0	12.6236981525	0.348545992361	0.0677314404123	1135.4665305	579.322419924	2026.05914536	311.270194933	3.08741999746	0.0466377643121
913.91215225	509.051279596	1798.96343185	376.0	10.1974551804	0.289780994265	0.0563118916178	1091.84989557	543.760928391	1982.41192152	346.801097556	2.19548459801	0.0331644199094
913.91215225	509.051279596	1798.96343185	376.0	6.99265676603	0.286595381761	0.0556928452703	1082.44577876	495.737333575	1924.75876998	346.575657649	1.28117399628	0.0193530815148
913.91215225	509.051279596	1798.96343185	376.0	1.43757034629	0.0799045523286	0.0155275072539	954.256372097	490.872699402	1824.82479668	379.695725184	-0.638835071903	-0.00965007661485
913.91215225	509.051279596	1798.96343185	376.0	14.6305905638	0.269401824664	0.0523516954264	1081.5901936	569.488627398	2062.16240595	411.083584951	2.84642170926	0.0429973067865
913.91215225	509.051279596	1798.96343185	376.0	-11.8720705949	-0.254234683225	-0.0494043302031	781.994135905	500.848908155	1585.38922324	302.54617918	-3.59552807991	-0.0543131129895
913.91215225	509.051279596	1798.96343185	376.0	-6.06657966364	-0.413024352459	-0.080261242219	725.233356439	625.231963234	1689.82788213	339.36256246	-2.32607038007	-0.0351370148047
913.91215225	509.051279596	1798.96343185	376.0	-5.33886713288	-0.0911916800162	-0.0177208861283	866.737454059	533.169450872	1702.91916445	303.012259519	-1.95161930243	-0.0294806541153
913.91215225	509.051279596	1798.96343185	376.0	6.11645474164	0.27981034669	0.0543743386494	1078.69759735	498.308111167	1908.99621597	331.990507457	1.15048899113	0.0173789877815
913.91215225	509.051279596	1798.96343185	376.0	-7.01351055379	-0.0397684656762	-0.00772803452704	880.336853479	437.243906165	1672.79294169	355.21218205	-2.70870424729	-0.0409169825874
913.91215225	509.051279596	1798.96343185	376.0	-18.5158950133	-0.290000171129	-0.056354483313	755.510472766	413.962071612	1465.86925148	296.3967071	-5.09006594188	-0.0768892136236
913.91215225	509.051279596	1798.96343185	376.0	10.4620273587	0.261001312436	0.0507192600924	1071.48911853	534.4259343	1987.17147826	381.256425428	1.96465265104	0.029677532493
913.91215225	509.051279596	1798.96343185	376.0	11.3809817154	0.308961183993	0.0600390952182	1093.7535911	482.406368564	2003.70313109	427.543171431	1.76250709075	0.0266239741806
913.91215225	509.051279596	1798.96343185	376.0	5.24228010422	0.298682398678	0.0580416631709	1077.72723824	422.015051768	1893.27013392	393.527843908	0.314524331795	0.00475112283678
913.91215225	509.051279596	1798.96343185	376.0	-11.9249580123	-0.324547729139	-0.0630679613562	738.969467721	405.063488292	1584.43779794	440.404841928	-4.26966489789	-0.0644964486086
913.91215225	509.051279596	1798.96343185	376.0	-4.32712497248	0.234946995765	0.0456562370316	1033.81976587	395.756507713	1721.12003594	291.543762354	-1.62323001709	-0.0245200908926
913.91215225	509.051279596	1798.96343185	376.0	-5.34644709989	-0.42073876316	-0.0817603504003	722.724857648	632.665334363	1702.78280362	347.392611605	-2.1934180694	-0.0331332034652
913.91215225	509.051279596	1798.96343185	376.0	-1.5444197772	-0.332284779661	-0.0645714690363	760.295425317	622.533529251	1771.17988482	388.350930251	-1.52160985571	-0.0229850431377
913.91215225	509.051279596	1798.96343185	376.0	-0.299615575345	0.0137262346166	0.00266736001099	906.306480717	420.842610688	1793.57345721	466.424365804	-1.88852671762	-0.0285275939217
913.91215225	509.051279596	1798.96343185	376.0	-7.16885936908	-0.10900094605	-0.0211816840361	854.226328352	509.567561927	1669.99827332	306.204383037	-2.45621232911	-0.0371029052736
913.91215225	509.051279596	1798.96343185	376.0	1.25805682131	0.220738701145	0.042895200378	1022.99010907	390.957080378	1821.59541401	407.64822457	-0.963283609868	-0.0145511119315
913.91215225	509.051279596	1798.96343185	376.0	19.0427622944	0.358711524238	0.0697068644069	1140.10430886	577.308343914	2141.53576194	424.123109165	3.89830897403	0.0588868425079
913.91215225	509.051279596	1798.96343185	376.0	-8.50675344469	-0.22423288408	-0.0435742098874	802.590519421	552.808651017	1645.93004814	290.530877701	-2.72289361024	-0.0411313234175
913.91215225	509.051279596	1798.96343185	376.0	-4.22359881542	-0.250000311283	-0.0485814829543	781.987909679	488.108046414	1722.98243365	452.886477555	-2.66713808622	-0.0402890949579
913.91215225	509.051279596	1798.96343185	376.0	-0.299600886694	0.170649594459	0.0331616001669	994.479360231	404.03265917	1793.57372145	395.061702052	-1.27164763494	-0.0192091787755
913.91215225	509.051279596	1798.96343185	376.0	-6.53448462089	-0.461070909604	-0.0895979225815	702.247405918	599.087744609	1681.41044306	380.07529253	-2.65427432219	-0.0400947782809
913.91215225	509.051279596	1798.96343185	376.0	6.70409269376	0.244912662146	0.0475928220261	1054.87428556	492.814425067	1919.56760784	371.878897217	0.963792509941	0.0145587992438
913.91215225	509.051279596	1798.96343185	376.0	9.58278171945	0.347838927979	0.0675940396384	1112.24566125	437.049332832	1971.35417073	422.059176647	1.28987489301	0.0194845150001
913.91215225	509.051279596	1798.96343185	376.0	7.01252817038	0.244274825103	0.0474688739026	1046.60739013	448.066515557	1925.11624928	430.442343593	0.456332279878	0.00689323685617
913.91215225	509.051279596	1798.96343185	376.0	-3.948183639	-0.0149691182808	-0.00290888423645	904.668955604	512.939510536	1727.93705196	310.328585818	-1.61288138718	-0.024363767178
913.91215225	509.051279596	1798.96343185	376.0	-4.678420563	-0.057173149403	-0.011110211699	875.181459292	467.511925023	1714.80035673	372.106972415	-2.22222496021	-0.0335683528732
913.91215225	509.051279596	1798.96343185	376.0	5.30568753306	0.287886197768	0.0559436839814	1069.43679405	415.288490341	1894.41081037	409.685525978	0.169573715103	0.00256153648192
913.91215225	509.051279596	1798.96343185	376.0	14.9855158444	0.34488595492	0.0670202011116	1126.67487149	542.363322536	2068.54738196	399.509187934	3.05649944799	0.0461706865255
913.91215225	509.051279596	1798.96343185	376.0	-2.46292534201	-0.397911801397	-0.0773244853084	731.605394215	625.569738691	1754.65630559	397.481172684	-1.81165173716	-0.0273663404405
913.91215225	509.051279596	1798.96343185	376.0	8.27655353818	0.377860516789	0.0734280055945	1137.37144347	461.291735123	1947.85560341	349.192424821	1.62532670833	0.0245517629657
913.91215225	509.051279596	1798.96343185	376.0	18.3474596538	0.251605368782	0.0488933868601	1072.83333976	591.890551596	2129.02752169	464.303630337	3.32423848043	0.050215082786
913.91215225	509.051279596	1798.96343185	376.0	-9.09370521526	-0.255734981701	-0.0496958767394	770.033501605	409.385728201	1635.37100042	455.951770618	-3.79379772166	-0.0573081226837
913.91215225	509.051279596	1798.96343185	376.0	-13.7880414567	-0.312541211086	-0.0607347864528	753.699808277	486.041826333	1550.92160807	311.179973462	-4.05384212273	-0.0612362858418
913.91215225	509.051279596	1798.96343185	376.0	13.0875622866	0.221002475091	0.0429464584321	1046.56935149	541.909280192	2034.4038915	445.925259823	2.05353685444	0.0310201941758
913.91215225	509.051279596	1798.96343185	376.0	13.6324729653	0.215802971751	0.0419360613586	1045.69933253	557.220388452	2044.20663535	441.286914369	2.25757195569	0.0341022954032
913.91215225	509.051279596	1798.96343185	376.0	-17.935212441	-0.268815806799	-0.0522378171005	764.231914335	407.274364217	1476.31551861	304.809240057	-4.99120957725	-0.0753959150641
913.91215225	509.051279596	1798.96343185	376.0	8.24711858467	-0.00123245654861	-0.000239497969027	922.603843001	590.169521373	1947.32607937	434.552714992	0.749719505917	0.0113250680652
913.91215225	509.051279596	1798.96343185	376.0	-5.33118469988	0.193176372817	0.0375391319115	1009.81146586	407.709721397	1703.05736861	285.536181354	-1.86878600978	-0.0282293959181
913.91215225	509.051279596	1798.96343185	376.0	-3.79183242867	0.113268667518	0.0220110119546	967.837967187	448.498127005	1730.74975306	314.413658865	-1.60026866387	-0.0241732426567
913.91215225	509.051279596	1798.96343185	376.0	-2.34644367166	-0.407847018611	-0.0792551532474	723.244722814	588.774807677	1756.75176824	444.732237753	-2.12674285346	-0.0321260249767
913.91215225	509.051279596	1798.96343185	376.0	12.9283211364	0.323474453183	0.0628593962657	1103.37867524	484.413165542	2031.53920144	443.74736066	2.0349359179	0.0307392132614
913.91215225	509.051279596	1798.96343185	376.0	1.76834910447	0.228405849719	0.0443851243139	1032.2172718	417.430364791	1830.77538558	381.127748987	-0.568309607649	-0.00858473727566
913.91215225	509.051279596	1798.96343185	376.0	17.8941404673	0.323731776697	0.062909400835	1117.37551705	577.833248763	2120.87247529	425.663709481	3.58683407012	0.0541817835366
913.91215225	509.051279596	1798.96343185	376.0	20.5956708873	0.354771834354	0.0689412814524	1141.74253716	609.884629457	2169.47201965	417.844853035	4.33159989478	0.0654320225798
913.91215225	509.051279596	1798.96343185	376.0	5.82298753974	0.24968272046	0.0485197668986	1056.60875662	483.970155829	1903.71684833	363.137935882	0.78747385771	0.0118953754941
913.91215225	509.051279596	1798.96343185	376.0	4.01006673237	0.180959051543	0.0351649925269	1007.06822996	446.021004996	1871.10306595	418.013830999	-0.276772381987	-0.00418085169165
913.91215225	509.051279596	1798.96343185	376.0	10.4789113184	0.275514475363	0.0535395404902	1079.86106749	528.273935897	1987.47521452	379.340211134	1.98846600645	0.0300372508527
913.91215225	509.051279596	1798.96343185	376.0	-2.82180213197	-0.186542462043	-0.036249992624	810.067838258	472.22967562	1748.20024337	465.902729495	-2.45729232684	-0.0371192194386
913.91215225	509.051279596	1798.96343185	376.0	-20.7448892851	-0.460505986249	-0.0894881434608	685.952338471	434.444571192	1425.77045963	305.373549967	-5.48196686844	-0.0828091671969
913.91215225	509.051279596	1798.96343185	376.0	10.3133594075	0.310077444139	0.0602560132411	1091.93556019	466.218133107	1984.49699618	426.343302889	1.46340161636	0.0221057645977
913.91215225	509.051279596	1798.96343185	376.0	-13.2355974318	-0.233553935432	-0.0453855296215	782.627787711	426.929894248	1560.85987406	351.302192102	-4.11702613811	-0.0621907271617
913.91215225	509.051279596	1798.96343185	376.0	-2.1299266264	-0.248491244067	-0.0482882324266	787.436417931	527.711201331	1760.64683071	445.499211451	-2.11274525825	-0.0319145809403
913.91215225	509.051279596	1798.96343185	376.0	-16.5638092096	-0.284035057712	-0.0551953085332	756.598879414	401.210288605	1500.98656124	343.177393226	-4.79985048627	-0.0725052943545
913.91215225	509.051279596	1798.96343185	376.0	-7.30333197518	-0.323630676835	-0.0628897545346	761.454777486	596.624646161	1667.57916031	309.499736658	-2.4921261032	-0.0376454094139
913.91215225	509.051279596	1798.96343185	376.0	-9.15430778788	-0.169402986386	-0.0329193521933	811.887897964	418.461779636	1634.2807823	403.931104704	-3.49910317002	-0.0528565433538
913.91215225	509.051279596	1798.96343185	376.0	-2.18700389781	-0.17441048894	-0.0338924385814	826.977921157	556.188021411	1759.62003147	376.454088904	-1.59990179262	-0.0241677007948
913.91215225	509.051279596	1798.96343185	376.0	-16.4932723003	-0.406695016873	-0.0790312897148	707.257828368	431.198907374	1502.25549445	363.798758707	-4.79258468725	-0.0723955390823
913.91215225	509.051279596	1798.96343185	376.0	3.15164320468	0.0196359555563	0.00381577060947	923.237023952	514.544909927	1855.6603406	417.878406722	-0.514273942149	-0.0077684885521
913.91215225	509.051279596	1798.96343185	376.0	11.4530139973	0.185373835997	0.0360228985615	1021.53364452	523.70529755	2004.9989655	459.760023432	1.42653204797	0.0215488224768
913.91215225	509.051279596	1798.96343185	376.0	-6.85777839021	-0.352612099346	-0.0685215894571	742.084829441	541.782151606	1675.59450637	391.727525322	-2.82710086681	-0.0427054511603
913.91215225	509.051279596	1798.96343185	376.0	-9.04933175608	-0.208006165871	-0.0404209416773	795.633432972	436.59557121	1636.16926273	403.940258545	-3.45913289631	-0.0522527627841
913.91215225	509.051279596	1798.96343185	376.0	-11.4855885075	-0.260091287601	-0.0505424188887	782.492940023	527.278720669	1592.34189466	282.570233971	-3.43741238055	-0.0519246583164
913.91215225	509.051279596	1798.96343185	376.0	-3.9269635598	0.03815825373	0.00741512897979	918.921363646	412.107097583	1728.31879342	397.290332194	-2.23572881064	-0.0337723385293
913.91215225	509.051279596	1798.96343185	376.0	0.250737017671	0.0616853639081	0.0119870508955	952.442697595	542.93555238	1803.4740991	308.095849128	-0.395903256701	-0.00598041173264
913.91215225	509.051279596	1798.96343185	376.0	-3.90999080448	-0.481841175958	-0.0936341189192	691.856620109	581.391818374	1728.62412708	455.375688603	-2.54166205867	-0.0383936866868
913.91215225	509.051279596	1798.96343185	376.0	-7.47082592338	-0.0609101324968	-0.0118364035167	874.676684762	475.976212839	1664.56600543	313.913107826	-2.5803925484	-0.0389787394019
913.91215225	509.051279596	1798.96343185	376.0	-6.63360100076	-0.161602585755	-0.0314035339593	834.017968066	557.52900855	1679.62737563	288.080399012	-2.22399503883	-0.0335950912209
913.91215225	509.051279596	1798.96343185	376.0	6.59967671943	0.265465894625	0.0515868431062	1068.12252538	492.338987501	1917.68920265	357.227689771	1.07044579712	0.0161698760895
913.91215225	509.051279596	1798.96343185	376.0	-11.5888158908	-0.24025340729	-0.0466874091119	774.975174514	390.601633377	1590.48487179	424.908063895	-4.14867349734	-0.0626687839478
913.91215225	509.051279596	1798.96343185	376.0	-8.25980253113	-0.374543921173	-0.0727835058635	738.062638061	590.322882823	1650.37260477	321.987083884	-2.77858496935	-0.0419725826185
913.91215225	509.051279596	1798.96343185	376.0	1.66223582432	0.07455749862	0.0144884373533	943.198262101	440.392601757	1828.86644648	445.275582618	-1.1865936011	-0.017924374639
913.91215225	509.051279596	1798.96343185	376.0	8.15931073318	0.166827571874	0.0324188829915	1022.37238893	592.853890056	1945.74644823	330.52016924	1.73637152049	0.0262291770466
913.91215225	509.051279596	1798.96343185	376.0	-11.3840239937	-0.320890835514	-0.0623573329798	741.144436011	410.322642379	1594.16900313	442.701924737	-4.16977988763	-0.0629876115956
913.91215225	509.051279596	1798.96343185	376.0	-19.9907927888	-0.444177012042	-0.0863150042833	693.754384554	447.02382577	1439.33637984	298.558169515	-5.32308858906	-0.0804091931882
913.91215225	509.051279596	1798.96343185	376.0	-1.68607519249	-0.0291395718278	-0.00566256739754	898.632419335	526.455480216	1768.6315557	343.543656148	-1.21654042543	-0.0183767435866
913.91215225	509.051279596	1798.96343185	376.0	-14.2015582684	-0.249755951918	-0.0485339976521	773.329964178	411.877134569	1543.48259185	358.275493099	-4.35899476045	-0.0658458423029
913.91215225	509.051279596	1798.96343185	376.0	20.2611993839	0.359148543507	0.0697917884779	1141.31633554	585.766021259	2163.45499962	436.372642819	4.09829829579	0.0619078292415
913.91215225	509.051279596	1798.96343185	376.0	-14.0855902813	-0.324243300074	-0.0630088029681	736.6415847	382.87159545	1545.56881353	426.055633375	-4.64533122109	-0.0701711664817
913.91215225	509.051279596	1798.96343185	376.0	8.21434912918	0.0885035188607	0.0171985073573	964.870112871	531.806000576	1946.73656884	450.060455396	0.590466405251	0.00891943210349
913.91215225	509.051279596	1798.96343185	376.0	-12.7414169052	-0.211119286713	-0.0410259010324	792.581623799	422.431101161	1569.75000102	354.737276062	-4.03048328369	-0.0608834332883
913.91215225	509.051279596	1798.96343185	376.0	10.8494003241	0.2847260549	0.0553295870385	1093.34905868	574.501129729	1994.14017625	326.28998784	2.52706885541	0.03817324555
913.91215225	509.051279596	1798.96343185	376.0	21.698386811	0.315051983358	0.0612226940066	1115.59151693	610.661512312	2189.30947588	463.056446635	4.21174701309	0.063621556089
913.91215225	509.051279596	1798.96343185	376.0	8.65451488204	0.2641568363	0.0513324594443	1078.55706048	561.247465721	1954.65498978	314.850463574	2.00644596721	0.0303088514684
913.91215225	509.051279596	1798.96343185	376.0	-17.8516924999	-0.354732466296	-0.0689336312273	731.309417756	450.582818738	1477.81801181	295.925775314	-4.90829632725	-0.0741434490521
913.91215225	509.051279596	1798.96343185	376.0	6.43665058906	0.28600331865	0.0555777921979	1077.07396954	466.811992763	1914.75642218	370.870459873	0.893386023049	0.0134952571458
913.91215225	509.051279596	1798.96343185	376.0	-10.1428657455	-0.288310909555	-0.0560262163923	759.021228549	440.27087687	1616.49698614	417.204880724	-3.75497854838	-0.0567217303381
913.91215225	509.051279596	1798.96343185	376.0	11.626613796	0.364630732417	0.0708571186197	1123.70840634	440.167450032	2008.1219624	444.246106025	1.64474359791	0.0248450694548
913.91215225	509.051279596	1798.96343185	376.0	-19.0204855567	-0.410075653829	-0.0796882343235	707.690297657	447.546849379	1456.79185212	301.554705086	-5.14181387192	-0.0776709044097
913.91215225	509.051279596	1798.96343185	376.0	3.49023073284	0.328630505407	0.0638613496709	1103.09945434	449.071987038	1861.75140642	309.579965035	0.55311257827	0.00835517489833
913.91215225	509.051279596	1798.96343185	376.0	11.1774218576	0.212181580842	0.0412323320719	1040.92444398	538.995394212	2000.04116369	420.121325497	1.77872018001	0.0268688848944
913.91215225	509.051279596	1798.96343185	376.0	0.176700040727	0.18117521079	0.0352069978215	1003.99790225	423.159362034	1802.14220096	374.984936683	-0.960692423412	-0.0145119701422
913.91215225	509.051279596	1798.96343185	376.0	9.34616148482	0.130459514629	0.0253516351786	1004.10808476	619.147607641	1967.09745924	343.841766842	1.95413508555	0.0295186568814
913.91215225	509.051279596	1798.96343185	376.0	2.00664662543	0.341449923	0.0663524918384	1104.01002039	404.857023783	1835.06227084	326.195226673	-0.029029059185	-0.000438505425755
913.91215225	509.051279596	1798.96343185	376.0	5.84026480201	0.0116825218558	0.00227021411888	937.572814206	634.690849018	1904.02765996	331.763996733	1.02870111274	0.0155392917332
913.91215225	509.051279596	1798.96343185	376.0	-4.49338972454	-0.445749909264	-0.0866206586211	709.91941913	612.408905411	1718.12899385	395.80066931	-2.27904276524	-0.0344266278737
913.91215225	509.051279596	1798.96343185	376.0	-4.32912694178	-0.212233509007	-0.0412424230484	798.88034419	480.6895923	1721.08402125	441.514084755	-2.6163920427	-0.0395225384093
913.91215225	509.051279596	1798.96343185	376.0	9.28739620203	0.195409949715	0.0379731732832	1022.13226152	487.733893043	1966.04029329	456.174138728	0.839089638368	0.012675070066
913.91215225	509.051279596	1798.96343185	376.0	14.5108900532	0.192103175867	0.0373305821739	1033.32223683	573.397670557	2060.00903754	453.289130155	2.37381709463	0.0358582642694
913.91215225	509.051279596	1798.96343185	376.0	-5.24637329229	-0.129370915551	-0.0251400924117	848.055990611	541.600962384	1704.58309482	314.926141824	-1.99449216976	-0.0301282805099
913.91215225	509.051279596	1798.96343185	376.0	-17.1625596838	-0.331495540034	-0.0644180995013	740.902370458	446.511902416	1490.21525917	302.800986291	-4.78248832423	-0.0722430260457
913.91215225	509.051279596	1798.96343185	376.0	8.55301524165	0.0473379649543	0.00919898269613	956.692214499	629.779261076	1952.82904836	366.357572789	1.51670087558	0.0229108893591
913.91215225	509.051279596	1798.96343185	376.0	11.5311210561	0.321204286174	0.0624182444956	1113.47787423	552.067182686	2006.40408293	340.859026006	2.60966243624	0.0394208827227
913.91215225	509.051279596	1798.96343185	376.0	12.2175802843	0.276376678403	0.0537070886908	1079.83562282	527.390346494	2018.75323342	411.5272641	2.17014186558	0.032781599178
913.91215225	509.051279596	1798.96343185	376.0	-1.60247873803	-0.285937623007	-0.0555650258466	773.797570854	558.934577387	1770.13542535	437.403277104	-1.9146027599	-0.0289214918414
913.91215225	509.051279596	1798.96343185	376.0	2.53696673113	-0.195943698171	-0.0380768943201	823.86308861	615.171602776	1844.60253562	405.56784423	-0.588556659595	-0.0088905839818
913.91215225	509.051279596	1798.96343185	376.0	5.14620187497	0.097822257919	0.0190093777534	966.962193873	507.91448361	1891.54172171	416.665044223	0.0627718882348	0.000948215834363
913.91215225	509.051279596	1798.96343185	376.0	7.24109205571	0.362609971082	0.0704644327792	1130.07464487	477.196950645	1929.22802999	321.956434484	1.55493023516	0.0234883721323
913.91215225	509.051279596	1798.96343185	376.0	-6.21284733071	0.165724148377	0.0322044594592	993.395698486	409.740030922	1687.19658029	284.060850882	-2.10728050349	-0.0318320317748
913.91215225	509.051279596	1798.96343185	376.0	-15.6115084234	-0.435381970992	-0.0846059018639	696.502584797	440.55339669	1518.11810415	381.062122663	-4.66288527737	-0.070436333495
913.91215225	509.051279596	1798.96343185	376.0	-0.49027885629	-0.181194314807	-0.0352107102229	823.971543009	560.02510734	1790.14349451	406.146844158	-1.39204646901	-0.021027892281
913.91215225	509.051279596	1798.96343185	376.0	-1.83900144169	-0.20007681955	-0.0388800659833	817.434924407	580.014429179	1765.8804684	368.431114813	-1.44951534471	-0.021896002186
913.91215225	509.051279596	1798.96343185	376.0	7.21531717813	0.204517893447	0.039743080732	1022.53723829	454.397940794	1928.76434937	451.829170291	0.286881125191	0.00433355174004
913.91215225	509.051279596	1798.96343185	376.0	10.0982789143	0.159152119037	0.030927345324	1013.71357046	572.234095651	1980.62777676	394.680110646	1.71822841023	0.0259551119371
913.91215225	509.051279596	1798.96343185	376.0	-6.86384374013	-0.366483369297	-0.0712171335595	735.125684205	533.696377669	1675.48539294	406.663331068	-2.91801808736	-0.0440788230719
913.91215225	509.051279596	1798.96343185	376.0	-12.39249639	-0.223874837588	-0.0435046322557	795.345680011	492.943436116	1576.0269535	287.737837369	-3.68151997963	-0.0556120842844
913.91215225	509.051279596	1798.96343185	376.0	-8.46725996425	-0.247954142657	-0.0481838598244	775.083546919	421.830412565	1646.64052141	449.726561926	-3.61493478086	-0.0546062655719
913.91215225	509.051279596	1798.96343185	376.0	-5.97702075056	0.136391419625	0.0265043567091	971.955415876	387.204351869	1691.43901423	332.279246484	-2.32822407057	-0.0351695478938
913.91215225	509.051279596	1798.96343185	376.0	0.815605010777	0.111377378007	0.0216434858156	972.39814615	487.647904052	1813.63586774	353.589817536	-0.58824395967	-0.00888586041798
913.91215225	509.051279596	1798.96343185	376.0	-8.5454033174	-0.403171959346	-0.0783466691306	719.493442213	533.654199931	1645.23475106	392.087108918	-3.19926498524	-0.0483272656381
913.91215225	509.051279596	1798.96343185	376.0	0.41904888789	0.129889141563	0.0252407970391	989.473351691	521.648023926	1806.5019681	295.380592483	-0.249394105883	-0.00376728256621
913.91215225	509.051279596	1798.96343185	376.0	-12.4873191254	-0.423475306481	-0.082292131069	705.594901079	481.653813775	1574.32112716	387.072412307	-4.03233881675	-0.0609114624887
913.91215225	509.051279596	1798.96343185	376.0	5.95385743871	0.0170847811063	0.00332001187452	933.799221931	592.940717666	1906.07114995	379.331210356	0.64655366377	0.00976667165815
913.91215225	509.051279596	1798.96343185	376.0	-10.7691310397	-0.39866601384	-0.0774710481618	727.702366266	590.292266073	1605.23070251	287.236070175	-3.25054424061	-0.0491018767464
913.91215225	509.051279596	1798.96343185	376.0	16.028729317	0.335515066485	0.0651991967519	1132.32080685	624.600459259	2087.31441085	330.393144741	3.81381658404	0.0576105224176
913.91215225	509.051279596	1798.96343185	376.0	-11.0692915454	-0.45592974898	-0.0885988629964	700.894372763	564.351242663	1599.83092478	334.585309355	-3.46790817361	-0.0523853198431
913.91215225	509.051279596	1798.96343185	376.0	-9.5141915516	-0.376824874245	-0.0732267536426	735.233575587	573.649396606	1627.806605	318.923632804	-3.06584951273	-0.0463119261741
913.91215225	509.051279596	1798.96343185	376.0	-0.87605966091	0.178862222673	0.0347575248102	1006.64495845	445.997794054	1783.20343891	330.560686396	-0.890252150252	-0.0134479176775
913.91215225	509.051279596	1798.96343185	376.0	-5.43415943125	-0.165229984247	-0.0321084306738	830.683500843	547.546457461	1701.20489085	322.974932545	-2.09019330097	-0.0315739169331
913.91215225	509.051279596	1798.96343185	376.0	19.0317394032	0.256963334151	0.0499345771767	1077.25256094	599.574394178	2141.33746415	464.510509033	3.50463231915	0.052940065244
913.91215225	509.051279596	1798.96343185	376.0	11.3079901204	0.338537172803	0.0657864696469	1112.39451706	476.032243981	2002.39003899	413.963277942	1.8830993899	0.0284456101193
913.91215225	509.051279596	1798.96343185	376.0	7.76291458356	0.374557331531	0.0727861118405	1130.09887879	432.51017882	1938.61542645	376.006368836	1.22360194861	0.0184834131211
913.91215225	509.051279596	1798.96343185	376.0	2.688376656	0.201155614116	0.0390897034816	1020.16400472	448.042106211	1847.3263448	379.12023387	-0.279921166946	-0.00422841641912
913.91215225	509.051279596	1798.96343185	376.0	-12.7653511131	-0.138525146118	-0.0269189945818	825.299290906	403.336297189	1569.31943337	340.683845279	-4.00095253074	-0.0604373494069
913.91215225	509.051279596	1798.96343185	376.0	3.25168786025	0.0118699943012	0.00230664483117	937.4418669	629.094087083	1857.46010737	290.924153386	0.586443324225	0.00885866048678
913.91215225	509.051279596	1798.96343185	376.0	14.9153034173	0.285360256487	0.0554528286995	1087.952343	545.134577042	2067.28428607	434.197366035	2.69971802851	0.0407812391013
913.91215225	509.051279596	1798.96343185	376.0	2.68902184099	-0.111617289971	-0.0216901068735	870.361309229	636.263218795	1847.33795144	340.713423416	0.0218770783223	0.000330469461062
913.91215225	509.051279596	1798.96343185	376.0	0.848180353654	0.224359556238	0.0435988255418	1036.8298037	457.261665825	1814.22188624	320.130416718	-0.306500933146	-0.00462992346142
913.91215225	509.051279596	1798.96343185	376.0	3.48331423288	-0.0186349064951	-0.00362124106006	906.959676924	547.628821898	1861.62698111	407.038482291	-0.321775886177	-0.00486066293319
913.91215225	509.051279596	1798.96343185	376.0	0.394045868456	-0.287850186502	-0.0559366860672	774.654879102	574.288022456	1806.05217292	457.109271366	-1.58759203908	-0.0239817528562
913.91215225	509.051279596	1798.96343185	376.0	-8.8765584492	-0.295588067321	-0.0574403550953	760.91127492	484.507049748	1639.27739134	393.85906667	-3.32366070568	-0.0502063550706
913.91215225	509.051279596	1798.96343185	376.0	7.41370427321	0.366756669711	0.0712702428509	1116.81462289	388.016729083	1932.33326067	427.501908696	0.582649468692	0.00880135149082
913.91215225	509.051279596	1798.96343185	376.0	10.208523411	0.355159846953	0.0690166822684	1123.54339936	473.990477332	1982.61103494	385.077158244	1.85457934742	0.0280147937676
913.91215225	509.051279596	1798.96343185	376.0	-0.207832176105	0.0259514583698	0.00504303505049	931.373482484	539.997315188	1795.224607	323.853809326	-0.648531774028	-0.00979655247776
913.91215225	509.051279596	1798.96343185	376.0	9.22109003506	0.36727611224	0.0713711838788	1131.66388803	471.685339244	1964.84746959	361.498242324	1.79013612289	0.0270413311615
913.91215225	509.051279596	1798.96343185	376.0	7.73315122244	0.328268363314	0.063790976159	1103.07614358	457.046391914	1938.07999447	377.957458977	1.20309490815	0.018173639096
913.91215225	509.051279596	1798.96343185	376.0	2.57363014494	0.265039204024	0.0515039261609	1063.69066335	463.079574996	1845.26209702	318.491858674	0.215727688753	0.00325872641621
913.91215225	509.051279596	1798.96343185	376.0	-1.59483142619	0.191293465006	0.0371732345523	1014.2608292	444.488726502	1770.27299769	311.523441986	-0.956182253373	-0.0144438406854
913.91215225	509.051279596	1798.96343185	376.0	6.76084766385	0.116924609102	0.0227214553248	973.702077149	481.225506029	1920.588609	465.661025823	0.0103418167258	0.000156220796462
913.91215225	509.051279596	1798.96343185	376.0	-4.91530171161	-0.443809962939	-0.0862436772132	708.727990757	593.453713654	1710.53895149	408.357247079	-2.45928428992	-0.0371493095154
913.91215225	509.051279596	1798.96343185	376.0	0.81350591678	-0.281862967699	-0.054773215643	780.386169433	598.50115717	1813.5981058	434.710779201	-1.29443434452	-0.0195533888901
913.91215225	509.051279596	1798.96343185	376.0	-3.82501409618	-0.0446107461695	-0.0086690140244	880.304074075	457.149604749	1730.15282699	392.699148168	-2.1569381003	-0.0325821465302
913.91215225	509.051279596	1798.96343185	376.0	13.0094045679	0.388145324443	0.0754266079368	1139.20171379	438.669806957	2032.99786272	455.126341978	1.92346779754	0.0290554047967
913.91215225	509.051279596	1798.96343185	376.0	-5.39213359304	-0.00619272598493	-0.00120340574911	908.177025136	502.848914015	1701.96092031	290.93498116	-1.89939520979	-0.0286917705407
913.91215225	509.051279596	1798.96343185	376.0	4.9901182179	-0.0577492959491	-0.011222171774	895.236766092	612.038509454	1888.73383379	381.458558246	0.335036877736	0.00506098002622
913.91215225	509.051279596	1798.96343185	376.0	13.7581691308	0.243760990942	0.0473690227248	1073.99712181	625.215176316	2046.4678634	347.255565277	3.13459009525	0.0473503035537
913.91215225	509.051279596	1798.96343185	376.0	-7.35295306927	-0.200397465113	-0.0389423756535	816.005199355	566.881355269	1666.68649497	283.799940345	-2.39591825473	-0.0361921186515
913.91215225	509.051279596	1798.96343185	376.0	0.402963571796	0.220060918384	0.0427634897754	1028.53204661	425.117399779	1806.21259915	352.563152759	-0.705554143786	-0.0106579175799
913.91215225	509.051279596	1798.96343185	376.0	7.4090611051	0.0730509505267	0.0141956763558	956.250588964	533.685136192	1932.24973177	442.314006613	0.44156833213	0.00667021649743
913.91215225	509.051279596	1798.96343185	376.0	1.39381600863	-0.112949823683	-0.0219490524064	864.519156398	601.329862782	1824.03767215	358.188652969	-0.48519738684	-0.00732926566223
913.91215225	509.051279596	1798.96343185	376.0	0.822598793274	0.327115781415	0.0635669998863	1093.21007963	397.102044291	1813.76168333	323.449559407	-0.357114518044	-0.00539447912452
913.91215225	509.051279596	1798.96343185	376.0	-12.0469350178	-0.274807305309	-0.0534021191818	762.211633857	415.17601461	1582.24347622	404.855827751	-4.11003618828	-0.0620851387958
913.91215225	509.051279596	1798.96343185	376.0	16.6611136081	0.348952380115	0.0678104119928	1126.35023487	525.831144979	2098.69077299	446.509393147	3.05958738746	0.0462173321369
913.91215225	509.051279596	1798.96343185	376.0	-11.8394567353	-0.0953769495459	-0.0185341915169	847.547473815	407.649304783	1585.97593465	330.779156051	-3.75159279326	-0.0566705860009
913.91215225	509.051279596	1798.96343185	376.0	8.76168426577	0.148383216248	0.0288346708604	1010.24109604	589.143054697	1956.5829278	357.198777068	1.6824313246	0.0254143704622
913.91215225	509.051279596	1798.96343185	376.0	5.28578533002	-0.0111825095508	-0.00217304888279	922.779604007	622.949717655	1894.05277702	348.323455356	0.72620374148	0.0109698450375
913.91215225	509.051279596	1798.96343185	376.0	-9.05675767771	-0.326299436001	-0.0634083630005	758.463991029	581.01873245	1636.03567311	296.552949633	-2.87494792849	-0.0434282164424
913.91215225	509.051279596	1798.96343185	376.0	-7.54377333712	-0.389659465042	-0.0757208443532	731.22505736	588.230258777	1663.25370813	343.798391993	-2.70884708666	-0.0409191402818
913.91215225	509.051279596	1798.96343185	376.0	9.58024189138	0.262910161338	0.0510901984721	1070.38172481	519.333184215	1971.30848015	381.593571132	1.70880023421	0.0258126923597
913.91215225	509.051279596	1798.96343185	376.0	-18.1296576751	-0.357141555539	-0.0694017791565	729.994474031	447.998627973	1472.81751995	294.824417948	-4.96611144165	-0.0750167891489
913.91215225	509.051279596	1798.96343185	376.0	-5.39880126491	-0.0285444449539	-0.00554691895722	889.070076764	457.133132916	1701.84097133	355.637761652	-2.29854402117	-0.034721208779
913.91215225	509.051279596	1798.96343185	376.0	2.74793481906	0.300526722268	0.0584000626249	1079.49273026	421.833198421	1848.39777437	347.071845696	0.0194854964352	0.000294342846453
913.91215225	509.051279596	1798.96343185	376.0	3.71085371399	-0.217128407999	-0.0421936276718	815.412833361	630.894497877	1865.72033317	419.413001932	-0.400086291371	-0.00604359956754
913.91215225	509.051279596	1798.96343185	376.0	-0.358771713529	0.175371335479	0.034079155748	1012.4522137	491.94324463	1792.50925992	288.113801582	-0.427181369165	-0.00645289077288
913.91215225	509.051279596	1798.96343185	376.0	-5.18524083367	0.140400736665	0.0272834700088	976.657110706	402.208915942	1705.6828454	326.816818747	-2.07627004824	-0.0313635958949
913.91215225	509.051279596	1798.96343185	376.0	6.16920332139	0.3793132982	0.0737103183444	1128.11990043	401.298535026	1909.94514363	380.526708182	0.702892939452	0.0106177181186
913.91215225	509.051279596	1798.96343185	376.0	2.18420206353	0.350247331244	0.0680620542644	1108.5677457	397.450573408	1838.25642825	332.238109139	-0.0295485524429	-0.000446352755934
913.91215225	509.051279596	1798.96343185	376.0	-3.34236036976	0.0738374964346	0.0143485224319	949.254672191	477.025098066	1738.83559103	312.555820777	-1.45850053385	-0.0220317301186
913.91215225	509.051279596	1798.96343185	376.0	-14.6109019832	-0.362400797394	-0.070423784958	733.09450055	497.02863521	1536.1186481	305.995512344	-4.20625655034	-0.0635386185851
913.91215225	509.051279596	1798.96343185	376.0	-2.02147981892	0.00371957737115	0.000722809438623	922.081204495	558.10494847	1762.59774912	282.411596157	-0.891850462339	-0.0134720613646
913.91215225	509.051279596	1798.96343185	376.0	5.8537977571	0.165292796123	0.0321206366349	1004.49540882	489.981316892	1904.27111287	409.794387159	0.33817528771	0.00510838803187
913.91215225	509.051279596	1798.96343185	376.0	-11.3871640968	-0.418890467031	-0.08140117898	717.861122695	578.95116766	1594.11251382	297.300223464	-3.42210911008	-0.0516934910888
913.91215225	509.051279596	1798.96343185	376.0	-11.7798093226	-0.485835055385	-0.0944102322941	691.24829696	588.654486197	1587.04896979	307.146186634	-3.52355286519	-0.0532258740965
913.91215225	509.051279596	1798.96343185	376.0	6.61560684226	-0.00348528655001	-0.000677280713177	919.955018804	579.803806622	1917.97577973	418.216954307	0.45310208297	0.00684444234094
913.91215225	509.051279596	1798.96343185	376.0	-3.00158462516	-0.124002572712	-0.0240968854863	848.609452481	527.486545019	1744.96602206	368.870024564	-1.75760092098	-0.0265498628547
913.91215225	509.051279596	1798.96343185	376.0	3.41477976073	0.031537065715	0.0061284620511	934.285695869	542.144662177	1860.39407102	383.963712973	-0.120300748597	-0.00181723185192
913.91215225	509.051279596	1798.96343185	376.0	-4.33863036284	-0.37660184618	-0.07318341356	732.875388392	553.782059276	1720.91305818	434.255610508	-2.52040075844	-0.0380725190096
913.91215225	509.051279596	1798.96343185	376.0	11.9101574268	0.169912190798	0.0330183036917	1021.52905305	581.949797572	2013.22280863	409.743958008	2.08650946581	0.0315182698763
913.91215225	509.051279596	1798.96343185	376.0	-2.98948057553	0.0814159993001	0.0158212202293	945.915838573	428.763683885	1745.18376949	370.504247032	-1.78561658743	-0.026973060233
913.91215225	509.051279596	1798.96343185	376.0	6.20110871193	0.102327370152	0.0198848367959	966.336786088	488.590659499	1910.51910994	455.591664356	-0.0399873245994	-0.000604038135943
913.91215225	509.051279596	1798.96343185	376.0	-14.0549872125	-0.208322539741	-0.0404824212478	794.360161505	425.50991143	1546.11935154	326.249278607	-4.20994425118	-0.0635943240359
913.91215225	509.051279596	1798.96343185	376.0	-7.05004049932	-0.329283042685	-0.0639881544278	758.035565328	589.573174422	1672.13578133	324.527041583	-2.50049648637	-0.0377718502473
913.91215225	509.051279596	1798.96343185	376.0	-10.4513164585	-0.406308523338	-0.0789561840921	720.026087173	550.122062362	1610.94807061	340.799921076	-3.36944333261	-0.050897935538
913.91215225	509.051279596	1798.96343185	376.0	4.83834631015	0.0961545635818	0.0186853019009	965.097715283	502.182180794	1886.00351267	418.723616594	-0.0456825409838	-0.000690068594921
913.91215225	509.051279596	1798.96343185	376.0	15.4970734571	0.19144865149	0.0372033912728	1042.21455876	634.313842614	2077.75011635	401.221714974	3.14990968542	0.0475817173024
913.91215225	509.051279596	1798.96343185	376.0	-16.7982201134	-0.402651471579	-0.0782455249862	708.611294223	428.168496278	1496.76959481	359.989804305	-4.84443193688	-0.0731787301644
913.91215225	509.051279596	1798.96343185	376.0	-11.4348875943	-0.440592465977	-0.0856184348965	706.606043506	558.476376145	1593.25398555	328.1715659	-3.5310085698	-0.0533384980332
913.91215225	509.051279596	1798.96343185	376.0	-7.79616858597	-0.227278886944	-0.0441661264951	792.445655029	484.728170177	1658.7132099	381.539384693	-3.01926645593	-0.0456082546214
913.91215225	509.051279596	1798.96343185	376.0	-18.5347207075	-0.260440369339	-0.0506102544382	767.882522187	405.778776466	1465.53058412	291.86928547	-5.1017999224	-0.0770664640846
913.91215225	509.051279596	1798.96343185	376.0	4.70602123268	0.223784789691	0.043487133636	1029.9336455	424.183280798	1883.62303292	429.506106619	-0.199956549018	-0.00302049167701
913.91215225	509.051279596	1798.96343185	376.0	-7.72459243506	-0.101984974521	-0.0198183005289	858.848692471	515.989918416	1660.00083868	285.162227793	-2.50316805554	-0.0378122062771
913.91215225	509.051279596	1798.96343185	376.0	8.58087949104	0.213064530654	0.0414039119033	1048.40826074	576.379241551	1953.33031602	328.542813733	1.87858579332	0.0283774289021
913.91215225	509.051279596	1798.96343185	376.0	-3.63865648431	0.22402844865	0.0435344828314	1026.81111	396.156013381	1733.50533228	310.538208904	-1.5470077373	-0.0233686969381
913.91215225	509.051279596	1798.96343185	376.0	-13.8643039939	-0.439039376043	-0.0853166296236	699.082456862	479.877949884	1549.54967292	370.58926617	-4.24213206174	-0.0640805447393
913.91215225	509.051279596	1798.96343185	376.0	-6.76875849462	-0.0938483218294	-0.0182371398813	845.710332035	390.998432137	1677.19594174	440.487177566	-3.22697435476	-0.0487458361746
913.91215225	509.051279596	1798.96343185	376.0	9.70866452179	0.24344920681	0.0473084350583	1050.13558168	474.573756809	1973.61875631	448.909417822	1.04204679664	0.0157408881667
913.91215225	509.051279596	1798.96343185	376.0	-0.73083412908	-0.0782434086806	-0.0152047043686	866.397667525	486.484723881	1785.81599312	432.93360171	-1.6853112102	-0.0254578732658
913.91215225	509.051279596	1798.96343185	376.0	5.59546631086	0.253610028099	0.0492829436647	1068.72124311	537.63983295	1899.62382462	293.262748558	1.29101306441	0.0195017079216
913.91215225	509.051279596	1798.96343185	376.0	-1.38409622197	-0.218001788284	-0.0423633478982	803.753574762	542.537128487	1774.06404695	427.773343702	-1.79239802432	-0.0270754988568
913.91215225	509.051279596	1798.96343185	376.0	-1.02962522485	0.165535177826	0.0321677376265	999.140302997	449.941967342	1780.44085057	331.358580226	-0.939733310931	-0.0141953672346
913.91215225	509.051279596	1798.96343185	376.0	-12.3457976098	-0.355057912998	-0.0689968738823	727.07271497	415.866105361	1576.86704748	433.928227144	-4.30139653151	-0.0649757784217
913.91215225	509.051279596	1798.96343185	376.0	-8.56488581108	-0.150747168892	-0.0292940475888	823.988457321	441.412040491	1644.88426813	379.483770314	-3.2127645663	-0.0485311868021
913.91215225	509.051279596	1798.96343185	376.0	-1.08105755213	-0.240337799769	-0.0467038087386	796.979199825	573.513796894	1779.51560181	409.022605087	-1.56494320303	-0.0236396254234
913.91215225	509.051279596	1798.96343185	376.0	-1.49993099482	-0.165427666301	-0.0321468453753	837.254964391	597.941670326	1771.98022175	336.783587029	-1.12689186116	-0.017022535667
913.91215225	509.051279596	1798.96343185	376.0	15.6348839666	0.146189101056	0.0284082979122	1013.08216143	624.995878918	2080.22927702	442.151236668	2.79022643016	0.042148435501
913.91215225	509.051279596	1798.96343185	376.0	-1.99139418744	0.102443355677	0.0199073757631	963.427094761	462.512397925	1763.13897863	337.199485944	-1.25477248749	-0.0189542671827
913.91215225	509.051279596	1798.96343185	376.0	-9.53381568895	-0.120039691314	-0.0233267958247	833.082841809	394.082282261	1627.45357394	400.288449872	-3.585017552	-0.0541543436859
913.91215225	509.051279596	1798.96343185	376.0	-8.20380619441	-0.0146926105573	-0.00285515168234	894.075660478	438.11038131	1651.37995839	319.193916601	-2.80712811273	-0.0424037479265
913.91215225	509.051279596	1798.96343185	376.0	10.1766268647	0.18601565813	0.0361476210902	1024.29839426	536.313147341	1982.03722774	421.425686134	1.47351499812	0.0222585347148
913.91215225	509.051279596	1798.96343185	376.0	-1.82693175251	-0.310241860023	-0.0602879634712	766.873216054	593.784521395	1766.09759769	405.439860244	-1.72048066136	-0.0259891338574
913.91215225	509.051279596	1798.96343185	376.0	-10.6772865475	-0.179243869447	-0.0348316885828	808.956603372	432.091355496	1606.88295134	365.834992475	-3.62268378061	-0.0547233199487
913.91215225	509.051279596	1798.96343185	376.0	-13.5091354452	-0.290856294242	-0.0565208500276	760.876971458	464.35764911	1555.93902523	330.704404659	-4.06735451119	-0.0614404004712
913.91215225	509.051279596	1798.96343185	376.0	5.7521639271	-0.0358525812138	-0.00696707757751	906.395399115	607.261369181	1902.44275743	388.785989137	0.488137815043	0.0073736830067
913.91215225	509.051279596	1798.96343185	376.0	7.91280641308	0.154916901599	0.0301043337736	1006.68312221	542.961974223	1941.31192565	391.666829221	1.11766748692	0.0168831946664
913.91215225	509.051279596	1798.96343185	376.0	-15.1980084848	-0.390768152905	-0.075936290887	721.567447079	502.34975391	1525.55681684	301.639615848	-4.31523986222	-0.0651848921786
913.91215225	509.051279596	1798.96343185	376.0	-7.07742678226	-0.253167821114	-0.0491970114874	777.231404023	459.833705318	1671.64311212	434.578002777	-3.19250465989	-0.0482251459197
913.91215225	509.051279596	1798.96343185	376.0	-20.7116228485	-0.417359492197	-0.0811036712393	701.650231495	418.453181719	1426.36891066	306.265497445	-5.50504568404	-0.0831577897891
913.91215225	509.051279596	1798.96343185	376.0	5.6100462504	0.0646004097789	0.0125535191953	949.055866752	517.747613413	1899.8861124	433.082632235	0.0260821479233	0.000393990149898
913.91215225	509.051279596	1798.96343185	376.0	8.01298982201	0.145581560605	0.028290237195	1002.89384164	554.497631505	1943.11418854	385.722715394	1.20353093846	0.0181802256565
913.91215225	509.051279596	1798.96343185	376.0	6.65350946644	-0.172756842695	-0.0335710926341	836.173315889	623.01715852	1918.65763408	459.467159672	0.0165176660083	0.000249511571123
913.91215225	509.051279596	1798.96343185	376.0	-5.72461689076	0.0370913390922	0.00720780005677	922.15641832	436.274506146	1695.97966737	337.548742902	-2.27438117723	-0.0343562111363
913.91215225	509.051279596	1798.96343185	376.0	-2.10886290432	0.199090390744	0.0386883775251	1014.40362757	416.642351887	1761.02575937	329.979779916	-1.24379489888	-0.0187884425813
913.91215225	509.051279596	1798.96343185	376.0	-14.965117153	-0.314436555025	-0.0611031004713	752.184913418	479.897108856	1529.74644673	297.664424456	-4.28409167908	-0.0647143758169
913.91215225	509.051279596	1798.96343185	376.0	4.42801503088	0.0777629739462	0.0151113435574	967.461752771	581.29808226	1878.62180301	329.861967977	0.653806339687	0.00987622869619
913.91215225	509.051279596	1798.96343185	376.0	15.552915916	0.195729016669	0.0380351761891	1039.25584531	597.850227053	2078.75470176	441.648629393	2.78555936433	0.042077936017
913.91215225	509.051279596	1798.96343185	376.0	-8.13539404648	-0.185352081327	-0.0360186710702	809.872624746	463.512995332	1652.61066791	379.225047836	-3.09788552844	-0.046795853904
913.91215225	509.051279596	1798.96343185	376.0	10.6343847012	0.333278916583	0.0647646553795	1100.57964783	427.751063014	1990.27212382	461.941412975	1.15666577353	0.0174722926515
913.91215225	509.051279596	1798.96343185	376.0	-9.22511182524	-0.145873378558	-0.0283469449199	827.235574448	447.387908848	1633.00704356	358.383560267	-3.24756357926	-0.0490568516505
913.91215225	509.051279596	1798.96343185	376.0	-1.56654142921	-0.0202167056264	-0.00392862526748	890.749746966	440.203201234	1770.78192439	439.828976189	-1.96798310635	-0.0297278414856
913.91215225	509.051279596	1798.96343185	376.0	-7.13836797403	-0.2055150074	-0.0399368455887	809.048387912	533.565015349	1670.54680236	327.933399102	-2.55329417672	-0.0385693984398
913.91215225	509.051279596	1798.96343185	376.0	-3.37324424035	0.179461297088	0.034873940359	999.931466894	401.549012679	1738.2800015	336.799521923	-1.65085665074	-0.0249374116426
913.91215225	509.051279596	1798.96343185	376.0	7.25987896699	0.347804324704	0.0675873153331	1107.60965254	408.21161001	1929.56599966	413.74473711	0.691153377583	0.0104403833472
913.91215225	509.051279596	1798.96343185	376.0	-6.72221915727	-0.318402579651	-0.0618738009426	765.041623931	606.799305744	1678.0331674	306.192237724	-2.330051912	-0.0351971587915
913.91215225	509.051279596	1798.96343185	376.0	2.73344413095	0.24990405542	0.0485627779674	1042.58169824	399.237030441	1848.13709219	406.318363513	-0.536598194704	-0.00810571291094
913.91215225	509.051279596	1798.96343185	376.0	0.207580833327	0.22584867204	0.0438881989972	1024.97535312	382.748583877	1802.69773513	394.973798128	-1.14162436784	-0.0172450810852
913.91215225	509.051279596	1798.96343185	376.0	-13.7344511772	-0.0763826547601	-0.0148431120793	855.790436892	395.572790359	1551.8856776	300.522450351	-4.09328859586	-0.061832154016
913.91215225	509.051279596	1798.96343185	376.0	-10.9638668312	-0.463456145988	-0.0900614352872	701.913269303	603.900401466	1601.72747684	295.913806066	-3.30781050377	-0.0499669260388
913.91215225	509.051279596	1798.96343185	376.0	-7.03906311535	-0.211395365503	-0.0410795502337	791.055671653	413.810075955	1672.33326046	467.467512848	-3.43900320631	-0.051948688917
913.91215225	509.051279596	1798.96343185	376.0	-3.04500177472	0.0705361983678	0.0137069954077	938.581577428	421.717731743	1744.18496342	383.885654249	-1.90460792346	-0.028770512439
913.91215225	509.051279596	1798.96343185	376.0	9.52690247152	0.1801139217	0.0350007620871	1013.78623707	494.834493891	1970.3489235	461.728192534	0.846303498914	0.0127840407691
913.91215225	509.051279596	1798.96343185	376.0	15.8332965352	0.34686024255	0.0674038559171	1130.79087639	562.010761539	2083.79864657	390.997008642	3.35464363598	0.0506743751659
913.91215225	509.051279596	1798.96343185	376.0	0.40274010865	0.0984627808452	0.0191338478129	951.527873778	403.99206484	1806.20857913	450.688640508	-1.57899315385	-0.0238518603301
913.91215225	509.051279596	1798.96343185	376.0	9.42509617785	0.337820270651	0.0656471571417	1113.29825169	481.180451442	1968.5174655	374.038762372	1.73527775443	0.0262126549008
913.91215225	509.051279596	1798.96343185	376.0	-15.3029660982	-0.30033795023	-0.0583633793685	756.686746524	464.379801229	1523.66866775	302.602119999	-4.37946585991	-0.0661550734125
913.91215225	509.051279596	1798.96343185	376.0	9.22256427018	0.326789974869	0.0635036873044	1097.91719557	435.568462063	1964.87399054	431.388332914	1.08518169942	0.0163924728009
913.91215225	509.051279596	1798.96343185	376.0	-12.6424751093	-0.240916667292	-0.0468162975693	784.266208613	468.401123907	1571.52992775	318.86259523	-3.8409289579	-0.0580200748927
913.91215225	509.051279596	1798.96343185	376.0	9.14427538128	0.353318037668	0.0686587714085	1113.87084916	424.741900054	1963.46560206	424.852852853	1.12870915577	0.0170499872472
913.91215225	509.051279596	1798.96343185	376.0	-5.30951007418	0.00782578789644	0.00152075163164	912.410733919	479.956973256	1703.4472872	311.079580027	-1.99282146494	-0.0301030432771
913.91215225	509.051279596	1798.96343185	376.0	-14.8652001563	-0.155699258191	-0.030256365758	814.843574023	387.158668096	1531.54391696	329.541674845	-4.43351284465	-0.0669714931216
913.91215225	509.051279596	1798.96343185	376.0	9.00405870374	-0.0595443187347	-0.0115709908151	892.160346999	602.133811702	1960.94315531	466.648996608	0.611824799181	0.00924206645289
913.91215225	509.051279596	1798.96343185	376.0	2.29676962175	-0.0724097298699	-0.0140710707093	871.562029848	503.389003683	1840.28147745	465.330443924	-1.19553352723	-0.0180594188404
913.91215225	509.051279596	1798.96343185	376.0	-13.8734004579	-0.298818407965	-0.0580680932695	748.066386341	385.575361897	1549.38603085	415.744282616	-4.55688473465	-0.0688351168376
913.91215225	509.051279596	1798.96343185	376.0	-7.93935137178	0.0269715061137	0.00524125653201	917.915808387	443.953295811	1656.13740394	294.268299744	-2.6155065042	-0.0395091616949
913.91215225	509.051279596	1798.96343185	376.0	1.3354722957	0.0565777290497	0.0109945062281	930.709732097	425.422026005	1822.98809009	466.856331986	-1.47773917589	-0.0223223440467
913.91215225	509.051279596	1798.96343185	376.0	-12.9082582769	-0.246513628958	-0.0479039310062	781.07082738	463.531489491	1566.74858576	322.146268887	-3.91353126222	-0.0591167864384
913.91215225	509.051279596	1798.96343185	376.0	18.4377275429	0.297921520989	0.0578938050893	1102.62529045	592.613259405	2130.65140801	435.412858152	3.63494940069	0.0549086012189
913.91215225	509.051279596	1798.96343185	376.0	3.82050059708	0.0418899622521	0.00814029581269	943.269849942	561.32759995	1867.6928405	363.095390609	0.186833872133	0.0028222639295
913.91215225	509.051279596	1798.96343185	376.0	12.1643246818	0.240766026298	0.0467870241542	1073.02006911	628.193493466	2017.7951846	316.58162203	2.92221134245	0.0441421652938
913.91215225	509.051279596	1798.96343185	376.0	5.89077942507	0.0572610171471	0.011127286659	956.655540018	590.796664202	1904.93639955	357.484195333	0.836949871229	0.0126427472995
913.91215225	509.051279596	1798.96343185	376.0	9.24313431247	0.198279087373	0.0385307204378	1022.1321398	477.145207852	1965.24403808	465.966690427	0.716734405492	0.0108268037083
913.91215225	509.051279596	1798.96343185	376.0	-16.5996057058	-0.20888969685	-0.0405926344442	792.169971291	409.236113374	1500.34259537	298.936510702	-4.70635621418	-0.071092994172
913.91215225	509.051279596	1798.96343185	376.0	2.61125916598	0.268731912264	0.0522215142371	1056.40644936	408.991861633	1845.93902935	380.540718355	-0.325247762488	-0.00491310819469
913.91215225	509.051279596	1798.96343185	376.0	5.84251934275	0.0186884614523	0.00363164816406	932.728510586	580.541250334	1904.06821832	390.7984574	0.506290947337	0.00764789950661
913.91215225	509.051279596	1798.96343185	376.0	3.32507002345	0.0347523563061	0.00675327561331	942.060317499	578.338213099	1858.78022565	338.381695052	0.2557183309	0.00386281466617
913.91215225	509.051279596	1798.96343185	376.0	16.1060732747	0.275080459524	0.053455200063	1089.833046	601.763500611	2088.70580036	397.109253748	3.36382407091	0.0508130524306
913.91215225	509.051279596	1798.96343185	376.0	10.0622326756	0.146558050301	0.0284799942287	1002.16096912	549.077354635	1979.97931811	428.740994352	1.35821890616	0.0205169019058
913.91215225	509.051279596	1798.96343185	376.0	8.05545272672	0.294256562251	0.0571816094542	1092.74491559	527.70358911	1943.87808067	323.429575971	1.77846931979	0.0268650954651
913.91215225	509.051279596	1798.96343185	376.0	-9.85889465832	-0.179063706776	-0.0347966783475	808.646805447	429.379230956	1621.60552216	383.579485756	-3.53297687051	-0.0533682306723
913.91215225	509.051279596	1798.96343185	376.0	2.01358724921	-0.152574242363	-0.0296490949014	835.802532474	543.23468304	1835.18713013	456.149914614	-1.17980019439	-0.0178217552023
913.91215225	509.051279596	1798.96343185	376.0	-21.6748478434	-0.404943524272	-0.078690929707	706.187213278	413.069187163	1409.04084523	289.784444794	-5.69343252897	-0.0860035125222
913.91215225	509.051279596	1798.96343185	376.0	-19.2081378784	-0.415344883519	-0.080712181018	703.224329368	425.919084652	1453.41605548	324.272641455	-5.22858230027	-0.0789816057443
913.91215225	509.051279596	1798.96343185	376.0	15.7340109673	0.155458232839	0.0302095283402	1017.00554567	614.152019267	2082.01253551	450.854970573	2.73132803404	0.041258731632
913.91215225	509.051279596	1798.96343185	376.0	13.9523006998	0.249157442383	0.0484176918739	1075.34743505	611.73522229	2049.96021934	362.877561994	3.07341319628	0.0464261812127
913.91215225	509.051279596	1798.96343185	376.0	1.70074999987	0.08772322329	0.0170468758822	951.773197679	446.732967315	1829.55930241	431.053137417	-1.04172683109	-0.0157360548503
913.91215225	509.051279596	1798.96343185	376.0	4.95039736857	0.289340316576	0.0562262566218	1071.25890517	419.817148901	1888.01927024	396.943216163	0.195529957917	0.00295362474195
913.91215225	509.051279596	1798.96343185	376.0	2.28174856891	0.163017864646	0.0316785590061	1009.51625226	522.605415251	1840.01125421	307.889586694	0.211136382364	0.00318937133481
913.91215225	509.051279596	1798.96343185	376.0	-0.0957272134128	-0.0146400601376	-0.00284493978577	905.883401688	523.104168093	1797.24133428	368.253764502	-0.971090060881	-0.0146690341523
913.91215225	509.051279596	1798.96343185	376.0	-17.6199887054	-0.39612151136	-0.076976585962	712.125303001	435.374471991	1481.98627834	334.486503348	-4.93245772131	-0.0745084247932
913.91215225	509.051279596	1798.96343185	376.0	3.59206043552	0.308332291317	0.0599168852151	1085.10435327	425.359056677	1863.58328553	353.119875585	0.2142855561	0.00323694193505
913.91215225	509.051279596	1798.96343185	376.0	12.6498533346	0.241183078479	0.046868068107	1053.65558716	507.16255574	2026.52966752	465.71152462	1.70973190121	0.0258267658794
913.91215225	509.051279596	1798.96343185	376.0	6.01963159026	0.212255177561	0.0412466338052	1042.12930132	538.219322462	1907.25440289	326.9057791	1.16075197559	0.0175340177582
913.91215225	509.051279596	1798.96343185	376.0	-13.0521891633	-0.32234624886	-0.0626401571823	751.646284547	506.245679477	1564.15932174	306.26735772	-3.86537800485	-0.0583893958436
913.91215225	509.051279596	1798.96343185	376.0	0.149101741633	-0.145969372145	-0.02836559894	835.644532982	516.226647324	1801.64571765	449.774537348	-1.59957385845	-0.0241627471065
913.91215225	509.051279596	1798.96343185	376.0	-19.5132038209	-0.410968934044	-0.0798618216176	701.229544666	390.367024213	1447.92803073	356.331461848	-5.39490660437	-0.0814940574678
913.91215225	509.051279596	1798.96343185	376.0	12.2150309344	-0.00920423563394	-0.00178861943916	924.673710449	635.810320043	2018.70737154	458.223341052	1.6214955294	0.0244938901723
913.91215225	509.051279596	1798.96343185	376.0	7.13322259237	0.227504175113	0.0442099057741	1055.39117684	560.712019166	1927.28749779	311.18430179	1.60207636424	0.0242005493088
913.91215225	509.051279596	1798.96343185	376.0	5.28990464964	0.363810295438	0.0706976866377	1121.96093497	424.517158115	1894.12688207	347.648788992	0.759943332381	0.0114795065314
913.91215225	509.051279596	1798.96343185	376.0	4.56021119297	0.362581415851	0.0704588837643	1125.04209456	444.545573906	1880.99996362	311.412295161	0.851887429309	0.0128683901708
913.91215225	509.051279596	1798.96343185	376.0	4.84401724613	0.117863327259	0.0229038723784	973.12873365	472.500346698	1886.10553074	440.476450388	-0.264976071252	-0.00400265968659
913.91215225	509.051279596	1798.96343185	376.0	-0.0970942725358	0.163671399439	0.0318055576057	1005.82328297	495.985877234	1797.21674139	295.407581183	-0.399973978363	-0.00604190299642
913.91215225	509.051279596	1798.96343185	376.0	9.52232956571	0.234242306814	0.0455192978651	1060.37904721	569.190385003	1970.26665859	340.697226383	2.05010559276	0.0309683624284
913.91215225	509.051279596	1798.96343185	376.0	-4.06955111652	-0.339456361237	-0.0659650915735	756.886711894	619.813838267	1725.75369542	349.053145259	-1.89164648665	-0.0285747203422
913.91215225	509.051279596	1798.96343185	376.0	0.784632017309	0.0253247045979	0.00492124069138	914.72147777	435.248356229	1813.07867491	463.108840913	-1.58045360884	-0.0238739215836
913.91215225	509.051279596	1798.96343185	376.0	-5.4138952007	0.0291575498663	0.00566606099229	914.60405841	415.773486914	1701.56943695	371.191891623	-2.42218746276	-0.0365889344827
913.91215225	509.051279596	1798.96343185	376.0	-0.559680702154	0.114790459673	0.022306735265	965.989483986	434.584449676	1788.89498068	388.321047017	-1.27470153236	-0.0192553101564
913.91215225	509.051279596	1798.96343185	376.0	7.90208422091	0.322985649982	0.0627644092463	1114.46081624	543.151239007	1941.11903733	283.50698209	2.00046879222	0.030218561816
913.91215225	509.051279596	1798.96343185	376.0	-9.83845834252	-0.291096434628	-0.0565675154737	767.616017606	523.430059336	1621.97316401	330.927087065	-3.21454840036	-0.048558132936
913.91215225	509.051279596	1798.96343185	376.0	-5.55088596786	-0.237902080461	-0.0462304859038	800.220537374	586.729870879	1699.10502314	312.154614888	-2.05941838719	-0.0311090390814
913.91215225	509.051279596	1798.96343185	376.0	-0.391679648414	0.250705215645	0.0487184639808	1050.40376816	436.920253863	1791.9172582	304.593236182	-0.557303342995	-0.00841847950144
913.91215225	509.051279596	1798.96343185	376.0	10.885918813	0.306510982867	0.0595629581941	1100.48834612	530.800471831	1994.79713051	363.508312563	2.24821677082	0.0339609784111
913.91215225	509.051279596	1798.96343185	376.0	3.30946520682	-0.00345689521073	-0.000671763546586	913.263903681	533.759460262	1858.49950071	411.476136763	-0.410794802799	-0.0062053595589
913.91215225	509.051279596	1798.96343185	376.0	-0.019771747733	0.0385075401892	0.00748300431193	929.062102901	480.670631734	1798.60774533	388.8750107	-1.124486387	-0.0169861991995
913.91215225	509.051279596	1798.96343185	376.0	8.26659376368	0.334743445833	0.0650492510363	1110.37113898	474.442190343	1947.67643071	362.863101395	1.50337661609	0.0227096165572
913.91215225	509.051279596	1798.96343185	376.0	8.01050035502	0.0680957805571	0.0132327595331	961.241314583	582.790527097	1943.06940394	399.037562261	1.05804989091	0.0159826267509
913.91215225	509.051279596	1798.96343185	376.0	-2.13687189525	-0.129300906784	-0.0251264879099	849.106141953	551.040042081	1760.52188786	360.375703831	-1.46708598655	-0.0221614197364
913.91215225	509.051279596	1798.96343185	376.0	-0.0247252947389	0.142071890318	0.0276082180953	984.989995365	451.798332608	1798.51863284	361.730304863	-0.898387553979	-0.0135708089725
913.91215225	509.051279596	1798.96343185	376.0	18.5911413894	0.252416796044	0.0490510680226	1079.6535198	634.999497087	2133.411267	418.758250117	3.80894740132	0.0575369698085
913.91215225	509.051279596	1798.96343185	376.0	-11.9333046256	-0.14279870343	-0.0277494565546	820.922117487	386.507521575	1584.28764542	376.858006359	-3.9912508583	-0.0602907984637
913.91215225	509.051279596	1798.96343185	376.0	9.01742409542	0.244291919041	0.0474721956939	1057.70471144	514.610769055	1961.18359382	388.868113317	1.47417515069	0.0222685068079
913.91215225	509.051279596	1798.96343185	376.0	-12.8821906456	-0.361658824646	-0.0702796005919	726.106331082	432.15769387	1567.21753291	408.95350796	-4.26733273695	-0.0644612195913
913.91215225	509.051279596	1798.96343185	376.0	0.356914426268	0.198801994242	0.0386323346759	1017.76065054	439.982491262	1805.38419186	347.641050056	-0.674262972615	-0.0101852412782
913.91215225	509.051279596	1798.96343185	376.0	-5.65295348383	-0.0784682600525	-0.0152483987665	870.070728429	509.755704021	1697.26886585	317.442433402	-2.11880702367	-0.0320061483937
913.91215225	509.051279596	1798.96343185	376.0	19.4140782154	0.313685854532	0.06095722008	1109.89686672	574.167112612	2148.21559957	464.151620238	3.61847246841	0.0546597049608
913.91215225	509.051279596	1798.96343185	376.0	-8.9041561075	-0.231864776736	-0.0450572826925	796.79129265	536.069836599	1638.78091956	305.919790309	-2.88695158561	-0.0436095405682
913.91215225	509.051279596	1798.96343185	376.0	-1.95571008882	0.0221226823748	0.00429900551395	925.833596097	517.377534515	1763.78092252	320.569791902	-1.12236575012	-0.0169541654096
913.91215225	509.051279596	1798.96343185	376.0	-12.5109616107	-0.202196920266	-0.0392920560174	800.840937619	454.387479559	1573.8958075	318.667390319	-3.82246724439	-0.0577411970452
913.91215225	509.051279596	1798.96343185	376.0	-4.19503931713	-0.473373372447	-0.0919886071604	693.571718812	564.609326823	1723.49620858	465.315162944	-2.67922959534	-0.0404717461531
913.91215225	509.051279596	1798.96343185	376.0	11.1850115873	0.115010925112	0.0223495773634	986.683422103	572.073928378	2000.17770015	441.42034967	1.54045938051	0.0232697791617
913.91215225	509.051279596	1798.96343185	376.0	-9.21048202329	0.0328331893731	0.0063803321751	916.230059701	410.285989374	1633.27022835	306.754179275	-3.01522853812	-0.045547258884
913.91215225	509.051279596	1798.96343185	376.0	-10.4840875307	-0.452978828082	-0.0880254232572	696.454071464	510.120506039	1610.35853101	403.783953502	-3.67268172251	-0.0554785758688
913.91215225	509.051279596	1798.96343185	376.0	-7.78016681585	-0.13328103843	-0.0258999297377	827.937677473	405.989303295	1659.00107589	425.074095124	-3.33625969872	-0.0503966721862
913.91215225	509.051279596	1798.96343185	376.0	-0.0590426130856	0.15677025931	0.0304644887894	1000.24253842	488.606591038	1797.90127683	309.05214737	-0.486949192921	-0.00735572798975
913.91215225	509.051279596	1798.96343185	376.0	15.9767671122	0.275323303896	0.0535023909631	1080.56436562	541.168575135	2086.37962978	464.646689031	2.67473421589	0.0404038401192
913.91215225	509.051279596	1798.96343185	376.0	-3.68063732339	-0.190646049449	-0.0370474250776	806.763388326	461.447261519	1732.75011234	464.539462494	-2.64886272671	-0.0400130321255
913.91215225	509.051279596	1798.96343185	376.0	-3.03899698891	-0.108887963903	-0.0211597287026	864.678782925	583.864934532	1744.29298732	295.749269863	-1.27662334965	-0.0192843406292
913.91215225	509.051279596	1798.96343185	376.0	-6.01629964425	0.0930165070242	0.0180754968955	947.012402095	390.307545293	1690.7324013	353.412453908	-2.47053821601	-0.037319308399
913.91215225	509.051279596	1798.96343185	376.0	5.71418357104	0.100566283545	0.0195426124262	963.191619934	474.971028574	1901.75950472	463.59685621	-0.261278216047	-0.00394680084663
913.91215225	509.051279596	1798.96343185	376.0	11.5761645579	0.242058374941	0.0470381606958	1071.34323709	610.511188087	2007.21439905	325.359973873	2.71768202073	0.0410525985004
913.91215225	509.051279596	1798.96343185	376.0	-22.2901455545	-0.401412789175	-0.0780048171735	706.210430983	399.592895119	1397.97186441	292.168538313	-5.8279104271	-0.0880349007115
913.91215225	509.051279596	1798.96343185	376.0	13.3821486802	0.164307661473	0.0319291996643	1015.13416803	565.773126216	2039.703393	458.79609875	1.98909912668	0.0300468146024
913.91215225	509.051279596	1798.96343185	376.0	6.44782869468	0.26370988409	0.0512456051477	1061.32982793	460.092872974	1914.95751221	393.534811309	0.674413272205	0.0101875116647
913.91215225	509.051279596	1798.96343185	376.0	-0.468427786189	-0.122021234936	-0.023711860656	843.114724242	481.436403314	1790.53658727	465.985459711	-1.89958901098	-0.0286946980511
913.91215225	509.051279596	1798.96343185	376.0	-2.99573868859	-0.330180067269	-0.0641624693488	760.910709147	618.922601808	1745.07118832	365.237877369	-1.72527873355	-0.0260616122892
913.91215225	509.051279596	1798.96343185	376.0	0.666913212822	0.0252156725658	0.00490005296653	934.032863668	559.709855395	1810.96095667	317.218237603	-0.347211429376	-0.00524488564012
913.91215225	509.051279596	1798.96343185	376.0	2.71804073071	0.111079428897	0.0215855866492	964.095688209	439.19115976	1847.85999065	444.573142684	-0.897381059354	-0.0135556051262
913.91215225	509.051279596	1798.96343185	376.0	-16.9948097738	-0.181430259233	-0.0352565602863	802.230052063	385.169282718	1493.2330187	305.833683924	-4.82853829649	-0.0729386449621
913.91215225	509.051279596	1798.96343185	376.0	-2.94195480931	0.230445470202	0.0447814749713	1032.61020395	406.846245414	1746.03874065	306.582291279	-1.3191294722	-0.0199264270725
913.91215225	509.051279596	1798.96343185	376.0	17.2673926044	0.3387960444	0.0658367750486	1120.7428015	534.042044774	2109.59751043	454.812664157	3.14003492459	0.047432551731
913.91215225	509.051279596	1798.96343185	376.0	5.96706267058	-0.168050690717	-0.0326565664044	839.356954456	628.141054728	1906.30870725	438.81069806	0.0358988731281	0.000542279050273
913.91215225	509.051279596	1798.96343185	376.0	4.70240642809	0.0380036666854	0.00738508874571	937.83372951	542.482659693	1883.5580039	403.241614701	0.0638660793599	0.000964744401207
913.91215225	509.051279596	1798.96343185	376.0	11.4758185029	0.169894412779	0.033014848966	1020.88380897	577.485925743	2005.40921022	407.039475503	1.99051153783	0.0300681501182
913.91215225	509.051279596	1798.96343185	376.0	2.57726315839	0.110298423538	0.021433817244	967.654687657	464.296031121	1845.32745361	413.37673483	-0.631784829175	-0.00954357747998
913.91215225	509.051279596	1798.96343185	376.0	5.42708081071	0.292835041445	0.0569053714428	1088.48503951	503.773703871	1896.59463105	304.335887668	1.16650018768	0.0176208487564
913.91215225	509.051279596	1798.96343185	376.0	4.65752640147	0.0758576429963	0.0147410888061	959.810762832	542.639385831	1882.75062864	380.300479974	0.274904398265	0.00415263441488
913.91215225	509.051279596	1798.96343185	376.0	7.67544448286	0.18747911061	0.036432007503	1027.44296282	546.137071291	1937.04187132	363.461837209	1.32187139304	0.0199678458164
913.91215225	509.051279596	1798.96343185	376.0	7.84806753084	0.209192861275	0.0406515470803	1049.19706808	594.409181285	1940.14729683	296.541047464	1.89589436939	0.0286388877551
913.91215225	509.051279596	1798.96343185	376.0	-16.6613571245	-0.344994972196	-0.0670413859689	734.798716065	444.599185939	1499.23170993	319.833807923	-4.70930447653	-0.071137529857
913.91215225	509.051279596	1798.96343185	376.0	-0.707480927152	-0.39791156187	-0.0773244387622	728.903410189	602.239922337	1786.23610868	455.092776153	-1.8226682121	-0.0275327524486
913.91215225	509.051279596	1798.96343185	376.0	-0.903171922175	0.27196719479	0.0528502127458	1062.77973568	428.076210309	1782.71569924	291.859753245	-0.621185987411	-0.00938347413008
913.91215225	509.051279596	1798.96343185	376.0	-1.07924110693	-0.097404345922	-0.0189281667163	856.14113674	484.164027302	1779.54827899	439.24311495	-1.82569332338	-0.0275784489936
913.91215225	509.051279596	1798.96343185	376.0	4.2671998949	0.305742645389	0.0594136504838	1082.48875588	421.30139055	1875.72879752	371.938651093	0.238145670194	0.00359736661925
913.91215225	509.051279596	1798.96343185	376.0	7.15198604838	0.106517796671	0.02069914432	973.930484565	521.01314139	1927.62504551	432.681419552	0.472730124322	0.00714093843386
913.91215225	509.051279596	1798.96343185	376.0	10.9044638472	0.282685878397	0.0549331283322	1074.97847227	473.062913228	1995.1307489	447.089363395	1.41047320696	0.021306241797
913.91215225	509.051279596	1798.96343185	376.0	-5.32001845511	-0.176917038927	-0.0343795256368	813.520536999	461.384660004	1703.25824527	428.353048268	-2.76345979507	-0.0417441056657
913.91215225	509.051279596	1798.96343185	376.0	2.22085854916	0.0877146821008	0.0170452161098	956.078487975	474.519564788	1838.91586502	408.317812256	-0.682231274492	-0.010305608376
913.91215225	509.051279596	1798.96343185	376.0	-5.67690682226	-0.0519581527811	-0.0100968038828	880.897737795	487.247695479	1696.83795405	328.692520779	-2.19442926543	-0.0331484783297
913.91215225	509.051279596	1798.96343185	376.0	-8.67725357695	-0.16308673947	-0.0316919431539	823.86165364	486.871923428	1642.86281311	332.12923604	-2.96670741073	-0.0448143113404
913.91215225	509.051279596	1798.96343185	376.0	8.43845142031	0.112256248132	0.021814272859	994.599613321	626.661462544	1950.76808711	329.507011247	1.80882859327	0.0273236947624
913.91215225	509.051279596	1798.96343185	376.0	7.08252164685	0.123483869086	0.0239960880462	993.628330152	577.972129116	1926.37540633	354.774947057	1.21842274152	0.0184051773644
913.91215225	509.051279596	1798.96343185	376.0	11.9561745899	0.256705236382	0.0498844221497	1064.87539471	513.78902538	2014.05064057	435.38622047	1.84497987917	0.0278697866944
913.91215225	509.051279596	1798.96343185	376.0	-2.37927972367	0.191224523358	0.037159837419	1006.45561869	398.26467188	1756.16105968	351.440769108	-1.4866617169	-0.022457125633
913.91215225	509.051279596	1798.96343185	376.0	-2.62204826501	0.172317155123	0.0334856500434	1003.05401939	446.520087255	1751.79374239	302.219635748	-1.18795371533	-0.0179449201712
913.91215225	509.051279596	1798.96343185	376.0	-15.5999673777	-0.410377358638	-0.0797468633186	710.773760293	478.454440617	1518.32572334	329.097522431	-4.4718494207	-0.0675505954788
913.91215225	509.051279596	1798.96343185	376.0	-16.9950665013	-0.429120255489	-0.0833890896792	701.927048314	467.511253964	1493.22840027	323.790097991	-4.74765591365	-0.0717168567017
913.91215225	509.051279596	1798.96343185	376.0	12.5073784917	0.328184236385	0.0637746281354	1105.27784574	476.611392475	2023.9665972	442.077358978	1.93091830765	0.0291679502667
913.91215225	509.051279596	1798.96343185	376.0	-6.0992633577	-0.217686977232	-0.0423021720232	798.246636036	495.458669045	1689.23991443	395.534609348	-2.70695128259	-0.0408905027582
913.91215225	509.051279596	1798.96343185	376.0	-16.2392411908	-0.2191258024	-0.0425817727166	785.460970525	394.215378604	1506.82542121	327.149072085	-4.7050922254	-0.0710739006858
913.91215225	509.051279596	1798.96343185	376.0	-3.48567878866	0.1159795571	0.0225378074427	968.583194891	443.556580408	1736.25734509	324.117569788	-1.58098935543	-0.0238820144325
913.91215225	509.051279596	1798.96343185	376.0	-3.88356493156	-0.139165698909	-0.0270434704448	838.609292995	510.341354394	1729.09951888	380.148871487	-2.06575547027	-0.0312047654119
913.91215225	509.051279596	1798.96343185	376.0	-23.2901979442	-0.43252433069	-0.0840505889409	692.461297853	388.802396219	1379.98128762	298.717593553	-6.02150349823	-0.0909592673449
913.91215225	509.051279596	1798.96343185	376.0	13.2960199624	0.26687430304	0.0518605330432	1074.81232994	535.737689024	2038.15396886	427.603949896	2.31135588193	0.0349147414189
913.91215225	509.051279596	1798.96343185	376.0	0.983249957761	-0.0663017689234	-0.0128841369847	874.311851725	499.152733645	1816.65173903	443.18715366	-1.33327018176	-0.0201400329571
913.91215225	509.051279596	1798.96343185	376.0	5.84460151008	-0.189462375691	-0.036817406858	827.014923412	616.964717812	1904.10567575	460.126034526	-0.210987213251	-0.00318711802494
913.91215225	509.051279596	1798.96343185	376.0	-5.2215309284	-0.237417267215	-0.0461362742354	804.471875243	616.657076324	1705.02999986	283.901048295	-1.82774773287	-0.0276094823696
913.91215225	509.051279596	1798.96343185	376.0	-7.71402522444	-0.404479120291	-0.0786006840829	713.069960112	479.721889601	1660.19093893	467.399089221	-3.4945705565	-0.0527880748716
913.91215225	509.051279596	1798.96343185	376.0	-6.09334306107	-0.430527194671	-0.0836624941062	707.377373801	528.227852242	1689.3464184	453.741192357	-3.03429736415	-0.0458353076156
913.91215225	509.051279596	1798.96343185	376.0	2.00245434074	-0.0438495917951	-0.00852110217549	903.052654791	609.702252497	1834.98685318	322.231945888	-0.0131310738956	-0.000198354590568
913.91215225	509.051279596	1798.96343185	376.0	6.83413515683	-0.0271091412863	-0.00526800258187	911.097290281	607.477556613	1921.9070242	403.332177306	0.657923199392	0.00993841690924
913.91215225	509.051279596	1798.96343185	376.0	1.86517003017	0.0496233830862	0.00964309815123	940.742890676	516.250025237	1832.51715863	375.524242718	-0.48180501549	-0.00727802138202
913.91215225	509.051279596	1798.96343185	376.0	16.9696891957	0.336589765676	0.0654080384136	1123.0246265	557.655015418	2104.24193497	423.562293054	3.36555919568	0.0508392627746
913.91215225	509.051279596	1798.96343185	376.0	2.08545637603	0.247311702731	0.0480590172427	1052.41833806	463.729837906	1836.48002944	320.331853477	0.0570041003333	0.000861089128901
913.91215225	509.051279596	1798.96343185	376.0	-4.19378607454	0.084012360613	0.0163257599326	954.905841527	474.306229878	1723.51875396	294.30668255	-1.58367801653	-0.0239226286485
913.91215225	509.051279596	1798.96343185	376.0	3.87164871784	0.166712343034	0.0323964910676	1002.04263754	468.149771759	1868.61297649	398.420567193	-0.121020071326	-0.00182809775416
913.91215225	509.051279596	1798.96343185	376.0	6.59367751944	0.0592436400849	0.0115125612291	948.204171419	532.73323172	1917.58127923	436.643876096	0.267627367072	0.00404270947238
913.91215225	509.051279596	1798.96343185	376.0	6.65279271094	0.0820694377215	0.0159482001013	976.162689297	621.191181802	1918.64473991	321.290868813	1.36146565077	0.0205659463863
913.91215225	509.051279596	1798.96343185	376.0	-2.7916785554	-0.509298815686	-0.0989698437011	685.962680451	632.583385614	1748.7421555	430.196089434	-2.10217343353	-0.0317548857029
913.91215225	509.051279596	1798.96343185	376.0	1.94292628366	-0.202838324107	-0.0394166972613	819.260482244	606.176648311	1833.9159652	408.478834642	-0.773774582749	-0.0116884378059
913.91215225	509.051279596	1798.96343185	376.0	2.47858263052	0.00218690584318	0.000424971986626	920.645107202	559.916852406	1843.552227	362.990267389	-0.202278023047	-0.00305555926052
913.91215225	509.051279596	1798.96343185	376.0	12.3840832596	0.352827787663	0.068563503238	1125.84685441	500.179746215	2021.74856106	395.721960425	2.37415836041	0.0358634193415
913.91215225	509.051279596	1798.96343185	376.0	13.7249123479	0.172389833763	0.0334997733703	1027.74629594	613.810583878	2045.86958604	404.31270622	2.64339306613	0.0399304088539
913.91215225	509.051279596	1798.96343185	376.0	-8.38478415947	-0.168296699267	-0.0327043721857	822.990770585	499.970520069	1648.12423098	325.162940324	-2.85717373042	-0.0431597240245
913.91215225	509.051279596	1798.96343185	376.0	-9.69403677036	-0.34964030929	-0.0679440943042	746.493640147	567.731226792	1624.57125528	310.346388338	-3.07992617874	-0.0465245646335
913.91215225	509.051279596	1798.96343185	376.0	-4.44125111943	-0.222098758242	-0.0431594944116	805.260895137	567.739776222	1719.06694829	346.066276932	-1.97131993327	-0.0297782467262
913.91215225	509.051279596	1798.96343185	376.0	11.3670647572	0.314892659172	0.0611917332243	1107.88212967	542.949678317	2003.4527701	352.620962116	2.47334305794	0.0373616776124
913.91215225	509.051279596	1798.96343185	376.0	3.14271556399	-0.0661704453521	-0.0128586174411	880.387292965	542.360355887	1855.49973561	432.752086757	-0.662238113232	-0.0100035968766
913.91215225	509.051279596	1798.96343185	376.0	0.771401237736	0.134022426155	0.0260440004188	984.346750737	477.839022897	1812.84065803	350.654884392	-0.576206219574	-0.00870402144371
913.91215225	509.051279596	1798.96343185	376.0	-0.937896155791	-0.0549374506694	-0.0106757580003	886.896713247	542.285189223	1782.09102297	352.909120505	-1.08271911246	-0.0163552736022
913.91215225	509.051279596	1798.96343185	376.0	8.44432906036	0.333154304543	0.064740440059	1117.83423845	523.977437388	1950.87382371	309.062147869	1.99264597178	0.0301003923229
913.91215225	509.051279596	1798.96343185	376.0	6.9097923379	0.110720376877	0.0215158136178	988.314777155	591.900632289	1923.26806922	343.052659777	1.26735658385	0.0191443592726
913.91215225	509.051279596	1798.96343185	376.0	7.9589865397	0.221554147383	0.0430536625307	1037.38862654	479.5314254	1942.14268924	425.222637302	0.789845910491	0.0119312071071
913.91215225	509.051279596	1798.96343185	376.0	-8.70642435175	-0.38784181926	-0.0753676290827	722.065238084	497.716880243	1642.33804154	422.555923209	-3.4241816685	-0.0517247986179
913.91215225	509.051279596	1798.96343185	376.0	10.8435645746	0.243765551901	0.0473699090362	1075.31719851	627.951079682	1994.03519325	290.766915058	2.72347053547	0.0411400383002
913.91215225	509.051279596	1798.96343185	376.0	14.0778782721	0.247175765582	0.0480326011624	1068.74746554	577.456198005	2052.21931394	406.015650399	2.73982645528	0.0413871065752
913.91215225	509.051279596	1798.96343185	376.0	7.95393119006	-0.104452399769	-0.0202977846423	871.670582538	625.000320074	1942.05174535	445.380842737	0.532173497635	0.00803887458663
913.91215225	509.051279596	1798.96343185	376.0	0.100999015327	-0.124063681091	-0.0241087604141	844.807981697	501.980023337	1800.7803672	453.992362164	-1.65114426091	-0.0249417562071
913.91215225	509.051279596	1798.96343185	376.0	5.54774419439	-0.0945062403659	-0.0183649903548	872.915853101	595.92276654	1898.7653212	429.926701555	0.0207923326125	0.000314083574207
913.91215225	509.051279596	1798.96343185	376.0	6.19609109285	-0.0237593363842	-0.00461704943339	908.915297447	581.056180384	1910.42884481	420.457366979	0.308279959011	0.00465679696392
913.91215225	509.051279596	1798.96343185	376.0	2.23515206684	0.103831460092	0.0201771201112	979.069407308	555.035137419	1839.17300017	305.068455447	0.211572161482	0.00319595410093
913.91215225	509.051279596	1798.96343185	376.0	1.08301136005	-0.371376301539	-0.0721679559928	741.396308464	611.595100144	1818.44641018	465.455001568	-1.48138491534	-0.0223774156396
913.91215225	509.051279596	1798.96343185	376.0	-5.39031146948	0.00416967970932	0.000810275885994	907.243333015	459.244581731	1701.99369965	335.505784901	-2.16721186554	-0.0327373393585
913.91215225	509.051279596	1798.96343185	376.0	2.07354155431	-0.138236066976	-0.0268628190782	850.300773437	594.859048866	1836.26568615	391.105863849	-0.580009703778	-0.00876147588789
913.91215225	509.051279596	1798.96343185	376.0	8.98857579331	0.135397695695	0.0263112506209	1002.89732999	592.964079437	1960.66462341	364.803213979	1.67691022574	0.0253309701774
913.91215225	509.051279596	1798.96343185	376.0	-21.5203311753	-0.415468133599	-0.0807361316749	701.723995265	411.680459591	1411.82054359	298.416088734	-5.66414177664	-0.0855610540278
913.91215225	509.051279596	1798.96343185	376.0	-1.76792607078	0.125275605572	0.024344268475	970.445829139	422.611106862	1767.15908833	374.10215233	-1.48843902531	-0.022483973192
913.91215225	509.051279596	1798.96343185	376.0	6.06799026915	0.268124039145	0.0521033888738	1077.15911033	532.823583155	1908.12435784	298.141664351	1.39441061357	0.0210636044346
913.91215225	509.051279596	1798.96343185	376.0	-9.50208222914	-0.0546014210291	-0.0106104588086	876.968967463	467.201753289	1628.02444728	283.853726528	-2.97193819575	-0.0448933262198
913.91215225	509.051279596	1798.96343185	376.0	-2.85442358077	-0.130383331119	-0.0253368307655	836.232979335	460.22683035	1747.61339544	451.153585753	-2.35960927445	-0.0356436446292
913.91215225	509.051279596	1798.96343185	376.0	-17.0790172679	-0.357306710261	-0.0694338729617	733.070201886	476.447221341	1491.71815668	282.200733451	-4.71334052745	-0.0711984973936
913.91215225	509.051279596	1798.96343185	376.0	2.00917849892	-0.30098161841	-0.0584884606316	771.657324037	600.209896481	1835.10781832	463.240597804	-1.23958298461	-0.0187248184986
913.91215225	509.051279596	1798.96343185	376.0	2.5414796813	-0.0880814874449	-0.0171164958113	881.056934663	623.902267054	1844.68372194	339.724520223	-0.00643974363668	-9.72770942096e-05
913.91215225	509.051279596	1798.96343185	376.0	12.0704908551	0.13494798874	0.0262238610066	996.824149903	561.705538959	2016.10714837	457.577459511	1.62208319856	0.0245027673499
913.91215225	509.051279596	1798.96343185	376.0	-6.81564795342	-0.301657843355	-0.0586198685105	770.010387717	584.643201133	1676.35241752	321.698828671	-2.43041459667	-0.03671321143
913.91215225	509.051279596	1798.96343185	376.0	0.0164253028378	-0.186354369706	-0.0362134414508	829.87001591	621.741768659	1799.25891704	347.647132468	-0.794525399756	-0.0120018942561
913.91215225	509.051279596	1798.96343185	376.0	15.8657138223	0.347784723134	0.0675835062445	1139.88124557	620.63504379	2084.38182171	323.865532354	3.81086508583	0.0575659378523
913.91215225	509.051279596	1798.96343185	376.0	-9.95187202461	-0.00173440343574	-0.000337039144139	894.611868854	392.321559454	1619.93289334	332.999465031	-3.33063586528	-0.0503117200193
913.91215225	509.051279596	1798.96343185	376.0	2.95861083063	0.12998218023	0.0252588768422	974.850663702	436.749130754	1852.18775878	440.587964324	-0.793808974154	-0.0119910721171
913.91215225	509.051279596	1798.96343185	376.0	-9.37774217755	-0.0677241752566	-0.0131605470767	863.655087352	422.170551555	1630.26127934	344.435640432	-3.22959456408	-0.0487854163759
913.91215225	509.051279596	1798.96343185	376.0	0.0392852560691	-0.20288586983	-0.0394259366167	817.11333257	589.163014333	1799.67015924	393.393812333	-1.15032271881	-0.0173764761149
913.91215225	509.051279596	1798.96343185	376.0	7.62524884047	0.236676630871	0.0459923495668	1047.7703343	483.567366453	1936.13887007	404.801169321	0.90632055792	0.0136906428689
913.91215225	509.051279596	1798.96343185	376.0	10.9523838635	0.299592543285	0.0582185276496	1096.75434354	535.859115463	1995.99281247	363.379353467	2.26754562722	0.034252955094
913.91215225	509.051279596	1798.96343185	376.0	-1.30497036616	-0.277120247057	-0.0538515831825	786.7577237	629.774497269	1775.48749216	358.955271193	-1.24380451497	-0.0187885878395
913.91215225	509.051279596	1798.96343185	376.0	7.86842332907	0.36874020689	0.0716556950816	1124.40301448	423.199387462	1940.5134902	392.911088256	1.08592795433	0.0164037455336
913.91215225	509.051279596	1798.96343185	376.0	5.68346905625	0.245312816423	0.047670582282	1065.16545739	548.176720952	1901.20696183	287.864783486	1.35045775256	0.0203996639359
913.91215225	509.051279596	1798.96343185	376.0	1.82232712582	-0.0168933258282	-0.00328280719554	900.417956293	496.539145088	1831.74643045	434.789329067	-1.03663492166	-0.0156591377895
913.91215225	509.051279596	1798.96343185	376.0	14.3295289452	0.373101187438	0.072503145635	1137.93194453	493.435966582	2056.74641753	425.378506419	2.6270344411	0.0396832997145
913.91215225	509.051279596	1798.96343185	376.0	10.5952246482	0.215127258297	0.0418047528754	1039.91576593	521.258325486	1989.56764879	428.393557367	1.52367434584	0.0230162287892
913.91215225	509.051279596	1798.96343185	376.0	-5.74493942144	-0.133314114523	-0.0259063572722	834.9554624	460.095673423	1695.61407247	400.56293665	-2.67663124854	-0.0404324962015
913.91215225	509.051279596	1798.96343185	376.0	6.47306054963	0.285253689453	0.055432119987	1088.06862895	531.806174378	1915.41142405	295.536620731	1.52821242447	0.0230847798258
913.91215225	509.051279596	1798.96343185	376.0	-0.00141974803973	0.22126000902	0.0429965038904	1034.1604537	452.21839842	1798.9378911	312.559038975	-0.498459439158	-0.00752959877882
913.91215225	509.051279596	1798.96343185	376.0	6.34734932772	0.354673179044	0.0689221101912	1116.07720167	428.043038407	1913.14992514	369.02968507	0.875481957677	0.0132248029861
913.91215225	509.051279596	1798.96343185	376.0	10.7524814974	0.282553203447	0.0549073461808	1081.15903078	509.29831184	1992.396642	401.939299376	1.84734123167	0.0279054566718
913.91215225	509.051279596	1798.96343185	376.0	0.0293151015441	0.217471316062	0.0422602635177	1031.49919402	450.839460922	1799.4907998	317.15214486	-0.524346557389	-0.00792064286087
913.91215225	509.051279596	1798.96343185	376.0	1.93216217826	0.0444349701369	0.0086348562256	937.272995416	513.235210185	1833.72232288	383.214117275	-0.531909692489	-0.00803488961464
913.91215225	509.051279596	1798.96343185	376.0	-8.22492116732	-0.468346062705	-0.0910116717266	688.816126334	496.890175068	1651.00010775	465.293806346	-3.55715195362	-0.0537334131967
913.91215225	509.051279596	1798.96343185	376.0	-2.33422759176	0.0918998727019	0.0178585061605	945.520275853	387.52094986	1756.97153105	423.930305341	-2.05567015048	-0.0310524191916
913.91215225	509.051279596	1798.96343185	376.0	-1.92491446324	-0.0440475100712	-0.00855956278103	879.169225321	448.277263621	1764.33492456	436.888435615	-2.02917436107	-0.0306521806808
913.91215225	509.051279596	1798.96343185	376.0	3.62078817944	0.191715832129	0.0372553113349	1027.98255621	527.677071164	1864.10008714	308.440459769	0.603238066667	0.00911235750252
913.91215225	509.051279596	1798.96343185	376.0	5.25970509005	0.024611363552	0.00478262020055	941.478524676	612.59556309	1893.58360304	339.509515273	0.80233757991	0.0121199030198
913.91215225	509.051279596	1798.96343185	376.0	-17.5519838362	-0.423658020714	-0.0823276371384	697.97480631	408.85711277	1483.20966107	376.377741989	-5.05651551878	-0.0763824096492
913.91215225	509.051279596	1798.96343185	376.0	-1.58773760887	0.285515599254	0.0554830157897	1069.58385384	415.632609291	1770.40061287	285.184149735	-0.782682616399	-0.0118230002477
913.91215225	509.051279596	1798.96343185	376.0	-2.54882115792	-0.268873279238	-0.0522489854718	776.285438953	513.979003911	1753.11107127	462.846628407	-2.34626161964	-0.0354420184235
913.91215225	509.051279596	1798.96343185	376.0	-0.150001749162	-0.0308135502532	-0.00598786440988	906.326602432	582.658315144	1796.26495523	307.280037656	-0.519590929801	-0.00784880558612
913.91215225	509.051279596	1798.96343185	376.0	10.7884633063	0.0458762706987	0.00891493795156	954.750198264	625.903641802	1993.04394158	412.390101518	1.71212804022	0.0258629613327
913.91215225	509.051279596	1798.96343185	376.0	-6.62790142478	-0.0400776052721	-0.00778810829229	879.557328502	433.170148182	1679.72990892	367.002432231	-2.68769987779	-0.0405996960391
913.91215225	509.051279596	1798.96343185	376.0	8.90087118856	0.256472806075	0.0498392549699	1078.87658509	594.089530433	1959.08684964	286.120734125	2.24714145473	0.0339447349657
913.91215225	509.051279596	1798.96343185	376.0	1.44028312544	0.381905053465	0.0742139629741	1129.32288609	390.846355935	1824.87359859	304.704356566	-0.0365182778531	-0.000551635617116
913.91215225	509.051279596	1798.96343185	376.0	-3.72056950972	-0.146370115639	-0.0284434736958	841.706038626	559.372486829	1732.03174691	330.953221455	-1.68574684279	-0.0254644538185
913.91215225	509.051279596	1798.96343185	376.0	2.74597700462	0.145584703098	0.028290847862	998.137030288	519.696452563	1848.36255401	330.529071155	0.167427141623	0.00252911090065
913.91215225	509.051279596	1798.96343185	376.0	12.7833217586	0.147656993188	0.0286935470634	1013.69288794	619.208538666	2028.93071566	396.02928905	2.45604978208	0.0371004498804
913.91215225	509.051279596	1798.96343185	376.0	5.57655672459	0.0381838418513	0.00742010140912	940.762532923	560.943371747	1899.28364808	397.577743407	0.368175346931	0.00556156113189
913.91215225	509.051279596	1798.96343185	376.0	-7.64732388907	-0.363694095237	-0.0706751059535	731.211548646	487.647025332	1661.39087157	442.532297588	-3.32984805579	-0.0502998195739
913.91215225	509.051279596	1798.96343185	376.0	-13.9247843397	-0.387393676994	-0.0752805435277	723.003715171	502.754777357	1548.46165361	322.703161084	-4.09232869563	-0.0618176540126
913.91215225	509.051279596	1798.96343185	376.0	-1.51832904387	-0.141541408868	-0.0275051319215	842.164969143	546.575214319	1771.64924757	382.90906411	-1.47478396803	-0.0222777034445
913.91215225	509.051279596	1798.96343185	376.0	1.19302668254	0.17976541425	0.0349330381365	1000.43372405	407.803099434	1820.4255456	412.188722116	-1.0160529408	-0.0153482317341
913.91215225	509.051279596	1798.96343185	376.0	7.58377160502	0.0955404510127	0.0185659640522	977.121885292	580.272739482	1935.39270977	377.998085001	1.1446307014	0.0172904939789
913.91215225	509.051279596	1798.96343185	376.0	-1.78858610926	-0.172217685945	-0.0334663206266	834.530987597	602.855899688	1766.78742179	329.400534508	-1.15492582542	-0.0174460094474
913.91215225	509.051279596	1798.96343185	376.0	-18.211472459	-0.24668611737	-0.0479374499358	772.093970229	388.718583399	1471.34570191	310.533148281	-5.0791522253	-0.0767243538565
913.91215225	509.051279596	1798.96343185	376.0	-6.79628703948	-0.0905659044171	-0.0175992818533	850.759601319	415.790828714	1676.70071328	410.15028325	-3.01266912183	-0.0455085970064
913.91215225	509.051279596	1798.96343185	376.0	6.35969757846	0.089751125394	0.0174409493576	971.645134443	566.512470288	1913.37206566	375.214460927	0.816552237468	0.0123346259436
913.91215225	509.051279596	1798.96343185	376.0	-5.78435478964	-0.136064960976	-0.026440917407	835.11021145	471.592857391	1694.90500441	388.201935571	-2.59917006708	-0.0392623877202
913.91215225	509.051279596	1798.96343185	376.0	4.99964726812	-0.0340769925378	-0.00662203508312	907.592926114	607.807732461	1888.90525792	373.504599346	0.415956977261	0.00628333802508
913.91215225	509.051279596	1798.96343185	376.0	-0.477929412923	0.101917518698	0.0198051921295	954.272808222	408.102658913	1790.36565648	427.990189342	-1.60383638977	-0.0242271357972
913.91215225	509.051279596	1798.96343185	376.0	1.96822576563	0.0365095703319	0.0070947474411	929.711266145	493.845475331	1834.37109363	410.814352149	-0.774678533175	-0.0117020926461
913.91215225	509.051279596	1798.96343185	376.0	4.44346377059	0.0807089242277	0.0156838173781	971.408785032	594.210520914	1878.89972019	313.280414241	0.788922006525	0.0119172508539
913.91215225	509.051279596	1798.96343185	376.0	11.0497340398	0.324233097594	0.0630068203641	1107.17577916	501.006480886	1997.74410654	389.561846496	2.0550947078	0.031043726704
913.91215225	509.051279596	1798.96343185	376.0	-10.1584794338	-0.13019918545	-0.0253010465312	840.756235538	488.942041262	1616.2161016	286.5178248	-3.14069097875	-0.0474424619147
913.91215225	509.051279596	1798.96343185	376.0	-16.2838366252	-0.319817493577	-0.0621487550675	744.04969804	429.657353244	1506.02316566	332.316114374	-4.6793318957	-0.0706847718384
913.91215225	509.051279596	1798.96343185	376.0	12.0236013744	0.314355366911	0.061087323535	1109.46833984	556.214473451	2015.26362376	349.580810474	2.67562923981	0.040417360118
913.91215225	509.051279596	1798.96343185	376.0	10.8371146486	0.306951719207	0.0596486045874	1106.70335231	567.1219589	1993.91916144	320.093850236	2.5680975133	0.0387930137961
913.91215225	509.051279596	1798.96343185	376.0	-11.7989142975	-0.00821550936696	-0.00159648452526	892.656918574	401.956900038	1586.70527828	292.091459667	-3.60605183976	-0.0544720821716
913.91215225	509.051279596	1798.96343185	376.0	15.050301619	0.242942133637	0.0472098977142	1069.08200935	598.358423796	2069.71285435	402.272421206	3.03559035824	0.0458548392483
913.91215225	509.051279596	1798.96343185	376.0	0.511283558024	-0.261329119785	-0.0507829614817	785.105324381	558.972467435	1808.16123609	464.083444272	-1.62097568035	-0.0244860374675
913.91215225	509.051279596	1798.96343185	376.0	-9.62774664968	-0.356652317998	-0.0693067077338	730.756324462	455.784667544	1625.76379031	439.222798302	-3.74677546747	-0.0565978167292
913.91215225	509.051279596	1798.96343185	376.0	-9.7122162051	-0.27716942757	-0.0538611402195	759.52283263	402.528530635	1624.24421389	462.192850629	-3.96131966771	-0.0598386656754
913.91215225	509.051279596	1798.96343185	376.0	2.70836930555	0.190146280289	0.0369503070908	1010.49567964	431.398990681	1847.68600525	405.79133493	-0.528392992306	-0.00798176725538
913.91215225	509.051279596	1798.96343185	376.0	5.47741440989	0.158046387291	0.0307124732396	994.100452397	453.725898157	1897.50011409	449.673763536	-0.183881673339	-0.00277766878155
913.91215225	509.051279596	1798.96343185	376.0	-3.12835237867	0.241259236022	0.0468828674742	1040.16056241	410.199591307	1742.68551653	292.325362818	-1.27908577392	-0.0193215373704
913.91215225	509.051279596	1798.96343185	376.0	8.86721680314	0.228048446809	0.0443156717468	1043.53395967	492.391795635	1958.48141956	422.555664256	1.08355693731	0.0163679295666
913.91215225	509.051279596	1798.96343185	376.0	3.98691291369	0.360995817764	0.0701507613221	1117.47800483	408.648786919	1870.68653722	344.559745472	0.399035280113	0.00602772326454
913.91215225	509.051279596	1798.96343185	376.0	-2.06355771663	-0.280750607504	-0.0545570554807	774.859463423	547.726204529	1761.84078313	439.255115177	-2.04167597441	-0.0308410268038
913.91215225	509.051279596	1798.96343185	376.0	6.07645374276	0.143791258785	0.0279423355586	1000.23165079	542.716396325	1908.27661263	365.328565512	0.834934075636	0.012612297215
913.91215225	509.051279596	1798.96343185	376.0	15.1632941911	0.208488770118	0.0405147240805	1047.49989535	599.193954569	2071.74554941	425.051699487	2.84652844811	0.0429989191557
913.91215225	509.051279596	1798.96343185	376.0	-13.7184297936	-0.383301103415	-0.0744852513437	717.726019246	438.855573926	1552.17389644	395.592303264	-4.36272362296	-0.0659021695312
913.91215225	509.051279596	1798.96343185	376.0	-13.3757267826	-0.409266807766	-0.0795310547544	706.826645012	438.093699878	1558.33899828	413.418653393	-4.36920367401	-0.0660000554986
913.91215225	509.051279596	1798.96343185	376.0	-2.16290109415	-0.0536107793408	-0.0104179516791	870.271581108	420.791339582	1760.0536321	468.990711405	-2.36103591375	-0.0356651950718
913.91215225	509.051279596	1798.96343185	376.0	7.04464121208	0.205969592544	0.0400251831605	1045.75307421	584.301405251	1925.69395116	295.63947169	1.67896967676	0.0253620797094
913.91215225	509.051279596	1798.96343185	376.0	-11.8626721555	-0.358137217413	-0.0695952618371	735.441752051	502.397649831	1585.55829773	347.718895847	-3.73759402282	-0.0564591242118
913.91215225	509.051279596	1798.96343185	376.0	7.60707879124	0.174382052234	0.0338869125988	1023.86028323	572.926621799	1935.81199753	339.025092506	1.51323877371	0.0228585917479
913.91215225	509.051279596	1798.96343185	376.0	-0.81824459722	0.256562532014	0.0498566910249	1051.59844232	422.019672719	1784.24351076	310.625395719	-0.729573469524	-0.0110207472738
913.91215225	509.051279596	1798.96343185	376.0	-7.30915045221	-0.439399378506	-0.0853865873506	704.779520522	537.830153773	1667.47448803	424.864813738	-3.10817653659	-0.0469513071992
913.91215225	509.051279596	1798.96343185	376.0	-6.46134782173	-0.227299658537	-0.0441701629493	790.922706263	473.201468011	1682.72614733	418.601973054	-2.94782222758	-0.0445290366704
913.91215225	509.051279596	1798.96343185	376.0	-1.7356351066	-0.288128009525	-0.0559906742178	780.430166187	620.584607979	1767.73999097	366.725216802	-1.41281845113	-0.0213416684461
913.91215225	509.051279596	1798.96343185	376.0	-4.30979711492	-0.183285332682	-0.035617048714	809.307454912	453.191095166	1721.43175776	458.933207684	-2.75522524343	-0.0416197166681
913.91215225	509.051279596	1798.96343185	376.0	14.3551230038	0.344156985918	0.0668785437073	1133.39357193	588.708421977	2057.20684528	335.104851371	3.38302304978	0.0511030672173
913.91215225	509.051279596	1798.96343185	376.0	4.61672227398	-0.134618455181	-0.0261598241704	851.395949669	591.453781064	1882.0165773	439.166846572	-0.330269237933	-0.00498896129809
913.91215225	509.051279596	1798.96343185	376.0	0.803896687456	0.172058041992	0.0334352977055	1001.21522828	440.54967628	1813.42523928	371.660334721	-0.751450995456	-0.0113512234963
913.91215225	509.051279596	1798.96343185	376.0	6.22588503374	0.198961978343	0.0386634236966	1028.60265869	509.080040178	1910.96482691	373.282128047	0.808899034819	0.0122190186529
913.91215225	509.051279596	1798.96343185	376.0	-7.64387557242	-0.179757611461	-0.034931521854	813.412796611	470.117803099	1661.45290552	377.922305812	-2.97362888959	-0.0449188654017
913.91215225	509.051279596	1798.96343185	376.0	8.3518539671	-0.051488656384	-0.0100055686716	899.367157447	619.953554339	1949.2102306	429.889518809	0.816071499239	0.0123273640368
913.91215225	509.051279596	1798.96343185	376.0	14.1870844734	0.29095591625	0.0565402091431	1084.44436559	500.876719248	2054.18389357	468.862808725	2.11952040944	0.0320169246139
913.91215225	509.051279596	1798.96343185	376.0	-13.4959888531	-0.415176958069	-0.0806795487891	708.079969495	472.514206218	1556.17552761	375.581351899	-4.19847789662	-0.0634211162632
913.91215225	509.051279596	1798.96343185	376.0	6.33789878368	0.00309528213235	0.000601492835668	922.499131011	572.232208279	1912.97991331	418.248574022	0.375172852402	0.00566726363145
913.91215225	509.051279596	1798.96343185	376.0	-5.27462740053	-0.170787254876	-0.0331883511224	830.655620838	567.647527654	1704.07481374	305.771665252	-1.95089218453	-0.0294696704612
913.91215225	509.051279596	1798.96343185	376.0	8.14202039487	-0.12611307136	-0.0245070095919	861.808031208	635.528225597	1945.43540136	448.099144559	0.551560959121	0.00833173654262
913.91215225	509.051279596	1798.96343185	376.0	5.4179328411	0.194076751867	0.0377140986916	1024.41843417	501.582775908	1896.43006242	370.428852343	0.599294448646	0.00905278623332
913.91215225	509.051279596	1798.96343185	376.0	9.81548399141	0.0339328012858	0.00659401501861	941.62863583	585.851271637	1975.54039951	448.060492043	1.06066722167	0.0160221634694
913.91215225	509.051279596	1798.96343185	376.0	11.1785626651	0.198244366568	0.0385239732935	1029.54896326	523.377233275	2000.0616864	447.135489867	1.48824251543	0.0224810047647
913.91215225	509.051279596	1798.96343185	376.0	5.05943267302	0.103738844405	0.0201591225039	976.549889573	544.483234288	1889.98077549	368.947651632	0.500680480295	0.00756314924917
913.91215225	509.051279596	1798.96343185	376.0	-16.5712653379	-0.412773498778	-0.0802124949043	702.356115767	408.721831528	1500.85242822	389.774480927	-4.91922688933	-0.0743085632829
913.91215225	509.051279596	1798.96343185	376.0	-4.67354666472	-0.36794696288	-0.0715015473921	742.345282126	603.971235672	1714.88803638	368.571518579	-2.16093638884	-0.0326425436381
913.91215225	509.051279596	1798.96343185	376.0	1.77160570604	-0.0207268238181	-0.00402775433699	901.928101813	520.685540715	1830.83397065	408.220328126	-0.805423840185	-0.0121665232656
913.91215225	509.051279596	1798.96343185	376.0	12.797454274	0.319626015354	0.0621115459297	1120.18280633	605.400584002	2029.18495444	303.601564115	3.16530032896	0.0478142043649
913.91215225	509.051279596	1798.96343185	376.0	-0.20907320272	0.241523144027	0.0469341515794	1037.91981508	400.076954245	1795.20228138	357.205512056	-0.92646954553	-0.0139950082406
913.91215225	509.051279596	1798.96343185	376.0	-5.67963801316	0.0149523126533	0.00290561847129	912.630422422	455.108907931	1696.78882093	329.049490575	-2.20449026157	-0.0333004571235
913.91215225	509.051279596	1798.96343185	376.0	4.77955559387	0.0530609253223	0.0103111009177	952.34687883	578.192493345	1884.94588918	354.406517009	0.542536981737	0.00819542268485
913.91215225	509.051279596	1798.96343185	376.0	0.964314488642	-0.134839991066	-0.0262028742842	855.518865668	617.390650675	1816.31109686	343.401580522	-0.490632273831	-0.00741136365303
913.91215225	509.051279596	1798.96343185	376.0	-1.16150701412	-0.035379424373	-0.006875131048	890.81559736	497.375894654	1778.0683454	389.87685339	-1.43871457381	-0.0217328485469
913.91215225	509.051279596	1798.96343185	376.0	8.93673935268	0.280585408655	0.0545249531004	1076.03727463	484.550415296	1959.7321048	399.144414878	1.34788258206	0.0203607640794
913.91215225	509.051279596	1798.96343185	376.0	-3.86144413557	-0.31430720309	-0.0610779640671	763.064980731	576.472531067	1729.49746391	389.959952108	-2.1097130287	-0.0318687768685
913.91215225	509.051279596	1798.96343185	376.0	9.26027568121	0.189871643332	0.0368969380747	1038.11473252	603.54230829	1965.55240504	323.895364233	2.09651960478	0.0316694804347
913.91215225	509.051279596	1798.96343185	376.0	-3.96898930627	-0.429621314333	-0.0834864582847	711.962276925	568.661588255	1727.56276561	446.938900432	-2.51112275525	-0.0379323679041
913.91215225	509.051279596	1798.96343185	376.0	-1.51561616356	-0.0200760402279	-0.00390129036687	893.861694863	461.249647643	1771.6980513	416.586708791	-1.75626148525	-0.0265296296865
913.91215225	509.051279596	1798.96343185	376.0	4.79310964799	0.285868165691	0.0555515285059	1065.38841101	399.147767351	1885.18972166	420.653543304	-0.0941038145005	-0.00142150777191
913.91215225	509.051279596	1798.96343185	376.0	-0.697146502265	0.0493175473386	0.00958366640858	922.237065094	394.660120095	1786.4220212	469.524836015	-2.02787431961	-0.0306325425922
913.91215225	509.051279596	1798.96343185	376.0	-5.37348506232	-0.0287346868896	-0.00558388785261	879.518837223	391.03877328	1702.29640056	431.738790056	-2.8499958946	-0.0430512975016
913.91215225	509.051279596	1798.96343185	376.0	-7.85126172596	-0.285341506563	-0.0554491851074	765.19255961	481.939349002	1657.72210446	410.590195846	-3.19669001354	-0.0482883687846
913.91215225	509.051279596	1798.96343185	376.0	21.4346971829	0.323437127884	0.0628521430012	1122.3463508	619.528523145	2184.56579589	442.690921947	4.32652815028	0.0653554101251
913.91215225	509.051279596	1798.96343185	376.0	-11.2804906755	-0.38950111696	-0.0756900732529	728.639043874	563.009577935	1596.03152966	304.382907852	-3.42658714903	-0.0517611351817
913.91215225	509.051279596	1798.96343185	376.0	2.35273465434	0.106171260437	0.0206318034274	958.594678979	422.16658631	1841.28826793	460.527002637	-1.15403342479	-0.0174325290754
913.91215225	509.051279596	1798.96343185	376.0	-10.2627649498	-0.465637814213	-0.0904853894701	686.93616506	467.243006859	1614.3400433	460.160871383	-3.95670257077	-0.0597689210086
913.91215225	509.051279596	1798.96343185	376.0	-0.325159757624	0.0148593732984	0.00288755796704	929.844845107	568.81990928	1793.11392671	294.449172325	-0.474894461096	-0.00717363234284
913.91215225	509.051279596	1798.96343185	376.0	3.75619346274	0.0732919605552	0.0142425107958	966.004632266	587.263635922	1866.53597867	313.267710482	0.58834408673	0.00888737291132
913.91215225	509.051279596	1798.96343185	376.0	-5.59155309603	-0.350691501717	-0.0681483679979	746.929554499	577.241905028	1698.37343638	374.201976849	-2.42051263339	-0.0365636349455
913.91215225	509.051279596	1798.96343185	376.0	-15.0915940176	-0.18035940825	-0.0350484664303	805.662877513	408.720692935	1527.47117419	313.087603738	-4.41426375046	-0.066680721306
913.91215225	509.051279596	1798.96343185	376.0	9.41876895675	0.350373726016	0.0680866160155	1124.31099187	495.854454969	1968.40364111	348.23819427	1.96518150671	0.0296855212494
913.91215225	509.051279596	1798.96343185	376.0	-0.139948012422	0.0306838262945	0.0059626557121	939.785911241	573.94298379	1796.44581828	282.716923248	-0.342076196639	-0.00516731414862
913.91215225	509.051279596	1798.96343185	376.0	10.7367651877	0.347289057672	0.0674871857116	1111.9371061	438.904775473	1992.11391134	441.272029761	1.41901989859	0.0214353459002
913.91215225	509.051279596	1798.96343185	376.0	5.73086232029	0.351761567531	0.0683563092754	1122.85304097	475.277667378	1902.05954932	303.928840973	1.25479553006	0.0189546152576
913.91215225	509.051279596	1798.96343185	376.0	17.3193492844	0.290295275631	0.0564118296991	1099.28158269	601.523245292	2110.53219211	409.727364122	3.57256325096	0.0539662122502
913.91215225	509.051279596	1798.96343185	376.0	13.7459693155	0.205363205123	0.0399073465066	1042.84822861	580.166275417	2046.24839318	423.233889158	2.47372155081	0.0373673950274
913.91215225	509.051279596	1798.96343185	376.0	-4.8360986478	0.140810428797	0.0273630837149	973.932526351	384.071264884	1711.96378564	353.95999441	-2.17176240992	-0.0328060786998
913.91215225	509.051279596	1798.96343185	376.0	11.6404796428	0.16477730811	0.0320204640711	1014.63559479	558.912054675	2008.37140391	434.823754445	1.75044243836	0.0264417286761
913.91215225	509.051279596	1798.96343185	376.0	-4.16912150431	-0.16296127355	-0.0316675619024	821.628572278	471.757934829	1723.96246055	430.575953448	-2.50767274229	-0.0378802529046
913.91215225	509.051279596	1798.96343185	376.0	3.6532688824	0.262219715596	0.0509560271271	1065.2973527	483.760046806	1864.68440311	315.627003604	0.559289006358	0.00844847441629
913.91215225	509.051279596	1798.96343185	376.0	7.23880128855	0.177427108446	0.0344786452481	1022.69188664	554.368394708	1929.18681993	352.126538579	1.29610463204	0.0195786198193
913.91215225	509.051279596	1798.96343185	376.0	1.37108502501	0.239107598703	0.0464647490679	1040.27211647	424.212218432	1823.62875007	359.144415162	-0.484402509413	-0.00731725845035
913.91215225	509.051279596	1798.96343185	376.0	-3.93069245612	-0.0852578852254	-0.0165677973621	861.686736158	476.937988224	1728.25171194	389.62698756	-2.15424291839	-0.0325414338126
913.91215225	509.051279596	1798.96343185	376.0	3.18940434	0.293848494527	0.0571023114121	1075.52865864	424.921892296	1856.33964962	355.88909868	0.0717688319844	0.00108412132907
913.91215225	509.051279596	1798.96343185	376.0	11.9570613523	0.0244026777444	0.00474206718701	941.953040891	624.425509464	2014.0665931	447.688042742	1.67142885214	0.025248169972
913.91215225	509.051279596	1798.96343185	376.0	-1.96934624405	-0.370912730995	-0.072077872327	735.756129956	558.555853161	1763.53561307	469.223629953	-2.23548260187	-0.0337686193635
913.91215225	509.051279596	1798.96343185	376.0	-8.23848120842	-0.156987337639	-0.0305066726854	830.267859616	512.368769332	1650.75616757	308.119538619	-2.73801091715	-0.041359681528
913.91215225	509.051279596	1798.96343185	376.0	-3.60114148064	-0.171733797113	-0.0333722885957	814.56887546	450.799944109	1734.18021348	468.811393911	-2.67038916564	-0.040338204919
913.91215225	509.051279596	1798.96343185	376.0	-3.41377820123	0.0794925898403	0.0154474523592	943.631880517	420.856685386	1737.55081036	373.062244458	-1.91945803528	-0.0289948343698
913.91215225	509.051279596	1798.96343185	376.0	3.1463499095	0.281869589697	0.0547745024674	1060.71505352	385.455811632	1855.56511616	409.394251009	-0.455818555162	-0.00688547666408
913.91215225	509.051279596	1798.96343185	376.0	4.77266735128	0.234875103152	0.0456422664501	1038.62805546	434.126564356	1884.82197222	412.067352403	-0.00228034456744	-3.44462925595e-05
913.91215225	509.051279596	1798.96343185	376.0	-0.465114693888	-0.296652038082	-0.0576471119475	777.12366448	626.748186739	1790.59618859	386.724337367	-1.23319585706	-0.0186283362094
913.91215225	509.051279596	1798.96343185	376.0	0.14445205877	0.128345961117	0.0249409174343	972.551183673	426.04627411	1801.56207156	402.964613777	-1.21260605871	-0.0183173120651
913.91215225	509.051279596	1798.96343185	376.0	9.58557077584	0.131538441976	0.0255612984796	999.923613273	590.009106622	1971.40434484	381.471624942	1.69292483798	0.025572882749
913.91215225	509.051279596	1798.96343185	376.0	7.95505296237	0.158638307354	0.0308274985142	1018.49693167	599.568791729	1942.07192562	324.006202222	1.72698830137	0.0260874365765
913.91215225	509.051279596	1798.96343185	376.0	-12.0720214289	-0.192708342256	-0.0374481815499	806.403620866	462.414955799	1581.79218086	312.973604191	-3.69894357659	-0.0558752806131
913.91215225	509.051279596	1798.96343185	376.0	-4.01142492216	0.200536128521	0.0389693215159	1014.88456239	412.051353384	1726.7993644	299.863448623	-1.57818640981	-0.0238396738642
913.91215225	509.051279596	1798.96343185	376.0	3.02886248057	-0.199878939878	-0.0388416128795	817.107957268	579.986244458	1853.45156027	456.357358546	-0.918960434249	-0.0138815775566
913.91215225	509.051279596	1798.96343185	376.0	-5.77456045688	-0.204338201992	-0.039708162066	797.333602402	437.77984718	1695.08120088	459.967751294	-3.09694493928	-0.0467816456084
913.91215225	509.051279596	1798.96343185	376.0	-11.1050492821	-0.457415513224	-0.0888875851583	688.924352207	454.399079733	1599.18765617	455.864224233	-4.11130159783	-0.0621042537437
913.91215225	509.051279596	1798.96343185	376.0	0.223666772673	-0.0473033135871	-0.0091922490453	886.843745483	515.147548076	1802.9871153	400.995821737	-1.1611849568	-0.0175405582598
913.91215225	509.051279596	1798.96343185	376.0	0.773087759929	0.0540443834241	0.0105022120917	929.161411751	424.240243352	1812.87099794	459.46934284	-1.55467339278	-0.023484492338
913.91215225	509.051279596	1798.96343185	376.0	9.7142695695	0.110434542067	0.0214602685711	982.732980621	563.03731745	1973.71958907	427.949291001	1.26053601721	0.0190413295651
913.91215225	509.051279596	1798.96343185	376.0	-10.1596324013	-0.0709488493593	-0.0137871840962	859.245671177	402.050692195	1616.19536014	354.898996766	-3.47851947452	-0.0525456113976
913.91215225	509.051279596	1798.96343185	376.0	-8.413289076	-0.305100745235	-0.0592889127934	764.16741534	548.585700325	1647.61143795	334.858322288	-2.88854334596	-0.0436335852864
913.91215225	509.051279596	1798.96343185	376.0	-0.372186365836	0.13802279793	0.0268213754237	982.736119433	452.568306597	1792.26793523	356.963509197	-0.956572935103	-0.0144497422221
913.91215225	509.051279596	1798.96343185	376.0	1.16365600732	-0.133710760232	-0.0259834357233	844.328991209	535.121318005	1819.89717789	440.446868676	-1.25820360945	-0.0190060968195
913.91215225	509.051279596	1798.96343185	376.0	14.7629008032	0.330582465541	0.0642406656707	1128.02631901	614.373223593	2064.54261878	322.143076173	3.55343128203	0.0536772096983
913.91215225	509.051279596	1798.96343185	376.0	2.46721200798	-0.00684703551203	-0.00133055489934	908.138659344	511.763984025	1843.34767366	423.445030287	-0.756028844108	-0.0114203752886
913.91215225	509.051279596	1798.96343185	376.0	-3.60822331185	-0.128413325249	-0.0249540080158	854.472471217	583.586545529	1734.05281393	295.993797181	-1.43902241865	-0.0217374987712
913.91215225	509.051279596	1798.96343185	376.0	1.14378976872	-0.160742211093	-0.0312363410596	828.955001359	522.110748936	1819.53979152	468.474041227	-1.51273570985	-0.0228509925959
913.91215225	509.051279596	1798.96343185	376.0	-1.93288440058	-0.109056358836	-0.021192452164	859.65756227	551.603278925	1764.1915483	352.930707105	-1.35687148131	-0.020496548056
913.91215225	509.051279596	1798.96343185	376.0	12.544961027	0.277768668932	0.0539775882106	1090.89087612	590.916262523	2024.64269326	342.83555462	2.85920818287	0.0431904559346
913.91215225	509.051279596	1798.96343185	376.0	-14.8083098447	-0.418797749235	-0.0813831615304	698.55360638	396.671218903	1532.56735287	437.342527583	-4.79740821404	-0.0724684020247
913.91215225	509.051279596	1798.96343185	376.0	-19.8217882093	-0.376488692494	-0.0731614248919	719.124026843	423.631583141	1442.37671042	299.621100439	-5.33032180857	-0.0805184563228
913.91215225	509.051279596	1798.96343185	376.0	-14.2195747215	-0.391016398945	-0.0759845314701	717.085273895	462.449665016	1543.15848244	363.623543532	-4.31351093797	-0.0651587754981
913.91215225	509.051279596	1798.96343185	376.0	11.2997588638	0.275890274996	0.0536125680132	1094.37695858	619.321119378	2002.24196169	288.543883734	2.85492061057	0.0431256889815
913.91215225	509.051279596	1798.96343185	376.0	3.77279511661	0.203323490108	0.0395109774792	1029.06613204	492.735628504	1866.83463635	345.032875809	0.348330220809	0.00526178581282
913.91215225	509.051279596	1798.96343185	376.0	1.71774825906	-0.0687140809274	-0.013352911179	888.719858992	605.070241886	1829.86509488	336.074993999	-0.207560138723	-0.00313534952753
913.91215225	509.051279596	1798.96343185	376.0	2.6690516604	-0.104107663762	-0.02023079358	873.335532653	629.624892971	1846.97869519	344.018269569	-0.00869744534788	-0.000131381349666
913.91215225	509.051279596	1798.96343185	376.0	-4.7055350058	0.191177545893	0.0371507084907	1007.49149519	402.160589011	1714.31257782	304.660493616	-1.80638067706	-0.0272867171762
913.91215225	509.051279596	1798.96343185	376.0	3.89263838304	-0.0370885172515	-0.00720725170064	909.595743332	629.294141214	1868.99057289	330.100688345	0.470185210996	0.00710249563438
913.91215225	509.051279596	1798.96343185	376.0	-15.9092249998	-0.251349255576	-0.0488436174847	772.103516849	407.170315095	1512.76229181	333.488459866	-4.63701282663	-0.0700455109763
913.91215225	509.051279596	1798.96343185	376.0	-14.0150521622	-0.379937176807	-0.0738315539851	726.228529272	503.193108205	1546.83776849	317.416131016	-4.0984890387	-0.0619107105543
913.91215225	509.051279596	1798.96343185	376.0	-6.08614284231	-0.409062407592	-0.0794913345495	724.825772287	606.289928688	1689.4759477	358.360246727	-2.43562013319	-0.0367918449122
913.91215225	509.051279596	1798.96343185	376.0	9.38687122017	0.163851976538	0.0318406483751	1010.23922757	533.282786051	1967.82981249	424.307798869	1.21210809765	0.0183097899948
913.91215225	509.051279596	1798.96343185	376.0	-0.894427925569	0.137557648147	0.0267309848712	979.561013594	434.461559732	1782.87300054	368.850427214	-1.20366770837	-0.0181822916672
913.91215225	509.051279596	1798.96343185	376.0	8.52115032808	0.0347064739572	0.00674435949421	947.257804693	616.662536163	1952.25581022	388.335469365	1.30049975151	0.0196450113521
913.91215225	509.051279596	1798.96343185	376.0	-18.1244077962	-0.349296108123	-0.067877207175	733.771731861	451.580560247	1472.91196335	287.559671245	-4.95715693011	-0.0748815246239
913.91215225	509.051279596	1798.96343185	376.0	6.28205017276	0.339018419652	0.0658799882728	1118.03344044	497.820230104	1911.97521722	296.121546681	1.47000766656	0.0222055538755
913.91215225	509.051279596	1798.96343185	376.0	-7.01957954956	-0.476075308155	-0.0925136626807	692.617273091	564.851571139	1672.68376268	415.21491845	-2.96957737825	-0.0448576643241
913.91215225	509.051279596	1798.96343185	376.0	-7.74771060189	-0.0968090994996	-0.0188124950446	843.485945987	385.181577213	1659.58495131	430.917428113	-3.38588688086	-0.0511463275054
913.91215225	509.051279596	1798.96343185	376.0	-3.05299924211	-0.151513447668	-0.0294429552406	844.395489384	596.815193014	1744.04109191	302.830409508	-1.32826439948	-0.0200644169106
913.91215225	509.051279596	1798.96343185	376.0	-7.78051945887	0.0687673782667	0.0133632682213	936.872046842	413.493188325	1658.99473197	308.629496806	-2.65513342468	-0.0401077556598
913.91215225	509.051279596	1798.96343185	376.0	18.0427804355	0.24819988911	0.0482316146735	1073.58855954	610.799881305	2123.54645397	439.158013119	3.48780005604	0.0526858014507
913.91215225	509.051279596	1798.96343185	376.0	-3.86681501028	-0.165965452029	-0.0322513509578	830.123989131	547.177517638	1729.40084383	352.099337065	-1.86395871476	-0.0281564760538
913.91215225	509.051279596	1798.96343185	376.0	-7.66220507933	0.0741231295288	0.01440402828	942.445353861	429.50241832	1661.1231644	289.175392214	-2.52237312076	-0.0381023130024
913.91215225	509.051279596	1798.96343185	376.0	12.4871902027	0.297394551922	0.0577914014617	1093.26704924	526.028787016	2023.60341726	404.307580999	2.3195860473	0.0350390641586
913.91215225	509.051279596	1798.96343185	376.0	6.64809849901	0.113587340629	0.0220729383266	975.129248213	502.145193932	1918.56029276	441.285850611	0.238386474823	0.0036010041514
913.91215225	509.051279596	1798.96343185	376.0	7.28944107457	0.269205213242	0.0523134887762	1068.33620712	480.728205023	1930.09781116	381.033399017	1.04659347199	0.0158095690632
913.91215225	509.051279596	1798.96343185	376.0	14.1794485416	0.206098004782	0.0400501369573	1044.94516751	591.033512331	2054.04652595	418.067846108	2.64481105215	0.0399518285824
913.91215225	509.051279596	1798.96343185	376.0	8.9479692046	0.0392856894601	0.00763421870582	951.329158832	626.025747491	1959.93412573	382.579219406	1.47780159649	0.022323286956
913.91215225	509.051279596	1798.96343185	376.0	-2.75947180492	0.0661479990899	0.0128542555558	940.862857504	452.893557303	1749.32154316	355.565128357	-1.60528565045	-0.0242490279524
913.91215225	509.051279596	1798.96343185	376.0	8.98353732281	0.312108960532	0.0606507890656	1083.66531694	409.735694049	1960.57398317	467.172972181	0.61468196617	0.00928522607508
913.91215225	509.051279596	1798.96343185	376.0	6.94849367314	0.282459007912	0.0548890415686	1064.08324922	406.723562078	1923.96429209	453.157480788	0.184232124021	0.00278296259851
913.91215225	509.051279596	1798.96343185	376.0	-10.9444554317	-0.465145729699	-0.0903897648073	701.787843624	609.348595008	1602.07668081	290.940242182	-3.28884964531	-0.0496805082373
913.91215225	509.051279596	1798.96343185	376.0	-11.6405850446	-0.263800085561	-0.0512631336108	778.464570182	508.47869806	1589.55356364	302.610295399	-3.53781130439	-0.0534412583745
913.91215225	509.051279596	1798.96343185	376.0	2.24004662996	0.0167945547239	0.00326361343256	918.332548823	492.181883952	1839.26105158	428.7466188	-0.868098580334	-0.0131132716063
913.91215225	509.051279596	1798.96343185	376.0	-0.205157736035	-0.0231869287376	-0.00450581592257	893.821124066	473.4732828	1795.2727192	427.978312331	-1.51189814488	-0.0228383405571
913.91215225	509.051279596	1798.96343185	376.0	-4.41672695253	0.00974947889558	0.00189457421212	902.535392353	407.22764418	1719.50812909	409.745092552	-2.45184394986	-0.0370369176716
913.91215225	509.051279596	1798.96343185	376.0	12.0450163815	0.150751293996	0.0292948492026	1010.22345033	584.865295776	2015.64887191	420.560125807	2.01180798823	0.0303898487648
913.91215225	509.051279596	1798.96343185	376.0	3.14875628537	-0.123135405897	-0.0239283726966	851.533913268	549.431365986	1855.60840598	454.643126723	-0.87000095143	-0.0131420083298
913.91215225	509.051279596	1798.96343185	376.0	-11.6501458331	-0.039762703305	-0.0077269147503	874.697075582	394.760327409	1589.38156855	319.92416556	-3.67523053243	-0.0555170775291
913.91215225	509.051279596	1798.96343185	376.0	12.0034491266	0.250888944471	0.0487541672117	1078.224357	619.742480519	2014.90109219	316.934254671	2.88171982244	0.043530510913
913.91215225	509.051279596	1798.96343185	376.0	-9.36258044819	-0.249839462897	-0.0485502259807	789.215398033	543.472237614	1630.53403331	297.84639766	-2.96580170972	-0.0448006300562
913.91215225	509.051279596	1798.96343185	376.0	6.6977785338	0.144009870125	0.0279848173581	995.283452582	513.428173742	1919.45401842	410.742392091	0.572059310134	0.00864137930716
913.91215225	509.051279596	1798.96343185	376.0	-3.29768353846	-0.0721531867681	-0.014021217794	880.533297515	559.232008964	1739.63931089	299.874004412	-1.36998368937	-0.0206946176642
913.91215225	509.051279596	1798.96343185	376.0	-4.91367223371	0.130225725927	0.0253062040277	975.645870666	433.397558205	1710.5682652	301.52483633	-1.83561208192	-0.0277282791831
913.91215225	509.051279596	1798.96343185	376.0	-16.5112879569	-0.266296868021	-0.0517483225848	769.314073288	440.556491093	1501.93139938	292.060834995	-4.64372710696	-0.0701469351505
913.91215225	509.051279596	1798.96343185	376.0	5.95678307843	-0.0538823396935	-0.010470722832	889.537019154	561.809961741	1906.12378114	454.776800246	-0.109695107671	-0.00165702579563
913.91215225	509.051279596	1798.96343185	376.0	17.6110703443	0.284453288303	0.0552765814814	1097.85872319	618.063347978	2115.7801473	399.85807613	3.72616024156	0.0562864084828
913.91215225	509.051279596	1798.96343185	376.0	-6.51671392311	-0.277660853158	-0.053956636836	770.40724601	496.852900024	1681.73013141	414.469985377	-2.9166655833	-0.0440583924969
913.91215225	509.051279596	1798.96343185	376.0	1.35322078752	0.220486614127	0.0428462133943	1036.20995972	468.30512992	1823.30737897	318.79228933	-0.146302411701	-0.00221000621905
913.91215225	509.051279596	1798.96343185	376.0	-3.73647444558	-0.0143469978745	-0.00278799025933	896.550565244	456.811722832	1731.74562293	378.383334854	-2.03024770498	-0.030668394335
913.91215225	509.051279596	1798.96343185	376.0	-12.0542351723	-0.425907009802	-0.0827646734943	713.007572352	561.038295599	1582.11214911	308.066281156	-3.60771786429	-0.0544972487053
913.91215225	509.051279596	1798.96343185	376.0	8.85631713893	-0.0883057979608	-0.017160085107	880.379346812	626.539798168	1958.28533858	451.366193604	0.726125735235	0.0109686666954
913.91215225	509.051279596	1798.96343185	376.0	12.1816238837	0.206482562273	0.040124866357	1044.28500725	582.45711531	2018.10639092	391.364268354	2.34665539158	0.0354479666402
913.91215225	509.051279596	1798.96343185	376.0	13.3854800112	0.276363832123	0.0537045923285	1093.4963675	615.86784021	2039.76332242	330.399114715	3.15690933597	0.0476874522049
913.91215225	509.051279596	1798.96343185	376.0	5.03122653489	0.106137591427	0.0206252606736	967.979256078	483.787656602	1889.47335738	437.706444702	-0.18350524177	-0.00277198250408
913.91215225	509.051279596	1798.96343185	376.0	-4.19938598796	-0.354782123195	-0.0689432808384	743.04759628	559.739199261	1723.41801356	420.631218019	-2.3970012527	-0.0362084781375
913.91215225	509.051279596	1798.96343185	376.0	-11.3491942358	-0.157865555058	-0.0306773328912	813.698360681	388.029218688	1594.79557773	393.067998365	-3.94333599412	-0.0595670089747
913.91215225	509.051279596	1798.96343185	376.0	-7.7654964875	-0.387085643762	-0.0752206847575	721.563011451	490.587096767	1659.26498973	447.114881517	-3.37622374543	-0.0510003586922
913.91215225	509.051279596	1798.96343185	376.0	-8.79362905404	-0.405448294792	-0.0787890195866	728.03866121	620.054623948	1640.76926083	292.675975673	-2.78632320422	-0.042089474384
913.91215225	509.051279596	1798.96343185	376.0	-6.27134072902	-0.120568105489	-0.0234294802739	835.851123558	418.483892052	1686.14430544	431.809289835	-3.03398944222	-0.0458306562269
913.91215225	509.051279596	1798.96343185	376.0	-1.01994119929	0.245621040773	0.0477304781914	1047.20617812	436.50267328	1780.61506264	296.906211243	-0.687715013007	-0.0103884443052
913.91215225	509.051279596	1798.96343185	376.0	-3.31422500109	0.0410937107291	0.00798556368619	928.303064119	463.544962312	1739.34173603	347.493709597	-1.69413132241	-0.0255911075893
913.91215225	509.051279596	1798.96343185	376.0	-3.82917068209	0.26492854521	0.0514824223105	1052.81009086	394.632725815	1730.07805153	282.635234854	-1.42861196214	-0.02158024112
913.91215225	509.051279596	1798.96343185	376.0	7.2425740788	0.289636073651	0.0562837298195	1074.1712403	437.960232365	1929.25469105	417.12321838	0.660927541219	0.00998379971631
913.91215225	509.051279596	1798.96343185	376.0	13.682495599	0.270189420217	0.0525047454755	1074.05900801	518.842142011	2045.10652424	452.205374216	2.15949939443	0.0326208367738
913.91215225	509.051279596	1798.96343185	376.0	4.93819883708	0.377360244479	0.0733307898327	1123.57245496	382.089099695	1887.79982312	382.138268457	0.31934309707	0.00482391385302
913.91215225	509.051279596	1798.96343185	376.0	1.83647415387	0.154091004675	0.0299438407842	981.851651213	389.494107833	1832.00093031	460.655171264	-1.30490062744	-0.0197114898405
913.91215225	509.051279596	1798.96343185	376.0	3.68233860852	0.0641804089547	0.0124719022454	958.696218457	575.805142366	1865.20735685	330.705996027	0.427947095374	0.00646445763404
913.91215225	509.051279596	1798.96343185	376.0	6.60752015259	0.378145493248	0.0734833838414	1140.16417063	472.742565101	1917.83030314	304.923567415	1.49871366211	0.022639179186
913.91215225	509.051279596	1798.96343185	376.0	-0.529571824694	-0.373148452212	-0.0725123303949	742.814701657	629.838202301	1789.43662837	416.783724416	-1.48173769145	-0.0223827445838
913.91215225	509.051279596	1798.96343185	376.0	-4.29970133455	-0.27548761911	-0.0535343216305	777.879899328	551.416042896	1721.61337716	392.317434935	-2.2382644726	-0.03381064158
913.91215225	509.051279596	1798.96343185	376.0	-14.1551009291	-0.263046893592	-0.0511167690618	769.23914662	428.403733389	1544.31834239	346.67546238	-4.29064931621	-0.0648134337796
913.91215225	509.051279596	1798.96343185	376.0	12.033985538	0.239903790814	0.046619469649	1055.757687	523.71570202	2015.45043107	435.977042046	1.86010933027	0.0280983282519
913.91215225	509.051279596	1798.96343185	376.0	13.9543529816	0.248313644249	0.0482537202193	1072.81010385	598.608517118	2049.99713914	378.578518171	2.94941212961	0.0445530533174
913.91215225	509.051279596	1798.96343185	376.0	7.99742863374	0.078905246784	0.0153333165146	974.771111478	626.308726264	1942.83424845	341.754410713	1.57943416572	0.0238585221408
913.91215225	509.051279596	1798.96343185	376.0	-5.51855516388	-0.0753752988776	-0.0146473569525	865.887094271	469.129496141	1699.68664248	364.670052069	-2.38311656137	-0.0359987395978
913.91215225	509.051279596	1798.96343185	376.0	9.32384046895	0.314888717743	0.0611909673034	1112.8306778	569.453288578	1966.69591233	284.41194595	2.37533125841	0.035881136834
913.91215225	509.051279596	1798.96343185	376.0	-2.23787352397	-0.238221343445	-0.0462925269034	805.499660444	629.380859942	1758.7049055	323.824385112	-1.24748638297	-0.0188442051808
913.91215225	509.051279596	1798.96343185	376.0	-15.6272610126	-0.33602161751	-0.0652976326293	731.713039147	383.649455778	1517.83472083	402.472225904	-4.8349816373	-0.0730359763942
913.91215225	509.051279596	1798.96343185	376.0	-4.5271033103	-0.134736861085	-0.0261828334794	837.508860552	485.215170741	1717.52249877	394.798467478	-2.33448135719	-0.0352640688397
913.91215225	509.051279596	1798.96343185	376.0	-0.128489382934	0.0657706014341	0.0127809174959	948.753067075	506.049359779	1796.65195483	341.849527978	-0.762453536196	-0.0115174250181
913.91215225	509.051279596	1798.96343185	376.0	7.67285687515	0.244867220071	0.0475839914635	1045.0316815	437.389566866	1936.99532121	454.574072844	0.385284564077	0.0058200085208
913.91215225	509.051279596	1798.96343185	376.0	6.29688124598	0.224099503141	0.0435482905443	1047.74808834	527.685559187	1912.24202281	336.808375278	1.1605385178	0.0175307933202
913.91215225	509.051279596	1798.96343185	376.0	-3.75851834898	-0.24032959776	-0.0467022148775	804.047450961	625.062994267	1731.34906117	302.23861594	-1.52788148005	-0.0230797806654
913.91215225	509.051279596	1798.96343185	376.0	-9.73287635756	-0.410593471136	-0.079788859529	721.418331879	579.88064132	1623.87254531	322.573572108	-3.12483911854	-0.047203007833
913.91215225	509.051279596	1798.96343185	376.0	-12.7156322144	-0.211738260278	-0.0411461834975	793.304244514	430.550189849	1570.21385818	346.359423819	-3.98483859289	-0.0601939364484
913.91215225	509.051279596	1798.96343185	376.0	1.29310037656	-0.277554484251	-0.0539359666247	779.524455686	575.567637705	1822.22583476	467.133741366	-1.45301012269	-0.021948793394
913.91215225	509.051279596	1798.96343185	376.0	-13.2489977047	-0.31256215736	-0.060738856852	751.245539256	465.183925505	1560.61880805	344.189343291	-4.05369454924	-0.0612340566351
913.91215225	509.051279596	1798.96343185	376.0	-12.054010457	-0.211541497139	-0.0411079473648	795.965951048	451.297906396	1582.11619165	334.852334209	-3.77925838351	-0.0570884952193
913.91215225	509.051279596	1798.96343185	376.0	7.00740290097	0.328455403299	0.0638273228331	1111.79125723	504.279580374	1925.02404756	308.953209955	1.58814371471	0.0239900863249
913.91215225	509.051279596	1798.96343185	376.0	-12.507921356	-0.121833275628	-0.0236753353338	831.259706932	385.709610764	1573.95050057	356.981182871	-4.02772701541	-0.0608417978159
913.91215225	509.051279596	1798.96343185	376.0	-9.82086575685	-0.181568369699	-0.0352833986979	809.231881707	443.415486958	1622.28964819	369.642279525	-3.44192530251	-0.0519928293431
913.91215225	509.051279596	1798.96343185	376.0	-7.43607153096	-0.305311889849	-0.0593299436162	754.995230901	471.907055396	1665.19122424	438.288937941	-3.27873024634	-0.0495276472256
913.91215225	509.051279596	1798.96343185	376.0	-14.2794478489	-0.31060373837	-0.0603582857307	744.716593212	401.173053169	1542.08138678	396.191740394	-4.52961384666	-0.0684231698891
913.91215225	509.051279596	1798.96343185	376.0	-2.35149466979	0.134529848654	0.0261426056459	986.612759988	485.392750441	1756.66090263	284.655392206	-0.992448043185	-0.0149916622838
913.91215225	509.051279596	1798.96343185	376.0	2.7383520325	-0.207264223646	-0.0402767632426	814.079539229	584.281997776	1848.22538355	449.863846541	-0.93475996792	-0.0141202412073
913.91215225	509.051279596	1798.96343185	376.0	10.6280879311	0.388222296503	0.0754415655856	1137.29091271	424.293776225	1990.15884723	428.574158298	1.51937665714	0.0229513090202
913.91215225	509.051279596	1798.96343185	376.0	2.22267377378	0.0847265536985	0.0164645459966	969.514760747	565.855035971	1838.94852025	303.578723527	0.21576765845	0.00325933018807
913.91215225	509.051279596	1798.96343185	376.0	-15.1239648526	-0.419501262537	-0.081519872238	708.493039498	492.6811078	1526.8888347	325.714687405	-4.35272681075	-0.0657511602832
913.91215225	509.051279596	1798.96343185	376.0	-14.4878297483	-0.355056670442	-0.0689966324217	730.361097028	444.378998759	1538.33267261	363.592576819	-4.39085060232	-0.0663270483734
913.91215225	509.051279596	1798.96343185	376.0	0.784175017641	0.15331610801	0.0297932584552	996.132846222	478.220550186	1813.07045365	338.717057247	-0.473045125281	-0.00714569675651
913.91215225	509.051279596	1798.96343185	376.0	-3.50481941389	-0.167140998461	-0.0324797898291	835.054939264	587.10130294	1735.91301224	313.756770034	-1.5202960335	-0.0229651968807
913.91215225	509.051279596	1798.96343185	376.0	-6.63323407969	0.142425506073	0.0276769347207	978.270512146	403.284702251	1679.6339764	298.078762006	-2.29878015246	-0.034724775717
913.91215225	509.051279596	1798.96343185	376.0	-3.9775634291	-0.329964492764	-0.0641205776844	760.798039695	616.665801869	1727.40852028	349.944678714	-1.87423901257	-0.0283117675615
913.91215225	509.051279596	1798.96343185	376.0	-6.38599778368	0.0764211958284	0.014850601599	937.543439169	390.476470691	1684.08166696	356.061757099	-2.58135482444	-0.0389932752937
913.91215225	509.051279596	1798.96343185	376.0	6.53200837813	-0.0318237267335	-0.00618416765129	905.540456413	588.335057511	1916.47187393	422.59636001	0.380183648535	0.00574295541593
913.91215225	509.051279596	1798.96343185	376.0	-16.1865459251	-0.443106709222	-0.0861070169494	698.991197673	494.210634466	1507.77338977	314.571557636	-4.54085789609	-0.0685930195784
913.91215225	509.051279596	1798.96343185	376.0	-3.54403561723	-0.205099711154	-0.0398561428592	816.776172771	592.216773512	1735.20752708	326.214580797	-1.61078367087	-0.0243320796203
913.91215225	509.051279596	1798.96343185	376.0	4.22236398828	0.250147931554	0.0486101693653	1060.69169103	502.715598917	1874.92221595	311.514926003	0.759584972757	0.0114740932441
913.91215225	509.051279596	1798.96343185	376.0	4.64026767505	0.327837595443	0.0637072668952	1098.28553351	427.584528537	1882.44015046	356.570088414	0.490936296852	0.00741595614579
913.91215225	509.051279596	1798.96343185	376.0	-12.6548412165	-0.330571893474	-0.0642386112464	741.668630498	451.191943341	1571.307466	378.446892164	-4.07217710114	-0.0615132492619
913.91215225	509.051279596	1798.96343185	376.0	12.5837443777	0.28814661893	0.0559942905034	1089.49452471	539.958732131	2025.34039156	395.887134715	2.4274172317	0.0366679340136
913.91215225	509.051279596	1798.96343185	376.0	-16.9543983045	-0.460979305338	-0.0895801215193	689.93354453	476.164724594	1493.96000626	327.861737134	-4.73261501553	-0.0714896528026
913.91215225	509.051279596	1798.96343185	376.0	12.4310145781	0.30346886169	0.0589717958979	1106.47744388	583.567274144	2022.59283831	332.54812029	2.90429159219	0.0438714742023
913.91215225	509.051279596	1798.96343185	376.0	13.932093109	0.09880368446	0.019200094143	981.933400033	605.572540869	2049.59669217	462.090751265	2.09484225851	0.0316441428777
913.91215225	509.051279596	1798.96343185	376.0	-14.2589295066	-0.246789267632	-0.0479574946817	774.195141075	407.758052121	1542.45050425	360.497311053	-4.38360395682	-0.0662175824293
913.91215225	509.051279596	1798.96343185	376.0	-8.53716442534	-0.45943802256	-0.0892806106801	693.500675834	507.529961499	1645.38296572	444.352328384	-3.49175676092	-0.0527455704066
913.91215225	509.051279596	1798.96343185	376.0	2.60140208261	0.0643740645956	0.0125095345114	937.913132524	444.658542425	1845.76170403	463.190029079	-1.10706945298	-0.0167231035194
913.91215225	509.051279596	1798.96343185	376.0	-12.2190584106	-0.220563306618	-0.0428611167155	792.46118102	457.431223101	1579.14703932	329.254635203	-3.79049646897	-0.0572582548183
913.91215225	509.051279596	1798.96343185	376.0	14.2571194872	0.289814085428	0.0563183220808	1097.77929483	588.238329661	2055.44379786	369.426173361	3.11042726856	0.0469853061716
913.91215225	509.051279596	1798.96343185	376.0	1.46696243137	0.0260277170194	0.00505785406518	921.893962685	480.999311362	1825.35354955	422.460275498	-1.01964738236	-0.0154025284344
913.91215225	509.051279596	1798.96343185	376.0	7.06014091979	0.307142770365	0.0596857307354	1101.70486881	528.228928892	1925.97278523	296.038987529	1.69168036661	0.0255540840878
913.91215225	509.051279596	1798.96343185	376.0	-13.4706533555	-0.491245060257	-0.0954615352229	688.127854619	578.913530275	1556.63130395	289.589919056	-3.86163136643	-0.0583328000972
913.91215225	509.051279596	1798.96343185	376.0	16.2686672563	0.307129583869	0.0596831682606	1103.2019634	553.739682185	2091.63080664	434.689161047	3.0686931963	0.0463548821193
913.91215225	509.051279596	1798.96343185	376.0	-15.5108994797	-0.435629877522	-0.0846540764714	705.310307072	525.576265451	1519.92802225	289.041449732	-4.34003655956	-0.065559464646
913.91215225	509.051279596	1798.96343185	376.0	10.8016980665	0.289512874154	0.0562597889923	1098.61115416	588.083124311	1993.28203008	306.587751611	2.63956536795	0.0398725886398
913.91215225	509.051279596	1798.96343185	376.0	9.75399376601	0.308337488522	0.0599178951656	1091.57859216	470.032908977	1974.43421284	412.822711701	1.44389653692	0.0218111259353
913.91215225	509.051279596	1798.96343185	376.0	-5.87839284438	-0.0683307044829	-0.013278411287	875.113286955	507.2934045	1693.2132942	310.80660274	-2.1412765201	-0.0323455667689
913.91215225	509.051279596	1798.96343185	376.0	-8.62612848712	-0.31699992669	-0.0616012294383	757.835772432	540.464407172	1643.78253478	345.482355175	-2.99018798026	-0.045169002723
913.91215225	509.051279596	1798.96343185	376.0	-13.4503932939	-0.156444623605	-0.0304012094063	818.98632193	422.36635817	1556.99577505	315.643094949	-4.04945244715	-0.0611699765431
913.91215225	509.051279596	1798.96343185	376.0	12.0277385327	0.289382852656	0.0562345224749	1098.46108458	590.24846904	2015.33804973	326.628496106	2.83608969294	0.0428412340324
913.91215225	509.051279596	1798.96343185	376.0	-1.06876811031	0.329624204695	0.0640544509706	1095.75714532	398.730538844	1779.73668437	285.249000203	-0.636961843815	-0.00962178011805
913.91215225	509.051279596	1798.96343185	376.0	5.72382432257	-0.194467934489	-0.0377901155244	825.400164686	623.357920411	1901.93293831	453.174853216	-0.175671082482	-0.00265364172933
913.91215225	509.051279596	1798.96343185	376.0	-4.50771431136	-0.138919799791	-0.026995685929	844.079186127	548.640112034	1717.87129977	325.152001611	-1.85889524726	-0.0280799886294
913.91215225	509.051279596	1798.96343185	376.0	10.9852348934	0.0891360698335	0.0173214282615	969.622479111	561.548576431	1996.58379048	465.412734939	1.21604944518	0.0183693269664
913.91215225	509.051279596	1798.96343185	376.0	-0.108100319827	-0.259441781281	-0.0504162031249	787.491245145	570.687642103	1797.01874662	438.839859374	-1.56126236777	-0.0235840236823
913.91215225	509.051279596	1798.96343185	376.0	-1.33021219551	-0.139203886643	-0.0270508913025	854.558977286	623.580189216	1775.03340088	296.89423438	-0.807070609931	-0.0121913989415
913.91215225	509.051279596	1798.96343185	376.0	12.7748049625	0.174280509703	0.0338671802766	1026.98461535	600.252705387	2028.77750161	401.540180872	2.40886935933	0.0363877546726
913.91215225	509.051279596	1798.96343185	376.0	-15.5030751426	-0.430912050405	-0.0837372814623	700.252416165	458.969861351	1520.06877922	360.846501703	-4.55561657009	-0.0688159602732
913.91215225	509.051279596	1798.96343185	376.0	10.2490278217	0.282826239936	0.0549604041851	1087.99044768	547.990857367	1983.33969448	347.358389435	2.20471755241	0.0333038905198
913.91215225	509.051279596	1798.96343185	376.0	-3.35412437404	-0.0495464994777	-0.00962815769097	877.441317144	455.793344209	1738.6239609	405.389299544	-2.13394400645	-0.0322348037228
913.91215225	509.051279596	1798.96343185	376.0	-10.922852026	-0.378710191827	-0.0735931192823	726.707841465	503.784679987	1602.46531818	371.972796733	-3.63322700733	-0.0548825831923
913.91215225	509.051279596	1798.96343185	376.0	0.523516580298	-0.115080576263	-0.0223631123714	855.972108242	549.59203027	1808.38130369	402.817165173	-1.09737778827	-0.0165767037503
913.91215225	509.051279596	1798.96343185	376.0	2.26930045277	0.255230840874	0.0495979092253	1057.94213909	466.139472742	1839.78731715	315.705705318	0.148196221505	0.00223861361791
913.91215225	509.051279596	1798.96343185	376.0	15.794481372	0.358830711614	0.069730025576	1127.24478947	489.376143912	2083.10037598	466.479442595	2.60437670991	0.0393410379141
913.91215225	509.051279596	1798.96343185	376.0	3.54774130768	0.229712878679	0.0446391136182	1030.7428494	405.742872881	1862.78600063	426.300278343	-0.499767210723	-0.00754935363629
913.91215225	509.051279596	1798.96343185	376.0	-1.01274543414	-0.183286012793	-0.0356171808769	815.337891537	501.849648778	1780.74451183	463.556971513	-2.00176668105	-0.0302381673874
913.91215225	509.051279596	1798.96343185	376.0	-3.62976786512	-0.307467350035	-0.0597488049037	760.676311175	530.299945745	1733.66523529	442.688978372	-2.43507294528	-0.0367835792338
913.91215225	509.051279596	1798.96343185	376.0	-1.83098292283	0.157719065085	0.0306488661262	997.461152419	467.051012208	1766.02471862	301.512553994	-0.951820484073	-0.0143779529316
913.91215225	509.051279596	1798.96343185	376.0	-6.72845189816	-0.150913104738	-0.0293262931865	832.09017043	504.175125231	1677.92104267	341.655747007	-2.53363994868	-0.0382725067777
913.91215225	509.051279596	1798.96343185	376.0	10.1162410916	0.043248407374	0.00840427659814	950.387868296	607.391693904	1980.95090976	423.171347562	1.4109033678	0.0213127396949
913.91215225	509.051279596	1798.96343185	376.0	3.65062992097	-0.167985758835	-0.0326439484715	834.824748373	593.93457571	1864.63692916	435.877605074	-0.562694506938	-0.00849991702323
913.91215225	509.051279596	1798.96343185	376.0	6.31833485643	0.331316183012	0.0643832458244	1112.50079051	496.012503584	1912.62796541	304.11467132	1.42512912171	0.0215276302373
913.91215225	509.051279596	1798.96343185	376.0	8.22528820152	0.11555605316	0.0224555097474	996.125836657	623.484045001	1946.93335876	327.323477097	1.76690537012	0.0266904134459
913.91215225	509.051279596	1798.96343185	376.0	-17.3410584827	-0.389989384599	-0.0757849561987	712.980565813	419.843698411	1487.00413105	354.179866824	-4.94507620232	-0.0746990362888
913.91215225	509.051279596	1798.96343185	376.0	-11.618550403	-0.358471526432	-0.0696602266676	739.745934778	541.940682432	1589.94995879	308.263341576	-3.52703128759	-0.0532784182416
913.91215225	509.051279596	1798.96343185	376.0	12.680104779	0.315014546139	0.0612154189932	1100.12026812	497.938303857	2027.07387994	429.015307965	2.12239722383	0.0320603810246
913.91215225	509.051279596	1798.96343185	376.0	6.27364974378	0.268847056499	0.0522438897199	1080.40738646	549.188256108	1911.82409658	282.228454012	1.55382611759	0.0234716936191
913.91215225	509.051279596	1798.96343185	376.0	3.63511256349	0.276088752187	0.0536511372303	1069.32355504	455.858227935	1864.35777757	339.175994598	0.356312343294	0.00538236168118
913.91215225	509.051279596	1798.96343185	376.0	16.8112509431	0.31588843663	0.0613852383658	1113.17551463	582.292839592	2101.39168875	405.923334528	3.47874393364	0.0525490020188
913.91215225	509.051279596	1798.96343185	376.0	-13.7559135733	-0.276923715262	-0.0538133920057	759.347945436	398.517068252	1551.49957695	393.634563258	-4.42200539379	-0.0667976645588
913.91215225	509.051279596	1798.96343185	376.0	-9.97867414647	-0.343920143715	-0.0668325191829	735.159748017	446.037704918	1619.45073297	438.253280032	-3.82370044893	-0.0577598255125
913.91215225	509.051279596	1798.96343185	376.0	-3.16782609036	-0.0744885239138	-0.0144750337959	866.568619994	472.103232752	1741.9753989	403.303546151	-2.06588365821	-0.0312067017857
913.91215225	509.051279596	1798.96343185	376.0	-4.27904126012	-0.368400028002	-0.0715895895845	739.212276134	578.470408269	1721.98504434	404.30235994	-2.29980292795	-0.0347402254977
913.91215225	509.051279596	1798.96343185	376.0	-1.58508793516	-0.180497016415	-0.0350752072318	818.117276499	512.422555517	1770.44827953	439.908447514	-1.94578082284	-0.0293924595595
913.91215225	509.051279596	1798.96343185	376.0	-12.0627851747	-0.116938515007	-0.0227241575995	842.240307005	449.389217421	1581.95833769	290.328813265	-3.63592613941	-0.0549233555802
913.91215225	509.051279596	1798.96343185	376.0	-11.1594979938	-0.424268916544	-0.082446349892	704.438793431	474.312091472	1598.20814376	419.457258855	-3.92189908981	-0.0592431886678
913.91215225	509.051279596	1798.96343185	376.0	-7.147837807	-0.181992972678	-0.0353659099647	812.295020263	470.144373394	1670.37644353	387.937049873	-2.91766689373	-0.0440735180322
913.91215225	509.051279596	1798.96343185	376.0	-10.9080207592	-0.451143833808	-0.087668836729	698.804197994	525.427441964	1602.73212725	378.500487292	-3.63223806497	-0.054867644486
913.91215225	509.051279596	1798.96343185	376.0	9.80315504711	0.358315807226	0.0696299664255	1134.14423706	523.071142465	1975.31860631	318.103226781	2.30540319305	0.0348248216473
913.91215225	509.051279596	1798.96343185	376.0	5.02655577548	0.0141024227201	0.00274046302372	923.499400642	537.912079443	1889.38933213	427.977852043	-0.0906350445316	-0.00136910943401
913.91215225	509.051279596	1798.96343185	376.0	1.73285728519	0.0448338113145	0.00871236131257	942.643573557	544.792514658	1830.13690073	342.700812518	-0.237995222169	-0.00359509399047
913.91215225	509.051279596	1798.96343185	376.0	1.10194334968	-0.0217681451252	-0.00423010981835	903.238781571	532.5387276	1818.78698975	383.009480575	-0.765332502518	-0.0115609139353
913.91215225	509.051279596	1798.96343185	376.0	8.70179423729	0.21926772334	0.0426093516012	1042.45402243	518.351863741	1955.50552809	394.699641919	1.32305443866	0.0199857165961
913.91215225	509.051279596	1798.96343185	376.0	-10.8151020217	-0.144524535325	-0.0280848300282	829.760762108	460.590363073	1604.40370136	314.052576178	-3.41222947522	-0.0515442518916
913.91215225	509.051279596	1798.96343185	376.0	11.0264520196	-0.0108151606627	-0.00210166355669	921.871368918	622.455847347	1997.32527151	452.998055243	1.34106858363	0.0202578335895
913.91215225	509.051279596	1798.96343185	376.0	1.26922267724	0.297523736956	0.0578165054325	1077.04613534	417.242941892	1821.79628368	327.507206445	-0.250852585168	-0.00378931397535
913.91215225	509.051279596	1798.96343185	376.0	-11.1893610699	-0.317112634526	-0.0616231314664	743.066839393	412.737419708	1597.67091794	441.86665884	-4.12459831566	-0.0623051105084
913.91215225	509.051279596	1798.96343185	376.0	-0.381613291964	-0.0756648164295	-0.0147036176505	877.471168069	554.134361403	1792.09834827	360.4928188	-0.990604074589	-0.0149638077733
913.91215225	509.051279596	1798.96343185	376.0	-1.0013772186	0.118566826511	0.0230405803558	974.432360099	472.144318271	1780.94902187	334.372343498	-0.952504671381	-0.0143882880873
913.91215225	509.051279596	1798.96343185	376.0	-1.99571214741	-0.051829567154	-0.0100718163922	893.32877316	571.811083527	1763.06130011	297.921443422	-0.988067631099	-0.0149254929169
913.91215225	509.051279596	1798.96343185	376.0	0.902077168269	0.0130759420661	0.00254099146251	932.900069843	594.605217835	1815.19147023	287.686182552	-0.0733907239831	-0.0011086212082
913.91215225	509.051279596	1798.96343185	376.0	2.56988735429	0.107496141399	0.0208892618343	976.280683722	526.531671692	1845.19476559	342.382410175	0.0136607439478	0.000206355648759
913.91215225	509.051279596	1798.96343185	376.0	-16.1496419554	-0.362376599859	-0.0704190827553	727.992614697	450.709168434	1508.43727869	329.735495564	-4.61866911139	-0.0697684155799
913.91215225	509.051279596	1798.96343185	376.0	-0.510320763227	0.0232765992773	0.00452324121207	930.498451748	543.624623111	1789.78294793	315.659873071	-0.67511380998	-0.0101980938063
913.91215225	509.051279596	1798.96343185	376.0	-11.8950277061	-0.227178296631	-0.0441465792132	787.899886042	445.96572538	1584.9762332	351.110621783	-3.81153916333	-0.057576120292
913.91215225	509.051279596	1798.96343185	376.0	2.50643139671	0.00741377061263	0.00144068608874	910.172979501	472.732329369	1844.05321612	461.147907247	-1.10629666148	-0.0167114299317
913.91215225	509.051279596	1798.96343185	376.0	1.01078649992	0.146920742664	0.0285504746724	985.734064367	439.622117419	1817.14711135	391.790929567	-0.871930115313	-0.0131711497781
913.91215225	509.051279596	1798.96343185	376.0	-4.80064819622	-0.297797060931	-0.0578696193026	766.40294426	541.044926216	1712.6015263	405.153655828	-2.44375607447	-0.0369147443274
913.91215225	509.051279596	1798.96343185	376.0	0.65834336319	0.18547102152	0.0360417842052	1001.98145669	395.457696145	1810.80678821	413.36763537	-1.17724858462	-0.0177832112481
913.91215225	509.051279596	1798.96343185	376.0	19.8034134699	0.259421151988	0.0504121943233	1083.48671243	632.761037545	2155.21959843	438.971848455	3.94097047173	0.059531276008
913.91215225	509.051279596	1798.96343185	376.0	1.1018306051	-0.0412078778679	-0.00800774929419	896.522098557	558.290295543	1818.78496151	363.972567412	-0.604617108459	-0.00913318894953
913.91215225	509.051279596	1798.96343185	376.0	-8.05952584997	-0.210722385213	-0.0409487728747	791.358472478	413.22345892	1653.97550902	449.393577627	-3.53865353695	-0.0534539809206
913.91215225	509.051279596	1798.96343185	376.0	5.1310490042	0.25646932805	0.0498385791003	1045.078287	391.713813151	1891.2691271	454.477026955	-0.348664584611	-0.00526683662554
913.91215225	509.051279596	1798.96343185	376.0	6.15086635732	0.108390035305	0.0210629683842	975.722174185	524.103257111	1909.61526836	409.789837059	0.420898929744	0.00635798987529
913.91215225	509.051279596	1798.96343185	376.0	-8.97900502743	0.0255423859754	0.00496354177525	912.099112368	409.977891818	1637.43441486	315.357410672	-2.9969660754	-0.0452713908671
913.91215225	509.051279596	1798.96343185	376.0	0.222577484937	-0.114828110603	-0.0223140518078	868.380473682	631.561620214	1802.96751941	303.025425512	-0.400467192965	-0.00604935336805
913.91215225	509.051279596	1798.96343185	376.0	8.10587650103	0.207614559697	0.0403448425374	1029.04551315	482.285339332	1944.78518593	433.454333446	0.744582430881	0.0112474687444
913.91215225	509.051279596	1798.96343185	376.0	-10.3036856833	-0.11280889575	-0.0219216664884	837.107820906	396.63026297	1613.60389427	379.865810395	-3.64183874665	-0.055012669889
913.91215225	509.051279596	1798.96343185	376.0	-5.12645702324	-0.163697823611	-0.0318106925012	827.127121606	515.756828177	1706.74034465	363.856394866	-2.26571423471	-0.0342252905546
913.91215225	509.051279596	1798.96343185	376.0	4.75048488219	-0.0744234644002	-0.0144623910611	879.778470424	569.43901618	1884.42291771	435.205431108	-0.248104832951	-0.00374780714427
913.91215225	509.051279596	1798.96343185	376.0	-9.01712923845	-0.139022942948	-0.0270157292943	835.951414152	487.157977259	1636.74857424	313.639182833	-2.96438128585	-0.0447791735022
913.91215225	509.051279596	1798.96343185	376.0	4.56514782634	-0.0894555922874	-0.0173835196828	872.423637229	573.654986903	1881.08877185	435.01014772	-0.298744700587	-0.0045127598276
913.91215225	509.051279596	1798.96343185	376.0	6.72073678908	0.141453178071	0.0274879864111	992.249991205	504.589444744	1919.86702903	423.027593083	0.451883492174	0.00682603462499
913.91215225	509.051279596	1798.96343185	376.0	-10.0322713721	-0.471507815074	-0.0916260814368	695.917562888	578.015746825	1618.48653848	344.553228765	-3.26973931062	-0.0493918324867
913.91215225	509.051279596	1798.96343185	376.0	-9.5486479862	0.020700776549	0.00402269268344	912.119255405	427.624568969	1627.18674634	287.442921964	-3.01195198049	-0.0454977640557
913.91215225	509.051279596	1798.96343185	376.0	16.7444352491	0.295089464805	0.0573434638175	1092.72158663	537.999263994	2100.18969885	469.468848227	2.83861332608	0.0428793553789
913.91215225	509.051279596	1798.96343185	376.0	3.28464540272	0.285816671281	0.055541521819	1078.6921514	471.568460965	1858.05300151	307.792389138	0.510158794326	0.00770632619827
913.91215225	509.051279596	1798.96343185	376.0	1.55841997585	-0.258405826174	-0.0502148904342	791.396519848	598.699825932	1826.99883733	436.902491546	-1.1240663744	-0.0169798545982
913.91215225	509.051279596	1798.96343185	376.0	10.8959996987	0.349523777502	0.0679214491843	1128.27274206	525.59660367	1994.97848196	341.109136227	2.43633277759	0.0368026099334
913.91215225	509.051279596	1798.96343185	376.0	1.91520215616	-0.0995678514488	-0.0193485914203	863.480148449	546.591440033	1833.41721828	423.345629799	-0.906530185883	-0.0136938094544
913.91215225	509.051279596	1798.96343185	376.0	-3.11932210058	0.153912318747	0.0299091175178	988.55469351	427.034303329	1742.84796794	327.258971096	-1.50476675108	-0.0227306155752
913.91215225	509.051279596	1798.96343185	376.0	-2.99905549726	-0.0153326737138	-0.00297953239678	894.089134882	444.090651934	1745.01152015	406.831733333	-2.06068667833	-0.0311281975578
913.91215225	509.051279596	1798.96343185	376.0	-10.6909761908	-0.414224747118	-0.0804945097391	721.777280564	596.957616804	1606.63667967	287.901782299	-3.23069684819	-0.0488020671932
913.91215225	509.051279596	1798.96343185	376.0	10.6502602063	0.232120280362	0.045106933611	1050.56061965	520.545558405	1990.55771835	419.451540298	1.63540889962	0.0247040619278
913.91215225	509.051279596	1798.96343185	376.0	-2.31986539283	-0.262453950875	-0.0510015450593	784.907043591	560.118173737	1757.22990176	412.204684434	-1.89798078569	-0.0286704046176
913.91215225	509.051279596	1798.96343185	376.0	-8.80885665364	-0.095833094492	-0.0186228321982	844.687105097	389.837212404	1640.49532188	405.971004382	-3.46226176685	-0.0523000266896
913.91215225	509.051279596	1798.96343185	376.0	6.44194575254	0.324440742494	0.0630471711026	1105.48070235	482.824502393	1914.85168023	326.54647549	1.28910492776	0.0194728841052
913.91215225	509.051279596	1798.96343185	376.0	-10.7190929756	-0.261289672211	-0.0507752958046	769.890572126	428.500597987	1606.13086899	407.739698877	-3.83866642104	-0.0579858975988
913.91215225	509.051279596	1798.96343185	376.0	-13.5939517163	-0.487364829691	-0.0947075067413	686.51149141	547.294353618	1554.41321153	320.607366498	-3.97032903193	-0.0599747587905
913.91215225	509.051279596	1798.96343185	376.0	-0.0945946496076	-0.107489450614	-0.0208879616428	869.272153149	611.998015591	1797.26170869	315.991539951	-0.579120649321	-0.00874804606225
913.91215225	509.051279596	1798.96343185	376.0	-9.53371337353	-0.0672043307062	-0.0130595279258	866.34838875	439.411704147	1627.45541456	321.695321662	-3.14847913731	-0.0475601078144
913.91215225	509.051279596	1798.96343185	376.0	-2.21702301751	0.214636003239	0.0417092893975	1026.46803046	429.72339593	1759.07999849	302.888572093	-1.07909162464	-0.0163004777136
913.91215225	509.051279596	1798.96343185	376.0	5.98908934899	0.387599972486	0.0753206320416	1136.64879754	416.310678573	1906.70495913	353.745483026	0.906699622875	0.0136963689256
913.91215225	509.051279596	1798.96343185	376.0	1.19806142712	0.144488054142	0.0280777407971	975.399748113	384.422253638	1820.51611881	460.694117059	-1.47457564497	-0.0222745565706
913.91215225	509.051279596	1798.96343185	376.0	-12.2542722352	-0.258388126914	-0.0502114510132	771.774441003	432.471672765	1578.5135555	374.267441728	-3.99614083723	-0.060364665215
913.91215225	509.051279596	1798.96343185	376.0	-8.07585390935	0.0883682494442	0.0171722210346	949.321931045	420.467456117	1653.68177321	283.892386045	-2.61223316728	-0.0394597155179
913.91215225	509.051279596	1798.96343185	376.0	-0.677315647671	0.0285493186214	0.00554786603603	918.413079138	446.946977838	1786.77877103	421.418714051	-1.58490617627	-0.0239411809104
913.91215225	509.051279596	1798.96343185	376.0	-14.8092991344	-0.379387685692	-0.073724773745	726.255480994	501.077649472	1532.5495559	305.216425438	-4.24184009924	-0.0640761344296
913.91215225	509.051279596	1798.96343185	376.0	-9.73015004462	-0.285654954428	-0.0555100960802	769.77683469	520.739756608	1623.92159068	333.404999382	-3.20152038874	-0.0483613351773
913.91215225	509.051279596	1798.96343185	376.0	-11.4735691128	-0.270874473238	-0.0526378688764	775.417004728	510.423195238	1592.55811918	306.717919213	-3.51054522416	-0.0530293840508
913.91215225	509.051279596	1798.96343185	376.0	15.8887404797	0.184926393889	0.0359359490651	1037.87963773	632.826238696	2084.79606286	414.090186429	3.13724854131	0.0473904613491
913.91215225	509.051279596	1798.96343185	376.0	1.09590653575	0.184046062034	0.0357648779701	1002.63566666	405.151430156	1818.67838967	410.891292855	-1.03171661159	-0.0155848430754
913.91215225	509.051279596	1798.96343185	376.0	-15.219317571	-0.460855928461	-0.0895561462226	693.743514272	513.311112747	1525.17347417	318.118847148	-4.33121605571	-0.0654262244064
913.91215225	509.051279596	1798.96343185	376.0	-4.86959906815	-0.0541623596926	-0.0105251379115	873.638142419	445.236667663	1711.36112533	392.486315251	-2.41930178707	-0.0365453442155
913.91215225	509.051279596	1798.96343185	376.0	8.20763077892	-0.0657656085076	-0.0127799472421	894.128548227	636.310464493	1946.61570818	416.17669546	0.910539977589	0.0137543803261
913.91215225	509.051279596	1798.96343185	376.0	-10.8025161086	-0.426425530595	-0.0828654354052	708.654051167	522.527745799	1604.63011733	373.448320367	-3.59418189948	-0.0542927779377
913.91215225	509.051279596	1798.96343185	376.0	6.92705001477	0.290927578052	0.0565347023031	1072.30126878	422.138189997	1923.57852852	429.139069739	0.439097770371	0.0066328968334
913.91215225	509.051279596	1798.96343185	376.0	-1.8491215812	-0.409324384898	-0.0795422434703	727.586999855	633.919782158	1765.69841079	404.191628776	-1.70897509504	-0.0258153337619
913.91215225	509.051279596	1798.96343185	376.0	-0.731594277422	-0.0794757290242	-0.0154441758694	868.346351561	504.911207894	1785.80231833	412.544758871	-1.51163598761	-0.0228343804775
913.91215225	509.051279596	1798.96343185	376.0	0.658101870469	0.127571053561	0.0247903329889	978.216161025	464.202650589	1810.80244384	368.383632226	-0.760753780837	-0.0114917489552
913.91215225	509.051279596	1798.96343185	376.0	2.4672640325	-0.166629876701	-0.0323804657407	840.308766678	626.853150185	1843.34860956	376.186692694	-0.347493553038	-0.00524914732686
913.91215225	509.051279596	1798.96343185	376.0	9.23214426591	0.321645779406	0.0625040379725	1098.44750219	458.040371301	1965.04633116	408.558457677	1.33425616569	0.0201549269741
913.91215225	509.051279596	1798.96343185	376.0	-7.30289630895	-0.129972756768	-0.0252570456215	842.23379033	500.627949658	1667.58699778	324.725257795	-2.58666058794	-0.0390734227786
913.91215225	509.051279596	1798.96343185	376.0	3.15847878696	0.0732261808221	0.0142297281038	964.311907202	576.70858053	1855.78331023	314.762822493	0.403260414487	0.00609154704663
913.91215225	509.051279596	1798.96343185	376.0	-12.2629445349	-0.17458137974	-0.0339256470539	809.252027843	416.098871417	1578.35754399	353.006644735	-3.92745338687	-0.0593270904361
913.91215225	509.051279596	1798.96343185	376.0	-3.59328001977	0.0220277097522	0.00428054989354	915.594693236	450.247885275	1734.32163829	368.479059775	-1.9230234017	-0.0290486918686
913.91215225	509.051279596	1798.96343185	376.0	-6.57872864163	-0.405980933164	-0.0788925249056	726.026932773	605.025109145	1680.6145093	349.562467385	-2.50546480425	-0.0378469003663
913.91215225	509.051279596	1798.96343185	376.0	-6.55409969982	0.0316159370483	0.00614378877736	922.507967534	457.950446767	1681.05757496	300.599160658	-2.27414566153	-0.0343526534974
913.91215225	509.051279596	1798.96343185	376.0	-0.22154895575	-0.300149463652	-0.0583267515842	767.441178026	560.979896014	1794.97784715	466.556773109	-1.81514559344	-0.0274191177257
913.91215225	509.051279596	1798.96343185	376.0	-14.3738424695	-0.164345134737	-0.0319364816823	817.274732816	438.620552251	1540.38326207	284.487977001	-4.16773315819	-0.0629566942325
913.91215225	509.051279596	1798.96343185	376.0	-21.5876549732	-0.439896994121	-0.0854832868483	690.574433987	399.445667444	1410.60941308	320.589311654	-5.70063400787	-0.0861122961914
913.91215225	509.051279596	1798.96343185	376.0	2.54078381386	-0.0976950740436	-0.0189846626591	870.89611134	591.127209645	1844.67120354	382.647882554	-0.371614393791	-0.00561351048022
913.91215225	509.051279596	1798.96343185	376.0	1.32642958826	0.0823639813468	0.0160054374945	968.322784235	565.674230474	1822.82541509	288.828400379	0.0560950820167	0.000847357734392
913.91215225	509.051279596	1798.96343185	376.0	2.8165170358	-0.172683023033	-0.0335567475774	827.145694156	554.209209263	1849.63154337	468.276639952	-1.08448593109	-0.0163819627053
913.91215225	509.051279596	1798.96343185	376.0	-2.39096620879	-0.174860933979	-0.0339799716244	827.905771332	564.569209426	1755.95082408	363.475843324	-1.55760776763	-0.0235288182422
913.91215225	509.051279596	1798.96343185	376.0	11.0342263552	0.350587815487	0.0681282190998	1116.41065637	452.080088644	1997.46512896	428.974383948	1.6417141434	0.0247993073021
913.91215225	509.051279596	1798.96343185	376.0	-8.46352603901	0.114401052705	0.0222310634871	960.857607629	397.005384155	1646.70769336	288.844701576	-2.7473126863	-0.0415001916359
913.91215225	509.051279596	1798.96343185	376.0	-8.08286688883	-0.418391105237	-0.0813041401548	718.897228647	587.662424105	1653.55561227	346.99595952	-2.84640870014	-0.042997110274
913.91215225	509.051279596	1798.96343185	376.0	-4.72590333038	0.00678624008192	0.00131874078545	898.059704247	387.354285639	1713.94615911	428.532169221	-2.67734909897	-0.0404433398637
913.91215225	509.051279596	1798.96343185	376.0	5.44916982226	0.171336474662	0.0332950786363	1016.56834983	538.151769337	1896.99200429	342.271885121	0.861765305616	0.0130176028039
913.91215225	509.051279596	1798.96343185	376.0	-16.1481810633	-0.203114230622	-0.0394703129853	795.361713648	413.00370081	1508.46355961	300.098145152	-4.60866670207	-0.0696173217835
913.91215225	509.051279596	1798.96343185	376.0	8.37924859549	0.194875004733	0.0378692197304	1034.61491414	562.137129768	1949.70304994	352.951006039	1.61911623062	0.024457949103
913.91215225	509.051279596	1798.96343185	376.0	-1.52128456016	0.150611402955	0.0292676647794	994.231768049	473.959883964	1771.59607891	303.404426901	-0.874373968201	-0.0132080659849
913.91215225	509.051279596	1798.96343185	376.0	7.01730974519	0.0751730827766	0.0146080611692	966.877931559	590.513992341	1925.20226806	367.810344161	1.07206730453	0.0161943701591
913.91215225	509.051279596	1798.96343185	376.0	-20.6339152467	-0.455134846473	-0.0884443930185	687.973624038	433.360121092	1427.766842	306.43309687	-5.4640765385	-0.0825389205211
913.91215225	509.051279596	1798.96343185	376.0	2.27885855624	0.213195531405	0.0414293687146	1020.77302788	406.870819753	1839.95926394	412.315416302	-0.717962445306	-0.0108453541587
913.91215225	509.051279596	1798.96343185	376.0	-4.45602982892	-0.110417478181	-0.0214569526198	857.043600276	536.471978792	1718.80108471	325.285505644	-1.8458989189	-0.0278836694697
913.91215225	509.051279596	1798.96343185	376.0	-16.900581448	-0.35725113878	-0.0694230739954	731.329236347	460.704997578	1494.92815183	302.8939179	-4.71180461269	-0.0711752962641
913.91215225	509.051279596	1798.96343185	376.0	-9.3865884979	-0.319442319878	-0.0620758491795	756.02444136	534.068277354	1630.10213727	340.009418557	-3.14281579715	-0.0474745588694
913.91215225	509.051279596	1798.96343185	376.0	2.64853223202	0.310864587909	0.0604089754973	1094.347801	464.815841631	1846.60955818	287.445915553	0.467910667898	0.00706813697731
913.91215225	509.051279596	1798.96343185	376.0	0.0783358363629	0.289314024038	0.0562211473062	1074.52313948	431.270724403	1800.3726649	294.578801014	-0.349410568876	-0.00527810527003
913.91215225	509.051279596	1798.96343185	376.0	-10.426810786	-0.365571565734	-0.0710399467031	737.999743604	554.381428466	1611.3889187	319.007746628	-3.28474545901	-0.0496185114654
913.91215225	509.051279596	1798.96343185	376.0	5.3501382726	0.283965616377	0.0551818142979	1063.50922042	396.061277106	1895.21046292	435.6399654	-0.0900773694373	-0.00136068533893
913.91215225	509.051279596	1798.96343185	376.0	3.74195016923	0.239721166795	0.0465839811106	1038.13232143	412.069718717	1866.27974703	416.077706883	-0.342075074514	-0.00516729719809
913.91215225	509.051279596	1798.96343185	376.0	10.8525709588	0.196042220661	0.038096039771	1029.03739645	528.133065195	1994.19721481	437.026753169	1.50384335333	0.0227166669687
913.91215225	509.051279596	1798.96343185	376.0	1.03465386946	-0.0198071390047	-0.00384903595117	904.66761526	534.765975096	1817.5764766	378.142886248	-0.741778080264	-0.0112051069526
913.91215225	509.051279596	1798.96343185	376.0	-0.35010850561	-0.0986529689252	-0.0191708062428	868.138514149	573.524452866	1792.66510786	351.002140844	-0.909637399175	-0.0137407462111
913.91215225	509.051279596	1798.96343185	376.0	2.81148174932	-0.0169718274786	-0.00329806208289	898.256580409	482.85387583	1849.54096041	468.430504171	-1.09410976402	-0.016527337825
913.91215225	509.051279596	1798.96343185	376.0	-8.22033841511	-0.255182337733	-0.049588483819	782.504058896	510.146071499	1651.08254978	358.432419389	-2.9771219709	-0.0449716309804
913.91215225	509.051279596	1798.96343185	376.0	11.624620743	0.288224720485	0.0560094676418	1094.50913132	568.99191496	2008.0861081	344.585061821	2.60351243755	0.0393279824403
913.91215225	509.051279596	1798.96343185	376.0	10.0774056725	0.140485482696	0.0272999383397	1001.69201838	568.524436177	1980.25227477	410.035820218	1.55578148786	0.0235012309344
913.91215225	509.051279596	1798.96343185	376.0	0.845141574406	-0.00125925525837	-0.000244705646787	902.997823519	455.230529217	1814.16721972	455.938866981	-1.49335447466	-0.0225582246927
913.91215225	509.051279596	1798.96343185	376.0	18.0148869072	0.272850161398	0.053021795841	1084.68278919	580.170147461	2123.0446596	458.191722943	3.30081839748	0.0498613050979
913.91215225	509.051279596	1798.96343185	376.0	-3.27927925928	-0.263698796079	-0.0512434504624	776.503933336	495.691247699	1739.97039714	467.775216108	-2.55803176336	-0.0386409631928
913.91215225	509.051279596	1798.96343185	376.0	3.33505516424	0.213356026336	0.0414605570028	1035.98263536	495.289596556	1858.95985468	327.687622762	0.367521652374	0.00555168659175
913.91215225	509.051279596	1798.96343185	376.0	-2.25947851838	0.137025956525	0.0266276635299	973.708069952	398.946407052	1758.31623955	385.661762547	-1.72144018546	-0.0260036281791
913.91215225	509.051279596	1798.96343185	376.0	8.16874614667	0.245144528477	0.0476378796107	1050.34545212	467.786157623	1945.91618786	427.784578122	0.822958886314	0.0124314031165
913.91215225	509.051279596	1798.96343185	376.0	-13.3794106381	-0.474363380351	-0.0921809911292	694.305405419	572.738539126	1558.27272707	291.228782525	-3.85013062367	-0.0581590728651
913.91215225	509.051279596	1798.96343185	376.0	2.35201898974	-0.204628138354	-0.0397645041496	814.058686826	574.126710452	1841.27539338	453.089996104	-1.06395378104	-0.0160718093813
913.91215225	509.051279596	1798.96343185	376.0	4.73048511717	0.133599136968	0.0259617444556	990.417879359	519.804453986	1884.06312925	373.840795909	0.362844613782	0.00548103646197
913.91215225	509.051279596	1798.96343185	376.0	-0.492054508375	-0.207691778518	-0.040359848138	808.03102983	537.569344242	1790.11155118	444.511177103	-1.70901261912	-0.025815900591
913.91215225	509.051279596	1798.96343185	376.0	-9.17671762866	-0.401714777837	-0.0780635013286	715.950039791	495.083166579	1633.87763746	422.844431093	-3.52324512467	-0.0532212254481
913.91215225	509.051279596	1798.96343185	376.0	-12.3801063808	-0.324671852868	-0.0630920817854	750.875176544	508.756457986	1576.24984523	316.618210702	-3.7435198959	-0.0565486389108
913.91215225	509.051279596	1798.96343185	376.0	-17.2106527042	-0.287181194519	-0.0558066837386	754.742040938	397.173657485	1489.35008332	337.434384893	-4.91856769772	-0.0742986057057
913.91215225	509.051279596	1798.96343185	376.0	13.6360922928	0.306213677005	0.0595051840275	1104.83271998	563.652269481	2044.27174573	375.786756263	2.89707061585	0.0437623960098
913.91215225	509.051279596	1798.96343185	376.0	-1.6349163689	0.148869454646	0.0289291594727	979.510640741	391.576348096	1769.55188423	398.464895392	-1.66362487318	-0.0251302850933
913.91215225	509.051279596	1798.96343185	376.0	-4.85957362485	-0.368039066889	-0.0715194455672	739.565952585	579.942287748	1711.54147939	392.033239058	-2.35587453083	-0.0355872285625
913.91215225	509.051279596	1798.96343185	376.0	-4.04559145616	-0.126122570358	-0.0245088554913	843.840039443	500.043822184	1726.18472095	382.300859321	-2.12403280209	-0.0320850876449
913.91215225	509.051279596	1798.96343185	376.0	-10.3234864082	-0.106806094934	-0.0207551680789	839.13061566	389.13096858	1613.24768647	384.986102232	-3.680021586	-0.0555894499396
913.91215225	509.051279596	1798.96343185	376.0	16.3149391727	0.30076741252	0.0584468349242	1106.86839175	605.359255014	2092.46322149	380.235574725	3.55681043344	0.0537282542815
913.91215225	509.051279596	1798.96343185	376.0	-8.10297636116	-0.172907705367	-0.033600409127	813.124086042	441.768554003	1653.19385022	398.301210173	-3.21523106288	-0.0485684450586
913.91215225	509.051279596	1798.96343185	376.0	-9.27468041439	-0.239181150752	-0.0464790421205	782.70668785	450.535392275	1632.11532277	398.873242646	-3.46684358037	-0.0523692383742
913.91215225	509.051279596	1798.96343185	376.0	-20.9619444587	-0.382554045013	-0.0743400787045	712.570552733	386.667182108	1421.86571643	322.627981588	-5.61576745922	-0.0848303241573
913.91215225	509.051279596	1798.96343185	376.0	-3.73167078844	0.0915889328352	0.0177980825564	953.647975366	439.735550737	1731.83203897	338.448512861	-1.74832501596	-0.0264097434435
913.91215225	509.051279596	1798.96343185	376.0	-8.00361616569	-0.139327078552	-0.0270748306553	821.786953299	381.933535931	1654.9813038	451.26081457	-3.57366335335	-0.053982830111
913.91215225	509.051279596	1798.96343185	376.0	-9.81918236592	-0.0922091438192	-0.0179186054837	857.716080355	470.768825555	1622.31993178	293.835025866	-3.08861842298	-0.0466558674166
913.91215225	509.051279596	1798.96343185	376.0	-9.28630041519	0.00354450905259	0.000688789166845	898.088174002	396.876343857	1631.90628321	336.941765346	-3.18638983688	-0.0481327769922
913.91215225	509.051279596	1798.96343185	376.0	4.74445445636	0.27670313652	0.0537705278895	1065.66564242	434.663081839	1884.31443256	383.985708295	0.266438747823	0.00402475449884
913.91215225	509.051279596	1798.96343185	376.0	-12.1809728453	-0.281251634524	-0.054654417902	765.884920335	470.389555075	1579.83218472	343.557709306	-3.82130391748	-0.0577236241311
913.91215225	509.051279596	1798.96343185	376.0	-5.2831618181	0.0568225502679	0.0110420812802	937.782596377	464.993320231	1703.92128269	301.145366085	-1.92959945474	-0.0291480280172
913.91215225	509.051279596	1798.96343185	376.0	-11.4597977188	-0.440310844506	-0.0855637086099	700.412841678	498.317555396	1592.80586152	394.075464447	-3.83771351004	-0.0579715031729
913.91215225	509.051279596	1798.96343185	376.0	1.61284126387	0.188463215177	0.0366232443019	1011.84493431	444.450019334	1827.9778564	371.682902758	-0.521055937767	-0.00787093561581
913.91215225	509.051279596	1798.96343185	376.0	4.30158554212	0.116113189821	0.0225637757133	993.632522454	599.439764977	1876.34738274	283.275095307	0.963523263057	0.0145547320703
913.91215225	509.051279596	1798.96343185	376.0	10.7252920455	0.0836632722676	0.016257923099	972.48272644	598.784035106	1991.9075137	420.640752158	1.62058311886	0.0244801075357
913.91215225	509.051279596	1798.96343185	376.0	7.16184140599	0.33053145949	0.0642307538846	1103.38625072	449.440501782	1927.80233979	374.975587283	1.06328328285	0.0160616810099
913.91215225	509.051279596	1798.96343185	376.0	15.7338864349	0.294627224133	0.05725363858	1090.35736402	523.965197054	2082.01029522	467.687734147	2.57446924271	0.0388892634851
913.91215225	509.051279596	1798.96343185	376.0	-4.73175211586	-0.366736691651	-0.0712663606006	735.666026975	540.385928923	1713.8409416	437.788985698	-2.63880352119	-0.0398610803805
913.91215225	509.051279596	1798.96343185	376.0	-2.36936854405	-0.0906658636288	-0.0176187064961	865.708737209	526.481389653	1756.33935817	364.149231311	-1.55688302834	-0.0235178705187
913.91215225	509.051279596	1798.96343185	376.0	7.88108559309	0.361083188096	0.0701677396223	1134.81202621	511.712013804	1940.7412797	294.217239686	1.93256906732	0.0291928862134
913.91215225	509.051279596	1798.96343185	376.0	-20.5425522826	-0.347884156252	-0.0676028286536	729.69323326	409.237350258	1429.41042831	290.479844795	-5.48910155022	-0.0829169418462
913.91215225	509.051279596	1798.96343185	376.0	-9.04698936081	-0.39368307602	-0.0765027353322	730.393213854	595.758332718	1636.21140156	310.05985499	-2.91498943309	-0.0440330730074
913.91215225	509.051279596	1798.96343185	376.0	-9.2365244627	0.0743749445609	0.0144529624098	937.813555317	397.70708889	1632.80173439	297.281090182	-2.9861648986	-0.0451082310967
913.91215225	509.051279596	1798.96343185	376.0	-11.4713669017	-0.438372415851	-0.0851870221241	694.177230656	431.346133931	1592.59773615	467.074371565	-4.27123920178	-0.0645202296341
913.91215225	509.051279596	1798.96343185	376.0	4.67901771115	0.203993145436	0.0396411087128	1016.04330965	415.127382235	1883.13724944	451.966557554	-0.439713610699	-0.00664219955739
913.91215225	509.051279596	1798.96343185	376.0	-4.02447305485	-0.156473018189	-0.0304067272034	822.289325605	452.381927944	1726.56463326	451.893379716	-2.64059721551	-0.0398881754609
913.91215225	509.051279596	1798.96343185	376.0	1.4344322185	0.225735054224	0.0438661201367	1029.13124088	408.92012236	1824.76834291	386.716979675	-0.716144209138	-0.0108178883556
913.91215225	509.051279596	1798.96343185	376.0	-0.265720477331	-0.108356715673	-0.0210564935236	872.642221682	635.900191557	1794.18321763	285.640804388	-0.425983914922	-0.00643480234022
913.91215225	509.051279596	1798.96343185	376.0	-3.80495167946	-0.136020708199	-0.0264323179555	831.509865009	445.409361216	1730.51374253	453.594516308	-2.60772176123	-0.0393915673902
913.91215225	509.051279596	1798.96343185	376.0	7.42186768861	0.316955116789	0.0615925217235	1088.4490019	416.885848166	1932.48011752	427.145267457	0.601484582817	0.00908586983107
913.91215225	509.051279596	1798.96343185	376.0	7.20696841167	-0.0475581428929	-0.00924176892594	895.156475867	577.405031751	1928.61415812	456.052650499	0.224169117426	0.0033862404445
913.91215225	509.051279596	1798.96343185	376.0	-3.95007469088	0.0123096252691	0.00239207642229	908.630425966	439.449775045	1727.90303263	379.822831615	-2.10129079194	-0.0317415527483
913.91215225	509.051279596	1798.96343185	376.0	7.16614150932	-0.0923981359712	-0.017955331514	879.406299509	633.028769907	1927.87969707	415.444627657	0.616773209152	0.00931681584822
913.91215225	509.051279596	1798.96343185	376.0	4.48183800376	0.367077169068	0.0713325241096	1117.82916457	388.642578003	1879.59005861	373.118316035	0.275736928203	0.00416521039581
913.91215225	509.051279596	1798.96343185	376.0	-21.0173808178	-0.414369885294	-0.0805227138153	703.129910998	420.819280918	1420.8684366	296.919244686	-5.55681702783	-0.0839398342572
913.91215225	509.051279596	1798.96343185	376.0	-9.97234781433	-0.408374619975	-0.0793576797465	710.819921756	473.024694948	1619.56454137	435.719924666	-3.77258936263	-0.0569877547225
913.91215225	509.051279596	1798.96343185	376.0	-17.9212825605	-0.395183161908	-0.0767942405573	707.6792467	390.68186016	1476.56611206	378.205005205	-5.1612130375	-0.0779639431647
913.91215225	509.051279596	1798.96343185	376.0	7.16209272276	0.292325925658	0.0568064371664	1073.59054398	424.518717482	1927.80686088	429.697599427	0.501860346574	0.00758097200264
913.91215225	509.051279596	1798.96343185	376.0	5.93663574088	0.00698078167159	0.00135654521407	932.292797278	619.022712736	1905.76133791	354.445827893	0.864700873945	0.0130619467363
913.91215225	509.051279596	1798.96343185	376.0	-10.4812433231	-0.116302239894	-0.0226005129992	839.031553638	424.017614437	1610.40969726	347.360529185	-3.49941828477	-0.0528613033952
913.91215225	509.051279596	1798.96343185	376.0	5.85862024025	0.228594134933	0.044421712968	1056.60647213	561.16096514	1904.35786758	286.590430306	1.40625185477	0.0212424751476
913.91215225	509.051279596	1798.96343185	376.0	6.63076763479	0.288569367693	0.0560764414483	1066.07771644	394.936082167	1918.24851685	457.234718241	0.0454157401791	0.000686038371285
913.91215225	509.051279596	1798.96343185	376.0	-8.01056603045	-0.283715602823	-0.0551332302416	772.373209588	535.640726045	1654.85627827	346.842342641	-2.85713817378	-0.0431591869151
913.91215225	509.051279596	1798.96343185	376.0	5.50895935086	0.374821186805	0.0728373856987	1129.20978502	423.123521053	1898.06759604	345.734289973	0.84028075909	0.0126930628261
913.91215225	509.051279596	1798.96343185	376.0	0.526525898965	-0.030237628551	-0.00587594802779	904.0081914	567.016597732	1808.43544023	337.410651095	-0.549947854913	-0.00830736940957
913.91215225	509.051279596	1798.96343185	376.0	8.41499442082	0.252038771724	0.0489776081858	1052.94358075	457.519169772	1950.34610427	439.883353748	0.763122490162	0.0115275300629
913.91215225	509.051279596	1798.96343185	376.0	14.8101775729	0.285022798695	0.0553872519811	1098.55467045	615.242211839	2065.39311057	351.596228284	3.38043154132	0.0510639205638
913.91215225	509.051279596	1798.96343185	376.0	-4.01866233204	0.245490032671	0.0477050199516	1040.88869182	397.959547954	1726.66916604	287.820926265	-1.51220814485	-0.022843023336
913.91215225	509.051279596	1798.96343185	376.0	-10.7957959221	-0.389343572023	-0.0756594582244	723.101397314	512.217602654	1604.75101103	369.432011062	-3.58774330706	-0.0541955182335
913.91215225	509.051279596	1798.96343185	376.0	-7.85291591581	-0.241691574891	-0.0469668820231	792.508274647	539.737362925	1657.69234619	325.446708614	-2.71481929707	-0.0410093549407
913.91215225	509.051279596	1798.96343185	376.0	-0.531355485447	0.24443846736	0.0475006737971	1047.44085705	442.67223699	1789.40454097	299.291446928	-0.559381230546	-0.0084498675309
913.91215225	509.051279596	1798.96343185	376.0	0.761181856494	-0.115856948759	-0.0225139814922	848.57409568	499.289772613	1812.65681509	464.792946802	-1.58119563671	-0.0238851304638
913.91215225	509.051279596	1798.96343185	376.0	-3.47258488498	0.253511307525	0.049263759721	1043.98048492	387.07793757	1736.49289963	305.434477131	-1.47060375481	-0.0222145582298
913.91215225	509.051279596	1798.96343185	376.0	8.94165414589	0.235481710999	0.0457601459384	1049.34052062	498.708857013	1959.82052013	411.771142501	1.21909486273	0.0184153302527
913.91215225	509.051279596	1798.96343185	376.0	-8.49544386117	-0.131025040745	-0.0254615314312	827.862076928	396.577584574	1646.13350341	421.693841909	-3.48071030741	-0.05257870555
913.91215225	509.051279596	1798.96343185	376.0	0.676604854462	-0.0926358514301	-0.0180015257346	869.438090402	561.661574142	1811.13530576	380.035641211	-0.861849611898	-0.0130188763127
913.91215225	509.051279596	1798.96343185	376.0	-0.365283371042	0.186311017024	0.0362050169111	1005.77013102	414.31732922	1792.39211758	372.30465734	-1.09154661824	-0.0164886196108
913.91215225	509.051279596	1798.96343185	376.0	-16.297739827	-0.303360608119	-0.058950759448	746.435696927	387.868413777	1505.77305214	371.468941436	-4.84836858787	-0.0732381961914
913.91215225	509.051279596	1798.96343185	376.0	2.69830529852	-0.19309787505	-0.0375238777788	820.975849759	583.693375405	1847.50495745	442.835732282	-0.880520397713	-0.0133009123522
913.91215225	509.051279596	1798.96343185	376.0	6.27952770523	-0.00529747814392	-0.00102943609482	927.545542901	633.111278231	1911.92983896	351.273017823	0.986978233504	0.0149090367599
913.91215225	509.051279596	1798.96343185	376.0	3.25917910225	0.161637235583	0.0314102673111	1008.85109483	525.169103881	1857.59487207	323.574673361	0.376035149474	0.00568028926698
913.91215225	509.051279596	1798.96343185	376.0	1.32856589203	0.0530025354848	0.0102997542722	941.51375266	508.419825213	1822.86384641	372.930268539	-0.61036371598	-0.00921999570966
913.91215225	509.051279596	1798.96343185	376.0	-1.01079466856	-0.360329844592	-0.0700213456261	742.915080609	581.401844598	1780.77960539	456.462680181	-1.91191621745	-0.0288809096291
913.91215225	509.051279596	1798.96343185	376.0	7.68428210477	0.232240864291	0.0451303661661	1061.92917228	582.63924436	1937.20085691	292.632440275	1.8788193237	0.0283809565513
913.91215225	509.051279596	1798.96343185	376.0	-8.24904626349	-0.127351560522	-0.0247476798526	836.452273353	447.508564024	1650.56610609	366.605268712	-3.06473791817	-0.0462951347156
913.91215225	509.051279596	1798.96343185	376.0	-0.712838358252	-0.0994267672769	-0.0193211751413	866.996882621	568.241688518	1786.13973045	350.901159313	-1.00880262633	-0.0152387103675
913.91215225	509.051279596	1798.96343185	376.0	-3.75349643419	-0.284970749466	-0.0553771374788	783.269939287	629.758269858	1731.43940358	318.411194434	-1.62365415471	-0.0245264978053
913.91215225	509.051279596	1798.96343185	376.0	-5.77142552679	0.0264329236688	0.00513659612686	916.758068135	440.016683772	1695.13759712	338.362845216	-2.29028622118	-0.0345964685979
913.91215225	509.051279596	1798.96343185	376.0	-15.3187457345	-0.439527403218	-0.085411465841	704.464078237	532.881560348	1523.38479786	286.039159281	-4.29030569019	-0.0648082430542
913.91215225	509.051279596	1798.96343185	376.0	9.03170836217	0.321162744716	0.062410171923	1097.2722542	452.931877325	1961.44056255	411.236431026	1.24706387024	0.0188378228133
913.91215225	509.051279596	1798.96343185	376.0	9.5522587203	-0.0203999533583	-0.00396423500939	916.496912669	620.854711478	1970.80507314	433.453448992	1.12729328687	0.0170285994996
913.91215225	509.051279596	1798.96343185	376.0	-10.3959741316	-0.408856662566	-0.0794513530054	710.633170152	472.990068182	1611.94365883	428.3204205	-3.81831059349	-0.0576784077567
913.91215225	509.051279596	1798.96343185	376.0	-7.63538710475	-0.262942153191	-0.0510964153111	787.818720319	582.101242935	1661.60560995	291.685646697	-2.50146874188	-0.0377865368864
913.91215225	509.051279596	1798.96343185	376.0	0.852942503992	0.100523120969	0.0195342248288	970.626794396	515.655458251	1814.30755559	328.02530294	-0.368238282352	-0.00556251181801
913.91215225	509.051279596	1798.96343185	376.0	3.49423916725	0.148268731249	0.0288124234841	993.875415206	486.143414838	1861.82351669	381.804686642	-0.0699425955324	-0.00105653467572
913.91215225	509.051279596	1798.96343185	376.0	16.257861733	0.166177664313	0.0322925892564	1021.6371198	602.608852615	2091.43641922	467.190446807	2.70695751076	0.0408905968393
913.91215225	509.051279596	1798.96343185	376.0	-19.4293971019	-0.290584882676	-0.0564681077877	754.66178643	408.709227881	1449.43568295	286.064668643	-5.27429967915	-0.0796722005914
913.91215225	509.051279596	1798.96343185	376.0	-3.82063515028	-0.0480224582338	-0.00933199732488	870.968409753	403.747264713	1730.23160263	455.515928162	-2.65514086083	-0.0401078679883
913.91215225	509.051279596	1798.96343185	376.0	-6.72054903557	-0.486781994147	-0.0945942468223	693.592123957	616.884383843	1678.06321228	367.586704477	-2.62070758077	-0.0395877278062
913.91215225	509.051279596	1798.96343185	376.0	14.9883068507	0.327345425869	0.0636116257033	1115.92626097	548.058718165	2068.59759114	404.612612012	3.00989383082	0.0454666741816
913.91215225	509.051279596	1798.96343185	376.0	-6.43928550522	0.148112192627	0.0287820040083	982.180339045	406.423491525	1683.12304033	294.519209766	-2.22573952996	-0.0336214430508
913.91215225	509.051279596	1798.96343185	376.0	3.59034808202	0.239885965677	0.0466160057671	1055.17265372	507.834278196	1863.55248092	300.545549003	0.655782932513	0.00990608659386
913.91215225	509.051279596	1798.96343185	376.0	-7.1877169575	-0.141691387913	-0.0275342767028	833.772880688	481.953700232	1669.6590322	353.932451275	-2.72349707591	-0.0411404392131
913.91215225	509.051279596	1798.96343185	376.0	2.05158783982	0.0663727773665	0.0128979357494	937.076660589	431.275560706	1835.87074686	467.518525562	-1.29665079383	-0.0195868699974
913.91215225	509.051279596	1798.96343185	376.0	5.1248377247	0.255145446336	0.0495813148729	1056.82539318	464.290231572	1891.15738845	370.041763702	0.51616711996	0.00779708640424
913.91215225	509.051279596	1798.96343185	376.0	9.19012119911	0.067773216448	0.01317007704	957.052710984	559.467751408	1964.29035156	447.769889169	0.891472874655	0.0134663576232
913.91215225	509.051279596	1798.96343185	376.0	-11.2423653769	-0.228969180415	-0.0444945939399	784.563854235	426.090076611	1596.71738984	386.063458995	-3.84485410863	-0.0580793671998
913.91215225	509.051279596	1798.96343185	376.0	6.05179650704	0.0961555891379	0.0186855011927	983.261759654	612.401122024	1907.83303798	312.1701563	1.26232048483	0.0190682852693
913.91215225	509.051279596	1798.96343185	376.0	-14.1206524786	-0.228137064494	-0.0443328924395	788.739704142	455.504709332	1544.93805742	300.693643945	-4.12987597058	-0.0623848333924
913.91215225	509.051279596	1798.96343185	376.0	14.4368248397	0.225052450653	0.0437334727269	1050.30581058	550.747501492	2058.67663143	457.623319355	2.31128207699	0.0349136265406
913.91215225	509.051279596	1798.96343185	376.0	-1.25978146167	0.00239426793073	0.00046526776734	915.783843018	524.797966404	1776.30042403	335.718614607	-1.03782847412	-0.0156771672828
913.91215225	509.051279596	1798.96343185	376.0	1.9889335692	0.0477793302253	0.0092847513069	930.775897535	459.224640017	1834.74361944	444.743081887	-1.09035168688	-0.0164705692883
913.91215225	509.051279596	1798.96343185	376.0	-0.864788226539	-0.251293930284	-0.0488328663591	799.191227562	630.699345905	1783.40620789	353.515634421	-1.08522001458	-0.0163930515798
913.91215225	509.051279596	1798.96343185	376.0	1.20001867772	-0.0992997233266	-0.019296487238	874.840817968	621.129950016	1820.55132903	324.58056105	-0.272650251426	-0.0041185838584
913.91215225	509.051279596	1798.96343185	376.0	-0.933132932054	0.0966592619288	0.0187833777553	963.971449134	487.627793027	1782.17671163	330.577469467	-0.903382844238	-0.0136462665293
913.91215225	509.051279596	1798.96343185	376.0	-5.43537355268	0.137176613566	0.0266569400633	975.732613796	408.156144557	1701.18304925	317.294290897	-2.08207781378	-0.0314513264922
913.91215225	509.051279596	1798.96343185	376.0	-4.0344224209	0.0202974109922	0.00394430839336	924.690174448	514.451889449	1726.38564781	287.243583911	-1.49669788236	-0.0226087293407
913.91215225	509.051279596	1798.96343185	376.0	20.9146665081	0.293305380649	0.0569967704331	1102.25025562	614.424574329	2175.21063422	458.535804268	4.05276795762	0.0612200597829
913.91215225	509.051279596	1798.96343185	376.0	-8.40325920362	-0.0718041789757	-0.013953396614	869.496414492	479.413046018	1647.79187169	298.88241118	-2.74735005395	-0.041500756102
913.91215225	509.051279596	1798.96343185	376.0	-3.89346486965	-0.0442899374126	-0.00860667264139	878.166598753	440.86706262	1728.92142261	409.887761236	-2.30713780041	-0.0348510241754
913.91215225	509.051279596	1798.96343185	376.0	11.6986681704	0.254835040833	0.0495209951093	1077.84910421	600.181590555	2009.41819424	331.387499482	2.71241527605	0.0409730404237
913.91215225	509.051279596	1798.96343185	376.0	3.09953184916	-0.044589705247	-0.0086649252326	887.623962903	512.646579384	1854.72287637	454.452334083	-0.881019175325	-0.0133084467572
913.91215225	509.051279596	1798.96343185	376.0	-16.3280763674	-0.432737647404	-0.0840920418585	694.956413654	415.434827994	1505.22730887	394.836067226	-4.87882264219	-0.0736982272234
913.91215225	509.051279596	1798.96343185	376.0	9.72348578542	0.358626888232	0.0696904174567	1123.63166319	460.290610256	1973.88538543	389.963111981	1.66478647924	0.0251478320127
913.91215225	509.051279596	1798.96343185	376.0	-7.50420128339	-0.340104548168	-0.066091050946	742.565359628	497.557193746	1663.96559491	423.843041532	-3.18356527492	-0.048090109893
913.91215225	509.051279596	1798.96343185	376.0	-9.74321557734	0.0631197917883	0.0122657970828	931.757632999	399.729053477	1623.68654652	292.199860048	-3.09390114316	-0.0467356668152
913.91215225	509.051279596	1798.96343185	376.0	-3.94861000139	0.04373004249	0.0084978706743	925.442152343	434.658312362	1727.92938185	367.828917149	-2.01587378473	-0.0304512656304
913.91215225	509.051279596	1798.96343185	376.0	-2.79506725831	-0.00662124419056	-0.00128667784504	893.744998742	409.131361568	1748.68119397	445.804833664	-2.33319857809	-0.0352446915119
913.91215225	509.051279596	1798.96343185	376.0	-9.53200692423	-0.262698539366	-0.0510490748865	782.177593025	535.440805666	1627.48611296	309.867714266	-3.05446701535	-0.0461399851262
913.91215225	509.051279596	1798.96343185	376.0	11.3989611112	0.279454311894	0.054305151942	1084.91046149	544.618378745	2004.02657385	374.497733608	2.29287667039	0.0346355992507
913.91215225	509.051279596	1798.96343185	376.0	14.9646013981	0.153195636881	0.0297698478199	1012.0658149	590.68855914	2068.17113872	465.416764679	2.36260915031	0.0356889599744
913.91215225	509.051279596	1798.96343185	376.0	7.71922361489	0.171553841928	0.0333373186802	1017.3570871	545.173697877	1937.8294419	375.298656923	1.22220156173	0.0184622592407
913.91215225	509.051279596	1798.96343185	376.0	-3.56031375851	-0.426825350422	-0.0829431306688	714.099674927	577.873083998	1734.91468927	442.941930347	-2.38989717656	-0.036101165809
913.91215225	509.051279596	1798.96343185	376.0	-4.36996484788	-0.0356891745702	-0.00693532346875	877.577453544	404.070661978	1720.34936225	438.701246726	-2.65676743686	-0.0401324386232
913.91215225	509.051279596	1798.96343185	376.0	11.9811089769	0.228930710165	0.044487118182	1056.29598821	568.949357057	2014.49920107	389.253855801	2.31436297015	0.0349601657122
913.91215225	509.051279596	1798.96343185	376.0	0.788637411624	0.0561660248205	0.0109145015197	950.97049866	553.99680576	1813.15073049	308.183426071	-0.240754346975	-0.00363677261292
913.91215225	509.051279596	1798.96343185	376.0	11.0046711044	0.131888014197	0.0256292293425	997.187659613	573.965540926	1996.93344081	425.780240271	1.65775354413	0.0250415943222
913.91215225	509.051279596	1798.96343185	376.0	-13.8266704541	-0.300607679952	-0.0584157947828	749.746959328	406.669469367	1550.22668653	393.81025784	-4.42468828481	-0.0668381916135
913.91215225	509.051279596	1798.96343185	376.0	-4.64052343219	-0.135663991957	-0.0263629988257	841.866961362	520.70976031	1715.48211225	352.905390583	-2.07163061294	-0.0312935137906
913.91215225	509.051279596	1798.96343185	376.0	1.76181491929	-0.0137828033065	-0.00267835276069	921.005594478	616.085885292	1830.65783798	293.566358211	0.131257725935	0.00198274510476
913.91215225	509.051279596	1798.96343185	376.0	-2.67959945985	-0.040501947403	-0.00787056886961	893.645863666	533.570147562	1750.75841744	323.542406215	-1.34874311103	-0.0203737630064
913.91215225	509.051279596	1798.96343185	376.0	-4.80947669969	0.0869776931333	0.0169020002202	943.908162971	393.657660622	1712.44270476	374.876881162	-2.30571195042	-0.034829485656
913.91215225	509.051279596	1798.96343185	376.0	-4.70144412709	-0.271449444399	-0.052749600544	785.825713096	599.663112341	1714.38617123	328.897345794	-1.93268724082	-0.0291946713115
913.91215225	509.051279596	1798.96343185	376.0	8.84684152923	0.292711776318	0.056881417862	1089.39170704	515.512556047	1958.11487583	353.210612748	1.75964498034	0.0265807398842
913.91215225	509.051279596	1798.96343185	376.0	-1.37251292532	0.0843637001905	0.0163940342383	953.543631406	467.603276104	1774.27242622	353.125518712	-1.20378241554	-0.0181840244039
913.91215225	509.051279596	1798.96343185	376.0	-15.2069531029	-0.199878677923	-0.0388415619749	793.437995264	385.914639505	1525.39590643	346.043271658	-4.55657607547	-0.0688304543123
913.91215225	509.051279596	1798.96343185	376.0	-1.96176961724	-0.413087539896	-0.0802735211612	720.782899968	586.798568907	1763.67191381	456.09044494	-2.12194043745	-0.0320534809283
913.91215225	509.051279596	1798.96343185	376.0	0.419922471027	0.363195568185	0.0705782293402	1117.51323812	395.091120346	1806.51768354	293.913325073	-0.257917490852	-0.00389603460502
913.91215225	509.051279596	1798.96343185	376.0	-1.76682759762	-0.159187319908	-0.0309341857575	834.717967232	557.261820109	1767.17884946	375.19906212	-1.48067891477	-0.0223667509785
913.91215225	509.051279596	1798.96343185	376.0	-10.31001229	-0.190896520264	-0.0370960979914	801.026993128	414.121836884	1613.49008093	398.341250918	-3.72151822638	-0.0562162874075
913.91215225	509.051279596	1798.96343185	376.0	-1.12786986072	-0.00194177736501	-0.000377337226003	900.481769907	439.19979816	1778.67346549	438.991897425	-1.85180309149	-0.0279728563668
913.91215225	509.051279596	1798.96343185	376.0	-20.0472520348	-0.445979091346	-0.0866651945873	693.266391238	449.292071529	1438.32069865	295.762235883	-5.33004085115	-0.080514212253
913.91215225	509.051279596	1798.96343185	376.0	-11.3597940316	-0.264213351037	-0.0513434417094	774.876898077	480.624544547	1594.60489129	339.10344866	-3.61770510641	-0.0546481133899
913.91215225	509.051279596	1798.96343185	376.0	8.7747459506	0.115950049835	0.022532073423	997.844274211	633.543397655	1956.81790273	325.430230868	1.93324878544	0.0292031538586
913.91215225	509.051279596	1798.96343185	376.0	10.5922069624	0.288749629734	0.0561114709939	1084.12504276	502.707546076	1989.51336173	402.680772888	1.79365105606	0.0270944268287
913.91215225	509.051279596	1798.96343185	376.0	5.65344036668	0.048414141343	0.00940811141528	956.632792661	621.292791683	1900.66675668	322.74117234	1.0566075659	0.015960839364
913.91215225	509.051279596	1798.96343185	376.0	-7.07017124076	-0.434347074244	-0.0844047948395	705.223399121	522.395213119	1671.77363666	444.155024415	-3.18288170097	-0.0480797840025
913.91215225	509.051279596	1798.96343185	376.0	10.5496264715	0.346247962417	0.0672848741579	1126.02685082	524.654828227	1988.74735426	338.065675219	2.3645431388	0.0357181743021
913.91215225	509.051279596	1798.96343185	376.0	-0.679800143642	0.147566266667	0.0286759165696	996.021490331	495.904772632	1786.73407585	294.807812888	-0.568013967435	-0.00858027141141
913.91215225	509.051279596	1798.96343185	376.0	-15.6399217604	-0.331548610271	-0.0644284124119	744.363655256	477.512287356	1517.60695861	295.731015996	-4.42584179856	-0.0668556162925
913.91215225	509.051279596	1798.96343185	376.0	10.3915883865	0.0309274371056	0.00600999555104	941.078402236	593.777304957	1985.90430691	451.048599714	1.19206862856	0.0180070789813
913.91215225	509.051279596	1798.96343185	376.0	-15.4859495623	-0.424060872289	-0.0824059215485	696.855946093	400.519560061	1520.37686215	423.001355993	-4.85396893805	-0.0733227936261
913.91215225	509.051279596	1798.96343185	376.0	10.9952054414	0.253552057945	0.0492716785747	1082.03792068	631.705297311	1996.76315699	283.019939004	2.79739962166	0.0422567918679
913.91215225	509.051279596	1798.96343185	376.0	-0.693541425666	-0.00594993602586	-0.00115622542283	910.95608033	524.246834359	1786.48687521	351.283960524	-0.999637235177	-0.0151002603501
913.91215225	509.051279596	1798.96343185	376.0	-9.49243542425	-0.127795540532	-0.0248339565745	832.852215542	421.54431339	1628.19798977	373.801460841	-3.40745009625	-0.0514720558346
913.91215225	509.051279596	1798.96343185	376.0	10.6143084698	0.329839304917	0.0640962504696	1106.45985379	474.445303963	1989.91095976	409.005802004	1.73366340804	0.0261882690036
913.91215225	509.051279596	1798.96343185	376.0	-0.34531734926	0.10871955724	0.0211270029616	977.554207444	525.68140991	1792.75129901	289.515681655	-0.436068115225	-0.00658713164992
913.91215225	509.051279596	1798.96343185	376.0	13.3293685298	0.252423978443	0.0490524637473	1078.38819722	616.995265132	2038.75389739	343.370435042	3.05364501973	0.0461275682739
913.91215225	509.051279596	1798.96343185	376.0	18.1028007777	0.203193162784	0.0394856515321	1047.83065711	627.210521507	2124.62619798	449.585019356	3.39324977007	0.0512575493968
913.91215225	509.051279596	1798.96343185	376.0	-2.72441538479	0.112820370736	0.0219238963732	967.741836911	450.623212949	1749.95219534	331.587145482	-1.42021308045	-0.0214533697953
913.91215225	509.051279596	1798.96343185	376.0	2.16904221635	0.313657941903	0.0609517959392	1081.4540626	383.6380401	1837.98370814	372.89160544	-0.392867294243	-0.00593455127255
913.91215225	509.051279596	1798.96343185	376.0	10.5221052569	0.294452907972	0.0572197644718	1084.37969523	482.354718776	1988.25225768	421.517843674	1.5772456748	0.0238254633656
913.91215225	509.051279596	1798.96343185	376.0	-6.64688498868	-0.158412356381	-0.0307835904356	822.454251051	459.593986273	1679.38840154	397.340164218	-2.86636704439	-0.0432985958368
913.91215225	509.051279596	1798.96343185	376.0	3.36987437541	-0.158765792231	-0.0308522721008	843.304530236	620.559232644	1859.58623956	395.722476679	-0.268751744234	-0.00405969402167
913.91215225	509.051279596	1798.96343185	376.0	7.20738986325	0.277539547534	0.0539330640369	1078.00485134	504.620702918	1928.62173988	345.996185622	1.34884299068	0.0203752717626
913.91215225	509.051279596	1798.96343185	376.0	-2.94735132068	-0.121309239153	-0.0235735015844	848.007513692	513.181269387	1745.94165938	384.752876299	-1.86150534585	-0.0281194161005
913.91215225	509.051279596	1798.96343185	376.0	-6.74065023718	-0.343776539223	-0.0668046131408	755.313173862	621.482719266	1677.70159901	300.905705882	-2.30948987264	-0.0348865539674
913.91215225	509.051279596	1798.96343185	376.0	-9.91041299401	-0.356399645971	-0.0692576070678	733.814294467	481.925819138	1620.67872614	404.938612533	-3.59783473406	-0.0543479567078
913.91215225	509.051279596	1798.96343185	376.0	13.0624364163	0.308594122573	0.0599677657546	1108.89852179	578.7620486	2033.95188628	346.291315889	2.97467056761	0.0449346007192
913.91215225	509.051279596	1798.96343185	376.0	11.5307799124	0.0796078951408	0.0154698591412	968.772443077	591.540837106	2006.39794588	446.084665693	1.58169519186	0.0238926766142
913.91215225	509.051279596	1798.96343185	376.0	5.95146364029	0.0977132327961	0.0189881913712	969.498990593	524.613509235	1906.02808639	411.915586566	0.341132951252	0.00515306572888
913.91215225	509.051279596	1798.96343185	376.0	-8.24419775579	-0.100505012054	-0.0195307058015	858.456800931	507.482010713	1650.65332897	284.714517326	-2.63931780381	-0.0398688490001
913.91215225	509.051279596	1798.96343185	376.0	-1.00212301506	0.24113930574	0.0468595619394	1042.01302808	423.757854795	1780.93560526	315.164722384	-0.815672377227	-0.0123213350034
913.91215225	509.051279596	1798.96343185	376.0	4.12387521874	-0.160965649576	-0.031279760897	835.737897074	575.195203439	1873.15043901	462.217338493	-0.686539717275	-0.0103706905933
913.91215225	509.051279596	1798.96343185	376.0	6.44625070496	0.136693353669	0.0265630302505	1006.7302597	606.88800942	1914.92912475	301.310855629	1.46003651322	0.0220549322238
913.91215225	509.051279596	1798.96343185	376.0	-17.8137633588	-0.301742828473	-0.0586363833022	748.424279718	398.265906044	1478.50034319	331.810157424	-5.02219176426	-0.0758639239314
913.91215225	509.051279596	1798.96343185	376.0	3.79090652823	0.0428128636721	0.00831963926781	951.014741686	604.424607652	1867.16045402	311.721104686	0.60319796995	0.00911175181194
913.91215225	509.051279596	1798.96343185	376.0	17.2356241392	0.329560854245	0.0640421403507	1117.40055396	551.719494033	2109.02600736	439.905959365	3.28038610963	0.0495526602663
913.91215225	509.051279596	1798.96343185	376.0	2.43486443272	0.153879581581	0.0299027558455	1005.73188451	533.409873851	1842.76575261	303.623994249	0.287127976566	0.00433728061278
913.91215225	509.051279596	1798.96343185	376.0	-2.25380157477	0.00335993778049	0.000652922227069	911.514216982	492.913758189	1758.41836569	353.990390518	-1.45096279973	-0.0219178670653
913.91215225	509.051279596	1798.96343185	376.0	3.57403000973	-0.132984173284	-0.0258422412134	858.477761187	633.182216102	1863.25892476	371.598947475	0.00696989718465	0.000105285455961
913.91215225	509.051279596	1798.96343185	376.0	2.85548234803	0.393750291331	0.0765157969939	1138.10611208	396.054901999	1850.33251509	316.171501008	0.29537686145	0.00446188612462
913.91215225	509.051279596	1798.96343185	376.0	5.7644768209	0.283987174504	0.0551860035958	1077.41719975	475.186473885	1902.66426189	350.060588255	0.889415158845	0.0134352743028
913.91215225	509.051279596	1798.96343185	376.0	3.07345278377	0.297518477298	0.0578154833459	1084.15950094	458.735615566	1854.25372352	311.358607012	0.418616549993	0.00632351283978
913.91215225	509.051279596	1798.96343185	376.0	10.2140118652	0.317338110437	0.0616669472284	1097.3448077	469.457587828	1982.70977023	415.907374693	1.54537134024	0.0233439779493
913.91215225	509.051279596	1798.96343185	376.0	-9.14008075867	-0.4305067351	-0.0836585182861	703.813048342	493.320223101	1634.53672136	437.403449913	-3.5921165231	-0.0542615788988
913.91215225	509.051279596	1798.96343185	376.0	-8.79273944282	-0.291705775632	-0.0566859260847	761.040570671	470.818850136	1640.78526461	408.925843806	-3.39842248685	-0.0513356871125
913.91215225	509.051279596	1798.96343185	376.0	-2.67063770658	-0.0129517764076	-0.00251686288527	897.702370572	460.23464087	1750.91963611	392.982624666	-1.86486136088	-0.0281701111915
913.91215225	509.051279596	1798.96343185	376.0	8.60010966322	0.242238303316	0.0470731254014	1065.93256828	570.134799784	1953.67625979	317.60889172	1.96907542187	0.0297443417202
913.91215225	509.051279596	1798.96343185	376.0	17.7285638617	0.269259697373	0.0523240764425	1083.23332858	585.329880143	2117.89381271	449.330603989	3.31192627315	0.0500290977817
913.91215225	509.051279596	1798.96343185	376.0	-7.92709059888	0.126678837677	0.0246169525218	966.819934915	389.503269991	1656.35797076	300.034765857	-2.6615931642	-0.0402053348067
913.91215225	509.051279596	1798.96343185	376.0	-0.144569222134	0.310907509037	0.0604173161752	1087.5567466	423.580122995	1796.36268441	285.225814807	-0.354316403982	-0.00535221154052
913.91215225	509.051279596	1798.96343185	376.0	-0.37099888559	-0.324419001985	-0.0630429463632	758.326771357	576.819917214	1792.28929756	457.14260899	-1.7697839366	-0.0267338963232
913.91215225	509.051279596	1798.96343185	376.0	3.10765020973	0.327732799233	0.0636869022995	1093.25205507	398.179018219	1854.86892271	363.437849421	-0.0298144202301	-0.000450368885651
913.91215225	509.051279596	1798.96343185	376.0	-3.71127288309	-0.447375748925	-0.0869366010348	707.123414096	592.720698161	1732.19898982	432.354877566	-2.34387801243	-0.0354060122723
913.91215225	509.051279596	1798.96343185	376.0	15.0425083252	0.321496950973	0.0624751167844	1113.54253611	557.577374163	2069.57265585	398.452745574	3.07951792022	0.0465183975865
913.91215225	509.051279596	1798.96343185	376.0	-9.49449090618	-0.372104957868	-0.0723095526367	725.435090943	467.363956705	1628.1610124	435.361964756	-3.6852175147	-0.0556679382886
913.91215225	509.051279596	1798.96343185	376.0	2.77184389846	0.326681840304	0.0634826739806	1089.92941042	383.289733096	1848.82788997	375.608746456	-0.244793283145	-0.00369778373331
913.91215225	509.051279596	1798.96343185	376.0	-9.81579845119	0.069143246856	0.0134363091442	932.88444527	384.669268101	1622.38080717	304.827093795	-3.17366359156	-0.0479405376369
913.91215225	509.051279596	1798.96343185	376.0	-6.10834500356	-0.206875671941	-0.0402012576644	797.755879685	450.568645431	1689.07653894	440.752013825	-3.03028238779	-0.0457746584258
913.91215225	509.051279596	1798.96343185	376.0	8.32765054225	0.339699914875	0.0660124203021	1105.85351619	430.302399169	1948.77481983	412.61890447	1.02155048821	0.015431276257
913.91215225	509.051279596	1798.96343185	376.0	-8.78288046014	-0.387380159577	-0.0752779167464	725.786245609	529.790095061	1640.96262411	385.386283436	-3.22034458395	-0.0486456885793
913.91215225	509.051279596	1798.96343185	376.0	-7.74267489838	0.0861158094364	0.0167345140763	944.456189763	398.167718588	1659.67554178	317.051633426	-2.69611016262	-0.0407267396167
913.91215225	509.051279596	1798.96343185	376.0	-17.8794177203	-0.25248561163	-0.0490644406587	769.583774572	390.026864554	1477.31924523	317.708606105	-5.02209618212	-0.0758624800925
913.91215225	509.051279596	1798.96343185	376.0	-4.32765641582	-0.136765013759	-0.0265769556468	830.279448521	438.63265403	1721.11047547	452.198372919	-2.72155352498	-0.0411110804378
913.91215225	509.051279596	1798.96343185	376.0	8.99224572595	0.31800840221	0.0617972021396	1107.05530365	521.152946311	1960.73064416	332.522394193	1.9734517781	0.0298104498203
913.91215225	509.051279596	1798.96343185	376.0	10.2789511606	0.142567582699	0.0277045438591	1009.22991849	606.915072451	1983.8780044	367.73301346	2.01614543644	0.0304553691305
913.91215225	509.051279596	1798.96343185	376.0	-12.4889267529	-0.161585201968	-0.031400155843	812.535588907	392.525469184	1574.29220653	369.231148439	-4.06861956358	-0.0614595100238
913.91215225	509.051279596	1798.96343185	376.0	5.02391899511	0.21559910879	0.041896445548	1036.5386298	492.766890793	1889.34189741	360.036376818	0.581306479595	0.00878106464645
913.91215225	509.051279596	1798.96343185	376.0	1.2231846913	0.373127626072	0.0725082833408	1126.91460188	409.713849261	1820.96807715	284.339626005	0.0507462818345	0.000766560148557
913.91215225	509.051279596	1798.96343185	376.0	-7.46910589908	0.140143870105	0.0272335542373	974.840763108	389.844426053	1664.59694804	299.911758874	-2.53915227264	-0.0383557745112
913.91215225	509.051279596	1798.96343185	376.0	-3.63844818322	0.146858768427	0.028538431486	980.645375047	404.341368527	1733.50907954	348.52233597	-1.80573428757	-0.0272769529845
913.91215225	509.051279596	1798.96343185	376.0	5.6421567643	0.212280439409	0.0412515428312	1041.94467397	536.46656382	1900.4637688	322.052531009	1.09006175122	0.0164661895955
913.91215225	509.051279596	1798.96343185	376.0	-2.09375515374	0.0621164599565	0.0120708239325	940.505121037	465.921826392	1761.29754228	354.87059485	-1.41656704779	-0.0213982937733
913.91215225	509.051279596	1798.96343185	376.0	-8.47436768831	-0.32922503323	-0.0639768817003	745.856453598	484.156453528	1646.51265605	416.499748928	-3.35907086471	-0.0507412517328
913.91215225	509.051279596	1798.96343185	376.0	-2.79953442964	-0.201056032422	-0.0390703522001	818.403888518	590.055522298	1748.60083119	340.141420378	-1.50306147966	-0.0227048561882
913.91215225	509.051279596	1798.96343185	376.0	5.79805119806	0.205963545034	0.040024007974	1019.86075906	431.730683333	1903.26825266	451.676810265	-0.118710393992	-0.00179320836846
913.91215225	509.051279596	1798.96343185	376.0	0.122510405159	0.129833742131	0.0252300315063	976.680208526	446.075072347	1801.16734923	378.412068362	-0.999934047311	-0.0151047439171
913.91215225	509.051279596	1798.96343185	376.0	2.01589874086	-0.130484429009	-0.0253564766827	858.716800508	624.540911305	1835.22871302	351.971001203	-0.263639815811	-0.00398247455907
913.91215225	509.051279596	1798.96343185	376.0	5.6053288576	0.310443903912	0.0603272257893	1084.96164246	419.389656371	1899.80124823	395.449949401	0.400112906655	0.0060440016111
913.91215225	509.051279596	1798.96343185	376.0	-12.0471737592	-0.355647478753	-0.0691114416543	741.233107567	544.082664542	1582.23918135	296.923409239	-3.59227910946	-0.0542640348861
913.91215225	509.051279596	1798.96343185	376.0	1.07128157603	0.112021522238	0.0217686595876	966.440820125	449.075626514	1818.23539565	402.718949012	-0.951827443874	-0.0143780580646
913.91215225	509.051279596	1798.96343185	376.0	-2.07989317377	-0.0362408372871	-0.00704252570679	899.089051436	554.09328466	1761.54691423	308.364578132	-1.0780942817	-0.0162854121103
913.91215225	509.051279596	1798.96343185	376.0	-12.3808656976	-0.332421120626	-0.0645979635884	749.045808419	522.723383126	1576.2361854	304.466993856	-3.70029427101	-0.0558956838521
913.91215225	509.051279596	1798.96343185	376.0	-11.9170214762	-0.241512524785	-0.0469320879877	789.178206772	510.635120735	1584.58057332	284.767245817	-3.55315897511	-0.0536730963007
913.91215225	509.051279596	1798.96343185	376.0	0.66015796122	0.154433462497	0.0300103891366	998.946115005	490.357205012	1810.83943216	321.536112144	-0.371117075643	-0.00560599812149
913.91215225	509.051279596	1798.96343185	376.0	-12.6322839098	-0.478694412216	-0.0930226218841	688.342295316	531.30416925	1571.7132637	352.066799136	-3.87648691904	-0.0585572042151
913.91215225	509.051279596	1798.96343185	376.0	-11.3909192905	-0.211620843772	-0.0411233664538	797.404917041	463.33107845	1594.04495926	333.308963767	-3.61625464494	-0.0546262030957
913.91215225	509.051279596	1798.96343185	376.0	10.6800744022	0.159918822381	0.0310763354801	1018.62240035	600.055093769	1991.09406484	372.416570718	2.09093889039	0.0315851796131
913.91215225	509.051279596	1798.96343185	376.0	-4.14265035275	-0.0375374781049	-0.00729449632819	887.623043514	481.373120287	1724.43866689	355.44250309	-1.96674543002	-0.0297091454686
913.91215225	509.051279596	1798.96343185	376.0	-9.22173852597	-0.493828190463	-0.0959635037821	689.880258935	607.6064831	1633.06772798	335.580985948	-3.03936768836	-0.0459118986157
913.91215225	509.051279596	1798.96343185	376.0	-6.70420879128	-0.439416306718	-0.0853898769371	705.527814244	545.23153264	1678.3571673	427.597820411	-2.9912803323	-0.045185503509
913.91215225	509.051279596	1798.96343185	376.0	-6.36637450507	-0.471794758975	-0.0916818420083	700.108962195	620.897768563	1684.43468257	363.427951808	-2.5187111058	-0.0380469955558
913.91215225	509.051279596	1798.96343185	376.0	-0.0800344428683	0.136665299072	0.0265575785215	973.620858349	401.552698694	1797.52364149	422.350084443	-1.4526961824	-0.0219440510937
913.91215225	509.051279596	1798.96343185	376.0	3.61268716894	-0.052782763444	-0.0102570469188	899.864334863	622.514873497	1863.95435292	341.575144562	0.292708216922	0.00442157427374
913.91215225	509.051279596	1798.96343185	376.0	8.39326194774	0.339961913037	0.0660633332758	1110.72610946	456.797895024	1949.95514502	382.431140541	1.35201885514	0.0204232455459
913.91215225	509.051279596	1798.96343185	376.0	-8.21543157774	-0.393147873721	-0.0763987317763	734.546028981	630.549196004	1651.17082199	286.07559701	-2.62020010561	-0.0395800620183
913.91215225	509.051279596	1798.96343185	376.0	22.797009836	0.347873842655	0.0676008244568	1138.5873204	623.681316496	2209.07330235	446.804665453	4.62530066496	0.0698685901051
913.91215225	509.051279596	1798.96343185	376.0	-4.23162068718	-0.286870507819	-0.0557463093313	766.869213904	503.485774234	1722.83812311	452.483134971	-2.65478137111	-0.04010243763
913.91215225	509.051279596	1798.96343185	376.0	-10.1063981578	-0.0544596999827	-0.0105829187685	872.569127904	435.592190417	1617.15302471	308.991706389	-3.23534306636	-0.0488722517576
913.91215225	509.051279596	1798.96343185	376.0	-0.0707895896762	-0.0609766602066	-0.0118493315598	882.131426947	532.82756977	1797.68995301	382.730956296	-1.0859293948	-0.016403767293
913.91215225	509.051279596	1798.96343185	376.0	-12.128883539	-0.317026945755	-0.0616064799368	749.994854627	471.886718766	1580.76925229	358.887678894	-3.86538521152	-0.0583895047058
913.91215225	509.051279596	1798.96343185	376.0	5.77411622516	0.172329955019	0.033488137392	1020.4679181	557.567210263	1902.83767125	324.802542886	1.10152997521	0.0166394256074
913.91215225	509.051279596	1798.96343185	376.0	11.7088290644	0.145769047472	0.0283266707097	1005.66609015	575.150596484	2009.60098501	428.784298377	1.83028920507	0.0276478731883
913.91215225	509.051279596	1798.96343185	376.0	-12.3971819899	-0.322480824205	-0.062666308629	741.834143724	421.933217469	1575.94266127	412.175300075	-4.2029759251	-0.0634890623127
913.91215225	509.051279596	1798.96343185	376.0	-11.2477605061	-0.358778983089	-0.0697199733946	735.932691862	509.44038164	1596.62033344	351.247259938	-3.614075793	-0.0545932899244
913.91215225	509.051279596	1798.96343185	376.0	-12.0864579198	-0.307498960552	-0.0597549476393	747.174087719	411.373823551	1581.53247366	422.984562393	-4.20762711163	-0.0635593219279
913.91215225	509.051279596	1798.96343185	376.0	-13.9381388992	-0.274470367921	-0.0533366435914	766.650648536	450.308302159	1548.22140997	331.262459274	-4.1739449638	-0.0630505281541
913.91215225	509.051279596	1798.96343185	376.0	-7.66645936173	-0.411445550908	-0.0799544405184	719.441472231	565.733121012	1661.04663141	375.872038168	-2.90442345058	-0.0438734660208
913.91215225	509.051279596	1798.96343185	376.0	5.19940098538	-0.0755031700068	-0.0146722055979	878.901142814	567.750895685	1892.49875425	445.846715749	-0.230107347352	-0.0034759418029
913.91215225	509.051279596	1798.96343185	376.0	4.4817009441	0.200701282163	0.0390014151113	1036.49264123	545.117453922	1879.58759295	297.977497802	0.932165019216	0.0140810425864
913.91215225	509.051279596	1798.96343185	376.0	3.47627189965	0.365933931595	0.0711103636989	1127.41402381	442.830405799	1861.50029211	291.255862501	0.680026598653	0.0102723051156
913.91215225	509.051279596	1798.96343185	376.0	-13.2068130335	-0.311295411046	-0.0604926955005	755.687355414	498.518168358	1561.37769486	307.172171089	-3.9077376951	-0.0590292703187
913.91215225	509.051279596	1798.96343185	376.0	-16.3998614797	-0.384247873386	-0.0746692330715	720.914784912	470.759177867	1503.93592095	312.261958173	-4.6109257631	-0.0696514465725
913.91215225	509.051279596	1798.96343185	376.0	-14.0001210677	-0.332798483853	-0.0646712949578	735.240337132	402.972459207	1547.10637342	408.893577084	-4.52438375069	-0.0683441654183
913.91215225	509.051279596	1798.96343185	376.0	12.6368162548	0.190871204582	0.0370911785041	1042.47775753	633.571965521	2026.29513522	350.245412172	2.81002038109	0.0424474377808
913.91215225	509.051279596	1798.96343185	376.0	8.50895139329	-0.00852645501421	-0.00165690925266	920.824009607	605.106668509	1952.03635584	426.105677729	0.909893554373	0.013744615625
913.91215225	509.051279596	1798.96343185	376.0	17.3919339196	0.33319617534	0.0647485766304	1125.58600848	590.537717105	2111.83796315	395.714237565	3.71360246036	0.0560967139027
913.91215225	509.051279596	1798.96343185	376.0	-9.87158002334	-0.16204452607	-0.031489414316	813.382517624	401.977410799	1621.37731708	406.017388659	-3.68166225897	-0.0556142335192
913.91215225	509.051279596	1798.96343185	376.0	-1.20895097806	-0.112404327287	-0.0218430484428	861.793713719	578.762207739	1777.21484584	336.658924384	-1.04034266433	-0.0157151459869
913.91215225	509.051279596	1798.96343185	376.0	-16.9746411264	-0.469960707346	-0.0913254386604	687.548197704	487.963066253	1493.5958453	318.084581338	-4.70549186738	-0.0710799375737
913.91215225	509.051279596	1798.96343185	376.0	6.45347427947	0.0730171606871	0.0141891101219	952.828659832	511.564662358	1915.05907422	450.665752028	0.0823409971582	0.00124382170934
913.91215225	509.051279596	1798.96343185	376.0	-5.46596616405	-0.0798680479194	-0.0155204135094	861.304325523	453.078897374	1700.63269936	386.249476461	-2.51862837461	-0.03804574584
913.91215225	509.051279596	1798.96343185	376.0	15.5119026564	0.339360314374	0.0659464272006	1135.82882363	630.633795271	2078.01688822	311.554269313	3.78257988592	0.0571386689717
913.91215225	509.051279596	1798.96343185	376.0	-5.87599482061	-0.494543068392	-0.0961024229289	689.36843304	606.501309284	1693.25643377	397.386691442	-2.59715484693	-0.0392319463283
913.91215225	509.051279596	1798.96343185	376.0	3.59366079995	-0.264307336613	-0.0513617055213	791.166118049	620.02298779	1863.6120755	452.422969663	-0.738852365041	-0.0111609118586
913.91215225	509.051279596	1798.96343185	376.0	2.42596109841	0.0967359094747	0.0187982723425	978.358442964	575.649338089	1842.60558488	288.597803824	0.381884995719	0.00576865552445
913.91215225	509.051279596	1798.96343185	376.0	-6.53270375118	-0.298918292303	-0.0580875033624	768.764166736	564.221934087	1681.44248025	348.456379428	-2.50420707444	-0.0378279014266
913.91215225	509.051279596	1798.96343185	376.0	7.16128243746	0.362737368039	0.0704891892809	1129.39764897	472.749556254	1927.79228415	325.645078919	1.50244352003	0.0226955214506
913.91215225	509.051279596	1798.96343185	376.0	5.86003738607	0.380233489264	0.0738891351077	1137.56527574	448.904822944	1904.38336151	317.913262825	1.181600956	0.0178489570393
913.91215225	509.051279596	1798.96343185	376.0	-1.82999109059	0.0121461273066	0.00236030456793	922.37629115	531.12014363	1766.04256132	312.54612654	-1.03124382843	-0.0155777013358
913.91215225	509.051279596	1798.96343185	376.0	6.52753276394	0.0692369358129	0.0134545153154	953.412966524	529.013050474	1916.39135927	433.965342273	0.277566874276	0.00419285308574
913.91215225	509.051279596	1798.96343185	376.0	2.10032847631	0.232292005731	0.0451403042618	1030.25051304	391.802227781	1836.74757308	414.69483226	-0.796013784753	-0.0120243774132
913.91215225	509.051279596	1798.96343185	376.0	-11.1850904358	-0.273084809711	-0.0530673940363	774.836349753	514.172595894	1597.74774509	308.738799439	-3.44839187924	-0.052090511771
913.91215225	509.051279596	1798.96343185	376.0	-9.93370185747	-0.366770747706	-0.0712729785671	729.149384999	480.106450082	1620.259768	411.003932921	-3.63415820676	-0.0548966496489
913.91215225	509.051279596	1798.96343185	376.0	-1.49517212768	-0.377959309687	-0.0734472035925	736.088126961	588.960989417	1772.06583203	447.016715647	-1.94960453778	-0.0294502196039
913.91215225	509.051279596	1798.96343185	376.0	-12.0360876693	-0.229156428249	-0.0445309810046	788.164267323	455.55252057	1582.43861605	338.721828158	-3.78585163829	-0.0571880912129
913.91215225	509.051279596	1798.96343185	376.0	-11.746104085	-0.245587868925	-0.0477240320491	774.32308303	405.277867536	1587.65531469	408.054364125	-4.07765977356	-0.061596069087
913.91215225	509.051279596	1798.96343185	376.0	9.90790621028	0.119660684531	0.0232531450702	985.598652156	547.105160112	1977.20304143	444.499229163	1.14093410787	0.0172346541975
913.91215225	509.051279596	1798.96343185	376.0	15.4011234726	0.227078146492	0.0441271174683	1055.1006248	573.730173966	2076.02401121	447.193212444	2.69312537083	0.0406816521274
913.91215225	509.051279596	1798.96343185	376.0	-5.3634361258	-0.110374402017	-0.0214485818144	851.937309964	499.480044066	1702.47717725	351.059823223	-2.24835188558	-0.0339630194196
913.91215225	509.051279596	1798.96343185	376.0	4.52256633904	-0.121135756608	-0.0235397894692	855.113023219	568.525181231	1880.32274647	456.684542017	-0.524528762657	-0.0079233952063
913.91215225	509.051279596	1798.96343185	376.0	-7.52537165977	0.0895315982894	0.0173982896015	944.193390387	383.934338359	1663.58474758	335.45701883	-2.74937236173	-0.0415313045578
913.91215225	509.051279596	1798.96343185	376.0	7.25180668064	-0.150593099765	-0.0292641079995	847.458516822	623.392697701	1929.42078218	458.569567656	0.192812375309	0.00291257364515
913.91215225	509.051279596	1798.96343185	376.0	7.23077121799	0.198406091236	0.0385554005511	1021.22438983	469.212928115	1929.0423619	438.605043949	0.435014083708	0.00657120972369
913.91215225	509.051279596	1798.96343185	376.0	-8.81614328744	-0.487611898938	-0.0947555186432	695.156810323	634.634662521	1640.36423801	310.572765162	-2.84507503447	-0.042976964267
913.91215225	509.051279596	1798.96343185	376.0	0.787624243889	0.255699805304	0.0496890410619	1055.95478939	451.304980049	1813.13250397	305.872734532	-0.216555880101	-0.00327123685953
913.91215225	509.051279596	1798.96343185	376.0	12.3162570788	0.155747093144	0.0302656613183	1020.28660368	629.087808271	2020.52839287	371.153980916	2.55035423887	0.0385249885026
913.91215225	509.051279596	1798.96343185	376.0	14.7195324141	0.350620470921	0.0681345648894	1120.47312919	480.516128333	2063.76243731	462.773179795	2.33898466558	0.0353320946462
913.91215225	509.051279596	1798.96343185	376.0	11.0856733484	0.34802512992	0.067630223459	1115.08550203	454.449362633	1998.39064156	428.855776896	1.65843889202	0.0250519470093
913.91215225	509.051279596	1798.96343185	376.0	-2.9137623641	-0.0920835767714	-0.0178942045805	854.916762836	454.152369133	1746.54591242	437.476780456	-2.27166737733	-0.0343152171803
913.91215225	509.051279596	1798.96343185	376.0	4.68726218165	0.292264365505	0.056794474447	1070.5927077	404.869282511	1883.28556445	407.823574241	0.00654664073157	9.88918539512e-05
913.91215225	509.051279596	1798.96343185	376.0	-7.45872257974	0.0896149626775	0.0174144894437	944.753096973	387.292882768	1664.78374015	332.737760413	-2.7150389093	-0.0410126723459
913.91215225	509.051279596	1798.96343185	376.0	9.93186608182	0.377220004138	0.0733035375318	1135.00243582	453.083753904	1977.63407076	389.547881036	1.72708987486	0.0260889709194
913.91215225	509.051279596	1798.96343185	376.0	-3.64382387639	0.163976860195	0.0318649164779	998.174343209	446.762004796	1733.41237279	288.476024784	-1.39467393283	-0.021067582067
913.91215225	509.051279596	1798.96343185	376.0	1.33855847794	-0.0400378945994	-0.00778039148841	886.964058951	489.975321125	1823.04360938	446.104229302	-1.26882354122	-0.0191665187495
913.91215225	509.051279596	1798.96343185	376.0	0.0429965902757	-0.257017819924	-0.049945165162	796.11548048	628.934181533	1799.73692478	374.687262769	-1.00419885228	-0.0151691669529
913.91215225	509.051279596	1798.96343185	376.0	-2.94639805694	0.0198129126222	0.00385015791338	921.246995895	495.724279641	1745.95880825	328.98753271	-1.45923688375	-0.0220428532289
913.91215225	509.051279596	1798.96343185	376.0	11.4936538501	0.257262101673	0.0499926353814	1060.52525789	485.579873338	2005.73006159	459.624930362	1.44262063114	0.0217918524341
913.91215225	509.051279596	1798.96343185	376.0	-3.69652528492	-0.0434674192424	-0.00844683623055	882.885908823	470.98853414	1732.46429372	378.589850758	-2.01734831109	-0.0304735394424
913.91215225	509.051279596	1798.96343185	376.0	6.71730653781	0.0570447235254	0.0110852552517	959.163441594	607.783596522	1919.80532007	352.85828195	1.11534211886	0.0168480682607
913.91215225	509.051279596	1798.96343185	376.0	16.6482776292	0.300455229912	0.0583861698236	1101.76846519	573.15807923	2098.45985843	423.533314006	3.27660543495	0.0494955503768
913.91215225	509.051279596	1798.96343185	376.0	-6.97932913107	-0.194746240923	-0.0378441976142	802.246223242	439.805634413	1673.40785299	431.355995335	-3.16957661204	-0.0478788007861
913.91215225	509.051279596	1798.96343185	376.0	11.3023893522	0.37320844285	0.0725239881169	1124.86272947	413.222175437	2002.28928322	464.204378306	1.31924088329	0.0199281100195
913.91215225	509.051279596	1798.96343185	376.0	-14.5537397179	-0.338184594349	-0.0657179545955	731.479689772	390.148029711	1537.14697635	415.519256873	-4.67577891243	-0.0706311013963
913.91215225	509.051279596	1798.96343185	376.0	7.99083731365	0.276205780283	0.0536738787958	1064.03960076	430.995834986	1942.71567302	447.68023727	0.550273528178	0.00831228894528
913.91215225	509.051279596	1798.96343185	376.0	2.98357267661	-0.148081024098	-0.0287759471625	850.779128508	633.680347935	1852.63681326	368.177336818	-0.131986460696	-0.00199375318271
913.91215225	509.051279596	1798.96343185	376.0	5.1710130679	0.0316949649376	0.00615914592646	927.48063923	499.646972187	1891.98806599	464.860454577	-0.424059720723	-0.00640573596258
913.91215225	509.051279596	1798.96343185	376.0	-1.15976513051	0.0689661322481	0.0134018912258	951.634863406	511.090052064	1778.09968125	315.374765783	-0.856001859903	-0.0129305416904
913.91215225	509.051279596	1798.96343185	376.0	-7.3041043213	-0.391190789628	-0.0760184200599	727.463035351	560.375139574	1667.56526608	379.727091157	-2.8483342335	-0.0430261968807
913.91215225	509.051279596	1798.96343185	376.0	0.227723719846	-0.0268648681828	-0.00522053404251	890.975700107	467.869704253	1803.06009829	444.214693932	-1.54333568104	-0.0233132278103
913.91215225	509.051279596	1798.96343185	376.0	1.4329905402	-0.229249682224	-0.0445491026475	802.873490294	579.465773008	1824.74240765	442.403144344	-1.20415632817	-0.018189672631
913.91215225	509.051279596	1798.96343185	376.0	-3.23445176367	-0.45123068952	-0.0876857150253	706.918984233	606.119462651	1740.7768274	427.738380513	-2.20030479472	-0.0332372325487
913.91215225	509.051279596	1798.96343185	376.0	-7.30641269494	-0.219992221867	-0.0427501402772	805.224026592	557.949452241	1667.52373928	304.350260451	-2.47564203154	-0.0373964053103
913.91215225	509.051279596	1798.96343185	376.0	9.01592686926	0.32529109519	0.0632124164769	1106.57823097	490.191315926	1961.15665927	364.387112374	1.70769191076	0.0257959503136
913.91215225	509.051279596	1798.96343185	376.0	-2.45619407179	-0.387868888928	-0.0753728894147	731.575945102	586.595943734	1754.77739868	436.605509843	-2.09580361028	-0.0316586648079
913.91215225	509.051279596	1798.96343185	376.0	15.5582571848	0.355410801988	0.0690654492787	1140.37899117	587.90354268	2078.85078923	350.568255385	3.58592405418	0.0541680370722
913.91215225	509.051279596	1798.96343185	376.0	7.96718532235	0.282205117724	0.0548397041826	1075.64802079	474.95577355	1942.29018234	391.686388001	1.13916059638	0.0172078639936
913.91215225	509.051279596	1798.96343185	376.0	-0.445456069312	-0.406994677226	-0.0790895214198	725.939637803	610.805443326	1790.94984005	454.204758925	-1.7519321556	-0.0264642319577
913.91215225	509.051279596	1798.96343185	376.0	9.61464560458	0.237098910404	0.0460744093284	1056.80019292	537.158147913	1971.92739037	377.969049539	1.75127050688	0.0264542372641
913.91215225	509.051279596	1798.96343185	376.0	10.7277810025	0.308141801924	0.0598798682323	1111.97879414	595.902141595	1991.95228913	284.071353396	2.73711370353	0.041346128452
913.91215225	509.051279596	1798.96343185	376.0	12.2038791424	0.204553745251	0.0397500476586	1051.35373878	635.291551144	2018.50675488	331.861464964	2.82899824246	0.0427341124239
913.91215225	509.051279596	1798.96343185	376.0	15.1528640327	0.319555663045	0.0620978746686	1105.97829133	518.500233251	2071.55791467	447.079390088	2.63415687291	0.0397908893189
913.91215225	509.051279596	1798.96343185	376.0	4.36513492837	0.0710587018628	0.0138085312598	966.823864724	600.754925303	1877.49061296	309.911822931	0.789265024181	0.0119224323894
913.91215225	509.051279596	1798.96343185	376.0	1.88382549239	-0.132789741015	-0.0258044580286	850.67998196	577.761189537	1832.85276357	404.411592077	-0.747604950126	-0.0112931261348
913.91215225	509.051279596	1798.96343185	376.0	6.30120032467	0.215300588014	0.0418384352923	1027.86753528	445.072745542	1912.31972145	439.379440637	0.156630610989	0.00236602131403
913.91215225	509.051279596	1798.96343185	376.0	-19.0174487599	-0.309978449731	-0.0602367760845	747.508765665	421.298289749	1456.84648299	288.039427571	-5.17558651661	-0.0781810652056
913.91215225	509.051279596	1798.96343185	376.0	-6.84461215806	0.0546657295081	0.0106229555982	929.996258943	421.757692768	1675.83136207	324.07741036	-2.49121571895	-0.0376316573859
913.91215225	509.051279596	1798.96343185	376.0	10.1287020247	0.172409116176	0.0335035204384	1015.41630209	533.579718229	1981.17507739	432.179057069	1.34411824506	0.0203039009827
913.91215225	509.051279596	1798.96343185	376.0	-1.60701886118	0.00745375945006	0.00144845694716	924.410291909	559.892501566	1770.05375019	285.750956715	-0.791749519818	-0.011959962535
913.91215225	509.051279596	1798.96343185	376.0	-0.799373754364	-0.0854227750737	-0.0165998396956	873.133489555	559.550019931	1784.58299032	351.899480835	-1.03901664856	-0.0156951155372
913.91215225	509.051279596	1798.96343185	376.0	8.17254460541	0.322874927974	0.0627428931159	1109.09944411	512.587524296	1945.98452075	324.297552339	1.80560256154	0.0272749631652
913.91215225	509.051279596	1798.96343185	376.0	-5.81872950167	0.0359333277311	0.00698276870018	917.310217791	408.319890974	1694.28661591	368.656507148	-2.51062327633	-0.0379248229052
913.91215225	509.051279596	1798.96343185	376.0	-3.29355038942	-0.0286801538941	-0.00557329069066	881.244349888	404.277355195	1739.71366473	454.191959648	-2.52118044231	-0.0380842967116
913.91215225	509.051279596	1798.96343185	376.0	0.0818661704653	0.168199750578	0.0326855325646	992.050143279	398.594590934	1800.43617432	409.791440103	-1.29959968761	-0.0196314152207
913.91215225	509.051279596	1798.96343185	376.0	-1.49786716499	-0.281099222355	-0.0546248003022	776.740064648	564.798494435	1772.01734929	430.478790207	-1.83501948984	-0.0277193276411
913.91215225	509.051279596	1798.96343185	376.0	9.70538057792	0.157371412928	0.0305813083809	1013.99038454	579.942394373	1973.55967936	379.626900452	1.74975165059	0.0264312938156
913.91215225	509.051279596	1798.96343185	376.0	-11.69350513	-0.343748063695	-0.0667990796143	728.969431516	390.11342886	1588.60155066	469.51869028	-4.39599587544	-0.0664047715324
913.91215225	509.051279596	1798.96343185	376.0	-7.09089073879	0.00327315683235	0.000636058459455	903.430292301	435.73474623	1671.40090046	332.235861932	-2.59534439535	-0.039204598117
913.91215225	509.051279596	1798.96343185	376.0	-0.616425809866	0.121688801559	0.0236472603108	967.202062595	416.583041992	1787.87415694	404.089052355	-1.43014355666	-0.0216033769888
913.91215225	509.051279596	1798.96343185	376.0	7.40325992491	0.152822387275	0.0296973158327	1016.69430265	609.208806294	1932.14537066	306.242261711	1.69832011966	0.0256543824722
913.91215225	509.051279596	1798.96343185	376.0	-10.8467419471	-0.279212108851	-0.0542580856688	758.229293555	398.907794967	1603.83451067	446.697422149	-4.10343209036	-0.0619853790084
913.91215225	509.051279596	1798.96343185	376.0	-2.56479107972	-0.0845629210404	-0.0164327479674	862.208964413	478.958258684	1752.82377822	411.656555121	-1.97673549772	-0.0298600528356
913.91215225	509.051279596	1798.96343185	376.0	-6.7761828231	0.0957433995681	0.0186054021702	954.731939869	428.565397461	1677.06238078	293.765043453	-2.30611294014	-0.0348355429024
913.91215225	509.051279596	1798.96343185	376.0	9.69446913896	0.192504009638	0.037408474473	1044.64684218	635.209810527	1973.36338657	293.506733858	2.40279531407	0.0362960017231
913.91215225	509.051279596	1798.96343185	376.0	6.48799833247	-0.0456797953343	-0.00887675774083	904.898405153	632.937570409	1915.68014931	377.844173744	0.797477401749	0.0120464864312
913.91215225	509.051279596	1798.96343185	376.0	-0.186332899379	-0.0862121476427	-0.0167532350646	880.049720889	607.939233298	1795.61137112	307.622416937	-0.542565837984	-0.00819585857982
913.91215225	509.051279596	1798.96343185	376.0	-11.023880139	-0.319438507999	-0.0620751084334	745.590340116	443.445182982	1600.64785937	411.612336277	-3.90087357216	-0.058925582661
913.91215225	509.051279596	1798.96343185	376.0	-11.5363169662	-0.283140074693	-0.0550213903407	758.245289396	413.580291811	1591.42930824	419.603727036	-4.08061850515	-0.0616407629177
913.91215225	509.051279596	1798.96343185	376.0	6.30279319198	0.0337298337419	0.00655457321062	937.314771899	556.096436511	1912.34837655	418.937168145	0.363095589411	0.00548482763461
913.91215225	509.051279596	1798.96343185	376.0	13.1954033909	0.191974568295	0.0373055904188	1039.96559457	613.792498486	2036.34391353	382.585820476	2.69984651366	0.0407831799646
913.91215225	509.051279596	1798.96343185	376.0	-6.01588917746	-0.0363483147768	-0.00706341134411	883.352084164	446.17601499	1690.73978544	361.211686289	-2.49407728072	-0.0376748833945
913.91215225	509.051279596	1798.96343185	376.0	-5.27154029513	-0.23981276709	-0.0466017814012	785.053976138	473.848073367	1704.13034964	445.228300137	-2.85713669944	-0.0431591646441
913.91215225	509.051279596	1798.96343185	376.0	-13.6991468087	-0.357415914066	-0.0694550940664	726.449528218	418.774629649	1552.52079028	407.296632416	-4.43608230691	-0.067010306751
913.91215225	509.051279596	1798.96343185	376.0	-9.03741605517	-0.120281820434	-0.0233738477329	835.634279047	414.358829719	1636.38362183	386.390513064	-3.37914231583	-0.0510444458585
913.91215225	509.051279596	1798.96343185	376.0	-5.65935475683	-0.386245737395	-0.0750574693733	730.028955313	565.020992485	1697.15370929	402.103761494	-2.60538687792	-0.0393562972495
913.91215225	509.051279596	1798.96343185	376.0	-9.69777282541	-0.439429207381	-0.0853923838672	708.557356548	572.928689528	1624.50404501	343.017998938	-3.19659136029	-0.0482868785543
913.91215225	509.051279596	1798.96343185	376.0	-3.5648771315	-0.154392777513	-0.0300024829991	827.41402484	483.85730034	1734.83259586	423.56127068	-2.30834115207	-0.034869201693
913.91215225	509.051279596	1798.96343185	376.0	-5.76460846275	-0.402724999386	-0.0782598133281	726.59028123	597.819074479	1695.26023361	370.850877903	-2.43250843677	-0.0367448404347
913.91215225	509.051279596	1798.96343185	376.0	-8.24144772303	-0.42301856968	-0.082203375375	720.35106956	618.84754566	1650.70280105	311.504185833	-2.72151349662	-0.0411104757798
913.91215225	509.051279596	1798.96343185	376.0	1.3394646232	0.086987915838	0.0169039867544	966.313549171	538.212743993	1823.0599106	318.533617436	-0.153884710475	-0.00232454245431
913.91215225	509.051279596	1798.96343185	376.0	-1.02154286089	-0.128912148912	-0.0250509422681	857.387295593	607.244758321	1780.58624934	315.954195424	-0.843947907434	-0.0127484578162
913.91215225	509.051279596	1798.96343185	376.0	-1.0873904381	-0.0807698548191	-0.0156956577573	874.48177226	551.757827077	1779.4016755	353.162076166	-1.12734196241	-0.0170293347796
913.91215225	509.051279596	1798.96343185	376.0	-10.1021130464	-0.366292932134	-0.0711801267263	724.788875682	439.072802892	1617.2301123	453.368433724	-3.93614099865	-0.0594583232425
913.91215225	509.051279596	1798.96343185	376.0	6.74742391269	0.25526328649	0.0496042142421	1061.59484548	493.135062086	1920.34712063	365.617213056	1.03592860574	0.0156484683647
913.91215225	509.051279596	1798.96343185	376.0	6.61331536579	0.155749520852	0.0302661330844	1005.07654976	528.849813681	1917.93455691	384.008193473	0.815328487699	0.0123161402976
913.91215225	509.051279596	1798.96343185	376.0	6.68304971561	0.120121924613	0.0233427758672	997.74709887	613.85012802	1919.18905236	307.591825472	1.47960034229	0.0223504583428
913.91215225	509.051279596	1798.96343185	376.0	6.39540915437	0.292986534157	0.0569348103687	1082.41096902	470.88623871	1914.01450385	360.717296124	0.977035355798	0.0147588422326
913.91215225	509.051279596	1798.96343185	376.0	0.393158017379	-0.0674598373706	-0.0131091794346	887.941220538	594.331318602	1806.03620081	323.763661668	-0.489689654289	-0.00739712468714
913.91215225	509.051279596	1798.96343185	376.0	3.05094729646	0.197680481597	0.0384143959574	1013.23378006	420.205560393	1853.84885803	420.409517585	-0.576099365988	-0.00870240734121
913.91215225	509.051279596	1798.96343185	376.0	-2.18030966336	0.0660260995692	0.0128305673473	941.595237046	458.500265144	1759.7404583	359.644956111	-1.47799228774	-0.0223261674885
913.91215225	509.051279596	1798.96343185	376.0	-4.31760097999	-0.00395206606798	-0.000767987965018	899.677191477	439.044775533	1721.29136908	382.569402073	-2.21464188217	-0.0334538048667
913.91215225	509.051279596	1798.96343185	376.0	8.71463684994	0.201414148806	0.0391399434135	1027.47411535	496.562636846	1955.73656199	431.699809796	0.940662876223	0.0142094090064
913.91215225	509.051279596	1798.96343185	376.0	-6.02299936005	-0.219814004854	-0.0427155081333	802.092525271	533.846718038	1690.61187586	354.672632549	-2.42540745556	-0.0366375748574
913.91215225	509.051279596	1798.96343185	376.0	19.3563960944	0.353189649924	0.0686338223716	1140.09207412	603.369649495	2147.17791931	403.716195689	4.14042689931	0.0625442129806
913.91215225	509.051279596	1798.96343185	376.0	-21.2226728689	-0.332709134912	-0.0646539321633	734.676578782	395.378112155	1417.17530767	287.120616737	-5.64106486557	-0.0852124602049
913.91215225	509.051279596	1798.96343185	376.0	-6.5517063653	-0.394425416831	-0.0766469912226	726.841803015	567.596349861	1681.10063017	386.662477297	-2.7140714075	-0.040998057515
913.91215225	509.051279596	1798.96343185	376.0	-1.6266634417	-0.0470563793271	-0.00914426337487	898.288298005	586.671901337	1769.70035137	284.740152028	-0.799600080226	-0.0120785510608
913.91215225	509.051279596	1798.96343185	376.0	-8.3142551516	-0.386053162185	-0.0750200470628	728.272855058	547.372714716	1649.39302204	373.747452265	-3.04896926505	-0.0460569375386
913.91215225	509.051279596	1798.96343185	376.0	2.73828524736	0.104889445647	0.020382713884	970.014227314	498.58394161	1848.22418211	379.626013181	-0.267934845133	-0.00404735415609
913.91215225	509.051279596	1798.96343185	376.0	-3.9370481575	-0.157674138442	-0.0306401357253	836.024622952	559.655969536	1728.1373752	332.456782711	-1.75331778644	-0.0264851629372
913.91215225	509.051279596	1798.96343185	376.0	13.8536333982	0.330953829108	0.0643128311519	1123.19919863	577.761613381	2048.18523066	347.224418646	3.17571533531	0.0479715307449
913.91215225	509.051279596	1798.96343185	376.0	-7.44043574806	-0.137694750375	-0.0267576273562	835.974630966	483.238950136	1665.11271357	345.899132467	-2.73966231781	-0.0413846271572
913.91215225	509.051279596	1798.96343185	376.0	11.508730974	0.368013693291	0.0715145148253	1133.67868559	484.246512631	2006.00129354	388.076095316	2.19822142823	0.0332057617557
913.91215225	509.051279596	1798.96343185	376.0	19.7433252901	0.283242966466	0.0550413848554	1098.44893291	631.268820689	2154.13863404	424.420880441	4.05554820515	0.0612620574795
913.91215225	509.051279596	1798.96343185	376.0	7.09403638993	0.108220753418	0.0210300725646	988.029615508	599.438992814	1926.58255234	339.113944021	1.35237520324	0.0204286284477
913.91215225	509.051279596	1798.96343185	376.0	-7.15028741259	0.0261529951136	0.00508219881725	912.032200006	408.50678264	1670.33237602	349.793393376	-2.72494303905	-0.0411622815567
913.91215225	509.051279596	1798.96343185	376.0	-0.259108999967	-0.0828372610258	-0.0160974078946	876.194395974	571.271164577	1794.30215569	346.836595136	-0.850489434866	-0.01284727243
913.91215225	509.051279596	1798.96343185	376.0	2.62343461738	0.0529747024751	0.0102943456034	945.413400871	533.957417117	1846.15806127	366.787243284	-0.188164131666	-0.00284235848439
913.91215225	509.051279596	1798.96343185	376.0	1.28726522386	0.320550994601	0.0622912931598	1094.1214089	426.421401697	1822.12086249	301.578051894	-0.043579834604	-0.000658305658671
913.91215225	509.051279596	1798.96343185	376.0	0.583989589931	0.00768882464998	0.00149413615429	921.106775424	541.446937321	1809.46919101	346.915478269	-0.604751307275	-0.00913521612198
913.91215225	509.051279596	1798.96343185	376.0	14.773317739	0.248300415896	0.0482511496106	1064.2805852	546.270576023	2064.73001564	454.17885442	2.44659122575	0.036957571386
913.91215225	509.051279596	1798.96343185	376.0	-1.18685915866	-0.0477616247718	-0.00928131068243	895.279056431	570.975673891	1777.61226959	311.357539272	-0.84670904113	-0.0127901667844
913.91215225	509.051279596	1798.96343185	376.0	7.58661398075	0.309280634331	0.0601011726255	1081.89238685	408.731592026	1935.44384307	444.8198642	0.457491516541	0.006910747984
913.91215225	509.051279596	1798.96343185	376.0	5.2785257224	0.310346415881	0.0603082813605	1094.21336177	470.709137279	1893.92217933	328.999680281	0.928048100427	0.0140188534808
913.91215225	509.051279596	1798.96343185	376.0	-6.28007633859	-0.242510628957	-0.0471260452695	790.000325531	523.597929925	1685.98715502	372.388899567	-2.59477566545	-0.039196007031
913.91215225	509.051279596	1798.96343185	376.0	6.47334846879	0.113946088201	0.0221426521962	991.450765971	598.276149529	1915.41660362	325.689688116	1.28445140458	0.019402589193
913.91215225	509.051279596	1798.96343185	376.0	13.2341395565	0.276557988566	0.0537423219134	1089.42037773	587.742866296	2037.04076299	359.877518959	2.91388434827	0.0440163798833
913.91215225	509.051279596	1798.96343185	376.0	6.65937762552	-0.0290833374761	-0.00565163961836	903.942729043	568.264325825	1918.76320012	446.55614525	0.172621882557	0.00260758130751
913.91215225	509.051279596	1798.96343185	376.0	0.824520197433	0.123395347951	0.0239788861156	971.444623028	437.962850021	1813.79624869	404.388775637	-1.03695547786	-0.0156639800281
913.91215225	509.051279596	1798.96343185	376.0	-3.77385017447	0.136720784157	0.026568360699	973.446009484	397.166880816	1731.07324723	360.460356935	-1.93125219868	-0.0291729939378
913.91215225	509.051279596	1798.96343185	376.0	-3.05127477111	-0.0137998218766	-0.00268165990607	897.002406145	458.342624902	1744.07211451	388.727083461	-1.93072239846	-0.0291649909133
913.91215225	509.051279596	1798.96343185	376.0	2.66415377861	0.133347971002	0.0259129364558	988.021253444	504.156150324	1846.89058409	354.713180323	-0.0635657512227	-0.000960207722397
913.91215225	509.051279596	1798.96343185	376.0	6.90492372858	0.263283980203	0.051162841081	1066.2964676	490.485590836	1923.18048472	366.398426285	1.07473016905	0.0162345946986
913.91215225	509.051279596	1798.96343185	376.0	4.18416513347	0.139144255604	0.0270393034598	990.891520376	502.083951378	1874.23503253	381.259560771	0.134606461814	0.00203333023889
913.91215225	509.051279596	1798.96343185	376.0	17.1275595962	0.226743438901	0.0440620751848	1057.81418715	594.71733889	2107.08196575	454.550439707	3.09024067735	0.0466803727697
913.91215225	509.051279596	1798.96343185	376.0	7.68636485597	0.104078708354	0.0202251668002	970.868454837	511.627992796	1937.23832484	454.74187721	0.390543972543	0.00589945577859
913.91215225	509.051279596	1798.96343185	376.0	5.30867851362	0.0753445911481	0.0146413896518	965.222582424	577.73019791	1894.46461702	351.511836686	0.725362027716	0.010957130328
913.91215225	509.051279596	1798.96343185	376.0	15.4717039005	0.193348781493	0.0375726353464	1043.63464017	635.924823965	2077.2937273	397.73426316	3.17371605723	0.0479413301696
913.91215225	509.051279596	1798.96343185	376.0	-11.9616101493	-0.478535173378	-0.0929916776872	695.688912343	603.165539136	1583.7784394	284.923987921	-3.50879453515	-0.0530029385975
913.91215225	509.051279596	1798.96343185	376.0	3.6591501513	0.185210457632	0.0359911499479	1023.95547561	528.103055834	1864.79020498	312.731673545	0.581181016473	0.00877916943313
913.91215225	509.051279596	1798.96343185	376.0	-8.36406345358	-0.21285465283	-0.0413631272503	787.840698981	392.993226362	1648.4969889	467.663063557	-3.73753385369	-0.0564582153125
913.91215225	509.051279596	1798.96343185	376.0	-6.73175291629	0.0245766301508	0.00477587060839	916.577869457	444.937998681	1677.86165856	316.345790422	-2.41022365307	-0.036408212282
913.91215225	509.051279596	1798.96343185	376.0	-3.56289309369	-0.225635924836	-0.0438468567502	800.157201061	541.902688453	1734.86828797	392.808398461	-2.06671772328	-0.0312193009559
913.91215225	509.051279596	1798.96343185	376.0	-10.276504973	-0.259961078345	-0.0505171158851	775.862270194	473.001423396	1614.09286531	365.229171719	-3.49643406158	-0.0528162244952
913.91215225	509.051279596	1798.96343185	376.0	-16.039544795	-0.30863588271	-0.0599758808221	746.671433447	409.910727027	1510.41788635	353.835725875	-4.7131297043	-0.0711953127538
913.91215225	509.051279596	1798.96343185	376.0	-3.86786271723	-0.0302955267638	-0.00588719913793	883.326144283	424.676127855	1729.38199597	421.379723831	-2.3947980001	-0.0361751963762
913.91215225	509.051279596	1798.96343185	376.0	13.7053666532	0.333422286816	0.0647925158989	1129.756054	611.123496627	2045.51796614	304.638415514	3.38393322338	0.0511168160631
913.91215225	509.051279596	1798.96343185	376.0	8.44896331942	-0.0817863955098	-0.0158931977283	880.478949542	603.613082185	1950.95719233	466.865160606	0.450205155571	0.00680068210832
913.91215225	509.051279596	1798.96343185	376.0	-7.18490567807	-0.205381966396	-0.0399109923039	810.59837011	544.879808936	1669.70960608	314.231427039	-2.49383184667	-0.0376711759315
913.91215225	509.051279596	1798.96343185	376.0	1.19401452007	0.112538367383	0.0218690958769	960.275383571	408.180991294	1820.44331643	451.986941568	-1.38350065905	-0.0208988014963
913.91215225	509.051279596	1798.96343185	376.0	-2.58530411949	-0.27616669424	-0.0536662833735	778.357497412	558.764863677	1752.45475613	415.332395045	-1.98528507275	-0.0299892004948
913.91215225	509.051279596	1798.96343185	376.0	-0.299555302718	0.256936185237	0.0499293014453	1050.47404759	415.089060855	1793.57454149	328.011433047	-0.712028532017	-0.0107557180063
913.91215225	509.051279596	1798.96343185	376.0	7.37634117795	0.171236928206	0.0332757342025	1010.15021152	503.487985678	1931.66111225	418.02291505	0.695285166725	0.0105027970804
913.91215225	509.051279596	1798.96343185	376.0	8.18451916604	0.332881285823	0.0646873855078	1116.86262021	518.797910833	1946.19993872	310.53940767	1.90994095046	0.0288510717593
913.91215225	509.051279596	1798.96343185	376.0	-3.67149246537	0.0214357284039	0.00416551270966	917.499390404	464.945967561	1732.91462499	350.469267026	-1.8108965951	-0.0273549334607
913.91215225	509.051279596	1798.96343185	376.0	-6.32646363815	-0.44721231997	-0.0869048425904	708.610085613	605.122860685	1685.15266447	371.419718169	-2.55947944847	-0.0386628315478
913.91215225	509.051279596	1798.96343185	376.0	-2.71661345903	-0.0325197693393	-0.00631942661083	895.416707124	516.584595562	1750.09254913	338.091246448	-1.46025961528	-0.0220583023457
913.91215225	509.051279596	1798.96343185	376.0	10.1149557017	0.269301438453	0.0523321878067	1086.96575792	595.786220916	1980.92778607	298.175807227	2.50435015635	0.0378300627848
913.91215225	509.051279596	1798.96343185	376.0	-12.6698628583	-0.353441366504	-0.0686827373697	740.662619102	530.324859687	1571.03723216	300.049753372	-3.74787549695	-0.0566144334887
913.91215225	509.051279596	1798.96343185	376.0	6.21944268361	0.232544187927	0.045189309741	1033.62360554	414.851066081	1910.84893139	462.374259766	-0.118052652509	-0.00178327269651
913.91215225	509.051279596	1798.96343185	376.0	-0.928340140322	-0.085259465957	-0.0165681045389	865.595759857	506.780458565	1782.2629322	409.886713776	-1.54030185907	-0.0232673996838
913.91215225	509.051279596	1798.96343185	376.0	-0.233376048535	-0.14497772588	-0.0281728965955	846.969413477	593.943477594	1794.76508207	353.852191003	-0.904829314239	-0.0136681165293
913.91215225	509.051279596	1798.96343185	376.0	0.698937616136	-0.199400476647	-0.038748635182	816.425099784	571.582527001	1811.53706397	423.529437187	-1.22965632145	-0.018574868904
913.91215225	509.051279596	1798.96343185	376.0	-14.7334938424	-0.386420678912	-0.0750914650043	719.935621755	470.678379343	1533.91326539	343.29926429	-4.34467553804	-0.0656295398496
913.91215225	509.051279596	1798.96343185	376.0	-9.49526656802	-0.177887184201	-0.0345680497864	807.955092084	419.718789968	1628.14705853	400.473176479	-3.55259853948	-0.0536646305058
913.91215225	509.051279596	1798.96343185	376.0	-6.67202494985	-0.0273808484078	-0.0053208022557	888.349098516	446.978099592	1678.93614283	343.608944726	-2.55052658105	-0.0385275918588
913.91215225	509.051279596	1798.96343185	376.0	12.2102852604	0.301584887386	0.0586056912916	1094.06877192	513.948273294	2018.6219986	410.604953392	2.17840087956	0.0329063576972
913.91215225	509.051279596	1798.96343185	376.0	-2.00721247942	0.0488659844206	0.00949591613304	926.171948098	421.775523298	1762.85441334	414.906941945	-1.88226598025	-0.0284330208497
913.91215225	509.051279596	1798.96343185	376.0	13.3673288121	0.360575722785	0.0700691260756	1141.05784838	564.714648454	2039.43678899	333.664292161	3.14474034417	0.0475036305766
913.91215225	509.051279596	1798.96343185	376.0	3.30624979013	-0.141468141765	-0.0274908942412	842.059469117	548.775973888	1858.44165654	467.606213531	-0.951825891698	-0.0143780346178
913.91215225	509.051279596	1798.96343185	376.0	4.90258902188	0.0223795485826	0.00434892121699	933.868900225	573.55566668	1887.15921556	379.734648658	0.342410591929	0.005172365437
913.91215225	509.051279596	1798.96343185	376.0	-12.2848928008	-0.458244363123	-0.0890486519865	701.783985338	581.747649786	1577.96270272	294.431067595	-3.61232192344	-0.0545667964266
913.91215225	509.051279596	1798.96343185	376.0	-5.38575707057	-0.0865182804993	-0.0168127245432	849.206092742	389.92220576	1702.07563162	462.947333116	-3.07680938078	-0.0464774830933
913.91215225	509.051279596	1798.96343185	376.0	1.09730483806	0.308688759259	0.0599861560938	1078.8696274	386.311072077	1818.70354462	353.522845138	-0.529009043087	-0.00799107315842
913.91215225	509.051279596	1798.96343185	376.0	5.1065661254	0.174377798947	0.033886086076	1004.02961424	453.168861771	1890.82868906	433.630213052	-0.1226033226	-0.00185201393656
913.91215225	509.051279596	1798.96343185	376.0	2.90751277835	0.0303401449444	0.00589586959665	935.835314518	555.445461143	1851.2685235	359.987747843	-0.0496558326814	-0.00075008810697
913.91215225	509.051279596	1798.96343185	376.0	0.0269972551779	-0.281967070062	-0.0547934454066	778.12200363	580.157413537	1799.44910259	441.169685427	-1.54530117692	-0.0233429180804
913.91215225	509.051279596	1798.96343185	376.0	10.268042878	0.0643931153723	0.0125132365667	957.545938739	575.825092222	1983.68176839	450.310737426	1.1718786691	0.0177020946994
913.91215225	509.051279596	1798.96343185	376.0	8.76269580806	0.117481016446	0.0228295795658	986.952391795	561.910170999	1956.60112508	407.738562283	1.19676178879	0.0180779726403
913.91215225	509.051279596	1798.96343185	376.0	16.0783165546	0.257237615815	0.0499878771503	1073.82286243	571.885243695	2088.20646712	442.498360992	2.93260952717	0.0442992375706
913.91215225	509.051279596	1798.96343185	376.0	12.3258232813	0.305437519546	0.0593543566937	1108.95046811	591.154400727	2020.70048535	320.595616514	2.95298101549	0.0446069639803
913.91215225	509.051279596	1798.96343185	376.0	16.6839930313	0.342717078714	0.0665987327466	1136.54084272	622.286805752	2099.10236545	340.274716984	3.91753748604	0.0591773034146
913.91215225	509.051279596	1798.96343185	376.0	2.93827095477	-0.003110542077	-0.00060445823494	911.363433	519.775206642	1851.82185185	420.683212209	-0.600769951882	-0.00907507480184
913.91215225	509.051279596	1798.96343185	376.0	-1.19315149365	-0.167522149956	-0.0325538573563	826.678211861	528.988935231	1777.49907279	421.831925697	-1.70103170234	-0.0256953429356
913.91215225	509.051279596	1798.96343185	376.0	13.3986255832	0.341032533035	0.0662713822455	1134.46745399	608.348061261	2039.99980646	297.184291204	3.34378720912	0.0505103808025
913.91215225	509.051279596	1798.96343185	376.0	-12.15017925	-0.135057258678	-0.0262450949626	824.97210791	388.107372836	1580.38615023	367.306669488	-3.99264105013	-0.0603117983403
913.91215225	509.051279596	1798.96343185	376.0	-12.2173439536	-0.455122861732	-0.0884420640755	686.667130025	423.290692181	1579.17788178	469.220059572	-4.42880142148	-0.0669003235874
913.91215225	509.051279596	1798.96343185	376.0	-17.1663914925	-0.442057483148	-0.0859031253689	698.864121062	488.625381735	1490.14632633	302.656823532	-4.72668105037	-0.0714000158666
913.91215225	509.051279596	1798.96343185	376.0	-6.54197912437	-0.351113330889	-0.0682303402427	741.720721704	532.920324285	1681.27561968	406.63457369	-2.84856826632	-0.0430297321196
913.91215225	509.051279596	1798.96343185	376.0	2.45463579869	0.228974984882	0.044495721897	1030.91506168	408.434669135	1843.12143225	403.77170143	-0.587359017227	-0.00887249270736
913.91215225	509.051279596	1798.96343185	376.0	6.89490324844	0.195955140312	0.038079117822	1031.52144522	537.807535844	1923.00021995	353.671238882	1.1851891305	0.017903159071
913.91215225	509.051279596	1798.96343185	376.0	0.370846486738	0.150811771939	0.0293066016205	992.750622288	466.876321887	1805.63482453	346.007880356	-0.653101359768	-0.00986557945269
913.91215225	509.051279596	1798.96343185	376.0	-12.9519764764	-0.190962062236	-0.0371088344804	808.459828038	471.477896472	1565.96211133	286.024386824	-3.82095616782	-0.0577183711151
913.91215225	509.051279596	1798.96343185	376.0	3.70681149835	0.294760222515	0.0572794835824	1076.81447772	429.387649193	1865.64761519	359.445488278	0.192186772932	0.00290312345819
913.91215225	509.051279596	1798.96343185	376.0	-4.93329491079	-0.320305567212	-0.0622436003132	751.927883813	504.022320502	1710.21526042	454.2650561	-2.81879630069	-0.0425800045421
913.91215225	509.051279596	1798.96343185	376.0	14.0872699653	0.162674546954	0.0316118435588	1016.89008855	583.590055728	2052.38826707	451.908122787	2.26350562027	0.0341919277986
913.91215225	509.051279596	1798.96343185	376.0	1.1108333594	0.312168440229	0.0606623474988	1084.53031819	404.731226051	1818.94691777	329.685373525	-0.319271098847	-0.00482282626657
913.91215225	509.051279596	1798.96343185	376.0	3.63365307093	-0.247933605651	-0.0481798689567	798.355812661	615.217268075	1864.33152183	450.758441096	-0.712093864185	-0.010756704897
913.91215225	509.051279596	1798.96343185	376.0	6.00856704983	0.210486153262	0.0409028669379	1026.03825992	451.830859413	1907.05535585	429.18623652	0.180724755266	0.00272998119737
913.91215225	509.051279596	1798.96343185	376.0	-0.201985693072	0.232853895258	0.0452494938317	1042.11624437	454.900036492	1795.32978309	298.313502233	-0.453358277428	-0.00684831234786
913.91215225	509.051279596	1798.96343185	376.0	-2.79687504178	0.156050878793	0.0303246946741	989.888949957	427.557293836	1748.64867261	331.202428817	-1.44270245365	-0.0217930884238
913.91215225	509.051279596	1798.96343185	376.0	-8.38017161568	-0.165894402721	-0.032237544252	813.36657685	417.054155747	1648.20720895	417.786476357	-3.41231991549	-0.0515456180588
913.91215225	509.051279596	1798.96343185	376.0	-10.3091395144	-0.22655885757	-0.0440262062903	783.391751428	407.92516636	1613.50578184	422.188864055	-3.85387116108	-0.0582155764514
913.91215225	509.051279596	1798.96343185	376.0	-8.23370497084	-0.149574356248	-0.0290661399627	828.305434185	469.934326444	1650.84209033	352.602329706	-2.9724092195	-0.0449004413822
913.91215225	509.051279596	1798.96343185	376.0	-2.8372550599	-0.0385316840933	-0.00748769609275	883.018838695	454.074211212	1747.92225085	410.829200944	-2.04711200054	-0.0309231420022
913.91215225	509.051279596	1798.96343185	376.0	-1.69751961875	0.0495202167365	0.00962305027915	923.867279101	404.156504733	1768.42567466	440.401890821	-2.02261646615	-0.030553118824
913.91215225	509.051279596	1798.96343185	376.0	-3.24147624342	-0.242212657394	-0.04706814174	789.692584968	521.505582558	1740.65045957	429.452292049	-2.25729072666	-0.0340980472305
913.91215225	509.051279596	1798.96343185	376.0	9.20856010891	0.0701628985394	0.013634453661	962.815013943	586.393488932	1964.6220608	415.41355793	1.23748724496	0.0186931608
913.91215225	509.051279596	1798.96343185	376.0	-8.01651806455	-0.377825712466	-0.0734212422203	738.61177612	607.714755109	1654.74920336	308.422672129	-2.65955727412	-0.0401745811801
913.91215225	509.051279596	1798.96343185	376.0	7.99745378323	0.315788588881	0.061365835383	1084.64299047	400.33523016	1942.83470088	457.856480254	0.430606062513	0.0065046233008
913.91215225	509.051279596	1798.96343185	376.0	0.320231201151	0.0792198356154	0.0153944492063	961.178356456	533.74059757	1804.72427405	309.805320026	-0.386155636349	-0.00583316671222
913.91215225	509.051279596	1798.96343185	376.0	1.9720358904	-0.275793220854	-0.0535937079001	787.689759035	634.255509262	1834.43963638	412.494368081	-0.807278442107	-0.0121945384004
913.91215225	509.051279596	1798.96343185	376.0	-2.29649133167	-0.00552051766215	-0.00107277840306	908.164123186	503.180445525	1757.65039257	346.305823863	-1.40479453434	-0.0212204612438
913.91215225	509.051279596	1798.96343185	376.0	4.4069575391	-0.174610474582	-0.0339313009292	832.232297335	599.825972917	1878.24298643	446.184716179	-0.458691856628	-0.00692888000949
913.91215225	509.051279596	1798.96343185	376.0	16.7369795639	0.20771208461	0.0403637941333	1047.366067	603.686734203	2100.0555738	449.002772596	3.0364386918	0.0458676539546
913.91215225	509.051279596	1798.96343185	376.0	-16.5545330032	-0.380851499079	-0.0740092302913	718.839841353	438.688045616	1501.15343681	343.625549837	-4.74374197127	-0.0716577337049
913.91215225	509.051279596	1798.96343185	376.0	-13.4311872442	-0.0639473887416	-0.0124266204317	861.7780992	392.334811268	1557.34128486	303.228374392	-4.03398581333	-0.0609363415911
913.91215225	509.051279596	1798.96343185	376.0	-12.8985536832	-0.425597393483	-0.0827045070896	706.96829748	502.719981792	1566.92316785	357.234888576	-3.98073508298	-0.0601319498939
913.91215225	509.051279596	1798.96343185	376.0	2.29802591261	-0.192946633898	-0.0374944877377	817.561284309	557.178103476	1840.30407767	465.564689882	-1.19165075955	-0.0180007667605
913.91215225	509.051279596	1798.96343185	376.0	3.09694775863	-0.106007245054	-0.0205999310248	871.867338829	627.148914263	1854.67638953	355.660136435	0.0155775953271	0.000235311107661
913.91215225	509.051279596	1798.96343185	376.0	2.84764518475	-0.0617584373546	-0.0120012509434	894.623824208	619.63579493	1850.19152739	335.93190825	0.117615615082	0.00177667092269
913.91215225	509.051279596	1798.96343185	376.0	-1.81682708024	0.149511228016	0.0290538725254	988.269754813	442.641728286	1766.27937705	335.367893953	-1.19504600275	-0.0180520544222
913.91215225	509.051279596	1798.96343185	376.0	6.35563594486	0.359412665477	0.069843114162	1125.4414278	461.892642258	1913.29899836	325.964928295	1.2651943037	0.0191116964305
913.91215225	509.051279596	1798.96343185	376.0	-4.38218386196	-0.500446807241	-0.0972496710534	689.667408197	633.385905499	1720.12954665	397.076232957	-2.25011309801	-0.0339896238371
913.91215225	509.051279596	1798.96343185	376.0	12.0258504092	0.344313603133	0.0669089784557	1124.98125828	528.962022269	2015.30408308	361.360802527	2.58360452332	0.0390272586604
913.91215225	509.051279596	1798.96343185	376.0	-8.27881665532	-0.434994487323	-0.0845306038328	716.21121734	627.50249563	1650.03054763	306.316834657	-2.70788135088	-0.0409045521282
913.91215225	509.051279596	1798.96343185	376.0	2.96207066009	-0.0856796520508	-0.0166497574914	872.734460358	560.849105435	1852.24999985	418.666434053	-0.580442785305	-0.0087680179049
913.91215225	509.051279596	1798.96343185	376.0	3.80509236914	-0.276384570385	-0.0537086223057	786.4716359	628.107925113	1867.41565211	452.836091102	-0.688564802919	-0.0104012810109
913.91215225	509.051279596	1798.96343185	376.0	12.6208226222	0.357449141345	0.0694615509803	1119.43745432	444.913204654	2026.00741562	461.656756643	1.74067855531	0.0262942379956
913.91215225	509.051279596	1798.96343185	376.0	4.16586432605	0.137674459452	0.0267536843086	1002.69488478	575.694413955	1873.90580769	295.516508953	0.848389648465	0.0128155536022
913.91215225	509.051279596	1798.96343185	376.0	13.9314775296	0.218397600562	0.0424402643922	1052.61162368	590.390308367	2049.58561812	406.583686075	2.68914307414	0.0406214965883
913.91215225	509.051279596	1798.96343185	376.0	0.939167262903	-0.00353520140226	-0.000686980451275	901.107873633	450.877409624	1815.85870747	463.873424212	-1.54248593862	-0.023300391822
913.91215225	509.051279596	1798.96343185	376.0	-12.4601623369	-0.353359017702	-0.0686667348819	738.379534091	509.857308685	1574.80966786	326.572825081	-3.78854135146	-0.0572287213211
913.91215225	509.051279596	1798.96343185	376.0	-19.3121958713	-0.37415752898	-0.0727084199339	722.3434645	444.109007864	1451.54409023	285.09161787	-5.20082590097	-0.0785623247881
913.91215225	509.051279596	1798.96343185	376.0	3.5156745678	0.3407224253	0.0662111203458	1104.87035257	414.407929175	1862.2091317	342.930849962	0.277445235519	0.00419101564229
913.91215225	509.051279596	1798.96343185	376.0	12.0499453277	0.116949664143	0.0227263241631	992.830201825	603.7469118	2015.73754185	419.160428224	2.01957537883	0.030507180949
913.91215225	509.051279596	1798.96343185	376.0	3.0949480023	0.33844934208	0.0657694018811	1109.90017777	449.114393663	1854.64041464	295.625843208	0.539417648962	0.00814830285442
913.91215225	509.051279596	1798.96343185	376.0	9.47312827694	0.296013725234	0.0575230713629	1080.81131184	454.62464489	1969.3815454	433.945588669	1.13497820079	0.0171446858126
913.91215225	509.051279596	1798.96343185	376.0	-20.452313726	-0.34945268027	-0.0679076331655	729.910643119	417.186769043	1431.03378695	283.936374787	-5.46112228363	-0.0824942943146
913.91215225	509.051279596	1798.96343185	376.0	6.1457116632	0.058638303385	0.0113949287573	958.73229768	598.779659975	1909.52253729	352.010579638	0.958919395245	0.0144851872393
913.91215225	509.051279596	1798.96343185	376.0	-14.0522331569	-0.422565191058	-0.0821152722615	696.357484759	390.62110001	1546.16889599	459.190311226	-4.76819268787	-0.0720270798772
913.91215225	509.051279596	1798.96343185	376.0	-10.314140411	-0.399790092512	-0.077689485525	716.488829552	492.175917134	1613.41581754	404.751070858	-3.66615682671	-0.055380012488
913.91215225	509.051279596	1798.96343185	376.0	-0.498460687581	-0.0975704440567	-0.0189604438509	854.136887862	470.546700971	1789.99630635	465.312717521	-1.90564393588	-0.0287861621734
913.91215225	509.051279596	1798.96343185	376.0	-6.56413635168	0.0376527640094	0.00731689934111	916.854690584	398.318770628	1680.87701926	365.70355805	-2.68272064012	-0.0405244809686
913.91215225	509.051279596	1798.96343185	376.0	7.50210479623	-0.0542742242902	-0.0105468760766	893.661477882	591.882972867	1933.92355375	448.379103	0.385264758781	0.00581970934714
913.91215225	509.051279596	1798.96343185	376.0	1.41350714024	0.298162723832	0.057940676998	1071.54363654	384.575161987	1824.39190841	368.273109876	-0.567178247095	-0.00856764723708
913.91215225	509.051279596	1798.96343185	376.0	-7.16271421177	-0.265296575516	-0.0515539400537	778.112159392	513.206321316	1670.10882245	378.790341741	-2.84181071228	-0.042927654264
913.91215225	509.051279596	1798.96343185	376.0	15.1979008661	0.363469201924	0.0706314034054	1134.91483028	516.223361131	2072.36811083	421.229919421	2.91062584771	0.0439671578204
913.91215225	509.051279596	1798.96343185	376.0	-6.84024683531	-0.263469698791	-0.0511989309738	772.379981985	459.058681087	1675.90989263	444.471229559	-3.20389776299	-0.0483972471751
913.91215225	509.051279596	1798.96343185	376.0	-8.2673009792	-0.194295018546	-0.0377565135147	815.104447928	537.253945191	1650.23771043	297.87931731	-2.69489326188	-0.0407083574302
913.91215225	509.051279596	1798.96343185	376.0	19.7083157938	0.338296648399	0.0657397295761	1128.44399978	591.102820774	2153.50882601	433.962005454	3.97793110587	0.0600895937443
913.91215225	509.051279596	1798.96343185	376.0	-4.47342718751	-0.454260525081	-0.0882744899107	704.85803706	597.980711409	1718.48811259	415.649364123	-2.40301650439	-0.0362993429665
913.91215225	509.051279596	1798.96343185	376.0	0.695446729363	-0.0396626094475	-0.00770746394239	904.175134402	600.661563448	1811.4742642	306.637566345	-0.273504820677	-0.00413149275947
913.91215225	509.051279596	1798.96343185	376.0	-3.62700717412	-0.124236379001	-0.0241423200546	839.623800991	461.983537817	1733.71489911	432.107560306	-2.39697496272	-0.0362080810079
913.91215225	509.051279596	1798.96343185	376.0	5.87560799932	0.349043695632	0.0678281569437	1108.14023	404.722738427	1904.66347115	391.800502723	0.509091689896	0.00769020679601
913.91215225	509.051279596	1798.96343185	376.0	-5.45841057589	-0.244109036753	-0.0474366569672	800.798409596	613.423981601	1700.76862163	286.546230428	-1.90483841901	-0.0287739942449
913.91215225	509.051279596	1798.96343185	376.0	3.45900572437	0.03727594385	0.00724367350369	938.954562167	550.766847253	1861.18967993	371.468270513	0.00717675852654	0.000108410249646
913.91215225	509.051279596	1798.96343185	376.0	-0.816791501886	0.202374417531	0.039326548296	1021.96048269	449.759210413	1784.26965141	312.549958308	-0.737001547571	-0.0111329538908
913.91215225	509.051279596	1798.96343185	376.0	-6.10814504547	-0.0324105340627	-0.00629819939035	885.118461262	443.713629379	1689.08013611	360.248045473	-2.51207140651	-0.0379466979836
913.91215225	509.051279596	1798.96343185	376.0	22.1595527239	0.309574819208	0.0601583403047	1113.55142602	622.11542649	2197.60568201	461.938829504	4.33401948725	0.0654685723149
913.91215225	509.051279596	1798.96343185	376.0	7.19194696032	0.378878797177	0.0736258836332	1133.12889397	431.952083558	1928.3439277	363.262950176	1.17686371537	0.0177773975131
913.91215225	509.051279596	1798.96343185	376.0	-1.85931608927	0.0863293661634	0.0167760136346	953.089749318	457.137758265	1765.51501532	355.287507734	-1.35671667896	-0.020494209652
913.91215225	509.051279596	1798.96343185	376.0	3.45974148216	0.128802131846	0.0250295631259	972.875036109	429.177062857	1861.20291595	459.15081698	-0.842383141419	-0.0127248208674
913.91215225	509.051279596	1798.96343185	376.0	15.5837505728	0.326092799761	0.0633682082707	1115.1055268	549.074799258	2079.30940596	415.129079904	3.07304540516	0.0464206254556
913.91215225	509.051279596	1798.96343185	376.0	-6.86393711113	-0.0953166555783	-0.01852247485	850.162839732	429.248123838	1675.48371323	396.072749662	-2.92865046512	-0.0442394330079
913.91215225	509.051279596	1798.96343185	376.0	10.725419132	0.350415942467	0.0680948197566	1126.93441598	513.554935331	1991.90979994	351.420448634	2.30664754941	0.0348436185711
913.91215225	509.051279596	1798.96343185	376.0	-4.99114223379	-0.147359963119	-0.0286358264904	826.581195679	450.213074676	1709.17460823	432.380337873	-2.72370857149	-0.0411436340105
913.91215225	509.051279596	1798.96343185	376.0	5.45515631933	0.168958077074	0.0328328948842	996.974793638	430.759379475	1897.09969918	469.365526068	-0.400589588405	-0.00605120224177
913.91215225	509.051279596	1798.96343185	376.0	3.62737455676	0.147091828207	0.0285837209886	981.362192782	414.255589626	1864.21857366	468.60079125	-0.896057277274	-0.013535608418
913.91215225	509.051279596	1798.96343185	376.0	-6.53426413118	0.140267554367	0.0272575892669	973.600077126	382.59390154	1681.41440959	325.220430919	-2.43456595275	-0.0367759207363
913.91215225	509.051279596	1798.96343185	376.0	-17.7628958276	-0.305365256272	-0.0593403140832	745.014893023	382.750123954	1479.41543147	351.650414494	-5.07950816177	-0.0767297305403
913.91215225	509.051279596	1798.96343185	376.0	4.11009021737	0.102294788946	0.0198785054305	983.958164889	591.503303881	1872.90245187	297.440983103	0.811986807834	0.0122656617498
913.91215225	509.051279596	1798.96343185	376.0	15.8226887607	0.350386628553	0.0680891233099	1122.25216461	493.563977799	2083.60781659	467.791674176	2.5983568008	0.0392501027311
913.91215225	509.051279596	1798.96343185	376.0	-1.64982575332	0.248111895743	0.0482145153018	1041.67914228	395.848410675	1769.28366985	331.756116902	-1.13455574204	-0.0171383042604
913.91215225	509.051279596	1798.96343185	376.0	7.8683378024	0.346204389447	0.0672764068106	1111.29952199	435.620729728	1940.51195161	393.591699888	1.08342895526	0.0163659963029
913.91215225	509.051279596	1798.96343185	376.0	-0.824923933279	-0.131111990863	-0.0254784280729	858.200373604	620.29886952	1784.12335195	305.624108822	-0.719129997698	-0.0108629909018
913.91215225	509.051279596	1798.96343185	376.0	0.497507860951	0.298670590532	0.0580393685449	1074.68011387	399.047884161	1807.91341633	334.185418307	-0.536130796862	-0.00809865252058
913.91215225	509.051279596	1798.96343185	376.0	-1.13649467568	0.119523165814	0.0232264216506	965.693417736	414.674738724	1778.51830823	398.150151765	-1.51909899926	-0.0229471147925
913.91215225	509.051279596	1798.96343185	376.0	19.4169286805	0.256573732178	0.0498588675045	1077.67400377	604.610825434	2148.2668784	465.982049189	3.59100295837	0.0542447576793
913.91215225	509.051279596	1798.96343185	376.0	1.04059721944	0.121616678348	0.0236332449179	981.347670685	504.59532268	1817.6833953	331.740401932	-0.342159006712	-0.00516856505608
913.91215225	509.051279596	1798.96343185	376.0	-12.0406970166	-0.126354758609	-0.0245539756333	837.555141024	450.029881156	1582.35569558	294.770673399	-3.64323622008	-0.0550337797595
913.91215225	509.051279596	1798.96343185	376.0	-9.75273721855	-0.0674269714026	-0.0131027927327	869.566879311	462.849939029	1623.51525568	291.09843734	-3.0645497573	-0.0462922924063
913.91215225	509.051279596	1798.96343185	376.0	6.30433271312	0.113828257124	0.0221197545907	977.839788943	517.451633368	1912.37607198	417.084649666	0.391432104767	0.00591287167322
913.91215225	509.051279596	1798.96343185	376.0	-15.8747716462	-0.448877216733	-0.0872283748023	697.49588267	502.493337908	1513.38209504	313.392874462	-4.46716196309	-0.0674797879621
913.91215225	509.051279596	1798.96343185	376.0	15.6913807781	0.237018777918	0.0460588375278	1059.98780687	565.342931266	2081.245634	455.914895862	2.68389618059	0.0405422383775
913.91215225	509.051279596	1798.96343185	376.0	-7.7372452442	0.000725829702859	0.000141047357726	906.400663514	464.404385306	1659.77321927	288.968170451	-2.53195862498	-0.0382471091386
913.91215225	509.051279596	1798.96343185	376.0	4.73060759072	0.0224789025526	0.00436822824575	940.825558205	615.293453089	1884.06533251	327.946321213	0.74394680166	0.0112378670946
913.91215225	509.051279596	1798.96343185	376.0	-0.636341968459	0.251517916233	0.0488763925832	1046.53175412	412.157303317	1787.51587253	328.826815096	-0.81646723872	-0.0123333419746
913.91215225	509.051279596	1798.96343185	376.0	-10.1566562647	-0.399378972329	-0.0776095943119	716.48644103	490.628610604	1616.24889975	409.133848112	-3.65706770057	-0.0552427145101
913.91215225	509.051279596	1798.96343185	376.0	13.6183027902	0.29370894656	0.0570751936572	1086.21036838	499.943158922	2043.95171908	457.798191775	2.07978616446	0.031416709433
913.91215225	509.051279596	1798.96343185	376.0	6.13900008367	0.326019683431	0.0633539998895	1101.83822447	456.158010185	1909.40179843	351.405563775	0.984267442811	0.01486808826
913.91215225	509.051279596	1798.96343185	376.0	5.78791337199	0.21517170251	0.0418133895277	1035.93658291	491.866340388	1903.08587687	375.28295358	0.661977352549	0.00999965789349
913.91215225	509.051279596	1798.96343185	376.0	11.5855902887	0.335308003464	0.0651589590874	1111.48482852	483.726460535	2007.3839645	412.172675451	1.98232027257	0.0299444149936
913.91215225	509.051279596	1798.96343185	376.0	10.5559230282	0.232373461658	0.045156133241	1052.57895018	531.390815901	1988.86062702	404.890860936	1.75817061814	0.0265584685519
913.91215225	509.051279596	1798.96343185	376.0	-7.24425005161	-0.456677254751	-0.088744122571	705.456212445	612.124682359	1668.64202251	351.061127703	-2.66185433577	-0.0402092799965
913.91215225	509.051279596	1798.96343185	376.0	-5.23236633827	0.0984718198089	0.0191356043158	960.958894396	458.346589707	1704.8350748	285.529590697	-1.82851692409	-0.0276211015723
913.91215225	509.051279596	1798.96343185	376.0	-12.929477766	-0.370980181635	-0.0720909797191	716.856846167	384.408077561	1566.36685491	465.101931178	-4.60882033278	-0.0696196424892
913.91215225	509.051279596	1798.96343185	376.0	4.97560362908	0.222721341738	0.043280478379	1046.19074157	521.669999256	1888.47272165	320.61198082	0.908049825306	0.0137167647327
913.91215225	509.051279596	1798.96343185	376.0	9.61322571881	0.16936183371	0.0329113551711	1011.1983665	519.052314853	1971.90184715	441.651165791	1.09228367927	0.0164997534633
913.91215225	509.051279596	1798.96343185	376.0	6.17634366468	0.32767875132	0.0636763994014	1093.2467092	402.173661269	1910.0735958	414.653225325	0.365344239773	0.00551879516273
913.91215225	509.051279596	1798.96343185	376.0	9.05855370982	-0.0516801162597	-0.010042774244	895.855343516	598.367920636	1961.92350054	467.700236388	0.617427043952	0.00932669250683
913.91215225	509.051279596	1798.96343185	376.0	9.97193955903	0.312273783649	0.0606828184316	1110.36111082	566.255410911	1978.35497796	301.738456229	2.45267742569	0.0370495079409
913.91215225	509.051279596	1798.96343185	376.0	4.41154415989	0.253162423329	0.049195962559	1060.11878427	488.955249934	1878.32549806	329.251463861	0.672435843076	0.0101576411341
913.91215225	509.051279596	1798.96343185	376.0	-3.19073712896	-0.250218719211	-0.0486239252256	795.965378721	601.0986033	1741.56323769	344.499255669	-1.63706616728	-0.0247290961825
913.91215225	509.051279596	1798.96343185	376.0	-8.97742707791	-0.48161999855	-0.0935911384669	694.582496634	605.381112746	1637.46280159	337.499192213	-2.99462670834	-0.0452360529961
913.91215225	509.051279596	1798.96343185	376.0	-4.27160951001	-0.103791834232	-0.0201694197886	863.955566919	560.11682092	1722.11873881	298.04635097	-1.63221740928	-0.024655852104
913.91215225	509.051279596	1798.96343185	376.0	-9.61697411063	-0.452290275233	-0.0878916197498	698.53213745	527.74358939	1625.95758435	399.681857506	-3.46106052251	-0.0522818810046
913.91215225	509.051279596	1798.96343185	376.0	9.68522550476	0.274270817486	0.0532978658154	1074.19550026	498.718346042	1973.19709697	400.283250671	1.55480704855	0.0234865113073
913.91215225	509.051279596	1798.96343185	376.0	8.82854411953	0.296057964919	0.0575316682703	1084.95436941	477.290233786	1957.78571212	395.541108923	1.35222678178	0.0204263864317
913.91215225	509.051279596	1798.96343185	376.0	-9.93412142862	-0.443489808493	-0.0861814629795	711.345331463	614.930191497	1620.25222007	293.976697109	-3.06210511836	-0.0462553643257
913.91215225	509.051279596	1798.96343185	376.0	-8.74369747573	0.0333716732323	0.00648497342253	918.170328256	421.479483009	1641.66751167	302.017700401	-2.86929845383	-0.043342876946
913.91215225	509.051279596	1798.96343185	376.0	-15.6895831649	-0.233325313391	-0.0453411024856	780.899369429	411.094276206	1516.7135681	324.719922465	-4.56559939867	-0.0689667582881
913.91215225	509.051279596	1798.96343185	376.0	8.27183516474	0.110679965629	0.0215079606742	974.887032392	512.818850393	1947.7707216	460.064838818	0.500332011973	0.00755788537723
913.91215225	509.051279596	1798.96343185	376.0	-6.64007038156	-0.090028028294	-0.0174947587046	851.031777872	415.852501823	1679.51099383	412.626714138	-2.9928666917	-0.045209466642
913.91215225	509.051279596	1798.96343185	376.0	7.80455846377	0.04843638214	0.0094124333735	950.88481861	589.28059624	1939.36458463	399.199169776	0.993088143084	0.0150013314665
913.91215225	509.051279596	1798.96343185	376.0	4.32710674081	0.161417901561	0.0313676450759	1003.70595734	497.636156141	1876.80649977	375.464386289	0.231849094877	0.00350225218848
913.91215225	509.051279596	1798.96343185	376.0	-8.11056855132	-0.200335317992	-0.0389302988713	805.121374184	483.040681177	1653.05726949	364.895214132	-3.00141581911	-0.0453386075395
913.91215225	509.051279596	1798.96343185	376.0	-0.456020146138	-0.166941389529	-0.0324410006857	834.911112097	587.769420968	1790.75979618	368.07926311	-1.07785001377	-0.0162817222624
913.91215225	509.051279596	1798.96343185	376.0	-9.61480141093	-0.37579141171	-0.0730259253227	722.057412019	450.950013516	1625.99667042	452.989244884	-3.82338518223	-0.0577550631756
913.91215225	509.051279596	1798.96343185	376.0	-16.9190555102	-0.340313057797	-0.0661315697235	736.712576701	443.514802838	1494.5958102	314.368430665	-4.75300963559	-0.0717977286343
913.91215225	509.051279596	1798.96343185	376.0	11.5573125756	0.242919315041	0.0472054634747	1057.94786211	524.651084207	2006.87525878	424.27631247	1.84738882874	0.0279061756607
913.91215225	509.051279596	1798.96343185	376.0	0.64794105214	-0.00173521090205	-0.000337196055588	902.435914875	453.033797474	1810.61965443	455.149942085	-1.53737426916	-0.0232231762713
913.91215225	509.051279596	1798.96343185	376.0	-2.00431726732	-0.177774971322	-0.0345462439414	816.736774688	491.282635039	1762.90649715	454.887087422	-2.17232348424	-0.0328145541426
913.91215225	509.051279596	1798.96343185	376.0	-5.64006019432	-0.115454165898	-0.0224357104349	853.591094461	529.712260464	1697.50081142	314.197456491	-2.0953285423	-0.0316514885544
913.91215225	509.051279596	1798.96343185	376.0	-8.38346584824	-0.0306850798765	-0.0059628993153	887.026137432	448.9809538	1648.14794691	312.140855683	-2.81360723848	-0.0425016199166
913.91215225	509.051279596	1798.96343185	376.0	6.00080262539	0.147052048537	0.0285759907767	999.187505253	524.789905679	1906.91567669	382.938265762	0.646693262145	0.00976878039494
913.91215225	509.051279596	1798.96343185	376.0	-3.91776139005	-0.101560568294	-0.0197358274959	863.888611344	552.083426884	1728.48433709	312.512298865	-1.6209076977	-0.0244850105393
913.91215225	509.051279596	1798.96343185	376.0	-1.27919946043	-0.198556844505	-0.0385846957841	811.839615629	532.25573802	1775.95110133	431.855747684	-1.8014784239	-0.0272126650136
913.91215225	509.051279596	1798.96343185	376.0	11.5606405125	0.322569139247	0.0626834705104	1118.20104058	576.496021574	2006.93512715	312.238064997	2.80817229176	0.0424195210236
913.91215225	509.051279596	1798.96343185	376.0	1.73513164902	-0.177732614555	-0.0345380129333	826.428959468	566.953142422	1830.17781571	436.795713816	-1.07680172126	-0.016265887028
913.91215225	509.051279596	1798.96343185	376.0	-16.0366426589	-0.437904348759	-0.0850960646636	692.387557263	410.844966111	1510.47009472	407.237571343	-4.87575813801	-0.0736519356195
913.91215225	509.051279596	1798.96343185	376.0	19.2270047932	0.276305039729	0.0536931674562	1094.41260784	633.214814822	2144.85021711	417.222794453	3.98552061208	0.0602042388532
913.91215225	509.051279596	1798.96343185	376.0	11.8042636853	0.228448099315	0.0443933344957	1064.38545642	621.751161774	2011.31781894	325.181200748	2.77497831456	0.0419181014283
913.91215225	509.051279596	1798.96343185	376.0	-0.511930151754	0.0492330806167	0.00956725235459	941.605003557	520.492917868	1789.75399562	327.656074194	-0.76227643984	-0.0115147498465
913.91215225	509.051279596	1798.96343185	376.0	6.9352159345	0.306303038423	0.0595225492465	1099.44837764	518.183532883	1923.72543043	306.093519899	1.58810330072	0.0239894758416
913.91215225	509.051279596	1798.96343185	376.0	-6.67872106342	-0.0914381348682	-0.0177687786374	854.656909379	447.640754756	1678.8156822	376.518018065	-2.75138086973	-0.0415616445579
913.91215225	509.051279596	1798.96343185	376.0	6.18337191673	0.378614722302	0.0735745671011	1132.38865799	427.270229032	1910.20003148	350.541144463	0.996421437579	0.0150516833471
913.91215225	509.051279596	1798.96343185	376.0	0.351717599788	-0.0273573954756	-0.00531624474846	890.845651804	468.894717461	1805.29070285	445.550333584	-1.52309027011	-0.023007405893
913.91215225	509.051279596	1798.96343185	376.0	13.1356601718	0.304024168983	0.0590797063705	1109.0433102	599.617108319	2035.26915487	326.608736352	3.12240241975	0.0471661996941
913.91215225	509.051279596	1798.96343185	376.0	-3.44307189668	-0.367122095288	-0.0713412544283	743.834139287	614.261961947	1737.02382749	378.927726259	-1.92673818369	-0.0291048064001
913.91215225	509.051279596	1798.96343185	376.0	0.230064868979	0.126997022577	0.0246787840219	968.131961453	403.309216877	1803.10221471	431.661036378	-1.45305649468	-0.0219494938773
913.91215225	509.051279596	1798.96343185	376.0	-5.15228860263	-0.104640225108	-0.0203342839308	841.697450323	402.73771964	1706.27564398	461.840474018	-3.00545459903	-0.0453996162995
913.91215225	509.051279596	1798.96343185	376.0	6.81566616101	0.311349568134	0.0605032196142	1101.87579778	512.626625582	1921.57477372	307.072350353	1.54708821393	0.0233699125972
913.91215225	509.051279596	1798.96343185	376.0	1.62593066087	-0.131645616481	-0.0255821252392	859.017061131	630.123760699	1828.21332986	339.072508032	-0.270359896895	-0.00408398635793
913.91215225	509.051279596	1798.96343185	376.0	5.08233260839	0.155072883475	0.0301346450592	989.640796602	437.079889744	1890.39273696	463.67205061	-0.442737727861	-0.00668788108551
913.91215225	509.051279596	1798.96343185	376.0	7.0146191698	0.16614262423	0.0322857800681	1019.08443596	573.923302362	1925.15386559	332.146127272	1.39859142186	0.0211267586383
913.91215225	509.051279596	1798.96343185	376.0	9.94843404207	0.327318765421	0.0636064448934	1114.86279854	532.559676266	1977.9321223	330.509647494	2.25570581957	0.0340741060358
913.91215225	509.051279596	1798.96343185	376.0	-2.21040797846	-0.025568133988	-0.00496854527555	889.512248689	451.235144186	1759.19900062	418.451607743	-1.95083445731	-0.0294687984487
913.91215225	509.051279596	1798.96343185	376.0	12.2876547371	0.11880479922	0.0230868245666	997.422823649	625.812502813	2020.0138472	396.778520736	2.30451358659	0.0348113834832
913.91215225	509.051279596	1798.96343185	376.0	4.51192167309	0.301064503755	0.0585045673834	1081.68625381	434.396958425	1880.13125282	364.048040588	0.386935545443	0.00584494781637
913.91215225	509.051279596	1798.96343185	376.0	-14.3777681364	-0.354323115995	-0.0688540839477	731.119880926	448.368881405	1540.31264076	360.823878425	-4.35506319254	-0.0657864530595
913.91215225	509.051279596	1798.96343185	376.0	-0.279415583577	-0.318953023488	-0.061980766321	763.664086326	600.925007097	1793.93684767	429.347754251	-1.52215307775	-0.0229932489086
913.91215225	509.051279596	1798.96343185	376.0	7.06084871997	0.118513780362	0.0230302721263	995.644597225	607.790877989	1925.9855183	322.550043083	1.47679479207	0.02230807843
913.91215225	509.051279596	1798.96343185	376.0	-4.95586327951	-0.0801215455078	-0.0155696746031	864.531513981	477.468558315	1709.80926372	367.809191419	-2.25994429516	-0.0341381313469
913.91215225	509.051279596	1798.96343185	376.0	-5.43697326163	-0.0855292969863	-0.0166205396398	867.654264231	518.94343437	1701.15427107	314.55657247	-2.04399093716	-0.0308759960296
913.91215225	509.051279596	1798.96343185	376.0	10.0904451003	0.197935965986	0.0384640431376	1042.27184781	599.651927361	1980.48684931	338.563074141	2.21705643216	0.0334902784314
913.91215225	509.051279596	1798.96343185	376.0	-17.563490669	-0.277682246301	-0.0539607940733	759.447974876	400.856503201	1483.00265735	322.698179277	-4.95282932675	-0.0748161529721
913.91215225	509.051279596	1798.96343185	376.0	-5.60623115397	-0.500902722564	-0.0973382671131	688.039827841	618.724514825	1698.10938348	391.345040814	-2.49719138176	-0.0377219241958
913.91215225	509.051279596	1798.96343185	376.0	0.119336760712	0.178533244219	0.0346935958451	1015.39335316	498.022619639	1801.11025653	287.694283736	-0.282610120652	-0.00426903505517
913.91215225	509.051279596	1798.96343185	376.0	15.9088338621	0.349987666844	0.0680115948006	1135.05682825	576.794003869	2085.15753546	373.306703342	3.5141676058	0.0530841028066
913.91215225	509.051279596	1798.96343185	376.0	-15.1964483468	-0.470495716365	-0.0914294046571	687.849725381	493.487958304	1525.58488315	344.247199462	-4.40464546666	-0.06653543001
913.91215225	509.051279596	1798.96343185	376.0	6.57725742495	0.175750005286	0.0341527410194	1004.70144062	453.570991961	1917.28588774	459.013455162	0.027719067994	0.000418717039185
913.91215225	509.051279596	1798.96343185	376.0	8.22644159149	0.0545718344714	0.0106047093804	954.321028826	588.992965488	1946.95410782	403.640113505	1.07139753018	0.0161842527218
913.91215225	509.051279596	1798.96343185	376.0	5.88611633162	0.109639419247	0.0213057557807	976.717981196	525.335936811	1904.85251221	402.798594201	0.414812634176	0.00626605187577
913.91215225	509.051279596	1798.96343185	376.0	8.43539715678	0.215007864455	0.0417815515847	1040.51469022	522.427303608	1950.71314203	387.771148205	1.31405517763	0.0198497760971
913.91215225	509.051279596	1798.96343185	376.0	-2.57214419921	0.110704494197	0.0215127272051	972.992679459	489.57000286	1752.69149829	290.128815968	-1.09150545124	-0.0164879977529
913.91215225	509.051279596	1798.96343185	376.0	4.84977298556	-0.0810846950128	-0.0157568392951	878.934386921	587.772419207	1886.20907438	419.502268256	-0.0688173394409	-0.00103953684956
913.91215225	509.051279596	1798.96343185	376.0	-18.2163535786	-0.304286268714	-0.0591306390815	749.506853717	417.064916292	1471.25789235	304.686122342	-5.03354037721	-0.0760353531301
913.91215225	509.051279596	1798.96343185	376.0	0.41000572539	0.0744969003011	0.0144766615432	947.01350874	464.138754731	1806.33928491	395.187021443	-1.06365618982	-0.0160673140457
913.91215225	509.051279596	1798.96343185	376.0	8.03334754619	0.144836637582	0.0281454795145	999.927623581	539.601063706	1943.48041655	403.951729268	1.02839334058	0.015534642607
913.91215225	509.051279596	1798.96343185	376.0	-2.40911780183	0.262988668542	0.0511054544388	1049.0896089	382.728651108	1755.62428356	323.806023558	-1.29703465299	-0.0195926684742
913.91215225	509.051279596	1798.96343185	376.0	-4.55778792504	-0.0573451530148	-0.0111436364195	865.652173609	400.258063721	1716.97049377	451.060256443	-2.79468765245	-0.0422158255657
913.91215225	509.051279596	1798.96343185	376.0	-3.76778264949	-0.00709830367569	-0.00137938275859	900.268411871	455.173710048	1731.18239979	375.740277871	-2.01959881124	-0.0305075349129
913.91215225	509.051279596	1798.96343185	376.0	-12.8663110693	-0.418287403788	-0.0812839882994	709.590550964	498.93380327	1567.50320068	358.978846448	-3.98466235835	-0.0601912742953
913.91215225	509.051279596	1798.96343185	376.0	5.22946250488	0.172531612516	0.0335273246242	1020.49493097	556.089679555	1893.03954999	316.454939462	1.0092600472	0.0152456200484
913.91215225	509.051279596	1798.96343185	376.0	-0.65848548057	0.0328738276547	0.00638822923722	937.021137052	549.547148597	1787.11751885	300.549233198	-0.610208495147	-0.00921765098409
913.91215225	509.051279596	1798.96343185	376.0	1.66833875831	-0.162884516608	-0.0316526460567	830.874903366	544.839651289	1828.97623603	453.261681372	-1.2420467369	-0.0187620353006
913.91215225	509.051279596	1798.96343185	376.0	-2.51218024956	-0.266460918695	-0.0517802018452	787.47426828	595.436350942	1753.77022781	370.859608593	-1.64211833322	-0.0248054128885
913.91215225	509.051279596	1798.96343185	376.0	9.49254983153	0.307297599265	0.0597158179684	1109.03823683	577.468281032	1969.73093206	283.224414204	2.42435862959	0.0366217315648
913.91215225	509.051279596	1798.96343185	376.0	-11.8643954134	-0.407156967557	-0.0791210586003	714.908233516	505.590236916	1585.52729695	365.028826518	-3.79658327264	-0.057350200493
913.91215225	509.051279596	1798.96343185	376.0	-14.9445830866	-0.27472530196	-0.0533861838243	762.305306503	414.544317899	1530.11584708	353.266222675	-4.48905525286	-0.0678105023091
913.91215225	509.051279596	1798.96343185	376.0	10.3873015866	0.290631388307	0.0564771450267	1100.08155302	591.954218668	1985.82718894	293.791417252	2.60175651181	0.0393014578823
913.91215225	509.051279596	1798.96343185	376.0	-3.2503381082	-0.133069871458	-0.0258588945701	837.02869401	476.094953074	1740.49103787	427.367390784	-2.26498358646	-0.034214253572
913.91215225	509.051279596	1798.96343185	376.0	5.7954120122	0.334177052133	0.0649391861899	1113.60169897	490.324362103	1903.22077467	299.294713601	1.30822458707	0.0197617007111
913.91215225	509.051279596	1798.96343185	376.0	5.75364768024	0.343678468317	0.0667855554445	1101.59104543	388.327205602	1902.46944961	412.551198582	0.258397955626	0.00390329238105
913.91215225	509.051279596	1798.96343185	376.0	-16.0075607158	-0.413506816817	-0.0803549974382	704.836866771	434.921658246	1510.99326824	371.234743221	-4.71664957218	-0.0712484829634
913.91215225	509.051279596	1798.96343185	376.0	-3.70258234011	0.0441957283453	0.0085883653994	927.097180264	443.988950848	1732.35532951	361.269198401	-1.90125579458	-0.028719876051
913.91215225	509.051279596	1798.96343185	376.0	-6.97441844445	-0.428632020148	-0.0832942130097	709.745422249	542.78950102	1673.49619445	420.961271178	-3.01290965282	-0.0455122304052
913.91215225	509.051279596	1798.96343185	376.0	0.0348792777609	-0.119874251331	-0.0232946465859	848.90575964	516.281404687	1799.5908973	434.403732971	-1.49724135047	-0.0226169388288
913.91215225	509.051279596	1798.96343185	376.0	17.163176693	0.29388107794	0.0571086432063	1102.13346328	604.92438435	2107.7227043	400.664856664	3.60893805974	0.0545156806607
913.91215225	509.051279596	1798.96343185	376.0	-5.19540690616	-0.360879408334	-0.0701281399793	745.602596344	604.898847635	1705.49996147	354.998517489	-2.20660638041	-0.0333324226649
913.91215225	509.051279596	1798.96343185	376.0	-2.74623316732	-0.205316062315	-0.039898185448	813.212095772	567.090872347	1749.55970141	369.256733293	-1.69172187514	-0.0255547111048
913.91215225	509.051279596	1798.96343185	376.0	-9.5759247774	-0.324461165825	-0.0630511398806	759.079002494	578.977190728	1626.69604684	288.639853617	-2.97536864517	-0.0449451456975
913.91215225	509.051279596	1798.96343185	376.0	-8.30025733953	-0.409467148283	-0.0795699860635	719.309138699	556.555674559	1649.64483756	373.780024301	-3.03890828679	-0.0459049590149
913.91215225	509.051279596	1798.96343185	376.0	0.988797911498	-0.105842239643	-0.0205678662345	868.888114807	604.981426388	1816.75154469	342.882003493	-0.474438524634	-0.00716674508511
913.91215225	509.051279596	1798.96343185	376.0	-2.66590917961	-0.038001407124	-0.00738464965488	884.679840471	463.79404226	1751.00470058	402.530817848	-1.936403177	-0.029250803278
913.91215225	509.051279596	1798.96343185	376.0	16.4769231685	0.273271868633	0.0531037443905	1080.20955831	547.847141002	2095.37725434	467.320555027	2.78537464257	0.0420751456582
913.91215225	509.051279596	1798.96343185	376.0	14.5376317183	0.301089185544	0.058509363689	1098.8760127	548.7167966	2060.49011032	412.897301019	2.80749180767	0.0424092418077
913.91215225	509.051279596	1798.96343185	376.0	16.3083886283	0.31621425225	0.0614485527108	1120.70213558	632.179642241	2092.34537959	339.463601771	3.82689278047	0.0578080480433
913.91215225	509.051279596	1798.96343185	376.0	14.299728385	0.321599286636	0.0624950032328	1112.46545994	549.035315343	2056.21031634	394.709541064	2.91314419422	0.0440051993085
913.91215225	509.051279596	1798.96343185	376.0	2.25887512068	0.147450122972	0.028653346866	979.403641992	399.42114536	1839.59976924	460.774981886	-1.19010850597	-0.0179774698788
913.91215225	509.051279596	1798.96343185	376.0	13.8127565442	0.34805931355	0.0676368662165	1128.13763213	536.195260777	2047.44987101	383.116978102	2.88525182165	0.0435838643754
913.91215225	509.051279596	1798.96343185	376.0	4.7883059268	-0.0436382857235	-0.00848003997736	892.696974182	544.875572788	1885.10330447	447.530757504	-0.356495181912	-0.00538512359383
913.91215225	509.051279596	1798.96343185	376.0	-6.49539993564	-0.463219616675	-0.0900154715653	694.204890275	529.933575513	1682.11356225	457.975096464	-3.13761102396	-0.0473959369178
913.91215225	509.051279596	1798.96343185	376.0	-0.0611181991868	-0.121448813766	-0.0236006245173	856.950598354	578.94274845	1797.86393779	361.970590988	-0.918574636991	-0.0138757498035
913.91215225	509.051279596	1798.96343185	376.0	-7.45092075008	-0.33601802125	-0.0652969337834	744.614265497	499.80168524	1664.92409222	420.508141479	-3.1512682625	-0.0476022396148
913.91215225	509.051279596	1798.96343185	376.0	11.2351953319	0.0251143967776	0.00488037247912	942.041801541	621.633241766	2001.08048736	437.405444057	1.5760033969	0.0238066978384
913.91215225	509.051279596	1798.96343185	376.0	-9.51737359399	-0.0564909166978	-0.0109776363579	872.503964595	443.062791805	1627.74936122	312.182604818	-3.10026152597	-0.0468317451054
913.91215225	509.051279596	1798.96343185	376.0	10.2350314284	0.235276550819	0.045720278045	1064.71266831	593.064412645	1983.08790448	325.310823523	2.36079080304	0.035661492493
913.91215225	509.051279596	1798.96343185	376.0	9.95705526056	0.280281023338	0.0544658032138	1081.02035153	515.999562294	1978.08721487	381.067301051	1.8229996366	0.027537758861
913.91215225	509.051279596	1798.96343185	376.0	-12.0032657035	-0.292365405721	-0.0568141091568	754.589101096	417.380644517	1583.02907121	411.059325599	-4.12715165528	-0.0623436805933
913.91215225	509.051279596	1798.96343185	376.0	7.53748132903	0.146795448475	0.0285261267927	995.722587996	506.828086663	1934.55996464	432.009289978	0.59361844358	0.00896704597553
913.91215225	509.051279596	1798.96343185	376.0	8.68412063768	0.0498045061753	0.00967829502046	952.0498774	592.570809689	1955.1875865	410.566899406	1.13196987241	0.0170992427857
913.91215225	509.051279596	1798.96343185	376.0	-9.8964815115	-0.214798088209	-0.041740786671	789.892758182	416.043896822	1620.92934841	414.992693411	-3.72041008169	-0.0561995480618
913.91215225	509.051279596	1798.96343185	376.0	12.7865160685	0.313122609672	0.060847767134	1102.57611101	520.174910281	2028.98818013	406.237158839	2.38563007097	0.0360367080207
913.91215225	509.051279596	1798.96343185	376.0	-11.5545418311	-0.251772460019	-0.04892585698	778.863380291	465.987223477	1591.10144959	346.250845819	-3.70030261054	-0.0558958098269
913.91215225	509.051279596	1798.96343185	376.0	0.820825223036	0.310798946839	0.060396219751	1082.71726874	399.424014766	1813.72977745	331.588493946	-0.421247655124	-0.00636325763027
913.91215225	509.051279596	1798.96343185	376.0	-5.25756160163	-0.0582764721253	-0.0113246156481	876.450768289	480.100025625	1704.38182123	347.831027312	-2.20556741945	-0.0333167283904
913.91215225	509.051279596	1798.96343185	376.0	2.00409524407	-0.240210822387	-0.0466791337713	803.250248882	623.074192976	1835.01637243	408.691930567	-0.762911249021	-0.0115243391091
913.91215225	509.051279596	1798.96343185	376.0	1.45063525589	-0.153008689105	-0.0297335190644	843.695281759	601.209276862	1825.05982963	380.155271008	-0.658059372876	-0.00994047391051
913.91215225	509.051279596	1798.96343185	376.0	-4.02867822191	-0.0272262053658	-0.00529075113988	894.454089555	489.898388298	1726.48898385	342.136505994	-1.84450646563	-0.0278626354325
913.91215225	509.051279596	1798.96343185	376.0	2.61456766541	-0.2142579736	-0.0416358285271	816.399814753	626.943794503	1845.99854805	402.654938792	-0.544410229873	-0.00822371948449
913.91215225	509.051279596	1798.96343185	376.0	-2.93233237243	-0.0636466284668	-0.0123681749838	885.15602655	559.790209565	1746.21184477	301.26560865	-1.27534280493	-0.0192649970534
913.91215225	509.051279596	1798.96343185	376.0	1.28276756868	0.0739449843802	0.0143694101011	951.928277538	497.774069325	1822.03995132	372.337604459	-0.617485868042	-0.00932758108825
913.91215225	509.051279596	1798.96343185	376.0	-12.0929724922	-0.150200521077	-0.0291878198751	823.287395865	432.312232242	1581.41527889	325.815650782	-3.77049106823	-0.0569560584325
913.91215225	509.051279596	1798.96343185	376.0	-8.37659303473	-0.269409146585	-0.0523531182637	776.32055025	513.588190628	1648.27158632	358.362845438	-3.01050715377	-0.0454759388787
913.91215225	509.051279596	1798.96343185	376.0	-2.73820233835	0.0123008077327	0.00239036294844	913.262207221	471.330487487	1749.70417309	365.111478381	-1.66758996052	-0.0251901806726
913.91215225	509.051279596	1798.96343185	376.0	8.3454964971	0.211221708668	0.0410458042495	1046.52183972	571.646394984	1949.09586203	330.927627326	1.79387456845	0.0270978031488
913.91215225	509.051279596	1798.96343185	376.0	-19.9130530529	-0.387008626202	-0.075205718267	713.655045128	413.89110933	1440.73488926	313.188734802	-5.36954659794	-0.0811109757996
913.91215225	509.051279596	1798.96343185	376.0	1.90581425883	-0.01813763154	-0.00352460776138	905.999706989	538.215431415	1833.24833344	389.033195038	-0.595348017781	-0.00899317247403
913.91215225	509.051279596	1798.96343185	376.0	0.804139495949	0.045483462765	0.00883860527885	944.103784367	550.194124723	1813.42960732	319.131698229	-0.319095044766	-0.00482016683937
913.91215225	509.051279596	1798.96343185	376.0	13.6880759839	0.346272120027	0.0672895686022	1133.0903011	575.795141055	2045.20691332	336.321471161	3.2079846108	0.0484589820362
913.91215225	509.051279596	1798.96343185	376.0	3.27828965465	0.0970059353142	0.0188507453001	959.749775603	464.354950782	1857.93866392	433.833937537	-0.635080670457	-0.00959336360207
913.91215225	509.051279596	1798.96343185	376.0	-15.0190392248	-0.421099593073	-0.0818304689221	703.081813652	447.98619618	1528.77640838	377.708398545	-4.53106415838	-0.0684450779212
913.91215225	509.051279596	1798.96343185	376.0	-5.94054260514	-0.500248064324	-0.0972110501989	688.798906319	623.507830191	1692.09524273	379.788506215	-2.50592320038	-0.0378538247792
913.91215225	509.051279596	1798.96343185	376.0	-12.9657077576	-0.327581140279	-0.0636574310686	742.693166315	448.59809406	1565.71509061	374.423830233	-4.12214749004	-0.0622680889734
913.91215225	509.051279596	1798.96343185	376.0	2.47584956594	-0.0251194265627	-0.00488134989559	903.148788686	545.198839828	1843.50306016	395.155431651	-0.492679789169	-0.00744229288775
913.91215225	509.051279596	1798.96343185	376.0	3.37994833722	-0.104381457042	-0.0202839986479	870.742171604	614.429594814	1859.76746645	374.59570003	-0.0676420900753	-0.00102178383799
913.91215225	509.051279596	1798.96343185	376.0	13.9594092646	0.229768248679	0.0446498734315	1064.33981303	620.0335607	2050.08809982	365.714726083	3.04912437369	0.0460592805693
913.91215225	509.051279596	1798.96343185	376.0	11.4850227789	0.277894217511	0.0540019855249	1077.8312185	508.630149793	2005.57479178	419.113423482	1.88230676725	0.0284336369675
913.91215225	509.051279596	1798.96343185	376.0	-4.54738101361	-0.231444246432	-0.0449755628511	793.445494947	510.083081573	1717.1577103	413.629133784	-2.456919301	-0.0371135846072
913.91215225	509.051279596	1798.96343185	376.0	-7.72461189676	-0.0239438092397	-0.00465289724828	894.785216753	477.234736626	1660.00048857	287.980535193	-2.52138460071	-0.0380873806754
913.91215225	509.051279596	1798.96343185	376.0	17.3603792628	0.357193126789	0.0694118007752	1141.6774182	592.200702953	2111.27030641	377.392185256	3.84764621167	0.0581215439829
913.91215225	509.051279596	1798.96343185	376.0	-1.16529748916	0.149522546557	0.0290560720088	987.031967645	435.833658236	1778.00015614	355.134530263	-1.16726408153	-0.0176323879385
913.91215225	509.051279596	1798.96343185	376.0	-3.54735339095	-0.240064444391	-0.0466506887662	799.73152769	592.248429453	1735.14784154	343.167884401	-1.72118773557	-0.0259998147367
913.91215225	509.051279596	1798.96343185	376.0	-6.42413955853	-0.324608580262	-0.0630797862926	763.847721289	620.19959965	1683.39551038	299.348189438	-2.22167919479	-0.0335601086826
913.91215225	509.051279596	1798.96343185	376.0	-5.56680931409	-0.170958942448	-0.0332217144283	823.492737427	515.295880358	1698.81856796	360.02995018	-2.35097329184	-0.0355131917196
913.91215225	509.051279596	1798.96343185	376.0	5.73259062273	0.397105981425	0.0771678937864	1139.26697109	394.278468331	1902.09064085	368.545201428	0.685713219961	0.0103582057396
913.91215225	509.051279596	1798.96343185	376.0	3.8213887815	-0.0551511831347	-0.010717291709	899.015039101	625.592780075	1867.70881861	343.100999439	0.339235928727	0.00512440979951
913.91215225	509.051279596	1798.96343185	376.0	-11.2624580277	0.00987285851979	0.00191855004271	901.670303962	396.452957598	1596.3559304	298.23266884	-3.49960176507	-0.0528640750011
913.91215225	509.051279596	1798.96343185	376.0	2.3216457526	0.072740253845	0.0141353000087	946.372905047	468.134197947	1840.72898995	426.221886959	-0.824016169206	-0.0124473741572
913.91215225	509.051279596	1798.96343185	376.0	4.55326490617	-0.196345901323	-0.038155052725	822.22327297	606.092277768	1880.87500246	452.559451725	-0.48291325846	-0.00729476221239
913.91215225	509.051279596	1798.96343185	376.0	13.5457565338	0.37634389256	0.0731332865448	1141.14030849	498.266925211	2042.64663846	403.239404758	2.62684022345	0.0396803659131
913.91215225	509.051279596	1798.96343185	376.0	0.826921686063	0.301438491949	0.0585772428973	1077.0383448	402.384731612	1813.83945059	334.416374176	-0.441078524379	-0.00666281758881
913.91215225	509.051279596	1798.96343185	376.0	11.9308428472	0.281321368739	0.0546679690515	1076.6361818	489.131363423	2013.59493178	447.827386556	1.70190058791	0.0257084680953
913.91215225	509.051279596	1798.96343185	376.0	-12.2445734823	-0.0676698628695	-0.0131499927846	858.466692391	383.017178058	1578.68803251	337.204162064	-3.89033347431	-0.0587663666815
913.91215225	509.051279596	1798.96343185	376.0	-17.2808162402	-0.351208935068	-0.0682489185908	726.017959583	390.144251137	1488.08786696	371.92565624	-5.02951445752	-0.0759745386333
913.91215225	509.051279596	1798.96343185	376.0	10.4672637099	0.30987850896	0.0602173550252	1090.58442648	459.423749464	1987.2656783	437.257502357	1.38932201435	0.0209867373768
913.91215225	509.051279596	1798.96343185	376.0	-2.03152236826	-0.187172366128	-0.0363723991698	810.919942734	481.681574137	1762.41708733	469.81557046	-2.30027499029	-0.0347473563488
913.91215225	509.051279596	1798.96343185	376.0	4.15811128018	-0.168500050298	-0.032743888515	838.073637001	619.32228375	1873.76633323	416.370412481	-0.243449290845	-0.00367748173483
913.91215225	509.051279596	1798.96343185	376.0	-4.28959526953	-0.314435222509	-0.0611028415292	764.964389206	592.501969989	1721.79518157	364.328822378	-2.04463918245	-0.0308857882545
913.91215225	509.051279596	1798.96343185	376.0	0.615306232806	0.116053038805	0.0225520868256	966.197767739	432.206796216	1810.03256597	411.628002013	-1.1604027929	-0.0175287430952
913.91215225	509.051279596	1798.96343185	376.0	5.53709488481	0.114925422422	0.0223329619942	981.561211133	535.013383333	1898.57374401	381.999149545	0.517720559397	0.00782055225675
913.91215225	509.051279596	1798.96343185	376.0	-1.11995688926	0.0291560134353	0.00566576242426	911.885239619	400.283782568	1778.81581696	466.64679477	-2.10349409368	-0.031774835252
913.91215225	509.051279596	1798.96343185	376.0	8.62240779412	0.299416531958	0.058184324127	1077.95121346	424.497559758	1954.07739501	451.628621786	0.687646438974	0.0103874084437
913.91215225	509.051279596	1798.96343185	376.0	-9.38082219544	-0.178951555566	-0.0347748844862	815.866331805	485.153684258	1630.20587094	329.18585488	-3.12184177864	-0.0471577307951
913.91215225	509.051279596	1798.96343185	376.0	-8.59557727238	-0.455701997114	-0.088554604958	701.991378221	574.76946682	1644.33213996	367.571294919	-3.05899317679	-0.0462083561448
913.91215225	509.051279596	1798.96343185	376.0	-4.52460604044	-0.151416645148	-0.029424144024	843.694645796	590.29038125	1717.56742374	283.582396698	-1.6272856898	-0.0245813548308
913.91215225	509.051279596	1798.96343185	376.0	0.269534524466	-0.0384115551268	-0.00746435194846	894.548666371	534.620168555	1803.81225938	374.643424451	-0.924547603325	-0.013965975881
913.91215225	509.051279596	1798.96343185	376.0	4.86232328175	-0.0420327689584	-0.0081680468244	898.75844553	579.213494745	1886.43484962	408.462909348	0.0473606683363	0.0007154179507
913.91215225	509.051279596	1798.96343185	376.0	6.26744984597	-0.0372641949749	-0.00724139039544	899.951468834	571.189521314	1911.71256268	440.571572537	0.123278021774	0.00186220576698
913.91215225	509.051279596	1798.96343185	376.0	12.8547385873	0.253824065591	0.0493245366482	1080.57165894	624.739681239	2030.21547829	324.904138109	3.05122218918	0.0460909696251
913.91215225	509.051279596	1798.96343185	376.0	0.153520991017	-0.189138794889	-0.0367545267953	818.340509408	547.583865416	1801.72521833	435.800843511	-1.47445247698	-0.0222726960269
913.91215225	509.051279596	1798.96343185	376.0	-3.36276364279	-0.271883998913	-0.0528340456497	786.75741255	609.310349956	1738.46854361	342.400781107	-1.6687677843	-0.0252079725726
913.91215225	509.051279596	1798.96343185	376.0	5.09150560141	-0.0754610428981	-0.0146640192184	879.410801602	570.967927771	1890.55775575	440.179026372	-0.203481987791	-0.00307374603914
913.91215225	509.051279596	1798.96343185	376.0	-9.74724727342	-0.21649301533	-0.0420701545531	791.111512903	432.267952392	1623.61401779	400.234552491	-3.5929315995	-0.0542738912311
913.91215225	509.051279596	1798.96343185	376.0	7.1724759943	0.349988995603	0.0680118530126	1115.56530822	444.074990682	1927.99365214	368.353353237	1.12776767758	0.0170357655223
913.91215225	509.051279596	1798.96343185	376.0	5.09228038601	0.359284924189	0.069818290748	1121.76862998	440.00628745	1890.57169384	328.796776412	0.868267339221	0.0131158208342
913.91215225	509.051279596	1798.96343185	376.0	-1.11748711893	0.182260022927	0.0354178046885	1009.91733751	452.426688469	1778.86024722	316.516221238	-0.853039239552	-0.0128857891171
913.91215225	509.051279596	1798.96343185	376.0	-4.10423001722	-0.43881030909	-0.0852721160299	707.423215862	561.848027702	1725.12983468	455.858591114	-2.60287120328	-0.0393182961221
913.91215225	509.051279596	1798.96343185	376.0	-20.9255761438	-0.423824532931	-0.0823599947398	695.960733842	389.427337222	1422.51996912	337.131898053	-5.61684714352	-0.0848466335879
913.91215225	509.051279596	1798.96343185	376.0	15.4329926683	0.254339656073	0.0494247291242	1069.17880703	553.512269915	2076.59732639	453.906249445	2.63552618403	0.039811573777
913.91215225	509.051279596	1798.96343185	376.0	-3.10529184481	-0.230579485027	-0.0448075174945	801.900859473	574.183516808	1743.10036711	367.015990825	-1.76775133256	-0.0267031923348
913.91215225	509.051279596	1798.96343185	376.0	6.99888003087	0.294712923518	0.0572702921721	1073.54016588	415.131307938	1924.87072424	436.199250417	0.382846817583	0.00578318455563
913.91215225	509.051279596	1798.96343185	376.0	7.48123073505	0.0367823417209	0.00714775392945	936.18208237	539.037915069	1933.54803702	458.328039583	0.288153677944	0.0043527745913
913.91215225	509.051279596	1798.96343185	376.0	6.55766329716	0.125771846398	0.0244407008158	995.900163635	582.417964697	1916.93339655	338.615268213	1.20667439944	0.0182277099613
913.91215225	509.051279596	1798.96343185	376.0	17.1402326739	0.173769910754	0.0337679577836	1028.66560947	619.061223487	2107.30994978	459.583116827	3.02967961951	0.0457655531648
913.91215225	509.051279596	1798.96343185	376.0	-8.80208216428	-0.126801928185	-0.0246408721696	845.318197059	510.280068077	1640.61719247	285.018927334	-2.78505644483	-0.0420703390458
913.91215225	509.051279596	1798.96343185	376.0	13.8213214336	0.223556097077	0.043442692786	1047.16809362	536.693465128	2047.60395024	463.742391483	2.06827092391	0.0312427632011
913.91215225	509.051279596	1798.96343185	376.0	3.03635226057	-0.222666104657	-0.0432697443951	809.178280306	604.25430479	1853.58629868	440.15371358	-0.76914418059	-0.0116184921539
913.91215225	509.051279596	1798.96343185	376.0	-16.8167876676	-0.415816973549	-0.0808039202389	706.48761638	459.052738011	1496.43557129	330.895216903	-4.73771800708	-0.0715667372671
913.91215225	509.051279596	1798.96343185	376.0	-1.56105739182	-0.223388738358	-0.0434101706876	801.20103933	542.729058888	1770.88058022	426.950482	-1.82921513827	-0.0276316486144
913.91215225	509.051279596	1798.96343185	376.0	10.2564033459	0.154353214488	0.0299947948869	1014.88527962	597.420588141	1983.47237746	371.1665097	1.98222859228	0.0299430300949
913.91215225	509.051279596	1798.96343185	376.0	11.9269927875	0.295389840432	0.0574018345185	1091.29953326	521.276796913	2013.52567061	400.949340445	2.19384520538	0.0331396556704
913.91215225	509.051279596	1798.96343185	376.0	-1.29126620693	-0.107854481304	-0.0209588964835	868.717053485	608.310008171	1775.73402498	298.706963319	-0.801716017169	-0.0121105138545
913.91215225	509.051279596	1798.96343185	376.0	-17.7570883788	-0.357415132202	-0.0694549421302	730.580973175	454.400374385	1479.51990535	294.538557791	-4.88358988688	-0.0737702399831
913.91215225	509.051279596	1798.96343185	376.0	-4.71483114125	-0.0350316390929	-0.00680754743351	881.605132745	429.837620311	1714.14534374	402.702590686	-2.46109839112	-0.0371767128568
913.91215225	509.051279596	1798.96343185	376.0	-19.568723632	-0.438861319295	-0.0852820286232	694.649181533	435.117451939	1446.92924963	317.162616156	-5.27229668403	-0.0796419438675
913.91215225	509.051279596	1798.96343185	376.0	2.87116719047	-0.0245420907927	-0.00476915872381	902.578531937	539.731054549	1850.61467967	408.305093183	-0.504075663642	-0.00761443600667
913.91215225	509.051279596	1798.96343185	376.0	-3.68045492506	-0.0872888629042	-0.0169624685006	853.886140644	428.109760532	1732.75339362	450.757492442	-2.56940977455	-0.0388128364736
913.91215225	509.051279596	1798.96343185	376.0	2.95457595813	0.0781104009761	0.0151788575546	954.12055828	497.917919552	1852.1151729	400.076695066	-0.398226453241	-0.00601550533597
913.91215225	509.051279596	1798.96343185	376.0	-3.45515673083	-0.162345057383	-0.0315478152706	831.259067068	542.459340255	1736.80642575	363.088018422	-1.83269830684	-0.0276842644537
913.91215225	509.051279596	1798.96343185	376.0	11.9967749916	0.201629776463	0.0391818454067	1042.59524998	590.531370291	2014.78102695	381.654406673	2.38314810665	0.0359992161126
913.91215225	509.051279596	1798.96343185	376.0	10.9892992085	0.151954951135	0.0295287507063	1007.71839506	563.823088159	1996.65690602	425.1154228	1.66399649827	0.0251358987654
913.91215225	509.051279596	1798.96343185	376.0	-15.5743102179	-0.205204136642	-0.0398764354143	794.639475323	415.363442043	1518.78728626	308.784368897	-4.50064231361	-0.0679855334382
913.91215225	509.051279596	1798.96343185	376.0	13.5045586487	0.254831444075	0.0495202961668	1079.03692496	611.448849605	2041.90550357	351.419729007	3.04307855851	0.0459679540561
913.91215225	509.051279596	1798.96343185	376.0	4.8327232566	0.123978171085	0.0240921436232	980.73116005	496.68433065	1885.90235599	408.486865294	0.0559745736442	0.000845537366227
913.91215225	509.051279596	1798.96343185	376.0	-5.86733921505	-0.260879038786	-0.0506954991811	778.576320639	500.785078502	1693.41214494	414.050745804	-2.7668115178	-0.0417947359184
913.91215225	509.051279596	1798.96343185	376.0	-6.6183823193	-0.158305496501	-0.0307628248155	833.794047079	543.988476483	1679.90115414	302.118630579	-2.28823184065	-0.0345654356594
913.91215225	509.051279596	1798.96343185	376.0	9.13709444286	0.274483997896	0.0533392922456	1078.2115987	520.4162042	1963.33641961	364.708616702	1.73967429616	0.0262790679178
913.91215225	509.051279596	1798.96343185	376.0	-9.62908686136	-0.388837270289	-0.0755610707908	720.701488902	488.764979965	1625.73968039	416.273211522	-3.58847473906	-0.0542065670553
913.91215225	509.051279596	1798.96343185	376.0	5.93908796656	0.313533054403	0.0609275270896	1099.63901503	490.110050442	1905.80545255	316.056387082	1.22665745678	0.0185295688335
913.91215225	509.051279596	1798.96343185	376.0	-8.32817631466	-0.182688714596	-0.0355011104928	815.360034714	495.850890004	1649.14258541	337.931660688	-2.90706877839	-0.0439134256555
913.91215225	509.051279596	1798.96343185	376.0	-3.74543944314	0.124816466938	0.0242550460431	974.405845011	446.647845619	1731.5843459	310.530655272	-1.56226633039	-0.0235991892808
913.91215225	509.051279596	1798.96343185	376.0	-3.75149115509	0.258130773298	0.0501614405943	1049.00100305	398.036329261	1731.47547782	284.438145508	-1.41535326225	-0.0213799586442
913.91215225	509.051279596	1798.96343185	376.0	-0.201375734175	-0.121604535207	-0.0236308851937	858.166986476	587.728492737	1795.34075603	349.445276814	-0.859246953817	-0.0129795612359
913.91215225	509.051279596	1798.96343185	376.0	-2.98613003078	0.088701445982	0.0172369696817	944.768690773	394.16606112	1745.24404456	406.309292673	-2.07608851251	-0.0313608536633
[truncated: 1 more rows]
