# Supplementary material for: Optimization of nutritional strategies using a mechanistic computational model in prediabetes: Application to the J-DOIT1 study data
Source: PLoS One. 2023 Nov 30;18(11):e0287069. doi: 10.1371/journal.pone.0287069 (PMC10688723; doi:10.1371/journal.pone.0287069)
Supplement: S1 File — (ZIP) [file pone.0287069.s011.zip › improved_intervention_J1211023.csv]

baseline_carb	baseline_fat	baseline_kcal	baseline_protein	diet_change_percent	hba1c_change	hba1c_percent_change	random_carb_kcal	random_fat_kcal	random_total_kcal	random_protein_kcal	weight_change	weight_percent_change
900.456380204	256.385637665	1532.84201787	376.0	3.89174299722	-0.0333344548905	-0.00600188240737	919.163787089	243.128891158	1592.49628976	430.203611511	-2.06226871286	-0.0359280263564
900.456380204	256.385637665	1532.84201787	376.0	-9.96587196913	-0.66354751999	-0.11947200576	689.87337115	265.377858504	1380.08094488	424.829715226	-2.64122188008	-0.0460143184683
900.456380204	256.385637665	1532.84201787	376.0	1.74479032971	0.019960404846	0.00359387915845	942.607208465	258.145936564	1559.58689717	358.833752138	-2.29443713538	-0.0399727723933
900.456380204	256.385637665	1532.84201787	376.0	5.73491382407	0.052779331646	0.00950294051963	957.166791874	219.416122108	1620.74918665	444.166272671	-2.0846853079	-0.036318559371
900.456380204	256.385637665	1532.84201787	376.0	4.10396704749	0.115830318285	0.0208552967744	986.196660985	230.68415574	1595.74934917	378.868532448	-2.26899941883	-0.0395296065998
900.456380204	256.385637665	1532.84201787	376.0	12.9241445318	0.316304986386	0.0569508437858	1082.80045035	203.379734743	1730.9487357	444.768550605	-1.84638411689	-0.0321669706774
900.456380204	256.385637665	1532.84201787	376.0	3.73606769043	0.295259939259	0.0531616743354	1075.0954954	197.122249499	1590.11003324	317.892288343	-2.7500997167	-0.0479111448902
900.456380204	256.385637665	1532.84201787	376.0	5.56497202113	0.121819393316	0.0219336322138	988.173352527	241.543680148	1618.14424729	388.427214616	-2.10604382072	-0.0366906588976
900.456380204	256.385637665	1532.84201787	376.0	1.1455746152	0.239506912557	0.0431233187895	1046.9079003	217.269742277	1550.40186692	286.224224338	-2.95045680108	-0.05140168643
900.456380204	256.385637665	1532.84201787	376.0	20.9961636038	0.416621571667	0.0750128865083	1121.33775544	293.465711319	1854.68003573	439.876568966	-0.922997459283	-0.0160800951095
900.456380204	256.385637665	1532.84201787	376.0	-5.23601186084	-0.0425651287211	-0.00766386905313	917.860292666	244.776838986	1452.58222801	289.945096354	-3.0693601733	-0.0534731737508
900.456380204	256.385637665	1532.84201787	376.0	2.8145377812	0.3122525298	0.0562211972993	1083.82562972	202.170529949	1575.98443559	289.988275915	-2.93253122316	-0.0510893941316
900.456380204	256.385637665	1532.84201787	376.0	1.40274725539	0.264802626252	0.0476778225156	1060.522709	192.52954557	1554.3439172	301.291662634	-2.98396882254	-0.0519855195565
900.456380204	256.385637665	1532.84201787	376.0	1.68746677875	0.00654297112254	0.00117806466016	935.930458663	283.69636086	1558.70821769	339.081398169	-2.23433945426	-0.0389257744645
900.456380204	256.385637665	1532.84201787	376.0	-7.03767129142	-0.496697924814	-0.0894306670532	744.404802945	241.204917502	1424.96563524	439.355914789	-2.59618546264	-0.0452297118927
900.456380204	256.385637665	1532.84201787	376.0	-14.0159527364	-0.510221229606	-0.0918655436813	741.933076577	226.485208172	1317.99960512	349.581320372	-3.29777049975	-0.0574524477308
900.456380204	256.385637665	1532.84201787	376.0	-8.70058798439	-0.112721985552	-0.0202956401785	890.230821307	210.859896324	1399.47574944	298.385031812	-3.37801270393	-0.0588503955388
900.456380204	256.385637665	1532.84201787	376.0	1.58707093384	0.0344896326131	0.00620987263469	949.535755961	243.70828734	1557.169308	363.925264696	-2.36562836688	-0.0412130377505
900.456380204	256.385637665	1532.84201787	376.0	5.35065383819	0.0155371031967	0.00279746186473	937.754057663	315.793157267	1614.85908813	361.311873202	-1.77819561912	-0.0309790177548
900.456380204	256.385637665	1532.84201787	376.0	10.6172649427	0.286938790042	0.051663447973	1068.16619614	210.679796358	1695.58791606	416.741923565	-1.97184572726	-0.0343527130185
900.456380204	256.385637665	1532.84201787	376.0	5.26657127435	0.00998505876891	0.00179781396632	936.85670955	268.477695639	1613.57023526	408.235830074	-1.90451484751	-0.033179701176
900.456380204	256.385637665	1532.84201787	376.0	-10.3159260615	-0.590252480147	-0.106275203483	713.012159325	298.36347197	1374.71516867	363.339537371	-2.64031580595	-0.0459985332048
900.456380204	256.385637665	1532.84201787	376.0	-4.76410006071	-0.462036116792	-0.0831897941649	755.845620004	235.531092371	1459.81589037	468.439177991	-2.46719218509	-0.042982442249
900.456380204	256.385637665	1532.84201787	376.0	4.0353185639	0.267105725549	0.0480924964979	1059.26707006	230.203131119	1594.69707637	305.226875192	-2.61458834849	-0.0455503196602
900.456380204	256.385637665	1532.84201787	376.0	3.88397804982	-0.151399465206	-0.0272595364072	868.039443378	318.466464677	1592.37726538	405.871357326	-1.68434831071	-0.0293440472249
900.456380204	256.385637665	1532.84201787	376.0	13.7129686774	0.237165837625	0.0427018072785	1038.85848005	291.505286815	1743.04016365	412.67639679	-1.36169128271	-0.0237228446466
900.456380204	256.385637665	1532.84201787	376.0	-5.51798277899	-0.433051335203	-0.0779710722367	766.515355363	218.18241693	1448.26005929	463.562287002	-2.61092818783	-0.045486553795
900.456380204	256.385637665	1532.84201787	376.0	-15.2532373722	-0.525889128014	-0.0946865552781	736.901893504	229.103045266	1299.03398634	333.029047573	-3.42070348467	-0.0595941373637
900.456380204	256.385637665	1532.84201787	376.0	-5.69940533232	-0.571901178852	-0.102971044086	717.782578354	301.376284227	1445.47913817	426.320275586	-2.20774361611	-0.0384624323364
900.456380204	256.385637665	1532.84201787	376.0	-6.46712451526	-0.0796156867642	-0.014334837372	903.428011889	210.189436352	1433.71121595	320.093767711	-3.14562981954	-0.0548019132324
900.456380204	256.385637665	1532.84201787	376.0	-8.93184758649	-0.289453343022	-0.0521161942784	820.292702696	206.091672327	1395.93090509	369.546530069	-3.0729200978	-0.0535351933415
900.456380204	256.385637665	1532.84201787	376.0	-14.7028544769	-0.659811174951	-0.118799275288	693.092013058	212.205072624	1307.47048662	402.173400939	-3.24844742818	-0.0565931607697
900.456380204	256.385637665	1532.84201787	376.0	15.3347691403	0.341678261434	0.0615193124656	1090.41707048	267.832630582	1767.89980259	409.650101536	-1.42741928955	-0.0248679318737
900.456380204	256.385637665	1532.84201787	376.0	9.08799674314	0.0352426685845	0.00634545707319	945.783803067	302.420676453	1672.14665053	423.94217101	-1.48891395374	-0.0259392674867
900.456380204	256.385637665	1532.84201787	376.0	-11.5298514279	-0.647258297428	-0.116539124492	696.231605431	214.380875132	1356.10761058	445.495130022	-2.97879492422	-0.0518953819551
900.456380204	256.385637665	1532.84201787	376.0	-2.14589253841	-0.367342359797	-0.0661401440038	787.439458041	307.340355497	1499.94887538	405.169061844	-2.04229979286	-0.0355801357641
900.456380204	256.385637665	1532.84201787	376.0	7.78059204662	0.387748981915	0.0698143647668	1121.11557801	218.821196794	1652.106202	312.169427198	-2.45588065303	-0.0427853772305
900.456380204	256.385637665	1532.84201787	376.0	-8.47799014021	-0.483747683436	-0.0870989707303	748.76838478	268.458623127	1402.88782273	385.660814822	-2.64143292854	-0.0460179952706
900.456380204	256.385637665	1532.84201787	376.0	-10.7807488894	-0.414310590693	-0.0745967934268	774.366404448	233.133359523	1367.59016905	360.090405082	-3.04868002375	-0.0531128923999
900.456380204	256.385637665	1532.84201787	376.0	-7.84784303506	-0.528293248035	-0.0951194180834	734.290881943	216.62741583	1412.54698233	461.628684558	-2.7450579895	-0.0478233099216
900.456380204	256.385637665	1532.84201787	376.0	-5.66648184393	0.0134394018503	0.00241976986861	943.465249668	206.38700085	1445.98380323	296.131552713	-3.27100869674	-0.056986214229
900.456380204	256.385637665	1532.84201787	376.0	-16.8135238578	-0.71082276225	-0.127983932706	677.429708635	224.13141847	1275.11725949	373.556132387	-3.37740122383	-0.0588397425754
900.456380204	256.385637665	1532.84201787	376.0	-15.2977287139	-0.499798664643	-0.0899889565436	746.031165375	215.639857653	1298.35200436	336.680981336	-3.4826142859	-0.0606727227508
900.456380204	256.385637665	1532.84201787	376.0	2.86926474705	0.215572231123	0.0388138694856	1034.42851587	222.670518107	1576.82331352	319.724279535	-2.63234944025	-0.0458597463458
900.456380204	256.385637665	1532.84201787	376.0	-19.8247412069	-0.517635630835	-0.0932005096931	741.531682485	194.74603046	1228.96005472	292.682341772	-4.08107878843	-0.0710989335963
900.456380204	256.385637665	1532.84201787	376.0	17.9157997036	0.31643467214	0.0569741937595	1072.74505236	309.451551182	1807.46292356	425.266320026	-1.01863994266	-0.0177463404644
900.456380204	256.385637665	1532.84201787	376.0	10.5389346026	0.297612314377	0.0535852204495	1070.36426063	279.449750965	1694.38723569	344.573224094	-1.80805141666	-0.0314991536003
900.456380204	256.385637665	1532.84201787	376.0	7.74902742349	0.36427239959	0.0655873963972	1110.04337067	192.617124379	1651.62236619	348.961871143	-2.43522764424	-0.0424255687149
900.456380204	256.385637665	1532.84201787	376.0	18.0773721371	0.345203760696	0.0621540800678	1087.19856997	301.679712135	1809.93957371	421.061291606	-1.06343312981	-0.0185267095786
900.456380204	256.385637665	1532.84201787	376.0	1.36684053433	-0.168836332939	-0.0303990516636	862.72066614	280.342253994	1553.7935239	410.730603763	-2.01287205051	-0.035067457326
900.456380204	256.385637665	1532.84201787	376.0	13.9570355041	0.216783419356	0.0390319444285	1030.29018106	256.789627937	1746.78132253	459.701513532	-1.45998311548	-0.0254352459143
900.456380204	256.385637665	1532.84201787	376.0	-9.12214730694	-0.354684242242	-0.0638610446961	794.515818495	280.493518747	1393.01391102	318.004573775	-2.88391752194	-0.0502424655391
900.456380204	256.385637665	1532.84201787	376.0	-8.92588683123	-0.251987827232	-0.0453705126453	833.30205352	267.056475414	1396.02227405	295.663745119	-3.08300993436	-0.0537109744662
900.456380204	256.385637665	1532.84201787	376.0	-8.6871053422	-0.286634200276	-0.0516086064595	820.670299278	236.468217658	1399.68241705	342.543900112	-2.99438673562	-0.0521670162999
900.456380204	256.385637665	1532.84201787	376.0	-5.61524992772	-0.200654158486	-0.0361278643295	854.026170662	194.215684326	1446.76910757	398.52725258	-2.88203708127	-0.0502097052485
900.456380204	256.385637665	1532.84201787	376.0	-15.1654622489	-0.479897271696	-0.086405702502	752.284878408	247.089491548	1300.37944031	301.005070358	-3.48354610131	-0.0606889564688
900.456380204	256.385637665	1532.84201787	376.0	-8.09492083203	-0.397902331996	-0.0716424796535	778.530737404	283.285491508	1408.75967004	346.943441131	-2.6768168681	-0.0466344402108
900.456380204	256.385637665	1532.84201787	376.0	10.9087307339	0.325104687707	0.0585352336528	1087.50296741	214.867813867	1700.05562617	397.684844895	-1.98428567952	-0.0345694369255
900.456380204	256.385637665	1532.84201787	376.0	12.3107827579	0.292148719062	0.0526014978505	1070.81225075	197.353052956	1721.54686871	453.381565003	-1.89406446796	-0.0329976388146
900.456380204	256.385637665	1532.84201787	376.0	-2.00431697649	-0.264132470315	-0.0475571606616	826.723591602	265.488303533	1502.11900508	409.907109948	-2.26436349808	-0.0394488414299
900.456380204	256.385637665	1532.84201787	376.0	-4.60926207604	-0.175705758066	-0.0316358945023	861.624270159	282.584526648	1462.18931205	317.980515247	-2.64878364757	-0.0461460565778
900.456380204	256.385637665	1532.84201787	376.0	2.47969218156	-0.0895436129793	-0.0161223645984	895.077661801	269.588278455	1570.85178154	406.185841286	-2.03438234072	-0.0354422010578
900.456380204	256.385637665	1532.84201787	376.0	3.62809246906	-0.0285923775519	-0.00514806941878	919.43635552	307.10602465	1588.45494368	361.912563512	-1.90787172697	-0.0332381833967
900.456380204	256.385637665	1532.84201787	376.0	11.3173163028	0.226587662998	0.0407972025563	1037.04979805	227.748133275	1706.31859745	441.52066613	-1.78465917539	-0.0310916232646
900.456380204	256.385637665	1532.84201787	376.0	-20.207088685	-0.522551362784	-0.0940855892661	739.858596759	200.836288943	1223.09927192	282.404386215	-4.13534950878	-0.0720444165292
900.456380204	256.385637665	1532.84201787	376.0	4.97629910424	0.100996310327	0.0181844274986	979.91021426	203.217973476	1609.12082147	425.992633738	-2.25266458785	-0.0392450276629
900.456380204	256.385637665	1532.84201787	376.0	13.067022065	0.388617727656	0.0699707827972	1114.02378898	272.449031504	1733.13882257	346.666002084	-1.70748014688	-0.0297470408865
900.456380204	256.385637665	1532.84201787	376.0	11.0662984925	0.392686391847	0.0707033474697	1123.96612577	197.528932097	1702.47089099	380.975833115	-2.12829841555	-0.0370783696089
900.456380204	256.385637665	1532.84201787	376.0	-13.154384531	-0.507766267005	-0.0914235266483	741.751786823	271.130960599	1331.20608459	318.323337164	-3.14319787961	-0.0547595449409
900.456380204	256.385637665	1532.84201787	376.0	9.71854582205	0.298712349273	0.0537832821881	1072.20187189	259.378426973	1681.81197176	350.23167289	-1.94372539511	-0.0338628117614
900.456380204	256.385637665	1532.84201787	376.0	-10.1268623959	-0.523047190142	-0.0941748631872	736.844034963	206.728422192	1377.61321597	434.040758818	-2.96427696997	-0.0516424559227
900.456380204	256.385637665	1532.84201787	376.0	2.82954680352	-0.0116629903606	-0.00209992624426	928.310859006	262.612959306	1576.21450019	385.290681877	-2.12098818279	-0.0369510136374
900.456380204	256.385637665	1532.84201787	376.0	-1.73882972796	0.00865138098244	0.00155768472856	939.318073258	236.180541758	1506.18850518	330.689890163	-2.71357917954	-0.0472748985983
900.456380204	256.385637665	1532.84201787	376.0	5.88943381641	0.113848269219	0.0204984280192	982.651883994	289.68496346	1623.11773402	350.780886568	-1.94873026096	-0.0339500045463
900.456380204	256.385637665	1532.84201787	376.0	-13.8275311537	-0.688448161431	-0.123955376563	683.669706128	222.318202778	1320.88781031	414.899901406	-3.11476771436	-0.0542642458948
900.456380204	256.385637665	1532.84201787	376.0	-4.96191791247	-0.4783880111	-0.0861339595067	749.106256171	299.565508174	1456.78365521	408.11189087	-2.22107260773	-0.038694644734
900.456380204	256.385637665	1532.84201787	376.0	-12.5625220743	-0.269802981678	-0.0485781385809	828.92418077	201.451358311	1340.27840101	309.902861928	-3.55594226471	-0.0619502136709
900.456380204	256.385637665	1532.84201787	376.0	-2.74178704854	-0.116418260113	-0.020961155944	885.922078931	251.989663475	1490.81475395	352.903011543	-2.56768387514	-0.0447331685565
900.456380204	256.385637665	1532.84201787	376.0	7.18572255274	0.124879861695	0.0224846708128	988.740665878	252.166259949	1642.98779245	402.080866618	-1.92763290423	-0.0335824547775
900.456380204	256.385637665	1532.84201787	376.0	10.6886854736	0.17317033158	0.0311793899136	1010.7950768	242.154366712	1696.68267997	443.733236455	-1.72511248522	-0.0300542244812
900.456380204	256.385637665	1532.84201787	376.0	-3.48907947021	-0.346771741727	-0.0624363957017	797.12948931	214.637954845	1479.35994171	467.592497559	-2.52114638867	-0.0439224109525
900.456380204	256.385637665	1532.84201787	376.0	15.2606318925	0.209922116373	0.0377965639851	1024.35646224	309.291003325	1766.76339571	433.115930143	-1.13771159841	-0.0198207595543
900.456380204	256.385637665	1532.84201787	376.0	-2.48027938656	-0.178197657368	-0.0320845620036	861.997141141	196.640708231	1494.82325327	436.185403899	-2.62363446798	-0.0457079175606
900.456380204	256.385637665	1532.84201787	376.0	10.9895152947	0.380521937821	0.0685131324848	1115.73570125	228.175888204	1701.29392587	357.382336416	-2.03472487667	-0.0354481685832
900.456380204	256.385637665	1532.84201787	376.0	-12.1073276583	-0.682753048266	-0.122929969079	683.554219728	317.799893613	1347.25581228	345.90169894	-2.6914975587	-0.046890201371
900.456380204	256.385637665	1532.84201787	376.0	-5.39001360487	-0.44471280184	-0.080070724134	760.951920524	297.513022584	1450.22162457	391.756681457	-2.29862099348	-0.0400456619072
900.456380204	256.385637665	1532.84201787	376.0	8.65206429442	0.170984476292	0.0307858257637	1011.77101754	201.699957905	1665.46449479	451.993519346	-2.03846888535	-0.0355133952152
900.456380204	256.385637665	1532.84201787	376.0	-8.64836714467	-0.377846353947	-0.0680313925003	785.801344298	288.213212267	1400.27621242	326.261655851	-2.77256410859	-0.0483025106026
900.456380204	256.385637665	1532.84201787	376.0	10.3176545507	0.342739084396	0.0617103140792	1095.16753969	248.329204141	1690.99536208	347.498618252	-1.98940268486	-0.0346585833599
900.456380204	256.385637665	1532.84201787	376.0	-13.1440152184	-0.578831700307	-0.104218887344	718.841041976	216.992141507	1331.36502977	395.531846283	-3.15297738273	-0.0549299195598
900.456380204	256.385637665	1532.84201787	376.0	0.62709791356	0.0794762184997	0.0143097260532	968.332247735	291.643818425	1542.45443818	282.478372022	-2.56721456031	-0.04472499234
900.456380204	256.385637665	1532.84201787	376.0	13.2731195407	0.405065927754	0.0729322880363	1121.63817347	275.539795651	1736.29797127	339.120002154	-1.70677334196	-0.0297347272119
900.456380204	256.385637665	1532.84201787	376.0	-1.44674550305	-0.259295120617	-0.0466861938453	828.135653808	278.490893674	1510.66569491	404.039147426	-2.17743199749	-0.037934355357
900.456380204	256.385637665	1532.84201787	376.0	-4.66319638917	-0.100232349863	-0.0180468761007	892.234552948	285.597811038	1461.36258424	283.530220255	-2.84913275345	-0.0496364591193
900.456380204	256.385637665	1532.84201787	376.0	15.2166844989	0.346719524863	0.0624269940336	1097.02590559	222.153336457	1766.0897516	446.910509552	-1.62507510901	-0.0283114130489
900.456380204	256.385637665	1532.84201787	376.0	-8.06489546091	-0.631532448844	-0.113707678942	699.009729294	301.84423299	1409.21991155	408.365949263	-2.36810985166	-0.0412562691927
900.456380204	256.385637665	1532.84201787	376.0	-11.4336426496	-0.495554090255	-0.0892247191672	744.853539844	304.039480201	1357.58233916	308.689319119	-2.91815933529	-0.0508390128099
900.456380204	256.385637665	1532.84201787	376.0	-11.7950644744	-0.565945452583	-0.101898713105	722.710091982	219.113755754	1352.04231357	410.218465834	-3.0321438746	-0.0528248061777
900.456380204	256.385637665	1532.84201787	376.0	-9.3262933912	-0.21517759153	-0.0387428144635	848.496313666	234.277011987	1389.88467406	307.111348406	-3.22107154204	-0.0561162289553
900.456380204	256.385637665	1532.84201787	376.0	-18.9769958189	-0.4917761566	-0.0885445006482	750.182541632	193.393293569	1241.95465223	298.378817028	-4.00731512111	-0.0698138522842
900.456380204	256.385637665	1532.84201787	376.0	9.65678379337	0.00965137052148	0.00173773325918	934.058373957	312.084296404	1680.86525743	434.722587068	-1.38192297663	-0.0240753131817
900.456380204	256.385637665	1532.84201787	376.0	16.9754947671	0.293113381428	0.0527751857091	1064.98288665	279.978931839	1793.0495344	448.087715915	-1.19947483078	-0.0208967740553
900.456380204	256.385637665	1532.84201787	376.0	14.4630685222	0.391115772861	0.0704205568709	1122.27657408	192.652213639	1754.53800925	439.609221532	-1.84660843813	-0.0321708787131
900.456380204	256.385637665	1532.84201787	376.0	10.741194232	0.285570535088	0.0514170931019	1066.22865424	238.786207554	1697.48755628	392.472694488	-1.86754373922	-0.0325356052128
900.456380204	256.385637665	1532.84201787	376.0	3.28537446719	0.25897397363	0.0466283711974	1055.38012511	230.824124975	1583.20161815	296.997368064	-2.69742473512	-0.0469934622844
900.456380204	256.385637665	1532.84201787	376.0	-4.54587266867	-0.502600050975	-0.0904933473128	741.17447295	273.023098476	1463.16097153	448.963400099	-2.26952797495	-0.0395388148947
900.456380204	256.385637665	1532.84201787	376.0	6.48229160887	0.285720823911	0.0514441526667	1066.92156666	251.44800714	1632.20530737	313.835733569	-2.32186819148	-0.0404506653568
900.456380204	256.385637665	1532.84201787	376.0	-15.2493009176	-0.607813017273	-0.109436985465	709.10946562	265.917827388	1299.09432597	324.067032964	-3.25456194774	-0.0566996855007
900.456380204	256.385637665	1532.84201787	376.0	14.2449078877	0.3181484022	0.0572827515664	1077.96518008	285.070098539	1751.19395138	388.158672757	-1.43653258878	-0.025026700153
900.456380204	256.385637665	1532.84201787	376.0	9.44745802329	0.138340319218	0.0249082317642	995.08643936	229.807776714	1677.65662407	452.762407997	-1.83711395825	-0.032005469656
900.456380204	256.385637665	1532.84201787	376.0	11.9479991534	0.232515429798	0.0418644994236	1040.36461268	211.792439934	1715.98596919	463.828916572	-1.80881643304	-0.0315124814119
900.456380204	256.385637665	1532.84201787	376.0	4.41737491552	0.233743878709	0.0420856821586	1040.99306163	265.246339347	1600.55339666	294.313995688	-2.45784887403	-0.0428196667949
900.456380204	256.385637665	1532.84201787	376.0	11.7598050018	0.130697929691	0.023532216365	989.974891204	253.973877931	1713.10125016	469.152481022	-1.56292456727	-0.0272286509977
900.456380204	256.385637665	1532.84201787	376.0	-13.1184515153	-0.511956202804	-0.0921779263242	740.426625054	265.046345124	1331.75688095	326.283910771	-3.13543925655	-0.0546243772917
900.456380204	256.385637665	1532.84201787	376.0	-4.64660480345	-0.509145192699	-0.0916718027905	738.708892262	288.322266313	1461.61690704	434.585748463	-2.21199935922	-0.0385365742024
900.456380204	256.385637665	1532.84201787	376.0	15.0283917901	0.342619909378	0.0616888565679	1089.63240841	281.907191216	1763.20352184	391.663922209	-1.40517317555	-0.0244803689121
900.456380204	256.385637665	1532.84201787	376.0	18.755845209	0.384681054139	0.0692619831003	1104.88385234	310.869361368	1820.33949404	404.586280329	-1.00398144724	-0.0174909659798
900.456380204	256.385637665	1532.84201787	376.0	-13.1670052462	-0.477311588501	-0.085940149172	752.494620528	255.103005402	1331.01262896	323.415003031	-3.20900871986	-0.0559060752588
900.456380204	256.385637665	1532.84201787	376.0	4.16165498538	-0.184737790744	-0.0332621157264	855.315522977	291.001480369	1596.63361412	450.316610779	-1.73200776476	-0.0301743513024
900.456380204	256.385637665	1532.84201787	376.0	-9.04204046357	-0.461880250875	-0.083161730442	756.792831709	251.555265572	1394.24182237	385.89372509	-2.7664429997	-0.0481958710749
900.456380204	256.385637665	1532.84201787	376.0	-3.02392923764	-0.087134373134	-0.0156885799665	896.977369119	293.939588382	1486.48995992	295.573002424	-2.64008683075	-0.0459945440897
900.456380204	256.385637665	1532.84201787	376.0	-3.93050912432	-0.25931961195	-0.04669060352	829.762340802	234.970599887	1472.5935225	407.860581806	-2.54015529757	-0.0442535766128
900.456380204	256.385637665	1532.84201787	376.0	7.1002610618	0.109389730969	0.0196956663609	979.220235416	316.083044875	1641.6778028	346.374522513	-1.75497681342	-0.0305745089446
900.456380204	256.385637665	1532.84201787	376.0	1.06070446445	-0.200119750791	-0.0360316440027	850.024070527	295.264347253	1549.10094159	403.812523805	-1.95946859499	-0.0341370835365
900.456380204	256.385637665	1532.84201787	376.0	-1.03429583302	0.0440071063553	0.00792349772331	954.150668578	256.152999719	1516.98789675	306.684228455	-2.69598468584	-0.0469683743177
900.456380204	256.385637665	1532.84201787	376.0	12.6932484271	0.249258902038	0.044879168534	1045.7411881	277.592998785	1727.40946319	404.075276307	-1.51423881892	-0.0263804672286
900.456380204	256.385637665	1532.84201787	376.0	10.004004198	0.163889398128	0.0295083540022	1007.57549789	213.045344508	1686.18759769	465.56675529	-1.88749944904	-0.0328832656627
900.456380204	256.385637665	1532.84201787	376.0	-1.29738258744	-0.143277705931	-0.0257972102865	875.00240383	230.763187824	1512.95519244	407.189600783	-2.43679764585	-0.0424529206593
900.456380204	256.385637665	1532.84201787	376.0	-8.52727038095	-0.529795278424	-0.095389859277	734.131911204	206.502521806	1402.13243449	461.498001483	-2.83863229233	-0.0494535242566
900.456380204	256.385637665	1532.84201787	376.0	-3.69808884789	-0.177214455388	-0.03190753608	860.738736446	283.683416796	1476.15615815	331.734004909	-2.52675178446	-0.0440200659314
900.456380204	256.385637665	1532.84201787	376.0	-5.28446551624	-0.276326878243	-0.0497527688591	822.305947191	296.760189275	1451.83951002	332.773373551	-2.52336460727	-0.0439610558758
900.456380204	256.385637665	1532.84201787	376.0	2.79822539609	-0.251732587063	-0.0453245565472	829.238097765	305.129580689	1575.7343925	441.366714041	-1.73187976352	-0.0301721213157
900.456380204	256.385637665	1532.84201787	376.0	-15.0910836685	-0.627326070534	-0.112950318785	703.89257044	193.467052865	1301.51954645	404.159923142	-3.37033898663	-0.0587167070842
900.456380204	256.385637665	1532.84201787	376.0	-9.73122253472	-0.624087349364	-0.112367185697	702.301297911	272.631678618	1383.67775	408.744773476	-2.62190682871	-0.0456778193155
900.456380204	256.385637665	1532.84201787	376.0	-5.67829233494	-0.328807662802	-0.059201955852	803.919246545	239.715253376	1445.80276706	402.168267141	-2.61554076378	-0.0455669122609
900.456380204	256.385637665	1532.84201787	376.0	18.1098315504	0.36092204712	0.0649841640475	1100.4909759	244.292309666	1810.43712524	465.653839673	-1.32725339598	-0.0231228814631
900.456380204	256.385637665	1532.84201787	376.0	-2.32941003494	-0.243693951167	-0.0438771968252	834.066223066	292.494656955	1497.13584209	370.574962065	-2.2444568311	-0.039102035385
900.456380204	256.385637665	1532.84201787	376.0	-0.0157457046498	-0.21186831098	-0.0381469771301	846.685369329	252.769262787	1532.60066109	433.146028977	-2.18701875083	-0.0381013719656
900.456380204	256.385637665	1532.84201787	376.0	-13.7637658452	-0.435956458436	-0.0784941408779	767.833299583	215.328771986	1321.86523175	338.703160184	-3.39377279502	-0.0591249615858
900.456380204	256.385637665	1532.84201787	376.0	-2.87516706466	-0.323090177637	-0.0581725202803	804.23197898	290.136381132	1488.77024902	394.401888906	-2.20745839994	-0.0384574634136
900.456380204	256.385637665	1532.84201787	376.0	6.19820559799	0.120541704413	0.0217035837979	985.356001581	297.164294343	1627.85071763	345.330421705	-1.91371376402	-0.0333399610456
900.456380204	256.385637665	1532.84201787	376.0	9.54757100674	0.03366297146	0.00606103195175	944.556476642	314.270910593	1679.19119795	420.363810711	-1.40652406902	-0.0245039036415
900.456380204	256.385637665	1532.84201787	376.0	-1.27966852462	-0.129280464332	-0.02327700114	880.264096261	249.622810533	1513.22672103	383.33981424	-2.3977043688	-0.041771853115
900.456380204	256.385637665	1532.84201787	376.0	-1.42462509197	-0.088807880152	-0.0159898955981	895.147705055	316.851431671	1511.00476586	299.005629136	-2.40771843452	-0.0419463141903
900.456380204	256.385637665	1532.84201787	376.0	-5.20181279429	-0.174787762818	-0.0314706090778	863.445130663	229.614226669	1453.10644567	360.047088336	-2.7872108885	-0.0485576809843
900.456380204	256.385637665	1532.84201787	376.0	-15.188647174	-0.675843357262	-0.121685876352	687.96754344	223.560260704	1300.02405204	388.496247896	-3.24661848947	-0.056561297726
900.456380204	256.385637665	1532.84201787	376.0	-8.11440465528	-0.589506958328	-0.106140971971	713.733304846	233.181291801	1408.46101381	461.546417166	-2.66597833781	-0.0464456156413
900.456380204	256.385637665	1532.84201787	376.0	6.75901213071	0.327223754366	0.0589167724821	1089.76619937	216.511287801	1636.4469958	330.169508634	-2.42865271943	-0.0423110229866
900.456380204	256.385637665	1532.84201787	376.0	-9.43116171203	-0.194058771939	-0.0349403622504	857.698280846	198.037181199	1388.27720837	332.541746329	-3.29786100385	-0.0574540244574
900.456380204	256.385637665	1532.84201787	376.0	-14.8686453644	-0.48673708214	-0.0876372132049	750.140191382	230.718874804	1304.92917424	324.07010805	-3.4341370448	-0.0598281715122
900.456380204	256.385637665	1532.84201787	376.0	2.89925656831	0.224160269316	0.0403601493187	1039.28816293	206.292389445	1577.28304075	331.702488375	-2.66437395437	-0.0464176647103
900.456380204	256.385637665	1532.84201787	376.0	16.7242816745	0.311940329178	0.0561649854479	1076.11195768	257.968746673	1789.19883456	455.118130209	-1.32956330811	-0.0231631238347
900.456380204	256.385637665	1532.84201787	376.0	-5.54557193936	-0.109694451274	-0.0197505313781	889.679477767	245.500482453	1447.83716105	312.657200831	-2.93858663769	-0.0511948891584
900.456380204	256.385637665	1532.84201787	376.0	10.0599856607	0.261028210078	0.0469982373205	1052.51479489	273.915277178	1687.04570507	360.615632999	-1.80131674702	-0.0313818248609
900.456380204	256.385637665	1532.84201787	376.0	-15.599419639	-0.673179933633	-0.121206325825	687.615049388	306.635818268	1293.7275591	299.476691443	-3.17621753148	-0.0553348002
900.456380204	256.385637665	1532.84201787	376.0	6.64961594183	-0.162491035405	-0.0292565782149	862.819050122	317.493501328	1634.77012505	454.457573603	-1.45290193112	-0.0253118803331
900.456380204	256.385637665	1532.84201787	376.0	10.2849419944	0.269672956619	0.048554727515	1057.57032293	256.348477346	1690.49393027	376.575129995	-1.83669876376	-0.0319982363025
900.456380204	256.385637665	1532.84201787	376.0	-16.6713735339	-0.558371709074	-0.100535057449	726.701772178	209.330014003	1277.29619939	341.264413205	-3.57228573586	-0.0622349431335
900.456380204	256.385637665	1532.84201787	376.0	8.12462473289	0.366496707876	0.0659878840252	1110.25409181	209.691084951	1657.37967957	337.434502811	-2.36762034017	-0.0412477411179
900.456380204	256.385637665	1532.84201787	376.0	-0.398020150112	-0.270661581902	-0.0487327299068	824.295819432	240.039209616	1526.74099777	462.405968721	-2.22775626281	-0.0388110847179
900.456380204	256.385637665	1532.84201787	376.0	6.38593833313	0.0346217615523	0.00623366250492	948.750485991	221.850477322	1630.72836387	460.127400561	-2.01153907375	-0.0350442347343
900.456380204	256.385637665	1532.84201787	376.0	9.86467036765	0.0463654190416	0.0083481128991	950.344153509	306.718187382	1684.05183019	426.989489298	-1.42057514427	-0.0247486958931
900.456380204	256.385637665	1532.84201787	376.0	13.274742957	0.25949412063	0.0467220238801	1052.41467125	236.492315113	1736.32285568	447.41586932	-1.63168858271	-0.0284266303607
900.456380204	256.385637665	1532.84201787	376.0	-14.4015208413	-0.683080954017	-0.122989008645	684.134618658	310.908996897	1312.0894552	317.045839647	-2.98859952346	-0.0520661937885
900.456380204	256.385637665	1532.84201787	376.0	-9.41994103279	-0.405088403069	-0.0729363347262	776.136295033	292.475598574	1388.44920366	319.837310053	-2.8202571043	-0.0491333990297
900.456380204	256.385637665	1532.84201787	376.0	-4.92720927081	-0.56083410985	-0.100978413729	721.756939084	269.904940486	1457.31568386	465.653804288	-2.28375345697	-0.0397866455918
900.456380204	256.385637665	1532.84201787	376.0	7.33012391614	-0.0839059129494	-0.0151072943733	895.249598674	297.730731526	1645.20123722	452.220907018	-1.54002163884	-0.026829645276
900.456380204	256.385637665	1532.84201787	376.0	19.1025216245	0.407131234774	0.0733041474206	1123.57370894	238.213583494	1825.6534958	463.866203369	-1.31582467466	-0.0229237748199
900.456380204	256.385637665	1532.84201787	376.0	10.2126034564	0.0363972373959	0.0065533376658	946.464783018	286.556199297	1689.38509477	456.364112453	-1.46436731459	-0.0255116256898
900.456380204	256.385637665	1532.84201787	376.0	1.5803301912	-0.073720336657	-0.0132733771439	902.062936857	266.13873266	1557.06598306	388.864313544	-2.14783933488	-0.0374188037436
900.456380204	256.385637665	1532.84201787	376.0	-4.67340973059	-0.232045108087	-0.0417798178046	839.965981641	260.86348097	1461.20602985	360.37656724	-2.58014830841	-0.0449503189619
900.456380204	256.385637665	1532.84201787	376.0	-7.456583017	-0.303035222775	-0.0545616173524	813.487480219	266.952465339	1418.54438029	338.10443473	-2.77780774971	-0.0483938632354
900.456380204	256.385637665	1532.84201787	376.0	-1.55611219751	-0.129607112631	-0.0233358143017	879.810996274	265.699716014	1508.98927626	363.478563973	-2.38874403148	-0.0416157496774
900.456380204	256.385637665	1532.84201787	376.0	0.442429921911	0.0473344604829	0.0085225892119	955.737194078	239.81315086	1539.62376961	344.073424675	-2.52559170751	-0.0439998555316
900.456380204	256.385637665	1532.84201787	376.0	9.75969038548	0.233439416539	0.0420308636188	1042.15295297	194.581574994	1682.44265291	445.708124945	-2.04120537361	-0.0355610692266
900.456380204	256.385637665	1532.84201787	376.0	6.45184496053	0.286246767853	0.0515388490912	1068.19502145	230.864695809	1631.73860835	332.678891089	-2.34765189743	-0.0408998588402
900.456380204	256.385637665	1532.84201787	376.0	-16.8087627618	-0.544330163556	-0.098006871364	731.186696435	224.358149417	1275.19023957	319.64539372	-3.59639387727	-0.062654945597
900.456380204	256.385637665	1532.84201787	376.0	-2.18148133864	-0.284191125501	-0.0511687298346	818.024465819	316.552538369	1499.4033553	364.826351111	-2.11899936107	-0.0369163651754
900.456380204	256.385637665	1532.84201787	376.0	19.6683293418	0.361527007346	0.0650930873867	1095.78779821	286.473991008	1834.32643423	452.064645019	-1.01974941307	-0.0177656692172
900.456380204	256.385637665	1532.84201787	376.0	-8.25163121617	-0.178887441191	-0.0322087578666	862.787292018	225.508084199	1406.35754743	318.062171211	-3.15609871026	-0.0549842980882
900.456380204	256.385637665	1532.84201787	376.0	-5.1209633279	-0.0706001014824	-0.0127115775085	905.880991715	245.986933622	1454.34574026	302.477814922	-2.97573968707	-0.0518421548269
900.456380204	256.385637665	1532.84201787	376.0	-0.0999013610475	0.117556377699	0.0211660744867	987.776751163	243.969288096	1531.31068783	299.564648573	-2.76639179913	-0.0481949790789
900.456380204	256.385637665	1532.84201787	376.0	7.79044207749	0.0269204215709	0.00484703305202	943.784735283	260.703963364	1652.25718741	447.768488764	-1.74265691483	-0.030359876565
900.456380204	256.385637665	1532.84201787	376.0	8.73216650612	0.0152033490642	0.00273736929496	936.613790238	316.439457747	1666.69233515	413.63908716	-1.44842312978	-0.0252338524352
900.456380204	256.385637665	1532.84201787	376.0	-14.7312534865	-0.347498339188	-0.0625672198754	799.870270788	224.003769754	1307.03517467	283.161134127	-3.70804191525	-0.0646000333667
900.456380204	256.385637665	1532.84201787	376.0	-7.44287144295	-0.081174358291	-0.0146154768259	903.39146878	197.20108578	1418.75455706	318.162002496	-3.27832528056	-0.0571136808461
900.456380204	256.385637665	1532.84201787	376.0	-5.34483821396	-0.6737851059	-0.121315287342	684.811410349	308.127069785	1450.91409194	457.975611805	-2.09771584639	-0.0365455722367
900.456380204	256.385637665	1532.84201787	376.0	1.86502710692	0.147884197196	0.0266266109463	1003.05050472	197.118047334	1561.42993701	361.261384953	-2.63375463238	-0.045884227045
900.456380204	256.385637665	1532.84201787	376.0	18.1764578474	0.404723633557	0.0728706578244	1124.13774422	225.625572425	1811.45840111	461.695084467	-1.43844767182	-0.0250600639689
900.456380204	256.385637665	1532.84201787	376.0	9.72258298894	0.348971508529	0.0628324646254	1097.42767656	261.769177351	1681.87385515	322.677001232	-2.05125082272	-0.0357360770508
900.456380204	256.385637665	1532.84201787	376.0	-6.16505613791	-0.317133579273	-0.0571000322782	806.964162591	307.966202815	1438.34144696	323.411081556	-2.54902736585	-0.0444081422623
900.456380204	256.385637665	1532.84201787	376.0	10.9407052506	0.240723858516	0.0433424304134	1044.70534867	213.393773547	1700.545745	442.446622782	-1.8839453368	-0.032821347331
900.456380204	256.385637665	1532.84201787	376.0	-14.8162228484	-0.273720161704	-0.0492834284667	828.22490885	194.610678246	1305.73272859	282.897141493	-3.88149431933	-0.0676218522531
900.456380204	256.385637665	1532.84201787	376.0	-11.390119462	-0.352336752532	-0.0634383782016	796.406810333	260.827899145	1358.24948087	301.014771392	-3.20933816339	-0.0559118146931
900.456380204	256.385637665	1532.84201787	376.0	-2.19737313744	0.0377800295632	0.00680230996816	952.280836209	238.51009578	1499.15975913	308.368827141	-2.8437089777	-0.0495419682526
900.456380204	256.385637665	1532.84201787	376.0	9.50744887728	0.226403672758	0.0407640750374	1038.50909125	201.342738105	1678.57618909	438.724359735	-2.02742457162	-0.0353209855682
900.456380204	256.385637665	1532.84201787	376.0	-5.09702465992	-0.585684794779	-0.105452789841	713.437350084	280.735171817	1454.71268222	460.54016032	-2.23749473803	-0.0389807445651
900.456380204	256.385637665	1532.84201787	376.0	-14.833537197	-0.613072931959	-0.110384035282	707.706144655	240.445607081	1305.46732698	357.315575243	-3.23264586921	-0.0563178722859
900.456380204	256.385637665	1532.84201787	376.0	4.90850877138	0.0125026873782	0.00225111404	938.03610164	269.588954941	1608.08170277	400.456646188	-1.93646464266	-0.0337363178165
900.456380204	256.385637665	1532.84201787	376.0	13.9422887299	0.195509269952	0.0352015250184	1017.33662664	320.436978234	1746.55527777	408.781672902	-1.18999012443	-0.0207315352688
900.456380204	256.385637665	1532.84201787	376.0	-5.85745701941	-0.0649770265624	-0.0116991405406	909.325700361	214.573166342	1443.0564555	319.157588794	-3.0959493184	-0.0539363992752
900.456380204	256.385637665	1532.84201787	376.0	-3.02920648872	0.0436283786327	0.00785530764003	956.029318324	209.755878979	1486.409068	320.623870699	-2.98035249412	-0.0519225173191
900.456380204	256.385637665	1532.84201787	376.0	-4.80321251726	-0.12723637915	-0.0229089627565	882.928359823	217.362256501	1459.2163582	358.925741874	-2.84257346798	-0.0495221858533
900.456380204	256.385637665	1532.84201787	376.0	-0.274869511538	-0.0374400816531	-0.00674110220618	919.133820806	225.355640627	1528.6287025	384.139241069	-2.48728197495	-0.043332438588
900.456380204	256.385637665	1532.84201787	376.0	-9.29662987462	-0.421441709865	-0.0758807543868	769.841785389	314.609595507	1390.33936891	305.88798801	-2.76442669653	-0.0481607438419
900.456380204	256.385637665	1532.84201787	376.0	9.18595699014	0.235854323686	0.0424656686506	1038.08212417	318.893990904	1673.64822636	316.672111284	-1.77470822717	-0.0309182617973
900.456380204	256.385637665	1532.84201787	376.0	14.2137569126	0.382974219741	0.0689546668601	1108.58032361	291.079520112	1750.71645614	351.05661242	-1.51931661743	-0.0264689306173
900.456380204	256.385637665	1532.84201787	376.0	-11.4766396093	-0.481821190649	-0.0867521049062	749.485502737	308.647493583	1356.9232637	298.790267379	-2.95277968463	-0.0514421547845
900.456380204	256.385637665	1532.84201787	376.0	10.116524997	0.394492252324	0.0710284933964	1120.88226924	249.552040514	1687.91236377	317.478054016	-2.12681288468	-0.0370524892802
900.456380204	256.385637665	1532.84201787	376.0	-10.7697700084	-0.342293284655	-0.0616300476512	800.123460332	251.501683426	1367.75845795	316.133314195	-3.14393125883	-0.0547723215824
900.456380204	256.385637665	1532.84201787	376.0	-2.37917764453	-0.174155590418	-0.0313567861753	861.774444771	276.148372569	1496.37298325	358.450165914	-2.3876293195	-0.041596329608
900.456380204	256.385637665	1532.84201787	376.0	16.4767893087	0.357119879691	0.0642995822273	1100.41144918	235.162000376	1785.40516759	449.831718036	-1.48348079571	-0.0258446131656
900.456380204	256.385637665	1532.84201787	376.0	7.07656212787	-0.0915461319082	-0.0164829189608	891.897630843	306.849254031	1641.31453559	442.567650713	-1.51671185594	-0.0264235514973
900.456380204	256.385637665	1532.84201787	376.0	-6.74945178492	-0.233019873068	-0.0419553246431	839.878399128	273.67764268	1429.38358493	315.827543126	-2.81678423941	-0.0490728961569
900.456380204	256.385637665	1532.84201787	376.0	-4.09313401554	-0.423727628617	-0.0762923350049	767.988916944	296.855915026	1470.10073983	405.255907861	-2.19983531517	-0.0383246570586
900.456380204	256.385637665	1532.84201787	376.0	6.0488336895	0.0729555524561	0.0131356774318	966.312491572	215.883964468	1625.56108225	443.364626213	-2.0922157379	-0.0364497515313
900.456380204	256.385637665	1532.84201787	376.0	-7.57370732543	-0.163290285037	-0.029400483442	868.030128881	259.12403614	1416.74904967	289.594884654	-3.10208673543	-0.0540433229169
900.456380204	256.385637665	1532.84201787	376.0	-0.515987551329	-0.0630692874132	-0.0113556513167	907.425618561	256.885999447	1524.93274388	360.621125867	-2.40136477947	-0.0418356233357
900.456380204	256.385637665	1532.84201787	376.0	4.42454956105	-0.0487924877354	-0.0087851076225	910.788408661	300.794154018	1600.66337264	389.080809964	-1.81136942878	-0.0315569586895
900.456380204	256.385637665	1532.84201787	376.0	-0.404162778274	-0.118129731002	-0.0212693069862	885.83193151	196.811280126	1526.64684098	444.003629348	-2.50604783199	-0.0436593698953
900.456380204	256.385637665	1532.84201787	376.0	13.2496042769	0.105126382495	0.0189280487028	975.945761993	303.939221086	1735.93751943	456.052536347	-1.22242625733	-0.0212966246922
900.456380204	256.385637665	1532.84201787	376.0	9.12661854351	0.2545340727	0.0458289651963	1049.77508734	269.132912797	1672.73866171	353.830661581	-1.90129073187	-0.033123531914
900.456380204	256.385637665	1532.84201787	376.0	-14.0458450815	-0.345874895367	-0.0622749181431	800.353571331	220.152895781	1317.5414027	297.034935583	-3.6028189619	-0.0627668808694
900.456380204	256.385637665	1532.84201787	376.0	7.75617808681	0.0629395835486	0.0113322980822	958.081917328	314.514250943	1651.73197456	379.135806294	-1.60729240262	-0.0280016098018
900.456380204	256.385637665	1532.84201787	376.0	6.94024381099	0.220653155054	0.0397286919434	1035.16943503	236.258422007	1639.22499115	367.797134114	-2.14419021883	-0.0373552302932
900.456380204	256.385637665	1532.84201787	376.0	-4.09750637552	-0.214965609409	-0.0387046469948	846.001980562	280.872779738	1470.03371846	343.15895816	-2.5086143812	-0.0437040832962
900.456380204	256.385637665	1532.84201787	376.0	2.03430195759	0.117944675285	0.0212359876278	986.101904753	276.953075118	1564.02465305	300.969673175	-2.46337053876	-0.0429158630447
900.456380204	256.385637665	1532.84201787	376.0	6.20171107664	0.0286959285356	0.00516671381627	944.098624755	291.506922784	1627.90445108	392.29890354	-1.77245256468	-0.0308789645415
900.456380204	256.385637665	1532.84201787	376.0	7.10315575558	0.190763864953	0.0343471128831	1020.13985579	247.805819687	1641.72217389	373.776498404	-2.04732814873	-0.0356677377827
900.456380204	256.385637665	1532.84201787	376.0	5.05195221726	0.156707795304	0.0282153034396	1004.41654884	249.676381153	1610.28046418	356.187534182	-2.19974283094	-0.0383230458351
900.456380204	256.385637665	1532.84201787	376.0	10.8395281571	0.293696035208	0.0528800927635	1067.03661428	295.184858226	1698.99486	336.773387492	-1.73325237912	-0.0301960344794
900.456380204	256.385637665	1532.84201787	376.0	-15.8787527026	-0.568193996165	-0.102303564308	722.243372341	267.573678857	1289.44582453	299.628773332	-3.41304652455	-0.0594607408459
900.456380204	256.385637665	1532.84201787	376.0	-12.7766285062	-0.448152919083	-0.0806901186682	762.541922892	255.082773963	1336.99648766	319.371790805	-3.20953652377	-0.0559152704489
900.456380204	256.385637665	1532.84201787	376.0	-6.39787122901	-0.111048490264	-0.019994326659	890.160744243	214.325756694	1434.77275942	330.286258485	-3.06561203351	-0.0534078751483
900.456380204	256.385637665	1532.84201787	376.0	5.807520332	-0.0501713459893	-0.00903337162213	909.71222392	303.803160443	1621.86212971	408.346745351	-1.67273087571	-0.0291416528869
900.456380204	256.385637665	1532.84201787	376.0	4.84129605884	0.0666202763088	0.0119950083379	962.583109798	256.214071021	1607.05143807	388.254257249	-2.05469481128	-0.0357960768515
900.456380204	256.385637665	1532.84201787	376.0	-4.64943893434	-0.279760478387	-0.0503709899868	822.170979198	234.206267405	1461.57346429	405.196217686	-2.58730737823	-0.0450750414326
900.456380204	256.385637665	1532.84201787	376.0	-11.5086564691	-0.492830861311	-0.0887344006681	746.666946225	257.141659459	1356.43249582	352.623890135	-2.97892024074	-0.0518975651698
900.456380204	256.385637665	1532.84201787	376.0	-2.70174491824	-0.319990749362	-0.0576144669359	805.898158943	262.672963277	1491.42853655	422.857414327	-2.28436604119	-0.0397973177908
900.456380204	256.385637665	1532.84201787	376.0	-3.02995963256	-0.373498762168	-0.0672486068002	785.688122254	295.624815674	1486.3975235	405.084585569	-2.15404215109	-0.0375268667437
900.456380204	256.385637665	1532.84201787	376.0	-6.92316558864	-0.569672508319	-0.102569771033	719.482512605	262.246295346	1426.72082676	444.992018808	-2.46132664999	-0.0428802552263
900.456380204	256.385637665	1532.84201787	376.0	3.66702388019	0.111554554805	0.0200854437892	985.170538791	204.713971727	1589.05170071	399.167190192	-2.37518636276	-0.0413795533582
900.456380204	256.385637665	1532.84201787	376.0	-3.55361575645	0.076206592152	0.0137210284753	971.261116877	199.233896197	1478.3707024	307.875689327	-3.13865762286	-0.0546804463913
900.456380204	256.385637665	1532.84201787	376.0	-8.0548984417	-0.376821202323	-0.067846813526	787.420108543	215.430131631	1409.37315006	406.522909884	-2.86422934477	-0.0498994659368
900.456380204	256.385637665	1532.84201787	376.0	-1.65651343859	-0.0620036026565	-0.011163774335	907.326772822	287.476834601	1507.45028385	312.646676428	-2.50822745928	-0.0436973424961
900.456380204	256.385637665	1532.84201787	376.0	-15.2740615956	-0.587661604367	-0.105808715226	715.840961596	257.893818442	1298.7147839	324.980003859	-3.29694401652	-0.0574380490683
900.456380204	256.385637665	1532.84201787	376.0	14.7853772062	0.188334701438	0.0339097409863	1015.02927639	288.353763727	1759.47849219	456.095452067	-1.24211393557	-0.0216396156023
900.456380204	256.385637665	1532.84201787	376.0	-14.2326253242	-0.51024030307	-0.0918689778663	741.555343632	251.123234444	1314.67835665	321.999778578	-3.29495181939	-0.0574033418012
900.456380204	256.385637665	1532.84201787	376.0	0.164246840062	-0.0208945081441	-0.0037620648441	926.408234141	215.560167913	1535.35966245	393.391260392	-2.49373076046	-0.0434447867676
900.456380204	256.385637665	1532.84201787	376.0	8.54068856518	0.105141306625	0.0189307357985	980.156327765	220.974540306	1663.75728081	462.62641274	-1.91311313275	-0.0333294970863
900.456380204	256.385637665	1532.84201787	376.0	12.6643575828	0.37010804164	0.0666381061649	1104.42978066	279.123335565	1726.96661219	343.41349597	-1.70287038072	-0.0296667313714
900.456380204	256.385637665	1532.84201787	376.0	-2.95191484679	-0.188749935965	-0.0339845041348	855.142379421	314.878500462	1487.59382677	317.572946882	-2.38316264046	-0.0415185129001
900.456380204	256.385637665	1532.84201787	376.0	-0.298542457997	-0.128940449456	-0.0232157813208	880.614892416	228.637186865	1528.26583363	419.013754351	-2.37100889985	-0.0413067752588
900.456380204	256.385637665	1532.84201787	376.0	-12.7216646393	-0.69233788003	-0.124655722008	681.737693045	251.237882312	1337.83899691	404.863421548	-2.91346608003	-0.0507572487811
900.456380204	256.385637665	1532.84201787	376.0	-0.910713541788	0.0673839937117	0.0121325159726	964.137919773	269.293789312	1518.88221804	285.450508953	-2.75077715086	-0.0479229468791
900.456380204	256.385637665	1532.84201787	376.0	7.89420457156	0.315695504416	0.0568411063047	1080.73602106	269.576194477	1653.84770252	303.535486983	-2.20114471623	-0.0383474689238
900.456380204	256.385637665	1532.84201787	376.0	3.36639811305	0.143173189983	0.0257783921468	998.363431977	254.171437994	1584.44358263	331.908712663	-2.36215494277	-0.0411525251354
900.456380204	256.385637665	1532.84201787	376.0	-6.29059121018	-0.188732440035	-0.0339813539853	857.055869353	276.82917495	1436.41719263	302.532148324	-2.85359505055	-0.049714199487
900.456380204	256.385637665	1532.84201787	376.0	-6.01551771426	-0.271172141988	-0.0488246564616	825.757594067	238.139538577	1440.63363475	376.736502109	-2.71784464639	-0.0473492098675
900.456380204	256.385637665	1532.84201787	376.0	2.61901245654	0.175994635954	0.0316879070857	1014.63169871	241.032742841	1572.98734126	317.322899702	-2.5501452327	-0.0444276172944
900.456380204	256.385637665	1532.84201787	376.0	-10.499443006	-0.358465507675	-0.0645418631032	794.869173741	212.471977902	1371.90214383	364.560992188	-3.13503897946	-0.0546174038234
900.456380204	256.385637665	1532.84201787	376.0	-8.46517007848	-0.277921509826	-0.0500398829359	823.05150096	276.013829176	1403.08433402	304.019003886	-2.9564961715	-0.0515069019426
900.456380204	256.385637665	1532.84201787	376.0	-2.98530048748	-0.34437805974	-0.0620054122685	796.13300664	303.226653088	1487.08207764	387.72241791	-2.15733149857	-0.0375841724489
900.456380204	256.385637665	1532.84201787	376.0	-18.3758703167	-0.695917329804	-0.125300203422	682.047753691	252.525935127	1251.16895651	316.595267688	-3.53811710722	-0.0616396708574
900.456380204	256.385637665	1532.84201787	376.0	15.6703402761	0.215105301284	0.0387297985747	1027.69324761	287.411066281	1773.04357796	457.939264076	-1.20291456118	-0.0209566996721
900.456380204	256.385637665	1532.84201787	376.0	15.485347431	0.29724795106	0.0535196166835	1069.95977678	253.991266812	1770.20792991	446.25688631	-1.42705545126	-0.0248615932276
900.456380204	256.385637665	1532.84201787	376.0	3.6597273603	-0.17696777811	-0.0318631217339	858.091589597	309.812947002	1588.93985659	421.035319988	-1.70688631854	-0.0297366954449
900.456380204	256.385637665	1532.84201787	376.0	10.33239334	0.281056194319	0.050604284177	1062.45360369	272.988116667	1691.22128444	355.779564077	-1.81164815842	-0.0315618146065
900.456380204	256.385637665	1532.84201787	376.0	-15.2663951169	-0.460565140246	-0.0829249442287	758.883033566	254.574439496	1298.8322989	285.374825842	-3.54637710586	-0.0617835732729
900.456380204	256.385637665	1532.84201787	376.0	-7.5950101688	-0.705391382949	-0.127006010614	675.565182299	305.232077693	1416.42251074	435.625250748	-2.26786669458	-0.0395098727278
900.456380204	256.385637665	1532.84201787	376.0	-2.46762814918	-0.249918054284	-0.0449978491689	833.790707455	194.041261733	1495.01717675	467.185207565	-2.58696654763	-0.0450691036173
900.456380204	256.385637665	1532.84201787	376.0	10.0023505248	0.269543437048	0.0485314074627	1058.15014761	243.922044713	1686.16224949	384.090057167	-1.89844895727	-0.0330740236458
900.456380204	256.385637665	1532.84201787	376.0	-4.25509644607	-0.168021559797	-0.0302523514219	864.509290589	286.012522947	1467.61811164	317.096298107	-2.6165850222	-0.0455851049163
900.456380204	256.385637665	1532.84201787	376.0	-12.0948673617	-0.676719602766	-0.121843644718	686.800161146	229.622259547	1347.44680894	431.024388251	-2.94736326074	-0.051347791999
900.456380204	256.385637665	1532.84201787	376.0	-11.5821139004	-0.665285357724	-0.119784904164	689.993047728	248.697598546	1355.30650945	416.615863173	-2.83959377738	-0.0494702748673
900.456380204	256.385637665	1532.84201787	376.0	-0.485399118566	-0.053502810813	-0.00963320324325	910.4818712	291.160423245	1525.40161623	323.75932178	-2.36994184828	-0.04128818551
900.456380204	256.385637665	1532.84201787	376.0	4.65701820848	0.0760741487932	0.0136971819937	967.96655971	222.790559218	1604.22674975	413.46963082	-2.18476405427	-0.0380620915378
900.456380204	256.385637665	1532.84201787	376.0	-6.42869432719	-0.0576261747164	-0.0103756166216	912.933453862	202.736508906	1434.30029002	318.630327254	-3.19458034682	-0.0556547098748
900.456380204	256.385637665	1532.84201787	376.0	-18.4039055244	-0.628402769304	-0.113144178845	703.751149311	236.121201596	1250.73922106	310.866870156	-3.66301584957	-0.0638156071354
900.456380204	256.385637665	1532.84201787	376.0	10.999092418	0.106495028381	0.0191744739614	978.148785482	278.730711974	1701.44072804	444.561230582	-1.49528367824	-0.0260502382969
900.456380204	256.385637665	1532.84201787	376.0	-17.1667836724	-0.414506662082	-0.0746320961616	776.643427792	202.305988275	1269.70234462	290.752928554	-3.90782344295	-0.0680805477865
900.456380204	256.385637665	1532.84201787	376.0	-5.58084809855	-0.31539460315	-0.0567869289071	807.67329939	297.993158266	1447.29643326	341.629975605	-2.48940871026	-0.0433694897258
900.456380204	256.385637665	1532.84201787	376.0	17.7013491627	0.392954207537	0.0707515677957	1111.82176221	290.203459126	1804.17573556	402.150514224	-1.18863056829	-0.0207078496219
900.456380204	256.385637665	1532.84201787	376.0	4.62406410528	-0.123873593506	-0.0223034918088	879.056528801	315.836605455	1603.72161541	408.828481153	-1.65677822662	-0.028863732171
900.456380204	256.385637665	1532.84201787	376.0	-5.37647108052	-0.127902326167	-0.0230288667927	882.549540796	228.702930362	1450.42921007	339.176738911	-2.89029610163	-0.0503535906208
900.456380204	256.385637665	1532.84201787	376.0	11.1221320145	0.393055974002	0.0707698908898	1113.33755876	301.957042507	1703.32673067	288.032129406	-1.91903915385	-0.0334327378719
900.456380204	256.385637665	1532.84201787	376.0	-17.8603761948	-0.710100057287	-0.127853809378	677.609417103	245.155405322	1259.07066701	336.305844581	-3.4568421862	-0.060223731467
900.456380204	256.385637665	1532.84201787	376.0	12.9315776221	0.326170526255	0.0587271383247	1081.03447464	298.793449586	1731.06267323	351.234749012	-1.543880473	-0.026896872352
900.456380204	256.385637665	1532.84201787	376.0	-3.31367596969	-0.106923538603	-0.0192516274043	890.110829368	248.155130541	1482.04860027	343.782640361	-2.65702383481	-0.0462896138468
900.456380204	256.385637665	1532.84201787	376.0	18.5177734395	0.396713837104	0.071428490656	1116.74003121	257.591543163	1816.69022992	442.35865555	-1.26228633605	-0.0219910511507
900.456380204	256.385637665	1532.84201787	376.0	-6.38929938218	-0.414700275256	-0.0746669562939	772.583851472	256.119737921	1434.90415229	406.2005629	-2.54757429197	-0.0443828273862
900.456380204	256.385637665	1532.84201787	376.0	18.6392404156	0.354036586235	0.0637444339638	1092.80163305	285.726603592	1818.55212677	440.02389013	-1.09495686884	-0.0190759036384
900.456380204	256.385637665	1532.84201787	376.0	5.75523685744	0.0475400256502	0.0085596013054	951.898145261	311.337696157	1621.06070665	357.82486523	-1.79907569226	-0.0313427820952
900.456380204	256.385637665	1532.84201787	376.0	-6.62881612056	-0.327978540754	-0.0590526720839	802.828219154	318.568155236	1431.23273909	309.836364696	-2.58499436685	-0.0450347450672
900.456380204	256.385637665	1532.84201787	376.0	-7.86739731201	-0.420241357147	-0.075664630383	771.406510031	235.193929805	1412.24724616	405.646806322	-2.74438639	-0.0478116095818
900.456380204	256.385637665	1532.84201787	376.0	-11.6906614726	-0.702391562907	-0.126465891773	678.068534687	269.286817268	1353.64264665	406.287294695	-2.75191319026	-0.0479427385062
900.456380204	256.385637665	1532.84201787	376.0	-10.0654766486	-0.27376063684	-0.0492907160317	825.273942741	267.436389978	1378.5541625	285.843829781	-3.20307031834	-0.0558026187864
900.456380204	256.385637665	1532.84201787	376.0	5.03658643132	0.045906253746	0.00826543999748	954.242363092	221.235542592	1610.04493096	434.567025272	-2.12624004431	-0.0370425094827
900.456380204	256.385637665	1532.84201787	376.0	1.38971554465	0.0369519785245	0.00665321903574	950.590648194	247.016676209	1554.14416167	356.536837264	-2.38524887323	-0.0415548584187
900.456380204	256.385637665	1532.84201787	376.0	4.89688261689	0.285469341784	0.0513988732056	1066.99576326	255.243569694	1607.90349219	285.664159237	-2.54842642989	-0.0443976729946
900.456380204	256.385637665	1532.84201787	376.0	23.0086292323	0.411300445027	0.0740548154533	1114.76325408	318.02974184	1885.52795448	452.73495856	-0.650921698672	-0.01134009928
900.456380204	256.385637665	1532.84201787	376.0	-11.9211636539	-0.546640582716	-0.0984228632906	728.919192591	235.043711414	1350.10941236	386.146508359	-3.01117876971	-0.052459560448
900.456380204	256.385637665	1532.84201787	376.0	-15.0383644089	-0.69315912243	-0.124803587042	682.680919715	210.46577629	1302.32764941	409.180953404	-3.26064108923	-0.0568055938891
900.456380204	256.385637665	1532.84201787	376.0	-7.85285264751	-0.279704215474	-0.050360859826	821.871351164	290.596795079	1412.47019289	300.002046645	-2.86649006354	-0.0499388512812
900.456380204	256.385637665	1532.84201787	376.0	18.6749612177	0.336038440036	0.0605038602874	1082.87211007	297.743170803	1819.09967023	438.484389365	-1.02513864061	-0.0178595581987
900.456380204	256.385637665	1532.84201787	376.0	-4.08712374855	-0.272906816158	-0.0491369852643	824.185478273	255.167405255	1470.19286773	390.839984201	-2.47930426952	-0.0431934541729
900.456380204	256.385637665	1532.84201787	376.0	-12.3928143223	-0.190821330274	-0.0343574595379	859.840614243	198.665105359	1342.87975274	284.374033138	-3.72457797856	-0.0648881180934
900.456380204	256.385637665	1532.84201787	376.0	5.19848891862	0.219571166142	0.0395338793918	1033.6238008	270.915156832	1612.52664031	307.98768268	-2.30387518677	-0.0401371983759
900.456380204	256.385637665	1532.84201787	376.0	-3.94553255897	-0.213309140563	-0.0384063990931	846.260856625	295.199149473	1472.36323698	330.903230879	-2.4760919596	-0.0431374905854
900.456380204	256.385637665	1532.84201787	376.0	-4.49078964779	-0.41056235835	-0.0739219226413	773.09156865	279.780361358	1464.00530721	411.133377206	-2.30325917094	-0.0401264663926
900.456380204	256.385637665	1532.84201787	376.0	0.137126005237	-0.0256036361415	-0.00460994529016	923.810379484	236.660797206	1534.9439429	374.472766205	-2.43547881095	-0.0424299444417
900.456380204	256.385637665	1532.84201787	376.0	-11.6288335914	-0.474544810942	-0.0854419897267	752.820045487	266.629670112	1354.59037039	335.140654793	-3.00616719536	-0.0523722507902
900.456380204	256.385637665	1532.84201787	376.0	15.9366715853	0.354157896927	0.0637662760042	1101.32396249	209.135286236	1777.12601618	466.666767453	-1.63557644324	-0.0284943631227
900.456380204	256.385637665	1532.84201787	376.0	15.1374881686	0.411214769983	0.0740393896261	1119.56443754	309.854261521	1764.87579697	335.457097901	-1.41149162171	-0.0245904463713
900.456380204	256.385637665	1532.84201787	376.0	-2.6852116833	-0.371875372441	-0.0669563148076	787.160779452	244.705547873	1491.68196492	459.815637594	-2.31953052758	-0.0404099395048
900.456380204	256.385637665	1532.84201787	376.0	13.7405539068	0.162443324274	0.0292479878059	1003.20164213	284.164244409	1743.46300164	456.097115104	-1.31553020419	-0.0229186446723
900.456380204	256.385637665	1532.84201787	376.0	0.882323550031	0.173709210577	0.0312764153001	1015.67600005	197.446822352	1546.36664398	333.243821579	-2.80247750195	-0.0488236498597
900.456380204	256.385637665	1532.84201787	376.0	-8.49317472527	-0.409787048359	-0.0737823277563	775.906853227	201.734998292	1402.65506703	425.01321551	-2.92297084687	-0.0509228370535
900.456380204	256.385637665	1532.84201787	376.0	-11.7637838155	-0.336073839112	-0.0605102339056	803.407523581	215.607107774	1352.52179665	333.507165299	-3.31165529224	-0.0576943430704
900.456380204	256.385637665	1532.84201787	376.0	-6.12805852807	-0.441697680552	-0.0795278502975	762.503477492	281.601612928	1438.90856187	394.803471452	-2.41877146694	-0.0421388757306
900.456380204	256.385637665	1532.84201787	376.0	-22.1107386917	-0.679351126658	-0.122317451685	688.803082138	214.321999274	1193.91932474	290.79424333	-4.10896190328	-0.0715847021477
900.456380204	256.385637665	1532.84201787	376.0	-2.77368252328	-0.140698372937	-0.0253328003128	876.796936179	217.698546082	1490.32584671	395.830364449	-2.6152173214	-0.0455612773762
900.456380204	256.385637665	1532.84201787	376.0	2.33232005348	-0.0166003811594	-0.00298890550223	925.32978317	295.325198512	1568.59279964	347.937817958	-2.09582294711	-0.0365125948974
900.456380204	256.385637665	1532.84201787	376.0	-5.74154773314	-0.259313130799	-0.0466894365861	829.816750435	257.118594366	1444.83316174	357.897816939	-2.66416558045	-0.0464140345026
900.456380204	256.385637665	1532.84201787	376.0	7.06286189219	0.104998073777	0.0189049466649	978.822350126	273.802651279	1641.10453262	388.479531213	-1.84778094784	-0.0321913057115
900.456380204	256.385637665	1532.84201787	376.0	14.5850933518	0.347491694814	0.062566023553	1096.86525151	233.541697891	1756.40845711	426.00150771	-1.62906295094	-0.0283808876471
900.456380204	256.385637665	1532.84201787	376.0	-9.73996138771	-0.624561120091	-0.112452488313	702.982186035	218.880316931	1383.54379719	461.681294229	-2.83423143674	-0.0493768542986
900.456380204	256.385637665	1532.84201787	376.0	2.17481721873	0.114779234399	0.0206660486855	985.923415341	241.457606145	1566.17853001	338.797508523	-2.45913601849	-0.0428420909144
900.456380204	256.385637665	1532.84201787	376.0	10.5634273333	0.248196597086	0.0446879000875	1047.14940289	248.208220737	1694.76267056	399.40504693	-1.80080460485	-0.0313729025236
900.456380204	256.385637665	1532.84201787	376.0	-2.54409320657	-0.136561987891	-0.0245880424722	877.210512972	267.534655049	1493.84508823	349.099920204	-2.48438526982	-0.0432819733419
900.456380204	256.385637665	1532.84201787	376.0	5.0759117809	0.0504208116638	0.00907828802013	956.223674025	222.605003341	1610.64772644	431.819049072	-2.12244704086	-0.0369764292833
900.456380204	256.385637665	1532.84201787	376.0	2.75674198384	-0.108756353457	-0.0195816264778	886.623054621	284.978163643	1575.09851732	403.497299058	-1.93923846905	-0.0337846423179
900.456380204	256.385637665	1532.84201787	376.0	19.8928885448	0.412810287971	0.0743266633005	1124.11379631	256.436317914	1837.76857205	457.218457829	-1.1771704394	-0.0205081958084
900.456380204	256.385637665	1532.84201787	376.0	-8.61044562299	-0.477369028785	-0.0859504913189	750.5902191	291.161484207	1400.85748943	359.105786128	-2.60878405337	-0.0454491995361
900.456380204	256.385637665	1532.84201787	376.0	-5.89686171587	-0.157642411357	-0.0283835814471	869.832856108	259.170677021	1442.45244375	313.448910624	-2.87217763939	-0.0500379379684
900.456380204	256.385637665	1532.84201787	376.0	2.00407552766	0.0334183408472	0.00601698610861	949.08144113	238.746519205	1563.56132963	375.733369292	-2.33101714502	-0.0406100547912
900.456380204	256.385637665	1532.84201787	376.0	1.10262759107	0.128720055075	0.0231760992212	994.249851525	196.76225845	1549.74355689	358.731446911	-2.68150754548	-0.0467161593289
900.456380204	256.385637665	1532.84201787	376.0	1.07000939367	-0.0233664526135	-0.00420713946948	925.110746723	213.532324516	1549.24357145	410.600500212	-2.41377331069	-0.0420517998379
900.456380204	256.385637665	1532.84201787	376.0	1.30502656799	0.235580888336	0.0424164365026	1045.67895006	199.293213267	1552.84601345	307.873850116	-2.9093925852	-0.0506862819722
900.456380204	256.385637665	1532.84201787	376.0	10.619487438	0.214813565149	0.0386772713628	1031.53659738	226.515641432	1695.6219834	437.569744588	-1.83201885281	-0.0319167047528
900.456380204	256.385637665	1532.84201787	376.0	-4.73762399342	-0.489527797186	-0.0881396826046	744.902019254	317.297725547	1460.22172665	398.021981849	-2.13403370111	-0.0371782874758
900.456380204	256.385637665	1532.84201787	376.0	-1.93264888831	-0.0781053931289	-0.0140629083775	900.724705851	284.500359448	1503.21756365	317.992498353	-2.50876440587	-0.0437066969664
900.456380204	256.385637665	1532.84201787	376.0	5.6298423331	-0.201838814433	-0.0363411621233	847.756763461	307.472445703	1619.13860669	463.909397527	-1.54401432154	-0.0268992042081
900.456380204	256.385637665	1532.84201787	376.0	17.0453807684	0.272438992447	0.0490527534113	1053.1429412	302.444403499	1794.12077639	438.533431697	-1.08029028225	-0.0188203881925
900.456380204	256.385637665	1532.84201787	376.0	10.9120377028	0.383296436844	0.069012682183	1108.13727692	306.531305021	1700.10631678	285.43773484	-1.92003859462	-0.033450149732
900.456380204	256.385637665	1532.84201787	376.0	-5.10382630347	-0.257599189661	-0.0463808407744	830.265287212	258.35449693	1454.60842377	365.988639629	-2.59446022181	-0.0451996554322
900.456380204	256.385637665	1532.84201787	376.0	4.94250553325	-0.0274997468878	-0.00495134081524	921.208187845	248.727507571	1608.60281942	438.667124003	-1.96257378427	-0.0341911809107
900.456380204	256.385637665	1532.84201787	376.0	2.7627951319	-0.179317982686	-0.0322862770411	858.359996053	270.425214607	1575.19130252	446.406091858	-1.92512443057	-0.0335387531459
900.456380204	256.385637665	1532.84201787	376.0	-1.09079193216	-0.412551467723	-0.0742800626076	771.087999183	299.152031782	1516.12190081	445.881869841	-1.94910363876	-0.0339565093861
900.456380204	256.385637665	1532.84201787	376.0	-0.498546348798	0.00252872141117	0.000455297337266	935.698161727	255.175560057	1525.20008996	334.326368173	-2.52655469129	-0.0440166322524
900.456380204	256.385637665	1532.84201787	376.0	-2.98881639913	-0.376314021073	-0.0677554953318	785.368127787	258.935197805	1487.02818427	442.724858675	-2.28084259213	-0.0397359336608
900.456380204	256.385637665	1532.84201787	376.0	-9.0175824548	-0.419655368155	-0.0755591228222	770.39698241	314.768625003	1394.61672501	309.451117593	-2.72866664906	-0.0475377464994
900.456380204	256.385637665	1532.84201787	376.0	-15.5393326976	-0.473944401016	-0.0853338856708	754.266830607	256.428409553	1294.64859698	283.953356824	-3.55978655954	-0.0620171874485
900.456380204	256.385637665	1532.84201787	376.0	-4.96057421008	-0.203789000226	-0.036692293883	851.762686604	232.423092949	1456.80425205	372.618472497	-2.71243655606	-0.0472549922658
900.456380204	256.385637665	1532.84201787	376.0	3.99558320797	0.141610158778	0.0254969677309	995.259118905	307.106933258	1594.08799614	291.721943977	-2.25009087423	-0.0392001894465
900.456380204	256.385637665	1532.84201787	376.0	-4.72004209487	-0.274488854093	-0.0494218318497	824.31773325	228.439788821	1460.49122938	407.733707307	-2.61728481456	-0.0455972964208
900.456380204	256.385637665	1532.84201787	376.0	-14.6315063761	-0.617656545175	-0.11120931674	706.877846651	194.832329073	1308.56414029	406.853964565	-3.33103884601	-0.0580320356447
900.456380204	256.385637665	1532.84201787	376.0	-11.8961614679	-0.553078974535	-0.0995820984038	726.21227508	267.910657131	1350.49265638	356.369724166	-2.92330113878	-0.050928591268
900.456380204	256.385637665	1532.84201787	376.0	-15.0983736541	-0.596620883443	-0.107421837134	713.859636183	195.010433509	1301.40780249	392.537732794	-3.39112797154	-0.0590788845216
900.456380204	256.385637665	1532.84201787	376.0	1.50417433624	0.269280999945	0.0484841555537	1062.26474382	203.590407789	1555.89863412	290.043482508	-2.98706390786	-0.0520394409036
900.456380204	256.385637665	1532.84201787	376.0	4.66263611815	0.334548703343	0.0602356325789	1095.07565843	197.623259436	1604.31286343	311.613945562	-2.73746474669	-0.0476910234614
900.456380204	256.385637665	1532.84201787	376.0	-14.2199820505	-0.53115537713	-0.0956347456122	735.293227616	202.089795364	1314.87215807	377.489135087	-3.34692009453	-0.0583087124483
900.456380204	256.385637665	1532.84201787	376.0	11.865906359	0.174212438059	0.0313670216166	1010.35172496	258.043782053	1714.72761634	446.332109327	-1.57290770832	-0.0274025733157
900.456380204	256.385637665	1532.84201787	376.0	0.6735340064	-0.174538893902	-0.0314258001263	861.463246409	245.02760778	1543.16623012	436.675375935	-2.19100371193	-0.038170796375
900.456380204	256.385637665	1532.84201787	376.0	1.49109828839	0.0144847724064	0.00260798927015	942.124181432	192.305953247	1555.69819896	421.268064282	-2.4895051352	-0.0433711696027
900.456380204	256.385637665	1532.84201787	376.0	6.54592113298	0.281099151903	0.0506120187078	1067.21474605	192.651083477	1633.18064745	373.314817926	-2.39686031835	-0.0417571484032
900.456380204	256.385637665	1532.84201787	376.0	-8.38283959729	-0.546820676883	-0.09845528932	726.721892483	305.308966678	1404.34633023	372.315471071	-2.46830821816	-0.0430018853338
900.456380204	256.385637665	1532.84201787	376.0	9.62821480859	0.32532069941	0.0585741266492	1088.03310004	214.354406118	1680.42734003	378.039833868	-2.10889046774	-0.0367402520513
900.456380204	256.385637665	1532.84201787	376.0	-14.4122783032	-0.503003565652	-0.0905660002974	744.173353525	245.501697033	1311.92456031	322.249509748	-3.33513566484	-0.0581034087951
900.456380204	256.385637665	1532.84201787	376.0	2.97200972123	0.299900577407	0.0539972231558	1077.490231	201.444080716	1578.39823165	299.463919931	-2.86847543821	-0.04997343969
900.456380204	256.385637665	1532.84201787	376.0	-5.24694152769	-0.135870726763	-0.0244635806199	878.7381726	249.180385405	1452.41469348	324.496135474	-2.83826634682	-0.0494471488993
900.456380204	256.385637665	1532.84201787	376.0	-4.95661306899	-0.414878745322	-0.0746990899031	772.245809822	249.449729535	1456.86497008	435.169430728	-2.44889468102	-0.042663670401
900.456380204	256.385637665	1532.84201787	376.0	-15.4273827847	-0.390405652806	-0.0702926994609	784.849701333	200.850951093	1296.36461229	310.663959862	-3.70389662352	-0.0645278157408
900.456380204	256.385637665	1532.84201787	376.0	2.98376976554	0.160662746204	0.028927393987	1006.75612056	253.058447264	1578.57849455	318.76392673	-2.45475639027	-0.0427657907712
900.456380204	256.385637665	1532.84201787	376.0	-4.32144047261	-0.0698189723944	-0.0125709348928	905.062224019	277.787781464	1466.60116253	283.751157044	-2.87656031969	-0.0501142912838
900.456380204	256.385637665	1532.84201787	376.0	-2.34669197159	-0.260147469407	-0.0468396595979	829.15615924	226.723244845	1496.8709373	440.991533214	-2.43598994463	-0.0424388492095
900.456380204	256.385637665	1532.84201787	376.0	4.81145328724	0.0360242842063	0.00648618728957	950.078161942	214.304237828	1606.59399553	442.211595757	-2.16106410225	-0.0376492003876
900.456380204	256.385637665	1532.84201787	376.0	15.3253363608	0.240515454432	0.0433049071717	1039.74219738	295.470754832	1767.75521299	432.542260777	-1.2168966625	-0.0212002902874
900.456380204	256.385637665	1532.84201787	376.0	-6.7619193934	-0.0907445274174	-0.0163385897403	899.050471604	201.70150776	1429.19247619	328.440496829	-3.16520119114	-0.0551428778943
900.456380204	256.385637665	1532.84201787	376.0	13.6611137741	0.341066005208	0.0614090754786	1091.35127008	264.55454633	1742.24530991	386.339493498	-1.59154493586	-0.0277272636909
900.456380204	256.385637665	1532.84201787	376.0	-4.75135774686	0.0393616734576	0.00708708560634	954.778946965	204.763958304	1460.01120991	300.468304637	-3.20894362943	-0.0559049412793
900.456380204	256.385637665	1532.84201787	376.0	-2.80986804623	-0.1577005986	-0.0283940580844	870.144074769	206.55428645	1489.77117981	413.07281859	-2.63439736789	-0.0458954245277
900.456380204	256.385637665	1532.84201787	376.0	-6.21858439833	-0.311222477445	-0.0560357359462	809.490709697	294.002537735	1437.5209433	334.027695863	-2.57940254629	-0.0449373265904
900.456380204	256.385637665	1532.84201787	376.0	16.3275656514	0.205484598125	0.0369975869868	1022.56163746	294.129230498	1783.11780467	466.426936709	-1.11962522266	-0.0195056658999
900.456380204	256.385637665	1532.84201787	376.0	-1.89606745252	0.122522605775	0.0220602459083	992.14352241	200.296441572	1503.77829927	311.338335289	-3.03380662129	-0.05285377389
900.456380204	256.385637665	1532.84201787	376.0	-11.6829054316	-0.267690705457	-0.0481978223725	829.232536427	213.72606942	1353.76153451	310.80292866	-3.43598912453	-0.0598604377095
900.456380204	256.385637665	1532.84201787	376.0	3.24810966694	-0.0841370090787	-0.0151489033271	897.085344556	270.471347708	1582.63040763	415.073715367	-1.96965165792	-0.0343144888139
900.456380204	256.385637665	1532.84201787	376.0	-5.62082260275	-0.292292335462	-0.0526273560429	818.409627731	198.161798792	1446.68368726	430.112260741	-2.78453825469	-0.0485111194197
900.456380204	256.385637665	1532.84201787	376.0	-5.81204966828	-0.547768870452	-0.0986260119648	726.183738514	279.097003616	1443.75247845	438.471736325	-2.31802600637	-0.0403837283341
900.456380204	256.385637665	1532.84201787	376.0	-13.0327158111	-0.452836064307	-0.0815333209052	761.814067557	208.4023556	1333.07107385	362.854650691	-3.29704047438	-0.0574397295188
900.456380204	256.385637665	1532.84201787	376.0	-10.0060841203	-0.535245287953	-0.0963711357495	731.85563675	256.259385927	1379.46455613	391.349533452	-2.77428486121	-0.0483324888712
900.456380204	256.385637665	1532.84201787	376.0	-3.01581334618	-0.154338302662	-0.0277886753082	870.900116751	235.837623735	1486.61436372	379.876623232	-2.57264050907	-0.044819521064
900.456380204	256.385637665	1532.84201787	376.0	-5.67658291835	-0.224799360476	-0.0404752179466	843.195381839	255.500225686	1445.82896972	347.133362192	-2.71490710827	-0.0472980332451
900.456380204	256.385637665	1532.84201787	376.0	19.0137333118	0.412272765145	0.074229882093	1121.55197049	282.148514999	1824.29251124	420.592025748	-1.12789236984	-0.0196496928543
900.456380204	256.385637665	1532.84201787	376.0	-4.06273586906	-0.190986836827	-0.0343872590615	855.201810018	290.303989495	1470.56669539	325.06089588	-2.53976328011	-0.0442467470402
900.456380204	256.385637665	1532.84201787	376.0	-4.99932967954	-0.407593590455	-0.0733873947524	773.965353773	296.55639153	1456.21019193	385.688446627	-2.30256818319	-0.0401144282786
900.456380204	256.385637665	1532.84201787	376.0	-11.3149826189	-0.47782929636	-0.0860333626863	751.499128187	272.515676666	1359.40120997	335.38640512	-2.95512384452	-0.0514829938069
900.456380204	256.385637665	1532.84201787	376.0	-11.8257189339	-0.42590548168	-0.0766844583507	770.720834312	222.753162998	1351.57242914	358.098431826	-3.16977572985	-0.0552225736908
900.456380204	256.385637665	1532.84201787	376.0	7.21330460566	0.297107762212	0.0534943756233	1071.60912069	267.704323582	1643.41058174	304.097137468	-2.24410686712	-0.0390959384516
900.456380204	256.385637665	1532.84201787	376.0	1.72965085164	0.0252644591715	0.00454887633625	944.790903159	263.444506956	1559.35483289	351.11942277	-2.29643337468	-0.0400075500816
900.456380204	256.385637665	1532.84201787	376.0	2.25028197009	-0.241731170685	-0.0435237973865	833.172761322	307.904280311	1567.33528543	426.258243794	-1.77339503675	-0.0308953839155
900.456380204	256.385637665	1532.84201787	376.0	0.886572705869	-0.382718890741	-0.068908694768	781.209963034	299.350742633	1546.43177682	465.871071157	-1.81843350066	-0.0316800261438
900.456380204	256.385637665	1532.84201787	376.0	15.8577589008	0.388390114261	0.0699298009112	1111.27035205	283.67970659	1775.91640939	380.966350757	-1.37915470981	-0.0240270855368
900.456380204	256.385637665	1532.84201787	376.0	9.88191865288	0.120651378198	0.0217233306083	984.865479007	283.134149517	1684.31621915	416.316590629	-1.58333946385	-0.027584311217
900.456380204	256.385637665	1532.84201787	376.0	-3.38905188807	-0.256435602756	-0.0461713364704	830.110358913	263.581276953	1480.89320652	387.201570655	-2.40750841742	-0.0419426553558
900.456380204	256.385637665	1532.84201787	376.0	-13.4222367131	-0.278336464174	-0.050114595638	826.012499714	196.830283192	1327.10033379	304.257550887	-3.65924518614	-0.0637499161348
900.456380204	256.385637665	1532.84201787	376.0	-6.8903775538	-0.439736910403	-0.0791748128201	764.378336142	227.394139082	1427.22341553	435.450940311	-2.67378199611	-0.0465815678764
900.456380204	256.385637665	1532.84201787	376.0	-5.74649282049	-0.104111950357	-0.0187453997762	891.969191349	248.58427749	1444.75736136	304.203892525	-2.98029935873	-0.0519215916156
900.456380204	256.385637665	1532.84201787	376.0	1.00376441809	-0.0400207219927	-0.00720574756801	915.308390507	306.659462353	1548.22814063	326.260287771	-2.19564996706	-0.0382517415865
900.456380204	256.385637665	1532.84201787	376.0	21.1392349646	0.367608380124	0.0661880410739	1095.33248915	310.990483035	1856.87309366	450.550121475	-0.799738991619	-0.0139327350456
900.456380204	256.385637665	1532.84201787	376.0	-2.42540410971	-0.439510259664	-0.0791340042608	762.317998906	278.598541525	1495.66440457	454.747864142	-2.12004093823	-0.036934511119
900.456380204	256.385637665	1532.84201787	376.0	-0.900032752997	-0.449081326585	-0.0808572788234	758.090886425	304.03790696	1519.04593766	456.917144272	-1.89367028558	-0.0329907715258
900.456380204	256.385637665	1532.84201787	376.0	19.8544420715	0.311364952289	0.0560613886008	1069.19607513	310.170733957	1837.17924836	457.812439272	-0.863717892285	-0.0150473500398
900.456380204	256.385637665	1532.84201787	376.0	-5.96324094855	-0.347497479999	-0.0625670651781	795.47701595	318.329737825	1441.43495498	327.628201208	-2.45745422773	-0.0428127914239
900.456380204	256.385637665	1532.84201787	376.0	-4.03673169894	0.0372311019075	0.00670347531645	953.603050972	205.076372126	1470.96529824	312.285875141	-3.10190092097	-0.0540400857311
900.456380204	256.385637665	1532.84201787	376.0	-13.2437272739	-0.654171642244	-0.117783875089	694.17719961	233.911048596	1329.83660148	401.748353277	-3.04724272027	-0.0530878522696
900.456380204	256.385637665	1532.84201787	376.0	-11.6270912052	-0.326331436138	-0.0587561102156	806.012923815	263.558996108	1354.61707842	285.045158497	-3.30956109051	-0.0576578587197
900.456380204	256.385637665	1532.84201787	376.0	8.87628095613	0.0804632270092	0.0144874373441	966.323958654	295.470344578	1668.90138199	407.107078757	-1.58174853013	-0.0275565946017
900.456380204	256.385637665	1532.84201787	376.0	6.16879887893	0.187889328599	0.0338295514221	1016.59714808	303.792411646	1627.39995908	307.010399358	-2.06890540134	-0.0360436481069
900.456380204	256.385637665	1532.84201787	376.0	-0.796900674024	-0.0975564610829	-0.0175650812177	892.577203056	274.233529357	1520.6267895	353.816057085	-2.34176757042	-0.0407973444325
900.456380204	256.385637665	1532.84201787	376.0	-5.81874572177	-0.675859052811	-0.121688702343	684.217881056	312.171594863	1443.64983853	447.260362615	-2.11506311425	-0.0368477894468
900.456380204	256.385637665	1532.84201787	376.0	-4.08955962677	0.119096817448	0.0214434313013	991.44055861	192.864026414	1470.15552956	285.85094454	-3.34344801932	-0.0582482233331
900.456380204	256.385637665	1532.84201787	376.0	11.2910021656	0.211312505123	0.0380469040553	1029.28804872	235.222240694	1705.9152433	441.404953884	-1.74243641213	-0.0303560350546
900.456380204	256.385637665	1532.84201787	376.0	-7.28392907563	-0.100524977717	-0.0180995638669	894.544412689	224.226477329	1421.19089245	302.420002429	-3.20653806794	-0.0558630325425
900.456380204	256.385637665	1532.84201787	376.0	12.8921057739	0.266491186559	0.0479818484983	1052.90875097	298.734782909	1730.45763216	378.814098283	-1.45263894087	-0.0253072986214
900.456380204	256.385637665	1532.84201787	376.0	-7.18852627523	-0.158015603435	-0.0284507748352	870.010866714	260.552437865	1422.65326666	292.089962078	-3.05828848152	-0.0532802871345
900.456380204	256.385637665	1532.84201787	376.0	-5.9757252808	-0.626486424893	-0.11279914024	700.182878977	296.205037895	1441.24358989	444.855673021	-2.21828590783	-0.0386460959552
900.456380204	256.385637665	1532.84201787	376.0	-15.5159062669	-0.699484916364	-0.125942548859	680.315183506	245.070377812	1295.00768716	369.62212584	-3.20048952187	-0.0557576571754
900.456380204	256.385637665	1532.84201787	376.0	-1.41503384308	-0.265469631076	-0.0477979170105	825.630859163	284.533387196	1511.15178456	400.987538197	-2.14930348491	-0.0374443115839
900.456380204	256.385637665	1532.84201787	376.0	10.9385154062	0.102108727557	0.0183847186814	975.191655091	305.767111105	1700.51217815	419.55341195	-1.39336795738	-0.0242747030902
900.456380204	256.385637665	1532.84201787	376.0	-0.0238420413096	-0.0823657410653	-0.0148299857878	900.615377019	197.963269173	1532.47655704	433.89791085	-2.50088708611	-0.0435694614304
900.456380204	256.385637665	1532.84201787	376.0	-0.30449719756	-0.112234679729	-0.0202079005633	887.709536178	219.902281052	1528.17455688	420.562739652	-2.41788221187	-0.0421233834821
900.456380204	256.385637665	1532.84201787	376.0	-9.47666768239	-0.164081895974	-0.029543013319	868.926879471	232.298333019	1387.57967374	286.354461251	-3.37263409466	-0.0587566915446
900.456380204	256.385637665	1532.84201787	376.0	13.8035645682	0.199842577461	0.0359817388299	1020.1838907	304.040638148	1744.42885553	420.204326685	-1.2661812738	-0.0220589072091
900.456380204	256.385637665	1532.84201787	376.0	-5.60131415081	-0.170470449086	-0.0306932749524	864.601672003	258.68603335	1446.98272101	323.69501566	-2.80479453723	-0.0488640163281
900.456380204	256.385637665	1532.84201787	376.0	4.03773607848	-0.0632689514674	-0.0113916009124	906.286263507	245.213062579	1594.73413305	443.234806964	-2.01635370147	-0.0351281132661
900.456380204	256.385637665	1532.84201787	376.0	3.40020178294	-0.0348426993083	-0.00627344243938	917.300526073	291.635214415	1584.96173949	376.025999003	-1.95649991188	-0.0340853643185
900.456380204	256.385637665	1532.84201787	376.0	8.10204696086	0.165891315679	0.0298688000862	1006.84225128	276.211319033	1657.03359799	373.980027681	-1.83336342723	-0.0319401293942
900.456380204	256.385637665	1532.84201787	376.0	15.3909011037	0.347846377375	0.062629884295	1094.10717795	260.467261665	1768.76021691	414.185777301	-1.45741764368	-0.0253905512836
900.456380204	256.385637665	1532.84201787	376.0	19.0121975427	0.39922676924	0.0718809451279	1119.51214553	239.5777648	1824.26897032	465.179059991	-1.31076003422	-0.0228355406659
900.456380204	256.385637665	1532.84201787	376.0	7.50707029366	0.265719274597	0.0478428654297	1057.23430638	238.011681596	1647.91354564	352.667557662	-2.1663767645	-0.0377417554791
900.456380204	256.385637665	1532.84201787	376.0	-5.30101987895	-0.487109089624	-0.0877041933064	746.910791604	259.466360776	1451.58575779	445.20860541	-2.39195246363	-0.0416716457079
900.456380204	256.385637665	1532.84201787	376.0	-2.19853450366	0.0961896328368	0.0173189832259	979.351668243	219.979706312	1499.14195722	299.810582664	-3.00377177711	-0.0523305187649
900.456380204	256.385637665	1532.84201787	376.0	3.8816190037	-0.0227193852475	-0.00409063472227	923.13493596	265.248440559	1592.34110493	403.957728414	-1.99975935987	-0.0348390132382
900.456380204	256.385637665	1532.84201787	376.0	-7.41284320722	-0.131306410134	-0.0236417735208	882.177429498	211.193630047	1419.21484247	325.843782925	-3.15578456422	-0.0549788251606
900.456380204	256.385637665	1532.84201787	376.0	-11.7297477786	-0.199865249867	-0.035985821006	855.703638527	213.708695068	1353.04351533	283.631181734	-3.6103873064	-0.0628987335609
900.456380204	256.385637665	1532.84201787	376.0	0.413073852376	-0.113812877728	-0.0204920557667	886.855127773	219.21912107	1539.17378744	433.0995386	-2.35940173781	-0.0411045598921
900.456380204	256.385637665	1532.84201787	376.0	-9.63380999117	-0.673137953999	-0.121198767375	686.912313313	255.219656864	1385.1709304	443.038960226	-2.64903553086	-0.0461504447885
900.456380204	256.385637665	1532.84201787	376.0	1.11751029475	0.208347278407	0.0375130137571	1032.23786375	201.672149012	1549.97168522	316.061672457	-2.85729872646	-0.0497787234575
900.456380204	256.385637665	1532.84201787	376.0	-16.1540221471	-0.564746945114	-0.101682921339	723.275401521	277.966440534	1285.22637882	283.984536768	-3.46919967361	-0.060439018704
900.456380204	256.385637665	1532.84201787	376.0	-13.4082433906	-0.546049412874	-0.0983164229157	729.315846008	247.031232639	1327.31482932	350.967750673	-3.14335073939	-0.0547622080032
900.456380204	256.385637665	1532.84201787	376.0	-9.72490442252	-0.597232196256	-0.107531904259	712.052766191	206.04431888	1383.77459668	465.677511612	-2.90094320225	-0.0505390801786
900.456380204	256.385637665	1532.84201787	376.0	9.85092447537	0.188691815877	0.0339740395889	1019.23536741	222.01256983	1683.84112738	442.593190138	-1.88338015342	-0.0328115009307
900.456380204	256.385637665	1532.84201787	376.0	5.39017669432	-0.0670906855508	-0.0120797057167	903.614894027	270.181560721	1615.46491108	441.668456329	-1.81100448683	-0.0315506008158
900.456380204	256.385637665	1532.84201787	376.0	3.22107760107	-0.10330029919	-0.0185992616475	890.175450951	227.295487594	1582.21604877	464.745110222	-2.12157251305	-0.0369611936071
900.456380204	256.385637665	1532.84201787	376.0	7.29387558507	0.0394992983797	0.00711186503055	947.838248579	312.918327774	1644.64560757	383.889031215	-1.62259832516	-0.0282682635045
900.456380204	256.385637665	1532.84201787	376.0	18.8688326468	0.389787107264	0.07018133008	1106.56439666	317.143798382	1822.07141296	398.363217919	-0.973216161235	-0.0169549853874
900.456380204	256.385637665	1532.84201787	376.0	-0.772566153151	-0.18637344831	-0.0335566165485	857.789962805	216.515831966	1520.99979926	446.694004488	-2.40630499085	-0.0419216897361
900.456380204	256.385637665	1532.84201787	376.0	-0.629116735888	-0.082743586546	-0.014898017023	900.694645454	195.733521315	1523.1986522	426.77048543	-2.55816762679	-0.0445673802577
900.456380204	256.385637665	1532.84201787	376.0	-2.96502085361	-0.395185066233	-0.0711532348277	777.663128958	305.669175527	1487.39293239	404.060627901	-2.0956497473	-0.0365095774791
900.456380204	256.385637665	1532.84201787	376.0	14.5602286286	0.388068375939	0.0698718717931	1113.15567633	271.258636528	1756.02732019	371.613007331	-1.54901476699	-0.0269863199824
900.456380204	256.385637665	1532.84201787	376.0	2.15263167122	0.0788454338744	0.0141961530202	969.144197501	249.684344465	1565.83846062	347.00991865	-2.37468182236	-0.0413707634558
900.456380204	256.385637665	1532.84201787	376.0	-19.1603568748	-0.639596319525	-0.115159582198	700.712434164	213.204022581	1239.14401692	325.227560174	-3.75983290262	-0.0655023153766
900.456380204	256.385637665	1532.84201787	376.0	-10.6192797317	-0.530116987205	-0.0954477830762	734.286294119	225.133505371	1370.06523615	410.645436657	-2.93410080437	-0.0511167387521
900.456380204	256.385637665	1532.84201787	376.0	0.797397167277	0.136083593049	0.0245019072829	995.567843432	259.086473271	1545.0648567	290.410539996	-2.69483883783	-0.0469484118089
900.456380204	256.385637665	1532.84201787	376.0	17.7377260939	0.32937615626	0.0593043133345	1080.48211756	294.87070411	1804.73333645	429.380514779	-1.10593271581	-0.0192671204846
900.456380204	256.385637665	1532.84201787	376.0	0.845233463618	0.0132187095885	0.00238003413549	939.098793335	283.36754567	1545.79811155	323.331772544	-2.35452520508	-0.041019602876
900.456380204	256.385637665	1532.84201787	376.0	7.49133484929	0.172413819406	0.0310431795834	1010.87500612	256.974820378	1647.67234614	379.822519645	-1.95455703887	-0.0340515163567
900.456380204	256.385637665	1532.84201787	376.0	2.04961365356	0.0665419020975	0.0119808970287	964.249806062	228.91432412	1564.25935716	371.095226973	-2.40277605574	-0.0418602100303
900.456380204	256.385637665	1532.84201787	376.0	-11.620085969	-0.288478297485	-0.0519406369257	820.817833603	235.668359852	1354.72445762	298.238264168	-3.3823222522	-0.058925474777
900.456380204	256.385637665	1532.84201787	376.0	-12.8669109072	-0.581268458398	-0.104657626647	718.079265847	209.629053625	1335.61260108	407.904281611	-3.14892289576	-0.0548592838983
900.456380204	256.385637665	1532.84201787	376.0	-13.6091821044	-0.30531151434	-0.0549714645913	815.552519573	210.381403654	1324.23475628	298.300833058	-3.62796909717	-0.0632050365361
900.456380204	256.385637665	1532.84201787	376.0	8.40188694737	0.224588126624	0.0404371852042	1032.77667429	319.854490097	1661.62967129	308.998506901	-1.85019050631	-0.0322332840821
900.456380204	256.385637665	1532.84201787	376.0	10.8791379899	-0.0106825128203	-0.0019233908571	924.87739028	311.774350077	1699.60201616	462.950275803	-1.27499778657	-0.0222125049924
900.456380204	256.385637665	1532.84201787	376.0	14.0954743938	0.175798689473	0.0316526268406	1009.79425758	274.621515509	1748.903372	464.487598905	-1.34157031645	-0.0233723051646
900.456380204	256.385637665	1532.84201787	376.0	-14.0704247624	-0.706471336593	-0.127200456715	677.337108297	273.885988857	1317.16463502	365.941537865	-2.97091104779	-0.0517580321915
900.456380204	256.385637665	1532.84201787	376.0	8.92124909414	0.0762861042571	0.0137353446628	965.904883529	250.137413147	1669.5906725	453.548375827	-1.74141012781	-0.0303381555368
900.456380204	256.385637665	1532.84201787	376.0	2.69021907781	-0.167294972299	-0.030121529042	862.987864019	278.932754884	1574.07882627	432.158207364	-1.90745235231	-0.033230877218
900.456380204	256.385637665	1532.84201787	376.0	17.1270879286	0.401416659505	0.072275235777	1114.74713108	303.09989705	1795.37321808	377.526189944	-1.20349317715	-0.0209667800897
900.456380204	256.385637665	1532.84201787	376.0	17.594631806	0.260562178473	0.046914328137	1048.82902807	284.424899213	1802.53992708	469.285999799	-1.11216788443	-0.0193757471156
900.456380204	256.385637665	1532.84201787	376.0	7.79163972715	0.375874423109	0.0676763455364	1113.99671645	233.094832629	1652.27554549	305.183996411	-2.4102036294	-0.0419896102683
900.456380204	256.385637665	1532.84201787	376.0	-11.013672833	-0.316896240014	-0.0570572992463	810.702084866	198.179816296	1364.01981297	355.137911812	-3.27851674786	-0.0571170165132
900.456380204	256.385637665	1532.84201787	376.0	4.52379709568	0.200611066335	0.0361201055699	1027.25469229	206.333022722	1602.18468056	368.59696554	-2.4283779378	-0.0423062358501
900.456380204	256.385637665	1532.84201787	376.0	-6.44637262193	-0.191073370427	-0.0344028394719	857.769601151	208.820724911	1434.02930969	367.43898363	-2.93987959604	-0.0512174145651
900.456380204	256.385637665	1532.84201787	376.0	10.6501009038	0.195112101632	0.0351300146979	1020.13358159	273.73128832	1696.09123947	402.226369561	-1.6393624893	-0.0285603221132
900.456380204	256.385637665	1532.84201787	376.0	-3.39956998784	-0.171721471663	-0.0309185220856	864.297561896	222.885332186	1480.73198067	393.549086587	-2.62271709488	-0.0456919354509
900.456380204	256.385637665	1532.84201787	376.0	-0.792616559599	-0.364185171938	-0.0655716910223	789.075215204	263.403698197	1520.6924582	468.213544803	-2.10559794158	-0.0366828909682
900.456380204	256.385637665	1532.84201787	376.0	-5.08256675458	-0.170414498426	-0.0306832010131	865.139221224	230.743730494	1454.93429907	359.051347351	-2.77883509491	-0.0484117612354
900.456380204	256.385637665	1532.84201787	376.0	0.244256653247	0.125934483746	0.02267455595	992.234180693	225.723877176	1536.58608648	318.628028613	-2.74417931509	-0.047808002005
900.456380204	256.385637665	1532.84201787	376.0	3.35761162126	0.0493469730983	0.00888494294173	956.533046852	213.482168917	1584.3088996	414.293683829	-2.29702176844	-0.0400178008439
900.456380204	256.385637665	1532.84201787	376.0	4.88051406815	-0.244448568929	-0.0440130660657	831.41802875	306.372570185	1607.65258819	469.861989259	-1.57761129404	-0.0274845173178
900.456380204	256.385637665	1532.84201787	376.0	4.00326743106	0.306501769479	0.055185770522	1080.66034753	199.694113443	1594.20578314	313.851322168	-2.74460993208	-0.0478155040432
900.456380204	256.385637665	1532.84201787	376.0	-8.62076355787	-0.263211739649	-0.047391382724	829.499376984	240.569509309	1400.69933179	330.6304455	-3.02315929649	-0.0526682804267
900.456380204	256.385637665	1532.84201787	376.0	-18.9586863035	-0.505370955548	-0.0909922498286	745.234368429	209.034401036	1242.23530817	287.966538708	-3.98398468492	-0.0694073986919
900.456380204	256.385637665	1532.84201787	376.0	1.10446812388	-0.0445875935109	-0.00802801467608	914.467413522	268.949762557	1549.77176935	366.354593268	-2.2322164104	-0.0388887876377
900.456380204	256.385637665	1532.84201787	376.0	-0.739689818084	-0.233695788731	-0.0420770235381	837.08868065	309.452261679	1521.50374154	374.962799207	-2.0534657276	-0.0357746642439
900.456380204	256.385637665	1532.84201787	376.0	0.68549750076	-0.143166707206	-0.02577722492	873.252286336	280.914142778	1543.34961159	389.183182479	-2.10359898253	-0.0366480658977
900.456380204	256.385637665	1532.84201787	376.0	6.23967311215	-0.00898711358683	-0.00161813352302	929.235736	233.821029569	1628.48634911	465.429583541	-1.94045508508	-0.0338058377191
900.456380204	256.385637665	1532.84201787	376.0	-1.20478267293	-0.277751466506	-0.0500092665658	820.63329481	296.574006124	1514.37460283	397.1673019	-2.08020014279	-0.0362404206061
900.456380204	256.385637665	1532.84201787	376.0	-17.607044742	-0.567244230342	-0.102132558578	723.913148699	214.320335985	1262.95383796	324.720353275	-3.67085155255	-0.0639521176402
900.456380204	256.385637665	1532.84201787	376.0	-7.5487612725	-0.372998638579	-0.0671585593408	788.557991706	221.297703882	1417.13143326	407.275737668	-2.80289157379	-0.0488308636549
900.456380204	256.385637665	1532.84201787	376.0	13.0663205408	0.322961706711	0.0581493890369	1085.85012238	211.637634021	1733.12806931	435.640312911	-1.80946233125	-0.031523733994
900.456380204	256.385637665	1532.84201787	376.0	-11.4503403089	-0.311837900431	-0.0561465431096	812.176037843	225.511012906	1357.32639043	319.639339676	-3.30846969739	-0.0576388449022
900.456380204	256.385637665	1532.84201787	376.0	-19.5031688887	-0.534719543631	-0.0962764752667	735.580126801	198.880264798	1233.88925033	299.428858728	-3.99865585389	-0.0696629939701
900.456380204	256.385637665	1532.84201787	376.0	16.0913793085	0.383091704236	0.068975819992	1106.98151363	297.610722934	1779.49744116	374.905204604	-1.30148177559	-0.0226738985294
900.456380204	256.385637665	1532.84201787	376.0	5.21261560458	0.183440660808	0.0330285669442	1017.66057153	235.38297744	1612.74318009	359.699631121	-2.26146508125	-0.0393983463633
900.456380204	256.385637665	1532.84201787	376.0	-10.3529810312	-0.656906373679	-0.118276264616	691.962263018	272.770992928	1374.14717452	409.413918575	-2.65277901547	-0.0462156622904
900.456380204	256.385637665	1532.84201787	376.0	7.74226885151	0.0645420482013	0.0116208225065	959.992937434	280.223133214	1651.51876796	411.302697314	-1.7126776766	-0.0298375901847
900.456380204	256.385637665	1532.84201787	376.0	11.2793860324	0.40001334178	0.0720225678395	1118.57270394	287.085244265	1705.73718633	300.079238126	-1.93083347934	-0.0336382139258
900.456380204	256.385637665	1532.84201787	376.0	-4.72336953666	-0.241061688424	-0.0434032568282	836.423830339	262.682361685	1460.44022495	361.334032928	-2.56837410673	-0.044745193497
900.456380204	256.385637665	1532.84201787	376.0	-16.9655195835	-0.701241126986	-0.126258755309	680.100936435	247.501803211	1272.78740514	345.184665497	-3.35654524199	-0.058476397944
900.456380204	256.385637665	1532.84201787	376.0	13.866029273	0.175998439747	0.0316885919603	1009.18607973	294.413354175	1745.38634078	441.786906874	-1.27500266752	-0.0222125900264
900.456380204	256.385637665	1532.84201787	376.0	-4.7203913196	-0.584455903247	-0.105231527412	713.436238875	299.476231455	1460.48587631	447.573405985	-2.12963499736	-0.0371016550062
900.456380204	256.385637665	1532.84201787	376.0	-1.24892633771	0.00852369187042	0.00153469425107	939.178056973	234.078092093	1513.69795019	340.441801127	-2.65538092818	-0.0462609917802
900.456380204	256.385637665	1532.84201787	376.0	-7.13280385667	-0.330957419141	-0.0595890203711	803.381354568	247.347028846	1423.5074033	372.779019889	-2.73474740363	-0.0476436829901
900.456380204	256.385637665	1532.84201787	376.0	8.12967909223	0.374136489915	0.067363429945	1112.28929494	243.718061259	1657.45715491	301.449798718	-2.35150587934	-0.0409670013823
900.456380204	256.385637665	1532.84201787	376.0	-9.51106652748	-0.362442666096	-0.0652579521239	792.895065839	224.922730747	1387.05239379	369.234597203	-2.9965020147	-0.0522038678519
900.456380204	256.385637665	1532.84201787	376.0	7.81420750922	-0.0687012141607	-0.0123696820599	901.513773908	296.233242841	1652.62147393	454.874457185	-1.52158925402	-0.0265085235892
900.456380204	256.385637665	1532.84201787	376.0	-16.3899446525	-0.505058375831	-0.0909359697211	744.364729803	225.004949822	1281.61005953	312.240379905	-3.60949446768	-0.0628831788794
900.456380204	256.385637665	1532.84201787	376.0	-5.56418938961	-0.609996625734	-0.109830145073	705.117590667	313.18480369	1447.55178495	429.249390595	-2.12730909235	-0.037061134013
900.456380204	256.385637665	1532.84201787	376.0	6.15888150872	0.127257073535	0.0229126887892	990.860965761	231.605279924	1627.24794147	404.781695781	-2.08746914418	-0.036367058261
900.456380204	256.385637665	1532.84201787	376.0	16.1258143123	0.258661635839	0.0465721346486	1050.07662213	260.973304888	1780.02527537	468.975348351	-1.32006813749	-0.0229977027437
900.456380204	256.385637665	1532.84201787	376.0	-17.1762843883	-0.681071581488	-0.122627220289	686.305543449	258.339659675	1269.55671366	324.911510533	-3.3976214848	-0.0591920119303
900.456380204	256.385637665	1532.84201787	376.0	12.8268007039	0.333736688022	0.0600894288841	1085.54826807	290.808673054	1729.45660861	353.099667485	-1.58933629679	-0.0276887856583
900.456380204	256.385637665	1532.84201787	376.0	6.08899193826	0.287694575833	0.0517995275177	1068.30581985	245.846090727	1626.17664476	312.024734186	-2.38397820097	-0.0415327212713
900.456380204	256.385637665	1532.84201787	376.0	-4.37663087785	-0.0565293719217	-0.0101781368242	912.601190343	209.860259249	1465.75518081	343.293731215	-2.93145721585	-0.051070683203
900.456380204	256.385637665	1532.84201787	376.0	15.2192724455	0.368519887124	0.0663521582867	1100.58892716	295.502795966	1766.12942073	370.037697598	-1.37623399018	-0.0239762019194
900.456380204	256.385637665	1532.84201787	376.0	2.8876823598	0.237928112992	0.0428390552741	1045.22307049	227.018325573	1577.10562642	304.864230363	-2.69056907384	-0.0468740256766
900.456380204	256.385637665	1532.84201787	376.0	-9.00683718117	-0.284617992058	-0.0512455873349	821.479692454	238.704220367	1394.78143308	334.597520255	-3.0341627958	-0.0528599790208
900.456380204	256.385637665	1532.84201787	376.0	12.1023819308	0.158744829129	0.0285820722234	1002.52289244	269.085856617	1718.35241327	446.743664211	-1.49655770685	-0.0260724339172
900.456380204	256.385637665	1532.84201787	376.0	1.04171200797	-0.10451224485	-0.0188174729655	889.870346557	246.263893572	1548.80981723	412.675577105	-2.22068009411	-0.0386878065176
900.456380204	256.385637665	1532.84201787	376.0	-14.1263443272	-0.694775763044	-0.125094663854	680.307912914	317.272823793	1316.30747643	318.726739727	-2.92872102968	-0.0510230144543
900.456380204	256.385637665	1532.84201787	376.0	-11.3172703735	-0.278247287089	-0.050098539267	824.391068415	246.177365835	1359.36614231	288.797708058	-3.36802322599	-0.0586763628221
900.456380204	256.385637665	1532.84201787	376.0	-5.71265109674	-0.311853731022	-0.0561493934141	809.537843806	274.465936419	1445.27610152	361.272321299	-2.54977979837	-0.0444212508427
900.456380204	256.385637665	1532.84201787	376.0	3.90258471612	0.318791254605	0.0573984974082	1086.27398087	214.771667393	1592.66247618	291.616827919	-2.79523448202	-0.0486974648435
900.456380204	256.385637665	1532.84201787	376.0	-5.76563592783	-0.127241252974	-0.0229098402906	881.812977653	271.823677784	1444.46392777	290.827272333	-2.9321282012	-0.0510823728433
900.456380204	256.385637665	1532.84201787	376.0	-15.804246388	-0.635835866966	-0.114482511157	700.915277568	220.910655497	1290.58788863	368.76195556	-3.35539935035	-0.058456434675
900.456380204	256.385637665	1532.84201787	376.0	-18.3656298958	-0.708418358676	-0.127551018847	677.966122379	264.624230173	1251.32592598	308.735573428	-3.51141035403	-0.0611743964117
900.456380204	256.385637665	1532.84201787	376.0	16.0877867377	0.267000723866	0.0480735909013	1053.89483533	268.717219851	1779.44237273	456.830317554	-1.29444564778	-0.0225513179057
900.456380204	256.385637665	1532.84201787	376.0	13.5852389112	0.257743435254	0.0464068122532	1050.67448487	254.94749238	1741.08226813	435.46029088	-1.53207302144	-0.026691167621
900.456380204	256.385637665	1532.84201787	376.0	11.485768128	0.261811247384	0.0471392235117	1052.90861267	264.73124043	1708.90069781	391.260844715	-1.68354065886	-0.0293299766352
900.456380204	256.385637665	1532.84201787	376.0	5.55617282488	-0.0626962786428	-0.0112884909332	905.497485882	267.294357368	1618.00936951	445.217526265	-1.81314113888	-0.0315878247192
900.456380204	256.385637665	1532.84201787	376.0	0.979627387285	0.186536350465	0.0335859471489	1020.70864051	226.998684412	1547.85815808	300.150833162	-2.81041022604	-0.0489618506278
900.456380204	256.385637665	1532.84201787	376.0	-9.95073908714	-0.418053610971	-0.075270725778	772.659337637	240.811488699	1380.31290805	366.842081717	-2.93718806521	-0.0511705237842
900.456380204	256.385637665	1532.84201787	376.0	-11.0426196158	-0.451778501617	-0.0813429063048	760.30138752	281.619939762	1363.57610453	321.654777243	-2.95608682759	-0.0514997705155
900.456380204	256.385637665	1532.84201787	376.0	12.2327585455	0.0818656467563	0.0147399436003	965.417715019	310.814134812	1720.3508808	444.119030968	-1.25075671742	-0.0217901867147
900.456380204	256.385637665	1532.84201787	376.0	21.9755722766	0.405024541444	0.0729248364142	1112.36987475	317.044465758	1869.69282339	440.27848288	-0.728986418681	-0.0127001118237
900.456380204	256.385637665	1532.84201787	376.0	11.0057491653	0.263261280038	0.0474003024915	1054.02433091	259.219030327	1701.54276546	388.299404223	-1.74779196325	-0.0304493373389
900.456380204	256.385637665	1532.84201787	376.0	11.5533385863	0.211595118647	0.0380977887373	1026.96141278	293.637657849	1709.93644619	389.337375562	-1.5164543928	-0.0264190660767
900.456380204	256.385637665	1532.84201787	376.0	-12.5141368475	-0.399887533209	-0.0719999159541	779.835869891	242.085282892	1341.0200701	319.098917314	-3.27147446492	-0.0569943286571
900.456380204	256.385637665	1532.84201787	376.0	-11.1789299267	-0.598031435884	-0.107675807685	711.897163225	224.167265701	1361.4866828	425.422253879	-2.93852674334	-0.0511938457027
900.456380204	256.385637665	1532.84201787	376.0	11.9031699644	0.0711694884111	0.0128140958608	960.776245915	308.36657099	1715.29880854	446.155991637	-1.27659919204	-0.0222404040425
900.456380204	256.385637665	1532.84201787	376.0	12.441164287	0.16394771028	0.0295188531293	1004.32105923	283.92553858	1723.54541157	435.29881376	-1.41626644282	-0.024673631408
900.456380204	256.385637665	1532.84201787	376.0	-1.40203869332	-0.187142794789	-0.0336951377006	856.105372063	285.04086933	1511.35097967	370.204738279	-2.24402728966	-0.0390945520846
900.456380204	256.385637665	1532.84201787	376.0	0.262323269034	-0.286482606355	-0.0515813119113	816.844873922	300.031453743	1536.86301916	419.986691495	-1.92953204166	-0.0336155407954
900.456380204	256.385637665	1532.84201787	376.0	4.82501544362	0.205572265763	0.0370133715814	1027.97029429	247.625198246	1606.80188196	331.206389427	-2.33477228179	-0.0406754752925
900.456380204	256.385637665	1532.84201787	376.0	0.0144043762238	-0.248813656518	-0.0447990018939	830.79999964	319.864334947	1533.0628142	382.398479614	-1.93135706461	-0.0336473356204
900.456380204	256.385637665	1532.84201787	376.0	-3.77015203335	-0.0956628364618	-0.0172241333205	894.644298827	258.574888169	1475.05154336	321.832356369	-2.72658616834	-0.0475015011906
900.456380204	256.385637665	1532.84201787	376.0	-13.3929283565	-0.571227094893	-0.10284967499	721.476075504	213.591947574	1327.5495846	392.48156152	-3.19373496731	-0.0556399820088
900.456380204	256.385637665	1532.84201787	376.0	-10.8438866217	-0.441667298576	-0.0795223800101	763.716668807	285.31291376	1366.62236736	317.592784795	-2.94606761734	-0.0513252198143
900.456380204	256.385637665	1532.84201787	376.0	-12.4603319656	-0.602400089481	-0.108462385575	710.332797658	254.290590542	1341.84481393	377.221425735	-2.95801065388	-0.051533286653
900.456380204	256.385637665	1532.84201787	376.0	0.181043180218	-0.255624806043	-0.0460253521864	829.739936391	247.240344385	1535.61712381	458.63684303	-2.16353478211	-0.0376922435908
900.456380204	256.385637665	1532.84201787	376.0	-4.06794160754	-0.0390125119263	-0.00702421892803	919.296032998	236.11508936	1470.48689965	315.075777289	-2.90793693908	-0.0506609222837
900.456380204	256.385637665	1532.84201787	376.0	16.6795466264	0.369587879238	0.0665444507091	1105.00400392	250.799028333	1788.51311695	432.710084699	-1.41171742043	-0.0245943801468
900.456380204	256.385637665	1532.84201787	376.0	9.54372692529	0.255520778545	0.0460066219923	1048.87590833	294.809786534	1679.13227425	335.446579388	-1.80786946881	-0.0314959837771
900.456380204	256.385637665	1532.84201787	376.0	-6.33953514889	-0.149394766463	-0.0268985895684	873.301420185	258.847875365	1435.66695937	303.51766382	-2.95392305247	-0.0514620740849
900.456380204	256.385637665	1532.84201787	376.0	-11.5683616203	-0.522408070736	-0.0940597894735	737.26742693	218.097937746	1355.51731018	400.1519455	-3.04997525314	-0.0531354573718
900.456380204	256.385637665	1532.84201787	376.0	6.90146761384	-0.0443648831911	-0.00798791559076	912.510134049	280.846438982	1638.6306133	445.274040273	-1.67131989766	-0.0291170713878
900.456380204	256.385637665	1532.84201787	376.0	15.9903479157	0.335984302773	0.0604941128507	1082.26186335	316.662924325	1777.94878952	379.024001848	-1.18442306363	-0.0206345481468
900.456380204	256.385637665	1532.84201787	376.0	-15.2450390144	-0.582172292503	-0.104820362352	716.925036303	298.598071617	1299.15965422	283.636546296	-3.3055551795	-0.0575880693293
900.456380204	256.385637665	1532.84201787	376.0	0.592107944944	0.185266666603	0.0333573400437	1021.17806276	201.710557218	1541.91809724	319.029477265	-2.86530083452	-0.0499181330056
900.456380204	256.385637665	1532.84201787	376.0	-8.17600520364	-0.314555325423	-0.0566358166048	809.888099695	242.244687472	1407.51677472	355.383987558	-2.8813444159	-0.0501976379077
900.456380204	256.385637665	1532.84201787	376.0	3.65659642546	0.100222679195	0.0180451348929	978.326891924	254.084684292	1588.8918643	356.480288087	-2.23813477424	-0.0389918950217
900.456380204	256.385637665	1532.84201787	376.0	-0.195260690471	-0.34550559254	-0.0622084250162	795.415191256	280.072662873	1529.84897996	454.361125833	-2.00018845313	-0.0348464887305
900.456380204	256.385637665	1532.84201787	376.0	5.00157459662	0.148553011438	0.0267470312276	1002.39941543	196.500118642	1609.50825484	410.608720769	-2.32899563634	-0.04057483687
900.456380204	256.385637665	1532.84201787	376.0	-16.5224924027	-0.615731395175	-0.110862692685	707.967497132	197.371882348	1279.57831192	374.238932442	-3.50942527976	-0.0611398132362
900.456380204	256.385637665	1532.84201787	376.0	7.81655688524	0.119769411659	0.0215645321677	986.937102487	228.7827629	1652.65748616	436.937620771	-1.94891811922	-0.0339532773383
900.456380204	256.385637665	1532.84201787	376.0	-13.9434929172	-0.479460823654	-0.0863271198513	752.730643681	211.871634341	1319.11029968	354.508021654	-3.3571126715	-0.0584862834757
900.456380204	256.385637665	1532.84201787	376.0	-8.45447975866	-0.66398505079	-0.119550783361	689.572608215	250.115866613	1403.24819974	463.559724908	-2.58619688927	-0.0450556949351
900.456380204	256.385637665	1532.84201787	376.0	4.59182150203	0.161305004239	0.0290430328121	1008.61375686	196.214780538	1603.22738724	398.398849836	-2.38403549342	-0.0415337193975
900.456380204	256.385637665	1532.84201787	376.0	-13.8189315072	-0.627993227852	-0.113070440737	702.502806964	247.553365673	1321.01962931	370.963456669	-3.08956442202	-0.0538251641468
900.456380204	256.385637665	1532.84201787	376.0	11.6578009449	0.327483590536	0.0589635560923	1088.70249651	210.406035777	1711.53768911	412.429156822	-1.9354813279	-0.0337191868973
900.456380204	256.385637665	1532.84201787	376.0	8.48203423273	0.242699423782	0.0436981317576	1045.34539723	241.345122821	1662.85820256	376.167682512	-2.01189086484	-0.0350503634989
900.456380204	256.385637665	1532.84201787	376.0	11.9823080865	0.397046401454	0.071488369005	1119.42697535	265.823199913	1716.51187093	331.261695663	-1.86726653676	-0.0325307759017
900.456380204	256.385637665	1532.84201787	376.0	10.1411009818	0.298507760489	0.0537464458929	1073.61984133	224.608966089	1688.28907479	390.060267369	-1.9862122758	-0.0346030013206
900.456380204	256.385637665	1532.84201787	376.0	15.8616512729	0.190701272188	0.0343358430298	1015.15295528	304.896972844	1775.97607331	455.926145186	-1.09429234989	-0.0190643266531
900.456380204	256.385637665	1532.84201787	376.0	1.83609118192	0.0944368791963	0.0170033992071	975.136706928	283.081759165	1560.98639499	302.767928899	-2.42598479262	-0.0422645434255
900.456380204	256.385637665	1532.84201787	376.0	-3.10812046326	-0.240547232172	-0.0433106287671	837.232010932	212.917832157	1485.19944144	435.049598353	-2.56409307726	-0.0446706111022
900.456380204	256.385637665	1532.84201787	376.0	-8.17387240511	-0.231874800224	-0.0417491538034	840.593858193	278.728327991	1407.54946716	288.227280972	-3.02759553701	-0.0527455668468
900.456380204	256.385637665	1532.84201787	376.0	3.19596306736	0.195968662964	0.0352842389205	1023.13081655	262.677956172	1581.83108264	296.022309921	-2.52182006816	-0.0439341475289
900.456380204	256.385637665	1532.84201787	376.0	15.5643381601	0.389641161495	0.0701550524838	1118.19589644	224.356049291	1771.41873299	428.866787257	-1.62908450422	-0.0283812631397
900.456380204	256.385637665	1532.84201787	376.0	-1.32678394554	-0.322300098812	-0.0580302662607	805.050600562	242.264930853	1512.50451607	465.188984651	-2.25742341292	-0.039327934023
900.456380204	256.385637665	1532.84201787	376.0	2.05589296034	-0.0626016814499	-0.0112714586694	906.152018939	282.764725538	1564.35560901	375.438864531	-2.07359241013	-0.0361253033124
900.456380204	256.385637665	1532.84201787	376.0	-4.76876264551	-0.135295872163	-0.0243600778111	880.047739427	198.54501704	1459.74442031	381.151663839	-2.86819548067	-0.0499685623809
900.456380204	256.385637665	1532.84201787	376.0	-8.19746082756	-0.455750022295	-0.0820579802475	758.521523872	261.160441468	1407.18789391	387.505928567	-2.6630505904	-0.0463946095888
900.456380204	256.385637665	1532.84201787	376.0	-2.69316525028	-0.0806565353663	-0.0145222425939	900.902001845	247.540632251	1491.5600493	343.117415206	-2.63385680899	-0.0458860071252
900.456380204	256.385637665	1532.84201787	376.0	16.1395917994	0.411205715256	0.0740377593186	1124.09699841	268.412976487	1780.23646248	387.726487585	-1.43520250487	-0.0250035279594
900.456380204	256.385637665	1532.84201787	376.0	5.65313110587	-0.0618649401829	-0.0111388080992	905.880342571	265.001634541	1619.49558679	448.613609673	-1.81554074153	-0.0316296296433
900.456380204	256.385637665	1532.84201787	376.0	-9.98993326949	-0.593518611133	-0.10686327172	711.733097539	305.865496056	1379.71212316	362.113529562	-2.58476696888	-0.04503078343
900.456380204	256.385637665	1532.84201787	376.0	15.7450742407	0.320538703966	0.0577131263892	1081.3784323	251.894097814	1774.18913158	440.916601465	-1.43631270352	-0.0250228693994
900.456380204	256.385637665	1532.84201787	376.0	-2.63742275161	-0.234768670706	-0.0422701963821	837.239723564	307.676569743	1492.41449374	347.498200437	-2.26303698501	-0.0394257314461
900.456380204	256.385637665	1532.84201787	376.0	9.53726430505	0.0739571275165	0.0133160114362	963.841969811	275.916592503	1679.03321249	439.274650178	-1.58977949578	-0.0276965068952
900.456380204	256.385637665	1532.84201787	376.0	10.9317760881	0.0604001305409	0.0108750685165	956.711339224	294.126407255	1700.40887505	449.571128568	-1.39883156177	-0.0243698878357
900.456380204	256.385637665	1532.84201787	376.0	5.48349826444	0.192180189001	0.0346021226144	1023.02186195	201.644972504	1616.89538332	392.228548867	-2.33017082514	-0.0405953105425
900.456380204	256.385637665	1532.84201787	376.0	-7.72731550939	-0.489258299643	-0.0880911594604	747.310272518	231.460939355	1414.39447889	435.623267015	-2.69422253781	-0.0469376748748
900.456380204	256.385637665	1532.84201787	376.0	17.1778762313	0.310485655886	0.0559030709194	1070.37931526	308.893288966	1796.15172252	416.879118289	-1.07659858794	-0.0187560729606
900.456380204	256.385637665	1532.84201787	376.0	0.0696749227691	-0.206215027707	-0.0371291011356	849.170839642	239.719481205	1533.91002436	445.019703514	-2.23496335512	-0.0389366438173
900.456380204	256.385637665	1532.84201787	376.0	16.2209647346	0.387894205271	0.0698405122922	1107.44271343	312.797739609	1781.48378103	361.24332799	-1.24469792102	-0.0216846327704
900.456380204	256.385637665	1532.84201787	376.0	10.0154622146	0.0512496813115	0.00922752634344	953.852816728	263.565019611	1686.36323098	468.94539464	-1.58730930839	-0.0276534722717
900.456380204	256.385637665	1532.84201787	376.0	-0.241508505615	-0.423293971081	-0.0762142547859	766.78549183	313.306421912	1529.14007402	449.048160277	-1.81978938286	-0.031703647785
900.456380204	256.385637665	1532.84201787	376.0	-8.26902625049	-0.43620831069	-0.0785394869805	764.346042995	315.714844938	1406.09090903	326.030021101	-2.59608685519	-0.0452279939928
900.456380204	256.385637665	1532.84201787	376.0	11.4573362333	0.360637770666	0.0649329799543	1101.55461085	268.688795646	1708.46488178	338.221475283	-1.84957154918	-0.0322225008568
900.456380204	256.385637665	1532.84201787	376.0	-0.426934427103	-0.201942049914	-0.0363597497145	849.235921905	315.277371847	1526.29778758	361.78449383	-2.05322409582	-0.035770454631
900.456380204	256.385637665	1532.84201787	376.0	-5.69457791831	-0.324950027215	-0.058507386967	805.767393821	218.647314561	1445.5531348	421.138426416	-2.69062518048	-0.0468750031443
900.456380204	256.385637665	1532.84201787	376.0	10.5794676111	0.382461829555	0.0688624107949	1114.74224077	249.469664467	1695.00854268	330.796637445	-2.04032580042	-0.0355457456518
900.456380204	256.385637665	1532.84201787	376.0	1.16445577804	0.0265983935228	0.00478905176859	947.002041813	214.49664866	1550.69128531	389.192594841	-2.46576888021	-0.0429576459968
900.456380204	256.385637665	1532.84201787	376.0	-5.08330988804	-0.215486707765	-0.0387984709696	846.471537269	264.151099666	1454.92290801	344.300271071	-2.64833323972	-0.0461382097512
900.456380204	256.385637665	1532.84201787	376.0	10.9932768276	0.320635596656	0.0577305719582	1076.93905499	319.394826128	1701.35158422	305.017703105	-1.73352195146	-0.0302007308617
900.456380204	256.385637665	1532.84201787	376.0	6.8808182143	0.121444233823	0.0218660845918	988.486027449	213.761765006	1638.31409063	436.066298176	-2.08114628661	-0.0362569039479
900.456380204	256.385637665	1532.84201787	376.0	-9.18822546676	-0.12380426423	-0.0222910090439	885.559876782	220.108373897	1392.00103722	286.33278654	-3.42856141886	-0.0597310351717
900.456380204	256.385637665	1532.84201787	376.0	-5.64271758674	-0.120448708952	-0.0216868399265	886.415075307	198.862730163	1446.34807175	361.070266281	-2.98129236261	-0.0519388913346
900.456380204	256.385637665	1532.84201787	376.0	5.15436858105	0.122586728195	0.0220717911766	986.230975235	305.734239991	1611.85034524	319.88513001	-2.03645159655	-0.035478250811
900.456380204	256.385637665	1532.84201787	376.0	-10.4945132985	-0.617766958425	-0.111229196692	705.33486508	221.541178304	1371.97770846	445.101665076	-2.88259920008	-0.0502194982592
900.456380204	256.385637665	1532.84201787	376.0	-9.9009513368	-0.369982071683	-0.0666154252219	790.529326918	210.210073284	1381.07607561	380.336675408	-3.06324911425	-0.0533667093075
900.456380204	256.385637665	1532.84201787	376.0	5.6155325347	0.169212142569	0.030466716343	1011.09872636	224.929801943	1618.91926009	382.890731789	-2.21868568872	-0.0386530607791
900.456380204	256.385637665	1532.84201787	376.0	4.71380044163	0.209017200772	0.0376336335564	1029.10790716	260.661747342	1605.09713168	315.327477175	-2.34630929913	-0.040876468626
900.456380204	256.385637665	1532.84201787	376.0	6.24241107198	0.28131975274	0.0506517379798	1067.42073687	192.598517427	1628.52831771	368.509063412	-2.42887384694	-0.0423148753822
900.456380204	256.385637665	1532.84201787	376.0	-8.38134197711	-0.432646659177	-0.0778982101507	766.47479064	272.336151643	1404.36928638	365.5583441	-2.68086376395	-0.0467049436228
900.456380204	256.385637665	1532.84201787	376.0	0.737929977898	-0.1323339066	-0.0238267746849	878.610306202	241.57791609	1544.15331863	423.965096341	-2.2349724344	-0.0389368019931
900.456380204	256.385637665	1532.84201787	376.0	1.26387456844	-0.341426787504	-0.0614740344803	796.316480836	289.651386324	1552.21521831	466.247351148	-1.85515132818	-0.0323197095501
900.456380204	256.385637665	1532.84201787	376.0	6.42623954664	0.189057425368	0.0340398677292	1021.08187018	205.31342487	1631.34611781	404.950822754	-2.22773236025	-0.038810668297
900.456380204	256.385637665	1532.84201787	376.0	4.28947828133	0.0913723948321	0.0164516375283	972.206461003	305.39268434	1598.59294331	320.99379797	-2.07423201428	-0.0361364462418
900.456380204	256.385637665	1532.84201787	376.0	-16.2860606567	-0.655576813827	-0.118036876814	694.692499617	222.809362744	1283.20243707	365.700574707	-3.3814868547	-0.0589109208136
900.456380204	256.385637665	1532.84201787	376.0	6.20876164612	0.0202724478797	0.00365006263588	942.256686159	228.030975647	1628.01252517	457.724863364	-1.98798709578	-0.0346339215292
900.456380204	256.385637665	1532.84201787	376.0	-6.85510175742	-0.21515047994	-0.0387379330105	848.44203345	204.651633385	1427.76413776	374.670470929	-2.95838991256	-0.051539893947
900.456380204	256.385637665	1532.84201787	376.0	-4.02896806984	-0.0119671496024	-0.00215469024169	931.536086531	216.467539292	1471.08430241	323.080676585	-2.9760035073	-0.0518467509982
900.456380204	256.385637665	1532.84201787	376.0	-10.1859601232	-0.678472105989	-0.122159183649	685.819280128	225.224028363	1376.70734118	465.664032687	-2.81833780313	-0.0490999617271
900.456380204	256.385637665	1532.84201787	376.0	10.1454085492	0.0832916553282	0.0149966970342	968.615250815	253.324608655	1688.355103	466.415243525	-1.64499227038	-0.0286584019231
900.456380204	256.385637665	1532.84201787	376.0	11.6573007288	0.21217520684	0.0382022338567	1027.68334793	282.898233675	1711.53002159	400.948439985	-1.54127777738	-0.0268515292227
900.456380204	256.385637665	1532.84201787	376.0	-8.70348633584	-0.301941544829	-0.0543647001853	814.589209884	250.894619342	1399.43132229	333.947493068	-2.9520849063	-0.0514300506324
900.456380204	256.385637665	1532.84201787	376.0	6.05906655906	-0.1294917069	-0.023315035452	876.552579284	308.266070784	1625.71793598	440.899285909	-1.55944187669	-0.0271679769459
900.456380204	256.385637665	1532.84201787	376.0	-4.07535036833	-0.108668438283	-0.0195657973142	889.857361897	238.520479626	1470.37333505	341.995493525	-2.75759371654	-0.0480417023787
900.456380204	256.385637665	1532.84201787	376.0	0.374159731838	-0.0112342332745	-0.00202272835334	929.485733566	253.682159404	1538.57729545	355.409402483	-2.39896837424	-0.0417938741157
900.456380204	256.385637665	1532.84201787	376.0	14.4471810176	0.276713129615	0.0498223135785	1058.99971744	273.998771338	1754.2944789	421.295990127	-1.40893100486	-0.0245458363215
900.456380204	256.385637665	1532.84201787	376.0	0.103105620272	0.221748711316	0.0399259473021	1038.79847129	209.043221375	1534.42246414	286.580771474	-3.04573433185	-0.0530615737255
900.456380204	256.385637665	1532.84201787	376.0	4.64888718837	0.0905401387078	0.0163017894685	972.349644047	289.302291483	1604.10211406	342.450178526	-2.04621233327	-0.0356482984891
900.456380204	256.385637665	1532.84201787	376.0	-3.70372691392	-0.263161636107	-0.0473823615605	826.328913698	320.096246447	1476.06973551	329.644575361	-2.32603504977	-0.0405232587067
900.456380204	256.385637665	1532.84201787	376.0	6.83372649488	0.276907843756	0.0498573719402	1062.12899554	256.972145193	1637.59224897	318.491108232	-2.24735668605	-0.0391525555061
900.456380204	256.385637665	1532.84201787	376.0	-3.99915211713	-0.245243792269	-0.0441562463574	833.700480608	302.434656532	1471.54133386	335.40619672	-2.41484479739	-0.0420704668535
900.456380204	256.385637665	1532.84201787	376.0	1.55125279201	-0.12186426079	-0.0219417106212	881.193214757	299.724908631	1556.62027247	375.702149081	-1.99774592149	-0.0348039359145
900.456380204	256.385637665	1532.84201787	376.0	-8.39441003832	-0.543838055893	-0.0979182671755	727.87171722	296.995960016	1404.16897365	379.301296413	-2.49359886317	-0.0434424889054
900.456380204	256.385637665	1532.84201787	376.0	8.34080647253	0.140597602442	0.0253146565434	996.830378669	219.639407702	1660.69340411	444.223617739	-1.96320357923	-0.0342021529483
900.456380204	256.385637665	1532.84201787	376.0	5.21170134612	0.00268656544653	0.000483717221197	934.772117933	229.549412481	1612.72916595	448.407635535	-2.04217276107	-0.0355779226666
900.456380204	256.385637665	1532.84201787	376.0	3.53412478026	-0.0678415274722	-0.0122148951156	903.78767447	272.568226185	1587.01456747	410.65866681	-1.95542235821	-0.0340665916065
900.456380204	256.385637665	1532.84201787	376.0	-11.7583088513	-0.376290329302	-0.0677512296186	788.472411757	224.408590632	1352.60571921	339.724716817	-3.23274517786	-0.0563196024017
900.456380204	256.385637665	1532.84201787	376.0	-1.39766115071	0.056846499642	0.0102352358016	959.691563034	264.984920481	1511.41808048	286.741596969	-2.79018416555	-0.0486094802361
900.456380204	256.385637665	1532.84201787	376.0	-0.911044108375	-0.0685234934023	-0.0123376833638	903.563235745	313.828080922	1518.87715097	301.485834308	-2.38527968581	-0.0415553952231
900.456380204	256.385637665	1532.84201787	376.0	-1.55846720663	-0.0780038498607	-0.0140446254701	899.897652144	309.865958097	1508.95317769	299.189567451	-2.45377102803	-0.0427486241818
900.456380204	256.385637665	1532.84201787	376.0	11.0961552504	0.366833056718	0.0660484437734	1108.89179324	222.850773576	1702.92854792	371.185981103	-2.01124809668	-0.0350391654473
900.456380204	256.385637665	1532.84201787	376.0	10.2116471854	0.280992424726	0.0505928024353	1062.70573172	267.97044762	1689.37043664	358.694257304	-1.83589416462	-0.0319842188959
900.456380204	256.385637665	1532.84201787	376.0	10.7647677982	0.359952215882	0.0648095455314	1099.20813863	289.176596487	1697.84890181	309.464166691	-1.89999889822	-0.0331010261013
900.456380204	256.385637665	1532.84201787	376.0	-6.7768369148	-0.610314188633	-0.109887322404	705.384064594	309.665843104	1428.96381416	413.913906459	-2.24296356265	-0.0390760202552
900.456380204	256.385637665	1532.84201787	376.0	-13.8044984125	-0.373704568992	-0.067285662404	790.567176135	194.890677821	1321.24086585	335.78301189	-3.52488485346	-0.0614091437885
900.456380204	256.385637665	1532.84201787	376.0	11.611519917	0.310401520767	0.0558879223564	1078.82254481	234.185802997	1710.82827407	397.819926263	-1.83748297316	-0.0320118984872
900.456380204	256.385637665	1532.84201787	376.0	12.4214287419	0.202764117188	0.0365077632676	1024.95902019	229.836745887	1723.24289684	468.447130773	-1.67463686202	-0.0291748582234
900.456380204	256.385637665	1532.84201787	376.0	-2.40153578471	-0.201097886323	-0.0362077577102	852.309701542	221.694196658	1496.03026829	422.026370087	-2.50635546938	-0.0436647294316
900.456380204	256.385637665	1532.84201787	376.0	6.49853623766	0.0636082741733	0.0114526961061	961.553924534	228.574710449	1632.45431187	442.325676883	-1.99984985462	-0.0348405898017
900.456380204	256.385637665	1532.84201787	376.0	-1.9249359694	-0.280238943072	-0.0504571377515	820.741134148	256.85737269	1503.33579051	425.737283676	-2.27287388719	-0.0395971060486
900.456380204	256.385637665	1532.84201787	376.0	-15.4248906302	-0.344150817946	-0.0619644972895	801.897633252	194.07359138	1296.40281308	300.431588447	-3.80179131547	-0.0662332981789
900.456380204	256.385637665	1532.84201787	376.0	-8.20045981718	-0.491949442327	-0.0885757008151	744.967811687	318.241071892	1407.14192413	343.933040555	-2.49406687193	-0.043450642368
900.456380204	256.385637665	1532.84201787	376.0	-18.4243477228	-0.653991025806	-0.117751355025	695.534256315	237.38076353	1250.42587446	317.510854611	-3.62164094064	-0.0630947899066
900.456380204	256.385637665	1532.84201787	376.0	3.0226433785	0.162656834542	0.0292864304181	1009.69760782	197.968726578	1579.17436563	371.508031226	-2.53572268226	-0.0441763533495
900.456380204	256.385637665	1532.84201787	376.0	2.92846743712	0.195932800633	0.0352777818929	1025.70418716	199.898969031	1577.73079723	352.127641034	-2.60597499093	-0.0454002611661
900.456380204	256.385637665	1532.84201787	376.0	3.03842230565	-0.178549853934	-0.0321479751411	857.805157216	303.136295029	1579.41623165	418.474779406	-1.78139853547	-0.0310348176911
900.456380204	256.385637665	1532.84201787	376.0	-0.221759904964	-0.303001130622	-0.054555479046	810.853319855	296.416389609	1529.44278887	422.173079404	-1.96896481397	-0.0343025228914
900.456380204	256.385637665	1532.84201787	376.0	15.8986123524	0.385907039178	0.0694827222142	1110.344333	280.897512417	1776.54262826	385.300782847	-1.38163799962	-0.0240703484254
900.456380204	256.385637665	1532.84201787	376.0	-10.0947598577	-0.683683794852	-0.123097550388	683.431520437	274.118123441	1378.10529717	420.555653289	-2.60708976266	-0.0454196822762
900.456380204	256.385637665	1532.84201787	376.0	-9.00927033255	-0.417253616644	-0.0751266864681	772.948833108	226.238934828	1394.74413671	395.556368773	-2.88102338958	-0.0501920451147
900.456380204	256.385637665	1532.84201787	376.0	1.73746976889	-0.134373247759	-0.0241939589052	878.098428812	214.536881442	1559.47468453	466.83937428	-2.26308626116	-0.0394265899157
900.456380204	256.385637665	1532.84201787	376.0	-7.40616330161	-0.313007708912	-0.0563571676111	808.794551381	309.677280372	1419.31723487	300.845403118	-2.72872655228	-0.0475387901094
900.456380204	256.385637665	1532.84201787	376.0	-8.44918552199	-0.137842963401	-0.0248186826434	879.779778324	212.142111294	1403.32935202	311.407462402	-3.27973363721	-0.0571382166762
900.456380204	256.385637665	1532.84201787	376.0	-6.74069542225	-0.379109405403	-0.0682588054381	784.285390016	314.238704103	1429.51780614	330.993712022	-2.50313847168	-0.0436086841756
900.456380204	256.385637665	1532.84201787	376.0	13.8616561232	0.356722966178	0.0642281177851	1101.62340263	236.188255901	1745.3193073	407.507648769	-1.69110706817	-0.0294617956127
900.456380204	256.385637665	1532.84201787	376.0	-3.87878362164	-0.107057593759	-0.0192757640906	890.046483805	254.777599859	1473.38639273	328.562309071	-2.71877920066	-0.0473654913007
900.456380204	256.385637665	1532.84201787	376.0	8.974458231	0.36298307077	0.0653552522093	1101.82970306	285.150221567	1670.40628451	283.426359882	-2.17052582946	-0.0378140388408
900.456380204	256.385637665	1532.84201787	376.0	-1.76498015782	-0.333078259131	-0.0599708784896	800.657780152	268.74263997	1505.7876604	436.387240282	-2.17487663579	-0.0378898368604
900.456380204	256.385637665	1532.84201787	376.0	-1.49162655207	-0.271470787693	-0.0488784277445	824.076317127	251.005802405	1509.97773933	434.895619797	-2.26606793828	-0.0394785355102
900.456380204	256.385637665	1532.84201787	376.0	17.9571419785	0.40019310382	0.0720549340692	1117.43948578	270.382565321	1808.09663532	420.274584221	-1.25441363839	-0.0218538961392
900.456380204	256.385637665	1532.84201787	376.0	-10.78959747	-0.344466113044	-0.0620212663024	799.505509198	242.793123978	1367.45453429	325.155901115	-3.14745594251	-0.0548337272214
900.456380204	256.385637665	1532.84201787	376.0	10.9463880446	0.34100391781	0.0613978966168	1095.15277739	227.601764308	1700.63285326	377.878311556	-1.9685062227	-0.0342945334965
900.456380204	256.385637665	1532.84201787	376.0	-3.73074517003	-0.402459680927	-0.0724630322158	775.871409525	274.587756192	1475.65558832	425.196422606	-2.26262372106	-0.0394185317258
900.456380204	256.385637665	1532.84201787	376.0	-1.38110603692	-0.139868392987	-0.025183362079	875.048629291	286.220493862	1511.67184422	350.402721071	-2.31451585286	-0.0403225758337
900.456380204	256.385637665	1532.84201787	376.0	0.466983828802	-0.0218233444366	-0.00392930220321	924.536445706	265.105088023	1540.00014221	350.358608485	-2.34953577454	-0.0409326789989
900.456380204	256.385637665	1532.84201787	376.0	-3.16452678412	0.0429236661274	0.00772842386161	955.751019943	209.887305876	1484.33482166	318.696495836	-2.99651007477	-0.0522040082712
900.456380204	256.385637665	1532.84201787	376.0	0.883421983509	-0.132860408297	-0.0239215715335	879.332238088	198.603277178	1546.38348123	468.447965962	-2.39351526786	-0.0416988722623
900.456380204	256.385637665	1532.84201787	376.0	-7.92420910238	-0.691192081907	-0.124449420581	680.715652073	261.604528624	1411.37641116	469.056230468	-2.48635418507	-0.0433162750012
900.456380204	256.385637665	1532.84201787	376.0	-5.28630294285	-0.323423050681	-0.0582324542098	804.59017961	298.831315679	1451.81134517	348.389849881	-2.44027051848	-0.0425134236669
900.456380204	256.385637665	1532.84201787	376.0	1.62648443068	0.0126720013112	0.00228159908376	938.250483009	295.084718865	1557.77345464	324.438252763	-2.24323878548	-0.039080815078
900.456380204	256.385637665	1532.84201787	376.0	-5.96929504923	-0.34960417293	-0.0629463761126	796.145980208	248.647198277	1441.34215518	396.5489767	-2.59449304282	-0.0452002272269
900.456380204	256.385637665	1532.84201787	376.0	9.31941777197	-0.0509415441511	-0.00917204612012	908.161952649	310.440692681	1675.6939693	457.091323969	-1.36475473079	-0.0237762148222
900.456380204	256.385637665	1532.84201787	376.0	-5.86130284748	-0.439547823225	-0.0791407675955	764.229946323	223.354151129	1442.99750503	455.413407577	-2.61062540472	-0.0454812788279
900.456380204	256.385637665	1532.84201787	376.0	6.61707765464	0.28578027035	0.0514548560226	1069.57364042	192.717566289	1634.27136451	371.980157804	-2.397977433	-0.0417766103311
900.456380204	256.385637665	1532.84201787	376.0	-15.2628862808	-0.672661048785	-0.121112900393	688.267200656	270.895755711	1298.88608382	339.723127451	-3.15425509811	-0.0549521794096
900.456380204	256.385637665	1532.84201787	376.0	-7.7166782035	-0.528692378532	-0.0951912816946	732.896030215	289.791535768	1414.55753198	391.869965999	-2.4618634824	-0.0428896077073
900.456380204	256.385637665	1532.84201787	376.0	-9.34112373506	-0.541380033679	-0.097475699258	728.662376784	312.726236411	1389.65734832	348.268735122	-2.56590530952	-0.0447021830926
900.456380204	256.385637665	1532.84201787	376.0	0.926311607359	0.0495819300735	0.0089272470424	957.804166493	199.114337665	1547.0409114	390.122407245	-2.56295098936	-0.0446507141003
900.456380204	256.385637665	1532.84201787	376.0	4.08073608594	0.184975416973	0.0333049004273	1017.23266767	271.735887422	1595.39325523	306.424700144	-2.36257886508	-0.0411599105415
900.456380204	256.385637665	1532.84201787	376.0	7.88523182409	0.294829601115	0.0530841917743	1070.76401312	258.827945294	1653.71016448	324.118206061	-2.15547908102	-0.0375519003662
900.456380204	256.385637665	1532.84201787	376.0	6.49477628796	0.266545703986	0.0479916643835	1057.25279554	252.702519662	1632.39667778	322.441362576	-2.26858827558	-0.0395224438255
900.456380204	256.385637665	1532.84201787	376.0	11.0084208934	0.263050846977	0.0473624139318	1056.43088655	198.114487659	1701.58371883	447.038344615	-1.96099384402	-0.0341636558192
900.456380204	256.385637665	1532.84201787	376.0	15.4935951808	0.226606074704	0.0408005175916	1033.58654183	281.724099907	1770.33435488	455.023713145	-1.24928225185	-0.0217644991611
900.456380204	256.385637665	1532.84201787	376.0	-2.31342264762	-0.208026181582	-0.0374552001409	848.272433632	278.677598655	1497.38090348	370.430871188	-2.32416580635	-0.0404906934904
900.456380204	256.385637665	1532.84201787	376.0	0.15846309252	-0.222880912844	-0.040129800656	842.402370632	248.969320789	1535.27100673	443.899315313	-2.17950626465	-0.0379704924155
900.456380204	256.385637665	1532.84201787	376.0	-12.2289588553	-0.171186825814	-0.030822258879	867.799627492	192.898413886	1345.39139819	284.69335681	-3.74702619935	-0.0652792020792
900.456380204	256.385637665	1532.84201787	376.0	-6.904324403	-0.692502419706	-0.124685347444	679.546958562	295.129876211	1427.00963237	452.332797598	-2.26225869813	-0.0394121724413
900.456380204	256.385637665	1532.84201787	376.0	6.43921771584	0.11881041615	0.021391864629	983.702375479	316.384752222	1631.54505264	331.457924939	-1.8532575084	-0.0322867161742
900.456380204	256.385637665	1532.84201787	376.0	-2.73632418494	-0.156743479523	-0.0282217283981	867.891071172	312.886325531	1490.89849102	310.121094315	-2.42648587397	-0.0422732730656
900.456380204	256.385637665	1532.84201787	376.0	11.9352026692	0.239661658599	0.0431511808785	1039.89214817	306.030664214	1715.7898193	369.867006915	-1.48694133865	-0.0259049013703
900.456380204	256.385637665	1532.84201787	376.0	7.54047227181	0.361520793209	0.0650919685289	1107.47511456	215.774035443	1648.4255452	325.17639519	-2.41896127604	-0.0421421825095
900.456380204	256.385637665	1532.84201787	376.0	-9.1103840586	-0.629896740337	-0.113413168948	700.694750487	245.233221244	1393.19422303	447.266251299	-2.67082390568	-0.0465300332001
900.456380204	256.385637665	1532.84201787	376.0	3.09810647838	0.144959852304	0.0261000814375	998.456251413	274.750047662	1580.33109573	307.124796654	-2.38820075718	-0.0416062849682
900.456380204	256.385637665	1532.84201787	376.0	0.511209908407	-0.0463967159332	-0.00835374791739	914.902816245	231.069738206	1540.67805814	394.705503693	-2.38368448057	-0.0415276041911
900.456380204	256.385637665	1532.84201787	376.0	3.43963068128	-0.121564208318	-0.0218876860492	881.10473919	286.988778584	1585.56612221	417.472604438	-1.85864358072	-0.0323805501868
900.456380204	256.385637665	1532.84201787	376.0	-12.5483917681	-0.354749047708	-0.063872712947	797.145373337	195.321475799	1340.49499628	348.028147146	-3.40325755822	-0.0592902013627
900.456380204	256.385637665	1532.84201787	376.0	-6.99545226491	-0.306648053757	-0.0552121090668	812.552021203	240.496776972	1425.61278621	372.563988038	-2.76782155248	-0.0482198876739
900.456380204	256.385637665	1532.84201787	376.0	-6.65630706371	-0.634498675815	-0.114241749336	697.518027281	313.1619922	1430.81134636	420.131326878	-2.20297130877	-0.0383792910936
900.456380204	256.385637665	1532.84201787	376.0	6.74827711502	-0.0465120038752	-0.0083745055591	910.616163197	316.41481474	1636.28244497	409.251467034	-1.5526165854	-0.027049069432
900.456380204	256.385637665	1532.84201787	376.0	9.58681284521	0.291640577859	0.0525100068166	1067.35786707	284.353692951	1679.79271334	328.081153311	-1.90061826082	-0.0331118163906
900.456380204	256.385637665	1532.84201787	376.0	16.3316490726	0.360311059276	0.0648741554332	1096.07441764	295.386049714	1783.18039706	391.719929709	-1.25715832897	-0.0219017130482
900.456380204	256.385637665	1532.84201787	376.0	6.30488084215	0.0872475779931	0.0157089625483	970.554094327	284.37247312	1629.48588059	374.559313147	-1.86802893758	-0.0325440581459
900.456380204	256.385637665	1532.84201787	376.0	2.66799360564	-0.0120761177371	-0.00217430999947	927.451020964	286.932056393	1573.73814489	359.355067533	-2.08113814333	-0.036256762079
900.456380204	256.385637665	1532.84201787	376.0	-4.25274739239	-0.560902880022	-0.100990795827	720.931840986	307.590545981	1467.65411893	439.131731958	-2.07308262096	-0.0361164219679
900.456380204	256.385637665	1532.84201787	376.0	14.4664386827	0.216403627011	0.0389635626595	1027.85114658	306.526978385	1754.58966849	420.21154352	-1.21947501015	-0.021245209236
900.456380204	256.385637665	1532.84201787	376.0	15.4574002214	0.393595355007	0.0708670066631	1122.03284639	205.178072531	1769.77954333	442.568624414	-1.72044652208	-0.0299729359247
900.456380204	256.385637665	1532.84201787	376.0	6.43353091478	0.378580206299	0.0681635229202	1117.96607484	193.791800706	1631.45788296	319.700007421	-2.62965394618	-0.0458127865187
900.456380204	256.385637665	1532.84201787	376.0	-6.06395994059	-0.677438719236	-0.121973121937	684.14497648	288.580086525	1439.89109195	467.166028948	-2.23570073127	-0.0389494900918
900.456380204	256.385637665	1532.84201787	376.0	3.20057871097	-0.251063378243	-0.0452040652221	829.667889214	292.209797597	1581.90183317	460.024146356	-1.75503070543	-0.0305754478298
900.456380204	256.385637665	1532.84201787	376.0	4.58196253237	0.167204538213	0.0301052463473	1009.39051551	253.439651025	1603.07626481	340.24609827	-2.26925930256	-0.039534134191
900.456380204	256.385637665	1532.84201787	376.0	0.0371522528712	-0.23439355721	-0.0422026570417	836.991545052	292.503316142	1533.41150321	403.916642017	-2.02453434471	-0.0352706331831
900.456380204	256.385637665	1532.84201787	376.0	-6.03693611166	-0.0335258904871	-0.00603635046581	923.378521817	194.530391176	1440.30532456	322.396411566	-3.20251412029	-0.055792928925
900.456380204	256.385637665	1532.84201787	376.0	14.4796081973	0.324672594859	0.0584574351565	1086.07835423	216.312648225	1754.79153634	452.400533885	-1.68455523207	-0.0293476521266
900.456380204	256.385637665	1532.84201787	376.0	9.88442521542	0.279838501739	0.0503850381236	1061.51605637	281.763098569	1684.3546408	341.075485861	-1.84243263019	-0.0320981294457
900.456380204	256.385637665	1532.84201787	376.0	0.422670529231	-0.0328283302725	-0.00591075446029	918.145210622	318.281930781	1539.32088934	302.893747936	-2.28677373902	-0.0398392637461
900.456380204	256.385637665	1532.84201787	376.0	15.1666561741	0.211296467607	0.0380440164938	1024.9852628	310.646767032	1765.32289641	429.690866577	-1.14112456832	-0.0198802189602
900.456380204	256.385637665	1532.84201787	376.0	10.7024804407	0.214999562614	0.0387107602835	1031.53316611	228.293809334	1696.89413502	437.067159578	-1.81887601844	-0.0316877355129
900.456380204	256.385637665	1532.84201787	376.0	-11.9965445473	-0.599803504651	-0.107994869401	711.8875678	201.521116002	1348.95394236	435.545258555	-3.09220108643	-0.0538710990667
900.456380204	256.385637665	1532.84201787	376.0	-12.1561981108	-0.565410951835	-0.101802476024	722.618604855	241.688193058	1346.50670545	382.199907537	-2.99782148548	-0.0522268551477
900.456380204	256.385637665	1532.84201787	376.0	5.39474511664	0.356422539213	0.0641740257855	1105.88312137	206.109895676	1615.53493777	303.541920732	-2.69851470728	-0.0470124513463
900.456380204	256.385637665	1532.84201787	376.0	-4.78519918485	-0.339014784414	-0.0610397523251	799.084750933	280.025934328	1459.49247413	380.381788865	-2.40380470251	-0.0418781307057
900.456380204	256.385637665	1532.84201787	376.0	6.21628612931	-0.0460349124685	-0.00828860505374	910.851510547	320.378813664	1628.12786361	396.897539399	-1.58892222625	-0.0276815718859
900.456380204	256.385637665	1532.84201787	376.0	-13.8674374208	-0.422206012023	-0.0760183673071	772.215452549	243.233494772	1320.27611028	304.82716296	-3.41475359874	-0.0594904808142
900.456380204	256.385637665	1532.84201787	376.0	-7.20759895407	-0.227922018861	-0.0410374538821	842.477074955	252.729873707	1422.36091262	327.153963959	-2.9002280971	-0.0505266219006
900.456380204	256.385637665	1532.84201787	376.0	-9.73788153034	-0.42349904393	-0.0762511782374	770.21804804	264.784257062	1383.57567812	348.57337302	-2.8598998277	-0.0498240388102
900.456380204	256.385637665	1532.84201787	376.0	13.5011319295	0.376284569545	0.067750192572	1105.35496196	293.730830251	1739.79304097	340.707248762	-1.58173240816	-0.027556313731
900.456380204	256.385637665	1532.84201787	376.0	-16.297456553	-0.666514614649	-0.120006232382	690.322546275	279.03196029	1283.02775598	313.673249416	-3.29006553971	-0.0573182149776
900.456380204	256.385637665	1532.84201787	376.0	8.87350037462	0.0790440859278	0.0142319204047	965.250812198	307.607927162	1668.85876007	396.000020707	-1.54200865288	-0.0268642622454
900.456380204	256.385637665	1532.84201787	376.0	-3.98482825434	-0.363016553678	-0.0653612808206	790.525496008	256.560011148	1471.76089605	424.675388891	-2.37983538611	-0.0414605467964
900.456380204	256.385637665	1532.84201787	376.0	2.7889582296	0.0101165363624	0.00182148656147	937.030672286	288.196454467	1575.59234147	350.36521472	-2.10541566649	-0.0366797154441
900.456380204	256.385637665	1532.84201787	376.0	-2.96328003657	-0.183623343224	-0.0330614589888	858.38322569	267.130148981	1487.41961636	361.906241691	-2.45446501461	-0.0427607145402
900.456380204	256.385637665	1532.84201787	376.0	-15.4601764271	-0.691093944843	-0.124431750962	681.847015705	313.852581066	1295.86193756	300.162340786	-3.12335181242	-0.0544137946415
900.456380204	256.385637665	1532.84201787	376.0	-1.10931425029	0.0357178097131	0.00643100643016	950.091264414	267.742980754	1515.83798293	298.003737763	-2.68564212884	-0.0467881903978
900.456380204	256.385637665	1532.84201787	376.0	-5.22532316914	-0.189231781298	-0.0340712605865	858.412614787	196.243916464	1452.74606876	398.089537513	-2.85224376383	-0.0496906579064
900.456380204	256.385637665	1532.84201787	376.0	2.33467002341	0.193767444864	0.03488790869	1024.94507749	196.780901215	1568.62882097	346.902842264	-2.67451872679	-0.0465944029058
900.456380204	256.385637665	1532.84201787	376.0	-17.5813416336	-0.690672980567	-0.12435595617	683.101213108	277.043855746	1263.347826	303.202757149	-3.42954716463	-0.0597482084431
900.456380204	256.385637665	1532.84201787	376.0	-3.59723174449	0.107016305104	0.0192683300511	985.263057929	205.040530425	1477.70213821	287.398549855	-3.23878566821	-0.0564248374253
900.456380204	256.385637665	1532.84201787	376.0	-3.92844669092	-0.431431934773	-0.0776794985188	765.76635873	267.78890329	1472.62513634	439.069874321	-2.28441750641	-0.0397982143973
900.456380204	256.385637665	1532.84201787	376.0	7.1617474619	0.221794875151	0.0399342591198	1035.98523662	227.995105848	1642.62029218	378.639949709	-2.14334959701	-0.0373405853138
900.456380204	256.385637665	1532.84201787	376.0	11.5527752532	0.336173007586	0.0605280892305	1086.48282614	298.206316369	1709.92781118	325.238668673	-1.72827677446	-0.0301093514713
900.456380204	256.385637665	1532.84201787	376.0	3.10873529014	0.0499871060362	0.00900019914228	957.122310099	205.562150119	1580.49401862	417.809558403	-2.34556130445	-0.0408634373597
900.456380204	256.385637665	1532.84201787	376.0	-5.43481173831	-0.187244524438	-0.033713454166	858.436734951	233.778597336	1449.53493995	357.319607666	-2.78551729676	-0.0485281759017
900.456380204	256.385637665	1532.84201787	376.0	19.3669657379	0.357862298315	0.0644332550082	1094.09426877	287.266551077	1829.70700629	448.346186436	-1.03585352522	-0.0180462286624
900.456380204	256.385637665	1532.84201787	376.0	7.86901349902	0.147145525506	0.0264936128026	999.253876873	243.944691152	1653.46156317	410.262995149	-1.92150999706	-0.0334757839209
900.456380204	256.385637665	1532.84201787	376.0	-14.0719476375	-0.630794087544	-0.113574736684	701.064352668	284.926508451	1317.14129175	331.150430631	-3.04913113817	-0.0531207515361
900.456380204	256.385637665	1532.84201787	376.0	-5.97339315098	-0.423143658203	-0.0761871908899	769.45867912	256.800158399	1441.27933776	415.020500239	-2.50110003293	-0.0435731713054
900.456380204	256.385637665	1532.84201787	376.0	11.3965640169	0.301380943373	0.0542637636609	1072.4789387	271.211162098	1707.53333971	363.843238919	-1.73901162561	-0.0302963697841
900.456380204	256.385637665	1532.84201787	376.0	10.4683500343	0.283143232024	0.05098005618	1061.46949248	302.924462724	1693.30528577	328.911330566	-1.7421870837	-0.0303516913537
900.456380204	256.385637665	1532.84201787	376.0	10.8187744718	0.0856791893829	0.0154265735295	968.795137312	275.175128878	1698.67673879	454.706472602	-1.50582546114	-0.0262338930513
900.456380204	256.385637665	1532.84201787	376.0	6.23872924778	0.111720103164	0.0201152508397	983.502304408	234.566792176	1628.47188116	410.402784577	-2.05115909602	-0.0357344790247
900.456380204	256.385637665	1532.84201787	376.0	8.02352810953	0.0605615599414	0.010904133947	959.766681047	226.2579068	1655.83002805	469.8054402	-1.89491939066	-0.0330125329383
900.456380204	256.385637665	1532.84201787	376.0	2.82000127014	-0.140000048044	-0.0252070666266	873.33989414	303.565321875	1576.06818224	399.162966227	-1.84039033263	-0.032062549349
900.456380204	256.385637665	1532.84201787	376.0	7.2088345632	-0.064905562412	-0.0116862733907	903.339247296	294.44683683	1643.34206305	445.555978926	-1.5771384027	-0.0274762787927
900.456380204	256.385637665	1532.84201787	376.0	6.78921995946	0.0658375207781	0.0118540728805	961.628021949	256.500780668	1636.91003409	418.781231477	-1.87635263448	-0.0326890702871
900.456380204	256.385637665	1532.84201787	376.0	-2.95452693967	0.0813218991634	0.0146420416211	972.386683625	230.801632348	1487.55378751	284.365471536	-3.07995530061	-0.0536577578503
900.456380204	256.385637665	1532.84201787	376.0	-17.1285412406	-0.590481177801	-0.106316380591	715.30696834	262.954711061	1270.28854068	292.026861284	-3.55348960269	-0.0619074843674
900.456380204	256.385637665	1532.84201787	376.0	17.0221526051	0.35723064569	0.0643195256914	1095.00208054	288.0543742	1793.76472535	410.708270606	-1.21963050051	-0.0212479181274
900.456380204	256.385637665	1532.84201787	376.0	7.34841449684	0.275057388768	0.0495241967533	1061.10216759	256.216289416	1645.48160292	328.163145917	-2.17753089201	-0.0379360782581
900.456380204	256.385637665	1532.84201787	376.0	13.3228321799	0.242739043389	0.0437052652843	1041.9660205	286.171281341	1737.05998749	408.922685652	-1.42110714448	-0.0247579641895
900.456380204	256.385637665	1532.84201787	376.0	-4.63100722301	-0.221677536292	-0.0399131322097	843.150251218	296.511505429	1461.8559933	322.194236658	-2.54641715999	-0.0443626682926
900.456380204	256.385637665	1532.84201787	376.0	-1.62430326488	0.0340268971051	0.00612655691485	951.593500409	199.654303256	1507.94401493	356.696211263	-2.80104513398	-0.0487986957139
900.456380204	256.385637665	1532.84201787	376.0	-4.99155654552	-0.206707718147	-0.0372178102533	850.021649594	258.771078321	1456.32934179	347.536613878	-2.66067294554	-0.0463531872045
900.456380204	256.385637665	1532.84201787	376.0	-1.11033650795	0.167426938147	0.0301452895475	1013.38851258	193.846467111	1515.82231334	308.587333643	-3.05038839368	-0.0531426549421
900.456380204	256.385637665	1532.84201787	376.0	9.41925578353	0.273961074172	0.0493268048564	1060.83935536	237.257167918	1677.22432829	379.127805015	-1.98135830825	-0.0345184374259
900.456380204	256.385637665	1532.84201787	376.0	3.92274880451	-0.0857699140825	-0.0154429085492	896.417737864	262.136541322	1592.9715598	434.417280615	-1.94153468646	-0.0338246461055
900.456380204	256.385637665	1532.84201787	376.0	-12.376982656	-0.711216898249	-0.128054897056	676.196426812	222.127938781	1343.12242717	444.798061581	-2.98293325654	-0.051967478337
900.456380204	256.385637665	1532.84201787	376.0	7.7075940967	0.0988824280422	0.0178038221178	975.890915041	271.795196661	1650.98725875	403.301147048	-1.78527153986	-0.0311022916351
900.456380204	256.385637665	1532.84201787	376.0	-12.7202507352	-0.443120081678	-0.0797839542093	764.249204448	257.292070455	1337.86066982	316.319394919	-3.21022114027	-0.0559271975658
900.456380204	256.385637665	1532.84201787	376.0	-7.8355226549	-0.311667783069	-0.0561159134082	810.092158119	279.293932376	1412.7358343	323.3497438	-2.79797819963	-0.0487452648019
900.456380204	256.385637665	1532.84201787	376.0	7.83074014154	0.213933138392	0.0385187501607	1032.99718672	198.738446333	1652.87489307	421.139260012	-2.15904484632	-0.037614021713
900.456380204	256.385637665	1532.84201787	376.0	3.04008355278	-0.169245247196	-0.0304726768448	861.795480966	291.77770261	1579.44169594	425.868512369	-1.83001338585	-0.0318817663039
900.456380204	256.385637665	1532.84201787	376.0	3.2911374776	0.0114265081008	0.00205734751545	939.064554916	234.706145295	1583.28995599	409.51925578	-2.18963449249	-0.0381469423779
900.456380204	256.385637665	1532.84201787	376.0	1.19744062057	-0.218747273652	-0.0393855372078	843.039719338	279.66746745	1551.19689084	428.489704052	-1.98278267984	-0.034543252262
900.456380204	256.385637665	1532.84201787	376.0	12.1669707846	0.244119580381	0.0439538315415	1044.80545375	244.01250289	1719.34245836	430.52450172	-1.6729415257	-0.0291453227474
900.456380204	256.385637665	1532.84201787	376.0	1.26366139706	-0.179741016775	-0.0323624445039	857.529958312	315.38962222	1552.21195073	379.292370195	-1.90781004585	-0.0332371088128
900.456380204	256.385637665	1532.84201787	376.0	-11.6634956168	-0.654657608351	-0.117871373488	692.257895716	319.400488091	1354.0590563	342.400672495	-2.67369897686	-0.0465801215481
900.456380204	256.385637665	1532.84201787	376.0	0.266401230209	0.109414898187	0.019700197729	985.094793704	209.013614362	1536.92552786	342.817119796	-2.71847191042	-0.0473601378122
900.456380204	256.385637665	1532.84201787	376.0	10.4620676723	0.273011619891	0.0491558552199	1060.87966845	217.386284938	1693.20898709	414.943033697	-1.94438434276	-0.0338742916857
900.456380204	256.385637665	1532.84201787	376.0	-10.6178537192	-0.460038053995	-0.0828300421309	756.673619214	314.231733808	1370.08709467	299.181741643	-2.87421255558	-0.0500733894701
900.456380204	256.385637665	1532.84201787	376.0	2.64158160388	-0.201825454113	-0.0363387565921	849.294024943	278.246200658	1573.33329063	445.793065028	-1.88684834609	-0.0328719224058
900.456380204	256.385637665	1532.84201787	376.0	-4.99382775547	0.0112476638931	0.00202514654178	942.441781755	201.37726033	1456.29452773	312.475485649	-3.16783277348	-0.0551887242767
900.456380204	256.385637665	1532.84201787	376.0	6.54079555501	0.133643487971	0.0240625653531	991.768171553	286.051086939	1633.10208044	355.282821948	-1.92044325281	-0.0334571995263
900.456380204	256.385637665	1532.84201787	376.0	8.59361713478	0.163701924418	0.0294745992831	1007.435644	227.834474885	1664.56859217	429.298473281	-1.93538950581	-0.0337175872093
900.456380204	256.385637665	1532.84201787	376.0	-14.4409203617	-0.294011038241	-0.0529368091899	820.276100049	199.906142693	1311.4855228	291.303280056	-3.7751402215	-0.0657689934059
900.456380204	256.385637665	1532.84201787	376.0	-13.1682568365	-0.358763142425	-0.0645954523631	794.745660497	250.891759945	1330.99344406	285.356023615	-3.45865683461	-0.0602553455507
900.456380204	256.385637665	1532.84201787	376.0	3.58104396504	-0.163806232859	-0.029493380061	864.543383071	261.172074387	1587.73376444	462.018306985	-1.91311343191	-0.033329502298
900.456380204	256.385637665	1532.84201787	376.0	10.4541544333	0.190949157863	0.0343804749484	1016.64259956	309.676826246	1693.08768964	366.768263829	-1.54966227862	-0.0269976006728
900.456380204	256.385637665	1532.84201787	376.0	12.7152172387	0.15466708724	0.0278478731077	999.332709905	297.523151973	1727.74621037	430.890348489	-1.33282328705	-0.0232199178928
900.456380204	256.385637665	1532.84201787	376.0	-14.5787701728	-0.477527896787	-0.0859790955685	753.161972801	235.197441961	1309.37250297	321.01308821	-3.40882891101	-0.0593872632579
900.456380204	256.385637665	1532.84201787	376.0	-10.3469697774	-0.640735388458	-0.115364672031	698.085870673	209.016681242	1374.23931754	467.136765629	-2.91661143258	-0.0508120458637
900.456380204	256.385637665	1532.84201787	376.0	3.78184823033	0.189328600043	0.0340886928418	1019.93931555	259.340108927	1590.8117766	311.532352122	-2.42007006861	-0.0421614994531
900.456380204	256.385637665	1532.84201787	376.0	2.94989942776	0.108044616836	0.0194534780043	980.514298544	296.616565893	1578.05931578	300.928451346	-2.30451091631	-0.0401482738033
900.456380204	256.385637665	1532.84201787	376.0	7.74882713773	0.0949411050425	0.0170941852795	973.149570678	297.809754666	1651.61929613	380.659970785	-1.70049686494	-0.0296253809223
900.456380204	256.385637665	1532.84201787	376.0	-1.48796243632	-0.0858998679991	-0.0154663068057	899.021826099	220.960789476	1510.03390444	390.051288861	-2.55168665485	-0.0444544713389
900.456380204	256.385637665	1532.84201787	376.0	-6.70758280618	-0.0636874343744	-0.0114669489331	910.612237277	195.850855262	1430.02537023	323.562277694	-3.22129979818	-0.0561202055432
900.456380204	256.385637665	1532.84201787	376.0	11.2528334571	0.30620711024	0.0551327170039	1076.32362424	243.994112803	1705.3301773	385.012440259	-1.83507782046	-0.031969996872
900.456380204	256.385637665	1532.84201787	376.0	0.0967212499037	-0.197294331439	-0.0355229260783	851.991846471	270.716980293	1534.32460183	411.615775065	-2.12744748063	-0.0370635449587
900.456380204	256.385637665	1532.84201787	376.0	17.323717866	0.34403872995	0.0619443157995	1087.70573055	295.342396215	1798.38724438	415.339117614	-1.1515079287	-0.0200611137405
900.456380204	256.385637665	1532.84201787	376.0	-18.1077115866	-0.575877993197	-0.103687071155	720.689120842	244.130280532	1255.27940619	290.460004821	-3.72310127493	-0.0648623915493
900.456380204	256.385637665	1532.84201787	376.0	-21.4666525978	-0.595967220015	-0.107304144763	715.656605562	202.649024048	1203.79214702	285.486517411	-4.17336272949	-0.0727066677611
900.456380204	256.385637665	1532.84201787	376.0	3.37932748416	0.00101575250843	0.000182886659783	933.320602038	274.259782128	1584.64176947	377.061385302	-2.05521576757	-0.0358051527452
900.456380204	256.385637665	1532.84201787	376.0	12.941346315	0.30981651133	0.0557825911649	1077.80879267	240.757614065	1731.21241186	412.646005132	-1.696447722	-0.0295548383624
900.456380204	256.385637665	1532.84201787	376.0	7.50410485758	0.187063214129	0.0336808091697	1016.60367764	287.522118934	1647.86809019	343.742293623	-1.9145605094	-0.0333547127073
900.456380204	256.385637665	1532.84201787	376.0	-1.77383715421	-0.201050969704	-0.0361993103536	852.325037916	213.146097549	1505.65189664	440.180761176	-2.48674528252	-0.0433230885457
900.456380204	256.385637665	1532.84201787	376.0	16.143266283	0.361077201515	0.0650120996607	1105.02440472	205.881052312	1780.29278651	469.387329476	-1.64101875448	-0.0285891769073
900.456380204	256.385637665	1532.84201787	376.0	13.6412502875	0.218843507176	0.0394028640936	1029.05813946	311.030749085	1741.94083404	401.851945492	-1.27753438743	-0.0222566966451
900.456380204	256.385637665	1532.84201787	376.0	-0.0683890981127	-0.0687679740482	-0.0123817022053	904.663598235	265.029812026	1531.79372104	362.100310777	-2.32698369628	-0.0405397856494
900.456380204	256.385637665	1532.84201787	376.0	11.4791888482	0.111874970466	0.0201431347617	980.494368033	278.304273805	1708.79984784	450.001206006	-1.46541458306	-0.025529870785
900.456380204	256.385637665	1532.84201787	376.0	14.6381583079	0.326973345467	0.0588716862563	1080.93175155	295.391656307	1757.22185906	380.898451202	-1.37626462651	-0.0239767356535
900.456380204	256.385637665	1532.84201787	376.0	-20.2658987449	-0.637182157006	-0.114724911236	701.873491611	207.077696835	1222.19780661	313.246618163	-3.9162819081	-0.0682279078067
900.456380204	256.385637665	1532.84201787	376.0	-7.81960310748	-0.459010645952	-0.0826450568872	756.584869953	299.132988533	1412.97985581	357.261997322	-2.52964670076	-0.0440705000132
900.456380204	256.385637665	1532.84201787	376.0	-2.53648716577	-0.178836563158	-0.0321995972557	860.547021658	251.127157763	1493.96167681	382.287497394	-2.45324630418	-0.0427394826512
900.456380204	256.385637665	1532.84201787	376.0	-5.10163843908	-0.356765461729	-0.0642357691266	792.283971569	298.342450109	1454.64196028	364.015538597	-2.371334612	-0.0413124496865
900.456380204	256.385637665	1532.84201787	376.0	6.74853265561	0.12199020146	0.0219643862909	988.054829904	236.558232352	1636.286362	411.673299748	-2.01263575461	-0.0350633406726
900.456380204	256.385637665	1532.84201787	376.0	12.7260051361	0.187694672328	0.03379450348	1015.56429702	283.506611761	1727.91157179	428.840663007	-1.41900056255	-0.0247212641558
900.456380204	256.385637665	1532.84201787	376.0	-8.97669854779	-0.242304153307	-0.0436269631449	837.864476392	231.500842392	1395.24341071	325.878091927	-3.11660028876	-0.054296172278
900.456380204	256.385637665	1532.84201787	376.0	-12.5383104415	-0.470134400543	-0.084647893508	754.722772739	259.840765199	1340.64952709	326.085989154	-3.13573628208	-0.0546295519526
900.456380204	256.385637665	1532.84201787	376.0	-17.9880404978	-0.668065399219	-0.120285451786	690.254377293	280.683375748	1257.11377493	286.176021887	-3.5369964947	-0.0616201479913
900.456380204	256.385637665	1532.84201787	376.0	-14.3193438575	-0.452282640623	-0.0814336767416	762.349444308	209.290319035	1313.34909854	341.709335195	-3.44416980373	-0.0600029582531
900.456380204	256.385637665	1532.84201787	376.0	-12.1919976631	-0.524876660025	-0.0945042599972	737.012569086	193.012192041	1345.95795487	415.933193745	-3.18795442333	-0.0555392756677
900.456380204	256.385637665	1532.84201787	376.0	16.4548216652	0.402064755901	0.0723919258013	1116.62773867	292.708925249	1785.06843832	375.731774396	-1.30732192465	-0.0227756432866
900.456380204	256.385637665	1532.84201787	376.0	20.8705904811	0.417380291141	0.0751494942637	1122.74078168	285.0257058	1852.75519814	444.988710662	-0.97292014841	-0.0169498283695
900.456380204	256.385637665	1532.84201787	376.0	-2.37463044531	-0.0297527657159	-0.00535699778823	922.750038298	237.273740132	1496.44268463	336.418906205	-2.70935993163	-0.047201392537
900.456380204	256.385637665	1532.84201787	376.0	5.03276492881	0.0263509787378	0.0047445046341	943.158540895	298.99758559	1609.98635336	367.830226874	-1.86658539198	-0.0325189092679
900.456380204	256.385637665	1532.84201787	376.0	-6.62497001909	-0.0684175464512	-0.0123186075713	908.238953965	209.020328344	1431.29169375	314.032411437	-3.19349809613	-0.0556358553332
900.456380204	256.385637665	1532.84201787	376.0	12.9677432406	0.347894747141	0.0626385932915	1094.87155018	266.18986488	1731.61703503	370.555619974	-1.66571380903	-0.0290194043386
900.456380204	256.385637665	1532.84201787	376.0	-18.2372369476	-0.698237333606	-0.125717921067	681.052535812	267.674200083	1253.29398704	304.567251142	-3.51062386319	-0.0611606944806
900.456380204	256.385637665	1532.84201787	376.0	-9.9881409508	-0.410228012191	-0.0738617234769	773.960137112	316.389142582	1379.73959657	289.390316878	-2.89277328647	-0.0503967471511
900.456380204	256.385637665	1532.84201787	376.0	0.0851967379546	0.178609902791	0.0321587869627	1018.00807692	204.75219976	1534.14794927	311.38767259	-2.91448134758	-0.050774936369
900.456380204	256.385637665	1532.84201787	376.0	2.27512864527	0.150920795393	0.0271733517093	1003.65076739	218.125545603	1567.7161457	345.939832707	-2.5575023089	-0.0445557893536
900.456380204	256.385637665	1532.84201787	376.0	6.60321601172	0.0287144897668	0.00517005577365	944.371267962	279.405776375	1634.05888743	410.281843091	-1.77303246398	-0.0308890673167
900.456380204	256.385637665	1532.84201787	376.0	9.13007266835	0.11489947714	0.0206876984407	983.202590986	261.133009791	1672.79160799	428.456007215	-1.71820648115	-0.0299339108214
900.456380204	256.385637665	1532.84201787	376.0	-0.686525690308	-0.039955000342	-0.00719391435758	916.954839522	269.395783662	1522.31866362	335.968040441	-2.44479002067	-0.0425921606388
900.456380204	256.385637665	1532.84201787	376.0	-3.73311817988	-0.403654474153	-0.0726781552311	776.158890916	235.799617876	1475.61921383	463.660705038	-2.41845712328	-0.0421333993603
900.456380204	256.385637665	1532.84201787	376.0	-16.394908616	-0.585776372472	-0.105469278443	716.578266864	267.681564115	1281.53396981	297.274138834	-3.45435888419	-0.0601804683656
900.456380204	256.385637665	1532.84201787	376.0	2.37112632949	0.238642678957	0.042967713172	1046.80482428	201.259428149	1569.18763854	321.123386117	-2.77304663625	-0.0483109170079
900.456380204	256.385637665	1532.84201787	376.0	-0.365369158104	-0.160702984232	-0.0289346388607	867.576558811	234.329383119	1527.24148589	425.335543964	-2.32687639356	-0.040537916264
900.456380204	256.385637665	1532.84201787	376.0	-4.11416182975	-0.136512762795	-0.0245791794733	879.056606087	211.37841432	1469.77841666	379.343396253	-2.76852516175	-0.0482321456751
900.456380204	256.385637665	1532.84201787	376.0	3.08054407389	0.00792888177945	0.00142759844787	935.908089849	290.794157104	1580.06189181	353.35964486	-2.06377071503	-0.0359541936416
900.456380204	256.385637665	1532.84201787	376.0	-1.48225345861	-0.15757345147	-0.0283711651908	869.820282022	205.483455439	1510.12141404	434.817676583	-2.52670893496	-0.0440193194243
900.456380204	256.385637665	1532.84201787	376.0	5.29183914691	0.333514359622	0.0600493985636	1093.21342292	220.489881914	1613.95755183	300.254246997	-2.63930602575	-0.0459809412151
900.456380204	256.385637665	1532.84201787	376.0	5.34809497151	0.287757329641	0.0518108263667	1068.38692161	248.53834262	1614.81986475	297.89460052	-2.48703704877	-0.0433281715813
900.456380204	256.385637665	1532.84201787	376.0	11.699627966	0.271866853512	0.0489497395592	1059.36843651	230.561804148	1712.17883127	422.248590612	-1.79198953426	-0.0312193298652
900.456380204	256.385637665	1532.84201787	376.0	-7.2802658254	-0.136476576838	-0.0245726641768	880.14056696	206.030277253	1421.24704429	335.076200072	-3.13313440584	-0.0545842230983
900.456380204	256.385637665	1532.84201787	376.0	10.9126812895	-0.0115426391426	-0.00207825695762	924.555320414	309.819729961	1700.11618195	465.741131576	-1.28050842382	-0.0223085091257
900.456380204	256.385637665	1532.84201787	376.0	5.56318424069	0.158144268937	0.0284739411121	1005.86961388	223.922725595	1618.11684344	388.324503968	-2.20916792498	-0.0384872460798
900.456380204	256.385637665	1532.84201787	376.0	-4.57323869429	-0.224187573244	-0.0403650654022	843.411476427	242.278271767	1462.74149359	377.051745392	-2.62139289425	-0.0456688657534
900.456380204	256.385637665	1532.84201787	376.0	-14.8923212379	-0.552191346542	-0.0994222806161	726.908887671	289.766725137	1304.5662605	287.89064769	-3.30871186835	-0.0576430639086
900.456380204	256.385637665	1532.84201787	376.0	3.67113693979	0.201620945832	0.0363019347914	1027.67607525	215.286961426	1589.11474742	346.151710738	-2.5079090588	-0.0436917954494
900.456380204	256.385637665	1532.84201787	376.0	3.80647982687	-0.0811364590364	-0.0146086530494	897.462461122	296.854049881	1591.18934006	396.872829054	-1.83958598041	-0.0320485362441
900.456380204	256.385637665	1532.84201787	376.0	14.0009778069	0.244983273488	0.0441093398431	1043.27860452	276.681318347	1747.45488861	427.494965735	-1.40137349192	-0.024414172333
900.456380204	256.385637665	1532.84201787	376.0	0.932538532573	-0.113922621621	-0.0205118152	886.105907685	242.249208671	1547.13636033	418.781243973	-2.23394439252	-0.0389188918558
900.456380204	256.385637665	1532.84201787	376.0	-11.260312176	-0.239218343079	-0.0430713617355	839.804862341	227.430321942	1360.23922149	293.004037209	-3.4447699538	-0.0600134138293
900.456380204	256.385637665	1532.84201787	376.0	3.58799734726	0.245898043567	0.0442740445745	1047.73354448	253.67694729	1587.84034881	286.429857035	-2.61779137342	-0.0456061214881
900.456380204	256.385637665	1532.84201787	376.0	-2.36058770052	-0.296464040031	-0.053378473178	813.387748939	319.307286718	1496.65793773	363.96290207	-2.11504693205	-0.036847507527
900.456380204	256.385637665	1532.84201787	376.0	-8.53935890752	-0.534419836366	-0.0962225128494	731.846818868	251.088445505	1401.94713648	419.011872105	-2.65818833486	-0.0463099013042
900.456380204	256.385637665	1532.84201787	376.0	-5.18079732611	-0.304695980533	-0.0548606374744	812.773851631	240.221061734	1453.42857959	400.433666229	-2.59222477706	-0.0451607104017
900.456380204	256.385637665	1532.84201787	376.0	13.9690910813	0.368765590155	0.0663963972191	1108.06671373	230.61369484	1746.96611548	408.285706904	-1.71650631488	-0.0299042912001
900.456380204	256.385637665	1532.84201787	376.0	-0.569691744838	0.045679866394	0.00822467886099	955.456142961	234.660809118	1524.10954343	333.992591354	-2.65076014158	-0.0461804902714
900.456380204	256.385637665	1532.84201787	376.0	-10.5928275375	-0.507661665973	-0.0914046931892	740.202446357	320.287272814	1370.47070649	309.980987324	-2.77406591138	-0.0483286744142
900.456380204	256.385637665	1532.84201787	376.0	9.46543412114	0.199089387885	0.0358461267348	1025.41574665	192.419093988	1677.93216925	460.097328617	-2.04098587805	-0.0355572452621
900.456380204	256.385637665	1532.84201787	376.0	12.6352619421	0.234611010585	0.0422418096119	1039.45022906	256.525407827	1726.52062199	430.544985101	-1.57769593882	-0.0274859919655
900.456380204	256.385637665	1532.84201787	376.0	3.63757786461	0.0530164117902	0.00954562689777	957.41633914	236.811603694	1588.60033981	394.372396978	-2.20456554855	-0.0384070653058
900.456380204	256.385637665	1532.84201787	376.0	-7.14569469287	-0.252380315957	-0.0454411804028	834.147430664	197.490247023	1423.30980715	391.672129461	-2.95988084162	-0.0515658683208
900.456380204	256.385637665	1532.84201787	376.0	9.43924031145	0.147259993267	0.0265142227703	999.64638341	218.997866957	1677.53065953	458.886409165	-1.88968557064	-0.0329213514048
900.456380204	256.385637665	1532.84201787	376.0	-2.77222751511	-0.314874590136	-0.0566933003486	808.386015735	234.361535213	1490.34814969	447.600598739	-2.40199989932	-0.0418466881415
900.456380204	256.385637665	1532.84201787	376.0	4.53946169665	0.105140304293	0.0189305553283	977.97769162	315.67596652	1602.42479414	308.771136	-2.06921588828	-0.0360490572871
900.456380204	256.385637665	1532.84201787	376.0	13.9219678755	0.340525219352	0.0613117067612	1092.98248228	242.891982224	1746.24379118	410.369326676	-1.64194424141	-0.028605300373
900.456380204	256.385637665	1532.84201787	376.0	-8.24723547079	-0.374849698401	-0.0674918434284	787.280187277	263.165734428	1406.42492726	355.979005555	-2.76284232408	-0.0481331415345
900.456380204	256.385637665	1532.84201787	376.0	14.2786320645	0.394372583645	0.0710069470012	1111.87513786	309.075662393	1751.71088973	330.760089475	-1.48562574942	-0.0258819816972
900.456380204	256.385637665	1532.84201787	376.0	-13.8343635686	-0.532842953968	-0.0959385945207	733.162841862	286.910586035	1320.78308019	300.709652288	-3.18815056826	-0.0555426928269
900.456380204	256.385637665	1532.84201787	376.0	8.78795818053	0.256864142246	0.0462484951828	1051.05186876	268.544308046	1667.54753337	347.951356571	-1.94531697518	-0.0338905396373
900.456380204	256.385637665	1532.84201787	376.0	7.85421667536	0.244850779851	0.0440854843089	1045.76755397	260.158861489	1653.23475124	347.308335782	-2.04254855533	-0.0355844696051
900.456380204	256.385637665	1532.84201787	376.0	-16.1454167746	-0.645829867631	-0.116281935115	697.786288751	221.707730953	1285.35828559	365.864265883	-3.37941939511	-0.0588749023539
900.456380204	256.385637665	1532.84201787	376.0	-15.9556796183	-0.707270263866	-0.127344303901	678.291441014	225.613384103	1288.26665644	384.361831327	-3.28905851643	-0.057300671018
900.456380204	256.385637665	1532.84201787	376.0	0.498101957121	-0.00775963025818	-0.00139712464137	932.579680441	194.485248454	1540.47713396	413.412205065	-2.54338027309	-0.0443097608552
900.456380204	256.385637665	1532.84201787	376.0	-16.0569414626	-0.561325080767	-0.101066813246	724.45042805	274.29566213	1286.71447235	287.968382166	-3.45814610211	-0.060246447772
900.456380204	256.385637665	1532.84201787	376.0	-7.93904400097	-0.269396184165	-0.0485048945201	825.654675089	297.237983058	1411.14901561	288.256357458	-2.90876572724	-0.0506753611017
900.456380204	256.385637665	1532.84201787	376.0	-3.5123375878	0.0255926359447	0.00460796470016	948.320413618	202.699801526	1479.00343151	327.983216371	-3.00527841929	-0.0523567668866
900.456380204	256.385637665	1532.84201787	376.0	2.27096885896	0.0849602749466	0.0152971326875	972.540829951	229.950040772	1567.65238275	365.161512029	-2.40881766856	-0.041965464609
900.456380204	256.385637665	1532.84201787	376.0	-7.04873143134	-0.300683427697	-0.0541381756747	814.083578533	274.99311495	1424.79610076	335.71940728	-2.72230252085	-0.0474268731855
900.456380204	256.385637665	1532.84201787	376.0	-12.30902479	-0.389296270695	-0.0700929547524	783.885731675	226.816960916	1344.1641139	333.461421307	-3.27638298057	-0.0570798428671
900.456380204	256.385637665	1532.84201787	376.0	18.921339179	0.395476323576	0.0712056758329	1116.55762548	250.984255748	1822.87625515	455.334373923	-1.26143611496	-0.0219762389366
900.456380204	256.385637665	1532.84201787	376.0	-3.88164690866	-0.143247610087	-0.0257917915173	876.473307843	200.835616126	1473.34250307	396.033579098	-2.76548283686	-0.0481791434994
900.456380204	256.385637665	1532.84201787	376.0	22.5359456064	0.408960588796	0.0736335233699	1116.64081055	293.905104144	1878.28246125	467.73654655	-0.805893032244	-0.0140399482969
900.456380204	256.385637665	1532.84201787	376.0	6.28620114968	0.218795405292	0.0393942033294	1032.70882021	276.282844678	1629.19955042	320.20788553	-2.15233349047	-0.0374970991371
900.456380204	256.385637665	1532.84201787	376.0	-11.2501340521	-0.700157736754	-0.126063690449	678.011698278	311.245022527	1360.39523605	371.138515247	-2.58890408606	-0.0451028586421
900.456380204	256.385637665	1532.84201787	376.0	-11.5152697828	-0.679404417348	-0.122327046696	684.943745275	286.596997931	1356.33112417	384.790380961	-2.70079964862	-0.0470522586867
900.456380204	256.385637665	1532.84201787	376.0	8.53371427017	0.270304031652	0.0486683528362	1055.843019	304.937834395	1663.65037589	302.869522487	-1.96447397836	-0.0342242853373
900.456380204	256.385637665	1532.84201787	376.0	0.865854310652	-0.275715910361	-0.0496427638389	821.562975256	261.583370428	1546.11419656	462.967850873	-2.04098124749	-0.0355571645905
900.456380204	256.385637665	1532.84201787	376.0	8.57693275636	0.102494255578	0.0184541331613	977.309003218	271.141020399	1664.312847	415.862823386	-1.71533388025	-0.0298838655095
900.456380204	256.385637665	1532.84201787	376.0	-12.7694288944	-0.387436351276	-0.0697580754908	784.519596641	235.375544303	1337.10684633	317.211705391	-3.33299407671	-0.0580660988973
900.456380204	256.385637665	1532.84201787	376.0	7.17781653487	0.226770184052	0.0408300655476	1035.56255685	292.408706554	1642.86660568	314.89534228	-2.04173791945	-0.0355703470288
900.456380204	256.385637665	1532.84201787	376.0	-8.7773803891	-0.395160094279	-0.071148738617	781.144935955	206.936654291	1398.2986432	410.217052951	-2.94093980494	-0.0512358851034
900.456380204	256.385637665	1532.84201787	376.0	7.79745486587	0.177679002838	0.0319911780408	1010.99866823	311.064676217	1652.36468238	330.301337935	-1.82365356117	-0.0317709679646
900.456380204	256.385637665	1532.84201787	376.0	8.49834268525	0.193951222375	0.0349209979069	1020.43711752	268.325749406	1663.10818537	374.34531845	-1.85951383428	-0.0323957113987
900.456380204	256.385637665	1532.84201787	376.0	-8.67059777078	-0.702671885144	-0.126516363908	677.311857932	262.732052413	1399.93545204	459.891541694	-2.53095699746	-0.0440933274818
900.456380204	256.385637665	1532.84201787	376.0	-4.39025565282	-0.397969341728	-0.0716545447836	777.836443568	265.245845803	1465.54633453	422.464045161	-2.35540624727	-0.0410349520431
900.456380204	256.385637665	1532.84201787	376.0	-3.13259955776	0.0296576715286	0.00533987604043	949.2053043	229.880109575	1484.8242156	305.738801722	-2.95397064143	-0.0514629031609
900.456380204	256.385637665	1532.84201787	376.0	15.1637447119	0.379618201942	0.0683504144657	1106.35813346	292.300748698	1765.2782683	366.619386139	-1.40835605156	-0.0245358197136
900.456380204	256.385637665	1532.84201787	376.0	10.5559608936	0.31449335236	0.0566246583291	1082.56292875	205.108679943	1694.64822184	406.97661314	-2.03231150036	-0.0354061236997
900.456380204	256.385637665	1532.84201787	376.0	17.1948176114	0.389473898544	0.0701249367202	1109.56898287	297.340134328	1796.41140711	389.502289914	-1.20371504649	-0.0209706454093
900.456380204	256.385637665	1532.84201787	376.0	3.78694910574	0.0718748958828	0.0129411047682	966.091473661	230.483613135	1590.88996496	394.314878162	-2.23456547622	-0.0389297121292
900.456380204	256.385637665	1532.84201787	376.0	14.4737778719	0.362472814221	0.0652633803063	1096.77453795	306.46836735	1754.70216666	351.45926136	-1.41346295545	-0.0246247901646
900.456380204	256.385637665	1532.84201787	376.0	-15.9623603032	-0.645645703494	-0.116248776286	696.997867701	272.425498405	1288.1642521	318.740885992	-3.28286228852	-0.0571927227965
900.456380204	256.385637665	1532.84201787	376.0	2.09191961279	-0.122324597049	-0.0220245943552	882.723797521	223.99203261	1564.90784067	458.192010544	-2.20489451813	-0.0384127964831
900.456380204	256.385637665	1532.84201787	376.0	-15.6140984763	-0.483053809483	-0.0869740384378	751.093771585	259.079717452	1293.50255571	283.329066676	-3.55292477385	-0.0618976441437
900.456380204	256.385637665	1532.84201787	376.0	-11.2592241352	-0.468560736447	-0.0843645546358	755.925575973	202.896517573	1360.25589944	401.433805894	-3.11605148982	-0.0542866113209
900.456380204	256.385637665	1532.84201787	376.0	-6.3991689712	-0.159872384779	-0.0287850890851	870.54269384	197.524107393	1434.75286708	366.686065851	-3.00491799313	-0.0523504876852
900.456380204	256.385637665	1532.84201787	376.0	9.00992389665	0.204116985517	0.0367513477705	1026.63277689	231.703990907	1670.94991714	412.613149342	-1.93404550008	-0.0336941724752
900.456380204	256.385637665	1532.84201787	376.0	8.65832392817	0.283816602299	0.051101296777	1062.19939187	306.099575193	1665.56044508	297.261478024	-1.98294985914	-0.0345461647934
900.456380204	256.385637665	1532.84201787	376.0	-20.7354255447	-0.599654919332	-0.107968116552	714.273681424	201.355049678	1215.00070254	299.371971434	-4.05269066736	-0.0706043670271
900.456380204	256.385637665	1532.84201787	376.0	11.1636680665	0.329827643258	0.0593856037556	1088.79742786	237.493691636	1703.96341273	377.67229323	-1.90075252107	-0.0331141554194
900.456380204	256.385637665	1532.84201787	376.0	3.46023351693	-0.0178986378125	-0.00322265715025	925.670277834	253.720005525	1585.88193113	406.491647774	-2.0795151387	-0.036228486737
900.456380204	256.385637665	1532.84201787	376.0	8.97819911203	0.114561463529	0.0206268389501	981.864364324	295.548655736	1670.46362631	393.050606246	-1.61660723017	-0.0281638890274
900.456380204	256.385637665	1532.84201787	376.0	-15.2218782161	-0.586022096189	-0.1055135211	715.829755528	288.701233056	1299.51467266	294.983684081	-3.28619260134	-0.0572507421836
900.456380204	256.385637665	1532.84201787	376.0	14.648948995	0.320482117841	0.0577029380341	1078.38451595	289.924378865	1757.38726324	389.078368425	-1.3847869077	-0.0241252074512
900.456380204	256.385637665	1532.84201787	376.0	16.9779979957	0.306394355328	0.0551664305596	1073.21070578	258.812836625	1793.08790494	461.064362538	-1.30342754641	-0.0227077969759
900.456380204	256.385637665	1532.84201787	376.0	1.69978409936	-0.338720765133	-0.0609868140318	797.051449712	296.594687619	1558.89702276	465.250885427	-1.79502128668	-0.0312721478515
900.456380204	256.385637665	1532.84201787	376.0	-8.11774503956	-0.391778625782	-0.0705399038138	782.320234943	198.995692325	1408.409811	427.093883731	-2.91463628116	-0.0507776355602
900.456380204	256.385637665	1532.84201787	376.0	16.6989284566	0.341378476199	0.0614653360098	1088.20947141	281.113720379	1788.81020979	419.487018002	-1.25890351265	-0.021932116945
900.456380204	256.385637665	1532.84201787	376.0	-5.8541793289	-0.226537033927	-0.0407880867711	842.734569674	248.210282416	1443.10669731	352.161845225	-2.74431366987	-0.0478103426807
900.456380204	256.385637665	1532.84201787	376.0	-15.6057065608	-0.564432205371	-0.101626252318	723.969097429	235.261900449	1293.63119052	334.400192642	-3.3984571791	-0.0592065710645
900.456380204	256.385637665	1532.84201787	376.0	6.52249001496	0.132312370429	0.0238228970883	992.538518999	248.556320236	1632.82148543	391.726646194	-2.01030731437	-0.0350227755116
900.456380204	256.385637665	1532.84201787	376.0	11.6220195075	0.113026457664	0.0203504605085	980.280307218	298.012022129	1710.9892162	432.696886858	-1.37734264893	-0.0239955165319
900.456380204	256.385637665	1532.84201787	376.0	-13.290397662	-0.514479982363	-0.0926323338789	740.714869541	200.904434798	1329.12121816	387.501913824	-3.27352599305	-0.0570300695653
900.456380204	256.385637665	1532.84201787	376.0	12.8131726392	0.285004861401	0.0513152433203	1063.98318275	267.67622192	1729.24771191	397.588307238	-1.58389377594	-0.0275939682219
900.456380204	256.385637665	1532.84201787	376.0	3.59733769924	-0.289433585288	-0.0521126368901	814.503528229	313.531313737	1587.98352165	459.948679682	-1.61249725421	-0.0280922866587
900.456380204	256.385637665	1532.84201787	376.0	-1.47256675787	-0.0876286334877	-0.0157775717479	896.876532931	275.25706208	1510.26989586	338.136300852	-2.43779600193	-0.0424703136225
900.456380204	256.385637665	1532.84201787	376.0	4.29649637831	0.139066835607	0.0250390413408	995.774498541	264.554755488	1598.70051965	338.371265623	-2.22648060216	-0.0387888606647
900.456380204	256.385637665	1532.84201787	376.0	5.32812330076	0.0330553327803	0.00595162635583	948.448582813	219.462074486	1614.51373059	446.603073288	-2.09861433459	-0.0365612253412
900.456380204	256.385637665	1532.84201787	376.0	2.98612150888	0.00078727705444	0.000141749559676	932.367164407	304.712497515	1578.61454306	341.53488114	-2.03876241673	-0.0355185090022
900.456380204	256.385637665	1532.84201787	376.0	-20.2849708919	-0.630327706937	-0.113490764663	704.014791211	211.747948818	1221.90546073	306.142720696	-3.93011116305	-0.0684688355932
900.456380204	256.385637665	1532.84201787	376.0	-0.862527948691	0.0367313099287	0.00661348756369	949.936875035	283.058350643	1519.62082706	286.625601377	-2.65996350242	-0.0463408275683
900.456380204	256.385637665	1532.84201787	376.0	-0.703101300873	-0.255806648531	-0.0460580930016	828.448172485	314.441649741	1522.0645857	379.174763475	-2.0082726131	-0.0349873277543
900.456380204	256.385637665	1532.84201787	376.0	-6.83767842624	-0.583156648212	-0.104997596005	714.519664664	293.034341087	1428.03120991	420.477204155	-2.32681073428	-0.0405367723742
900.456380204	256.385637665	1532.84201787	376.0	-16.0385268632	-0.462832504092	-0.0833331840281	759.310256022	199.302117679	1286.99673906	328.384365362	-3.6531535086	-0.0636437893484
900.456380204	256.385637665	1532.84201787	376.0	0.471750041032	-0.205612391269	-0.0370205961954	847.957123706	298.393080098	1540.07320072	393.722996914	-1.99852547668	-0.0348175170154
900.456380204	256.385637665	1532.84201787	376.0	-1.6266680998	0.0428016172656	0.0077064489135	953.530348174	263.481239676	1507.90776574	290.896177895	-2.78159619471	-0.0484598640193
900.456380204	256.385637665	1532.84201787	376.0	0.818919186133	0.0753932787847	0.0135745910667	967.806910044	254.343698864	1545.39475525	323.244146338	-2.52556461236	-0.0439993834906
900.456380204	256.385637665	1532.84201787	376.0	-17.4478198599	-0.497085939702	-0.0895005292946	747.600170706	212.610185201	1265.39450385	305.184147947	-3.77584550772	-0.0657812806222
900.456380204	256.385637665	1532.84201787	376.0	11.1472407167	0.300577205477	0.05411905032	1074.73289819	216.147320937	1703.71160741	412.831388279	-1.92493380734	-0.0335354321836
900.456380204	256.385637665	1532.84201787	376.0	13.9881659145	0.152872680666	0.0275247894609	997.75459927	306.427206264	1747.25850254	443.076697002	-1.19629055831	-0.0208412989252
900.456380204	256.385637665	1532.84201787	376.0	-13.0699556146	-0.518051159195	-0.0932753257462	738.480764897	257.336164934	1332.50024649	336.683316661	-3.12763850232	-0.0544884756502
900.456380204	256.385637665	1532.84201787	376.0	10.0927935665	0.322573437669	0.0580794810351	1079.93724819	304.575607765	1687.54859843	303.035742479	-1.88114240943	-0.0327725158437
900.456380204	256.385637665	1532.84201787	376.0	4.43654065818	0.233180407135	0.0419842288683	1041.9002147	239.645991367	1600.84717722	319.300971152	-2.46098311792	-0.042874270347
900.456380204	256.385637665	1532.84201787	376.0	-4.05763219542	-0.544762223143	-0.0980846638715	726.134766488	313.771219876	1470.64492665	430.738940284	-2.04321727951	-0.0355961198521
900.456380204	256.385637665	1532.84201787	376.0	-4.36382069018	-0.486409105729	-0.0875781609163	746.725445366	269.466576837	1465.95154075	449.759518543	-2.2791602467	-0.0397066245069
900.456380204	256.385637665	1532.84201787	376.0	-19.3498029531	-0.710775381966	-0.127975401866	678.152337151	220.53076955	1236.24010783	337.557001129	-3.67272116196	-0.0639846892328
900.456380204	256.385637665	1532.84201787	376.0	13.2663111256	0.364139265701	0.0655634255853	1107.60457076	206.423075286	1736.19360902	422.165962978	-1.85933128359	-0.0323925310729
900.456380204	256.385637665	1532.84201787	376.0	-4.10481804306	-0.46401049931	-0.083545282555	754.312180175	273.753021419	1469.92164215	441.856440554	-2.25440807111	-0.0392754019357
900.456380204	256.385637665	1532.84201787	376.0	10.1260048667	0.326826540723	0.0588452540013	1080.26832494	318.395385327	1688.0576752	289.393964935	-1.8748549916	-0.0326629789478
900.456380204	256.385637665	1532.84201787	376.0	-1.72273908823	-0.535443407344	-0.0964068072279	728.726282501	308.504680454	1506.43514927	469.204186312	-1.89293594943	-0.0329779782131
900.456380204	256.385637665	1532.84201787	376.0	-2.63491066653	-0.21200705604	-0.0381719582354	846.116239128	306.864666862	1492.45300004	339.47209405	-2.30371108224	-0.0401343394119
900.456380204	256.385637665	1532.84201787	376.0	2.64448834841	0.016697469975	0.00300638638368	940.843520621	260.034993871	1573.37784643	372.49933194	-2.18880158817	-0.0381324318496
900.456380204	256.385637665	1532.84201787	376.0	6.74523522442	0.0249659660752	0.00449513253064	944.320495526	222.539114933	1636.23581759	469.376207134	-1.9762530601	-0.0344294958206
900.456380204	256.385637665	1532.84201787	376.0	12.5364974014	0.395229201122	0.0711611813328	1113.79181449	302.660227317	1725.00671761	308.554675804	-1.72317260954	-0.0300204287376
900.456380204	256.385637665	1532.84201787	376.0	-5.9822800011	-0.336074739242	-0.0605103959745	802.049485239	201.048849658	1441.14311639	438.044781489	-2.77153360572	-0.0482845575909
900.456380204	256.385637665	1532.84201787	376.0	5.61145833177	-0.0243358442462	-0.00438167883439	922.568778277	241.278429351	1618.85680899	455.009601366	-1.94369691831	-0.0338623156501
900.456380204	256.385637665	1532.84201787	376.0	-9.03626079419	-0.538480788055	-0.0969536888829	730.915517692	232.934249236	1394.33041557	430.480648644	-2.7645008356	-0.0481620354634
900.456380204	256.385637665	1532.84201787	376.0	-10.5891322139	-0.517886331852	-0.093245648515	737.835816049	259.41669131	1370.52734997	373.274842607	-2.84233276542	-0.0495179924289
900.456380204	256.385637665	1532.84201787	376.0	0.746387230876	-0.078361006287	-0.0141089316325	900.500722699	260.832029982	1544.28295496	382.950202279	-2.23739710746	-0.0389790436839
900.456380204	256.385637665	1532.84201787	376.0	-14.7547147847	-0.509325192932	-0.091704211907	742.135462988	243.88294336	1306.67555003	320.657143684	-3.37064209086	-0.0587219876456
900.456380204	256.385637665	1532.84201787	376.0	1.75829786978	-0.180229920612	-0.0324504718423	857.688752435	295.658789998	1559.79394642	406.446403983	-1.91659759111	-0.0333902019357
900.456380204	256.385637665	1532.84201787	376.0	-21.6763554948	-0.693739724804	-0.12490812474	684.091392581	219.036505159	1200.5777329	297.449835163	-4.01700965912	-0.0699827466746
900.456380204	256.385637665	1532.84201787	376.0	-6.95637057587	-0.133049652567	-0.0239556450426	881.590105915	199.99158337	1426.21184676	344.630157479	-3.10772034911	-0.0541414694967
900.456380204	256.385637665	1532.84201787	376.0	-0.707543893551	-0.058795370164	-0.0105861307461	909.26041742	258.060781761	1521.99648777	354.675288593	-2.42783101813	-0.042296707633
900.456380204	256.385637665	1532.84201787	376.0	14.4800101231	0.226181204124	0.0407240194678	1033.57152282	284.506881139	1754.79769723	436.719293273	-1.31376885975	-0.0228879592292
900.456380204	256.385637665	1532.84201787	376.0	-8.67723240427	-0.589212832913	-0.106088014568	712.833777384	302.740898802	1399.83375359	384.259077402	-2.46005984439	-0.0428581854423
900.456380204	256.385637665	1532.84201787	376.0	-5.22212223501	-0.203670051757	-0.0366708771619	852.16388853	219.917883056	1452.79513403	380.713362441	-2.76953155845	-0.0482496787186
900.456380204	256.385637665	1532.84201787	376.0	-8.67641259106	-0.352657237056	-0.0634960815729	795.709305044	252.433247732	1399.84632003	351.703767254	-2.86335972587	-0.0498843157817
900.456380204	256.385637665	1532.84201787	376.0	3.83855296711	0.265118774449	0.0477347451294	1059.86883463	194.835866941	1591.68097063	336.97626906	-2.66142002196	-0.0463662024732
900.456380204	256.385637665	1532.84201787	376.0	-14.1069936572	-0.622597566842	-0.112098949738	703.172450556	316.806418339	1316.60409163	296.62522274	-3.05626867413	-0.0532450988524
900.456380204	256.385637665	1532.84201787	376.0	-1.04820340858	-0.361727767651	-0.0651292343629	789.384078192	297.102947047	1516.77471559	430.287690351	-1.98824909617	-0.034638485996
900.456380204	256.385637665	1532.84201787	376.0	10.3433802103	0.120787667494	0.0217478695524	986.275281454	239.418134649	1691.3896958	465.696279698	-1.71812815315	-0.0299325462222
900.456380204	256.385637665	1532.84201787	376.0	-0.653472488794	-0.0916127310224	-0.0164949101589	894.544528323	290.886664012	1522.82531699	337.394124652	-2.31132687455	-0.0402670187204
900.456380204	256.385637665	1532.84201787	376.0	-7.00900746393	-0.556826718297	-0.10025688122	723.746965306	263.247683656	1425.40500643	438.410357465	-2.4710734164	-0.0430500595192
900.456380204	256.385637665	1532.84201787	376.0	-1.95149732373	-0.11721170064	-0.0211040152395	883.7340488	311.932140188	1502.92864691	307.262457925	-2.4111351081	-0.0420058381201
900.456380204	256.385637665	1532.84201787	376.0	-7.80435032697	-0.556104577537	-0.100126859477	724.436922518	248.687906645	1413.21365684	440.088827673	-2.59287869809	-0.0451721027542
900.456380204	256.385637665	1532.84201787	376.0	8.11912290821	0.0603014376279	0.0108572988167	958.386518803	267.276429705	1657.29534529	431.632396781	-1.72196268415	-0.0299993498981
900.456380204	256.385637665	1532.84201787	376.0	0.974500074622	-0.281996016212	-0.0507734994979	818.735442162	280.888494163	1547.77956448	448.155628152	-1.94823607207	-0.0339413949838
900.456380204	256.385637665	1532.84201787	376.0	-16.6563689957	-0.667143992388	-0.120119552104	690.682524216	250.868022989	1277.52619525	335.975648046	-3.35996851912	-0.0585360369184
900.456380204	256.385637665	1532.84201787	376.0	6.68667080546	0.23564031372	0.0424271360677	1040.51532326	282.140220079	1635.33811757	312.682574229	-2.13836722142	-0.0372537843453
900.456380204	256.385637665	1532.84201787	376.0	-2.61088000867	-0.47466926745	-0.0854643981726	750.040492999	283.925596434	1492.82135206	458.855262628	-2.09294807601	-0.0364625100351
900.456380204	256.385637665	1532.84201787	376.0	2.26169071617	0.174065127162	0.0313404982286	1014.0324543	235.421052843	1567.51016348	318.056656341	-2.59577159918	-0.0452225017279
900.456380204	256.385637665	1532.84201787	376.0	-3.19891115728	-0.0273536036675	-0.00492502766789	925.21693003	193.326387243	1483.80776354	365.264446263	-2.87845174687	-0.0501472429769
900.456380204	256.385637665	1532.84201787	376.0	-14.7300249503	-0.56947957303	-0.102535032955	722.722811216	194.379061796	1307.05400619	389.952133177	-3.3814710079	-0.0589106447369
900.456380204	256.385637665	1532.84201787	376.0	-4.33222084254	-0.233172159815	-0.041982743935	839.973968032	235.96259335	1466.43591649	390.499355106	-2.6027279131	-0.0453436918658
900.456380204	256.385637665	1532.84201787	376.0	5.18829875732	0.132728317346	0.0238977885031	993.759092161	230.539194095	1612.37044123	388.072154978	-2.1887948313	-0.0381323141342
900.456380204	256.385637665	1532.84201787	376.0	-6.69144420991	-0.19070258634	-0.0343360796435	856.543997597	270.540652035	1430.27274942	303.188099786	-2.90556080593	-0.0506195262358
900.456380204	256.385637665	1532.84201787	376.0	-11.4218025775	-0.614755782382	-0.110687033198	705.191744508	306.641465827	1357.76382876	345.930618429	-2.71903730072	-0.0473699878175
900.456380204	256.385637665	1532.84201787	376.0	-11.8410747015	-0.513984773121	-0.0925431712498	740.581587837	195.103915459	1351.33704948	415.651546182	-3.15786214065	-0.055015019872
900.456380204	256.385637665	1532.84201787	376.0	-8.92913000072	-0.318691828796	-0.05738059575	807.360842447	297.744827307	1395.97256139	290.866891634	-2.9374528923	-0.0511751374965
900.456380204	256.385637665	1532.84201787	376.0	-0.864687587522	-0.148111655717	-0.0266675649473	872.30347373	256.553082597	1519.5877232	390.731166877	-2.31420182993	-0.0403171050511
900.456380204	256.385637665	1532.84201787	376.0	-17.6226051157	-0.505950920546	-0.0910966727666	744.606666151	212.812619609	1262.71532201	305.296036253	-3.78363840922	-0.0659170454568
900.456380204	256.385637665	1532.84201787	376.0	-7.09308095207	-0.330112462817	-0.059436885635	804.527582052	203.969689949	1424.11629267	415.619020673	-2.85794733599	-0.0497900232751
900.456380204	256.385637665	1532.84201787	376.0	-3.43375358833	-0.390689313028	-0.0703437726014	780.518706565	247.313151294	1480.20800008	452.376142218	-2.35381293585	-0.0410071940044
900.456380204	256.385637665	1532.84201787	376.0	7.53298153411	0.0418631414517	0.00753747595458	950.693647223	254.448476526	1648.31072402	443.168600274	-1.799850337	-0.0313562776481
900.456380204	256.385637665	1532.84201787	376.0	5.16293056834	0.25672388312	0.0462232414692	1053.29873721	240.570635874	1611.98158697	318.112213888	-2.42698741691	-0.0422820107475
900.456380204	256.385637665	1532.84201787	376.0	-7.64893328687	-0.689448552478	-0.124135497385	680.874345217	282.81539017	1415.59595453	451.906219142	-2.37264878184	-0.0413353446313
900.456380204	256.385637665	1532.84201787	376.0	-0.675426224585	-0.0342138223847	-0.00616021288886	920.474019067	231.713843516	1522.4888009	370.300938316	-2.51771011896	-0.0438625456264
900.456380204	256.385637665	1532.84201787	376.0	19.0503189538	0.335330636738	0.0603764200105	1084.19947417	278.554149434	1824.85331133	462.09968773	-1.08452705426	-0.0188941995516
900.456380204	256.385637665	1532.84201787	376.0	0.0334483710442	-0.0905797918556	-0.0163089290341	897.205008212	195.401942824	1533.35472856	440.74777752	-2.4990971378	-0.0435382776621
900.456380204	256.385637665	1532.84201787	376.0	-0.27467088936	-0.0294158191339	-0.00529633041662	923.236948671	200.550224728	1528.63174707	404.844573667	-2.56793641034	-0.0447375681244
900.456380204	256.385637665	1532.84201787	376.0	2.56819093729	0.2045782245	0.0368343940404	1027.83050909	253.990224504	1572.20832766	290.387594059	-2.63950717395	-0.0459844455391
900.456380204	256.385637665	1532.84201787	376.0	9.78924241097	0.366764761798	0.0660361472449	1110.52567622	197.253523691	1682.89563878	375.11643886	-2.21088044765	-0.0385170809696
900.456380204	256.385637665	1532.84201787	376.0	-16.3111238117	-0.661331672234	-0.119073041454	692.788244915	228.0914647	1282.8182585	361.938548882	-3.36620939087	-0.0586447629071
900.456380204	256.385637665	1532.84201787	376.0	6.07063747218	0.239705494455	0.0431590735424	1045.98334239	207.029169919	1625.8952998	372.882787489	-2.33672861004	-0.0407095576662
900.456380204	256.385637665	1532.84201787	376.0	6.80138647712	0.247534837551	0.0445687500092	1049.56343164	209.365734663	1637.09652759	378.167361288	-2.27046318865	-0.0395551078163
900.456380204	256.385637665	1532.84201787	376.0	-14.2900144616	-0.479196067025	-0.0862794503106	752.039339493	260.903551298	1313.79867184	300.855781051	-3.35975106818	-0.0585322485745
900.456380204	256.385637665	1532.84201787	376.0	-1.1652147174	-0.306413818595	-0.0551699349289	810.52510013	263.011017546	1514.98111708	441.444999406	-2.1684927361	-0.0377786190958
900.456380204	256.385637665	1532.84201787	376.0	-6.46387346015	-0.313923494924	-0.0565220552617	808.254380551	307.283282772	1433.76104949	318.223386167	-2.59528468529	-0.0452140189076
900.456380204	256.385637665	1532.84201787	376.0	5.86171465596	0.15733492461	0.0283282183309	1003.21648398	281.900902311	1622.69284308	337.575456787	-2.05430816573	-0.0357893408663
900.456380204	256.385637665	1532.84201787	376.0	-7.27927731011	-0.507501200866	-0.0913758013803	740.756708032	242.729426681	1421.26219666	437.77606195	-2.60295106521	-0.0453475795333
900.456380204	256.385637665	1532.84201787	376.0	8.46447727994	0.0836054453537	0.0150531950583	968.790616606	268.982621756	1662.58908221	424.815843847	-1.7115055819	-0.0298171704163
900.456380204	256.385637665	1532.84201787	376.0	20.886241448	0.392236712811	0.0706223825732	1111.15969455	276.799824109	1852.99510274	465.035584077	-0.997126299355	-0.0173715383163
900.456380204	256.385637665	1532.84201787	376.0	-4.82907890283	-0.38816648491	-0.069889536354	781.923539708	241.554698455	1458.81986737	435.341629208	-2.48707796696	-0.0433288844418
900.456380204	256.385637665	1532.84201787	376.0	11.5090328133	-0.0148194352343	-0.00266824545089	922.728824037	317.571933267	1709.25730868	468.956551378	-1.20264409099	-0.0209519876479
900.456380204	256.385637665	1532.84201787	376.0	2.71290362037	-0.00161177669867	-0.000290201062057	931.770311248	293.420353209	1574.42654447	349.23588001	-2.08333317638	-0.0362950030729
900.456380204	256.385637665	1532.84201787	376.0	-16.5414340904	-0.639611712572	-0.115162353722	699.073853362	272.515645602	1279.28796577	307.69846681	-3.37324320122	-0.0587673031571
900.456380204	256.385637665	1532.84201787	376.0	-0.823482746782	-0.152477685531	-0.0274536704234	868.951877716	317.571176118	1520.21932832	333.696274483	-2.18169527036	-0.0380086284035
900.456380204	256.385637665	1532.84201787	376.0	-2.72273317897	-0.231326278145	-0.041650392176	839.924188942	249.914954267	1491.10681967	401.267676458	-2.41216612742	-0.0420238001292
900.456380204	256.385637665	1532.84201787	376.0	2.55547140398	0.113005871559	0.0203467539718	985.041925368	239.932694125	1572.0133573	347.038737811	-2.41249996678	-0.0420296161459
900.456380204	256.385637665	1532.84201787	376.0	-1.50240465647	-0.283010806593	-0.0509562129264	819.047587032	281.7268535	1509.81252802	409.038087484	-2.14832849692	-0.0374273257303
900.456380204	256.385637665	1532.84201787	376.0	-3.55554428377	-0.219696419308	-0.0395564312761	845.188299783	227.855215681	1478.34114112	405.297625661	-2.56899173995	-0.0447559536577
900.456380204	256.385637665	1532.84201787	376.0	-13.963702756	-0.590054644295	-0.106239583056	714.40481051	275.812721932	1318.80051477	328.582982332	-3.10752281207	-0.0541380280849
900.456380204	256.385637665	1532.84201787	376.0	16.7806537738	0.415116570149	0.0747419103616	1124.3454937	280.293135575	1790.06292979	385.424300507	-1.33626665396	-0.0232799068633
900.456380204	256.385637665	1532.84201787	376.0	-5.07602004858	-0.125520501276	-0.0226000182348	882.395928009	269.304828898	1455.03464973	303.333892821	-2.83319022605	-0.0493587147395
900.456380204	256.385637665	1532.84201787	376.0	0.0837458031851	-0.214889448657	-0.0386909342198	844.546837462	293.61683688	1534.12570873	395.962034387	-2.0383138067	-0.0355106934964
900.456380204	256.385637665	1532.84201787	376.0	0.664594896733	-0.107813882956	-0.0194119342736	886.706355156	317.609872035	1543.0292077	338.712980504	-2.0864740954	-0.0363497229164
900.456380204	256.385637665	1532.84201787	376.0	2.37425256747	0.117621451306	0.0211777910166	985.860980401	277.016448544	1569.23555883	306.358129888	-2.4141414301	-0.042058213068
900.456380204	256.385637665	1532.84201787	376.0	4.06569250424	0.204095322711	0.0367474473733	1026.99704733	258.814134651	1595.16266089	309.351478913	-2.42192292409	-0.0421937791654
900.456380204	256.385637665	1532.84201787	376.0	-6.29018792193	-0.577981679448	-0.104065840736	716.62634701	259.157812241	1436.4233744	460.639215148	-2.42288984778	-0.0422106245258
900.456380204	256.385637665	1532.84201787	376.0	-5.07321813014	-0.0650726580921	-0.0117163590371	908.729306154	226.805828749	1455.07759871	319.542463809	-2.98540329792	-0.0520105104168
900.456380204	256.385637665	1532.84201787	376.0	-21.0610182627	-0.629260366821	-0.113298589633	704.43383712	219.81411963	1210.00988055	285.761923799	-4.05248164618	-0.0706007255432
900.456380204	256.385637665	1532.84201787	376.0	-5.15010907111	-0.106484092776	-0.019172505001	891.004202544	241.331767993	1453.89898206	321.563011525	-2.89438312109	-0.0504247930504
900.456380204	256.385637665	1532.84201787	376.0	4.23099415189	0.227135414406	0.0408958254242	1040.31258856	207.342993154	1597.696474	350.040892287	-2.51097378733	-0.0437451879326
900.456380204	256.385637665	1532.84201787	376.0	10.2882496932	0.311954990149	0.0561676251619	1073.20772788	319.036510834	1690.54463207	298.300393358	-1.81147210574	-0.0315587474867
900.456380204	256.385637665	1532.84201787	376.0	5.89402283523	0.0183272432421	0.00329982773534	941.757517789	218.299167734	1623.18807643	463.131390908	-2.05006662457	-0.035715446421
900.456380204	256.385637665	1532.84201787	376.0	-7.42686617726	-0.440110121498	-0.0792420096324	762.668985352	320.002369748	1418.99989249	336.328537393	-2.47887679481	-0.0431860068782
900.456380204	256.385637665	1532.84201787	376.0	7.39449350833	0.162384639296	0.0292374215512	1008.26309785	195.241802453	1646.18792137	442.683021066	-2.15144781649	-0.0374816692768
900.456380204	256.385637665	1532.84201787	376.0	5.13826265003	0.217765876888	0.039208836314	1033.15846256	262.361599644	1611.60346676	316.083404558	-2.31170545659	-0.0402736142264
900.456380204	256.385637665	1532.84201787	376.0	1.71701242073	0.142311613147	0.0256232648806	1000.05834459	209.094475976	1559.16110571	350.008285143	-2.61807021783	-0.0456109794046
900.456380204	256.385637665	1532.84201787	376.0	-13.5941907078	-0.666557135731	-0.12001388832	690.29890594	236.318004554	1324.46455071	397.847640217	-3.06252444358	-0.0533540843829
900.456380204	256.385637665	1532.84201787	376.0	16.6483643428	0.354023034333	0.0637419939383	1095.16108004	273.280915587	1788.0351418	419.593146174	-1.30712045047	-0.0227721332834
900.456380204	256.385637665	1532.84201787	376.0	1.9445379665	0.0347305389258	0.00625324791606	950.863588115	197.295902778	1562.64871287	414.489221981	-2.45619450168	-0.042790844977
900.456380204	256.385637665	1532.84201787	376.0	-1.24223147637	-0.231319161925	-0.0416491108975	838.09610489	311.595054988	1513.80057184	364.109411962	-2.10495054259	-0.0366716122403
900.456380204	256.385637665	1532.84201787	376.0	-14.563854494	-0.58105149028	-0.104618561448	717.03081862	302.813501671	1309.60113676	289.756816473	-3.2043783721	-0.0558254071794
900.456380204	256.385637665	1532.84201787	376.0	-7.03431333597	-0.281190280825	-0.0506284265079	821.425132707	275.554644943	1425.01710739	328.037329737	-2.75569908589	-0.0480086948762
900.456380204	256.385637665	1532.84201787	376.0	11.8433133242	0.343426261661	0.0618340406304	1097.46429889	199.293235249	1714.38130081	417.623766677	-1.9788728798	-0.0344751372787
900.456380204	256.385637665	1532.84201787	376.0	14.2868506576	0.121035539475	0.0217924990052	982.92574696	304.52943916	1751.83686778	464.381681659	-1.15736492743	-0.0201631520459
900.456380204	256.385637665	1532.84201787	376.0	-6.10999791201	-0.0646064822087	-0.0116324238763	910.059012808	195.161096492	1439.18540258	333.965293284	-3.14364704053	-0.0547673700441
900.456380204	256.385637665	1532.84201787	376.0	-11.8541051497	-0.433162278603	-0.0779910476419	768.19706684	220.575967628	1351.13731329	362.364278825	-3.16766809889	-0.0551858553813
900.456380204	256.385637665	1532.84201787	376.0	-4.45116456331	-0.676081379832	-0.121728732415	683.81542457	311.390568675	1464.61269716	469.406703914	-2.01775468977	-0.0351525207276
900.456380204	256.385637665	1532.84201787	376.0	18.9801446384	0.327585999505	0.0589819948695	1078.67540445	297.447621844	1823.77764994	447.654623648	-0.997125174388	-0.0173715187176
900.456380204	256.385637665	1532.84201787	376.0	-6.00359171443	-0.685470534775	-0.12341925365	681.285500865	310.166120993	1440.81644149	449.364819631	-2.13306797375	-0.0371614629572
900.456380204	256.385637665	1532.84201787	376.0	-6.35196455108	-0.411651696404	-0.074118058409	773.694765216	254.192475229	1435.47643627	407.589195826	-2.55319455003	-0.0444807412898
900.456380204	256.385637665	1532.84201787	376.0	7.35562730631	0.308708282405	0.0555830540881	1077.50478829	266.381759478	1645.5921639	301.705616133	-2.25822385581	-0.0393418790211
900.456380204	256.385637665	1532.84201787	376.0	-15.4758574367	-0.675732106142	-0.121665845542	687.016990529	292.087895689	1295.62157245	316.516686236	-3.15636623492	-0.0549889587965
900.456380204	256.385637665	1532.84201787	376.0	-14.248869872	-0.68966941478	-0.124175263734	682.394545838	288.345922463	1314.4293534	343.6888851	-2.98336521769	-0.0519750037926
900.456380204	256.385637665	1532.84201787	376.0	-19.3578784579	-0.674470896714	-0.121438764263	689.112414709	247.600897924	1236.1163231	299.403010465	-3.71590539082	-0.0647370277147
900.456380204	256.385637665	1532.84201787	376.0	12.4212295889	0.278204044396	0.0500907534023	1062.77874035	219.87820967	1723.23984414	440.582894123	-1.78146253669	-0.0310359326949
900.456380204	256.385637665	1532.84201787	376.0	12.8283161687	0.133776590127	0.0240865304513	989.285002521	304.061765912	1729.47983829	436.133069855	-1.2782464388	-0.0222691017213
900.456380204	256.385637665	1532.84201787	376.0	-9.18583349612	-0.596078237261	-0.107324133464	710.827896207	297.7343335	1392.03770235	383.475472642	-2.51769728798	-0.0438623220902
900.456380204	256.385637665	1532.84201787	376.0	-1.13855823111	-0.101402714624	-0.0182576007605	892.333631022	225.12433927	1515.3897189	397.931748613	-2.48726020301	-0.0433320592858
900.456380204	256.385637665	1532.84201787	376.0	-8.48121609506	-0.665814136753	-0.119880111047	688.331442866	294.232224525	1402.83837394	420.274706547	-2.40700793816	-0.0419339362048
900.456380204	256.385637665	1532.84201787	376.0	2.04424927697	-0.102262949371	-0.0184124863829	890.519765894	245.634154615	1564.17712974	428.023209229	-2.13994255462	-0.0372812291746
900.456380204	256.385637665	1532.84201787	376.0	7.77367360637	0.202503193568	0.0364607838617	1024.48763357	274.835725318	1652.00015324	352.676794353	-1.93803835934	-0.0337637344832
900.456380204	256.385637665	1532.84201787	376.0	4.85537570517	-0.224654035917	-0.0404490521997	838.870914912	315.355404111	1607.2672568	453.040937781	-1.5528321987	-0.0270528257613
900.456380204	256.385637665	1532.84201787	376.0	-11.2510475181	-0.519468209835	-0.0935304663008	736.8092749	297.03777781	1360.38123406	326.534181351	-2.85374920464	-0.0497168850983
900.456380204	256.385637665	1532.84201787	376.0	-1.64297014643	-0.20662789395	-0.0372034378736	848.559508843	281.588277571	1507.65788112	377.51009471	-2.24989895128	-0.0391968458412
900.456380204	256.385637665	1532.84201787	376.0	8.7186801965	0.0475044949991	0.00855320399697	952.438006048	268.083343479	1666.48561132	445.964261799	-1.66012239242	-0.0289219928993
900.456380204	256.385637665	1532.84201787	376.0	3.03176477591	-0.0678226970022	-0.0122115046817	903.895854885	274.354429849	1579.31418224	401.063897504	-1.99490942746	-0.0347545196421
900.456380204	256.385637665	1532.84201787	376.0	-8.89935019852	-0.567342035673	-0.102150168468	721.597956004	211.04612221	1396.42903871	463.784960495	-2.83028467802	-0.049308095436
900.456380204	256.385637665	1532.84201787	376.0	-2.84668304781	-0.122645710941	-0.0220824110445	881.604394403	316.914780505	1489.206864	290.687689089	-2.52978918865	-0.0440729823807
900.456380204	256.385637665	1532.84201787	376.0	-18.9518234189	-0.532646723029	-0.0959032630589	735.994749361	206.940963044	1242.34050535	299.404792947	-3.92338863728	-0.0683517184195
900.456380204	256.385637665	1532.84201787	376.0	0.380613862002	0.0951583163061	0.0171332942575	978.552148087	206.145551805	1538.67622707	353.97852718	-2.68055457378	-0.0466995570345
900.456380204	256.385637665	1532.84201787	376.0	13.3406329941	0.392777599306	0.0707197694106	1110.55294821	316.20061259	1737.33284585	310.579285055	-1.5861095364	-0.0276325703205
900.456380204	256.385637665	1532.84201787	376.0	-13.5086159104	-0.569657201222	-0.102567014984	721.852250406	224.499879811	1325.77627716	379.424146946	-3.17614584967	-0.0553335513879
900.456380204	256.385637665	1532.84201787	376.0	5.02376063459	0.086091040669	0.0155007275241	969.885977637	298.295343715	1609.84833175	341.667010402	-1.97932329623	-0.0344829842549
900.456380204	256.385637665	1532.84201787	376.0	-10.0327114382	-0.329541890646	-0.0593341538794	803.850793368	288.139452821	1379.05640141	287.066155224	-3.07377260842	-0.0535500454428
900.456380204	256.385637665	1532.84201787	376.0	0.743440528274	-0.158984949016	-0.0286253059085	868.280477368	219.175226265	1544.23778666	456.782083032	-2.29995514391	-0.0400689049462
900.456380204	256.385637665	1532.84201787	376.0	-1.56043786285	-0.296915738879	-0.0534598017427	813.678448321	288.304943093	1508.92297064	406.93957923	-2.11866013461	-0.0369104553067
900.456380204	256.385637665	1532.84201787	376.0	-10.8005036874	-0.606690803302	-0.109234930375	707.91835236	290.381892757	1367.28735921	368.98711409	-2.69149447011	-0.0468901475628
900.456380204	256.385637665	1532.84201787	376.0	-7.31306761642	-0.0861529423606	-0.0155118729493	901.21352791	198.899821525	1420.74424465	320.630895215	-3.24885658129	-0.0566002888727
900.456380204	256.385637665	1532.84201787	376.0	-2.00365704115	-0.122669329491	-0.0220866635742	882.325653863	283.070945599	1502.12912085	336.732521387	-2.42443968178	-0.0422376251181
900.456380204	256.385637665	1532.84201787	376.0	-4.55504348977	-0.359712544658	-0.0647663926283	791.819033044	260.266988094	1463.02039733	410.934376188	-2.4188511002	-0.0421402630697
900.456380204	256.385637665	1532.84201787	376.0	7.83833037597	0.154840325693	0.0278790647628	1000.00918951	316.49467039	1652.99123937	336.487379469	-1.76079966044	-0.0306759522725
900.456380204	256.385637665	1532.84201787	376.0	-0.071183204926	0.212405196968	0.0382436436745	1034.71070413	197.998491152	1531.75089179	299.041696508	-3.03588667475	-0.0528900117552
900.456380204	256.385637665	1532.84201787	376.0	1.01709764404	-0.246419301234	-0.0443678972334	831.793698371	304.621502657	1548.43251792	412.017316891	-1.88566854081	-0.0328513683069
900.456380204	256.385637665	1532.84201787	376.0	-16.4557090229	-0.680687888848	-0.122558136271	685.672426937	294.125998854	1280.60199563	300.803569837	-3.28545058996	-0.0572378151561
900.456380204	256.385637665	1532.84201787	376.0	-7.33745481404	-0.327766417202	-0.0590144791504	804.348599838	260.811478005	1420.37042744	355.210349595	-2.73337956499	-0.0476198530486
900.456380204	256.385637665	1532.84201787	376.0	10.5251569957	0.176142701412	0.0317145663328	1010.21828045	295.18760741	1694.17604675	388.770158884	-1.55848787272	-0.0271513566676
900.456380204	256.385637665	1532.84201787	376.0	-20.1909469154	-0.611574466808	-0.110114236012	709.879174693	223.001522901	1223.34669974	290.46600215	-3.9559352356	-0.0689187323275
900.456380204	256.385637665	1532.84201787	376.0	-3.09328195584	-0.216366796561	-0.0389569313218	846.259854988	232.510999839	1485.42689232	406.656037492	-2.51590632476	-0.0438311206404
900.456380204	256.385637665	1532.84201787	376.0	4.53515224751	0.014251412494	0.00256597272128	938.01582305	298.156191357	1602.35873709	366.186722686	-1.90107264917	-0.0331197325639
900.456380204	256.385637665	1532.84201787	376.0	-5.6184191967	-0.0193870485759	-0.00349064612458	928.706787972	218.988126067	1446.72052768	299.025613643	-3.17737730412	-0.0553550052982
900.456380204	256.385637665	1532.84201787	376.0	-8.84429820444	-0.302839263668	-0.054526334834	813.807640547	273.30303702	1397.27289881	310.162221239	-2.95491671353	-0.0514793852531
900.456380204	256.385637665	1532.84201787	376.0	-16.0843762292	-0.444335319293	-0.0800027582451	765.182443039	233.531333156	1286.29394072	287.580164522	-3.69432220727	-0.064361014064
900.456380204	256.385637665	1532.84201787	376.0	16.6958755088	0.293736085715	0.0528873038737	1061.77775217	318.518000085	1788.76341292	408.467660669	-1.06304668624	-0.0185199771122
900.456380204	256.385637665	1532.84201787	376.0	-3.87302091161	-0.34806648138	-0.0626695141123	795.329125893	288.514533938	1473.47472598	389.631066144	-2.28044775877	-0.0397290550308
900.456380204	256.385637665	1532.84201787	376.0	-13.0405344619	-0.29488036992	-0.0530933327188	819.393340195	207.323009409	1332.95122628	306.234876679	-3.56827300135	-0.0621650348667
900.456380204	256.385637665	1532.84201787	376.0	-3.2774392974	-0.276476068604	-0.0497796306453	822.816410202	244.454890345	1482.60405121	415.332750661	-2.43483195142	-0.0424186751119
900.456380204	256.385637665	1532.84201787	376.0	0.868702096951	-0.135180213967	-0.0243392535051	875.409125525	319.800423579	1546.15784862	350.948299517	-2.00917558931	-0.0350030590471
900.456380204	256.385637665	1532.84201787	376.0	-8.5249515188	-0.597001700538	-0.10749040341	710.266692564	303.026080486	1402.16797899	388.875205936	-2.43681516237	-0.0424532258253
900.456380204	256.385637665	1532.84201787	376.0	-4.9716966747	-0.197071247227	-0.0354827596736	852.820092682	299.235288643	1456.63376224	304.578380914	-2.64692691226	-0.0461137092729
900.456380204	256.385637665	1532.84201787	376.0	8.36542899953	0.367756792973	0.0662147628688	1111.54553489	195.923933937	1661.07082855	353.601359723	-2.3670979718	-0.0412386406236
900.456380204	256.385637665	1532.84201787	376.0	-9.42880880131	-0.262308298595	-0.0472287177881	830.038960476	242.254188603	1388.31327478	316.0201257	-3.12981214873	-0.0545263440545
900.456380204	256.385637665	1532.84201787	376.0	9.21795992827	-0.00577496170497	-0.00103978424648	928.318909802	284.3580492	1674.13878084	461.461821838	-1.51461430886	-0.0263870088651
900.456380204	256.385637665	1532.84201787	376.0	-4.80985027762	-0.423591552053	-0.0762678343632	768.533672288	281.010808043	1459.11461182	409.570131486	-2.31619065721	-0.0403517536098
900.456380204	256.385637665	1532.84201787	376.0	-8.30353489567	-0.400003508581	-0.0720207973678	779.23692544	208.71299253	1405.56194602	417.61202805	-2.88922088508	-0.0503348586251
900.456380204	256.385637665	1532.84201787	376.0	0.993962017763	0.159358166419	0.0286925038565	1008.05305009	217.699514883	1548.07788532	322.325320349	-2.73560822039	-0.0476586797977
900.456380204	256.385637665	1532.84201787	376.0	-4.13031461282	-0.363739702758	-0.065491484112	790.805003164	229.93114624	1469.53082001	448.794670609	-2.49410130917	-0.04345124232
900.456380204	256.385637665	1532.84201787	376.0	-6.78215353469	-0.201820862826	-0.036337929929	853.576706024	209.726867772	1428.88231877	365.578744977	-2.95823403416	-0.0515371782955
900.456380204	256.385637665	1532.84201787	376.0	10.9159227083	0.266541666636	0.047990937457	1052.74680694	310.726490751	1700.16586778	336.692570086	-1.63856102048	-0.0285463592418
900.456380204	256.385637665	1532.84201787	376.0	-7.8582061088	-0.519076641371	-0.0934599642367	736.380948006	277.923174855	1412.38813278	398.084009922	-2.51992080641	-0.0439010593451
900.456380204	256.385637665	1532.84201787	376.0	-10.3861367343	-0.574093249974	-0.103365727399	718.39623666	294.655924053	1373.63894997	360.58678926	-2.67531122492	-0.0466082094933
900.456380204	256.385637665	1532.84201787	376.0	15.2831001324	0.255048934607	0.0459216662958	1046.87303511	292.137256315	1767.10779833	428.097506908	-1.24740971313	-0.0217318765354
900.456380204	256.385637665	1532.84201787	376.0	1.18253773671	-0.0450678088425	-0.00811447764539	913.763309298	285.405245087	1550.96845317	351.799898789	-2.19132416235	-0.0381763791351
900.456380204	256.385637665	1532.84201787	376.0	-10.0029655334	-0.370076858006	-0.0666324915387	790.601823502	206.040562042	1379.51235914	382.869973596	-3.08429401715	-0.0537333452466
900.456380204	256.385637665	1532.84201787	376.0	-4.99876447212	-0.290821346469	-0.0523625038654	817.736875445	250.771787875	1456.21885567	387.710192346	-2.55939511086	-0.0445887649975
900.456380204	256.385637665	1532.84201787	376.0	-1.25479433301	0.0067708882831	0.0012191012393	938.897136447	217.018326548	1513.6080031	357.6925401	-2.67912005958	-0.0466745654979
900.456380204	256.385637665	1532.84201787	376.0	2.35538087686	0.119348815861	0.02148880372	985.64942685	301.26768402	1568.94628563	282.029174761	-2.43012895424	-0.0423367413631
900.456380204	256.385637665	1532.84201787	376.0	-12.7552478258	-0.546231731003	-0.0983492493703	729.509597585	221.226769589	1337.32421971	386.587852538	-3.1327193542	-0.0545769922334
900.456380204	256.385637665	1532.84201787	376.0	19.5613685277	0.401905859236	0.0723633163911	1118.46483009	260.137772573	1832.68689393	454.084291267	-1.17674795325	-0.0205008354225
900.456380204	256.385637665	1532.84201787	376.0	4.21856001526	0.300902667994	0.054177649981	1077.33602123	208.154089018	1597.50587833	312.015768083	-2.69522687315	-0.046955172006
900.456380204	256.385637665	1532.84201787	376.0	10.7032754243	0.263763803634	0.0474907820732	1054.49437283	256.535274593	1696.90632086	385.876673434	-1.78549726383	-0.0311062241085
900.456380204	256.385637665	1532.84201787	376.0	6.27262443277	-0.0372144568011	-0.00670047835813	916.003354289	271.797554801	1628.9914408	441.190531709	-1.76130176797	-0.0306846997904
900.456380204	256.385637665	1532.84201787	376.0	7.22135566269	-0.0959461241183	-0.0172751393803	889.798395066	315.346219264	1643.53399173	438.389377396	-1.46866408036	-0.0255864822362
900.456380204	256.385637665	1532.84201787	376.0	14.0576328156	0.144560987702	0.0260282657007	994.569594653	287.357728611	1748.32332038	466.39599712	-1.2657569443	-0.0220515147091
900.456380204	256.385637665	1532.84201787	376.0	13.4271215348	0.372022813526	0.066982861636	1111.38675202	213.500132465	1738.65857854	413.771694061	-1.82970774237	-0.0318764415046
900.456380204	256.385637665	1532.84201787	376.0	-8.2508512845	-0.259446196824	-0.0467133951789	829.765864181	287.76586957	1406.36950255	288.837768797	-2.97498959229	-0.0518290869738
900.456380204	256.385637665	1532.84201787	376.0	5.5224730871	0.106352543453	0.019148819491	982.406977926	196.566672124	1617.49280577	438.519155723	-2.23833167553	-0.0389953253577
900.456380204	256.385637665	1532.84201787	376.0	-3.87703934622	-0.508667715451	-0.0915858328144	738.485072934	298.451414706	1473.41312972	436.476642081	-2.11097194001	-0.0367765146343
900.456380204	256.385637665	1532.84201787	376.0	13.2110574634	0.190952292493	0.0343810393398	1015.92576695	308.13886278	1735.34665767	411.282027944	-1.29167958268	-0.0225031286181
900.456380204	256.385637665	1532.84201787	376.0	6.47455900452	0.33060569089	0.0595256915538	1092.29771529	201.956233035	1632.08677876	337.83283044	-2.49109535889	-0.0433988738482
900.456380204	256.385637665	1532.84201787	376.0	2.33524624801	-0.044216462661	-0.00796119241285	916.158440922	196.056472036	1568.63765358	456.422740622	-2.35680446006	-0.0410593111508
900.456380204	256.385637665	1532.84201787	376.0	7.05665016104	0.175722594241	0.0316389258627	1013.48272868	232.922691017	1641.00931659	394.60389689	-2.06792905187	-0.0360266385343
900.456380204	256.385637665	1532.84201787	376.0	15.7290601371	0.165012003526	0.029710479569	1002.70600217	312.088282673	1773.94366067	459.149375825	-1.05321919656	-0.0183487664907
900.456380204	256.385637665	1532.84201787	376.0	14.1733405846	0.331134689206	0.0596209379196	1081.93571279	306.734497574	1750.09693769	361.426727319	-1.39484075855	-0.0243003616472
900.456380204	256.385637665	1532.84201787	376.0	-0.363257130547	0.0811766785749	0.014615894594	972.646410814	196.53026202	1527.27385994	358.097187105	-2.75395346212	-0.0479782833122
900.456380204	256.385637665	1532.84201787	376.0	-9.63586617872	-0.327022209868	-0.0588804843118	805.845598444	232.640463273	1385.1394123	346.653350578	-3.0464612673	-0.0530742381063
900.456380204	256.385637665	1532.84201787	376.0	16.096477268	0.401778425991	0.0723403719825	1116.68724683	292.493192759	1779.57558483	370.39514524	-1.34368752829	-0.0234091903884
900.456380204	256.385637665	1532.84201787	376.0	0.769702310965	-0.0716236614396	-0.0128958699027	902.44938158	292.369120389	1544.6403383	349.821836336	-2.17876644319	-0.0379576035398
900.456380204	256.385637665	1532.84201787	376.0	-8.51215068885	-0.347865857309	-0.0626333916653	797.13280208	266.779712421	1402.36419549	338.451680985	-2.83027043239	-0.0493078472541
900.456380204	256.385637665	1532.84201787	376.0	-7.33221494502	-0.677326081745	-0.12195284151	684.029429819	319.257166232	1420.45074635	417.1641503	-2.20994523345	-0.0385007880392
900.456380204	256.385637665	1532.84201787	376.0	-0.0233394095642	-0.117059636838	-0.0210766360889	885.185428696	238.583694877	1532.48426159	408.715138019	-2.32627734182	-0.0405274798227
900.456380204	256.385637665	1532.84201787	376.0	3.61591855288	-0.115793784867	-0.0208487189174	882.966532602	304.227869505	1588.26833678	401.073934674	-1.79340026628	-0.031243907078
900.456380204	256.385637665	1532.84201787	376.0	1.64856796581	-0.162176642836	-0.0291999717025	864.600166988	308.709249888	1558.11196034	384.802543467	-1.91008014803	-0.0332766576312
900.456380204	256.385637665	1532.84201787	376.0	5.05319803455	0.120736230791	0.0217386083527	988.326653106	226.45757946	1610.29956059	395.515328023	-2.19558196756	-0.0382505569262
900.456380204	256.385637665	1532.84201787	376.0	1.80676450933	0.01224701245	0.00220507966331	937.987730113	295.871301642	1560.53686343	326.677831677	-2.21849056535	-0.0386496614173
900.456380204	256.385637665	1532.84201787	376.0	-12.8442299862	-0.408622971458	-0.0735727352282	776.543749887	255.143152774	1335.96026377	304.273361107	-3.29691272038	-0.0574375038393
900.456380204	256.385637665	1532.84201787	376.0	-16.0864239575	-0.62232997532	-0.112050769773	705.226785389	228.490888585	1286.26255228	352.544878301	-3.38648030751	-0.058997914765
900.456380204	256.385637665	1532.84201787	376.0	-8.31602813076	-0.112142944511	-0.0201913835993	889.822389878	231.727516953	1405.37044446	283.820537632	-3.33649051526	-0.0581270124609
900.456380204	256.385637665	1532.84201787	376.0	-22.8548756085	-0.716621413141	-0.1290279822	677.325316082	214.690490401	1182.51288141	290.497074928	-4.15043159999	-0.0723071707315
900.456380204	256.385637665	1532.84201787	376.0	20.165993885	0.347227194732	0.0625184002039	1088.7547068	284.4107648	1841.95484546	468.789373863	-0.985782142966	-0.0171739049297
900.456380204	256.385637665	1532.84201787	376.0	-8.3667711465	-0.543268125145	-0.0978156509083	727.720855274	315.864170567	1404.5926342	361.007608356	-2.44722452244	-0.0426345735617
900.456380204	256.385637665	1532.84201787	376.0	-10.2250574112	-0.611093023984	-0.110027552032	707.171795401	238.024592008	1376.10804152	430.91165411	-2.79855961874	-0.0487553940546
900.456380204	256.385637665	1532.84201787	376.0	-3.66233902648	-0.390700378976	-0.0703457650299	779.350185581	311.162055243	1476.70414643	386.191905611	-2.14985745548	-0.0374539626391
900.456380204	256.385637665	1532.84201787	376.0	9.04893661167	0.250345222904	0.0450747610558	1049.31022811	233.162422194	1671.54792042	389.075270123	-1.99074237963	-0.0346819229901
900.456380204	256.385637665	1532.84201787	376.0	-21.3793642215	-0.702132816019	-0.126419304289	681.785039408	192.744866008	1205.13013993	330.600234514	-3.97329028659	-0.0692210851322
900.456380204	256.385637665	1532.84201787	376.0	6.74333292353	0.309830624897	0.0557851323186	1078.47383973	261.859660231	1636.20665833	295.873158365	-2.35071879043	-0.0409532890319
900.456380204	256.385637665	1532.84201787	376.0	12.0371553407	0.333771740481	0.0600957400937	1084.57375897	303.12969926	1717.35259269	329.649134454	-1.653408586	-0.0288050276307
900.456380204	256.385637665	1532.84201787	376.0	-8.3103327909	-0.61416639545	-0.110580913837	705.358090591	258.352937489	1405.45774503	441.746716946	-2.56223788758	-0.0446382907245
900.456380204	256.385637665	1532.84201787	376.0	-19.2446000819	-0.698189527512	-0.12570931356	682.172182731	212.213837646	1237.85270164	343.466681265	-3.68856711314	-0.0642607511001
900.456380204	256.385637665	1532.84201787	376.0	3.63198698431	-0.0748565115483	-0.0134779459035	900.053696652	299.929934147	1588.51464045	388.53100965	-1.85539224019	-0.0323239066235
900.456380204	256.385637665	1532.84201787	376.0	7.43031183238	0.233422624663	0.0420278402346	1039.14213426	284.143230109	1646.73695969	323.451595328	-2.03328057617	-0.0354230065535
900.456380204	256.385637665	1532.84201787	376.0	12.0197522509	0.354083348415	0.0637528535138	1102.38087481	212.951810835	1717.08583081	401.75314517	-1.93121198544	-0.0336448081088
900.456380204	256.385637665	1532.84201787	376.0	11.1570439976	0.292999983938	0.052754768444	1071.25969415	206.419914596	1703.86187622	426.182267467	-1.94926298494	-0.033959285452
900.456380204	256.385637665	1532.84201787	376.0	9.10774343087	0.0733111960946	0.0131997112162	963.770723202	273.123405592	1672.44933606	435.555207264	-1.6336634739	-0.0284610361307
900.456380204	256.385637665	1532.84201787	376.0	2.74311162254	0.105179685687	0.0189376459645	980.639627085	260.700204339	1574.88958542	333.549753992	-2.34535390938	-0.0408598242053
900.456380204	256.385637665	1532.84201787	376.0	6.26055562217	0.158449119848	0.028528829645	1006.25894531	210.300123645	1628.806445	412.247376041	-2.18648379334	-0.0380920521487
900.456380204	256.385637665	1532.84201787	376.0	13.0724233085	0.379101914267	0.0682574566559	1104.42436262	313.826173727	1733.2216151	314.971078747	-1.59636939864	-0.0278113135651
900.456380204	256.385637665	1532.84201787	376.0	-0.545923268379	-0.112255004465	-0.0202115600405	888.172578528	202.760439093	1524.47387663	433.540859005	-2.49932530745	-0.0435422527431
900.456380204	256.385637665	1532.84201787	376.0	4.28235782171	-0.16608414042	-0.0299035182607	862.881312947	284.258466787	1598.48379792	451.344018182	-1.76360864063	-0.0307248892096
900.456380204	256.385637665	1532.84201787	376.0	8.55786660771	0.191965696162	0.03456350309	1021.58098224	212.024634478	1664.02059307	430.414976347	-2.02664916135	-0.0353074766786
900.456380204	256.385637665	1532.84201787	376.0	14.5535323584	0.265044554902	0.0477213818694	1050.097633	312.518782977	1755.92467694	393.30826097	-1.2457142291	-0.0217023384861
900.456380204	256.385637665	1532.84201787	376.0	2.0243934301	0.157657028964	0.0283862133532	1007.39972588	204.498970884	1563.87277097	351.974074208	-2.62195392795	-0.0456786398598
900.456380204	256.385637665	1532.84201787	376.0	-10.2059881079	-0.429830122415	-0.0773910915404	767.708253142	285.486565957	1376.40034381	323.205524713	-2.88297769291	-0.050226092211
900.456380204	256.385637665	1532.84201787	376.0	-10.0471901385	-0.437146663385	-0.0787084377719	764.511387178	314.685187576	1378.83446581	299.637891057	-2.8398045168	-0.0494739462857
900.456380204	256.385637665	1532.84201787	376.0	14.7185891531	0.406452479672	0.0731819372833	1122.14098508	271.232101599	1758.45473685	365.081650166	-1.56068640771	-0.0271896586709
900.456380204	256.385637665	1532.84201787	376.0	17.1105970681	0.405975888151	0.0730961267828	1117.84969086	295.849342259	1795.12043924	381.421406116	-1.23687871904	-0.0215484097393
900.456380204	256.385637665	1532.84201787	376.0	-4.13734476054	-0.0845935507832	-0.0152311038501	900.428449816	218.471197145	1469.42305896	350.523411995	-2.8384784096	-0.0494508433728
900.456380204	256.385637665	1532.84201787	376.0	3.82853762847	0.093206785494	0.0167819203266	972.888805391	312.084577493	1591.52745131	306.554068424	-2.13763355741	-0.0372410027423
900.456380204	256.385637665	1532.84201787	376.0	13.7899694945	0.309680069497	0.0557580247564	1078.24655766	223.473983429	1744.22046453	442.499923449	-1.69286504687	-0.0294924224194
900.456380204	256.385637665	1532.84201787	376.0	-2.08415427048	-0.0557111884401	-0.0100308225495	911.81619834	226.964579452	1500.89522549	362.114447702	-2.64339752906	-0.0460522217606
900.456380204	256.385637665	1532.84201787	376.0	-13.3835345215	-0.498756501693	-0.0898013146728	744.40526953	296.869460302	1327.69357725	286.418847416	-3.19904218755	-0.0557324422917
900.456380204	256.385637665	1532.84201787	376.0	-7.87424621196	-0.116342757506	-0.0209475616684	888.804541678	197.952603053	1412.14226334	325.38511861	-3.25678454046	-0.0567384066282
900.456380204	256.385637665	1532.84201787	376.0	-15.1121856645	-0.707090219	-0.127311886748	677.690123773	255.394602416	1301.19608619	368.111359997	-3.12503671803	-0.0544431483978
900.456380204	256.385637665	1532.84201787	376.0	14.0890121522	0.412309282413	0.0742364570423	1122.43628533	294.979861853	1748.80431604	331.388168856	-1.57646634631	-0.0274645704931
900.456380204	256.385637665	1532.84201787	376.0	9.14678286198	0.307679466109	0.0553978152879	1074.01800383	298.41137977	1673.04774886	300.618365264	-1.98237776991	-0.0345361980821
900.456380204	256.385637665	1532.84201787	376.0	-8.51841611933	-0.226853001626	-0.0408449768862	843.205360569	255.309753792	1402.26815634	303.753041974	-3.0800702602	-0.0536597606306
900.456380204	256.385637665	1532.84201787	376.0	-5.81971863824	-0.22121311425	-0.0398295128285	845.128930906	233.650925445	1443.63492526	364.855068909	-2.77607776515	-0.0483637241314
900.456380204	256.385637665	1532.84201787	376.0	2.36311885876	-0.104063542051	-0.0187366838406	889.599737573	248.774535142	1569.06489667	430.690623954	-2.10076397386	-0.0365986755028
900.456380204	256.385637665	1532.84201787	376.0	-4.7982202307	-0.292200523284	-0.0526108252221	817.560400051	230.958491275	1459.29288206	410.773990737	-2.599189269	-0.045282043014
900.456380204	256.385637665	1532.84201787	376.0	-12.8898226402	-0.533864151145	-0.0961224614954	733.115532934	255.952601382	1335.26140041	346.193266094	-3.0846320838	-0.0537392349094
900.456380204	256.385637665	1532.84201787	376.0	8.88404117781	0.0965886412984	0.0173908248647	973.311550915	304.807298655	1669.02033393	390.901484358	-1.57324993205	-0.0274085354016
900.456380204	256.385637665	1532.84201787	376.0	-13.5229191967	-0.605840068895	-0.109081755292	709.8257535	233.316530649	1325.55703038	382.41474623	-3.11806150091	-0.0543216289358
900.456380204	256.385637665	1532.84201787	376.0	-5.77748212118	-0.515391511529	-0.0927964550827	737.534599746	250.801176301	1444.28234434	455.946568295	-2.44971976579	-0.0426780447001
900.456380204	256.385637665	1532.84201787	376.0	1.01428192727	-0.189482417331	-0.0341163877081	855.063170661	260.073864493	1548.38935743	433.252322276	-2.09472916767	-0.0364935395064
900.456380204	256.385637665	1532.84201787	376.0	-0.604578605354	-0.193088221008	-0.0347656141534	854.5275904	241.352975615	1523.57478298	427.694216961	-2.29289137979	-0.0399458428534
900.456380204	256.385637665	1532.84201787	376.0	-7.09560684019	-0.639514670303	-0.115144881221	696.727653476	268.642343908	1424.0775748	458.707577416	-2.41433123287	-0.0420615197364
900.456380204	256.385637665	1532.84201787	376.0	-8.59832711515	-0.592045906561	-0.106598110652	712.496590161	266.389474657	1401.04324701	422.157182197	-2.56779287223	-0.0447350674604
900.456380204	256.385637665	1532.84201787	376.0	-1.17426420347	-0.287714500529	-0.0518031149673	817.248088379	278.282944884	1514.84240276	419.311369495	-2.1270870897	-0.037057266371
900.456380204	256.385637665	1532.84201787	376.0	12.5744321139	0.322255050868	0.0580221553597	1078.33672986	308.034073904	1725.58819682	339.21739306	-1.55537646383	-0.0270971509378
900.456380204	256.385637665	1532.84201787	376.0	-6.48560077717	-0.145069990528	-0.0261199118704	874.750530365	271.910290538	1433.42800405	286.767183143	-2.99429099035	-0.052165348264
900.456380204	256.385637665	1532.84201787	376.0	-6.4315275033	-0.591381254216	-0.106478439722	711.908046384	281.519292377	1434.25686191	440.829523147	-2.33256772358	-0.040637068355
900.456380204	256.385637665	1532.84201787	376.0	-7.41650510977	-0.295362633382	-0.0531801644549	816.200144139	274.391788963	1419.15871129	328.566778187	-2.77877212855	-0.0484106642604
900.456380204	256.385637665	1532.84201787	376.0	-7.22138321268	-0.375777536848	-0.0676589011249	785.643300398	313.096630485	1422.14962171	323.409690831	-2.57191431298	-0.0448068695642
900.456380204	256.385637665	1532.84201787	376.0	-11.0746663233	-0.611678399164	-0.110132949075	707.51033518	218.551213282	1363.08487913	437.023330665	-2.94374881712	-0.0512848225979
900.456380204	256.385637665	1532.84201787	376.0	10.7271548074	0.210974429349	0.0379860333722	1026.74176934	297.096640525	1697.27235408	373.433944216	-1.5869482453	-0.0276471819739
900.456380204	256.385637665	1532.84201787	376.0	-2.59863530265	0.00424018977944	0.000763447925718	937.246018625	248.902986951	1493.00904406	306.860038483	-2.81138264668	-0.048978791754
900.456380204	256.385637665	1532.84201787	376.0	10.1242131788	0.0206435649493	0.00371688241795	939.337816829	292.85231946	1688.03021145	455.840075164	-1.43248200456	-0.0249561324836
900.456380204	256.385637665	1532.84201787	376.0	-9.96178627655	-0.475330368207	-0.0855834296376	753.257201352	200.419991702	1380.14357209	426.466379038	-3.00508491117	-0.052353395665
900.456380204	256.385637665	1532.84201787	376.0	-0.808328805564	-0.339837569389	-0.0611878951007	797.341863035	296.356348729	1520.4516143	426.753402531	-1.98810440308	-0.0346359652104
900.456380204	256.385637665	1532.84201787	376.0	-15.8746233615	-0.638905270028	-0.115035158449	698.715044299	297.446980886	1289.50912081	293.347095621	-3.28138254611	-0.0571669433119
900.456380204	256.385637665	1532.84201787	376.0	15.3420482816	0.383327603616	0.0690182937732	1105.99437402	309.883523589	1768.01138033	352.133482725	-1.34154538592	-0.0233718708349
900.456380204	256.385637665	1532.84201787	376.0	7.42528689023	-0.0392078393081	-0.00705938770401	913.986392238	300.800289804	1646.65993527	431.873253228	-1.55783873871	-0.0271400477128
900.456380204	256.385637665	1532.84201787	376.0	1.53648487806	-0.0406250873763	-0.0073145638056	915.641207234	282.491717436	1556.39390368	358.260979009	-2.16475070848	-0.0377134269771
900.456380204	256.385637665	1532.84201787	376.0	10.2286889583	0.334865490806	0.0602926702928	1092.63051828	218.11669633	1689.6316601	378.884445488	-2.0553614407	-0.0358076906045
900.456380204	256.385637665	1532.84201787	376.0	8.99853512153	0.218043981812	0.0392589092208	1032.29236705	260.116927824	1670.7753452	378.366050329	-1.87012063025	-0.0325804987849
900.456380204	256.385637665	1532.84201787	376.0	-14.5098012515	-0.650466293549	-0.117116725522	695.079835118	272.798708309	1310.42968758	342.551144151	-3.09065624937	-0.053844185529
900.456380204	256.385637665	1532.84201787	376.0	6.62949230515	0.106781911176	0.0192261273273	980.480904295	253.281627579	1634.46166149	400.69912962	-1.95088687404	-0.0339875762028
900.456380204	256.385637665	1532.84201787	376.0	1.38286224552	0.0292068698754	0.0052587090161	945.87432696	286.552791082	1554.03911142	321.611993376	-2.31958720124	-0.0404109268508
900.456380204	256.385637665	1532.84201787	376.0	9.89507667536	0.339267711858	0.0610852920163	1086.7848351	313.389556009	1684.51791085	284.343519742	-1.9473062875	-0.0339251966463
900.456380204	256.385637665	1532.84201787	376.0	3.38793400375	0.220721846431	0.0397410598543	1037.54362443	203.826966122	1584.77369382	343.403103265	-2.60024324574	-0.0453004049781
900.456380204	256.385637665	1532.84201787	376.0	13.0795023325	0.399991399001	0.0720186170329	1117.68888576	288.336631503	1733.33012535	327.304608089	-1.69086368969	-0.0294575555696
900.456380204	256.385637665	1532.84201787	376.0	10.6078604777	0.265094767025	0.0477304225829	1055.30933428	253.637699681	1695.44376047	386.496726506	-1.80509365198	-0.0314476245989
900.456380204	256.385637665	1532.84201787	376.0	9.71345586288	0.153692418002	0.0276723835077	1000.4693551	279.633871565	1681.73395072	401.630724053	-1.65049287034	-0.0287542311906
900.456380204	256.385637665	1532.84201787	376.0	-18.0222285175	-0.702189875183	-0.126429577815	679.597046133	278.255387401	1256.5897266	298.737293064	-3.47307418801	-0.0605065189549
900.456380204	256.385637665	1532.84201787	376.0	-10.4544904041	-0.390125078132	-0.0702421818747	783.032091925	228.704809091	1372.5911962	360.854295185	-3.05410543847	-0.05320741182
900.456380204	256.385637665	1532.84201787	376.0	-14.3982252272	-0.617126026403	-0.111113796616	705.004499046	317.158230951	1312.13997176	289.977241762	-3.11198924496	-0.0542158405045
900.456380204	256.385637665	1532.84201787	376.0	-9.68928069665	-0.635355678405	-0.114396053008	698.78923581	264.850684964	1384.32065212	420.680731347	-2.63766005126	-0.0459522657013
900.456380204	256.385637665	1532.84201787	376.0	8.77841116139	0.18407927988	0.0331435505726	1013.45190383	317.770990019	1667.40119265	336.178298803	-1.7082967863	-0.029761268054
900.456380204	256.385637665	1532.84201787	376.0	-10.2971224195	-0.577877200236	-0.104047029211	717.8164602	253.128472946	1375.00339879	404.058465645	-2.77404788586	-0.0483283603808
900.456380204	256.385637665	1532.84201787	376.0	-9.61910618322	-0.28525655286	-0.0513605604717	821.972514897	211.704548608	1385.39631655	351.719253044	-3.14388012541	-0.0547714307563
900.456380204	256.385637665	1532.84201787	376.0	-9.90656872395	-0.617594342841	-0.111198117184	704.351555043	278.110891072	1380.98996994	398.527523825	-2.62529492489	-0.0457368453814
900.456380204	256.385637665	1532.84201787	376.0	-8.97972804831	-0.28638609294	-0.0515639346309	821.633038708	198.003614883	1395.19697325	375.560319663	-3.10069116532	-0.0540190098488
900.456380204	256.385637665	1532.84201787	376.0	-12.9361079282	-0.5198230334	-0.0935943524308	738.894589629	195.203955535	1334.55192007	400.453374904	-3.25177929725	-0.0566512072692
900.456380204	256.385637665	1532.84201787	376.0	-1.9272426051	-0.303224199756	-0.054595642736	811.898073328	265.101775969	1503.30043343	426.300584136	-2.22441650155	-0.0387529007239
900.456380204	256.385637665	1532.84201787	376.0	-14.6900812384	-0.602886286819	-0.108549925607	710.526584055	268.19903691	1307.66628019	328.940659223	-3.18787894594	-0.0555379607306
900.456380204	256.385637665	1532.84201787	376.0	-0.416898309927	-0.0426058547392	-0.00767120178956	916.74650152	233.366494084	1526.4516254	376.338629799	-2.47419367536	-0.0431044194313
900.456380204	256.385637665	1532.84201787	376.0	3.01059519959	0.0192929611705	0.00347370564827	943.091551852	218.009769436	1578.98968608	417.888364789	-2.27793240209	-0.0396852334859
900.456380204	256.385637665	1532.84201787	376.0	6.84770833932	0.387070870864	0.0696922705913	1121.96539438	201.558754225	1637.80656856	314.282419947	-2.59245915094	-0.0451647935703
900.456380204	256.385637665	1532.84201787	376.0	3.41420661372	0.131736530743	0.0237192169144	991.961118489	280.822832611	1585.17641142	312.392460321	-2.30715791042	-0.0401943886833
900.456380204	256.385637665	1532.84201787	376.0	-3.68495675039	0.104888457484	0.0188852102059	984.129367022	210.158345754	1476.35745246	282.069739683	-3.25082705116	-0.0566346176161
900.456380204	256.385637665	1532.84201787	376.0	-8.40672087804	-0.0793565310859	-0.0142881762848	904.386734595	199.480899647	1403.98026793	300.112633683	-3.41803324554	-0.0595476175181
900.456380204	256.385637665	1532.84201787	376.0	20.0126822993	0.416080229327	0.0749154175958	1122.86415309	282.424499796	1839.60482106	434.316168174	-1.0496065243	-0.0182858279495
900.456380204	256.385637665	1532.84201787	376.0	-10.3999228602	-0.57423233746	-0.103390770158	718.375256038	293.431620118	1373.42763044	361.620754286	-2.67919427591	-0.0466758584653
900.456380204	256.385637665	1532.84201787	376.0	-7.09179386636	-0.231058059389	-0.0416020992779	841.181223039	254.538317156	1424.13602167	328.41648147	-2.87773583546	-0.0501347706526
900.456380204	256.385637665	1532.84201787	376.0	-2.91931625094	-0.0394771990179	-0.0071078860313	917.365728243	283.104819645	1488.09351174	287.622963853	-2.75123204663	-0.0479308718925
900.456380204	256.385637665	1532.84201787	376.0	3.31304530699	0.0218525979686	0.00393456931375	942.362786961	277.938738162	1583.62576841	363.324243283	-2.08760454082	-0.0363694170875
900.456380204	256.385637665	1532.84201787	376.0	13.9353152978	0.227591765435	0.040977991616	1034.50782666	282.605805008	1746.44838608	429.334754407	-1.36584875273	-0.0237952744378
900.456380204	256.385637665	1532.84201787	376.0	10.0583923481	0.0322252536921	0.00580217027225	944.559631455	289.860860083	1687.0212821	452.600790565	-1.45871227721	-0.0254131058747
900.456380204	256.385637665	1532.84201787	376.0	-9.27023230465	-0.39545094094	-0.0712011056788	779.14192047	311.725384832	1390.74400195	299.876696648	-2.81605253338	-0.0490601486652
900.456380204	256.385637665	1532.84201787	376.0	0.198276887239	0.0590807138698	0.0106375069985	959.922386961	274.316656379	1535.88128931	301.642245969	-2.56223133797	-0.0446381766197
900.456380204	256.385637665	1532.84201787	376.0	4.9340498654	0.152069240935	0.0273801298046	1002.7520517	236.188459652	1608.47320739	369.532696034	-2.23185430854	-0.0388824792429
900.456380204	256.385637665	1532.84201787	376.0	7.67177502136	0.101838877109	0.0183361319966	975.795515655	311.526943091	1650.43820891	363.115750168	-1.68639410227	-0.0293796881929
900.456380204	256.385637665	1532.84201787	376.0	-3.9308938738	-0.257868479763	-0.0464293265688	830.484911022	227.206704355	1472.58762489	414.896009517	-2.56720036666	-0.0447247450638
900.456380204	256.385637665	1532.84201787	376.0	3.71143221944	-0.0400952705613	-0.00721917006866	916.772069112	225.483866072	1589.73241039	447.476475209	-2.13781325397	-0.0372441333444
900.456380204	256.385637665	1532.84201787	376.0	18.1320023652	0.393579277076	0.0708641118249	1118.2459188	228.678664402	1810.7769688	463.852385599	-1.41980783628	-0.0247353281582
900.456380204	256.385637665	1532.84201787	376.0	-13.9399743599	-0.612349636885	-0.110253805705	707.142027753	275.281105836	1319.1642336	336.741100011	-3.07139085118	-0.0535085514143
900.456380204	256.385637665	1532.84201787	376.0	7.54324105642	0.327554551756	0.0589763326892	1088.46440723	241.027676482	1648.46798629	318.97590258	-2.30265471963	-0.040115935882
900.456380204	256.385637665	1532.84201787	376.0	5.87137012494	-0.146152371906	-0.0263147950858	870.355360743	287.955643784	1622.84084617	464.529841642	-1.64515295725	-0.0286612013457
900.456380204	256.385637665	1532.84201787	376.0	13.8078365176	0.378181336535	0.0680917062541	1105.36654499	300.187710397	1744.49433777	338.940082389	-1.53340862805	-0.0267144360287
900.456380204	256.385637665	1532.84201787	376.0	-0.191154893558	-0.148282047529	-0.0266982440636	872.948320775	216.986556131	1529.91191534	439.977038435	-2.38764298709	-0.0415965677193
900.456380204	256.385637665	1532.84201787	376.0	18.8485062844	0.391095884785	0.0704169760146	1111.98006086	274.698152347	1821.75984194	435.081628725	-1.15633868748	-0.0201452733011
900.456380204	256.385637665	1532.84201787	376.0	-4.04227597681	-0.47365945957	-0.0852825818454	751.020915496	270.088480569	1470.88031322	449.770917154	-2.25904164914	-0.0393561262917
900.456380204	256.385637665	1532.84201787	376.0	-2.07751411824	-0.203558304946	-0.0366507571023	849.569822484	294.970657083	1500.99700854	356.456528971	-2.2719842763	-0.039581607601
900.456380204	256.385637665	1532.84201787	376.0	-7.32637853072	-0.263701486702	-0.0474795618837	828.705372163	251.508548171	1420.54020936	340.326289028	-2.84985067961	-0.0496489665438
900.456380204	256.385637665	1532.84201787	376.0	11.067611253	0.235256380917	0.0423580088075	1040.41640137	252.576727174	1702.49101353	409.497884986	-1.72415653431	-0.0300375702841
900.456380204	256.385637665	1532.84201787	376.0	-0.295424438687	-0.284244171404	-0.0511782807713	818.901621841	249.706575363	1528.31362794	459.705430738	-2.17130251671	-0.0378275699775
900.456380204	256.385637665	1532.84201787	376.0	21.0638331772	0.414965339192	0.0747146811653	1119.12563145	305.168842745	1855.71730338	431.422829187	-0.861685709753	-0.015011946163
900.456380204	256.385637665	1532.84201787	376.0	-6.25234390993	-0.141562032992	-0.0254883026634	877.423860386	220.04465707	1437.00346332	339.534945861	-2.98121488556	-0.0519375415602
900.456380204	256.385637665	1532.84201787	376.0	5.62054133737	0.333707024764	0.0600840880022	1093.96229788	205.961430119	1618.99603712	319.072309122	-2.60173421039	-0.045326379972
900.456380204	256.385637665	1532.84201787	376.0	1.87830655454	-0.177424410534	-0.0319453385909	859.048354938	284.146654067	1561.63348996	418.438480956	-1.94710792103	-0.0339217407845
900.456380204	256.385637665	1532.84201787	376.0	-9.26466414431	-0.0556941253945	-0.0100277503411	914.838262512	193.647214244	1390.82935305	282.343876295	-3.61251628354	-0.0629358237551
900.456380204	256.385637665	1532.84201787	376.0	-14.9805365276	-0.54067852035	-0.0973493914927	732.286030838	202.501184033	1303.21405947	368.426844601	-3.41531743928	-0.0595003038202
900.456380204	256.385637665	1532.84201787	376.0	4.15805298734	0.0499867057254	0.00900012706615	953.132995846	319.205491739	1596.57840118	324.239913599	-1.98252076131	-0.0345386892214
900.456380204	256.385637665	1532.84201787	376.0	12.1588009771	0.251912091674	0.0453568764267	1050.34466059	201.148821236	1719.21722812	467.72374629	-1.85508073335	-0.032318479675
900.456380204	256.385637665	1532.84201787	376.0	-3.12950708488	-0.245235874969	-0.0441548208442	834.362652862	262.946775573	1484.87161832	387.562189885	-2.39727290546	-0.0417643363321
900.456380204	256.385637665	1532.84201787	376.0	4.03327705787	0.258668334095	0.0465733406724	1056.34725866	200.197657722	1594.66578331	338.120866927	-2.61565228212	-0.0455688550892
900.456380204	256.385637665	1532.84201787	376.0	-2.73925600903	0.0170258532369	0.00306551192598	944.236280027	204.238226903	1490.85355079	342.379043856	-2.88974516008	-0.0503439923359
900.456380204	256.385637665	1532.84201787	376.0	10.1413867996	0.350544705734	0.0631157194336	1093.80499772	298.867763022	1688.29345593	295.62069519	-1.9523421916	-0.0340129301673
900.456380204	256.385637665	1532.84201787	376.0	4.54948341362	0.155763411297	0.0280452667082	1002.03309106	300.133896546	1602.57841123	300.411423625	-2.20925100654	-0.0384886934937
900.456380204	256.385637665	1532.84201787	376.0	3.31530444063	0.107781731504	0.0194061453913	982.054578139	249.92568477	1583.66039736	351.680134446	-2.29848822745	-0.0400433489102
900.456380204	256.385637665	1532.84201787	376.0	-17.5753110043	-0.526582904725	-0.094811470062	737.511461129	216.378108204	1263.44026602	309.550696692	-3.73684114573	-0.0651017621207
900.456380204	256.385637665	1532.84201787	376.0	11.1152414967	0.001938611644	0.000349047829313	930.09542017	317.537671432	1703.22110992	455.588018316	-1.24252784283	-0.0216468265302
900.456380204	256.385637665	1532.84201787	376.0	-8.98300674201	-0.294708598488	-0.0530624052013	816.914273435	272.866635711	1395.14671606	305.365806913	-2.9924076129	-0.0521325368102
900.456380204	256.385637665	1532.84201787	376.0	4.506578064	0.26061491029	0.0469238225224	1057.08310604	202.621076906	1601.92074	342.21655706	-2.5603298738	-0.0446050500661
900.456380204	256.385637665	1532.84201787	376.0	-11.3889652943	-0.494796781392	-0.0890883653929	744.916328315	313.656824739	1358.26717244	299.694019383	-2.91388510293	-0.0507645488316
900.456380204	256.385637665	1532.84201787	376.0	-15.3680222777	-0.666025705527	-0.119918204092	690.097829519	289.182299952	1297.27451508	317.99438561	-3.15937273903	-0.0550413369169
900.456380204	256.385637665	1532.84201787	376.0	8.16066893898	0.0320384737591	0.00576854046797	944.640924671	302.444852332	1657.93218031	410.846403303	-1.5643279807	-0.0272531007091
900.456380204	256.385637665	1532.84201787	376.0	9.29675327345	0.156912077688	0.0282520845675	1002.4248968	271.525349669	1675.34655834	401.396311878	-1.71817958447	-0.0299334422382
900.456380204	256.385637665	1532.84201787	376.0	15.9094215777	0.375536469111	0.0676154967791	1113.20685569	196.828224631	1776.70831661	466.673236287	-1.70872772757	-0.0297687757417
900.456380204	256.385637665	1532.84201787	376.0	-6.06400641748	-0.150034638062	-0.0270137987148	874.40884422	198.744065745	1439.89037954	366.737469571	-2.9811458576	-0.0519363389826
900.456380204	256.385637665	1532.84201787	376.0	5.30526347052	0.00417056406694	0.00075091178735	933.910308774	281.434442115	1614.1633255	398.818574615	-1.8535935183	-0.0322925700052
900.456380204	256.385637665	1532.84201787	376.0	11.7820668502	0.325505774734	0.058607449538	1086.30625385	239.013623851	1713.44248912	388.122611423	-1.82907016845	-0.0318653339451
900.456380204	256.385637665	1532.84201787	376.0	-8.59432777691	-0.627309487678	-0.112947333035	701.218175669	256.554290943	1401.10455055	443.33208394	-2.5850758128	-0.045036163986
900.456380204	256.385637665	1532.84201787	376.0	14.6553119404	0.217253238525	0.0391165355645	1027.82487281	313.441908593	1757.48479714	416.218015742	-1.17857807533	-0.0205327190824
900.456380204	256.385637665	1532.84201787	376.0	0.712116876648	0.0624887561089	0.011251126415	961.597692615	266.19762863	1543.75764457	315.962323326	-2.50105218555	-0.0435723377274
900.456380204	256.385637665	1532.84201787	376.0	8.56050566806	0.255406825323	0.0459861046675	1053.07482024	206.076622081	1664.06104569	404.909603372	-2.12504216928	-0.0370216405797
900.456380204	256.385637665	1532.84201787	376.0	5.94495430337	0.144219710557	0.0259668186094	995.881614591	309.245822449	1623.96877537	318.841338334	-1.98295110318	-0.0345461864665
900.456380204	256.385637665	1532.84201787	376.0	-2.16226894411	0.165211609915	0.029746418782	1012.41509931	199.910238742	1499.69785095	287.372512906	-3.20074241162	-0.0557620629202
900.456380204	256.385637665	1532.84201787	376.0	4.16639638274	0.186215628221	0.0335282009761	1018.88668695	246.012812369	1596.70629226	331.806792933	-2.37249331369	-0.041332636127
900.456380204	256.385637665	1532.84201787	376.0	-1.49955795032	-0.286320322954	-0.0515520927177	817.393315205	300.229973421	1509.85616352	392.232874899	-2.08796652289	-0.0363757233953
900.456380204	256.385637665	1532.84201787	376.0	20.4801746888	0.410342141354	0.0738822724801	1118.30762724	295.302545425	1846.77074083	433.160568168	-0.950064126045	-0.0165516398266
900.456380204	256.385637665	1532.84201787	376.0	-3.38641180689	-0.21281399245	-0.0383172474703	847.497817079	243.625506214	1480.9336748	389.810351502	-2.51416805791	-0.0438008372459
900.456380204	256.385637665	1532.84201787	376.0	3.26184996425	0.154449027302	0.0278086113255	1004.2944512	238.509413931	1582.84102468	340.037159549	-2.4195256216	-0.0421520143136
900.456380204	256.385637665	1532.84201787	376.0	4.40560247542	-0.122645679051	-0.0220824053026	879.742972741	311.318070904	1600.37294375	409.311900107	-1.69216089006	-0.0294801548792
900.456380204	256.385637665	1532.84201787	376.0	8.18432309074	0.0271373156245	0.00488608491618	943.204181769	279.259679537	1658.29476108	435.830899776	-1.63996222893	-0.0285707705389
900.456380204	256.385637665	1532.84201787	376.0	-13.0395874771	-0.678220082115	-0.122113806647	686.079615411	262.285715521	1332.96574206	384.600411132	-2.9215420773	-0.0508979455975
900.456380204	256.385637665	1532.84201787	376.0	-18.9702107442	-0.673640771592	-0.12128929989	689.498726357	233.270762837	1242.0586567	319.289167509	-3.66573312393	-0.0638629464099
900.456380204	256.385637665	1532.84201787	376.0	1.9610679291	0.0730602763016	0.0131545330035	964.502321511	306.625401343	1562.90209109	291.774368232	-2.3517570682	-0.0409713774948
900.456380204	256.385637665	1532.84201787	376.0	1.99598566608	0.172179844217	0.0310010522538	1012.79194685	245.865949424	1563.43732483	304.779428552	-2.62363911283	-0.0457079984813
900.456380204	256.385637665	1532.84201787	376.0	-1.51042793288	-0.419564713673	-0.0755428004453	769.126815195	277.145932415	1509.68954386	463.416796254	-2.06946584531	-0.0360534119392
900.456380204	256.385637665	1532.84201787	376.0	-2.78447033314	-0.254503991508	-0.0458235490651	830.222676466	284.232579484	1490.16048663	375.705230679	-2.29637147516	-0.0400064716928
900.456380204	256.385637665	1532.84201787	376.0	11.2730394089	0.228883166806	0.0412105089677	1034.28867905	316.87167325	1705.63990262	354.47955032	-1.51203508888	-0.0263420747192
900.456380204	256.385637665	1532.84201787	376.0	-15.7493087313	-0.506270396878	-0.0911541946125	744.025238652	210.140142639	1291.42999611	337.264614821	-3.53529567245	-0.0615905169416
900.456380204	256.385637665	1532.84201787	376.0	-11.2147697851	-0.542799205988	-0.0977312218199	730.152483528	226.88041874	1360.9373144	403.904412128	-2.97204458156	-0.0517777801666
900.456380204	256.385637665	1532.84201787	376.0	14.1889898845	0.377509942502	0.0679708214803	1105.22317884	297.230452708	1750.33681673	347.883185186	-1.49601763318	-0.0260630249683
900.456380204	256.385637665	1532.84201787	376.0	12.147620207	0.382018646951	0.0687826155836	1113.00541321	256.461002226	1719.04584457	349.579429135	-1.83920917759	-0.032041971735
900.456380204	256.385637665	1532.84201787	376.0	-1.61309459645	0.00724150327811	0.00130383566404	938.400396024	244.898593447	1508.11582611	324.816836636	-2.68715054485	-0.0468144694225
900.456380204	256.385637665	1532.84201787	376.0	-8.46057012246	-0.468234995373	-0.0843059048206	755.132866699	210.605422746	1403.15484408	437.416554636	-2.84774803975	-0.0496123351872
900.456380204	256.385637665	1532.84201787	376.0	10.8375722369	0.22069758684	0.039736691905	1035.26368086	201.225020875	1698.96487883	462.476177094	-1.9232522183	-0.0335061362074
900.456380204	256.385637665	1532.84201787	376.0	-8.17632214264	-0.464782881732	-0.0836843503298	755.604079082	248.232666634	1407.51191655	403.675170835	-2.69119348808	-0.0468849039736
900.456380204	256.385637665	1532.84201787	376.0	20.4029196393	0.40335799665	0.0726247743339	1117.81011725	268.685146487	1845.58654297	459.091279233	-1.07666524786	-0.0187572342832
900.456380204	256.385637665	1532.84201787	376.0	-4.28644096988	-0.308302878542	-0.0555100609547	811.443184223	226.070589643	1467.13764961	429.623875746	-2.55898448466	-0.0445816112309
900.456380204	256.385637665	1532.84201787	376.0	6.63895386085	0.269519231529	0.0485270492489	1058.81468841	250.288557822	1634.6066922	325.503445961	-2.26014405485	-0.039375331966
900.456380204	256.385637665	1532.84201787	376.0	-11.2763686191	-0.558599617289	-0.100576092418	724.32160353	261.279325279	1359.99310159	374.392172778	-2.86433233477	-0.0499012601876
900.456380204	256.385637665	1532.84201787	376.0	-9.19502348072	-0.411463652224	-0.0740842009766	775.2916421	213.698882595	1391.8968344	402.906309709	-2.94240612107	-0.0512614306806
900.456380204	256.385637665	1532.84201787	376.0	9.77600914609	0.207909398777	0.0374341733484	1028.64583108	220.544201504	1682.69279373	433.502761146	-1.91428731549	-0.0333499532315
900.456380204	256.385637665	1532.84201787	376.0	-6.37861817939	-0.40062295567	-0.0721323290727	777.143133093	280.444252512	1435.06787826	377.480492652	-2.4910455095	-0.0433980053919
900.456380204	256.385637665	1532.84201787	376.0	-6.65122664929	-0.496847366087	-0.0894575740164	743.635036116	276.950862121	1430.88922109	410.303322848	-2.43197833254	-0.0423689604972
900.456380204	256.385637665	1532.84201787	376.0	8.81130404819	0.372028897641	0.0669839570834	1107.05228791	278.41559532	1667.90538864	282.437505411	-2.22517158323	-0.0387660554571
900.456380204	256.385637665	1532.84201787	376.0	12.834770966	0.346518945859	0.0623908797009	1098.70198486	200.826907472	1729.57878013	430.049887799	-1.89511470351	-0.0330159356013
900.456380204	256.385637665	1532.84201787	376.0	7.7397166192	-0.0149000872023	-0.00268276687114	925.589366513	256.633439418	1651.47964627	469.256840342	-1.73241774328	-0.0301814937854
900.456380204	256.385637665	1532.84201787	376.0	-2.75707307338	-0.153326607486	-0.0276065191729	870.286716796	274.712406809	1490.58044334	345.581319732	-2.46846144922	-0.0430045548645
900.456380204	256.385637665	1532.84201787	376.0	5.51742654322	0.149828210346	0.026976631319	1002.06304175	220.277762753	1617.41545023	395.074645722	-2.21141559715	-0.0385264041315
900.456380204	256.385637665	1532.84201787	376.0	2.65109666787	-0.0920881532743	-0.0165805101322	893.621255649	282.652481268	1573.47914153	397.205404612	-1.97578112425	-0.0344212739417
900.456380204	256.385637665	1532.84201787	376.0	4.68643434189	0.146605260015	0.0263963377774	999.888950897	246.063070637	1604.6776526	358.725631068	-2.2276382588	-0.0388090288989
900.456380204	256.385637665	1532.84201787	376.0	1.6235316521	-0.251092133624	-0.0452092426402	830.080575758	293.305747381	1557.72819321	434.341870067	-1.87098990269	-0.0325956429039
900.456380204	256.385637665	1532.84201787	376.0	8.51164360956	0.0106593370363	0.00191921804759	934.990439729	307.270495503	1663.31206753	421.051132296	-1.49414358018	-0.0260303759614
900.456380204	256.385637665	1532.84201787	376.0	7.31393069641	0.338935309364	0.0610254428095	1095.88487604	212.444444588	1644.95302074	336.623700116	-2.3949358908	-0.041723621791
900.456380204	256.385637665	1532.84201787	376.0	4.17844402197	-0.0955383379842	-0.017201717318	891.8472997	278.497157111	1596.89096353	426.54650672	-1.85170127744	-0.0322596041366
900.456380204	256.385637665	1532.84201787	376.0	-1.84931109722	-0.358588376305	-0.0645639856509	791.722582634	247.065985816	1504.49500033	465.706431879	-2.2555942991	-0.0392960679286
900.456380204	256.385637665	1532.84201787	376.0	-8.5851020568	-0.454860688956	-0.0818978554116	758.552653921	282.273692111	1401.24596627	360.419620233	-2.65344087863	-0.0462271930074
900.456380204	256.385637665	1532.84201787	376.0	-1.60609413965	-0.271993842418	-0.0489726039644	822.674846893	308.041486309	1508.22313205	377.506798848	-2.09489317964	-0.0364963968578
900.456380204	256.385637665	1532.84201787	376.0	0.348111359885	-0.10348655309	-0.0186327967392	889.218446214	295.182864111	1538.17801506	353.776704738	-2.16555979054	-0.0377275224832
900.456380204	256.385637665	1532.84201787	376.0	-2.69542333413	-0.0258774109488	-0.00465923855758	925.369919348	206.101265607	1491.52543644	360.054251489	-2.80112796178	-0.048800138707
900.456380204	256.385637665	1532.84201787	376.0	-13.2551480643	-0.520891488508	-0.0937867282153	737.343615672	270.026291119	1329.66153881	322.291632017	-3.13423250515	-0.0546033537483
900.456380204	256.385637665	1532.84201787	376.0	-15.4294418964	-0.612306993792	-0.110246127798	708.349338172	225.582610188	1296.33304936	362.401100998	-3.33047772265	-0.0580222599765
900.456380204	256.385637665	1532.84201787	376.0	15.2893919439	0.358345160301	0.0645201945086	1104.15527437	200.447919573	1767.20424186	462.601047923	-1.72277388402	-0.0300134823
900.456380204	256.385637665	1532.84201787	376.0	5.11419893842	0.164065213109	0.0295400095623	1005.31558611	310.083766892	1611.23460807	295.835255073	-2.15111803146	-0.0374759238931
900.456380204	256.385637665	1532.84201787	376.0	15.9157489663	0.325278314045	0.0585664951468	1085.6917955	221.645113228	1776.80530548	469.468396752	-1.55946309959	-0.0271683466828
900.456380204	256.385637665	1532.84201787	376.0	-12.805404719	-0.595848240978	-0.107282722538	713.210831707	213.46775021	1336.55539378	409.876811861	-3.11946863459	-0.0543461434597
900.456380204	256.385637665	1532.84201787	376.0	-17.4834258988	-0.510358941982	-0.0918903388517	742.605838144	238.830021816	1264.84871953	283.412859569	-3.76668406254	-0.0656216735635
900.456380204	256.385637665	1532.84201787	376.0	-6.94355639498	-0.200765217698	-0.0361478605866	853.070600988	252.492923475	1426.40826791	320.84474345	-2.9213323543	-0.0508942918867
900.456380204	256.385637665	1532.84201787	376.0	-2.89237706052	-0.214986036258	-0.0387083248573	846.677897582	235.505059172	1488.50644697	406.323490217	-2.48970000395	-0.0433745645288
900.456380204	256.385637665	1532.84201787	376.0	4.17331537378	0.00772778450032	0.00139139079948	935.525152026	290.165528715	1596.81234946	371.121668716	-1.94639048604	-0.033909241917
900.456380204	256.385637665	1532.84201787	376.0	1.836781	-0.0957768755714	-0.0172446661094	891.90465127	298.038084212	1560.99696881	371.054233331	-2.01069991737	-0.0350296152852
900.456380204	256.385637665	1532.84201787	376.0	3.33083039313	0.141756773412	0.0255233657565	999.734019958	195.64496793	1583.89838568	388.519397791	-2.4761854133	-0.0431391186987
900.456380204	256.385637665	1532.84201787	376.0	-5.80475076615	-0.376408115251	-0.0677724370276	784.924201584	318.325040278	1443.86435909	340.615117231	-2.38756840767	-0.0415952684263
900.456380204	256.385637665	1532.84201787	376.0	-9.45740723013	-0.341146132782	-0.0614235024815	799.178027574	298.728396531	1387.87490604	289.96848194	-2.96419729641	-0.0516410678817
900.456380204	256.385637665	1532.84201787	376.0	10.5339799495	0.25627299065	0.0461420580933	1051.85869177	231.894082107	1694.31128869	410.558514815	-1.8674401845	-0.0325338011237
900.456380204	256.385637665	1532.84201787	376.0	16.426632636	0.255634784903	0.0460271488843	1047.36760929	281.790098014	1784.63634504	455.478637736	-1.20365132996	-0.0209695353651
900.456380204	256.385637665	1532.84201787	376.0	1.60177128052	-0.208740010313	-0.0375837252994	846.919424074	276.288084056	1557.39464109	434.187132957	-1.97078588295	-0.0343342488318
900.456380204	256.385637665	1532.84201787	376.0	2.13500810038	-0.248593313567	-0.0447593290542	831.253033236	276.937499847	1565.56831912	457.377786034	-1.89906902172	-0.0330848261623
900.456380204	256.385637665	1532.84201787	376.0	16.6361809885	0.381099996519	0.0686172121928	1111.99906679	237.866958539	1787.84839023	437.982364901	-1.47999378204	-0.0257838637986
900.456380204	256.385637665	1532.84201787	376.0	-2.78899684019	-0.101956832893	-0.0183573699844	891.68791555	260.75310909	1490.09110243	337.650077786	-2.58725260047	-0.0450740871162
900.456380204	256.385637665	1532.84201787	376.0	-9.58334605081	-0.529730583012	-0.0953782108412	734.119041739	226.200528906	1385.94446288	425.624892239	-2.84099803088	-0.0494947392139
900.456380204	256.385637665	1532.84201787	376.0	-9.4754430082	-0.251137024982	-0.0452173253479	834.966958143	213.954366864	1387.59844606	338.677121053	-3.18033533405	-0.0554065389207
900.456380204	256.385637665	1532.84201787	376.0	1.5527120186	0.0417268693865	0.0075129401128	953.856083865	206.894332278	1556.64264011	395.892223964	-2.47080960697	-0.0430454635361
900.456380204	256.385637665	1532.84201787	376.0	15.1441550869	0.346868932971	0.0624538950254	1088.12104857	314.189097726	1764.97799029	362.667843996	-1.29385472822	-0.0225410231397
900.456380204	256.385637665	1532.84201787	376.0	4.33380483884	0.266982660186	0.0480703385283	1059.48269634	222.339640386	1599.27239941	317.450062681	-2.57692544828	-0.0448941715729
900.456380204	256.385637665	1532.84201787	376.0	-17.111708668	-0.678026393253	-0.122078932887	688.1740318	197.289947302	1270.54655743	385.082578329	-3.51023961781	-0.0611540003103
900.456380204	256.385637665	1532.84201787	376.0	5.92432027488	0.00574956913364	0.0010352123035	933.217835485	318.928899333	1623.65248832	371.505753498	-1.69438728862	-0.0295189423105
900.456380204	256.385637665	1532.84201787	376.0	-13.3860022322	-0.310539867131	-0.0559128316765	813.073045017	231.89424042	1327.65575114	282.688465704	-3.59695881258	-0.0626647876757
900.456380204	256.385637665	1532.84201787	376.0	-4.73114172597	-0.161100970937	-0.0290062965317	868.456214428	244.814673502	1460.32108957	347.050201639	-2.73052163039	-0.0475700632472
900.456380204	256.385637665	1532.84201787	376.0	13.8794007767	0.34657226074	0.0624004790673	1097.51291553	220.154927221	1745.5913048	427.923462047	-1.73726052111	-0.0302658627371
900.456380204	256.385637665	1532.84201787	376.0	-9.36334292423	-0.28717291976	-0.0517056031258	821.12539112	213.936732354	1389.31676325	354.254639776	-3.10785735191	-0.054143856305
900.456380204	256.385637665	1532.84201787	376.0	-8.4840464689	-0.196394601978	-0.0353609294163	855.234414969	252.529047056	1402.79498878	295.031526754	-3.14893372408	-0.0548594725449
900.456380204	256.385637665	1532.84201787	376.0	-9.61047081083	-0.291375707116	-0.0524623167295	819.405780796	223.541552897	1385.52868317	342.581349473	-3.1148355336	-0.0542654274147
900.456380204	256.385637665	1532.84201787	376.0	13.1109524366	0.294739481442	0.0530679656899	1069.08137321	261.955816194	1733.81220576	402.775016353	-1.5890467773	-0.0276837417649
900.456380204	256.385637665	1532.84201787	376.0	2.83475385234	0.0267503779599	0.00481641662944	946.618538266	212.145236689	1576.29431602	417.530541067	-2.32098262722	-0.040435237408
900.456380204	256.385637665	1532.84201787	376.0	-13.5899636494	-0.442067172991	-0.0795943775642	764.999810746	249.622875643	1324.52934484	309.906658449	-3.33459973888	-0.0580940721059
900.456380204	256.385637665	1532.84201787	376.0	-4.85940642096	-0.519523380762	-0.0935403998491	735.380201276	280.51921736	1458.35499443	442.455575794	-2.25358370535	-0.0392610401629
900.456380204	256.385637665	1532.84201787	376.0	4.44737051993	0.14551158254	0.026199420695	997.392305157	297.459352118	1601.01318189	306.161524614	-2.19565491426	-0.0382518277745
900.456380204	256.385637665	1532.84201787	376.0	13.2554250159	0.193319347514	0.0348072285764	1018.25067557	279.418596981	1736.02674216	438.357469611	-1.39836912324	-0.0243618314153
900.456380204	256.385637665	1532.84201787	376.0	5.14250377107	0.356076406071	0.06411170437	1106.00089768	201.685631352	1611.66847644	303.981947408	-2.73418678854	-0.0476339161767
900.456380204	256.385637665	1532.84201787	376.0	1.87347206028	-0.238982254004	-0.0430288537998	834.259305758	311.5070539	1561.5593848	415.793025144	-1.79500055319	-0.031271786641
900.456380204	256.385637665	1532.84201787	376.0	9.40921327726	0.30903144199	0.0556412391052	1073.32495869	309.216999974	1677.07039253	294.528433866	-1.93940376576	-0.0337875220516
900.456380204	256.385637665	1532.84201787	376.0	-10.6469960854	-0.436230704538	-0.0785435190021	764.945611912	316.545881535	1369.64038823	288.148894784	-2.93360676063	-0.0511081317183
900.456380204	256.385637665	1532.84201787	376.0	8.03725189316	0.0322127898942	0.00579992616028	946.203874853	255.666262364	1656.04039197	454.170254753	-1.7488980491	-0.0304686071272
900.456380204	256.385637665	1532.84201787	376.0	11.3381900295	0.371024197568	0.0668030604191	1106.77962311	267.63898441	1706.63855871	332.219951192	-1.8875799589	-0.0328846682736
900.456380204	256.385637665	1532.84201787	376.0	-2.57393390537	-0.462135913503	-0.0832077626041	753.924436013	307.814450291	1493.38767746	431.648791151	-2.00017079378	-0.0348461810763
900.456380204	256.385637665	1532.84201787	376.0	11.6066784492	0.335128957797	0.0603401076335	1090.73887865	250.555440575	1710.75406202	369.459742794	-1.82981751769	-0.0318783539667
900.456380204	256.385637665	1532.84201787	376.0	-2.62513156463	-0.289945138823	-0.0522047423159	816.849732471	276.791475658	1492.60289822	398.961690093	-2.25905060293	-0.0393562822809
900.456380204	256.385637665	1532.84201787	376.0	-8.11526767177	-0.4151965875	-0.0747563175189	772.850374007	257.897286885	1408.44778513	377.700124241	-2.70800901906	-0.0471778574749
900.456380204	256.385637665	1532.84201787	376.0	6.76473294302	0.236659670365	0.0426106716537	1044.52856777	199.772079519	1636.53468682	392.234039531	-2.28196196091	-0.039755434859
900.456380204	256.385637665	1532.84201787	376.0	1.12894022807	0.153525665436	0.0276423596392	1005.8207139	201.212199152	1550.14688804	343.113974986	-2.72209263791	-0.0474232166884
900.456380204	256.385637665	1532.84201787	376.0	0.201701302247	0.173956566731	0.0313209518781	1014.62657954	233.657430203	1535.93378018	287.649770434	-2.89031860362	-0.0503539826415
900.456380204	256.385637665	1532.84201787	376.0	-1.0934920422	-0.0598315562672	-0.0107726964831	908.874667698	260.311616211	1516.08051238	346.894228475	-2.46648470367	-0.0429701167887
900.456380204	256.385637665	1532.84201787	376.0	-20.6957613718	-0.655884810128	-0.118092331676	695.814333817	218.559923177	1215.60869164	301.23443465	-3.94271456746	-0.0686884070987
900.456380204	256.385637665	1532.84201787	376.0	-12.555228726	-0.522875738742	-0.0941439932917	735.631265711	316.71706022	1340.39019652	288.041870587	-3.0311632384	-0.0528077219234
900.456380204	256.385637665	1532.84201787	376.0	-3.70676343062	-0.400638555316	-0.0721351377954	776.991550819	249.00661476	1476.0231905	450.025024922	-2.36178972841	-0.0411461625158
900.456380204	256.385637665	1532.84201787	376.0	2.33577335464	-0.121190069564	-0.0218203222117	882.544194247	248.342696042	1568.64573329	437.758843003	-2.08979521115	-0.0364075820759
900.456380204	256.385637665	1532.84201787	376.0	-0.203871572887	-0.150266777671	-0.0270555955475	872.123323576	217.970619761	1529.71698874	439.623045401	-2.38329355098	-0.0415207935711
900.456380204	256.385637665	1532.84201787	376.0	8.69663947724	0.341009556364	0.0613989118408	1096.42906478	215.225245588	1666.14776192	354.493451554	-2.23484600592	-0.0389345994063
900.456380204	256.385637665	1532.84201787	376.0	11.8746629752	0.221625508391	0.0399037645645	1034.25025791	232.907475076	1714.86184143	447.704108446	-1.71695503996	-0.0299121087101
900.456380204	256.385637665	1532.84201787	376.0	15.6091750824	0.37058522426	0.0667240230932	1105.66212806	255.291684066	1772.10601217	411.152200045	-1.48345663411	-0.0258441922319
900.456380204	256.385637665	1532.84201787	376.0	-8.85625013206	-0.459008414896	-0.0826446551847	757.701945662	253.392168575	1397.08969464	385.995580401	-2.74599158168	-0.0478395745938
900.456380204	256.385637665	1532.84201787	376.0	-9.00638211236	-0.649565420822	-0.116954523014	693.256439126	316.596819172	1394.78840856	384.935150263	-2.39595909988	-0.0417414477332
900.456380204	256.385637665	1532.84201787	376.0	-0.226187481344	0.0189209480866	0.00340672453846	941.815366128	285.821615381	1529.37492112	301.737939607	-2.51466341071	-0.0438094670855
900.456380204	256.385637665	1532.84201787	376.0	-10.3888041019	-0.566816094349	-0.102055472515	721.988655977	222.596069417	1373.59806344	429.013338048	-2.89798336483	-0.0504875150668
900.456380204	256.385637665	1532.84201787	376.0	1.81245714371	0.123311941148	0.0222023660692	988.863844647	271.439377977	1560.62412252	300.3208999	-2.51025538456	-0.0437326722048
900.456380204	256.385637665	1532.84201787	376.0	17.9916392222	0.276664593351	0.049813574604	1053.17573104	317.669173474	1808.62542357	437.780519056	-0.944586394165	-0.0164562089576
900.456380204	256.385637665	1532.84201787	376.0	7.97064554139	0.0973953669171	0.0175360761464	974.30248463	295.16741023	1655.01942182	385.549526963	-1.68953741225	-0.0294344496907
900.456380204	256.385637665	1532.84201787	376.0	-17.9658158492	-0.591818249013	-0.106557120816	715.988354246	208.606658568	1257.45444368	332.859430865	-3.68415450226	-0.064183876346
900.456380204	256.385637665	1532.84201787	376.0	-0.0333128510207	-0.0424566677855	-0.00764434061676	916.556164523	238.5741037	1532.33138449	377.201116268	-2.4228275537	-0.0422095392631
900.456380204	256.385637665	1532.84201787	376.0	17.843793206	0.361846135243	0.0651505464967	1095.25344772	302.49060286	1806.35917771	408.615127134	-1.09552138929	-0.0190857384894
900.456380204	256.385637665	1532.84201787	376.0	-13.1134050531	-0.678960964204	-0.122247202774	686.515421831	218.799436928	1331.83423524	426.519376483	-3.07231744897	-0.053524694233
900.456380204	256.385637665	1532.84201787	376.0	8.56422322205	0.0988884445049	0.0178049053844	974.838507976	294.405061532	1664.11802992	394.874460413	-1.63731092885	-0.0285245806419
900.456380204	256.385637665	1532.84201787	376.0	15.1462545208	0.270283140731	0.0486645914172	1056.35808886	257.101975314	1765.0101713	451.550107126	-1.41589212505	-0.0246671101925
900.456380204	256.385637665	1532.84201787	376.0	-11.7149034545	-0.419565661693	-0.0755429711367	773.460610112	193.979231001	1353.27105537	385.831214254	-3.23335422154	-0.0563302129189
900.456380204	256.385637665	1532.84201787	376.0	-3.2356083924	-0.0227467799271	-0.00409556714568	925.810136018	244.803124062	1483.2452529	312.631992817	-2.83169177751	-0.0493326093644
900.456380204	256.385637665	1532.84201787	376.0	13.0772697817	0.298895263456	0.0538162159625	1073.99944202	197.913515889	1733.29590387	461.382945966	-1.84202254188	-0.0320909850501
900.456380204	256.385637665	1532.84201787	376.0	5.47817584227	-0.107687018054	-0.0193890921955	885.402806562	317.359756661	1616.81379899	414.051235769	-1.59412904778	-0.0277722830624
900.456380204	256.385637665	1532.84201787	376.0	-4.05716801215	-0.00725088556045	-0.00130552494787	933.389293788	223.985494832	1470.65204184	313.277253224	-2.9878438945	-0.0520530295209
900.456380204	256.385637665	1532.84201787	376.0	13.6241266739	0.401961899532	0.0723734064696	1119.40013415	280.193108912	1741.67835609	342.085113035	-1.64852033073	-0.028719866389
900.456380204	256.385637665	1532.84201787	376.0	1.43007677732	-0.0960157704467	-0.0172876792306	892.467110177	278.109824111	1554.7628356	384.185901312	-2.10043595612	-0.036592960908
900.456380204	256.385637665	1532.84201787	376.0	6.78099606717	0.0288862785991	0.00520098642403	943.413143928	309.634921349	1636.78397482	383.73590954	-1.66642759402	-0.0290318396171
900.456380204	256.385637665	1532.84201787	376.0	-2.65972205998	-0.245035298766	-0.0441187070158	834.22380252	266.698963961	1492.07268058	391.149914094	-2.34160809435	-0.0407945661036
900.456380204	256.385637665	1532.84201787	376.0	-7.01070865355	-0.046338773409	-0.00834331534191	917.445846831	220.60246008	1425.37892988	287.330622966	-3.31255524462	-0.0577100216833
900.456380204	256.385637665	1532.84201787	376.0	-1.66094961368	0.0160982053852	0.00289848854614	943.464261763	205.415911365	1507.3822843	358.502111167	-2.76211479294	-0.0481204667759
900.456380204	256.385637665	1532.84201787	376.0	-2.14671180146	0.0961218638405	0.0173067813901	979.271220048	220.992264634	1499.93631737	299.672832692	-2.99630680039	-0.0522004669058
900.456380204	256.385637665	1532.84201787	376.0	-10.9269293527	-0.321707771308	-0.0579236174483	808.154037855	234.392731474	1365.34945349	322.80268416	-3.21441905385	-0.0560003319486
900.456380204	256.385637665	1532.84201787	376.0	13.4298409802	0.209481716125	0.0377172697381	1027.20707957	248.789432853	1738.70026335	462.703750926	-1.52641996334	-0.0265926822882
900.456380204	256.385637665	1532.84201787	376.0	6.70634034323	-0.160357914648	-0.0288725089391	863.858830042	309.453435857	1635.63962051	462.327354613	-1.48415615078	-0.0258563789335
900.456380204	256.385637665	1532.84201787	376.0	3.19970577925	7.26477688717e-05	1.308026087e-05	934.763135575	210.279996222	1581.8884525	436.845320705	-2.27061254591	-0.0395577098591
900.456380204	256.385637665	1532.84201787	376.0	-6.33611856471	-0.37503106847	-0.0675244991844	787.255839844	233.17597242	1435.71933021	415.287517944	-2.65381281673	-0.0462336727654
900.456380204	256.385637665	1532.84201787	376.0	6.74288912299	-0.0280595222733	-0.00505212860521	919.123092803	295.070773865	1636.19985556	422.005988897	-1.64549370159	-0.0286671376583
900.456380204	256.385637665	1532.84201787	376.0	-3.32209183283	-0.497320970587	-0.0895428467027	742.489568742	282.145994186	1481.91959838	457.284035455	-2.14181032432	-0.0373137687165
900.456380204	256.385637665	1532.84201787	376.0	-2.17902851696	0.0363218989167	0.00653977294142	950.759104021	264.6165086	1499.44095318	284.065340558	-2.8483575708	-0.0496229541951
900.456380204	256.385637665	1532.84201787	376.0	-10.3834108848	-0.529832452919	-0.0953965525601	734.750504502	198.628029528	1373.68073294	440.302198908	-3.01305323086	-0.0524922165655
900.456380204	256.385637665	1532.84201787	376.0	-2.71910547492	-0.192518490439	-0.0346630339285	856.233832273	201.87846436	1491.16242664	433.050130007	-2.61177691852	-0.0455013400439
900.456380204	256.385637665	1532.84201787	376.0	20.4289612262	0.405000562402	0.0729205189778	1114.37249758	306.890369984	1845.98571936	424.722851801	-0.897416891842	-0.0156344406244
900.456380204	256.385637665	1532.84201787	376.0	6.26625824352	-0.0884967390977	-0.0159338745225	893.995259755	284.774678353	1628.89385717	450.123919066	-1.66909057744	-0.0290782330564
900.456380204	256.385637665	1532.84201787	376.0	-13.2899580184	-0.293710762598	-0.0528827444361	820.119508578	197.022197099	1329.12795721	311.986251529	-3.606775276	-0.062835806202
900.456380204	256.385637665	1532.84201787	376.0	9.55031921748	0.394386161024	0.0710093916139	1122.53119898	236.570930219	1679.23332368	320.131194473	-2.21970712631	-0.0386708558591
900.456380204	256.385637665	1532.84201787	376.0	-0.578594501139	-0.273097388783	-0.0491712979443	822.629387154	277.923761501	1523.97307824	423.419929588	-2.09044191767	-0.03641884874
900.456380204	256.385637665	1532.84201787	376.0	-10.6278471203	-0.46433384239	-0.0836035006104	755.765070792	284.401098282	1369.93391161	329.76774254	-2.87808845193	-0.0501409137967
900.456380204	256.385637665	1532.84201787	376.0	-8.68217429731	-0.518239250612	-0.0933091916837	736.424908699	303.911434123	1399.75800218	359.421659354	-2.53811852217	-0.0442180927208
900.456380204	256.385637665	1532.84201787	376.0	-3.16686119995	0.0257330963472	0.0046332546538	946.687512757	254.362705137	1484.29903875	283.248820855	-2.96102195284	-0.0515857483073
900.456380204	256.385637665	1532.84201787	376.0	-8.76610968872	-0.431049112573	-0.0776105712231	766.213996583	319.488140516	1398.47140523	312.769268129	-2.66992336226	-0.0465143442903
900.456380204	256.385637665	1532.84201787	376.0	-8.1272913804	-0.416524921505	-0.0749954846067	773.000898049	224.049081048	1408.26348068	411.213501579	-2.80762861122	-0.0489133904394
900.456380204	256.385637665	1532.84201787	376.0	-6.92433436266	-0.565433699988	-0.101806571838	720.904507754	261.031858964	1426.7029113	444.766544583	-2.46864660587	-0.0430077805901
900.456380204	256.385637665	1532.84201787	376.0	-12.970597105	-0.312580077973	-0.0562801724834	812.039198049	239.08816265	1334.02325548	282.895894777	-3.53313992783	-0.0615529604152
900.456380204	256.385637665	1532.84201787	376.0	-1.42755939203	-0.0757205307499	-0.0136335129186	901.278340794	294.790556699	1510.95978768	314.890890185	-2.44193749154	-0.0425424650093
900.456380204	256.385637665	1532.84201787	376.0	-5.15628321905	-0.308570217646	-0.0555581954709	810.984864995	256.391591478	1453.80434213	386.427885654	-2.53896020904	-0.044232756255
900.456380204	256.385637665	1532.84201787	376.0	16.1353332202	0.411989469487	0.0741788745926	1121.73244059	291.995319432	1780.17118519	366.443425172	-1.35566112928	-0.0236177897087
900.456380204	256.385637665	1532.84201787	376.0	1.21169115647	-0.008133931561	-0.00146451774595	929.402386404	292.2697234	1551.41532904	329.743219238	-2.25214445617	-0.0392359661355
900.456380204	256.385637665	1532.84201787	376.0	4.51122673635	0.210915315505	0.0379753899	1030.49258979	251.322122203	1601.99199681	320.177284813	-2.38449723879	-0.041541763742
900.456380204	256.385637665	1532.84201787	376.0	3.57691121125	0.0746884426835	0.0134476850348	968.39354923	198.161671829	1587.67041586	421.115194799	-2.35842089204	-0.0410874719868
900.456380204	256.385637665	1532.84201787	376.0	-10.0269973276	-0.693310302032	-0.124830806992	680.856174106	243.575061692	1379.1439897	454.712753903	-2.71947345977	-0.0473775864072
900.456380204	256.385637665	1532.84201787	376.0	-4.90006119029	-0.376407866802	-0.0677723922942	785.429337401	281.530246304	1457.73182104	390.772237338	-2.368619302	-0.0412651446341
900.456380204	256.385637665	1532.84201787	376.0	-17.9259197492	-0.607541232178	-0.109388050446	710.809915908	209.965706613	1258.06598786	337.290365342	-3.65447246112	-0.0636667676153
900.456380204	256.385637665	1532.84201787	376.0	-8.03811019691	-0.506636074995	-0.091220035109	741.816441418	209.072132671	1409.63048733	458.741913239	-2.80152421625	-0.048807042095
900.456380204	256.385637665	1532.84201787	376.0	11.8338346783	0.238272440266	0.0429010515422	1041.39404289	259.117570333	1714.23600814	413.724394922	-1.63902882087	-0.0285545090744
900.456380204	256.385637665	1532.84201787	376.0	-1.57814668633	-0.188257609383	-0.03389586053	855.236672454	304.190601194	1508.65152236	349.22424871	-2.2246162021	-0.0387563798276
900.456380204	256.385637665	1532.84201787	376.0	-17.0691182545	-0.682102459749	-0.122812830347	686.806752067	202.074566573	1271.19940119	382.318082546	-3.48895748898	-0.0607832315154
900.456380204	256.385637665	1532.84201787	376.0	-4.58644656395	-0.307382662748	-0.0553443757199	810.933875334	272.578498896	1462.53903781	379.026663579	-2.44121361232	-0.0425298538732
900.456380204	256.385637665	1532.84201787	376.0	-6.81650578916	-0.459996334293	-0.0828225304813	757.398158384	219.340832395	1428.35575298	451.616762204	-2.68886332138	-0.0468443087349
900.456380204	256.385637665	1532.84201787	376.0	-8.88184790163	-0.460383348245	-0.0828922125036	756.023758752	318.050289223	1396.69732127	322.623273295	-2.63107829782	-0.0458376010074
900.456380204	256.385637665	1532.84201787	376.0	-9.56726508257	-0.470705835636	-0.0847507806331	753.710406371	260.431009723	1386.19095872	372.049542629	-2.78732259947	-0.0485596271685
900.456380204	256.385637665	1532.84201787	376.0	-8.3228519892	-0.325211371851	-0.058554442177	804.386888767	314.856902686	1405.26584549	286.022054041	-2.84103604628	-0.0494954015032
900.456380204	256.385637665	1532.84201787	376.0	-8.77783921418	-0.263104017874	-0.0473719873738	830.375978574	203.075049995	1398.29161013	364.840581564	-3.09923341883	-0.0539936135685
900.456380204	256.385637665	1532.84201787	376.0	4.49576143637	0.0430105902718	0.0077440745898	952.482857226	242.873264854	1601.75493819	406.39881611	-2.09448470671	-0.0364892806047
900.456380204	256.385637665	1532.84201787	376.0	13.2001767607	0.246942538823	0.044462106378	1044.96596454	265.844670825	1735.17987369	424.369238321	-1.50986947596	-0.0263043462711
900.456380204	256.385637665	1532.84201787	376.0	6.65339477763	0.149588425531	0.0269334579637	999.316390291	282.717952239	1634.82804864	352.793706106	-1.94486869702	-0.0338827299132
900.456380204	256.385637665	1532.84201787	376.0	-6.76846078971	-0.165767136921	-0.0298464416494	867.108246853	247.121707888	1429.09220692	314.862252181	-2.9763675335	-0.0518530929181
900.456380204	256.385637665	1532.84201787	376.0	-8.35634201153	-0.0585087672817	-0.0105345277785	913.097874938	203.847180007	1404.75249636	287.807441415	-3.47119697895	-0.0604738149643
900.456380204	256.385637665	1532.84201787	376.0	16.3883031586	0.387700319962	0.069805603162	1115.4590998	237.683535329	1784.0488147	430.906179567	-1.50638844112	-0.0262437010648
900.456380204	256.385637665	1532.84201787	376.0	-2.84129186333	-0.175295923951	-0.0315621037003	862.240590175	243.012986496	1489.28950234	384.035925667	-2.50915194409	-0.0437134485033
900.456380204	256.385637665	1532.84201787	376.0	-11.1466359637	-0.395420722161	-0.0711956647752	781.728616707	206.479565008	1361.98169824	373.773516524	-3.17062884072	-0.0552374362495
900.456380204	256.385637665	1532.84201787	376.0	9.35342745953	0.336935395383	0.060665357469	1086.90073878	305.11646947	1676.21528408	284.198075828	-2.02778670709	-0.0353272945487
900.456380204	256.385637665	1532.84201787	376.0	-8.14901530316	-0.598419577971	-0.107745692829	710.652950385	244.336108939	1407.93048726	452.941427936	-2.61611557785	-0.0455769264434
900.456380204	256.385637665	1532.84201787	376.0	2.1024317528	0.0198265457975	0.00356977778133	941.772385744	279.468563548	1565.06897517	343.828025882	-2.2175733962	-0.0386336828606
900.456380204	256.385637665	1532.84201787	376.0	7.13136329398	-0.0543843558105	-0.00979192578511	907.618067384	301.098057461	1642.15455089	433.438426041	-1.56649607934	-0.0272908724623
900.456380204	256.385637665	1532.84201787	376.0	15.4680226898	0.407194028151	0.0733154533941	1121.31489303	278.346895894	1769.94236899	370.280580072	-1.46191028731	-0.0254688203364
900.456380204	256.385637665	1532.84201787	376.0	8.22554841032	0.279498973486	0.0503239059212	1062.16463669	274.432085722	1658.9266801	322.329957694	-2.05594669708	-0.0358178867087
900.456380204	256.385637665	1532.84201787	376.0	-0.31136543099	0.0245422909198	0.00441884964346	946.037587796	231.919341778	1528.06927771	350.11234814	-2.58014338288	-0.0449502331512
900.456380204	256.385637665	1532.84201787	376.0	4.96916934563	0.116678034839	0.0210079284911	987.160884847	204.264734347	1609.01153354	417.585914344	-2.26730323057	-0.0395000562817
900.456380204	256.385637665	1532.84201787	376.0	-8.70035789862	-0.462291960497	-0.0832358589299	755.577603343	304.522368239	1399.47927629	339.379304713	-2.61873045564	-0.0456224818056
900.456380204	256.385637665	1532.84201787	376.0	10.3741406285	0.179429742952	0.0323063995233	1012.64693662	275.129068494	1691.86120442	404.085199298	-1.63906493027	-0.0285551381579
900.456380204	256.385637665	1532.84201787	376.0	7.31558389729	0.327544955704	0.0589746049161	1090.43608213	202.420260593	1644.9783617	352.122018974	-2.38562976336	-0.0415614941352
900.456380204	256.385637665	1532.84201787	376.0	3.39893684868	0.0410292524279	0.0073873338905	949.547874979	314.461157994	1584.94235005	320.933317073	-2.06398315285	-0.0359578946489
900.456380204	256.385637665	1532.84201787	376.0	-11.3948079691	-0.580907330679	-0.104592605452	716.975361401	261.209639293	1358.17761346	379.99261277	-2.8531911614	-0.0497071630905
900.456380204	256.385637665	1532.84201787	376.0	-5.35740505541	0.0374109360855	0.00673585453467	953.874674513	211.512555374	1450.72146211	285.334232226	-3.29944934321	-0.0574816958748
900.456380204	256.385637665	1532.84201787	376.0	-11.3361377484	-0.446948434177	-0.080473250662	763.089120432	226.502065663	1359.07693526	369.485749163	-3.08154151424	-0.0536853922341
900.456380204	256.385637665	1532.84201787	376.0	0.68937661638	0.0923432570019	0.016626441664	976.879541288	215.055479925	1543.40907231	351.474051094	-2.6250802876	-0.0457331060558
900.456380204	256.385637665	1532.84201787	376.0	1.1907349925	-0.246938751339	-0.0444614244399	831.658798902	299.680770913	1551.09410416	419.754534341	-1.88701702579	-0.0328748610765
900.456380204	256.385637665	1532.84201787	376.0	5.4480728651	-0.0765856181973	-0.0137892722717	899.88439318	259.236696744	1616.35236791	457.231277985	-1.8433414493	-0.0321139625314
900.456380204	256.385637665	1532.84201787	376.0	10.2156691969	0.331294894095	0.0596497828764	1091.78506572	195.87030877	1689.43208773	401.776713236	-2.11634139692	-0.0368700591797
900.456380204	256.385637665	1532.84201787	376.0	-0.748727098694	-0.0727674803441	-0.0131018149701	903.872869099	238.956686631	1521.3652143	378.535658572	-2.45007213427	-0.0426841835239
900.456380204	256.385637665	1532.84201787	376.0	-10.4638100547	-0.511430461045	-0.0920832663027	740.134408599	251.235078224	1372.44834068	381.078853858	-2.85729260556	-0.0497786168216
900.456380204	256.385637665	1532.84201787	376.0	-10.3129499245	-0.650491619262	-0.117121285427	694.185933664	260.194087146	1374.76078814	420.380767334	-2.69813408269	-0.0470058202559
900.456380204	256.385637665	1532.84201787	376.0	-10.2968482627	-0.517806209308	-0.0932312224176	737.582971481	271.072573632	1375.00760118	366.35205607	-2.78440617671	-0.0485088184095
900.456380204	256.385637665	1532.84201787	376.0	-10.9130008235	-0.232272146297	-0.0418206961283	842.706958844	214.130258491	1365.56295584	308.725738501	-3.40661268845	-0.0593486531089
900.456380204	256.385637665	1532.84201787	376.0	-15.1635930857	-0.393023035748	-0.0707639603436	783.366731274	225.05163201	1300.40809163	291.989728349	-3.6651986042	-0.0638536342195
900.456380204	256.385637665	1532.84201787	376.0	11.0587950455	0.116598863494	0.0209936736576	983.09397986	269.966737499	1702.355875	449.295157637	-1.53490141064	-0.026740442694
900.456380204	256.385637665	1532.84201787	376.0	-9.5900980812	-0.686733517346	-0.123646654185	682.130375071	288.416229725	1385.84096493	415.29436013	-2.50983312457	-0.043725315759
900.456380204	256.385637665	1532.84201787	376.0	-3.69867018238	-0.252326049091	-0.0454314096311	833.051477989	202.613832296	1476.14724721	440.481936926	-2.64213813396	-0.0460302810795
900.456380204	256.385637665	1532.84201787	376.0	5.82376061054	0.147254515911	0.0265132365701	997.433699739	306.805313554	1622.11106753	317.872054235	-2.00833944681	-0.0349884921047
900.456380204	256.385637665	1532.84201787	376.0	-5.81959383002	-0.0934846851985	-0.0168319562835	897.084798961	223.069644219	1443.63683837	323.482395194	-3.0220773424	-0.0526494310523
900.456380204	256.385637665	1532.84201787	376.0	-4.90946481492	-0.417467676035	-0.0751652279501	770.425634355	296.949246199	1457.58767833	390.21279778	-2.28209637841	-0.0397577766273
900.456380204	256.385637665	1532.84201787	376.0	2.09982307314	0.0195959866474	0.00352826551087	943.01697025	235.366629719	1565.02898824	386.645388266	-2.30912086523	-0.0402285865022
900.456380204	256.385637665	1532.84201787	376.0	5.98857857761	0.0610784046584	0.0109971920523	958.629373136	289.899469242	1624.63746658	376.108624202	-1.84504007669	-0.032143555343
900.456380204	256.385637665	1532.84201787	376.0	-9.64589361865	-0.60335019217	-0.108633451957	709.770831225	223.216259523	1384.98570748	451.998616736	-2.81720276158	-0.0490801874839
900.456380204	256.385637665	1532.84201787	376.0	0.389969403731	-0.120565065902	-0.0217077900435	883.144187948	257.906648708	1538.81963275	397.768796091	-2.22509736183	-0.0387647624013
900.456380204	256.385637665	1532.84201787	376.0	-0.347193598354	-0.137243194633	-0.0247106940283	878.026499727	193.295829137	1527.52008851	456.197759646	-2.50229336579	-0.0435939610765
900.456380204	256.385637665	1532.84201787	376.0	4.17783682057	-0.0263373897764	-0.00474205793598	920.177659023	309.252205139	1596.88165609	367.451791931	-1.84815778412	-0.0321978708036
900.456380204	256.385637665	1532.84201787	376.0	-3.18732077363	0.00467878389523	0.000842416977896	938.593859049	215.8510555	1483.98542581	329.540511259	-2.9059704199	-0.0506266623676
900.456380204	256.385637665	1532.84201787	376.0	-10.4620709724	-0.255006531804	-0.0459140316536	833.058864357	245.723481118	1372.47499806	293.69265259	-3.29525484639	-0.0574086210172
900.456380204	256.385637665	1532.84201787	376.0	2.25754746106	-0.16722597524	-0.030109106093	863.930299256	244.953662851	1567.44665393	458.562691819	-2.07565637105	-0.0361612608197
900.456380204	256.385637665	1532.84201787	376.0	3.4537191857	0.18672943629	0.0336207123317	1019.9744958	229.917675891	1585.78207673	335.889905039	-2.48022687861	-0.0432095275019
900.456380204	256.385637665	1532.84201787	376.0	8.76056199691	0.301849119538	0.0543480589733	1074.58624468	248.89978283	1667.12759316	343.64156565	-2.07988994919	-0.0362350165365
900.456380204	256.385637665	1532.84201787	376.0	-15.3618489872	-0.458073105535	-0.0824762523469	760.907014891	192.440493987	1297.36914187	344.021632993	-3.58509062866	-0.0624580248895
900.456380204	256.385637665	1532.84201787	376.0	9.17664218774	0.241086913111	0.0434077985435	1045.75618415	205.239893578	1673.50544515	422.509367424	-2.05607573131	-0.0358201346918
900.456380204	256.385637665	1532.84201787	376.0	-12.3487039668	-0.613353845942	-0.110434613961	706.92356651	242.776947987	1343.5558948	393.855380307	-2.96880902912	-0.0517214116571
900.456380204	256.385637665	1532.84201787	376.0	-9.99183988338	-0.647737441934	-0.116625394659	694.833658795	269.882527135	1379.68289778	414.966711849	-2.6373830003	-0.0459474390297
900.456380204	256.385637665	1532.84201787	376.0	9.90274722709	0.25272478089	0.0455032014565	1048.8972597	263.97265565	1684.63548829	371.765572942	-1.8269029423	-0.0318275773921
900.456380204	256.385637665	1532.84201787	376.0	16.157439281	0.306718248979	0.0552247477455	1073.79382183	259.3521332	1780.51003618	447.364081149	-1.36140242741	-0.0237178123242
900.456380204	256.385637665	1532.84201787	376.0	-14.3405509302	-0.63173284477	-0.113743760312	701.933021768	215.46383239	1313.02402762	395.627173458	-3.22652058581	-0.0562111600316
900.456380204	256.385637665	1532.84201787	376.0	-2.639381578	-0.176732319929	-0.0318207273909	859.753597476	317.403505727	1492.38446803	315.227364828	-2.36637277321	-0.0412260065018
900.456380204	256.385637665	1532.84201787	376.0	3.17964879728	0.106487012813	0.019173030755	983.1051695	200.240874836	1581.58101065	398.234966319	-2.42647421662	-0.0422730699759
900.456380204	256.385637665	1532.84201787	376.0	-8.31040805859	-0.663038454306	-0.119380348273	689.321767252	283.915065097	1405.45659129	432.219758942	-2.43342902146	-0.0423942338234
900.456380204	256.385637665	1532.84201787	376.0	14.1660554087	0.16340029479	0.0294202907436	1002.18313754	317.696073144	1749.98526745	430.106056764	-1.14709069848	-0.0199841585101
900.456380204	256.385637665	1532.84201787	376.0	-10.3043806611	-0.321675034086	-0.0579177230979	807.725122402	247.326651714	1374.89214142	319.840367299	-3.12431822287	-0.0544306310604
900.456380204	256.385637665	1532.84201787	376.0	2.03942157452	-0.0419919261215	-0.00756066368771	914.960088028	280.850897838	1564.10312869	368.29214282	-2.11152555645	-0.0367861595201
900.456380204	256.385637665	1532.84201787	376.0	-9.91409712423	-0.421627952274	-0.0759142874097	770.258104477	298.98327071	1380.87457146	311.63319627	-2.85268794757	-0.0496983962992
900.456380204	256.385637665	1532.84201787	376.0	11.9033243513	0.136093321666	0.0245036589244	992.438401214	254.42979029	1715.30117505	468.432983546	-1.55474498293	-0.0270861495284
900.456380204	256.385637665	1532.84201787	376.0	-2.66550322216	-0.204362056	-0.0367954728123	850.11734871	265.732502843	1491.98406449	376.134212939	-2.39594278522	-0.0417411635056
900.456380204	256.385637665	1532.84201787	376.0	-4.60677931046	-0.296481446002	-0.0533816071304	815.66791746	241.929569594	1462.22736893	404.629881874	-2.54244476651	-0.0442934628313
900.456380204	256.385637665	1532.84201787	376.0	1.31527861139	-0.312093603409	-0.0561925825366	806.777941449	307.923411279	1553.00316108	438.301808349	-1.79358250883	-0.0312470820353
900.456380204	256.385637665	1532.84201787	376.0	-1.00493347835	0.0194578104561	0.00350338683041	943.946439189	233.436302494	1517.43797526	340.055233579	-2.64937831449	-0.0461564166287
900.456380204	256.385637665	1532.84201787	376.0	5.97159094958	0.223935107988	0.0403196089283	1038.03221854	211.69887711	1624.37707308	374.645977428	-2.30778332415	-0.0402052843929
900.456380204	256.385637665	1532.84201787	376.0	3.17909238593	-0.114242218211	-0.0205693586984	883.506901551	312.353925696	1581.57248175	385.7116545	-1.813286546	-0.0315903579442
900.456380204	256.385637665	1532.84201787	376.0	13.3998376334	0.29203431427	0.0525808992203	1069.93044045	209.08340259	1738.24035944	459.226516396	-1.76552195305	-0.0307582221785
900.456380204	256.385637665	1532.84201787	376.0	-6.1570658817	-0.24903055872	-0.044838055225	833.246108	285.325355438	1438.46392497	319.892461528	-2.69818113616	-0.0470066400028
900.456380204	256.385637665	1532.84201787	376.0	-14.2352186226	-0.455132884259	-0.0819468642886	761.099716479	222.012638858	1314.63860549	331.52625015	-3.41370590692	-0.0594722283435
900.456380204	256.385637665	1532.84201787	376.0	-11.4941730098	-0.524593287592	-0.0944532386734	735.895668362	254.375417508	1356.65450437	366.383418499	-2.94229289011	-0.0512594580158
900.456380204	256.385637665	1532.84201787	376.0	7.46302563044	0.106451029067	0.0191665518666	981.083811322	221.619401064	1647.23841054	444.535198152	-1.99138780816	-0.0346931673895
900.456380204	256.385637665	1532.84201787	376.0	8.92753869653	0.263753421763	0.0474889128129	1054.58517117	265.350517027	1669.68708217	349.751393972	-1.94971625775	-0.0339671821907
900.456380204	256.385637665	1532.84201787	376.0	-13.421945072	-0.385124537483	-0.06934183246	785.987357288	211.973294435	1327.10480419	329.144152467	-3.43929837968	-0.0599180902383
900.456380204	256.385637665	1532.84201787	376.0	-11.4423011635	-0.306690632994	-0.055219775476	813.716015997	244.080608993	1357.44961782	299.652992833	-3.31634206534	-0.0577759941696
900.456380204	256.385637665	1532.84201787	376.0	3.64414554944	-0.0376134133506	-0.00677231065008	918.378307354	204.793108741	1588.70101204	465.529595948	-2.2298687509	-0.0388478876464
900.456380204	256.385637665	1532.84201787	376.0	1.27206273257	0.117718783997	0.0211953158079	987.391929746	245.911816518	1552.34072993	319.036983664	-2.57595450261	-0.0448772561431
900.456380204	256.385637665	1532.84201787	376.0	11.9923187617	0.341150102523	0.0614242172351	1093.34200595	253.337540445	1716.66531876	369.985772369	-1.79242197725	-0.0312268637152
900.456380204	256.385637665	1532.84201787	376.0	1.20378959487	0.199330744419	0.0358895830787	1027.69131129	204.98417185	1551.29421059	318.618727446	-2.8198167136	-0.0491257267178
900.456380204	256.385637665	1532.84201787	376.0	7.14520210688	0.255217109358	0.0459519462293	1050.84608388	265.213986859	1642.36667803	326.306607291	-2.14399614986	-0.0373518493007
900.456380204	256.385637665	1532.84201787	376.0	-6.67562464986	-0.366128912335	-0.0659216622858	788.919473565	316.426759071	1430.51523828	325.169005645	-2.51635677393	-0.0438389681869
900.456380204	256.385637665	1532.84201787	376.0	-7.57668776912	-0.637316343725	-0.11474907161	697.476521978	273.714624031	1416.70336418	445.512218172	-2.42997340214	-0.0423340313962
900.456380204	256.385637665	1532.84201787	376.0	-8.68954644826	-0.446517587952	-0.0803956766209	762.622996515	219.962669841	1399.64499875	417.059332393	-2.84689354662	-0.0495974485474
900.456380204	256.385637665	1532.84201787	376.0	-9.65935502931	-0.267803722388	-0.0482181711178	828.483589507	219.610920825	1384.77936532	336.684854993	-3.16652079801	-0.0551658675612
900.456380204	256.385637665	1532.84201787	376.0	-1.9059138973	-0.142790659364	-0.0257095173505	875.180284988	239.303096277	1503.62736883	389.143987562	-2.46893598194	-0.043012821985
900.456380204	256.385637665	1532.84201787	376.0	-8.89777453368	-0.152394424931	-0.0274386793177	873.381393137	236.428206014	1396.45319116	286.643592011	-3.31818317747	-0.0578080692939
900.456380204	256.385637665	1532.84201787	376.0	3.91436459095	-0.269262982344	-0.0484809114771	822.297718175	301.925193055	1592.84304305	468.620131822	-1.65165415023	-0.0287744625476
900.456380204	256.385637665	1532.84201787	376.0	5.22484299482	-0.181980026959	-0.0327655792148	856.183318185	287.55398016	1612.93060666	469.193308316	-1.67123123474	-0.0291155267377
900.456380204	256.385637665	1532.84201787	376.0	2.40823323284	0.220144073127	0.0396370315317	1037.13287399	214.446528183	1569.75642875	318.17702658	-2.71049255457	-0.0472211246441
900.456380204	256.385637665	1532.84201787	376.0	-9.02392335448	-0.243087360944	-0.0437679800044	837.690121516	226.226943542	1394.51952903	330.602463973	-3.12569429947	-0.0544546045204
900.456380204	256.385637665	1532.84201787	376.0	-6.57910389593	-0.384401602949	-0.0692116677978	784.275715302	214.245742568	1431.99474895	433.473291083	-2.7358924611	-0.0476636317264
900.456380204	256.385637665	1532.84201787	376.0	-2.87525257843	-0.189404965752	-0.0341024425192	855.961274644	271.247940104	1488.76893823	361.559723479	-2.42773664133	-0.0422950634378
900.456380204	256.385637665	1532.84201787	376.0	-15.0347127087	-0.659697520321	-0.118778811725	693.393887329	200.270387362	1302.3836242	408.719349513	-3.31863522978	-0.0578159447698
900.456380204	256.385637665	1532.84201787	376.0	-10.1734591936	-0.275027823945	-0.0495188735947	824.955971328	261.413726096	1376.89896068	290.529263254	-3.21142920611	-0.0559482440088
900.456380204	256.385637665	1532.84201787	376.0	-13.3609684247	-0.591647517861	-0.106526380601	713.168299729	308.331372436	1328.03947986	306.539807695	-3.00618026729	-0.0523724785242
900.456380204	256.385637665	1532.84201787	376.0	-1.09948989299	-0.0294012829142	-0.00529371316425	921.917310098	258.619500211	1515.98857481	335.451764499	-2.52957287708	-0.0440692138865
900.456380204	256.385637665	1532.84201787	376.0	-12.7360410523	-0.410060730573	-0.0738316043524	775.56369883	277.083534558	1337.61862921	284.971395819	-3.28902032525	-0.0573000056664
900.456380204	256.385637665	1532.84201787	376.0	-1.18649047445	-0.1027272515	-0.0184960841735	889.857554032	298.975615272	1514.65499334	325.821824036	-2.34702338493	-0.0408889091452
900.456380204	256.385637665	1532.84201787	376.0	-4.86255667569	-0.248028058954	-0.044657554727	834.427056683	233.050271351	1458.306706	390.829377967	-2.64475739118	-0.0460759127384
900.456380204	256.385637665	1532.84201787	376.0	-15.5214716855	-0.623445274268	-0.11225157981	704.818788519	221.947580203	1294.92237808	368.156009361	-3.33609083774	-0.058120049438
900.456380204	256.385637665	1532.84201787	376.0	13.9398359547	0.410434602224	0.0738989200979	1119.82409149	308.600152822	1746.51768061	318.093436289	-1.56036251924	-0.0271840160146
900.456380204	256.385637665	1532.84201787	376.0	-5.83421259388	-0.341403310768	-0.0614698074843	799.852867431	210.797970263	1443.41275582	432.761918124	-2.71846789462	-0.0473600678506
900.456380204	256.385637665	1532.84201787	376.0	3.67765796115	0.131482625917	0.0236735012455	993.969886823	220.679077071	1589.21470437	374.565740478	-2.36220535335	-0.0411534033685
900.456380204	256.385637665	1532.84201787	376.0	-1.47536523706	-0.100870980944	-0.0181618618912	892.53831136	229.947219472	1510.2269996	387.741468767	-2.50651263833	-0.0436674675667
900.456380204	256.385637665	1532.84201787	376.0	8.69979871845	0.0231354573653	0.00416554867938	941.330545474	277.622332088	1666.1961881	447.243310535	-1.60286380729	-0.027924456573
900.456380204	256.385637665	1532.84201787	376.0	-7.58968119694	-0.260417459607	-0.0468882714453	831.19627568	196.483603347	1416.50419546	388.824316433	-2.99653412453	-0.0522044272565
900.456380204	256.385637665	1532.84201787	376.0	-1.95892836723	-0.0192508184394	-0.00346611783209	927.15798354	237.636734051	1502.81474076	338.020023165	-2.67982407549	-0.0466868305835
900.456380204	256.385637665	1532.84201787	376.0	13.1161093742	0.16838423002	0.0303176503457	1005.59043972	299.689575171	1733.89125347	428.611238577	-1.30603658506	-0.0227532506108
900.456380204	256.385637665	1532.84201787	376.0	-8.58487175827	-0.690438726142	-0.124313778564	681.008523815	269.009713573	1401.24949638	451.23125899	-2.50221381856	-0.0435925752362
900.456380204	256.385637665	1532.84201787	376.0	-14.9973117239	-0.419808377052	-0.0755866721376	773.975028551	211.624143653	1302.95692221	317.35775001	-3.58372455698	-0.0624342257314
900.456380204	256.385637665	1532.84201787	376.0	-8.56846198215	-0.304474295116	-0.0548207229232	814.501603605	206.419722212	1401.50103232	380.579706504	-3.01539413275	-0.0525329988284
900.456380204	256.385637665	1532.84201787	376.0	-9.14379913165	-0.438170407032	-0.0788927632395	765.398773676	236.111688097	1392.68202275	391.171560976	-2.84416934511	-0.0495499885908
900.456380204	256.385637665	1532.84201787	376.0	-6.30951345495	-0.302629685403	-0.0544886001805	813.173264703	273.787288317	1436.12714451	349.166591489	-2.63225063046	-0.0458580249208
900.456380204	256.385637665	1532.84201787	376.0	7.29167205423	0.268938317838	0.0484224554983	1059.68502511	220.352336268	1644.61183092	364.574469544	-2.2326762475	-0.0388967987369
900.456380204	256.385637665	1532.84201787	376.0	-6.86277862498	-0.506514000786	-0.0911980555971	739.692560026	316.302369838	1427.64646351	371.651533648	-2.32926417047	-0.040579515165
900.456380204	256.385637665	1532.84201787	376.0	-6.36096393121	-0.352550528633	-0.0634768686771	795.567353081	228.166627677	1435.33848999	411.604509232	-2.69229034563	-0.0469040129901
900.456380204	256.385637665	1532.84201787	376.0	9.01227628503	0.318950770067	0.0574272182332	1084.91341674	214.597746135	1670.98597553	371.474812663	-2.15943307015	-0.0376207851942
900.456380204	256.385637665	1532.84201787	376.0	5.43947483887	0.205643312794	0.0370261636288	1026.4788967	278.382710447	1616.22057375	311.358966604	-2.22927443643	-0.0388375337357
900.456380204	256.385637665	1532.84201787	376.0	-0.746772508014	-0.0920725282374	-0.0165776968378	896.409159057	212.704343417	1521.39517509	412.281672616	-2.50088312254	-0.0435693923787
900.456380204	256.385637665	1532.84201787	376.0	-5.06194286987	-0.29666181639	-0.0534140828934	814.534241268	298.237236087	1455.25043064	342.478953284	-2.45851719765	-0.0428313100635
900.456380204	256.385637665	1532.84201787	376.0	11.1756194383	0.0493021644374	0.00887687512377	951.031124666	313.493492924	1704.14660838	439.621990787	-1.29304973602	-0.0225269988853
900.456380204	256.385637665	1532.84201787	376.0	-16.8368421219	-0.715916622703	-0.12890108439	675.514786479	247.119183101	1274.75982734	352.125857763	-3.32406728023	-0.057910579795
900.456380204	256.385637665	1532.84201787	376.0	-14.3456377482	-0.614369553575	-0.110617492541	706.365886906	288.946877822	1312.94605473	317.633290005	-3.10801792642	-0.0541466537704
900.456380204	256.385637665	1532.84201787	376.0	-10.6817221754	-0.640944707061	-0.115402359932	697.291440382	262.613057967	1369.10809213	409.203593784	-2.72854965124	-0.0475357082097
900.456380204	256.385637665	1532.84201787	376.0	14.9715079367	0.32042326099	0.0576923408336	1082.6360307	240.101336299	1762.33158223	439.59421523	-1.54504446154	-0.0269171508979
900.456380204	256.385637665	1532.84201787	376.0	1.7897704764	-0.051668469477	-0.00930292932608	910.709482927	287.893391217	1560.27637176	361.673497611	-2.10767152626	-0.036719016137
900.456380204	256.385637665	1532.84201787	376.0	-2.80135634473	-0.0553665101281	-0.00996876307673	911.092978013	266.047581863	1489.90165075	312.761090871	-2.68699031788	-0.0468116780119
900.456380204	256.385637665	1532.84201787	376.0	-18.3676920888	-0.689159689622	-0.124083487508	684.173427633	251.617118291	1251.29431582	315.503769896	-3.54851110085	-0.061820750886
900.456380204	256.385637665	1532.84201787	376.0	-15.0480042393	-0.675004388483	-0.121534819676	687.964321516	238.997262912	1302.17988604	375.21830161	-3.19104815076	-0.0555931733583
900.456380204	256.385637665	1532.84201787	376.0	20.9097822059	0.409774709318	0.073780106107	1116.11767227	309.772554116	1853.35594537	427.465718979	-0.849022478534	-0.0147913323786
900.456380204	256.385637665	1532.84201787	376.0	16.5018309384	0.389185593027	0.0700730271924	1111.73720359	280.017297095	1785.78901621	394.034515531	-1.33211576005	-0.0232075916386
900.456380204	256.385637665	1532.84201787	376.0	-5.26710415388	-0.254190160753	-0.0457670437077	830.910192299	289.800184135	1452.10563227	331.39525584	-2.56948704968	-0.0447645827471
900.456380204	256.385637665	1532.84201787	376.0	-13.384362305	-0.605682918029	-0.109053460214	709.029226929	283.254704462	1327.68088863	335.396957243	-3.00239216944	-0.0523064837882
900.456380204	256.385637665	1532.84201787	376.0	-10.8613358712	-0.395881889956	-0.0712786982275	780.159070928	275.688987574	1366.35489793	310.506839432	-3.04124361892	-0.0529833383086
900.456380204	256.385637665	1532.84201787	376.0	1.66153034691	0.100937864557	0.0181739043134	980.756937642	208.39958355	1558.31065317	369.154131975	-2.54717627963	-0.0443758933733
900.456380204	256.385637665	1532.84201787	376.0	5.48086685762	0.100267905852	0.0180532779713	977.33740269	267.555239011	1616.85504801	371.962406306	-2.01428365364	-0.035092049715
900.456380204	256.385637665	1532.84201787	376.0	20.1772346616	0.404666930105	0.0728604483445	1119.47402005	260.239088377	1842.12714881	462.414040381	-1.13390939684	-0.0197545191086
900.456380204	256.385637665	1532.84201787	376.0	-0.114624508934	-0.201473255891	-0.0362753431564	850.873705832	249.85993996	1531.08500523	430.351359442	-2.21441202293	-0.0385786066713
900.456380204	256.385637665	1532.84201787	376.0	6.85983422836	0.0464185190982	0.00835767358628	953.779286705	225.546124822	1637.99243928	458.667027751	-1.97058936347	-0.0343308251475
900.456380204	256.385637665	1532.84201787	376.0	14.4154825736	0.336654552008	0.060614791503	1085.00478659	301.600932689	1753.80859184	367.202872559	-1.39309494597	-0.0242699467938
900.456380204	256.385637665	1532.84201787	376.0	-10.194475864	-0.49586827891	-0.0892812889647	745.754028493	229.144062948	1376.57680832	401.678716883	-2.91052542512	-0.0507060178593
900.456380204	256.385637665	1532.84201787	376.0	4.28858598675	-0.0670409917443	-0.0120707583263	904.12300587	264.207106887	1598.57926585	430.24915309	-1.92124152062	-0.0334711066311
900.456380204	256.385637665	1532.84201787	376.0	-11.4282940371	-0.596711120982	-0.10743808444	712.13797711	240.474358565	1357.66432494	405.051989267	-2.90383843372	-0.0505895197512
900.456380204	256.385637665	1532.84201787	376.0	5.79681034956	0.153287804755	0.027599532725	1004.33723627	198.339674722	1621.6979626	419.021051612	-2.25994679636	-0.039371895407
900.456380204	256.385637665	1532.84201787	376.0	2.12259062591	-0.105825834966	-0.0190539854097	889.809983622	212.279731547	1565.37797885	463.288263682	-2.26276527757	-0.039420997867
900.456380204	256.385637665	1532.84201787	376.0	-6.93931720039	-0.51146137256	-0.0920888319337	739.160034268	252.086124154	1426.47324807	435.227089646	-2.53650555661	-0.0441899922754
900.456380204	256.385637665	1532.84201787	376.0	-6.23897852569	-0.234801378831	-0.0422760854936	840.038774663	229.27528045	1437.20833354	367.894278429	-2.81077034265	-0.0489681244364
900.456380204	256.385637665	1532.84201787	376.0	-0.255459539343	-0.0412274890736	-0.00742302648067	915.053325654	309.294290288	1528.92622671	304.57861077	-2.36150896215	-0.0411412711175
900.456380204	256.385637665	1532.84201787	376.0	-11.9518533927	-0.642820831986	-0.115740157001	697.884535915	206.0734873	1349.63898715	445.680963937	-3.04832187109	-0.0531066528064
900.456380204	256.385637665	1532.84201787	376.0	-9.09422943489	-0.636012420317	-0.114514299661	698.493677299	260.533432354	1393.44184789	434.414738237	-2.60415765559	-0.0453686002717
900.456380204	256.385637665	1532.84201787	376.0	0.648650612194	0.0501606049351	0.00903143769087	958.116949886	200.335188439	1542.784807	384.332668677	-2.58764501061	-0.0450809235297
900.456380204	256.385637665	1532.84201787	376.0	6.32057451476	0.264454298432	0.0476151059475	1055.03234505	276.90431907	1629.7264398	297.789775682	-2.2728362786	-0.0395964508467
900.456380204	256.385637665	1532.84201787	376.0	1.91815391967	-0.040163462954	-0.0072314481372	917.418647532	220.564923146	1562.24428712	424.26071644	-2.29928152569	-0.0400571694372
900.456380204	256.385637665	1532.84201787	376.0	2.3684507389	0.0684564079644	0.0123256046029	965.027132926	228.743207658	1569.14662597	375.376285384	-2.37336081643	-0.0413477494151
900.456380204	256.385637665	1532.84201787	376.0	2.35271540188	0.0221902126584	0.00399535697847	944.587439273	217.717241188	1568.90542811	406.60074765	-2.33991883842	-0.0407651365578
900.456380204	256.385637665	1532.84201787	376.0	-20.9648238587	-0.560662174348	-0.10094745667	727.246907871	200.110406823	1211.48438879	284.127074097	-4.1691556203	-0.072633373176
900.456380204	256.385637665	1532.84201787	376.0	-15.4657423974	-0.640952477519	-0.115403759006	698.485948658	265.352060058	1295.77662003	331.938611311	-3.23160248925	-0.0562996949347
900.456380204	256.385637665	1532.84201787	376.0	3.00666460094	0.196618281763	0.0354012030541	1025.89336146	203.255371347	1578.92943621	349.780703406	-2.59294835964	-0.0451733163701
900.456380204	256.385637665	1532.84201787	376.0	-16.5919183625	-0.608795000573	-0.109613791965	709.036111959	271.814466979	1278.51412164	297.6635427	-3.43895984316	-0.0599121923896
900.456380204	256.385637665	1532.84201787	376.0	8.23339667375	0.325959463577	0.058689136402	1089.19610517	205.472904785	1659.04698158	364.377971624	-2.27569432568	-0.0396462426077
900.456380204	256.385637665	1532.84201787	376.0	-4.00675404922	-0.0943260552899	-0.0169834453169	894.776427974	276.21416434	1471.42480825	300.434215936	-2.75946252321	-0.0480742599862
900.456380204	256.385637665	1532.84201787	376.0	-6.11892197575	-0.253729617293	-0.0456841226671	832.253653785	248.70376675	1439.04861078	358.091190249	-2.73051576359	-0.0475699610382
900.456380204	256.385637665	1532.84201787	376.0	-8.4718621598	-0.57796966819	-0.104063678104	716.509719278	301.299118645	1402.98175499	385.172917066	-2.45484060497	-0.0427672579264
900.456380204	256.385637665	1532.84201787	376.0	-13.0678660525	-0.476389315527	-0.085774093541	752.925437151	247.445281651	1332.53227618	332.161557376	-3.20471176844	-0.055831215478
900.456380204	256.385637665	1532.84201787	376.0	-18.3224406544	-0.591732965299	-0.106541765448	715.680992946	234.889998191	1251.98794882	301.416957681	-3.71930809	-0.0647963081882
900.456380204	256.385637665	1532.84201787	376.0	13.5023736717	0.367275764407	0.0661281534763	1101.13573345	292.60716325	1739.81207492	346.06917822	-1.56805336311	-0.0273180028417
900.456380204	256.385637665	1532.84201787	376.0	-15.5813313125	-0.606361228444	-0.109175590285	709.251736558	290.528772367	1294.00482457	294.224315643	-3.29972671251	-0.0574865280925
900.456380204	256.385637665	1532.84201787	376.0	6.99801543207	-0.057091306501	-0.0102793133779	906.34256155	307.026791124	1640.11053883	426.741186155	-1.55277642224	-0.027051854046
900.456380204	256.385637665	1532.84201787	376.0	-2.89686281749	-0.18811668681	-0.0338704873622	856.278774632	279.533670625	1488.4376874	352.625242146	-2.41692525191	-0.0421067117058
900.456380204	256.385637665	1532.84201787	376.0	3.94273276573	-0.00958966543846	-0.00172662323343	929.130332324	253.73206191	1593.27788235	410.415488121	-2.04629816586	-0.0356497938302
900.456380204	256.385637665	1532.84201787	376.0	-7.43361288842	-0.380884980509	-0.0685784984712	785.29029341	241.217922582	1418.89647607	392.388260078	-2.72329763823	-0.0474442097253
900.456380204	256.385637665	1532.84201787	376.0	3.53371701159	0.16190275897	0.0291506587991	1007.94602443	233.150563756	1587.00831702	345.911728833	-2.41126331393	-0.0420080716713
900.456380204	256.385637665	1532.84201787	376.0	-8.4785910543	-0.326514599057	-0.058789088775	805.944397742	220.584422612	1402.87861167	376.349791312	-2.94395800201	-0.051288466934
900.456380204	256.385637665	1532.84201787	376.0	2.25506909244	-0.117396751252	-0.0211373336787	884.958523184	213.015908742	1567.40866445	469.434232525	-2.24313581458	-0.03907902116
900.456380204	256.385637665	1532.84201787	376.0	7.73307863613	0.131790255041	0.0237288899966	992.083068455	243.862154716	1651.37789648	415.432673307	-1.91482750131	-0.0333593641344
900.456380204	256.385637665	1532.84201787	376.0	12.7046248505	0.23172626361	0.0417224097246	1037.58061126	266.872507273	1727.58384579	423.130727258	-1.53011714886	-0.0266570931857
900.456380204	256.385637665	1532.84201787	376.0	-12.9625600683	-0.368507278754	-0.0663498881443	791.518999986	231.635526721	1334.14645055	310.991923843	-3.39845174258	-0.0592064763515
900.456380204	256.385637665	1532.84201787	376.0	-16.6167693541	-0.68106220914	-0.122625532794	686.37292297	243.852208858	1278.1331952	347.90806337	-3.34697780128	-0.0583097177924
900.456380204	256.385637665	1532.84201787	376.0	14.1847402337	0.27395534823	0.0493257738981	1057.13933807	283.024560902	1750.2716763	410.107777325	-1.39456225237	-0.0242955096232
900.456380204	256.385637665	1532.84201787	376.0	-7.07675484775	-0.685933305081	-0.123502575636	681.527554825	302.572311252	1424.36654606	440.266679984	-2.24759164064	-0.0391566487917
900.456380204	256.385637665	1532.84201787	376.0	3.99524996921	0.0384239238077	0.00691824339353	950.307356546	252.165583127	1594.08288812	391.609948443	-2.10709886251	-0.0367090394166
900.456380204	256.385637665	1532.84201787	376.0	10.0774758584	0.386876254706	0.0696572298715	1115.33910764	265.266882206	1687.31380217	306.707812323	-2.09183451213	-0.0364431099674
900.456380204	256.385637665	1532.84201787	376.0	-7.96507337193	-0.564276652475	-0.101598244954	722.164321786	223.731055438	1410.75002647	464.854649246	-2.70730683064	-0.0471656242271
900.456380204	256.385637665	1532.84201787	376.0	-9.8455746465	-0.308903787685	-0.0556182548947	813.345443674	199.176138964	1381.92491279	369.403330149	-3.15951725467	-0.055043854611
900.456380204	256.385637665	1532.84201787	376.0	-16.3375967042	-0.633383047981	-0.114040880083	700.627778115	295.903724274	1282.41247088	285.880968487	-3.36366069028	-0.0586003604579
900.456380204	256.385637665	1532.84201787	376.0	3.9009779798	-0.172684211145	-0.0310918637279	860.564167391	275.191117613	1592.63784745	456.882562448	-1.82491547553	-0.0317929525354
900.456380204	256.385637665	1532.84201787	376.0	6.49460386223	-0.0522947375534	-0.00941568915257	908.228725271	316.811785161	1632.39403476	407.353524331	-1.56724083878	-0.0273038473654
900.456380204	256.385637665	1532.84201787	376.0	10.0093316752	0.262796058661	0.04731653919	1053.51637139	271.363313522	1686.26925949	361.389574581	-1.81584682434	-0.0316349620965
900.456380204	256.385637665	1532.84201787	376.0	8.88336312663	0.207456077864	0.0373525527303	1029.00047267	212.482098207	1669.00994047	427.5273696	-2.01559174379	-0.0351148387419
900.456380204	256.385637665	1532.84201787	376.0	13.7350200745	0.190070595137	0.0342222893656	1016.76361509	273.628575361	1743.37817673	452.985986282	-1.38289745106	-0.0240922900882
900.456380204	256.385637665	1532.84201787	376.0	5.67025305117	0.00223864905156	0.000403069688793	932.87837365	284.077295302	1619.75803916	402.802370206	-1.80970051316	-0.0315278835045
900.456380204	256.385637665	1532.84201787	376.0	-0.15245064575	-0.0684493877595	-0.0123243406121	906.417635045	202.943261821	1530.50519031	421.144293448	-2.50672622142	-0.0436711885264
900.456380204	256.385637665	1532.84201787	376.0	-2.62748281622	-0.457587761247	-0.0823888659069	755.580826628	304.834818217	1492.56685725	432.151212406	-2.01902784739	-0.035174701174
900.456380204	256.385637665	1532.84201787	376.0	-4.47457021661	-0.0901698121848	-0.0162351120246	898.636746448	200.325040526	1464.25392547	365.292138496	-2.89971331517	-0.0505176535744
900.456380204	256.385637665	1532.84201787	376.0	-11.6062543125	-0.682015824159	-0.122797231574	685.331897984	207.447182869	1354.93647507	462.157394214	-3.00024690345	-0.0522691098162
900.456380204	256.385637665	1532.84201787	376.0	8.47956131807	0.060107276517	0.0108223400283	957.345321015	293.248410748	1662.82029668	412.226564921	-1.59975168612	-0.0278702384341
900.456380204	256.385637665	1532.84201787	376.0	-7.44814362495	-0.445243022331	-0.0801661905529	762.00986799	260.328015701	1418.67374283	396.335859144	-2.60390422387	-0.0453641850849
900.456380204	256.385637665	1532.84201787	376.0	16.2012243479	0.396052351783	0.0713093899501	1122.47232012	209.193385083	1781.18119208	449.51548688	-1.64915148469	-0.0287308621027
900.456380204	256.385637665	1532.84201787	376.0	-4.79233397828	-0.178733985006	-0.0321811280169	859.689191772	311.87562324	1459.38310901	287.818294001	-2.67265462269	-0.0465619272246
900.456380204	256.385637665	1532.84201787	376.0	-2.70438170254	-0.0611204660529	-0.0110047652238	910.173728168	208.516769965	1491.38811881	372.697620676	-2.73977364305	-0.0477312481368
900.456380204	256.385637665	1532.84201787	376.0	-4.49255680847	-0.251348528419	-0.0452554066293	831.13010462	317.184365965	1463.97821943	315.663748848	-2.45504353158	-0.0427707932331
900.456380204	256.385637665	1532.84201787	376.0	9.28587675349	0.135664918287	0.0244265247186	991.74824741	290.262524364	1675.17983847	393.1690667	-1.63279082303	-0.0284458331538
900.456380204	256.385637665	1532.84201787	376.0	12.8008181969	0.243418307972	0.0438275671537	1041.03534333	311.513759393	1729.05833782	376.509235103	-1.38947114166	-0.0242068143146
900.456380204	256.385637665	1532.84201787	376.0	-1.43732001932	-0.245775929212	-0.0442520578343	834.717886154	212.712555426	1510.81017268	463.379731102	-2.43427679302	-0.0424090033627
900.456380204	256.385637665	1532.84201787	376.0	-1.40564596373	-0.349527038488	-0.0629324880245	794.367863213	275.367229734	1511.29568591	441.560592967	-2.1092618813	-0.0367467226708
900.456380204	256.385637665	1532.84201787	376.0	-11.5454728426	-0.599408980451	-0.107923835155	711.555629999	223.43425442	1355.86815898	420.878274558	-2.97143817983	-0.0517672156765
900.456380204	256.385637665	1532.84201787	376.0	12.3285331253	0.314276567167	0.0565856260654	1080.27285555	240.970399343	1721.8189538	400.575698906	-1.75570451689	-0.0305871867054
900.456380204	256.385637665	1532.84201787	376.0	4.39975372512	0.0286470199983	0.00515790781388	946.932081502	213.690031522	1600.28329165	439.661178626	-2.1889292917	-0.0381346566499
900.456380204	256.385637665	1532.84201787	376.0	14.4544872361	0.161214790771	0.0290267898399	1001.4457771	308.533274471	1754.40647169	444.427420117	-1.15938245071	-0.020198300535
900.456380204	256.385637665	1532.84201787	376.0	10.1801682713	0.216330573478	0.0389504093407	1030.0612485	284.424081098	1688.88791462	374.402585021	-1.68455535853	-0.0293476543298
900.456380204	256.385637665	1532.84201787	376.0	13.971135682	0.38629456696	0.0695524967518	1117.13777055	227.394305562	1746.99745598	402.46537986	-1.74971013806	-0.0304827550184
900.456380204	256.385637665	1532.84201787	376.0	0.511812530958	-0.187547056583	-0.0337679252041	855.759750804	269.611696193	1540.6872954	415.3158484	-2.10450903132	-0.0366639204063
900.456380204	256.385637665	1532.84201787	376.0	10.5243948039	0.238580634547	0.0429565420503	1040.96879779	280.920147478	1694.16436355	372.275418286	-1.69568341874	-0.0295415229745
900.456380204	256.385637665	1532.84201787	376.0	-3.11416845831	-0.071156794634	-0.012811810341	905.310090484	236.83910482	1485.10673523	342.957539929	-2.71663744579	-0.0473281784981
900.456380204	256.385637665	1532.84201787	376.0	7.65616238643	0.0454050851206	0.00817520437893	951.441781979	280.277316169	1650.19889188	418.479793737	-1.69809672457	-0.0295835666302
900.456380204	256.385637665	1532.84201787	376.0	9.34223292089	0.180317011207	0.03246615254	1011.87493036	310.184017789	1676.04368949	353.984741341	-1.64937304867	-0.0287347221023
900.456380204	256.385637665	1532.84201787	376.0	-0.0617619036768	0.156475654616	0.0281735064126	1007.75694516	196.272787867	1531.89530546	327.865572433	-2.88055098359	-0.0501838150452
900.456380204	256.385637665	1532.84201787	376.0	13.3200552216	0.339126321251	0.0610598345788	1087.78351319	291.808769454	1737.01742111	357.425138469	-1.54168640451	-0.0268586481622
900.456380204	256.385637665	1532.84201787	376.0	-14.9502018042	-0.627006687976	-0.112892813823	703.167803926	244.3235327	1303.67904286	356.187706233	-3.22131589725	-0.0561204860147
900.456380204	256.385637665	1532.84201787	376.0	-4.33279664566	-0.0788114694701	-0.0141900377152	902.945488026	217.468615675	1466.42709034	346.012986635	-2.87335343035	-0.0500584221315
900.456380204	256.385637665	1532.84201787	376.0	4.18329486529	-0.126019699132	-0.0226898990155	879.327728056	276.477625308	1596.9653193	441.159965932	-1.8323186386	-0.0319219275017
900.456380204	256.385637665	1532.84201787	376.0	3.10770311247	-0.0471036640111	-0.00848103421158	913.331426689	249.467339765	1580.47819697	417.679430514	-2.09165299012	-0.0364399475631
900.456380204	256.385637665	1532.84201787	376.0	-3.02963731375	0.0351017764054	0.00632008937799	952.588398648	196.752109444	1486.40246414	337.061956042	-2.97169982777	-0.051771774003
900.456380204	256.385637665	1532.84201787	376.0	4.08121712721	-0.148575476011	-0.0267510759833	870.42713625	266.068337453	1595.40062884	458.905155133	-1.86582348977	-0.0325056357103
900.456380204	256.385637665	1532.84201787	376.0	6.57259584041	0.112138382465	0.020190562201	984.620033603	201.417849758	1633.58952858	447.551645215	-2.14379741961	-0.0373483871012
900.456380204	256.385637665	1532.84201787	376.0	-8.42760397762	-0.640359096338	-0.115296920479	696.3879873	295.028093514	1403.660163	412.244082187	-2.41711766504	-0.0421100638509
900.456380204	256.385637665	1532.84201787	376.0	5.49974626341	0.161181069699	0.029020718347	1005.13481318	281.659684043	1617.14443947	330.349942251	-2.10759342922	-0.0367176555614
900.456380204	256.385637665	1532.84201787	376.0	-19.8504580068	-0.653328391059	-0.117632047364	696.560659609	208.829253919	1228.5658568	323.175943274	-3.83265969979	-0.0667710749092
900.456380204	256.385637665	1532.84201787	376.0	-2.65562657451	-0.352991244976	-0.0635562198372	793.0771091	294.024345055	1492.1354579	405.034003743	-2.1447654523	-0.0373652517822
900.456380204	256.385637665	1532.84201787	376.0	-13.782245812	-0.529022908069	-0.0952507936747	734.337580383	292.114890468	1321.58196306	295.129492206	-3.1900868525	-0.0555764260018
900.456380204	256.385637665	1532.84201787	376.0	-0.412355008165	0.0638272320617	0.0114921195646	964.027281228	220.428085594	1526.52126704	342.06590022	-2.68755647164	-0.0468215413178
900.456380204	256.385637665	1532.84201787	376.0	4.39036905904	-0.255694848523	-0.046037963364	826.991555425	317.591195156	1600.13943955	455.556688965	-1.55787042935	-0.0271405998145
900.456380204	256.385637665	1532.84201787	376.0	13.3144060648	0.142533858282	0.0256632802093	994.052146787	281.828757906	1736.93082846	461.049923767	-1.3409557317	-0.0233615981133
900.456380204	256.385637665	1532.84201787	376.0	3.82111648188	0.20782160702	0.0374183664062	1031.34625519	196.650066708	1591.41369686	363.417374956	-2.53717642429	-0.0442016798657
900.456380204	256.385637665	1532.84201787	376.0	-6.78151722486	-0.374514577276	-0.067431504731	785.851027675	319.1922887	1428.8920724	323.848756023	-2.51242103246	-0.0437704012624
900.456380204	256.385637665	1532.84201787	376.0	2.25799346746	-0.244337239695	-0.043993021191	832.028020006	314.080434673	1567.4534905	421.34503582	-1.74831800302	-0.0304585017948
900.456380204	256.385637665	1532.84201787	376.0	-4.20457869726	-0.328217195137	-0.0590956419044	802.217982898	312.664831159	1468.39246892	353.509654866	-2.28534250607	-0.0398143293741
900.456380204	256.385637665	1532.84201787	376.0	18.7428211519	0.418243179973	0.0753048577553	1122.59914835	299.689357641	1820.13985582	397.851349827	-1.08333708079	-0.0188734683065
900.456380204	256.385637665	1532.84201787	376.0	8.72488003938	0.116607176979	0.020995170504	984.83893092	239.440054863	1666.58064512	442.301659339	-1.83406034333	-0.0319522707898
900.456380204	256.385637665	1532.84201787	376.0	1.30551181268	0.0929888527949	0.0167426814539	976.680350346	224.810787582	1552.85345148	351.362313555	-2.54010126248	-0.0442526352349
900.456380204	256.385637665	1532.84201787	376.0	13.8304640916	0.158394939671	0.0285190744817	1000.90813601	293.432980034	1744.84118273	450.50006669	-1.26657271699	-0.0220657267769
900.456380204	256.385637665	1532.84201787	376.0	-16.1818709128	-0.689777963622	-0.124194807998	682.965544902	280.952535337	1284.79950124	320.881421002	-3.23529635156	-0.0563640479366
900.456380204	256.385637665	1532.84201787	376.0	13.1830444861	0.404077341965	0.0727542927556	1121.20329557	275.454324064	1734.91726299	338.259643351	-1.715677963	-0.0298898599827
900.456380204	256.385637665	1532.84201787	376.0	8.64923433463	0.226041428678	0.0406988528409	1036.47846835	255.969286562	1665.42111597	372.97336106	-1.9295273377	-0.0336154588449
900.456380204	256.385637665	1532.84201787	376.0	11.6000050301	0.0507438899989	0.00913645840816	952.242450571	292.432678596	1710.65176905	465.976639878	-1.35021485249	-0.0235229068379
900.456380204	256.385637665	1532.84201787	376.0	-9.97790367049	-0.167080440531	-0.0300829025084	868.615988746	200.701115695	1379.89651791	310.579413464	-3.42583299038	-0.0596835015745
900.456380204	256.385637665	1532.84201787	376.0	-9.04543674537	-0.271115936331	-0.0488145366099	826.841861322	229.004469082	1394.18976274	338.343432333	-3.07416811554	-0.0535569358109
900.456380204	256.385637665	1532.84201787	376.0	-11.9983938197	-0.323711176195	-0.0582843313279	807.648812405	237.252205615	1348.92559593	304.024577912	-3.35717713262	-0.0584874064917
900.456380204	256.385637665	1532.84201787	376.0	5.77546679662	0.30301591459	0.0545581409056	1078.1659184	203.909639528	1621.37079966	339.295241729	-2.50633078666	-0.0436642994191
900.456380204	256.385637665	1532.84201787	376.0	2.33606286016	-0.20423444795	-0.0367724969302	848.345457434	282.22594639	1568.65017095	438.07876713	-1.8932495061	-0.0329834408729
900.456380204	256.385637665	1532.84201787	376.0	-12.0303964746	-0.495978389399	-0.0893011144039	745.953220067	244.350993972	1348.43504579	358.130831752	-3.05772586663	-0.0532704854813
900.456380204	256.385637665	1532.84201787	376.0	-14.4655620887	-0.511197887276	-0.0920413912993	740.739172361	281.572592446	1311.10780405	288.796039245	-3.3271769844	-0.0579647558258
900.456380204	256.385637665	1532.84201787	376.0	-1.4013318964	-0.263078563889	-0.0473674043732	826.971988104	264.608237093	1511.36181375	419.781588555	-2.21582812285	-0.0386032774016
900.456380204	256.385637665	1532.84201787	376.0	6.98431599029	0.319238683115	0.0574790570968	1082.41065723	275.082957994	1639.90054803	282.406932808	-2.34556260389	-0.0408634599981
900.456380204	256.385637665	1532.84201787	376.0	-8.44771735326	-0.428331893983	-0.0771213348907	769.132895156	210.703638485	1403.35185673	423.515323087	-2.87290124085	-0.0500505442656
900.456380204	256.385637665	1532.84201787	376.0	7.45645024117	0.319402387797	0.0575085321925	1085.50849	216.757180527	1647.13762021	344.871949683	-2.325970245	-0.0405221297038
900.456380204	256.385637665	1532.84201787	376.0	-18.4828487188	-0.590834195746	-0.106379941618	715.88012616	243.149550198	1249.52914661	290.499470251	-3.74872122137	-0.0653087320797
900.456380204	256.385637665	1532.84201787	376.0	-2.00530291262	-0.477106713721	-0.0859032613829	748.50538029	313.339646093	1502.10389224	440.258865856	-1.923383224	-0.0335084185365
900.456380204	256.385637665	1532.84201787	376.0	2.09910232478	0.0959101847099	0.0172686684749	975.218668422	296.140737032	1565.0179403	293.658534848	-2.39420825468	-0.0417109452034
900.456380204	256.385637665	1532.84201787	376.0	3.88426233909	0.339743390315	0.0611709381193	1097.52787043	206.763039402	1592.38162309	288.090713252	-2.86586733603	-0.0499280023699
900.456380204	256.385637665	1532.84201787	376.0	11.0129705044	0.227536623405	0.0409680632706	1037.52691491	230.0426701	1701.65345718	434.083872163	-1.80059460166	-0.0313692439314
900.456380204	256.385637665	1532.84201787	376.0	2.52342097926	0.255812417886	0.0460591317765	1055.49746564	196.967151862	1571.52207493	319.05745743	-2.8020448333	-0.0488161120783
900.456380204	256.385637665	1532.84201787	376.0	1.42385085333	-0.11300136268	-0.0203459421463	884.630452552	308.210694416	1554.66740202	361.826255052	-2.00589772628	-0.0349459534194
900.456380204	256.385637665	1532.84201787	376.0	-4.75762846496	-0.263775728065	-0.0474929290719	828.078572924	245.058927789	1459.9150897	386.777588991	-2.58301359649	-0.0450002368727
900.456380204	256.385637665	1532.84201787	376.0	16.5135223336	0.246509474835	0.0443841330275	1041.87199847	296.161044074	1785.96822683	447.935184287	-1.12727236696	-0.0196388914104
900.456380204	256.385637665	1532.84201787	376.0	-2.11244791983	-0.0835851495362	-0.0150495407879	900.470427439	209.245542648	1500.46152855	390.745558462	-2.64701719514	-0.0461152821453
900.456380204	256.385637665	1532.84201787	376.0	-16.0426738297	-0.673657164486	-0.121292251438	688.54432356	245.72864526	1286.93317262	352.660203797	-3.28625565955	-0.0572518407586
900.456380204	256.385637665	1532.84201787	376.0	-5.9947164279	-0.434092776585	-0.0781585841888	766.118119985	227.486565115	1440.95248561	447.34780051	-2.60634458189	-0.0454067000328
900.456380204	256.385637665	1532.84201787	376.0	9.35001664549	0.142509301551	0.0256588587596	996.828645691	237.423110255	1676.16300169	441.911245743	-1.81786179716	-0.0316700661526
900.456380204	256.385637665	1532.84201787	376.0	-8.73654647316	-0.42696623555	-0.0768754475242	769.378241551	228.688141556	1398.92456262	400.858179511	-2.83873267362	-0.0494552730596
900.456380204	256.385637665	1532.84201787	376.0	4.06053926684	-0.116479975529	-0.0209722678301	883.426430569	270.521216756	1595.0836699	441.136022579	-1.87273275512	-0.0326260061868
900.456380204	256.385637665	1532.84201787	376.0	11.6183122211	0.290883878034	0.0523737626997	1065.68573559	291.710376705	1710.93238936	353.536277071	-1.64555748282	-0.0286682488296
900.456380204	256.385637665	1532.84201787	376.0	-5.42271121824	-0.400633164002	-0.0721341670871	778.058269897	216.619711855	1449.72042181	455.042440057	-2.62656276206	-0.0457589331369
900.456380204	256.385637665	1532.84201787	376.0	8.01964411648	0.0513713043807	0.00924942462742	955.324955225	236.626229846	1655.77049257	463.819307498	-1.84417215774	-0.0321284348039
900.456380204	256.385637665	1532.84201787	376.0	-0.290814487664	0.199434150424	0.0359082013727	1028.59022193	194.192376439	1528.38429121	305.601692844	-3.02778330333	-0.0527488380371
900.456380204	256.385637665	1532.84201787	376.0	10.2641388085	0.279819854905	0.0503816807535	1059.83687341	304.57176613	1690.1750503	325.766410758	-1.75780542104	-0.030623787823
900.456380204	256.385637665	1532.84201787	376.0	1.21655772189	-0.138232368013	-0.0248887951049	876.788387304	209.534637678	1551.4899258	465.16690082	-2.31941361818	-0.0404079027558
900.456380204	256.385637665	1532.84201787	376.0	13.8139831964	0.379464678133	0.0683227724402	1111.40579699	251.557164605	1744.58855665	381.625595055	-1.67347566768	-0.0291546283569
900.456380204	256.385637665	1532.84201787	376.0	-5.77720608628	-0.2322288362	-0.0418128981275	840.872387215	230.702046439	1444.28657552	372.712141866	-2.76239503388	-0.0481253490223
900.456380204	256.385637665	1532.84201787	376.0	11.1663146705	0.36404852586	0.0655470878395	1106.31030788	239.938208482	1704.00398099	357.755464624	-1.95569046553	-0.0340712624658
900.456380204	256.385637665	1532.84201787	376.0	-12.3597891111	-0.706122861722	-0.12713771367	677.695607071	227.466546307	1343.38597705	438.223823677	-2.96199601509	-0.051602718033
900.456380204	256.385637665	1532.84201787	376.0	-17.1425834631	-0.40844885355	-0.0735413852269	778.699651292	207.867315656	1270.0732956	283.506328651	-3.92353617475	-0.0683542887587
900.456380204	256.385637665	1532.84201787	376.0	14.5999203044	0.210938944427	0.0379796442972	1026.23828923	281.841505124	1756.63573087	448.55593652	-1.30182407507	-0.022679861935
900.456380204	256.385637665	1532.84201787	376.0	0.995963258613	0.175305884734	0.0315638971434	1015.72230578	216.495346492	1548.10856118	315.890908911	-2.77769138297	-0.0483918359403
900.456380204	256.385637665	1532.84201787	376.0	14.8402175099	0.158117556147	0.0284691314632	1000.44297553	294.081302404	1760.31910741	465.794829472	-1.19073728814	-0.0207445520582
900.456380204	256.385637665	1532.84201787	376.0	14.2687061323	0.168934420304	0.0304167123342	1005.21872013	306.690591225	1751.55874087	439.649429512	-1.18791986056	-0.020695467954
900.456380204	256.385637665	1532.84201787	376.0	-10.1028037035	-0.675361268102	-0.121599076	686.271338165	259.301353153	1377.98199772	432.409306401	-2.66895233381	-0.0464974274184
900.456380204	256.385637665	1532.84201787	376.0	8.13834835063	-0.005557291472	-0.0010005926309	928.839304259	280.915927164	1657.59004095	447.834809524	-1.60855627051	-0.0280236284061
900.456380204	256.385637665	1532.84201787	376.0	3.88511699692	0.106523226196	0.0191795509895	978.787132358	315.371168343	1592.39472364	298.23642294	-2.16576857493	-0.037731159842
900.456380204	256.385637665	1532.84201787	376.0	21.7569727866	0.381257967257	0.0686456548895	1101.17499938	314.859895386	1866.34203856	450.307143792	-0.743272550856	-0.0129489991438
900.456380204	256.385637665	1532.84201787	376.0	9.84276172885	0.240397412932	0.0432836537509	1040.15161808	318.320940494	1683.71600537	325.243446791	-1.7017381194	-0.0296470055645
900.456380204	256.385637665	1532.84201787	376.0	-7.11658354016	-0.468184668903	-0.0842968435187	754.512706614	226.28746281	1423.75603513	442.955865705	-2.67884316253	-0.0466697415075
900.456380204	256.385637665	1532.84201787	376.0	-7.79139277924	-0.384931096929	-0.0693070034081	783.19093643	279.21662162	1413.41227557	351.004717521	-2.66776546946	-0.046476750339
900.456380204	256.385637665	1532.84201787	376.0	-4.7612827803	-0.32239723866	-0.0580477563307	805.639636286	259.903207854	1459.85907482	394.316230684	-2.47550379495	-0.0431272438145
900.456380204	256.385637665	1532.84201787	376.0	-3.39204084753	0.0221664650638	0.00399108121422	946.917268615	197.152762623	1480.8473905	336.777359257	-2.98791657222	-0.0520542956833
900.456380204	256.385637665	1532.84201787	376.0	4.58066824682	0.223924654402	0.0403177267558	1036.25435663	263.398276854	1603.05642546	303.40379197	-2.40486492971	-0.0418966015628
900.456380204	256.385637665	1532.84201787	376.0	-10.6956715224	-0.272167295625	-0.0490038342861	826.465088201	249.290343669	1368.89427068	293.138838811	-3.29010491966	-0.0573189010394
900.456380204	256.385637665	1532.84201787	376.0	-4.22408496679	-0.323949923258	-0.0583273178354	803.792948164	313.074792867	1468.09346863	351.225727597	-2.29340523948	-0.0399547951129
900.456380204	256.385637665	1532.84201787	376.0	-11.5527131069	-0.622927839213	-0.112158415415	703.172279269	270.928659585	1355.75717716	381.656238309	-2.80124377687	-0.0488021563915
900.456380204	256.385637665	1532.84201787	376.0	-12.9928736669	-0.599373112551	-0.107917377125	712.093880389	214.427003728	1333.68179097	407.160906856	-3.13048995863	-0.0545381525894
900.456380204	256.385637665	1532.84201787	376.0	0.0913446858103	-0.180030825303	-0.0324146246494	859.045146347	262.23417409	1534.24218759	412.962867158	-2.17328686243	-0.0378621404604
900.456380204	256.385637665	1532.84201787	376.0	17.4168371388	0.364119777331	0.0655599166962	1102.8435423	240.442133557	1799.81461572	456.528939862	-1.39639368541	-0.0243274161221
900.456380204	256.385637665	1532.84201787	376.0	-4.98081350623	-0.527795973903	-0.09502988367	732.968752569	260.439803619	1456.49401561	463.085459427	-2.34364506167	-0.0408300533392
900.456380204	256.385637665	1532.84201787	376.0	5.91593088191	0.361133419493	0.0650222217309	1107.97695602	210.825386434	1623.52389218	304.721549717	-2.63822335237	-0.0459620793096
900.456380204	256.385637665	1532.84201787	376.0	-19.0022783759	-0.543460245416	-0.0978502422426	732.56821494	194.783323559	1241.56711057	314.215572071	-3.91069773307	-0.0681306225273
900.456380204	256.385637665	1532.84201787	376.0	3.90716606176	0.0500348592778	0.00900879713321	955.976417216	237.334816669	1592.73270097	399.421467086	-2.17388057797	-0.0378724839368
900.456380204	256.385637665	1532.84201787	376.0	-15.9434242937	-0.675500981561	-0.121624231466	687.310292744	285.371314192	1288.45451121	315.772904272	-3.22370218513	-0.0561620589744
900.456380204	256.385637665	1532.84201787	376.0	1.84188274532	-0.0833874882581	-0.015013951793	897.994912526	263.641415266	1561.07517051	399.438842717	-2.11799508176	-0.0368988690202
900.456380204	256.385637665	1532.84201787	376.0	2.90443773974	-0.129431616144	-0.0233042160865	877.242541247	317.278818212	1577.36245993	382.841100468	-1.80692175332	-0.0314794730544
900.456380204	256.385637665	1532.84201787	376.0	1.57622218204	0.122748513029	0.0221009206031	988.308255112	280.261099351	1557.00301377	288.433659308	-2.54691243639	-0.0443712968013
900.456380204	256.385637665	1532.84201787	376.0	6.85599372456	-0.0109144864175	-0.00196515779933	927.006465198	277.286217337	1637.93357042	433.640887887	-1.71773934363	-0.0299257725371
900.456380204	256.385637665	1532.84201787	376.0	7.09224973297	0.184173913807	0.0331605894504	1016.72596406	254.177946667	1641.55500179	370.651091066	-2.02180328035	-0.0352230536646
900.456380204	256.385637665	1532.84201787	376.0	12.5125632561	0.308270885877	0.0555043006621	1071.96593089	306.270591142	1724.63984497	346.403322937	-1.54076466981	-0.0268425900664
900.456380204	256.385637665	1532.84201787	376.0	10.8550018304	0.0449035515298	0.00808490304821	950.003129293	288.072083832	1699.23204697	461.156833841	-1.41774985064	-0.0246994747498
900.456380204	256.385637665	1532.84201787	376.0	8.04579742905	-0.126488829117	-0.0227743660635	876.950394397	317.804129246	1656.17138153	461.416857892	-1.37404635644	-0.0239380898335
900.456380204	256.385637665	1532.84201787	376.0	-12.2224015814	-0.458112158613	-0.0824832838698	758.264278321	288.964547083	1345.49191084	298.263085432	-3.10754206356	-0.0541383634767
900.456380204	256.385637665	1532.84201787	376.0	21.1841996838	0.390966496636	0.0703936796248	1109.55643273	284.457358709	1857.56233177	463.54854033	-0.938203708377	-0.0163450123411
900.456380204	256.385637665	1532.84201787	376.0	10.3578404281	0.272274670301	0.0490231671409	1059.99159689	230.601312308	1691.6113481	401.018438895	-1.90895765075	-0.0332571019295
900.456380204	256.385637665	1532.84201787	376.0	-10.119721881	-0.141518506027	-0.0254804656152	878.81221916	210.146720708	1377.72266879	288.763728918	-3.51510311797	-0.0612387302781
900.456380204	256.385637665	1532.84201787	376.0	-15.5680650649	-0.559481546045	-0.100734884056	725.872308183	219.230180058	1294.20817519	349.105686945	-3.42413964972	-0.0596540008662
900.456380204	256.385637665	1532.84201787	376.0	11.4464281263	0.258795366387	0.0465962128893	1049.08747751	308.631863265	1708.29767773	350.578336956	-1.56655188883	-0.0272918447531
900.456380204	256.385637665	1532.84201787	376.0	-15.8112597288	-0.446603599061	-0.0804111629566	764.59270475	218.341647851	1290.48038519	307.546032591	-3.64268291055	-0.0634613747482
900.456380204	256.385637665	1532.84201787	376.0	4.41865964454	0.0374658532688	0.00674574239626	948.690265312	285.762632585	1600.57308953	366.120191631	-1.97927309403	-0.0344821096521
900.456380204	256.385637665	1532.84201787	376.0	12.4094934891	0.28920871286	0.0520721485163	1064.555829	291.211916191	1723.05994828	367.292203088	-1.55863304205	-0.02715388575
900.456380204	256.385637665	1532.84201787	376.0	6.89012902216	0.293185386157	0.0527881501903	1071.40229528	234.774513182	1638.45681061	332.280002149	-2.30548247424	-0.0401651998997
900.456380204	256.385637665	1532.84201787	376.0	-4.7971863038	-0.631255245006	-0.113657768276	698.211995459	304.354318902	1459.30873053	456.742416168	-2.0921883161	-0.0364492737996
900.456380204	256.385637665	1532.84201787	376.0	11.2134705687	0.346052599889	0.0623069139159	1093.04903347	283.037816958	1704.72680641	328.639955984	-1.82010385577	-0.0317091264071
900.456380204	256.385637665	1532.84201787	376.0	17.5157421563	0.406846831016	0.0732529404062	1115.16924302	319.617954726	1801.33067338	366.54347564	-1.11282114017	-0.0193871278775
900.456380204	256.385637665	1532.84201787	376.0	-6.84229438307	-0.43226308459	-0.0778291473875	766.527798053	253.840985633	1427.96045458	407.591670894	-2.58037686326	-0.0449543007536
900.456380204	256.385637665	1532.84201787	376.0	6.3158663271	0.142253259914	0.0256127583568	995.418613761	296.439668061	1629.65427072	337.795988902	-1.94629419784	-0.0339075644223
900.456380204	256.385637665	1532.84201787	376.0	7.7738468202	0.237991962528	0.0428505514095	1042.13806373	266.189531379	1652.00280833	343.675213225	-2.0267875174	-0.0353098870627
900.456380204	256.385637665	1532.84201787	376.0	-4.67872558433	-0.257462433292	-0.0463562177336	830.459818209	246.134989898	1461.12454621	384.529738105	-2.57996875688	-0.0449471908864
900.456380204	256.385637665	1532.84201787	376.0	0.434600493195	0.18688184756	0.0336481540439	1020.70738904	234.71093064	1539.50375684	284.08543716	-2.89768438078	-0.0504823062854
900.456380204	256.385637665	1532.84201787	376.0	23.5690818581	0.414624201381	0.0746532591612	1117.28461319	307.716421542	1894.11880782	469.117773086	-0.666249324936	-0.0116071310965
900.456380204	256.385637665	1532.84201787	376.0	5.17536187578	0.0465510852561	0.00838154217791	954.008813388	237.808337595	1612.17213928	420.354988295	-2.05611616033	-0.0358208390302
900.456380204	256.385637665	1532.84201787	376.0	-7.54710276914	-0.305141729411	-0.0549408947445	811.610216469	316.263737519	1417.15685549	289.282901504	-2.7721668431	-0.048295589601
900.456380204	256.385637665	1532.84201787	376.0	-11.34301227	-0.258488004062	-0.0465408721754	831.994380845	244.44909365	1358.9715597	282.528085208	-3.42246220256	-0.0596247770481
900.456380204	256.385637665	1532.84201787	376.0	2.97007970264	-0.0672655428373	-0.0121111888436	905.965144653	202.667660002	1578.36864752	469.735842861	-2.26790330698	-0.0395105105746
900.456380204	256.385637665	1532.84201787	376.0	10.140160688	0.243052822359	0.0437617613178	1046.70087452	197.741592977	1688.27466157	443.832194074	-2.0091180541	-0.0350020566916
900.456380204	256.385637665	1532.84201787	376.0	-9.17407957658	-0.233525110474	-0.0420462928473	841.00493491	246.106158251	1392.21787137	305.106778206	-3.15743699181	-0.0550076130978
900.456380204	256.385637665	1532.84201787	376.0	3.54729771176	0.176867192278	0.0318450112132	1014.39364836	250.767647448	1587.21648769	322.05519189	-2.42378213397	-0.0422261695814
900.456380204	256.385637665	1532.84201787	376.0	-11.6098588708	-0.673354407154	-0.121237739855	688.12359596	203.267476023	1354.88122288	463.4901509	-3.02236658028	-0.0526544700397
900.456380204	256.385637665	1532.84201787	376.0	-15.0481047854	-0.4094788312	-0.0737268331293	777.701675222	210.307032763	1302.17834483	314.169636841	-3.61096835834	-0.062908856417
900.456380204	256.385637665	1532.84201787	376.0	4.45595236935	0.356852379825	0.0642514187657	1107.0083718	193.65736146	1601.14472808	300.478994818	-2.83561729647	-0.0494009981963
900.456380204	256.385637665	1532.84201787	376.0	2.80805204121	0.170796081029	0.0307519051186	1010.53762331	278.184565842	1575.88501944	287.162830289	-2.5078779343	-0.0436912532108
900.456380204	256.385637665	1532.84201787	376.0	-16.9264357534	-0.709928810538	-0.12782297633	676.71408682	291.334886719	1273.38649851	305.337524974	-3.3003870317	-0.0574980319111
900.456380204	256.385637665	1532.84201787	376.0	12.5590175733	0.299298006301	0.0538887299785	1072.62241529	239.226318614	1725.35191626	413.503182357	-1.72161896836	-0.0299933618181
900.456380204	256.385637665	1532.84201787	376.0	3.42600121706	0.0940776434993	0.0169387186711	973.367941726	312.536249364	1585.35720406	299.453012967	-2.1972287241	-0.0382792460645
900.456380204	256.385637665	1532.84201787	376.0	11.1967365331	0.257132977119	0.0462968990131	1052.2906739	226.58376869	1704.47030008	425.595857494	-1.83100200159	-0.0318989895747
900.456380204	256.385637665	1532.84201787	376.0	-0.560740371203	-0.031656195189	-0.00569971105311	921.327355271	239.568123356	1524.24675385	363.351275222	-2.49319341967	-0.0434354254299
900.456380204	256.385637665	1532.84201787	376.0	9.14516815354	0.295445705545	0.0531951216321	1070.33234169	266.675804085	1673.02299793	336.014852157	-1.9902233265	-0.0346728802525
900.456380204	256.385637665	1532.84201787	376.0	0.4424880872	0.0429915838631	0.00774065247805	953.915801326	235.779115515	1539.62466119	349.929744353	-2.52303653296	-0.0439553402955
900.456380204	256.385637665	1532.84201787	376.0	-4.1306602068	-0.274725617515	-0.0494644612018	824.337526749	214.476364415	1469.5255226	430.711631439	-2.61505214324	-0.0455583997079
900.456380204	256.385637665	1532.84201787	376.0	-12.3674697274	-0.290183418665	-0.0522476447001	821.128492978	200.177374939	1343.26824534	321.962377423	-3.48762845481	-0.0607600776099
900.456380204	256.385637665	1532.84201787	376.0	4.34807001115	-0.0327723530488	-0.005900675738	919.913589027	218.138176608	1599.49106197	461.439296331	-2.12610141928	-0.0370400944125
900.456380204	256.385637665	1532.84201787	376.0	2.48622783263	-0.00264745121418	-0.000476674687465	930.740563755	312.839233559	1570.95196275	327.372165434	-2.08340388528	-0.0362962349352
900.456380204	256.385637665	1532.84201787	376.0	-6.76751543501	-0.516080241391	-0.0929204611795	736.807055574	295.002100551	1429.10669772	397.297541591	-2.36788254207	-0.0412523090953
900.456380204	256.385637665	1532.84201787	376.0	-1.97312796939	-0.0912601317634	-0.0164314245163	897.607493386	192.296834642	1502.59708329	412.69275526	-2.67622937436	-0.0466242051281
900.456380204	256.385637665	1532.84201787	376.0	-5.38655547806	-0.264988476525	-0.0477112849342	828.253118879	223.197670545	1450.27463219	398.823842762	-2.70431224808	-0.0471134537993
900.456380204	256.385637665	1532.84201787	376.0	4.53611001751	0.284355974182	0.0511984109079	1069.37587117	195.381624111	1602.37341819	337.615922917	-2.62245638444	-0.0456873934572
900.456380204	256.385637665	1532.84201787	376.0	-18.3214566741	-0.667464035463	-0.120177175993	691.794751884	199.946973818	1252.00303168	360.261305981	-3.64161034468	-0.0634426889317
900.456380204	256.385637665	1532.84201787	376.0	-1.47548008915	-0.168431848405	-0.0303262240556	865.636495886	195.967076851	1510.2252391	448.621666361	-2.55500081385	-0.0445122093005
900.456380204	256.385637665	1532.84201787	376.0	-18.3416826237	-0.557597679795	-0.100395693157	727.568073484	199.712754192	1251.69299983	324.412172154	-3.79471693592	-0.0661100511485
900.456380204	256.385637665	1532.84201787	376.0	8.27380468281	-0.130075362812	-0.0234201229405	875.384227658	319.261534992	1659.66637252	465.020609874	-1.34912561864	-0.0235039306383
900.456380204	256.385637665	1532.84201787	376.0	-10.2908213827	-0.21582024159	-0.0388585238729	849.452666059	192.418914741	1375.09998373	333.228402931	-3.36988807734	-0.0587088515216
900.456380204	256.385637665	1532.84201787	376.0	-5.34630833654	-0.238607574851	-0.0429613926631	836.674029793	300.667132457	1450.89155728	313.550395032	-2.6044730316	-0.0453740946272
900.456380204	256.385637665	1532.84201787	376.0	-1.43604962031	0.0574565616789	0.010345077724	960.490494353	250.200109385	1510.82964589	300.139042154	-2.7898342878	-0.0486033848048
900.456380204	256.385637665	1532.84201787	376.0	13.0334570664	0.418810220156	0.075406953575	1125.36347059	299.967561246	1732.62432416	307.293292324	-1.71444165984	-0.0298683216001
900.456380204	256.385637665	1532.84201787	376.0	-7.09909890995	-0.262620794579	-0.0472849828195	827.790483582	306.209147057	1424.02404689	290.024416249	-2.80335496082	-0.0488389365997
900.456380204	256.385637665	1532.84201787	376.0	13.6590180733	0.269530612857	0.0485290984619	1052.19452416	317.078613725	1742.21318613	372.940048237	-1.32423366509	-0.0230702729109
900.456380204	256.385637665	1532.84201787	376.0	-5.28947496557	-0.317826618549	-0.0572248142869	806.810476751	292.376348383	1451.76272307	352.575897939	-2.46013691914	-0.042859528208
900.456380204	256.385637665	1532.84201787	376.0	-9.05912503227	-0.620045838271	-0.111639509951	703.762306413	251.353462912	1393.97994292	438.864173599	-2.64667875937	-0.0461093860517
900.456380204	256.385637665	1532.84201787	376.0	4.45628813308	0.257593291302	0.0463797787724	1054.68471181	223.824567381	1601.14987481	322.640595622	-2.53476253929	-0.04415962612
900.456380204	256.385637665	1532.84201787	376.0	4.57633635324	0.0278187851344	0.00500878378365	946.489103676	214.391543044	1602.99002437	442.109377651	-2.17171517045	-0.0378347590671
900.456380204	256.385637665	1532.84201787	376.0	-6.45465291426	-0.418212211764	-0.0752992819165	770.683435177	291.603258202	1433.90238589	371.615692513	-2.45067267057	-0.0426946458287
900.456380204	256.385637665	1532.84201787	376.0	-2.15653947148	0.0227450170891	0.00409524974596	946.808447039	196.661905629	1499.78567472	356.31532205	-2.84509325345	-0.0495660845549
900.456380204	256.385637665	1532.84201787	376.0	-10.2806225045	-0.619331033741	-0.1115108091	704.748083335	223.181689101	1375.25631642	447.326543986	-2.85843049696	-0.0497984407136
900.456380204	256.385637665	1532.84201787	376.0	-3.12522324403	-0.251174462676	-0.0452240660201	831.413144087	292.34031033	1484.93728283	361.183828416	-2.31933842451	-0.0404065927616
900.456380204	256.385637665	1532.84201787	376.0	-13.5241133167	-0.648404793006	-0.116745551495	695.51785654	270.68100363	1325.53872641	359.339866236	-2.98313153995	-0.0519709327518
900.456380204	256.385637665	1532.84201787	376.0	10.8087786548	0.242412319176	0.0436464384544	1043.50440369	264.653576043	1698.52351871	390.365538977	-1.71915481831	-0.0299504323747
900.456380204	256.385637665	1532.84201787	376.0	-0.748935076489	-0.0798750244725	-0.0143815312338	898.608401345	319.128719291	1521.36202633	303.624905694	-2.33339331333	-0.0406514514518
900.456380204	256.385637665	1532.84201787	376.0	-3.81835202959	0.0864856670861	0.015571780174	975.837004399	205.723868893	1474.31271357	292.751840277	-3.20898121817	-0.0559055961354
900.456380204	256.385637665	1532.84201787	376.0	7.42760506038	0.171064631443	0.0308002577319	1010.46428492	251.378396365	1646.69546916	384.852787873	-1.97356473658	-0.0343826609159
900.456380204	256.385637665	1532.84201787	376.0	9.9566776769	0.0603226115917	0.0108611111976	958.039700869	260.56285651	1685.46215688	466.859599506	-1.61077321455	-0.0280622511246
900.456380204	256.385637665	1532.84201787	376.0	0.108232583518	-0.0318679048711	-0.00573782946906	920.465584996	259.880842812	1534.50105239	354.154624579	-2.38074759471	-0.0414764389322
900.456380204	256.385637665	1532.84201787	376.0	0.152144613899	-0.0107455913866	-0.00193474817908	928.94358209	280.641087895	1535.17415444	325.589484454	-2.39145710133	-0.0416630157026
900.456380204	256.385637665	1532.84201787	376.0	14.9236442467	0.346467028643	0.0623815319846	1088.24028487	312.373837259	1761.59790748	360.983785355	-1.32210155215	-0.0230331280863
900.456380204	256.385637665	1532.84201787	376.0	-13.1680444074	-0.595213781575	-0.10716848786	712.373031552	284.01164863	1330.99670026	334.612020078	-2.9902519371	-0.0520949814825
900.456380204	256.385637665	1532.84201787	376.0	-4.19035314689	-0.268363909309	-0.0483190330048	825.989981529	253.247983752	1468.61052414	389.372558856	-2.49987733602	-0.0435518699655
900.456380204	256.385637665	1532.84201787	376.0	16.8341863978	0.326097245633	0.0587139441183	1079.36412844	295.286315424	1790.88350034	416.233056479	-1.17555066649	-0.0204799767681
900.456380204	256.385637665	1532.84201787	376.0	5.7850872171	0.0937919925228	0.0168872870945	975.980490698	214.533603263	1621.5182655	431.004171542	-2.13821401438	-0.0372511152331
900.456380204	256.385637665	1532.84201787	376.0	3.06388774108	0.05140667427	0.00925579299064	955.145276982	289.753864552	1579.80657655	334.907435011	-2.15380096315	-0.0375226648633
900.456380204	256.385637665	1532.84201787	376.0	12.7521400098	0.32875316291	0.0591921431238	1089.74370262	193.40575807	1728.31217812	445.162717429	-1.91182395977	-0.0333070376266
900.456380204	256.385637665	1532.84201787	376.0	-13.1492463196	-0.701395177302	-0.126286492132	678.736752425	270.182013873	1331.28484525	382.366078952	-2.88931417379	-0.050336483864
900.456380204	256.385637665	1532.84201787	376.0	15.9157188718	0.283788238514	0.0510961898657	1058.55707731	308.061443405	1776.80484418	410.18632347	-1.16087711424	-0.0202243399693
900.456380204	256.385637665	1532.84201787	376.0	-5.47858888024	-0.110234177325	-0.0198477092771	888.554872943	277.710850076	1448.86390553	282.598182508	-2.94103385291	-0.0512375235699
900.456380204	256.385637665	1532.84201787	376.0	-5.10898587583	-0.232511024064	-0.0418637061693	839.607489086	273.952175006	1454.52933568	340.969671585	-2.60801503178	-0.0454358019474
900.456380204	256.385637665	1532.84201787	376.0	11.9816388686	0.211510193423	0.0380824979155	1026.47811481	301.000149267	1716.50161288	389.023348798	-1.45341250889	-0.0253207754162
900.456380204	256.385637665	1532.84201787	376.0	-0.0811845614107	-0.340867340079	-0.0613733057398	797.325426981	268.021899007	1531.5975868	466.250260813	-2.04621550119	-0.0356483536793
900.456380204	256.385637665	1532.84201787	376.0	-14.9487801672	-0.5306485631	-0.0955434935363	734.325299345	279.405757336	1303.70083431	289.969777627	-3.35715722512	-0.0584870596711
900.456380204	256.385637665	1532.84201787	376.0	-17.9709910197	-0.712646244301	-0.128312251405	676.133236336	291.310469663	1257.37511649	289.931410494	-3.45105568019	-0.0601229212576
900.456380204	256.385637665	1532.84201787	376.0	-6.28209951073	-0.49680730605	-0.0894503611901	742.998249928	307.641923805	1436.54735696	385.907183232	-2.30320905342	-0.0401255932651
900.456380204	256.385637665	1532.84201787	376.0	9.96232092835	0.288780845337	0.0519951107917	1066.66511425	268.392242056	1685.54865901	350.491302706	-1.87778173783	-0.0327139675581
900.456380204	256.385637665	1532.84201787	376.0	20.5457938884	0.388908741837	0.070023180021	1110.64354253	267.76072205	1847.7765795	469.372314913	-1.0631734035	-0.0185221847299
900.456380204	256.385637665	1532.84201787	376.0	-16.57058421	-0.43893537148	-0.0790304954051	767.834231656	200.302629786	1278.84114049	310.704279051	-3.76734957414	-0.0656332678422
900.456380204	256.385637665	1532.84201787	376.0	-4.36215592888	-0.478524513053	-0.0861585367398	748.623787865	314.7462703	1465.97705891	402.607000741	-2.1173800769	-0.0368881546498
900.456380204	256.385637665	1532.84201787	376.0	3.88179694219	0.205063365521	0.0369217438821	1028.47860858	235.883227141	1592.34383245	327.981996728	-2.46419617129	-0.0429302468866
900.456380204	256.385637665	1532.84201787	376.0	-10.8045263617	-0.429485219994	-0.0773289917166	768.242006332	272.480906226	1367.22569797	326.502785408	-2.97154858287	-0.0517691390744
900.456380204	256.385637665	1532.84201787	376.0	5.29734589595	0.139391793421	0.0250975501298	996.368112022	244.532075217	1614.04196159	373.141774356	-2.15303417981	-0.0375093062684
900.456380204	256.385637665	1532.84201787	376.0	14.2703335578	0.365188429044	0.0657523278798	1104.89641946	243.539751469	1751.58368673	403.147515801	-1.63868708197	-0.028548555435
900.456380204	256.385637665	1532.84201787	376.0	-15.5892290662	-0.67558916304	-0.121640108578	688.481669563	201.588282838	1293.88376448	403.81381208	-3.35321376707	-0.0584183583112
900.456380204	256.385637665	1532.84201787	376.0	11.43764168	0.127472756121	0.0229515225281	987.034788363	297.286861649	1708.16299539	423.841345382	-1.40973411256	-0.024559827745
900.456380204	256.385637665	1532.84201787	376.0	-3.4163829155	-0.177475570783	-0.031954550015	862.569264095	196.571536264	1480.47426505	421.33346469	-2.70172408426	-0.0470683638373
900.456380204	256.385637665	1532.84201787	376.0	-12.8735737307	-0.57010700247	-0.102648001885	721.661863924	216.458564808	1335.51047052	397.390041791	-3.13650082297	-0.0546428714803
900.456380204	256.385637665	1532.84201787	376.0	13.1379141603	0.254426192506	0.0458095413226	1049.88326404	237.708886178	1734.22548639	446.633336173	-1.63238877965	-0.0284388289138
900.456380204	256.385637665	1532.84201787	376.0	10.6246686182	0.217950923031	0.0392421539486	1029.30747065	314.385621676	1695.70140271	352.008310378	-1.56898086883	-0.0273341614778
900.456380204	256.385637665	1532.84201787	376.0	-5.10365081283	-0.316042066901	-0.0569035050235	806.852502285	318.140965725	1454.61111376	329.617645754	-2.40611684041	-0.0419184118538
900.456380204	256.385637665	1532.84201787	376.0	-4.08292407566	-0.0731581077176	-0.0131721475905	905.41823264	211.114244044	1470.25724208	353.724765396	-2.86470983451	-0.0499078368382
900.456380204	256.385637665	1532.84201787	376.0	-14.81032716	-0.552959979424	-0.0995606732849	727.342990857	249.200359635	1305.82310018	329.279749686	-3.30067698496	-0.0575030833617
900.456380204	256.385637665	1532.84201787	376.0	-6.70104762138	-0.291356044617	-0.0524587764885	819.108401341	196.663911943	1430.12554429	414.353231007	-2.88232840674	-0.0502147806053
900.456380204	256.385637665	1532.84201787	376.0	1.88158781427	0.0997411278972	0.0179584313823	978.036824157	270.226807638	1561.68378649	313.420154695	-2.43638811173	-0.0424457859186
900.456380204	256.385637665	1532.84201787	376.0	14.1095520498	0.324876840912	0.0584942097429	1087.02204294	199.515797869	1749.11916022	462.581319417	-1.78315601807	-0.031065435855
900.456380204	256.385637665	1532.84201787	376.0	7.25446789585	0.354653155886	0.0638554475848	1103.53585544	223.519724126	1644.04154995	316.98597038	-2.42970267715	-0.0423293149329
900.456380204	256.385637665	1532.84201787	376.0	-2.24958738507	-0.0417679271744	-0.00752033258452	915.813461099	295.398716326	1498.3593972	287.147219778	-2.65074591441	-0.0461802424113
900.456380204	256.385637665	1532.84201787	376.0	-1.69724661256	-0.459681389442	-0.0827658245304	754.669748101	301.194567602	1506.82590865	450.961592942	-1.95946447948	-0.0341370118376
900.456380204	256.385637665	1532.84201787	376.0	13.6130110659	0.243832413232	0.0439021269773	1044.79547182	229.008701845	1741.50797138	467.703797718	-1.6258953725	-0.0283257033537
900.456380204	256.385637665	1532.84201787	376.0	-8.21103361469	-0.453639436541	-0.0816779684085	759.18756216	265.046049475	1406.97984452	382.746232887	-2.65601695918	-0.0462720724596
900.456380204	256.385637665	1532.84201787	376.0	-0.437306888367	-0.0472216452903	-0.00850227678976	914.261466337	252.418358688	1526.13879414	359.458969113	-2.42816443016	-0.0423025162049
900.456380204	256.385637665	1532.84201787	376.0	13.4735210569	0.170969090906	0.0307830556187	1008.05073244	264.869655377	1739.36980992	466.449422094	-1.42449580513	-0.0248170000894
900.456380204	256.385637665	1532.84201787	376.0	3.46457758805	-0.0527493968552	-0.00949755074814	909.663016195	291.415563587	1585.94851888	384.869939099	-1.92474913268	-0.0335322148551
900.456380204	256.385637665	1532.84201787	376.0	-2.26627111891	-0.176034584153	-0.0316950997754	861.933102053	236.129380921	1498.10366192	400.041178946	-2.47251101032	-0.0430751047094
900.456380204	256.385637665	1532.84201787	376.0	-10.8019671366	-0.246540109334	-0.0443896487817	837.267922069	207.543030827	1367.26492684	322.453973946	-3.3632616148	-0.0585934079233
900.456380204	256.385637665	1532.84201787	376.0	5.932842813	0.0960174033814	0.0172879732412	973.626346849	311.543839126	1623.78312536	338.612939386	-1.87228066805	-0.0326181301054
900.456380204	256.385637665	1532.84201787	376.0	3.03717041966	-0.0699908216356	-0.0126018764198	902.380422362	295.95065737	1579.39704222	381.065962484	-1.93103967715	-0.0336418062222
900.456380204	256.385637665	1532.84201787	376.0	15.7529455117	0.363474032942	0.0654436501517	1105.56328654	217.462890317	1774.30978572	451.283608866	-1.61944943647	-0.0282134048165
900.456380204	256.385637665	1532.84201787	376.0	-0.234426594746	-0.023115457656	-0.00416194772344	924.350100282	259.451993065	1529.24862852	345.446535177	-2.43719379688	-0.0424598222453
900.456380204	256.385637665	1532.84201787	376.0	5.55033988814	0.332320956959	0.0598345259199	1092.83720547	214.475200658	1617.91995981	310.607553684	-2.60155955162	-0.0453233371363
900.456380204	256.385637665	1532.84201787	376.0	-19.1773629233	-0.581887094251	-0.104769012289	719.600066113	207.631413681	1238.88334106	311.651861268	-3.86175301298	-0.0672779270553
900.456380204	256.385637665	1532.84201787	376.0	-10.3160331452	-0.146744306793	-0.0264213732073	877.128096874	193.862068774	1374.71352724	303.723361595	-3.52222084811	-0.0613627325454
900.456380204	256.385637665	1532.84201787	376.0	-22.4832793943	-0.620570783057	-0.111734026478	707.973770083	197.890546722	1188.20886432	282.344547514	-4.27756601935	-0.0745220560862
900.456380204	256.385637665	1532.84201787	376.0	6.60094366772	0.174112721774	0.0313490676582	1009.63462482	310.813735327	1634.02405598	313.575695837	-1.96968664489	-0.034315098343
900.456380204	256.385637665	1532.84201787	376.0	-6.82748996049	-0.559087937222	-0.100664014624	722.156335534	310.366476141	1428.18738299	395.664571315	-2.28735653633	-0.0398494170092
900.456380204	256.385637665	1532.84201787	376.0	7.5905166292	0.0249210956631	0.00448705359436	942.168363097	286.831362305	1649.19264614	420.192920733	-1.65861285608	-0.0288956943568
900.456380204	256.385637665	1532.84201787	376.0	-9.50175523257	-0.445663869304	-0.0802419642248	762.755125331	242.103771654	1387.19512123	382.336224244	-2.85500045335	-0.0497386838563
900.456380204	256.385637665	1532.84201787	376.0	1.06493949122	0.0600746789501	0.0108164708228	960.927165556	250.832501661	1549.16585786	337.406190639	-2.46321962141	-0.0429132338225
900.456380204	256.385637665	1532.84201787	376.0	-10.7175203278	-0.241694851945	-0.0435172581825	838.293149257	244.84135567	1368.55936301	285.424858084	-3.36859096854	-0.0586862538073
900.456380204	256.385637665	1532.84201787	376.0	1.867306942	0.0511648911885	0.00921225984668	955.578228885	283.919252881	1561.46488328	321.967401513	-2.31012897246	-0.0402461493459
900.456380204	256.385637665	1532.84201787	376.0	6.87494859995	-0.0485625320753	-0.00874370401067	909.859674975	311.390017548	1638.22411872	416.974426193	-1.55624873483	-0.0271123472967
900.456380204	256.385637665	1532.84201787	376.0	3.01473221116	0.21719199352	0.039105508376	1034.98618367	227.360933629	1579.05309993	316.705982625	-2.61455530496	-0.0455497439889
900.456380204	256.385637665	1532.84201787	376.0	-1.59930334247	-0.0724163974921	-0.0130386023572	904.918072674	213.624049195	1508.32722424	389.785102374	-2.60011251376	-0.0452981274175
900.456380204	256.385637665	1532.84201787	376.0	-10.2795648682	-0.381943210349	-0.0687690331921	786.041048598	223.405181939	1375.27252832	365.826297779	-3.05692558476	-0.0532565432885
900.456380204	256.385637665	1532.84201787	376.0	16.0707208447	0.229192602914	0.0412662230671	1034.16355988	293.105184319	1779.18077955	451.912035355	-1.16000406019	-0.0202091299684
900.456380204	256.385637665	1532.84201787	376.0	0.944259385998	-0.0649347746807	-0.0116915330718	906.641507186	240.275911138	1547.3160225	400.398604172	-2.29317955305	-0.0399508632935
900.456380204	256.385637665	1532.84201787	376.0	-16.4871392681	-0.664954428181	-0.119725320162	691.718455365	225.957364152	1280.12021962	362.444400106	-3.38613351535	-0.0589918730897
900.456380204	256.385637665	1532.84201787	376.0	-7.81372222016	-0.18369568773	-0.033074484647	859.998698879	256.320995934	1413.07000052	296.750305706	-3.08302242523	-0.0537111920771
900.456380204	256.385637665	1532.84201787	376.0	-1.48230169907	0.148841347647	0.0267989462813	1004.43404498	199.717391634	1510.12067459	305.969237976	-3.04947971254	-0.0531268242602
900.456380204	256.385637665	1532.84201787	376.0	-1.062614902	-0.423374574165	-0.0762287674046	767.148984176	304.379437747	1516.55381016	445.025388241	-1.9190901018	-0.0334336254668
900.456380204	256.385637665	1532.84201787	376.0	-12.6928252037	-0.559101511153	-0.100666458616	724.005808267	291.72271691	1338.28105989	322.552534716	-2.9794049248	-0.0519060091428
900.456380204	256.385637665	1532.84201787	376.0	-14.4721984215	-0.544093149218	-0.0979641968344	730.395898848	238.762275679	1311.00607956	341.847905029	-3.28485020964	-0.0572273555686
900.456380204	256.385637665	1532.84201787	376.0	-9.51319998552	-0.605282283389	-0.108981325781	708.094329863	286.946858301	1387.01969125	391.978503083	-2.57177294711	-0.044804406744
900.456380204	256.385637665	1532.84201787	376.0	11.6764355229	0.137799352063	0.0248108304038	992.880956693	266.830019173	1711.82332775	452.112351888	-1.51964127909	-0.0264745867438
900.456380204	256.385637665	1532.84201787	376.0	-10.2954546812	-0.46705300146	-0.0840930863269	755.083943662	265.439781602	1375.02896258	354.50523732	-2.86087557216	-0.0498410378425
900.456380204	256.385637665	1532.84201787	376.0	4.46928368386	-0.0826376658296	-0.0148789459542	896.351435331	307.260023217	1601.34907607	397.737617525	-1.74512494886	-0.0304028736734
900.456380204	256.385637665	1532.84201787	376.0	5.84269824047	0.125229887918	0.0225476931793	988.191166471	282.705277972	1622.40135148	351.504907033	-1.98877079252	-0.0346475747825
900.456380204	256.385637665	1532.84201787	376.0	-6.17937362718	-0.0971002511533	-0.0174829404309	894.785319706	256.538046061	1438.12198247	286.798616704	-3.06824606732	-0.0534537642391
900.456380204	256.385637665	1532.84201787	376.0	9.19539924622	-0.0343958543658	-0.00619298782244	915.65452017	295.981210498	1673.79296123	462.157230559	-1.44667457756	-0.0252033898529
900.456380204	256.385637665	1532.84201787	376.0	1.15940729376	-0.248134501499	-0.0446767197514	831.551387438	284.233305698	1550.61390003	434.82920689	-1.94494457108	-0.0338840517609
900.456380204	256.385637665	1532.84201787	376.0	-0.406121666748	-0.123027143946	-0.022151088215	881.916628602	275.660245705	1526.61681432	369.03994001	-2.2548996606	-0.0392839662125
900.456380204	256.385637665	1532.84201787	376.0	1.68158309743	0.0439313402685	0.00790985600801	952.963864026	267.485269034	1558.61803015	338.168897092	-2.33352121222	-0.0406536796554
900.456380204	256.385637665	1532.84201787	376.0	-8.44861826231	-0.629128146679	-0.113274783341	700.903038085	236.494905712	1403.33804722	465.940103418	-2.66002719811	-0.0463419372494
900.456380204	256.385637665	1532.84201787	376.0	1.17441994506	0.0114739967545	0.00206589786721	940.555516267	204.964781519	1550.84402025	405.323722467	-2.47252097481	-0.0430752783068
900.456380204	256.385637665	1532.84201787	376.0	-1.61552993827	-0.342662358313	-0.0616964995163	797.016535741	271.994411065	1508.07849616	439.067549358	-2.14367113177	-0.0373461869647
900.456380204	256.385637665	1532.84201787	376.0	-7.47835434188	-0.497378965893	-0.0895532887816	744.618483819	221.799327529	1418.21066027	451.792848924	-2.70956197912	-0.0472049125282
900.456380204	256.385637665	1532.84201787	376.0	-18.0283626391	-0.603296854122	-0.10862384842	711.90453793	229.672359513	1256.4957002	314.91880276	-3.65713451012	-0.0637131447757
900.456380204	256.385637665	1532.84201787	376.0	19.0522970679	0.382037078516	0.0687859341945	1108.58939785	263.01195933	1824.8836327	453.282275516	-1.18719281432	-0.0206828016432
900.456380204	256.385637665	1532.84201787	376.0	5.75525572587	0.302949364874	0.0545461586017	1075.3582917	259.469171952	1621.06099587	286.233532215	-2.47620957192	-0.0431395395804
900.456380204	256.385637665	1532.84201787	376.0	-10.3218272179	-0.557175292924	-0.100319642226	725.186555117	221.896091748	1374.62471326	427.542066396	-2.90110196192	-0.0505418460265
900.456380204	256.385637665	1532.84201787	376.0	-8.80063747212	-0.298868376359	-0.0538113749296	814.918459058	289.684446848	1397.94214886	293.33924295	-2.96133098292	-0.0515911321066
900.456380204	256.385637665	1532.84201787	376.0	-4.08225902093	-0.0898351277328	-0.0161748519505	897.562804196	243.745108369	1470.26743632	328.959523754	-2.79040247831	-0.0486132835942
900.456380204	256.385637665	1532.84201787	376.0	-16.7310949611	-0.596446410197	-0.107390423154	714.316592855	197.50167242	1276.38076426	364.562498981	-3.55221157721	-0.0618852191151
900.456380204	256.385637665	1532.84201787	376.0	-15.3673140623	-0.681316196953	-0.122671263405	686.61354669	201.810183324	1297.2853709	408.86164089	-3.3281526382	-0.0579817532787
900.456380204	256.385637665	1532.84201787	376.0	15.6877455838	0.32273405828	0.0581084008427	1084.39204818	222.914698548	1773.31037383	466.003627104	-1.56770119174	-0.027311867452
900.456380204	256.385637665	1532.84201787	376.0	-1.7924102622	-0.206486155278	-0.037177917767	849.672628101	236.844073317	1505.36720024	418.850498819	-2.39684159524	-0.0417568222168
900.456380204	256.385637665	1532.84201787	376.0	-19.7785900426	-0.666349620576	-0.119976525131	692.471757196	203.8407678	1229.66747915	333.354954158	-3.80884432793	-0.0663561729604
900.456380204	256.385637665	1532.84201787	376.0	-10.3376026456	-0.505192714595	-0.0909601574711	741.583987664	287.55438542	1374.38290088	345.244527793	-2.77458464793	-0.0483377116364
900.456380204	256.385637665	1532.84201787	376.0	-12.2552773603	-0.553276038608	-0.0996175798719	725.841930042	290.96076244	1344.98797708	328.185284601	-2.93282029803	-0.0510944302792
900.456380204	256.385637665	1532.84201787	376.0	-0.803219582793	0.0259594133861	0.00467400313038	945.965469887	259.225949624	1520.52993061	315.338511098	-2.61693007752	-0.0455911163331
900.456380204	256.385637665	1532.84201787	376.0	13.4084339871	0.266072747419	0.0479065083578	1054.80043311	257.096174258	1738.37212796	426.475520594	-1.54664808529	-0.0269450885939
900.456380204	256.385637665	1532.84201787	376.0	-9.43531816498	-0.601194415161	-0.108245303414	710.610181756	210.676005658	1388.21349652	466.927309103	-2.85777553217	-0.0497870301772
900.456380204	256.385637665	1532.84201787	376.0	11.5073659907	0.154552451792	0.0278272329478	999.546826329	299.844312315	1709.23175893	409.840620282	-1.42542242532	-0.0248331432983
[truncated: 1 more rows]
