# Supplementary material for: Optimization of nutritional strategies using a mechanistic computational model in prediabetes: Application to the J-DOIT1 study data
Source: PLoS One. 2023 Nov 30;18(11):e0287069. doi: 10.1371/journal.pone.0287069 (PMC10688723; doi:10.1371/journal.pone.0287069)
Supplement: S1 File — (ZIP) [file pone.0287069.s011.zip › improved_intervention_J1211025.csv]

baseline_carb	baseline_fat	baseline_kcal	baseline_protein	diet_change_percent	hba1c_change	hba1c_percent_change	random_carb_kcal	random_fat_kcal	random_total_kcal	random_protein_kcal	weight_change	weight_percent_change
1480.65682096	685.127898799	2541.78471976	376.0	-3.70871745212	-0.226713980144	-0.043200072436	1241.36808052	741.235550318	2447.51710626	464.913475421	-1.16825960188	-0.0160695956243
1480.65682096	685.127898799	2541.78471976	376.0	-13.4728696717	-0.14812640483	-0.0282253057984	1297.38743803	614.978833403	2199.33337713	286.967105693	-2.83931236031	-0.0390551906507
1480.65682096	685.127898799	2541.78471976	376.0	-9.35778907068	-0.165642125432	-0.0315629049985	1279.87086176	613.595300394	2303.92986705	410.463704898	-2.30322682073	-0.0316812492536
1480.65682096	685.127898799	2541.78471976	376.0	-7.33659547409	-0.362299769212	-0.0690357791944	1151.22369208	746.489769028	2355.30425704	457.590795937	-1.9490417528	-0.0268093776176
1480.65682096	685.127898799	2541.78471976	376.0	-3.59348968794	-0.094842862693	-0.0180721918241	1335.64966591	782.103510146	2450.44594796	332.692771908	-0.89329369434	-0.0122873960707
1480.65682096	685.127898799	2541.78471976	376.0	-12.192538432	-0.429064547175	-0.0817577262147	1111.83587172	775.155076467	2231.87664094	344.88569275	-2.56685947536	-0.0353075581205
1480.65682096	685.127898799	2541.78471976	376.0	10.244214203	0.41735751836	0.079526966151	1756.29994232	720.871283695	2802.17059103	324.999365017	3.65163390354	0.0502288019745
1480.65682096	685.127898799	2541.78471976	376.0	0.29907799403	0.0856993435981	0.0163299054112	1463.04981004	715.040435036	2549.38663851	371.296393433	-0.340253669637	-0.00468024304865
1480.65682096	685.127898799	2541.78471976	376.0	-18.0005065644	-0.407607577485	-0.0776691268074	1119.4420758	660.623057038	2084.25059442	304.185461583	-4.15502364938	-0.0571530075568
1480.65682096	685.127898799	2541.78471976	376.0	10.1054316339	0.28395967734	0.0541081702248	1628.38425303	733.412220227	2798.64303689	436.846563636	2.21690398144	0.0304938649441
1480.65682096	685.127898799	2541.78471976	376.0	-1.08132389244	0.129946758763	0.0247611964107	1496.44967244	593.396843726	2514.29979429	424.453278123	-0.632655517751	-0.00870227672285
1480.65682096	685.127898799	2541.78471976	376.0	21.7168678302	0.476878587478	0.0908686332846	1807.23903051	818.718490945	3093.78074787	467.823226424	7.04018386849	0.0968388427578
1480.65682096	685.127898799	2541.78471976	376.0	7.59269320837	0.302281371635	0.0575993467292	1659.63493555	783.542219926	2734.77463554	291.59748007	2.98510783945	0.041060630529
1480.65682096	685.127898799	2541.78471976	376.0	-16.1527447785	-0.298072167358	-0.0567972879873	1189.02851635	614.32821487	2131.21672115	327.85998993	-3.7618378725	-0.0517446750001
1480.65682096	685.127898799	2541.78471976	376.0	2.29463958526	0.263614669718	0.0502314538335	1602.38310739	655.186897878	2600.10951811	342.53951284	0.0582524843846	0.00080127213734
1480.65682096	685.127898799	2541.78471976	376.0	16.9558288524	0.484375911041	0.0922972391466	1811.66047924	710.880711361	2972.76538663	450.224196033	4.93652063498	0.0679026222143
1480.65682096	685.127898799	2541.78471976	376.0	8.73337941823	0.506112132596	0.0964390496563	1826.74702414	602.572698212	2763.76842333	334.448700973	2.61757079087	0.0360051002871
1480.65682096	685.127898799	2541.78471976	376.0	-7.04084901464	-0.123315333279	-0.0234975863717	1317.20161621	751.538223724	2362.82149536	294.081655426	-1.48469085997	-0.0204221576337
1480.65682096	685.127898799	2541.78471976	376.0	6.46085679203	0.219353921667	0.0417976222688	1567.46574502	715.009537594	2706.00579046	423.530507844	0.884383599123	0.0121648363015
1480.65682096	685.127898799	2541.78471976	376.0	-3.55292021151	0.285327083718	0.0543687278426	1623.21529981	520.52580196	2451.47713671	307.73603494	-1.00350309474	-0.0138033438067
1480.65682096	685.127898799	2541.78471976	376.0	-2.62409123831	0.27408189687	0.0522259712023	1612.88782138	533.858278536	2475.08596963	328.339869714	-0.835395138584	-0.0114909922776
1480.65682096	685.127898799	2541.78471976	376.0	-4.64584858404	0.155583824824	0.0296463080838	1519.96850706	597.460702538	2423.69725034	306.268040741	-1.14763865356	-0.0157859512181
1480.65682096	685.127898799	2541.78471976	376.0	-9.01381086429	-0.0423371005266	-0.00806728287473	1366.83098626	541.424667727	2312.67305254	404.417398554	-2.23978237181	-0.0308085608227
1480.65682096	685.127898799	2541.78471976	376.0	5.28519775369	0.227569115621	0.0433630174583	1594.86591127	796.067470384	2676.12306867	285.189687013	2.05682482628	0.0282919508429
1480.65682096	685.127898799	2541.78471976	376.0	9.11027938758	0.450906867673	0.0859197537487	1769.22977168	607.647525308	2773.34840916	396.471112163	2.05558436157	0.0282748880546
1480.65682096	685.127898799	2541.78471976	376.0	-18.7173914804	-0.322722948019	-0.0614944641804	1162.56935545	558.956667028	2066.02892317	344.50290069	-4.8782735866	-0.06710142485
1480.65682096	685.127898799	2541.78471976	376.0	2.38633637164	0.397894948417	0.0758183971832	1720.72211378	585.89826022	2602.44025301	295.819879016	0.367559621092	0.00505584073029
1480.65682096	685.127898799	2541.78471976	376.0	5.59546846419	0.473237657965	0.0901748586061	1796.57944417	596.096013247	2684.00948218	291.334024761	1.74238412374	0.0239667692399
1480.65682096	685.127898799	2541.78471976	376.0	-11.3383720941	-0.247075018681	-0.0470798434987	1232.35820818	732.771439503	2253.5877104	288.458062712	-2.28317029089	-0.0314053685129
1480.65682096	685.127898799	2541.78471976	376.0	-5.80133568689	-0.0705056015622	-0.0134347563952	1348.49286317	625.200675391	2394.32725572	420.633717163	-1.50071604651	-0.0206425866095
1480.65682096	685.127898799	2541.78471976	376.0	-5.10004922771	0.103816397925	0.0197820880193	1477.30154331	522.188443516	2412.15244779	412.662460963	-1.38479043289	-0.0190480114566
1480.65682096	685.127898799	2541.78471976	376.0	-10.3830338633	-0.178030711589	-0.0339235349826	1268.59319883	585.678993354	2277.87035157	423.598159383	-2.69494896745	-0.037069449346
1480.65682096	685.127898799	2541.78471976	376.0	7.88259571061	0.349565662126	0.0666093106185	1677.42525322	650.907700104	2742.14333305	413.810379723	1.44222340375	0.0198380110557
1480.65682096	685.127898799	2541.78471976	376.0	-6.45501168758	0.0681984089673	0.0129951236599	1453.23490744	593.378566428	2377.71221902	331.09874515	-1.43941875529	-0.0197994326725
1480.65682096	685.127898799	2541.78471976	376.0	-8.88194556048	0.067226164231	0.0128098636111	1454.298348	568.78315472	2316.02478468	292.943281966	-1.89282170482	-0.0260360619645
1480.65682096	685.127898799	2541.78471976	376.0	-10.3235009671	-0.279221546369	-0.0532053251465	1210.78773273	759.865085141	2279.38354963	308.730731755	-2.07114562117	-0.028488935642
1480.65682096	685.127898799	2541.78471976	376.0	-11.6274552059	-0.25516053789	-0.0486205293236	1218.37081559	634.510760569	2246.23984003	393.358263874	-2.80035100447	-0.0385192710381
1480.65682096	685.127898799	2541.78471976	376.0	1.87939124411	0.295496967435	0.0563065867825	1625.70988127	594.150431183	2589.55479922	369.69448677	-0.16156169955	-0.00222230673384
1480.65682096	685.127898799	2541.78471976	376.0	-14.3974391939	-0.331816479074	-0.0632272254334	1161.55222954	610.032261002	2175.83281029	404.24831975	-3.78995939625	-0.0521314910075
1480.65682096	685.127898799	2541.78471976	376.0	-4.27062278745	-0.078067035063	-0.0148755783276	1345.75226558	711.865347303	2433.23468231	375.617069423	-1.04176378285	-0.0143296256238
1480.65682096	685.127898799	2541.78471976	376.0	-8.40469309837	-0.0905945475082	-0.0172626805465	1337.42015991	653.09556562	2328.15551484	337.639789306	-1.78682152126	-0.0245780126721
1480.65682096	685.127898799	2541.78471976	376.0	1.1038074011	0.375843888023	0.0716165945167	1695.15089581	561.774686857	2569.84112761	312.915544948	-0.259324388602	-0.00356704798627
1480.65682096	685.127898799	2541.78471976	376.0	-7.29424435612	0.0164544492026	0.00313537522915	1411.50692832	546.140434384	2356.38073129	398.733368585	-1.79378097832	-0.0246737411048
1480.65682096	685.127898799	2541.78471976	376.0	8.20230937626	0.390869256378	0.0744796601331	1708.5410014	605.906974338	2750.26976615	435.821790408	1.22977329693	0.0169157262302
1480.65682096	685.127898799	2541.78471976	376.0	-0.831775886691	0.142263030893	0.0271080470451	1506.80164514	688.689241171	2520.64276736	325.151881056	-0.548672253103	-0.00754707363278
1480.65682096	685.127898799	2541.78471976	376.0	-1.21333188555	0.330427437655	0.0629625452849	1658.05892449	536.999323162	2510.94443529	315.886187637	-0.65261852684	-0.00897687107071
1480.65682096	685.127898799	2541.78471976	376.0	1.64785674789	0.40183018943	0.076568252559	1717.80315822	549.651271463	2583.66969078	316.21526109	-0.125678529436	-0.00172872805276
1480.65682096	685.127898799	2541.78471976	376.0	8.34011118068	0.191054624135	0.0364052256356	1558.33497033	807.075768425	2753.77239136	388.361652599	2.18916241341	0.0301122752877
1480.65682096	685.127898799	2541.78471976	376.0	-3.25716703738	0.0412650238477	0.00786299997098	1429.62351897	595.036713975	2458.9945457	434.334312759	-1.04907730035	-0.0144302242138
1480.65682096	685.127898799	2541.78471976	376.0	-4.58902765532	-0.192397575832	-0.0366611234436	1268.73732509	804.391713368	2425.14151603	352.012477569	-1.03260293202	-0.0142036166716
1480.65682096	685.127898799	2541.78471976	376.0	15.3927752097	0.361090834951	0.0688054182453	1709.21942307	818.212116086	2933.03592798	405.604388826	5.07462740658	0.069802302704
1480.65682096	685.127898799	2541.78471976	376.0	-5.87531412936	-0.0569513561701	-0.0108520114653	1363.44129217	735.989243783	2392.44688298	293.016347023	-1.30889732612	-0.0180040897678
1480.65682096	685.127898799	2541.78471976	376.0	-9.59762336763	-0.22132529602	-0.0421732652476	1242.25995929	645.13283092	2297.83379554	410.441005332	-2.33898061243	-0.032173048314
1480.65682096	685.127898799	2541.78471976	376.0	-14.7929410331	-0.296421381914	-0.0564827328343	1185.26499034	593.74996592	2165.78000497	386.765048713	-3.78962011644	-0.0521268241602
1480.65682096	685.127898799	2541.78471976	376.0	-16.3128609191	-0.282285900503	-0.0537892340898	1185.22977362	535.824751671	2127.14691356	406.092388266	-4.61776148083	-0.0635180396263
1480.65682096	685.127898799	2541.78471976	376.0	10.5106630292	0.161394682919	0.0307535600074	1530.09921306	813.517128039	2808.94314658	465.326805478	2.1317339147	0.0293223372036
1480.65682096	685.127898799	2541.78471976	376.0	-0.422661460695	0.143762230134	0.0273937176322	1506.97569952	615.658556859	2531.04157533	408.407318953	-0.491882363683	-0.00676591972054
1480.65682096	685.127898799	2541.78471976	376.0	-12.6830884138	-0.160666323966	-0.0306147720971	1283.98345854	585.721870969	2219.40791646	349.70258695	-2.88671426721	-0.0397072113784
1480.65682096	685.127898799	2541.78471976	376.0	-7.32688493381	0.0122799859164	0.00233993634078	1411.55287021	608.10688748	2355.55107807	335.891320388	-1.59779059906	-0.0219778624355
1480.65682096	685.127898799	2541.78471976	376.0	-5.62681445863	-0.115236519351	-0.0219581782299	1317.76224645	667.632118766	2398.76320964	413.368844421	-1.41081325139	-0.0194059594414
1480.65682096	685.127898799	2541.78471976	376.0	0.913635737548	-0.0776581632824	-0.0147976683084	1345.04954465	797.903243329	2565.00737333	422.054585351	-0.243503579952	-0.00334943026068
1480.65682096	685.127898799	2541.78471976	376.0	-12.9541324165	-0.253912934595	-0.0483828000372	1205.5722519	541.527267706	2212.51856141	465.419041809	-3.97921889322	-0.0547347853263
1480.65682096	685.127898799	2541.78471976	376.0	5.81110842335	0.308898761928	0.0588602823795	1640.28417754	651.895975682	2689.49058571	397.310432484	0.819874541582	0.0112775040108
1480.65682096	685.127898799	2541.78471976	376.0	-12.0991427884	-0.283138768142	-0.0539517469782	1203.18636735	677.169919034	2234.25055714	353.894270755	-2.66915510563	-0.0367146506965
1480.65682096	685.127898799	2541.78471976	376.0	3.73854525077	0.16484044472	0.0314101457164	1540.2919114	804.166487486	2636.81049168	292.352092798	1.32287287469	0.0181963256492
1480.65682096	685.127898799	2541.78471976	376.0	-11.1741597305	-0.1656114533	-0.0315570604611	1274.04586267	549.555390648	2257.76163516	434.160381846	-3.05296441476	-0.0419940084561
1480.65682096	685.127898799	2541.78471976	376.0	0.975888488251	0.251046080636	0.0478365245115	1590.45651438	619.223276201	2566.58970423	356.909913648	-0.284238385354	-0.0039097439526
1480.65682096	685.127898799	2541.78471976	376.0	-2.16771937571	-0.017957129444	-0.00342170911662	1388.23952385	722.322921958	2486.6859599	376.123514091	-0.69489086018	-0.00955833370261
1480.65682096	685.127898799	2541.78471976	376.0	-16.887125194	-0.353773873267	-0.0674111801196	1123.69079497	520.333754428	2112.55035197	468.525802571	-5.64896459708	-0.0777024016104
1480.65682096	685.127898799	2541.78471976	376.0	-12.3236849344	-0.117251365645	-0.0223421047342	1315.07356151	570.50273695	2228.54317918	342.966880716	-2.76965120459	-0.0380969904346
1480.65682096	685.127898799	2541.78471976	376.0	4.38645790437	0.332412555007	0.0633408069754	1654.12334947	570.234389712	2653.27903651	428.921297324	0.162352645817	0.00223318632486
1480.65682096	685.127898799	2541.78471976	376.0	-0.00204258225115	0.180287270529	0.0343535195368	1538.27567915	704.668046293	2541.73280171	298.789076271	-0.345811797149	-0.00475669597178
1480.65682096	685.127898799	2541.78471976	376.0	12.5247375934	0.436852728575	0.0832417546828	1770.40363605	710.215659736	2860.13658609	379.517290309	3.94703697713	0.0542921179798
1480.65682096	685.127898799	2541.78471976	376.0	-6.57963922465	-0.0789935878753	-0.015052131836	1338.83824827	568.853141406	2374.54445533	466.853065657	-1.96083504892	-0.0269715962713
1480.65682096	685.127898799	2541.78471976	376.0	4.43638366854	0.154599985678	0.0294588387343	1533.92679	824.125652893	2654.54804195	296.495599057	1.60246608497	0.0220421744838
1480.65682096	685.127898799	2541.78471976	376.0	-3.93111435023	0.0502912908253	0.00958294413592	1438.44833464	639.758487002	2441.86425589	363.657434244	-1.00287751465	-0.0137947388535
1480.65682096	685.127898799	2541.78471976	376.0	-9.21700966254	0.0268162243713	0.00510979885123	1420.90031496	534.777664115	2307.50817653	351.830197456	-2.0671779867	-0.0284343602023
1480.65682096	685.127898799	2541.78471976	376.0	-11.1985200117	-0.342467201434	-0.0652567075903	1167.49623562	751.476955279	2257.14244926	338.169258356	-2.32463019764	-0.0319756560886
1480.65682096	685.127898799	2541.78471976	376.0	-4.29501944522	-0.316060875438	-0.0602250143746	1182.9651963	781.207500931	2432.61457179	468.441874557	-1.27894796717	-0.017592131598
1480.65682096	685.127898799	2541.78471976	376.0	2.37297602881	-0.0676121014518	-0.0128834034779	1350.96359903	784.614574293	2602.10066186	466.522488532	-0.0981339636753	-0.00134984819361
1480.65682096	685.127898799	2541.78471976	376.0	4.45265446439	0.302328745777	0.0576083738141	1639.12322628	666.325307621	2654.96161055	349.513076652	0.815370356875	0.0112155482376
1480.65682096	685.127898799	2541.78471976	376.0	7.18277690264	0.128423073023	0.0244708599511	1504.3269589	815.310191448	2724.35544552	404.718295174	1.51272755858	0.0208078068581
1480.65682096	685.127898799	2541.78471976	376.0	-4.07474680329	-0.205537921973	-0.0391650003759	1259.94588999	820.055839086	2438.21342814	358.211699069	-0.94453685397	-0.0129922538373
1480.65682096	685.127898799	2541.78471976	376.0	-5.01345944835	0.00427942046348	0.00081543835051	1406.01540171	682.964801918	2414.35337357	325.373169934	-1.15604439432	-0.015901573512
1480.65682096	685.127898799	2541.78471976	376.0	4.87845589983	0.368878132814	0.0702892783564	1684.29675714	566.699402497	2665.78456638	414.788406741	0.243573432928	0.00335039109942
1480.65682096	685.127898799	2541.78471976	376.0	-14.7773104119	-0.149945590641	-0.0285719494362	1293.10012911	571.043532537	2166.17730171	302.033640071	-3.25791072456	-0.0448130773667
1480.65682096	685.127898799	2541.78471976	376.0	-14.4080056474	-0.385754408301	-0.0735050320695	1128.73203586	645.524073121	2175.56423379	401.308124804	-3.72250611943	-0.0512036605149
1480.65682096	685.127898799	2541.78471976	376.0	-12.6655394015	-0.129413692761	-0.024659621334	1301.5175308	533.712623364	2219.85397457	384.62382041	-3.14864778208	-0.0433101483092
1480.65682096	685.127898799	2541.78471976	376.0	5.95401547245	0.0998848258671	0.0190329317582	1487.88816773	852.654973752	2693.12297525	352.579833762	1.65136976548	0.0227148523449
1480.65682096	685.127898799	2541.78471976	376.0	18.5265041307	0.446766538323	0.0851308190403	1782.09628894	785.754380385	3012.68857085	444.837901527	5.8693324689	0.0807335965461
1480.65682096	685.127898799	2541.78471976	376.0	-5.04673484498	-0.110356052317	-0.0210282111884	1325.85859805	782.218466125	2413.50758462	305.43052044	-1.14299834769	-0.0157221230769
1480.65682096	685.127898799	2541.78471976	376.0	7.59837605722	0.254960639546	0.0485824389379	1620.31954643	814.714435972	2734.91908133	299.885098923	2.9408535975	0.0404519064305
1480.65682096	685.127898799	2541.78471976	376.0	15.9459914642	0.436824970418	0.0832364653997	1773.88752877	767.235404704	2947.09749421	405.974560728	5.22484573947	0.0718685796351
1480.65682096	685.127898799	2541.78471976	376.0	-0.648939727813	0.230945176975	0.0440063218321	1575.80764765	540.830264091	2525.29006891	408.652157174	-0.554258732819	-0.00762391654497
1480.65682096	685.127898799	2541.78471976	376.0	1.56289122818	0.206215520011	0.0392941158557	1564.35364274	723.810229204	2581.51005018	293.346178239	0.303619278342	0.00417633120141
1480.65682096	685.127898799	2541.78471976	376.0	21.7624914518	0.487162003037	0.0928281255788	1815.01096815	836.275297922	3094.94040212	443.654136048	7.45564843453	0.102553623584
1480.65682096	685.127898799	2541.78471976	376.0	-16.2694822134	-0.201460261231	-0.0383880070944	1257.86702143	587.654111459	2128.24950687	282.728373987	-3.58753575922	-0.04934712186
1480.65682096	685.127898799	2541.78471976	376.0	-3.19846761107	0.0693409583514	0.0132128350517	1452.486202	646.896434008	2460.48655875	361.103922746	-0.878294936619	-0.0120810857857
1480.65682096	685.127898799	2541.78471976	376.0	-9.45046094672	-0.065552896162	-0.0124910244211	1348.82893102	538.375692419	2301.57434747	414.36972403	-2.41541890881	-0.033224469172
1480.65682096	685.127898799	2541.78471976	376.0	21.9888645083	0.47105909798	0.0897597366577	1800.84780158	844.669325158	3100.69431788	455.177191137	7.40190544201	0.10181438022
1480.65682096	685.127898799	2541.78471976	376.0	6.02998258301	0.437569453238	0.0833783256932	1753.26099712	577.270089293	2695.05389565	364.522809244	1.10983304826	0.015265929137
1480.65682096	685.127898799	2541.78471976	376.0	1.27494958462	0.0110812877787	0.00211152587246	1408.33514868	797.690737498	2574.19119348	368.1653073	-0.191398615454	-0.00263271823183
1480.65682096	685.127898799	2541.78471976	376.0	-20.1603373315	-0.334840348084	-0.0638034199856	1154.44289545	555.558590274	2029.35234601	319.350860288	-5.20454034948	-0.0715892757838
1480.65682096	685.127898799	2541.78471976	376.0	-4.74808543173	0.172257253463	0.0328234095776	1533.11242042	583.919819692	2421.09860977	304.066369658	-1.17107717686	-0.0161083518137
1480.65682096	685.127898799	2541.78471976	376.0	-4.04000010205	-0.228496431927	-0.0435397164496	1243.24893361	799.371699261	2439.09661448	396.475981613	-0.991213152057	-0.0136342937009
1480.65682096	685.127898799	2541.78471976	376.0	0.930537472196	0.429850705396	0.081907527705	1741.52295495	517.471684229	2565.43697904	306.442339858	-0.336905571628	-0.00463418943093
1480.65682096	685.127898799	2541.78471976	376.0	-12.4170166906	-0.155687424922	-0.0296660489562	1284.52635906	561.189767019	2226.17088686	380.454760782	-3.01698654689	-0.0414991271924
1480.65682096	685.127898799	2541.78471976	376.0	2.59446352424	0.313437281951	0.0597250918352	1640.08361808	564.411755927	2607.73039717	403.235023165	-0.0663702429687	-0.000912933190767
1480.65682096	685.127898799	2541.78471976	376.0	-7.04547221791	-0.0520340803154	-0.0099150305479	1367.13218352	707.009408257	2362.70398349	288.562391703	-1.51338104215	-0.020816795628
1480.65682096	685.127898799	2541.78471976	376.0	11.5549949461	0.451751771141	0.0860807490741	1768.88171247	617.804959026	2835.48781566	448.801144173	2.4384678726	0.033541511315
1480.65682096	685.127898799	2541.78471976	376.0	-1.53094864867	0.114068056288	0.0217355290182	1485.71989523	680.691096389	2502.87130094	336.460309318	-0.62775439635	-0.00863486102269
1480.65682096	685.127898799	2541.78471976	376.0	-5.04214226676	0.0390860655022	0.0074478021155	1425.81884235	520.732493101	2413.62431807	467.072982623	-1.61902791076	-0.0222699850173
1480.65682096	685.127898799	2541.78471976	376.0	13.5478059373	0.418253861828	0.0796977633056	1759.72121	772.575541743	2886.14078093	353.844029185	4.86390887025	0.0669038359044
1480.65682096	685.127898799	2541.78471976	376.0	11.8497542472	0.482630426056	0.0919646391112	1799.15646138	611.974335158	2842.97996254	431.849166004	2.76288941118	0.0380039808966
1480.65682096	685.127898799	2541.78471976	376.0	-7.58875269972	-0.00341913360998	-0.000651511739707	1396.74059791	553.518608421	2348.89496321	398.635756886	-1.85583438353	-0.0255272955093
1480.65682096	685.127898799	2541.78471976	376.0	7.22799419881	0.497110811196	0.0947238588406	1801.47555962	521.616363729	2725.50477185	402.412848497	1.05291158639	0.0144829654248
1480.65682096	685.127898799	2541.78471976	376.0	-9.4343188566	-0.190423072177	-0.0362848841801	1257.74557899	579.477616572	2301.98464465	464.761449083	-2.73507809825	-0.0376214318879
1480.65682096	685.127898799	2541.78471976	376.0	2.03460378745	0.447926289758	0.0853518082617	1764.69568885	546.67970023	2593.49996793	282.124578857	0.267995275628	0.00368631740891
1480.65682096	685.127898799	2541.78471976	376.0	-16.6928901014	-0.36630797597	-0.069799538104	1124.13793629	552.65474052	2117.48738987	440.694713062	-5.15272350616	-0.0708765269074
1480.65682096	685.127898799	2541.78471976	376.0	-2.14832060261	0.0674298190439	0.0128486697873	1450.86941324	684.288167271	2487.17903495	352.021454439	-0.703137933719	-0.0096717735037
1480.65682096	685.127898799	2541.78471976	376.0	3.50511759085	0.0588279758776	0.011209599062	1455.26613515	854.432273422	2630.87726309	321.178854514	0.971101634604	0.013357656597
1480.65682096	685.127898799	2541.78471976	376.0	8.33995216735	0.264399977324	0.0503810932401	1614.40657243	745.389163601	2753.76834958	393.972613554	2.03260137486	0.0279587534368
1480.65682096	685.127898799	2541.78471976	376.0	7.70705401049	0.248284365367	0.0473102830349	1598.46343941	739.052778044	2737.68144094	400.165223486	1.68466479887	0.023172830796
1480.65682096	685.127898799	2541.78471976	376.0	6.86305194426	0.26890392503	0.0512393149828	1628.76056557	782.56258637	2716.22872538	304.905573439	2.51130300208	0.0345433700424
1480.65682096	685.127898799	2541.78471976	376.0	1.8188053443	0.109799518619	0.020922164371	1481.904603	753.729284428	2588.01483608	352.380948648	-0.0547861760407	-0.000753592517753
1480.65682096	685.127898799	2541.78471976	376.0	12.0588307872	0.227696197821	0.0433872328166	1594.79629903	848.474944566	2848.29423808	405.022994492	3.63831764465	0.050045634727
1480.65682096	685.127898799	2541.78471976	376.0	4.96095255118	0.11923670502	0.0227204087309	1487.14636397	757.582061144	2667.88145366	423.153028544	0.40462020964	0.00556561498817
1480.65682096	685.127898799	2541.78471976	376.0	-9.46185468996	-0.109341829577	-0.0208349522822	1323.89625494	642.146340171	2301.28474304	335.242147926	-2.00814537393	-0.0276223572755
1480.65682096	685.127898799	2541.78471976	376.0	-8.39688988648	-0.0645659914503	-0.0123029709318	1358.29787899	683.67286765	2328.35385569	286.383109049	-1.75467693319	-0.0241358587784
1480.65682096	685.127898799	2541.78471976	376.0	9.14402628324	0.204280706006	0.0389254394066	1563.27178897	776.195066147	2774.20618259	434.739327473	1.90856622937	0.0262526303902
1480.65682096	685.127898799	2541.78471976	376.0	14.9575764086	0.346712342262	0.066065613998	1692.36910467	786.274451079	2921.97411136	443.330555607	4.30400802539	0.0592023112158
1480.65682096	685.127898799	2541.78471976	376.0	-6.37419179815	-0.269797882683	-0.0514096575234	1217.932014	827.301609329	2379.76648662	334.532863292	-1.31217369212	-0.0180491567004
1480.65682096	685.127898799	2541.78471976	376.0	6.24603689198	0.104472464317	0.0199071006702	1487.09635429	830.39120561	2700.54553107	383.057971169	1.39745352139	0.0192221942419
1480.65682096	685.127898799	2541.78471976	376.0	7.21269686502	0.171762306725	0.0327290980801	1527.81556635	738.692624809	2725.11594655	458.607755394	0.818176164083	0.0112541425596
1480.65682096	685.127898799	2541.78471976	376.0	12.4204259299	0.350454092556	0.0667785999534	1701.64453724	807.810762226	2857.48520817	348.029908707	4.49632775798	0.0618476995595
1480.65682096	685.127898799	2541.78471976	376.0	0.746256103618	0.145450920172	0.0277154954596	1507.88132882	691.936576657	2560.75294337	360.935037886	-0.293352042383	-0.00403510374667
1480.65682096	685.127898799	2541.78471976	376.0	-13.8610944078	-0.427683444207	-0.0814945587285	1112.28121782	753.891897407	2189.46554011	323.292424876	-2.92746107022	-0.0402676900993
1480.65682096	685.127898799	2541.78471976	376.0	11.9518476185	0.423792302129	0.0807531063508	1748.71437941	660.370064916	2845.57495625	436.490511929	2.85438150622	0.0392624691364
1480.65682096	685.127898799	2541.78471976	376.0	7.65235865432	0.140981740254	0.0268638986764	1510.2086855	791.549015217	2736.29120273	434.533502019	1.32157199589	0.0181784318555
1480.65682096	685.127898799	2541.78471976	376.0	20.293717634	0.505481093015	0.0963188058337	1832.74553435	815.252425867	3057.60733365	409.609373425	7.24301398205	0.0996288030544
1480.65682096	685.127898799	2541.78471976	376.0	-9.05139007653	-0.00366374260335	-0.00069812168509	1397.16175581	541.598068948	2311.71786986	372.958045111	-2.0997828697	-0.0288828455254
1480.65682096	685.127898799	2541.78471976	376.0	6.24862113207	0.34463316675	0.0656694296399	1690.41551633	718.090244187	2700.61121689	292.105456367	2.27249219101	0.0312584895599
1480.65682096	685.127898799	2541.78471976	376.0	-1.00024601182	0.156782773641	0.0298747663188	1520.29237482	713.142432869	2516.36061947	282.925811773	-0.571240834555	-0.00785750804064
1480.65682096	685.127898799	2541.78471976	376.0	9.87136459124	0.167830567557	0.0319799099766	1540.11837628	831.842531193	2792.69355657	420.73264909	2.46043384082	0.0338436566825
1480.65682096	685.127898799	2541.78471976	376.0	-1.14193529246	0.126059009132	0.0240203904596	1492.65733892	551.621659374	2512.75918298	468.480184693	-0.783556678772	-0.0107779460629
1480.65682096	685.127898799	2541.78471976	376.0	12.6241303769	0.462130226551	0.0880583510958	1796.29139129	717.626289463	2862.66293668	348.745255926	4.40355937928	0.060571655836
1480.65682096	685.127898799	2541.78471976	376.0	5.88455761026	0.309261256534	0.0589293552846	1643.4063865	664.769951326	2691.35750592	383.181168088	1.02070257482	0.0140399253758
1480.65682096	685.127898799	2541.78471976	376.0	-9.04228735097	-0.0672620456965	-0.0128167007806	1354.25324739	632.188029512	2311.94924155	325.507964649	-1.9093258839	-0.0262630795585
1480.65682096	685.127898799	2541.78471976	376.0	-7.44276716773	-0.165849549211	-0.0316024293466	1284.25007294	696.386754441	2352.60560116	371.968773782	-1.63972384034	-0.0225546608025
1480.65682096	685.127898799	2541.78471976	376.0	-9.48384451231	-0.161192666571	-0.0307150660386	1283.10906879	611.800361157	2300.7258091	405.81637915	-2.31125896924	-0.0317917327268
1480.65682096	685.127898799	2541.78471976	376.0	-4.89129137627	-0.113133514373	-0.0215574531961	1323.23699812	768.870454132	2417.45862295	325.351170702	-1.10166951298	-0.0151536384179
1480.65682096	685.127898799	2541.78471976	376.0	9.03510913007	0.178083798548	0.0339336506379	1548.52826837	822.020831665	2771.43774304	400.888643006	2.34632368568	0.0322740534481
1480.65682096	685.127898799	2541.78471976	376.0	17.8454105782	0.455691850231	0.0868315263397	1791.13487136	789.060004838	2995.37663901	415.181762814	5.9932324237	0.0824378600234
1480.65682096	685.127898799	2541.78471976	376.0	4.50100042886	0.190976560651	0.0363903507337	1561.56107516	795.640613355	2656.19046089	298.988772377	1.56936808196	0.0215869062168
1480.65682096	685.127898799	2541.78471976	376.0	6.67608585988	0.389194977689	0.0741606283706	1704.6939217	586.15484252	2711.47645002	420.627685796	0.786588782946	0.0108196531354
1480.65682096	685.127898799	2541.78471976	376.0	-11.8605432236	-0.226648329443	-0.043187562775	1241.89505148	661.311772534	2240.31524442	337.108420402	-2.55155119869	-0.0350969903534
1480.65682096	685.127898799	2541.78471976	376.0	3.03572956238	-0.114849066559	-0.0218843495729	1318.81097177	841.50028671	2618.94642991	458.635171427	0.0290478096781	0.00039955721703
1480.65682096	685.127898799	2541.78471976	376.0	9.38865458385	0.406221529075	0.0774050169732	1743.26343347	702.582980753	2780.42410736	334.577693139	3.12296185035	0.0429568342551
1480.65682096	685.127898799	2541.78471976	376.0	8.66386798001	0.357944098236	0.0682058114016	1707.57904055	761.48970847	2762.00159221	292.932843188	3.4082076035	0.0468804347111
1480.65682096	685.127898799	2541.78471976	376.0	-15.152732664	-0.270208274866	-0.0514878572534	1200.68739097	568.05841655	2156.63487628	387.88906876	-3.95714178883	-0.0544311112631
1480.65682096	685.127898799	2541.78471976	376.0	-15.5900700545	-0.344881425768	-0.065716735093	1144.66238555	571.065404405	2145.51870131	429.790911354	-4.54825223871	-0.0625619290056
1480.65682096	685.127898799	2541.78471976	376.0	8.00833977398	0.418730184325	0.0797885259765	1754.6569865	684.413960937	2745.33947644	306.268528995	2.81326868565	0.0386969557862
1480.65682096	685.127898799	2541.78471976	376.0	5.58036579645	0.343143472632	0.0653855702424	1664.50231414	605.222336998	2683.62560488	413.900953734	0.500188738456	0.00688017521948
1480.65682096	685.127898799	2541.78471976	376.0	-4.07801563421	-0.229238290102	-0.0436810766201	1239.7965202	740.550483681	2438.1303415	457.783337611	-1.21508857662	-0.0167137355794
1480.65682096	685.127898799	2541.78471976	376.0	1.05048888603	-0.0779875849962	-0.0148604392142	1345.21081647	818.10257599	2568.48588574	405.17249328	-0.205857569714	-0.00283160343485
1480.65682096	685.127898799	2541.78471976	376.0	-15.4923950816	-0.420155160977	-0.0800600535398	1115.67804338	720.836792376	2148.00138885	311.486553089	-3.35552952764	-0.0461558394448
1480.65682096	685.127898799	2541.78471976	376.0	18.7398989454	0.504939462024	0.0962155987089	1829.21081522	840.777520216	3018.11260765	348.124272207	7.45531976012	0.102549102615
1480.65682096	685.127898799	2541.78471976	376.0	5.89332325214	0.300533085011	0.0572662128451	1634.25475019	662.163174368	2691.58030966	395.162385109	0.891001831033	0.0122558711284
1480.65682096	685.127898799	2541.78471976	376.0	-3.28292197442	-0.0439927160652	-0.00838275839656	1369.00258346	688.930553914	2458.33991065	400.406773272	-0.920801445211	-0.0126657695352
1480.65682096	685.127898799	2541.78471976	376.0	-21.5472626487	-0.308531152173	-0.0587902347891	1165.6813696	514.857361543	1994.09969022	313.560959078	-5.77328542776	-0.079412454302
1480.65682096	685.127898799	2541.78471976	376.0	-0.409959367296	0.0386434168207	0.00736345594907	1429.46291435	775.649825123	2531.3644352	326.25169573	-0.470082623696	-0.00646606084864
1480.65682096	685.127898799	2541.78471976	376.0	-0.0739198038998	0.0240827994604	0.00458894806791	1422.31481726	816.621237875	2539.90583747	300.969782337	-0.275384923133	-0.00378796317927
1480.65682096	685.127898799	2541.78471976	376.0	-9.36853697293	-0.393088398795	-0.0749025150143	1131.36721992	741.562066203	2303.65667851	430.727392388	-2.31380604209	-0.0318267681168
1480.65682096	685.127898799	2541.78471976	376.0	8.48583787721	0.0672354765185	0.0128116380561	1453.43779903	837.546428911	2757.47645026	466.492222321	1.31284651324	0.0180584114614
1480.65682096	685.127898799	2541.78471976	376.0	2.94646107583	0.420060642299	0.080042043121	1730.97321779	532.843394206	2616.67741715	352.860805163	0.0240439378508	0.000330728168512
1480.65682096	685.127898799	2541.78471976	376.0	5.89466161739	0.351006693132	0.0668838973194	1673.60496517	614.641463239	2691.61432803	403.367899622	0.725783802368	0.00998327100919
1480.65682096	685.127898799	2541.78471976	376.0	0.176068167076	-0.0279332402736	-0.0053226448692	1380.86563002	792.377983804	2546.25999352	373.016379699	-0.333077092219	-0.00458152809104
1480.65682096	685.127898799	2541.78471976	376.0	-7.13013519674	0.0250463865277	0.00477255840848	1417.23509077	532.337494542	2360.55203283	410.979447511	-1.81841669291	-0.025012609256
1480.65682096	685.127898799	2541.78471976	376.0	-9.08088989928	-0.367217210744	-0.0699727916814	1151.72687939	786.330145005	2310.96804788	372.911023487	-1.92968212026	-0.0265430828096
1480.65682096	685.127898799	2541.78471976	376.0	11.7782091335	0.368332043243	0.0701852216545	1712.9686624	761.413091058	2841.16143977	366.779686313	3.88598478221	0.0534523353812
1480.65682096	685.127898799	2541.78471976	376.0	-2.90272088556	0.127394347931	0.0242748376393	1496.41579504	619.297219297	2468.00380383	352.290789494	-0.839591134139	-0.0115487088602
1480.65682096	685.127898799	2541.78471976	376.0	2.99796844433	0.235166385923	0.0448106680493	1576.20230423	607.317427252	2617.98662358	434.466892095	-0.0198676994424	-0.000273283348589
1480.65682096	685.127898799	2541.78471976	376.0	2.72380360785	0.314775915634	0.0599801668509	1645.48252294	628.126941461	2611.01794366	337.408479258	0.209854617719	0.00288658346243
1480.65682096	685.127898799	2541.78471976	376.0	-10.5034030799	0.080111943559	0.0152652331477	1464.55700112	525.721107737	2274.81082521	284.532716354	-2.23431379406	-0.0307333396707
1480.65682096	685.127898799	2541.78471976	376.0	4.38013892948	0.0584730445923	0.0111419673385	1440.71080818	781.972349017	2653.11842177	430.435264567	0.217132410737	0.00298669065663
1480.65682096	685.127898799	2541.78471976	376.0	16.5533565914	0.342759185352	0.0653123447698	1691.17622245	817.856230683	2962.5354082	453.502955073	4.91926158085	0.0676652211946
1480.65682096	685.127898799	2541.78471976	376.0	-0.0926905891826	0.134897974881	0.0257046446039	1499.77490497	610.492630897	2539.42872452	429.161188655	-0.473013378191	-0.00650637384032
1480.65682096	685.127898799	2541.78471976	376.0	6.73087612094	0.417818572454	0.0796148194463	1725.80446853	545.493734577	2712.8691005	441.570897394	0.545561621664	0.00750428640528
1480.65682096	685.127898799	2541.78471976	376.0	-20.4606691288	-0.287581229185	-0.0547982525125	1181.49001209	516.192926385	2021.71855828	324.035619801	-5.43010897968	-0.0746920079736
1480.65682096	685.127898799	2541.78471976	376.0	6.65423761025	0.45203829217	0.0861353453068	1765.20740488	567.865416509	2710.92111455	377.848293162	1.19289604625	0.0164084738136
1480.65682096	685.127898799	2541.78471976	376.0	-3.24052581724	-0.114067863214	-0.0217354922282	1318.01217593	688.7313512	2459.41752969	452.674002565	-1.05807535683	-0.0145539939041
1480.65682096	685.127898799	2541.78471976	376.0	-0.144882236371	0.158972107295	0.0302919411766	1518.91069673	662.488518855	2538.10212521	356.702909623	-0.423202825103	-0.00582122180334
1480.65682096	685.127898799	2541.78471976	376.0	3.86088221903	0.101607394765	0.019361165161	1477.79542845	783.767865675	2639.92003405	378.356739922	0.459327290454	0.00631811953857
1480.65682096	685.127898799	2541.78471976	376.0	10.6519053024	0.463371680454	0.088294908623	1793.44720928	674.123334426	2812.53322109	344.962677385	3.48591692166	0.0479493386748
1480.65682096	685.127898799	2541.78471976	376.0	-11.0416617444	-0.402020536208	-0.0766045229056	1127.94688107	760.410670023	2261.12944873	372.771897636	-2.41261847615	-0.0331859487778
1480.65682096	685.127898799	2541.78471976	376.0	0.215731789545	0.0923648150128	0.0176000028607	1467.24190822	642.387612559	2547.26815742	437.63863664	-0.427385589472	-0.00587875638889
1480.65682096	685.127898799	2541.78471976	376.0	13.6785140401	0.447307261227	0.0852338531302	1769.32194391	655.362028038	2889.46309952	464.779127572	3.19969216375	0.0440122718534
1480.65682096	685.127898799	2541.78471976	376.0	16.8092550294	0.495713637707	0.0944576291363	1827.25833007	759.020640592	2969.0397956	382.760824933	5.9176908938	0.0813987743301
1480.65682096	685.127898799	2541.78471976	376.0	12.2750948424	0.446853852286	0.0851474566093	1775.93311887	682.90469157	2853.79120479	394.953394351	3.57907095619	0.0492306871552
1480.65682096	685.127898799	2541.78471976	376.0	-9.12087597258	-0.297353360793	-0.0566603202731	1192.4073377	693.979218939	2309.95168798	423.56513134	-2.24848420085	-0.0309282558576
1480.65682096	685.127898799	2541.78471976	376.0	-7.90628403422	-0.266118449342	-0.0507085459874	1214.36393835	706.532534922	2340.82400027	419.927527003	-1.91651088068	-0.0263619103257
1480.65682096	685.127898799	2541.78471976	376.0	18.3503125938	0.444821385225	0.0847601724896	1780.6276845	787.885834485	3008.21016129	439.696642312	5.86838022131	0.0807204982298
1480.65682096	685.127898799	2541.78471976	376.0	1.73547411416	0.408067205494	0.077756708364	1727.54653886	564.995803339	2585.8967356	293.354393402	0.0993493241175	0.00136656566874
1480.65682096	685.127898799	2541.78471976	376.0	4.53354363198	0.366298178792	0.0697976712637	1700.14563485	651.939106581	2657.01763906	304.932897624	1.27894032328	0.017592026455
1480.65682096	685.127898799	2541.78471976	376.0	-5.40587650062	-0.103695515424	-0.0197590540061	1329.26415738	739.166679431	2404.37897689	335.948140085	-1.19383813648	-0.0164214324138
1480.65682096	685.127898799	2541.78471976	376.0	-1.21544022363	-0.107264549433	-0.0204391290841	1324.0482967	750.54575401	2510.89084587	436.296795167	-0.613442644941	-0.00843800061817
1480.65682096	685.127898799	2541.78471976	376.0	14.106524374	0.497712121662	0.0948384378167	1814.43744207	625.438797921	2900.34220078	460.465960791	3.36907099252	0.0463421044363
1480.65682096	685.127898799	2541.78471976	376.0	17.1371689465	0.498023733074	0.0948978149912	1821.72980102	688.314086823	2977.37466144	467.330773588	4.72482391955	0.0649907004064
1480.65682096	685.127898799	2541.78471976	376.0	-8.9768211119	-0.350834696005	-0.0668511234765	1162.64275	786.38211916	2313.61325241	364.588383249	-1.88084354824	-0.0258713005261
1480.65682096	685.127898799	2541.78471976	376.0	-6.07721836421	-0.152048431624	-0.028972643221	1292.6602576	688.916768783	2387.31491199	405.737885602	-1.46474953552	-0.0201478615615
1480.65682096	685.127898799	2541.78471976	376.0	-2.55219802	0.24561072414	0.0468008239596	1589.57868989	563.443407578	2476.91334047	323.891242993	-0.821187465336	-0.0112955634847
1480.65682096	685.127898799	2541.78471976	376.0	4.28544260773	0.378040504251	0.0720351570601	1712.94897304	652.447255885	2650.71144513	285.31521621	1.37297564948	0.0188854972418
1480.65682096	685.127898799	2541.78471976	376.0	-0.487421351338	0.262033193143	0.0499301054007	1600.87358955	560.314776517	2529.39551833	368.207152259	-0.494746327554	-0.00680531399662
1480.65682096	685.127898799	2541.78471976	376.0	13.52135874	0.516181642904	0.0983577825655	1848.29748646	736.771724923	2885.46855011	300.399338731	5.46286300008	0.0751425447054
1480.65682096	685.127898799	2541.78471976	376.0	4.70345391674	0.246046190524	0.0468838015479	1583.29989317	645.46193248	2661.33639271	432.574567062	0.217516971698	0.00299198035348
1480.65682096	685.127898799	2541.78471976	376.0	-13.3028426333	-0.164163459913	-0.031281147087	1284.32836053	606.87625694	2203.65509841	312.45048094	-2.87191955284	-0.0395037077419
1480.65682096	685.127898799	2541.78471976	376.0	-9.37704892411	-0.241134468332	-0.0459478788743	1232.18326979	695.852336257	2303.44032304	375.404716992	-2.07406632714	-0.0285291104146
1480.65682096	685.127898799	2541.78471976	376.0	3.10547318064	0.0935878791879	0.0178330562477	1466.7096161	685.586831578	2620.71916254	468.422714862	-0.0282427361426	-0.000388483303199
1480.65682096	685.127898799	2541.78471976	376.0	-7.55913734167	-0.202557370572	-0.0385970599412	1259.93611078	725.110514544	2349.64772186	364.601096533	-1.6274236972	-0.022385470388
1480.65682096	685.127898799	2541.78471976	376.0	0.812015413331	-0.0368788005133	-0.00702721046366	1375.13254722	839.014077854	2562.42440345	348.277778382	-0.249303729065	-0.00342921222922
1480.65682096	685.127898799	2541.78471976	376.0	-18.0640475403	-0.312727160957	-0.0595897791457	1174.55243207	581.028400806	2082.63551961	327.054686732	-4.4459301998	-0.0611544731747
1480.65682096	685.127898799	2541.78471976	376.0	-5.88147757582	0.0192271588522	0.00366371167153	1417.52459261	664.755629153	2392.29022144	310.009999677	-1.31429969091	-0.0180784001501
1480.65682096	685.127898799	2541.78471976	376.0	10.9589483597	0.421891481798	0.0803909073547	1740.71521522	625.382854782	2820.33759461	454.239524609	2.14252537703	0.029470775475
1480.65682096	685.127898799	2541.78471976	376.0	-16.925052729	-0.31632391012	-0.0602751353126	1171.98331949	589.392901504	2111.58631568	350.210094688	-4.22288303243	-0.0580864241049
1480.65682096	685.127898799	2541.78471976	376.0	-3.2282889242	0.108748158055	0.0207218288978	1480.04487107	532.934295779	2459.72856517	446.749398323	-1.12029847991	-0.0154098828048
1480.65682096	685.127898799	2541.78471976	376.0	-11.1919151965	-0.0547831184023	-0.0104388564029	1357.81710818	526.097491014	2257.31032944	373.395730247	-2.65809255393	-0.0365624835479
1480.65682096	685.127898799	2541.78471976	376.0	-13.9577721324	-0.152866337592	-0.0291284942059	1288.1044416	558.184444551	2187.00820047	340.719314323	-3.22638942107	-0.044379496851
1480.65682096	685.127898799	2541.78471976	376.0	5.14155664501	0.199735134933	0.0380592863821	1572.12613298	811.805813698	2672.47202092	288.54007424	1.97937464516	0.0272266113502
1480.65682096	685.127898799	2541.78471976	376.0	2.08411878978	0.373829444368	0.0712327447348	1691.18365461	529.085739127	2594.7585327	374.489138961	-0.145459205929	-0.00200081438692
1480.65682096	685.127898799	2541.78471976	376.0	-9.76169438176	-0.380334055381	-0.0724721904309	1147.14554879	855.039541808	2293.66346357	291.478372971	-1.89701007486	-0.026093673657
1480.65682096	685.127898799	2541.78471976	376.0	3.03646148877	0.305590176121	0.0582298353889	1647.42717815	676.273815566	2618.9650339	295.264040177	0.803194015914	0.0110480607416
1480.65682096	685.127898799	2541.78471976	376.0	-14.6492739576	-0.316862874314	-0.0603778342824	1179.77812429	659.15055107	2169.43171275	330.503037384	-3.27157206763	-0.0450009913016
1480.65682096	685.127898799	2541.78471976	376.0	-5.80255319816	0.0250311010845	0.00476964578591	1421.37577525	650.885345969	2394.29630921	322.03518799	-1.29989046467	-0.0178801989638
1480.65682096	685.127898799	2541.78471976	376.0	7.69534906591	0.486491994588	0.0927004562858	1795.69909983	549.514531206	2737.38392644	392.170295412	1.4055886042	0.0193340935929
1480.65682096	685.127898799	2541.78471976	376.0	-2.13939354444	0.149226501845	0.028434927943	1513.24331017	665.280273608	2487.40594155	308.882357774	-0.761429930221	-0.0104735891365
1480.65682096	685.127898799	2541.78471976	376.0	-1.87131306348	0.176707687768	0.0336714344069	1533.35589223	550.596078003	2494.21997025	410.268000014	-0.755750908612	-0.0103954732959
1480.65682096	685.127898799	2541.78471976	376.0	-6.53873494423	0.0604331157108	0.0115154564998	1448.33711079	623.572141783	2375.58415408	303.674901509	-1.44523488291	-0.019879434428
1480.65682096	685.127898799	2541.78471976	376.0	2.95585276762	0.0520006405849	0.00990865864805	1436.3869476	744.652353336	2616.91613374	435.876832809	0.0111462368109	0.000153318250494
1480.65682096	685.127898799	2541.78471976	376.0	-13.1940223539	-0.325364959736	-0.0619978962911	1179.33585218	731.118998469	2206.42107564	295.966224996	-2.70015654492	-0.0371410803978
1480.65682096	685.127898799	2541.78471976	376.0	-3.61591863748	0.103422961213	0.0197071191336	1479.15629543	654.649314193	2449.87585235	316.070242722	-0.959880026662	-0.0132033016047
1480.65682096	685.127898799	2541.78471976	376.0	13.420081382	0.414659485718	0.0790128593213	1753.51441845	748.851275255	2882.8942977	380.528603999	4.4082279406	0.0606358726355
1480.65682096	685.127898799	2541.78471976	376.0	10.8512843637	0.511390641065	0.0974448630078	1821.12790634	566.617575697	2817.60100761	429.85552557	2.26942535163	0.0312163046992
1480.65682096	685.127898799	2541.78471976	376.0	10.8151156594	0.204183832687	0.0389069803137	1569.37554414	816.85064881	2816.68167701	430.455484064	2.72094048601	0.0374269667952
1480.65682096	685.127898799	2541.78471976	376.0	-5.34722175422	-0.208791556735	-0.0397849765119	1253.86106196	723.366980275	2405.86985428	428.641812044	-1.37356303151	-0.0188935767745
1480.65682096	685.127898799	2541.78471976	376.0	-5.8449297169	-0.0717605003493	-0.0136738758287	1345.31975681	589.074174727	2393.21918933	458.825257798	-1.7154940908	-0.0235968925832
1480.65682096	685.127898799	2541.78471976	376.0	-6.96453931452	-0.284129859362	-0.0541405982016	1204.68642945	756.170188336	2364.76112366	403.904505875	-1.60062467144	-0.0220168455494
1480.65682096	685.127898799	2541.78471976	376.0	1.17030756094	0.200154526758	0.0381392009828	1549.70762235	552.801553138	2571.53141851	469.022243021	-0.376747415186	-0.00518222029142
1480.65682096	685.127898799	2541.78471976	376.0	-10.3530860249	-0.341670348581	-0.0651048682509	1169.28507192	778.853213853	2278.63156115	330.493275376	-2.09613537307	-0.0288326736323
1480.65682096	685.127898799	2541.78471976	376.0	4.73508458392	0.14421763033	0.0274804935842	1504.92838575	731.704990117	2662.14037618	425.50700031	0.295335794469	0.00406239057041
1480.65682096	685.127898799	2541.78471976	376.0	11.7564969645	0.242034069773	0.0461192968318	1597.1155993	784.108083976	2840.60956318	459.385879903	2.69715869561	0.0370998445063
1480.65682096	685.127898799	2541.78471976	376.0	-3.94197480621	-0.0262718645737	-0.00500607175566	1383.29603989	711.866754671	2441.58820647	346.425411913	-0.968360648664	-0.0133199539018
1480.65682096	685.127898799	2541.78471976	376.0	-0.739081023373	-0.198368897246	-0.037798951457	1262.41000531	811.038249677	2522.99887124	449.550616246	-0.53599206272	-0.00737265560826
1480.65682096	685.127898799	2541.78471976	376.0	15.0883966225	0.339453295875	0.0646824115615	1691.53727267	837.03124478	2925.29927956	396.73076211	5.08998922911	0.0700136070028
1480.65682096	685.127898799	2541.78471976	376.0	-2.82449280599	0.136826815151	0.026072182765	1503.00564679	577.375292891	2469.9921932	389.611253526	-0.872004873471	-0.0119945649721
1480.65682096	685.127898799	2541.78471976	376.0	-10.3798497461	-0.0389940142234	-0.00743026185659	1374.35349442	586.782301426	2277.95128498	316.815489134	-2.20487785412	-0.0303284436605
1480.65682096	685.127898799	2541.78471976	376.0	-0.890908893767	0.224291691395	0.0427385082689	1570.72457052	562.673659975	2519.13973363	385.741503129	-0.560079032131	-0.00770397568268
1480.65682096	685.127898799	2541.78471976	376.0	19.7647024801	0.492145870529	0.0937777954514	1822.04353429	810.702778149	3044.1609073	411.414594863	6.96446275614	0.0957972868795
1480.65682096	685.127898799	2541.78471976	376.0	-16.1001389544	-0.327799601203	-0.0624618142535	1173.14860356	655.716757562	2132.55384795	303.688486836	-3.56206936266	-0.0489968275469
1480.65682096	685.127898799	2541.78471976	376.0	-3.79587647635	-0.0366995840945	-0.00699306099361	1376.74520381	751.815909032	2445.3017115	316.740598653	-0.952537255606	-0.0131023006273
1480.65682096	685.127898799	2541.78471976	376.0	-8.78631654459	-0.378754247705	-0.0721711600047	1143.62768415	782.904951951	2318.4554684	391.922832293	-1.93654791109	-0.0266375228486
1480.65682096	685.127898799	2541.78471976	376.0	2.2709918904	0.101096684872	0.0192638500136	1475.7408734	765.016002635	2599.50844461	358.751568574	0.0542356550876	0.00074602001496
1480.65682096	685.127898799	2541.78471976	376.0	2.97730413401	0.173735513088	0.0331050901463	1527.88136948	670.012625424	2617.46138129	419.567386393	0.00464658928435	6.39145706238e-05
1480.65682096	685.127898799	2541.78471976	376.0	6.89070946211	0.532325215624	0.10143392066	1839.57436725	520.174493288	2716.93171995	357.182859407	1.40305310418	0.0192992173889
1480.65682096	685.127898799	2541.78471976	376.0	6.29143006818	0.241336346372	0.0459863464885	1596.39171853	750.642778457	2701.69932788	354.664830897	1.64815554265	0.0226706402015
1480.65682096	685.127898799	2541.78471976	376.0	-3.30150426125	0.284659388919	0.0542414994129	1622.35328635	514.163804794	2457.86758892	321.35049778	-0.949894581154	-0.0130659502222
1480.65682096	685.127898799	2541.78471976	376.0	-5.94249468278	0.0409082111598	0.00779500974843	1430.6666365	571.759887898	2390.73929794	388.312773539	-1.4517554538	-0.019969125912
1480.65682096	685.127898799	2541.78471976	376.0	-8.58227739409	-0.288846045846	-0.0550392617847	1203.19810032	766.320373127	2323.64170435	354.123230895	-1.78496545914	-0.024552482244
1480.65682096	685.127898799	2541.78471976	376.0	-14.1087668137	-0.28339486619	-0.0540005461491	1204.64508987	673.796930829	2183.17024074	304.728220036	-2.99718519452	-0.0412267564583
1480.65682096	685.127898799	2541.78471976	376.0	-7.12884739072	0.0988160046297	0.0188292691749	1475.62902291	530.183473016	2360.58476608	354.772270154	-1.6307799723	-0.0224316364828
1480.65682096	685.127898799	2541.78471976	376.0	5.0592562704	0.306126916032	0.0583321105244	1635.07410692	634.926924718	2670.38012257	400.379090927	0.488837098181	0.00672403161184
1480.65682096	685.127898799	2541.78471976	376.0	16.5098666437	0.359820428906	0.0685633439227	1707.42327941	823.461218353	2961.42998736	430.545489596	5.23473281207	0.0720045778826
1480.65682096	685.127898799	2541.78471976	376.0	-1.98069901396	0.0289468998932	0.00551579647355	1420.76982012	641.792986778	2491.43961487	428.87680798	-0.776027486636	-0.0106743808341
1480.65682096	685.127898799	2541.78471976	376.0	18.1843446035	0.509524747124	0.0970893191928	1838.17544357	749.799876777	3003.99161227	416.016291927	6.05273117488	0.0832562747576
1480.65682096	685.127898799	2541.78471976	376.0	4.50149104733	0.11667443836	0.0222321719436	1483.39751633	722.592127052	2656.20293136	450.213287977	0.198150486976	0.00272559129265
1480.65682096	685.127898799	2541.78471976	376.0	-7.79950103706	-0.0636076490805	-0.012120359962	1356.25572336	641.419511725	2343.53819418	345.862959098	-1.68641345683	-0.0231968838629
1480.65682096	685.127898799	2541.78471976	376.0	2.41630868849	0.152200936906	0.0290017029165	1511.61351234	647.040937082	2603.20208478	444.547635363	-0.102928287705	-0.00141579487903
1480.65682096	685.127898799	2541.78471976	376.0	16.6142535875	0.513354500417	0.0978190740124	1838.9546314	699.567633937	2964.08327874	425.561013406	5.10395071127	0.0702056493984
1480.65682096	685.127898799	2541.78471976	376.0	14.8972056541	0.468808144274	0.0893308201742	1801.97283825	734.651816936	2920.43961674	383.814961556	4.99145894978	0.0686583074247
1480.65682096	685.127898799	2541.78471976	376.0	-9.71072151494	-0.393031760674	-0.0748917226895	1134.58828877	781.38802586	2294.95908411	378.982769479	-2.09907947876	-0.0288731702718
1480.65682096	685.127898799	2541.78471976	376.0	-4.17969054755	-0.180683440984	-0.0344290093339	1278.14569522	844.767270272	2435.54598408	312.633018597	-0.977983841721	-0.0134523224446
1480.65682096	685.127898799	2541.78471976	376.0	-15.6816438924	-0.362596148713	-0.0690922539468	1148.47820771	659.817306043	2143.19109149	334.89557774	-3.60773028268	-0.0496249007246
1480.65682096	685.127898799	2541.78471976	376.0	-14.7826967607	-0.228043669986	-0.0434534432137	1239.90135046	620.122269071	2166.04039232	306.01677279	-3.23080393249	-0.0444402191539
1480.65682096	685.127898799	2541.78471976	376.0	15.8877247435	0.391504776285	0.0746007576762	1729.76117296	758.529952192	2945.6164796	457.325354449	4.46749104956	0.0614510460738
1480.65682096	685.127898799	2541.78471976	376.0	-12.2972422788	-0.0298444494614	-0.00568682344919	1379.88200225	535.858114512	2229.21529456	313.475177799	-2.67750100953	-0.0368294499247
1480.65682096	685.127898799	2541.78471976	376.0	-6.15950930783	0.00516635089052	0.00098444186176	1400.16249382	523.790721656	2385.22325336	461.270037883	-1.85567748032	-0.0255251372809
1480.65682096	685.127898799	2541.78471976	376.0	-16.4540733681	-0.32083511069	-0.0611347390796	1148.33978408	515.678317712	2123.55759711	459.539495318	-5.3520530146	-0.0736183358267
1480.65682096	685.127898799	2541.78471976	376.0	3.69945246066	-0.065437350893	-0.012469007411	1352.50937785	820.814347333	2635.81683711	462.493111934	0.107458320305	0.00147810619402
1480.65682096	685.127898799	2541.78471976	376.0	-1.6911880688	0.165946942047	0.0316209874327	1525.97042612	684.675556549	2498.79835984	288.152377169	-0.756264769284	-0.0104025415307
1480.65682096	685.127898799	2541.78471976	376.0	-13.8833005456	-0.346584831554	-0.0660413169881	1162.80955307	702.658890169	2188.90110789	323.432664653	-2.98228338446	-0.0410217797037
1480.65682096	685.127898799	2541.78471976	376.0	-12.257986725	-0.262443053109	-0.0500082037174	1203.81252161	568.152374619	2230.21308623	458.248189998	-3.61563243224	-0.0497335960418
1480.65682096	685.127898799	2541.78471976	376.0	-4.38679735909	-0.347121099905	-0.0661435022685	1165.37270046	839.232928562	2430.2817748	425.676145776	-1.10023239261	-0.0151338705998
1480.65682096	685.127898799	2541.78471976	376.0	9.98616899526	0.471083347396	0.0897643573545	1777.71110546	555.911114918	2795.61163737	461.989416987	1.51394045712	0.0208244904693
1480.65682096	685.127898799	2541.78471976	376.0	10.0112861035	0.242515891719	0.0462111074159	1599.1717071	782.201155741	2796.25006018	414.87719734	2.53351459815	0.0348488940599
1480.65682096	685.127898799	2541.78471976	376.0	8.23177328012	0.280097375227	0.0533722132674	1631.83017485	755.666561254	2751.01867515	363.521939045	2.37359821204	0.0326492188726
1480.65682096	685.127898799	2541.78471976	376.0	7.11478941099	0.331929860799	0.0632488301828	1655.4047759	624.455270616	2722.62734985	442.767303329	0.784693775456	0.0107935870076
1480.65682096	685.127898799	2541.78471976	376.0	7.9624268692	0.360100102057	0.0686166353005	1709.27036677	752.116151653	2744.17246924	282.785950819	3.19279449095	0.0439173932731
1480.65682096	685.127898799	2541.78471976	376.0	-6.72684691922	-0.111121355346	-0.0211740387474	1320.30899366	644.92142453	2370.80275264	405.572334451	-1.62968990216	-0.0224166423955
1480.65682096	685.127898799	2541.78471976	376.0	-14.7164529975	-0.317062682713	-0.0604159075291	1168.32167989	586.399055849	2167.72416617	413.003430433	-4.01780991064	-0.0552656108753
1480.65682096	685.127898799	2541.78471976	376.0	1.37327327189	0.235721100809	0.0449163682944	1577.77364771	648.244245303	2576.69036994	350.672476927	-0.233674316762	-0.00321422719067
1480.65682096	685.127898799	2541.78471976	376.0	3.61527278643	0.481637512141	0.0917754405757	1791.61463819	522.991095324	2633.67717102	319.071437508	0.507594489774	0.00698204250033
1480.65682096	685.127898799	2541.78471976	376.0	-10.7518552274	-0.158496703309	-0.0302013535269	1283.80235263	587.18197296	2268.4957065	397.511380906	-2.62451533709	-0.0361006236188
1480.65682096	685.127898799	2541.78471976	376.0	2.51400009723	0.0608193835294	0.0115890593615	1457.79922048	850.81461501	2605.68519008	297.071354588	0.802458504586	0.0110379436669
1480.65682096	685.127898799	2541.78471976	376.0	-12.1548628882	-0.293753014436	-0.0559742786655	1197.86115566	700.338755638	2232.83427216	334.63436086	-2.58343749653	-0.035535591424
1480.65682096	685.127898799	2541.78471976	376.0	-3.30468862599	-0.0249446597169	-0.00475317448874	1384.37283807	733.948623542	2457.78664922	339.465187614	-0.863660390921	-0.0118797852947
1480.65682096	685.127898799	2541.78471976	376.0	-1.16863510923	0.00778040456113	0.00148254660083	1404.75799651	656.889612705	2512.08053112	450.432921906	-0.682412008282	-0.00938668512079
1480.65682096	685.127898799	2541.78471976	376.0	-13.8255742453	-0.225243000001	-0.0429197789636	1226.23136483	529.048097101	2190.36838617	435.088924239	-3.99354882019	-0.0549318957385
1480.65682096	685.127898799	2541.78471976	376.0	7.03713119038	0.331697465229	0.0632045474903	1678.31877962	728.343290745	2720.65344506	313.9913747	2.39210597342	0.032903796058
1480.65682096	685.127898799	2541.78471976	376.0	8.45041208844	0.426126553002	0.0811978950081	1753.95173172	649.455983543	2756.57600298	353.16828771	2.38602774893	0.0328201891187
1480.65682096	685.127898799	2541.78471976	376.0	13.854317479	0.472679633924	0.0900685278057	1809.6088993	774.365312031	2893.93164446	309.95743313	5.57511579097	0.0766865996008
1480.65682096	685.127898799	2541.78471976	376.0	7.8335941828	0.408317397815	0.0778043822056	1738.12831409	655.847105906	2740.8978197	346.922399702	2.21177892796	0.0304233690228
1480.65682096	685.127898799	2541.78471976	376.0	4.12093690302	0.104928586148	0.0199940141287	1480.04408336	781.925101426	2646.53006427	384.560879481	0.493020123981	0.00678156979341
1480.65682096	685.127898799	2541.78471976	376.0	-6.91366684958	-0.171073838393	-0.0325979112792	1281.54038728	721.910445966	2366.0541922	362.603358956	-1.49790939676	-0.0206039806982
1480.65682096	685.127898799	2541.78471976	376.0	1.86329632268	-0.0110574734679	-0.00210698808458	1391.29878108	761.444499466	2589.14570097	436.402420428	-0.135713932632	-0.00186676661117
1480.65682096	685.127898799	2541.78471976	376.0	1.61818225674	0.21619709177	0.0411960921817	1562.12203125	644.064511255	2582.9154291	376.72888659	-0.180277681115	-0.00247974802083
1480.65682096	685.127898799	2541.78471976	376.0	7.19741026091	0.332566552447	0.0633701509998	1659.27096742	640.819646545	2724.72739399	424.636780022	1.03417341187	0.0142252188703
1480.65682096	685.127898799	2541.78471976	376.0	15.1378938427	0.358747499409	0.0683588985155	1708.93224579	838.829702324	2926.55739234	378.795444229	5.3626779621	0.0737644836602
1480.65682096	685.127898799	2541.78471976	376.0	1.07931276794	0.356397942664	0.067911193343	1679.14675575	578.694472413	2569.21852677	311.377298604	-0.235262467427	-0.00323607245429
1480.65682096	685.127898799	2541.78471976	376.0	-0.507036207186	-0.113083252087	-0.0215478757787	1322.19179371	839.642554545	2528.89695092	367.062602665	-0.411707928405	-0.00566310768095
1480.65682096	685.127898799	2541.78471976	376.0	1.65482058754	0.136266254448	0.0259653686067	1512.98648312	785.218756656	2583.84669659	285.641456813	0.491863997412	0.00676566708957
1480.65682096	685.127898799	2541.78471976	376.0	2.09913499472	0.143365609169	0.027318141991	1514.81883554	768.527285768	2595.1402123	311.794090993	0.407362271468	0.00560333248237
1480.65682096	685.127898799	2541.78471976	376.0	-1.45053362686	0.34506729628	0.0657521524924	1670.7468274	518.587348325	2504.91527767	315.581101948	-0.689594127429	-0.00948547630576
1480.65682096	685.127898799	2541.78471976	376.0	-1.19952079485	0.216628101423	0.0412782205456	1565.08596937	642.688842676	2511.29548348	303.520671435	-0.65628212562	-0.00902726445144
1480.65682096	685.127898799	2541.78471976	376.0	-3.30620580615	-0.0800546162469	-0.0152543094983	1342.81479363	692.087900964	2457.74808577	422.845391177	-0.974503112408	-0.0134044444623
1480.65682096	685.127898799	2541.78471976	376.0	-3.33413173336	-0.115633654106	-0.0220338517732	1318.03455678	713.030296322	2457.03826882	425.973415718	-0.977341101986	-0.0134434814578
1480.65682096	685.127898799	2541.78471976	376.0	7.49667151142	0.276590662951	0.0527040135197	1631.15792812	763.245007107	2732.33397072	337.931035497	2.37530390652	0.0326726809701
1480.65682096	685.127898799	2541.78471976	376.0	12.1206564926	0.483312688059	0.0920946433039	1816.15180043	705.728819052	2849.86571442	327.985094934	4.41539076131	0.0607343983674
1480.65682096	685.127898799	2541.78471976	376.0	-10.915224745	-0.243508033612	-0.0464001588438	1233.19206113	714.394521493	2264.34320506	316.756622438	-2.23686901672	-0.0307684871626
1480.65682096	685.127898799	2541.78471976	376.0	3.98026542884	0.374590047698	0.0713776767717	1689.72571771	554.918162551	2642.95449823	398.310617968	0.112186646016	0.00154314506211
1480.65682096	685.127898799	2541.78471976	376.0	1.38563628146	0.158330188705	0.0301696243721	1527.72413095	758.743424021	2577.00461103	290.537056056	0.305743151143	0.00420554540774
1480.65682096	685.127898799	2541.78471976	376.0	-18.538792158	-0.362536503898	-0.0690808887001	1124.59538417	538.287371846	2070.56853346	407.685777442	-5.54357287258	-0.0762527217686
1480.65682096	685.127898799	2541.78471976	376.0	-3.63065157902	0.0699421431832	0.0133273900883	1454.20451824	686.653955936	2449.50137269	308.642898517	-0.96363886398	-0.0132550050066
1480.65682096	685.127898799	2541.78471976	376.0	-11.8786442526	-0.148995791167	-0.0283909663046	1296.24975617	631.570290046	2239.85515523	312.03510901	-2.5026787702	-0.0344247423686
1480.65682096	685.127898799	2541.78471976	376.0	-5.73467443106	-0.215182000077	-0.0410026676976	1254.16281583	811.720750393	2396.02164134	330.138075112	-1.21421261194	-0.0167016865466
1480.65682096	685.127898799	2541.78471976	376.0	-2.80748551245	-0.0436420819912	-0.00831594550137	1370.32419147	733.683680601	2470.42448199	366.416609919	-0.785291275742	-0.0108018057186
1480.65682096	685.127898799	2541.78471976	376.0	4.38907754299	0.293159520744	0.0558611891661	1621.52789995	613.804050102	2653.34562208	418.013672028	0.175538216203	0.00241455593126
1480.65682096	685.127898799	2541.78471976	376.0	-3.0946293795	0.120685799996	0.0229965320114	1489.80491499	546.681915959	2463.12590305	426.639072105	-1.01855507254	-0.0140103861422
1480.65682096	685.127898799	2541.78471976	376.0	4.51687173094	0.252906249946	0.048190977505	1596.92089512	692.750835414	2656.59387522	366.922144689	0.705657698665	0.00970643326912
1480.65682096	685.127898799	2541.78471976	376.0	-4.6135681867	-0.143362897112	-0.0273176252119	1302.79140731	799.669319558	2424.51774855	322.057021681	-1.04871544537	-0.0144252468414
1480.65682096	685.127898799	2541.78471976	376.0	13.8242209855	0.330729303959	0.0630200655409	1672.738342	752.248895674	2893.16665639	468.179418717	3.41056096233	0.0469128055341
1480.65682096	685.127898799	2541.78471976	376.0	20.3553847908	0.487787935412	0.0929473962294	1817.98028385	806.493397834	3059.17478001	434.701098331	6.88624665773	0.0947214120733
1480.65682096	685.127898799	2541.78471976	376.0	7.45750481165	0.240570898538	0.0458404913373	1593.92954653	750.369091015	2731.33843753	387.039799989	1.75549867142	0.0241471619178
1480.65682096	685.127898799	2541.78471976	376.0	5.77715903873	0.270954477282	0.0516300452138	1615.35338345	705.164513714	2688.62766544	368.109768271	1.21187909877	0.0166695887038
1480.65682096	685.127898799	2541.78471976	376.0	4.08237375346	0.215134251273	0.0409935692212	1571.62979524	736.955514545	2645.54987202	336.964562239	0.910758370407	0.0125276254526
1480.65682096	685.127898799	2541.78471976	376.0	16.7692184371	0.506714925244	0.0965539110602	1830.22830557	684.497327869	2968.02215161	453.296518176	4.75135155843	0.0653555922756
1480.65682096	685.127898799	2541.78471976	376.0	14.7338172911	0.422969966267	0.0805964112551	1751.69513141	697.914843559	2916.2866363	466.676661327	3.71543291417	0.0511063674576
1480.65682096	685.127898799	2541.78471976	376.0	2.85102072039	0.16378891134	0.0312097773132	1523.69683964	728.639141791	2614.25152878	361.91554735	0.186822749027	0.0025697764653
1480.65682096	685.127898799	2541.78471976	376.0	10.9461169607	0.435897701164	0.0830597753742	1764.16915498	669.282597509	2820.01144807	386.559695578	3.08463119523	0.0424295900307
1480.65682096	685.127898799	2541.78471976	376.0	-0.255995486277	-0.0625925504275	-0.0119269341516	1354.18438851	712.349032612	2535.2778656	468.744444484	-0.549777661977	-0.00756227870669
1480.65682096	685.127898799	2541.78471976	376.0	-9.36149039489	-0.417020937398	-0.079462831059	1115.78636174	745.62645184	2303.83578736	442.422973772	-2.38321387669	-0.032781483861
1480.65682096	685.127898799	2541.78471976	376.0	-1.05854947024	0.330444497916	0.0629657960968	1657.67517196	566.255221537	2514.87867107	290.948277572	-0.69105078506	-0.0095055128619
1480.65682096	685.127898799	2541.78471976	376.0	-11.8593749298	-0.40649259801	-0.0774566688281	1127.79770273	793.893345477	2240.34493993	318.653891725	-2.38979485508	-0.0328720062596
1480.65682096	685.127898799	2541.78471976	376.0	-1.65930184524	0.185594805753	0.035364863901	1539.94215682	525.885333784	2499.608839	433.781348392	-0.783296517475	-0.0107743675031
1480.65682096	685.127898799	2541.78471976	376.0	-1.48061483971	0.175336664867	0.0334101876652	1531.39977353	517.094552722	2504.150678	455.656351748	-0.820139431859	-0.0112811476184
1480.65682096	685.127898799	2541.78471976	376.0	-7.08879008	-0.0670081063828	-0.012768312954	1350.83594762	603.31842875	2361.60293669	407.448560315	-1.74498358377	-0.0240025252238
1480.65682096	685.127898799	2541.78471976	376.0	16.4415881429	0.410664954969	0.0782517063584	1752.97604622	814.768298386	2959.69449486	391.950150252	5.73258291911	0.078852584857
1480.65682096	685.127898799	2541.78471976	376.0	1.3523702501	0.103243647893	0.0196729511991	1479.34178076	767.573949451	2576.15906013	329.243329916	-0.0283181044696	-0.000389520006459
1480.65682096	685.127898799	2541.78471976	376.0	10.3577562583	0.25546664899	0.0486788584204	1620.36372647	836.606381715	2805.05658564	348.08647745	3.61424244461	0.049714476542
1480.65682096	685.127898799	2541.78471976	376.0	15.6152340285	0.467004211158	0.0889870829189	1799.14142395	732.655380023	2938.69035224	406.89354827	4.99288469537	0.0686779187809
1480.65682096	685.127898799	2541.78471976	376.0	-15.8463445598	-0.305475519086	-0.0582079876307	1187.30428566	643.093642603	2139.00475509	308.606826826	-3.52449325558	-0.0484799622501
1480.65682096	685.127898799	2541.78471976	376.0	6.31273037539	0.465464669517	0.0886937251366	1782.22602773	577.316022579	2702.24073584	342.698685523	1.456652057	0.0200364794635
1480.65682096	685.127898799	2541.78471976	376.0	-17.8288944841	-0.290246338328	-0.0553060858094	1185.94788079	555.844538086	2088.61260406	346.820185183	-4.56648697361	-0.0628127506687
1480.65682096	685.127898799	2541.78471976	376.0	-0.553744052651	0.227467011228	0.0433435615907	1573.01682325	584.632316314	2527.70973804	370.06059847	-0.497377178286	-0.0068415017646
1480.65682096	685.127898799	2541.78471976	376.0	-6.58642118019	0.0336137256425	0.00640505442883	1427.74094829	622.965155267	2374.37207262	323.665969059	-1.44678067797	-0.0199006970835
1480.65682096	685.127898799	2541.78471976	376.0	9.42883619437	0.473891896709	0.0902995230009	1807.48545657	681.663044533	2781.44543739	292.296936291	3.59062127314	0.049389563592
1480.65682096	685.127898799	2541.78471976	376.0	-14.0364771044	-0.35547827729	-0.0677359522275	1145.40473391	618.156374829	2185.00768952	421.446580784	-3.81569912016	-0.0524855449816
1480.65682096	685.127898799	2541.78471976	376.0	-0.966120208414	-0.151230579306	-0.0288168024593	1294.86407724	804.878944943	2517.22802392	417.485001736	-0.515934742608	-0.00709676399736
1480.65682096	685.127898799	2541.78471976	376.0	16.0560745843	0.508397130974	0.0968744533105	1828.65347529	657.707731215	2949.89557013	463.53436363	4.2366320911	0.0582755445818
1480.65682096	685.127898799	2541.78471976	376.0	3.44802265926	0.0198028871226	0.00377341599136	1418.20886197	838.556359792	2629.42603284	372.660811078	0.406978409796	0.00559805240434
1480.65682096	685.127898799	2541.78471976	376.0	7.19481211509	0.10439259593	0.0198918818464	1488.43139368	843.007261532	2724.66135471	393.222699502	1.68236306647	0.0231411701028
1480.65682096	685.127898799	2541.78471976	376.0	5.40127360707	0.183097419438	0.0348889899844	1546.45480319	767.649668939	2679.07346697	364.968994847	1.18722336766	0.0163304452223
1480.65682096	685.127898799	2541.78471976	376.0	-15.1423875854	-0.329174597301	-0.0627238180832	1159.16717212	584.149443609	2156.8978259	413.581210175	-4.18314290245	-0.0575397923308
1480.65682096	685.127898799	2541.78471976	376.0	-13.4837702148	-0.182564286064	-0.0347874020702	1260.83919575	535.298909281	2199.05630879	402.918203762	-3.5558224108	-0.0489108997359
1480.65682096	685.127898799	2541.78471976	376.0	1.39733490012	0.164258636559	0.0312992828809	1522.11113642	703.751475581	2577.30196473	351.439352731	-0.203153025753	-0.00279440200485
1480.65682096	685.127898799	2541.78471976	376.0	7.767239214	0.50913917581	0.0970158490492	1831.23585524	599.781543557	2739.21121924	308.193820449	2.49528523612	0.0343230431378
1480.65682096	685.127898799	2541.78471976	376.0	10.9858654543	0.404714140744	0.0771177859649	1749.85418779	769.393455473	2821.02176921	301.774125942	4.36134092167	0.0599909342733
1480.65682096	685.127898799	2541.78471976	376.0	6.4531994272	0.385216043265	0.0734024472685	1718.31447049	661.99342098	2705.81115673	325.503265264	1.88432762674	0.0259192245768
1480.65682096	685.127898799	2541.78471976	376.0	-11.8523004515	-0.165159894691	-0.0314710165188	1286.56709495	660.453883602	2240.52475794	293.503779388	-2.44395171517	-0.033616942437
1480.65682096	685.127898799	2541.78471976	376.0	-2.04402040227	0.0358916660592	0.00683911319726	1427.55132243	706.595859812	2489.8301215	355.682939262	-0.679180248646	-0.0093422317558
1480.65682096	685.127898799	2541.78471976	376.0	8.9622134935	0.367880830745	0.0700992436633	1688.87627309	626.007726717	2769.58489289	454.700893081	1.34453697734	0.018494318808
1480.65682096	685.127898799	2541.78471976	376.0	3.4145144394	0.132580258109	0.0252630064993	1496.13771823	721.837424455	2628.57432603	410.599183344	0.0766787142115	0.00105472784335
1480.65682096	685.127898799	2541.78471976	376.0	-15.0501346884	-0.418863615696	-0.0798139511616	1118.6212565	748.399133681	2159.24269594	292.222305764	-3.13433171939	-0.0431132286023
1480.65682096	685.127898799	2541.78471976	376.0	2.56252232812	0.24933666979	0.0475107983593	1599.69694397	705.192208298	2606.91852073	302.029368466	0.595577165945	0.00819225812854
1480.65682096	685.127898799	2541.78471976	376.0	-1.11919832955	-0.0445218144517	-0.00848357744888	1369.73616485	784.081173629	2513.33710763	359.519769151	-0.519188418953	-0.00714151883017
1480.65682096	685.127898799	2541.78471976	376.0	-2.49645572743	-0.064114928204	-0.0122170213803	1358.18877344	834.662656765	2478.33018954	285.478759335	-0.826674664023	-0.0113710407706
1480.65682096	685.127898799	2541.78471976	376.0	-6.88753982572	0.120264008588	0.022916160173	1492.85806657	538.946082823	2366.7182849	334.914135504	-1.54777576759	-0.0212899005171
1480.65682096	685.127898799	2541.78471976	376.0	-1.44759568916	-0.201841951229	-0.0384607376579	1259.80775106	795.353522336	2504.98995372	449.82868033	-0.663428852829	-0.0091255688147
1480.65682096	685.127898799	2541.78471976	376.0	4.05228033127	0.111654678126	0.0212756627527	1479.93081143	726.656095492	2644.78496202	438.198055097	0.149872206641	0.00206151590979
1480.65682096	685.127898799	2541.78471976	376.0	-6.04838240022	-0.345189941877	-0.0657755224614	1164.3380502	780.827304186	2388.04786011	442.882505724	-1.54279332393	-0.0212213662163
1480.65682096	685.127898799	2541.78471976	376.0	-2.78721865402	-0.0468775413281	-0.00893245833233	1366.35796667	684.23521647	2470.9396219	420.346438756	-0.878295675757	-0.0120810959526
1480.65682096	685.127898799	2541.78471976	376.0	-7.64476202854	-0.392196833925	-0.0747326284157	1134.38163563	787.802315652	2347.47132665	425.287375373	-1.81672850078	-0.0249893879063
1480.65682096	685.127898799	2541.78471976	376.0	1.79323994801	0.00935778495607	0.00178311451145	1410.67875862	834.750532502	2587.36501874	341.93572762	0.080476284528	0.00110696402377
1480.65682096	685.127898799	2541.78471976	376.0	6.50166877531	0.243379643108	0.0463756941899	1585.93957587	695.875309202	2707.04314322	425.228258143	0.853866463101	0.0117450682682
1480.65682096	685.127898799	2541.78471976	376.0	-2.25563913998	0.188016573243	0.0358263287429	1543.36846151	619.091120057	2484.45122876	321.991647194	-0.76566846409	-0.0105318908403
1480.65682096	685.127898799	2541.78471976	376.0	-11.7372728561	-0.401282941538	-0.0764639751406	1128.87787121	760.116794244	2243.44851178	354.453846334	-2.50599256741	-0.0344703241735
1480.65682096	685.127898799	2541.78471976	376.0	-16.8401238642	-0.386262179998	-0.0736017873472	1127.00972602	624.280974559	2113.74502459	362.454324004	-4.25497941906	-0.0585279149802
1480.65682096	685.127898799	2541.78471976	376.0	16.1225841003	0.512857051893	0.0977242858027	1834.46433059	834.975103909	2951.58609885	282.146664346	7.11110496332	0.0978143736357
1480.65682096	685.127898799	2541.78471976	376.0	-16.052954146	-0.266344303538	-0.0507515822291	1197.18893248	534.144432066	2133.7531842	402.419819655	-4.47952533189	-0.0616165795309
1480.65682096	685.127898799	2541.78471976	376.0	1.27354379192	0.100605027424	0.0191701652866	1473.07778535	667.998535663	2574.15546126	433.079140245	-0.248186939926	-0.00341385061796
1480.65682096	685.127898799	2541.78471976	376.0	-2.81591193662	-0.12070142084	-0.0229995085442	1317.65183831	809.942783477	2470.21030043	342.615678646	-0.760855626778	-0.0104656895018
1480.65682096	685.127898799	2541.78471976	376.0	-6.62291706267	-0.265223437705	-0.0505380026115	1219.37446186	790.515671172	2373.44442585	363.554292823	-1.40458705135	-0.0193203170749
1480.65682096	685.127898799	2541.78471976	376.0	16.0808138877	0.333950801343	0.0636339179388	1681.52026487	802.243776517	2950.52438997	466.760348582	4.49691392965	0.0618557624436
1480.65682096	685.127898799	2541.78471976	376.0	-9.38572833193	-0.0109374927785	-0.00208412591054	1390.85829375	529.64398924	2303.21971118	382.717428183	-2.23256005859	-0.030709216762
1480.65682096	685.127898799	2541.78471976	376.0	1.68449551812	0.0616488446518	0.0117471121669	1444.29975731	736.926067843	2584.60096944	403.37514429	-0.144678567144	-0.00199007657694
1480.65682096	685.127898799	2541.78471976	376.0	2.15588115623	0.270779277633	0.0515966611343	1605.9437079	522.941583919	2596.58257756	467.697285745	-0.22468184656	-0.00309053434058
1480.65682096	685.127898799	2541.78471976	376.0	-1.73623828947	-0.0935241836201	-0.0178209191349	1335.6738242	799.378120986	2497.65328021	362.601335028	-0.599820173915	-0.00825062137434
1480.65682096	685.127898799	2541.78471976	376.0	9.06910015061	0.282683535338	0.0538650029227	1627.31929506	728.191907149	2772.3017216	416.790519393	2.02838571874	0.0279007664201
1480.65682096	685.127898799	2541.78471976	376.0	2.32265767675	0.304678716641	0.0580561578965	1633.36416887	545.214523842	2600.82167768	422.242984966	-0.119898369995	-0.00164922104532
1480.65682096	685.127898799	2541.78471976	376.0	3.39426831387	0.229973713832	0.0438212107149	1589.41320417	746.437569676	2628.0597131	292.208939263	1.09887399289	0.0151151855969
1480.65682096	685.127898799	2541.78471976	376.0	0.24477554687	0.283914632259	0.0540995869395	1617.87008266	584.724046314	2548.0063872	345.412258227	-0.400664992912	-0.00551121035643
1480.65682096	685.127898799	2541.78471976	376.0	11.8608331751	0.435142755981	0.0829159214902	1768.97301018	706.224136195	2843.26156504	368.064418655	3.79526901238	0.0522045256174
1480.65682096	685.127898799	2541.78471976	376.0	5.79465768554	0.33008634009	0.0628975495598	1650.90178483	587.107789571	2689.07244337	451.062868964	0.333077755062	0.00458153720856
1480.65682096	685.127898799	2541.78471976	376.0	-9.41755154086	-0.166051079482	-0.031640830694	1275.995464	578.687514063	2302.41083371	447.727855651	-2.59736016283	-0.0357270999013
1480.65682096	685.127898799	2541.78471976	376.0	3.32741781572	-0.0703344931065	-0.0134021518877	1349.35040312	824.479182562	2626.36051736	452.530931674	0.070097216752	0.000964198304705
1480.65682096	685.127898799	2541.78471976	376.0	3.02774050463	0.262468869852	0.0500131230662	1597.94194867	610.369885388	2618.74336526	410.4315312	0.000325865125077	4.48232634219e-06
1480.65682096	685.127898799	2541.78471976	376.0	7.96247332336	0.282525198917	0.0538348321108	1627.51777443	723.124353147	2744.17365	393.531522424	1.84397291488	0.0253641391318
1480.65682096	685.127898799	2541.78471976	376.0	1.03836960748	0.0271383120447	0.00517117226461	1418.73054436	704.768007192	2568.17783977	444.679288218	-0.288767393459	-0.00397204117551
1480.65682096	685.127898799	2541.78471976	376.0	-18.2526571989	-0.259583959603	-0.0494634069365	1205.66473898	534.186084887	2077.84146812	337.990644258	-4.67341850056	-0.0642836107368
1480.65682096	685.127898799	2541.78471976	376.0	-0.218357472785	0.128438775201	0.0244738519819	1495.88312929	717.38541179	2536.23454288	322.966001798	-0.467323229033	-0.00642810493856
1480.65682096	685.127898799	2541.78471976	376.0	1.46534740609	0.178512053744	0.0340152541432	1532.51868152	584.752829188	2579.03069621	461.759185511	-0.299212585126	-0.00411571643914
1480.65682096	685.127898799	2541.78471976	376.0	-4.32405348732	0.0370016039059	0.00705061050036	1425.73346642	559.93536942	2431.87658894	446.207753102	-1.32988319619	-0.0182927537302
1480.65682096	685.127898799	2541.78471976	376.0	17.4908602407	0.501350331417	0.0955316942486	1829.52525032	822.267067648	2986.36473271	334.57241474	7.02542480435	0.0966358294959
1480.65682096	685.127898799	2541.78471976	376.0	-0.35382377692	0.0657090123348	0.0125207721675	1449.16562702	756.61880343	2532.79128106	327.00685061	-0.466483269561	-0.00641655116315
1480.65682096	685.127898799	2541.78471976	376.0	-0.583097846675	0.144979326523	0.027625633865	1512.18627182	729.7859359	2526.96362779	284.991420071	-0.428336569893	-0.005891837275
1480.65682096	685.127898799	2541.78471976	376.0	17.8261699057	0.451812463162	0.0860923138647	1786.87960398	846.168161106	2994.88758254	361.839817449	6.84488928561	0.0941525348777
1480.65682096	685.127898799	2541.78471976	376.0	-15.7889321173	-0.200088937246	-0.0381267029814	1258.97543451	593.573452719	2140.46405579	287.915168559	-3.46488473013	-0.0476600375534
1480.65682096	685.127898799	2541.78471976	376.0	-7.06205358052	-0.0635246992335	-0.0121045539698	1352.98385538	596.271819199	2362.28252094	413.026846362	-1.76773422309	-0.0243154638664
1480.65682096	685.127898799	2541.78471976	376.0	-6.39767558268	0.199260604949	0.0379688652723	1555.860971	528.508123867	2379.16957938	294.800484509	-1.46801222319	-0.0201927403464
1480.65682096	685.127898799	2541.78471976	376.0	0.488955304925	0.0137319179312	0.00261660021555	1409.69181495	730.256972213	2554.21291098	414.264123821	-0.321312599677	-0.00441970563517
1480.65682096	685.127898799	2541.78471976	376.0	-5.83324435525	0.115422111496	0.0219935425868	1489.51909704	594.00430143	2393.51620607	309.992807597	-1.33427164263	-0.0183531175053
1480.65682096	685.127898799	2541.78471976	376.0	-14.7075566568	-0.196285493143	-0.0374019613459	1250.99011502	533.030361164	2167.950292	383.929815817	-3.80935663847	-0.0523983031427
1480.65682096	685.127898799	2541.78471976	376.0	16.6534649119	0.519638764793	0.0990165329254	1843.75320177	819.49845735	2965.0799462	301.828287074	7.07209438299	0.0972777769325
1480.65682096	685.127898799	2541.78471976	376.0	6.45581365634	0.364720933936	0.0694971291799	1684.98593389	607.612017769	2705.87760481	413.27965315	0.818931082506	0.0112645265819
1480.65682096	685.127898799	2541.78471976	376.0	8.04412754795	0.415846937867	0.0792391268801	1739.26671936	628.339157238	2746.24912461	378.643248006	1.87240145099	0.025755178143
1480.65682096	685.127898799	2541.78471976	376.0	4.99685186712	0.188141367397	0.0358501081168	1537.60755452	675.382545394	2668.79393698	455.803837072	0.245942855297	0.00338298287892
1480.65682096	685.127898799	2541.78471976	376.0	6.84495921245	0.334027680957	0.0636485672555	1670.65749995	682.63130058	2715.76884709	362.480046563	1.67272888771	0.02300865045
1480.65682096	685.127898799	2541.78471976	376.0	11.4129711653	0.311948644029	0.0594414336946	1652.28964771	726.124183218	2831.8778769	453.464045972	2.53728386443	0.0349007409138
1480.65682096	685.127898799	2541.78471976	376.0	10.3232375258	0.249954136222	0.047628455835	1612.0441089	815.913176568	2804.17919377	376.221908304	3.21211700057	0.0441831774494
1480.65682096	685.127898799	2541.78471976	376.0	20.1925087839	0.520270024397	0.0991368186731	1846.23764681	800.576199501	3055.03482256	408.220976248	7.18735103591	0.0988631504252
1480.65682096	685.127898799	2541.78471976	376.0	-5.03483162536	0.0761645142939	0.0145130553151	1457.74679693	585.296596354	2413.81013884	370.766745552	-1.22975168472	-0.0169154289507
1480.65682096	685.127898799	2541.78471976	376.0	-10.9988670431	-0.176614675458	-0.0336537110247	1266.58688803	557.720529007	2262.21719791	437.909780876	-3.02008729164	-0.041541778427
1480.65682096	685.127898799	2541.78471976	376.0	-9.30828759642	-0.195545609102	-0.0372609773441	1254.54251808	585.325307311	2305.18808796	465.32026257	-2.69546148744	-0.0370764991395
1480.65682096	685.127898799	2541.78471976	376.0	-5.40930329406	0.0685715614935	0.0130662274187	1454.1926535	651.804891346	2404.29187518	298.29433034	-1.25906598523	-0.0173186517913
1480.65682096	685.127898799	2541.78471976	376.0	-13.2347348309	-0.0753560285009	-0.0143589993332	1346.42563567	547.95659246	2205.38625212	311.004023997	-2.89748632843	-0.0398553827845
1480.65682096	685.127898799	2541.78471976	376.0	-0.55538712381	0.13353481171	0.025444895524	1499.44118974	644.444499406	2527.66797471	383.782285561	-0.482210481536	-0.00663288145166
1480.65682096	685.127898799	2541.78471976	376.0	-7.84219885853	-0.0905054271694	-0.0172456987747	1339.57838444	704.131722646	2342.45290748	298.742800389	-1.63640216807	-0.0225089706749
1480.65682096	685.127898799	2541.78471976	376.0	-10.7051678103	-0.0936895103744	-0.0178524219463	1336.31740059	633.116357406	2269.68240013	300.248642132	-2.22245832095	-0.0305702657627
1480.65682096	685.127898799	2541.78471976	376.0	8.81186387842	0.440922074276	0.0840171635434	1753.84816712	583.063858093	2765.76332934	428.851304128	1.50022985442	0.0206358989604
1480.65682096	685.127898799	2541.78471976	376.0	4.01801791022	0.223154150473	0.0425217512334	1565.88302292	620.6443033	2643.91408503	457.386758811	0.0989650686263	0.00136128017368
1480.65682096	685.127898799	2541.78471976	376.0	12.9224473384	0.191199487414	0.0364328291567	1560.82077658	847.709110705	2870.24551162	461.715624337	3.24478845363	0.0446325784543
1480.65682096	685.127898799	2541.78471976	376.0	5.24288978085	0.44110599032	0.0840522085213	1766.40242188	609.710145181	2675.04769108	298.935124019	1.5472135852	0.0212821676094
1480.65682096	685.127898799	2541.78471976	376.0	1.09192727229	0.211787057439	0.040355765518	1559.12393757	584.706209416	2569.53916031	425.709013328	-0.292477019299	-0.00402306766574
1480.65682096	685.127898799	2541.78471976	376.0	-4.34541429524	0.0426337620815	0.00812381137224	1429.56196435	547.991848796	2431.33364319	453.779830048	-1.37530192789	-0.0189174955693
1480.65682096	685.127898799	2541.78471976	376.0	8.86998148813	0.203757381586	0.0388257205766	1563.11091261	776.248743812	2767.24055387	427.880897443	1.8807779486	0.0258703981925
1480.65682096	685.127898799	2541.78471976	376.0	3.32182752121	0.109667436125	0.0208969962129	1489.77737548	802.567867152	2626.21842411	333.873181473	0.717542363348	0.00986990871181
1480.65682096	685.127898799	2541.78471976	376.0	-9.09212083545	-0.0130868891731	-0.00249369077231	1392.19606286	576.197934491	2310.68258166	342.288584307	-1.98629476377	-0.0273217986763
1480.65682096	685.127898799	2541.78471976	376.0	-7.2357751389	-0.2866338275	-0.0546177262766	1204.97063386	786.837898273	2357.86689292	366.058360786	-1.52827315299	-0.0210216389682
1480.65682096	685.127898799	2541.78471976	376.0	7.73910094552	0.204319525944	0.0389328364984	1554.75159196	727.759992301	2738.49600503	455.984420774	1.02733226946	0.0141311178742
1480.65682096	685.127898799	2541.78471976	376.0	-12.5601557943	-0.341919500098	-0.0651523437686	1156.98505446	636.659659217	2222.532599	428.887885325	-3.35710467228	-0.0461775058085
1480.65682096	685.127898799	2541.78471976	376.0	2.98901467482	0.430631969875	0.0820563966987	1743.05652549	541.114698743	2617.75903803	333.587813795	0.188444742375	0.00259208724037
1480.65682096	685.127898799	2541.78471976	376.0	1.63615274943	0.333916171199	0.0636273192071	1658.05268874	544.258736162	2583.37220033	381.060775432	-0.199641367476	-0.00274609858977
1480.65682096	685.127898799	2541.78471976	376.0	-16.0171142796	-0.415844053027	-0.0792385771774	1112.96954094	670.225856901	2134.66415645	351.46875861	-3.82032005793	-0.0525491067115
1480.65682096	685.127898799	2541.78471976	376.0	-4.567360496	-0.125971613935	-0.0240037374114	1310.56275278	693.454289946	2425.69224857	421.675205848	-1.20992500022	-0.0166427097692
1480.65682096	685.127898799	2541.78471976	376.0	-0.760714291797	-0.116612784311	-0.0222204238398	1317.50605574	761.136823126	2522.44900013	443.806121256	-0.549786378055	-0.00756239859773
1480.65682096	685.127898799	2541.78471976	376.0	-4.41045802745	-0.262214046349	-0.0499645667585	1222.08305705	834.474364737	2429.68037154	373.122949752	-1.0021838033	-0.0137851967441
1480.65682096	685.127898799	2541.78471976	376.0	1.11861602276	0.157330724754	0.0299791777352	1516.58684973	660.899820186	2570.21753089	392.730860981	-0.240926869089	-0.00331398719517
1480.65682096	685.127898799	2541.78471976	376.0	0.634718888874	-0.0770689286449	-0.0146853903668	1345.92556558	809.296797503	2557.91790749	402.695544405	-0.265304477978	-0.0036493050616
1480.65682096	685.127898799	2541.78471976	376.0	2.43789213291	0.420570849521	0.0801392624849	1731.58625521	528.356258823	2603.75068947	343.808175439	-0.0763288071048	-0.00104991481575
1480.65682096	685.127898799	2541.78471976	376.0	16.2344020321	0.380055017395	0.0724190200829	1727.09036883	847.24272984	2954.42826995	380.095171283	5.85741085909	0.0805696129173
1480.65682096	685.127898799	2541.78471976	376.0	-7.68750629329	-0.365890876174	-0.0697200602465	1148.12605636	735.340065503	2346.38485946	462.918737596	-2.08090863775	-0.0286232274793
1480.65682096	685.127898799	2541.78471976	376.0	-0.911742451984	-0.0958058571848	-0.0182556892502	1333.11249302	786.855391728	2518.61018943	398.642304675	-0.494321243554	-0.00679946689895
1480.65682096	685.127898799	2541.78471976	376.0	-12.1742929953	-0.266752981439	-0.0508294553047	1217.68159103	710.419502312	2232.34040066	304.239307318	-2.49650627355	-0.0343398387008
1480.65682096	685.127898799	2541.78471976	376.0	6.69339746269	0.177810545023	0.0338815825119	1555.77546035	845.293210343	2711.91647369	310.847803001	2.45162093743	0.0337224338023
1480.65682096	685.127898799	2541.78471976	376.0	-11.1691582934	-0.153438760082	-0.0292375686132	1294.79102482	665.754881641	2257.88876093	297.34285447	-2.29716108252	-0.0315978140649
1480.65682096	685.127898799	2541.78471976	376.0	-10.9448237105	-0.206663980801	-0.0393795695123	1243.30547038	556.531812271	2263.59086308	463.753580425	-3.23273379878	-0.0444667647701
1480.65682096	685.127898799	2541.78471976	376.0	-5.15384783168	-0.17533542672	-0.0334099517378	1279.06090913	759.459492972	2410.78500309	372.264600992	-1.16822832496	-0.0160691654052
1480.65682096	685.127898799	2541.78471976	376.0	15.409399025	0.375698587307	0.0715889076423	1717.26098389	772.428697303	2933.45846958	443.76878839	4.47232385556	0.0615175220848
1480.65682096	685.127898799	2541.78471976	376.0	10.7151934031	0.494601349613	0.0942456839964	1813.11375416	611.214264322	2814.14186837	389.813849883	2.81374615353	0.0387035234323
1480.65682096	685.127898799	2541.78471976	376.0	9.330326484	0.364744970889	0.069501709392	1713.33517601	763.125118136	2778.94153263	302.481238484	3.59771789891	0.049487178802
1480.65682096	685.127898799	2541.78471976	376.0	-5.2713229947	-0.415759291356	-0.0792224259443	1120.44426147	834.460346259	2407.79903735	452.89442962	-1.37864810157	-0.0189635227176
1480.65682096	685.127898799	2541.78471976	376.0	-11.01406879	-0.277669146909	-0.0529095173226	1207.71654412	695.120134543	2261.83080223	358.994123565	-2.40079238695	-0.0330232790502
1480.65682096	685.127898799	2541.78471976	376.0	2.20081250049	0.230459562447	0.043913788576	1572.86363035	652.778133442	2597.7246356	372.082871811	-0.106232603686	-0.00146124626803
1480.65682096	685.127898799	2541.78471976	376.0	12.368627528	0.378308885733	0.0720862968241	1724.3240254	779.411585836	2856.1686043	352.432993065	4.36657132646	0.0600628793185
1480.65682096	685.127898799	2541.78471976	376.0	2.04654557818	0.205188658568	0.03909844866	1553.07566959	664.027571645	2593.80350254	376.700261308	-0.12017171921	-0.00165298100702
1480.65682096	685.127898799	2541.78471976	376.0	-13.2541917436	-0.227276199876	-0.0433072027202	1227.9254186	547.872596678	2204.89169929	429.093684016	-3.70309663433	-0.0509366799771
1480.65682096	685.127898799	2541.78471976	376.0	-9.73526905632	-0.397750574231	-0.0757908868581	1127.16384583	726.788013012	2294.33513845	440.383279609	-2.49090952567	-0.0342628545484
1480.65682096	685.127898799	2541.78471976	376.0	1.59855536564	0.210828806226	0.0401731719181	1568.20711598	721.704255489	2582.41655578	292.505184305	0.322173610753	0.00443154897872
1480.65682096	685.127898799	2541.78471976	376.0	9.73705143939	0.175268662705	0.0333972299362	1543.58910803	813.993796777	2789.2796054	431.696700593	2.24230566432	0.0308432691103
1480.65682096	685.127898799	2541.78471976	376.0	-1.05527372296	0.258570560677	0.0492703050071	1598.60396881	534.837585441	2514.96193351	381.520379266	-0.591542434905	-0.00813675976486
1480.65682096	685.127898799	2541.78471976	376.0	-1.32154166266	-0.0498329829278	-0.00949561412495	1365.62392705	766.577768581	2508.19397571	375.99228008	-0.55139663189	-0.00758454789395
1480.65682096	685.127898799	2541.78471976	376.0	6.57832781544	0.518830337545	0.0988624880992	1829.72064909	538.08597026	2708.99165098	341.185031631	1.49119122355	0.020511571163
1480.65682096	685.127898799	2541.78471976	376.0	-11.324344695	-0.0608903591358	-0.0116025836768	1357.38291488	570.857758177	2253.94425669	325.703583634	-2.4523293086	-0.0337321775598
1480.65682096	685.127898799	2541.78471976	376.0	8.48547705217	0.367065044656	0.069943796619	1694.84601457	654.199228863	2757.46727887	408.422035432	1.75473017688	0.0241365911538
1480.65682096	685.127898799	2541.78471976	376.0	-7.83013803067	-0.250453907402	-0.0477236866239	1231.02781055	802.178995599	2342.75946776	309.552661609	-1.57807064008	-0.0217066112803
1480.65682096	685.127898799	2541.78471976	376.0	17.0148263009	0.508657959186	0.0969241538082	1838.6604428	752.401131209	2974.26497476	383.203400755	5.99035720275	0.0823983109044
1480.65682096	685.127898799	2541.78471976	376.0	-6.64481986047	-0.0310034587548	-0.00590767125662	1379.86796367	648.163326284	2372.88770389	344.856413937	-1.45942459929	-0.0200746162213
1480.65682096	685.127898799	2541.78471976	376.0	4.29753998219	0.217026328547	0.0413541022384	1564.17436291	696.510406715	2651.01893435	390.334164724	0.401851738063	0.0055275342237
1480.65682096	685.127898799	2541.78471976	376.0	-16.6730406957	-0.385269072854	-0.073412551992	1128.52000837	629.423923376	2117.99191903	360.04798729	-4.16701592439	-0.0573179631966
1480.65682096	685.127898799	2541.78471976	376.0	-5.76835848317	-0.303308529155	-0.0577950703421	1194.22876595	814.987073604	2395.16546525	385.949625697	-1.273150937	-0.0175123925309
1480.65682096	685.127898799	2541.78471976	376.0	-8.09989294439	-0.28759627544	-0.0548011195579	1201.41498478	731.408459817	2335.90287858	403.079433983	-1.86561393365	-0.0256618147682
1480.65682096	685.127898799	2541.78471976	376.0	-11.5047316882	-0.376120339509	-0.0716692720102	1139.77211651	695.076194156	2249.35920766	414.510896991	-2.84826711689	-0.039178364744
1480.65682096	685.127898799	2541.78471976	376.0	5.54778405518	0.175491750961	0.0334397391313	1546.60420273	801.315902059	2682.79744715	334.87734237	1.62979823791	0.022418132571
1480.65682096	685.127898799	2541.78471976	376.0	-14.4520423041	-0.211068271027	-0.0402188016439	1246.71356389	577.785214444	2174.44491678	349.946138446	-3.41270935931	-0.0469423570744
1480.65682096	685.127898799	2541.78471976	376.0	-5.42895525152	-0.376106636715	-0.0716666609595	1145.7610541	820.176755921	2403.79236473	437.854554705	-1.36059521919	-0.0187152024647
1480.65682096	685.127898799	2541.78471976	376.0	-9.77331967351	-0.129834595055	-0.0247398237529	1301.69054221	560.034386561	2293.36797368	431.643044914	-2.60080741471	-0.0357745173963
1480.65682096	685.127898799	2541.78471976	376.0	-8.15623926613	0.121062957602	0.0230683989333	1495.05318214	540.024740315	2334.47067638	299.392753931	-1.76922029063	-0.0243359049606
1480.65682096	685.127898799	2541.78471976	376.0	11.9212753037	0.385842507823	0.073521819326	1722.97462629	722.060388454	2844.79787382	399.762859081	3.44574533426	0.0473967721356
1480.65682096	685.127898799	2541.78471976	376.0	2.32342674813	0.297017934231	0.0565964051507	1627.26150559	526.713001964	2600.84122581	446.86671826	-0.156740067067	-0.00215598441633
1480.65682096	685.127898799	2541.78471976	376.0	16.2344489277	0.295579463954	0.0563223063937	1652.38686941	853.118657812	2954.42946194	448.923934716	4.89266159278	0.067299334151
1480.65682096	685.127898799	2541.78471976	376.0	7.77316066657	0.197792105694	0.0376890445301	1549.62402492	732.247314711	2739.36172982	457.490390185	1.02929644508	0.0141581354207
1480.65682096	685.127898799	2541.78471976	376.0	-13.0029736189	-0.379199501706	-0.0722560026117	1135.6643182	669.317236637	2211.2771232	406.295568355	-3.27239834543	-0.0450123568835
1480.65682096	685.127898799	2541.78471976	376.0	-9.48600552058	-0.111325982102	-0.0212130301261	1315.99052514	563.41812619	2300.67088092	421.262229588	-2.44665316597	-0.0336541013201
1480.65682096	685.127898799	2541.78471976	376.0	-19.4412070321	-0.207052930288	-0.0394536833628	1246.64051741	518.115479688	2047.63109008	282.875092981	-4.68306655967	-0.064416321316
1480.65682096	685.127898799	2541.78471976	376.0	-10.8884994609	-0.092133298355	-0.0175558876439	1338.02802665	637.986288875	2265.02250425	289.008188724	-2.25027448928	-0.0309528815582
1480.65682096	685.127898799	2541.78471976	376.0	5.2658313727	0.316373892354	0.0602846593663	1650.32239176	660.240523224	2675.63081695	365.067901967	0.963312694154	0.013250518489
1480.65682096	685.127898799	2541.78471976	376.0	8.92806699352	0.412324747681	0.0785679778356	1751.63262027	710.413380021	2768.71696237	306.670962074	3.2664297842	0.0449302583796
1480.65682096	685.127898799	2541.78471976	376.0	-1.33945481918	0.0300341135921	0.00572296371801	1423.394487	746.575897101	2507.73866183	337.76827773	-0.580681661744	-0.00798736811203
1480.65682096	685.127898799	2541.78471976	376.0	0.615658611547	0.374292450778	0.0713209700415	1693.1729484	517.970860221	2557.43343627	346.28962765	-0.364761645446	-0.00501735413269
1480.65682096	685.127898799	2541.78471976	376.0	-12.715351617	-0.37162891179	-0.0708134359356	1148.25849653	743.760199068	2218.58785529	326.569159692	-2.65683366627	-0.036545167349
1480.65682096	685.127898799	2541.78471976	376.0	-3.27417860414	-0.203835006255	-0.0388405118626	1260.48037233	817.914842819	2458.5621483	380.166933149	-0.831354678731	-0.0114354151132
1480.65682096	685.127898799	2541.78471976	376.0	-4.52295297417	-0.0791794973597	-0.0150875566615	1344.86726773	704.784558659	2426.82099218	377.169165786	-1.09119168871	-0.0150095142876
1480.65682096	685.127898799	2541.78471976	376.0	11.6359228105	0.288841779374	0.0550384488137	1636.60661783	759.730919732	2837.54482776	441.207290195	2.84890109138	0.0391870851635
1480.65682096	685.127898799	2541.78471976	376.0	2.27249902561	0.135834319701	0.0258830639674	1511.86518356	786.897427697	2599.54675275	300.784141489	0.603822089662	0.00830566835849
1480.65682096	685.127898799	2541.78471976	376.0	-4.46928015146	-0.152444673634	-0.0290481466529	1292.64872071	715.598214223	2428.18523978	419.938304849	-1.17281491522	-0.0161322546797
1480.65682096	685.127898799	2541.78471976	376.0	-9.93806158769	-0.123372172377	-0.0235084169927	1309.91704617	591.014784925	2289.18058888	388.248757785	-2.35126234683	-0.0323419855135
1480.65682096	685.127898799	2541.78471976	376.0	-18.7365504919	-0.356360846441	-0.0679041247029	1123.6455635	520.598150202	2065.54194234	421.298228645	-5.83022598679	-0.0801956806986
1480.65682096	685.127898799	2541.78471976	376.0	-10.9324313197	-0.296875128833	-0.0565691937562	1189.80666261	651.740713586	2263.90585097	422.358474778	-2.78101851835	-0.0382533496334
1480.65682096	685.127898799	2541.78471976	376.0	1.75117417086	0.00421636264676	0.000803422760435	1410.08095157	853.587176144	2586.29579725	322.627669533	0.247359732203	0.00340247224489
1480.65682096	685.127898799	2541.78471976	376.0	16.1534480875	0.418377801561	0.0797213798707	1758.4103321	787.857558584	2952.37059496	406.102704272	5.35605522218	0.073673386825
1480.65682096	685.127898799	2541.78471976	376.0	0.711939342426	0.241532650906	0.0460237520782	1583.15290184	597.501146623	2559.88068518	379.226636711	-0.313570073891	-0.00431320596823
1480.65682096	685.127898799	2541.78471976	376.0	11.3226719949	0.370819767145	0.0706592544103	1716.81106495	766.761770131	2829.58266639	346.009831308	3.95944662037	0.0544628145855
1480.65682096	685.127898799	2541.78471976	376.0	4.36321857488	0.0682025492646	0.0129959125885	1447.62133631	765.910360821	2652.68834278	439.156645654	0.199335195591	0.00274188714706
1480.65682096	685.127898799	2541.78471976	376.0	-3.79675177768	-0.0559218718868	-0.0106558444906	1361.79084126	721.068064275	2445.27946322	362.42055769	-0.945901405454	-0.0130110234588
1480.65682096	685.127898799	2541.78471976	376.0	-4.38871135331	0.0830982692057	0.0158342738578	1462.12807316	571.869496669	2430.23312518	396.235555356	-1.16845656968	-0.0160723049475
1480.65682096	685.127898799	2541.78471976	376.0	17.0453855704	0.477184316036	0.0909268894886	1805.96992452	850.353506225	2975.04172561	318.71829486	7.0859482947	0.0974683396794
1480.65682096	685.127898799	2541.78471976	376.0	-18.7387186202	-0.361606143633	-0.0689036096862	1145.12417591	612.019368125	2065.48683319	308.343289157	-4.49856788422	-0.0618785128503
1480.65682096	685.127898799	2541.78471976	376.0	-7.84050598289	0.00613337827709	0.00116870775097	1401.58592232	513.876417821	2342.49593673	427.03359659	-2.08771524826	-0.0287168534837
1480.65682096	685.127898799	2541.78471976	376.0	-6.49415505782	-0.176614693236	-0.0336537144124	1277.26227008	721.596378207	2376.71727882	377.858630535	-1.44921445757	-0.0199341741069
1480.65682096	685.127898799	2541.78471976	376.0	-9.84931897517	-0.289937079729	-0.0552471569605	1202.28680125	748.987012924	2291.43623504	340.162420874	-2.03089143182	-0.0279352328999
1480.65682096	685.127898799	2541.78471976	376.0	-1.18142849524	-0.196286201318	-0.0374020962878	1263.29610466	790.810342264	2511.75535079	457.648903866	-0.640677931948	-0.00881262629915
1480.65682096	685.127898799	2541.78471976	376.0	-15.9605429062	-0.33137281865	-0.0631426864805	1153.46475405	563.342335799	2136.10207898	419.294989125	-4.58637896106	-0.0630863681026
1480.65682096	685.127898799	2541.78471976	376.0	11.2027558673	0.451464697393	0.0860260475216	1764.97840741	598.653596382	2826.53465658	462.902652788	2.07563915707	0.028550744939
1480.65682096	685.127898799	2541.78471976	376.0	-9.04671539534	0.0312470804262	0.00595409306902	1426.56128258	575.340195307	2311.8366902	309.935212311	-1.92516993157	-0.0264810169404
1480.65682096	685.127898799	2541.78471976	376.0	-18.3590685284	-0.25690939276	-0.0489537714863	1204.52910675	520.946797457	2075.13672121	349.660816998	-4.84435912539	-0.0666349260714
1480.65682096	685.127898799	2541.78471976	376.0	-1.40882456132	0.0381432448032	0.0072681487811	1429.96947201	774.623393685	2505.97543233	301.382566636	-0.657110545142	-0.00903865949301
1480.65682096	685.127898799	2541.78471976	376.0	15.5618299482	0.50961729206	0.0971069535175	1840.29081837	787.165866761	2937.33293549	309.876250357	6.39015682123	0.0878976178986
1480.65682096	685.127898799	2541.78471976	376.0	6.58642466706	0.13164092341	0.025084017418	1506.40563095	807.931941353	2709.19745552	394.859883213	1.37709508547	0.0189421607355
1480.65682096	685.127898799	2541.78471976	376.0	13.2739982434	0.367923491935	0.070107372701	1714.9038318	790.973624516	2879.18117881	373.303722492	4.51828747463	0.0621497589357
1480.65682096	685.127898799	2541.78471976	376.0	4.74647010381	0.431167119583	0.0821583688229	1758.50912927	615.97797223	2662.42977158	287.942670078	1.46374114098	0.0201339909351
1480.65682096	685.127898799	2541.78471976	376.0	-11.9055440156	-0.232309315009	-0.044266256671	1239.35651745	678.687304742	2239.17142116	321.12759897	-2.49723719042	-0.034349892578
1480.65682096	685.127898799	2541.78471976	376.0	-10.1237789658	-0.361110504005	-0.0688091661596	1156.35677687	784.17878105	2284.46005294	343.924495023	-2.07380979407	-0.0285255817616
1480.65682096	685.127898799	2541.78471976	376.0	-5.541623407	-0.175741296006	-0.0334872896352	1281.07203226	804.482228468	2400.92858277	315.374322042	-1.19596409874	-0.016450675361
1480.65682096	685.127898799	2541.78471976	376.0	-3.61320940532	0.0758168192604	0.0144468024505	1455.5632178	564.912264499	2449.9447152	429.469232894	-1.11832001461	-0.0153826687016
1480.65682096	685.127898799	2541.78471976	376.0	-2.09953078437	0.262965237358	0.0501077052893	1603.23897293	575.315955431	2488.41916709	309.864238731	-0.776703941668	-0.01068368558
1480.65682096	685.127898799	2541.78471976	376.0	-16.1003963564	-0.173287504613	-0.0330197226777	1269.5782513	524.542206528	2132.54730535	338.426847524	-3.92177484627	-0.0539446333737
1480.65682096	685.127898799	2541.78471976	376.0	-9.64524221782	-0.0462734251899	-0.00881734473892	1364.6087885	544.07655474	2296.62342688	387.938083639	-2.3124724048	-0.0318084237248
1480.65682096	685.127898799	2541.78471976	376.0	-9.28725710865	-0.0998972980658	-0.0190353083205	1321.64180378	536.147580057	2305.72263768	447.933253846	-2.60218613442	-0.0357934819039
1480.65682096	685.127898799	2541.78471976	376.0	10.1887502261	0.209793219049	0.0399758420443	1572.33192279	801.636397347	2800.76081614	426.792496	2.48211303594	0.0341418574407
1480.65682096	685.127898799	2541.78471976	376.0	-6.80395561646	-0.230724620637	-0.0439642950909	1239.50769385	723.750834638	2368.84281556	405.584287065	-1.59445713542	-0.0219320101158
1480.65682096	685.127898799	2541.78471976	376.0	3.47294547249	0.456729159453	0.0870291843469	1767.29734817	531.454809095	2630.0595171	331.307359841	0.363259220936	0.00499668804589
1480.65682096	685.127898799	2541.78471976	376.0	-2.44151172394	0.237700752043	0.0452935884229	1583.11415193	582.882314269	2479.72674783	313.730281624	-0.815135572385	-0.0112123187398
1480.65682096	685.127898799	2541.78471976	376.0	-8.54609575501	-0.162035297054	-0.0308756282497	1281.09554937	605.160762509	2324.56136372	438.305051841	-2.26453656915	-0.0311490587228
1480.65682096	685.127898799	2541.78471976	376.0	-11.6717913565	-0.382481917778	-0.0728814629912	1142.01496309	768.452614822	2245.11291053	334.645332624	-2.41050583778	-0.0331568891029
1480.65682096	685.127898799	2541.78471976	376.0	3.63670765253	0.0160160312982	0.00305183523212	1409.87605735	765.335681692	2634.22199917	459.010260125	0.0855333703247	0.00117652503885
1480.65682096	685.127898799	2541.78471976	376.0	-5.85234514856	-0.0797891195983	-0.0152037194356	1346.03044092	716.727117795	2393.03070502	330.273146309	-1.27843235788	-0.0175850393106
1480.65682096	685.127898799	2541.78471976	376.0	-14.9412074623	-0.185478616931	-0.0353427242628	1270.64191416	608.97602701	2162.01139153	282.39345036	-3.20274636919	-0.0440542829324
1480.65682096	685.127898799	2541.78471976	376.0	-14.4918810875	-0.372184853849	-0.070919370017	1141.92933997	670.078664485	2173.43230067	361.424296214	-3.40324102562	-0.0468121186468
1480.65682096	685.127898799	2541.78471976	376.0	-13.6810987656	-0.342061854275	-0.0651794691834	1164.16387308	686.737355329	2194.04064184	343.139413425	-3.03532834602	-0.0417514215408
1480.65682096	685.127898799	2541.78471976	376.0	17.6117371514	0.442895252197	0.08439315019	1780.30441444	800.732123087	2989.43716355	408.400626027	6.00635080544	0.0826183054394
1480.65682096	685.127898799	2541.78471976	376.0	-0.160919469794	-0.019633991638	-0.00374123316273	1387.00297058	787.687481678	2537.69449326	363.004040999	-0.385117360722	-0.00529735021625
1480.65682096	685.127898799	2541.78471976	376.0	3.02435857001	0.43280212844	0.0824699177667	1754.58233833	578.926646548	2618.65740376	285.148418881	0.701022508059	0.00964267548912
1480.65682096	685.127898799	2541.78471976	376.0	-5.34479516837	-0.0428358168667	-0.00816231266515	1365.84959986	573.605732599	2405.93153286	466.476200399	-1.64963662331	-0.0226910127003
1480.65682096	685.127898799	2541.78471976	376.0	-12.6721084842	-0.212186337475	-0.040431847842	1254.66921343	678.884619339	2219.68700263	286.133169861	-2.60467095886	-0.0358276610572
1480.65682096	685.127898799	2541.78471976	376.0	12.4529355103	0.405284238672	0.07722641743	1730.35467359	664.742186712	2858.31153172	463.214671417	2.72642784687	0.0375024463119
1480.65682096	685.127898799	2541.78471976	376.0	-15.7184545197	-0.386283728608	-0.0736058934085	1135.70670792	689.746675668	2142.25544459	316.802061004	-3.48018642487	-0.047870514785
1480.65682096	685.127898799	2541.78471976	376.0	0.475744830404	0.0322144685006	0.00613842768685	1422.40967352	680.365898224	2553.87712916	451.101557412	-0.39826149652	-0.00547814988336
1480.65682096	685.127898799	2541.78471976	376.0	2.16851167314	0.382821935633	0.0729462529789	1698.84170909	551.625417644	2596.90361811	346.43649138	-0.131276268246	-0.00180572583557
1480.65682096	685.127898799	2541.78471976	376.0	-1.8075202433	0.102810082055	0.0195903357575	1477.73734394	707.459360611	2495.8414464	310.644741858	-0.702097182253	-0.00965745780266
1480.65682096	685.127898799	2541.78471976	376.0	-7.25644037278	-0.140869724983	-0.0268425543032	1304.12605432	736.525478097	2357.34162716	316.690094745	-1.51073786477	-0.0207804383049
1480.65682096	685.127898799	2541.78471976	376.0	-2.02742164576	-0.0751270922479	-0.0143153758094	1350.80295186	856.402662166	2490.25202616	283.046412132	-0.753060552911	-0.0103584670277
1480.65682096	685.127898799	2541.78471976	376.0	-6.21289406076	-0.0897362614674	-0.0170991351882	1340.62014142	752.998641726	2383.86632786	290.247544714	-1.3593870794	-0.0186985843108
1480.65682096	685.127898799	2541.78471976	376.0	-6.91997501719	0.00158431565776	0.000301889416493	1402.6035052	600.516500915	2365.89385216	362.773846044	-1.56755430894	-0.0215619574819
1480.65682096	685.127898799	2541.78471976	376.0	3.88969930244	0.0498220628299	0.00949353331362	1435.35389921	793.554192448	2640.65250227	411.744410612	0.197390701502	0.00271514032328
1480.65682096	685.127898799	2541.78471976	376.0	-10.5745363641	-0.257738100345	-0.0491116807059	1213.36763027	615.79006245	2273.00277027	443.845077545	-2.87509333171	-0.0395473635724
1480.65682096	685.127898799	2541.78471976	376.0	8.66682427508	0.459416088158	0.0875411753351	1774.19665429	587.19689368	2762.07673487	400.6831869	1.77976464733	0.0244809442549
1480.65682096	685.127898799	2541.78471976	376.0	2.41430507675	0.0663019151142	0.012633749069	1453.01977473	805.421692091	2603.15115728	344.709690462	0.260228603264	0.00357948560198
1480.65682096	685.127898799	2541.78471976	376.0	16.5496569479	0.457943779608	0.0872606287362	1794.20247993	784.790279438	2962.44137123	383.448611859	5.84362680142	0.0803800110237
1480.65682096	685.127898799	2541.78471976	376.0	14.8648444787	0.438994626084	0.0836498906409	1769.91785961	712.876097745	2919.61706533	436.823107974	4.21097020235	0.0579225612428
1480.65682096	685.127898799	2541.78471976	376.0	21.4741316711	0.466628879899	0.0889155640051	1796.7708307	852.565028593	3087.61091727	438.275057974	7.43188890172	0.102226807451
1480.65682096	685.127898799	2541.78471976	376.0	-9.56680639855	-0.0968939197652	-0.0184630182479	1322.75090169	524.052717386	2298.61709655	451.813477476	-2.7272073318	-0.0375131682504
1480.65682096	685.127898799	2541.78471976	376.0	6.96875529497	0.22197179879	0.0422964555622	1585.26467973	788.672886378	2718.915477	344.977910889	2.10350575077	0.0289340543435
1480.65682096	685.127898799	2541.78471976	376.0	10.1860343121	0.149656924634	0.0285169444806	1523.31280317	831.407690205	2800.69178345	445.971290071	2.26594457678	0.0311684260905
1480.65682096	685.127898799	2541.78471976	376.0	12.6588383814	0.40995678603	0.0781167656307	1754.02241141	782.947419919	2863.54513943	326.575308102	4.83563454272	0.0665149180567
1480.65682096	685.127898799	2541.78471976	376.0	16.9219422148	0.520199794911	0.0991234365304	1842.95084189	681.122165632	2971.90406126	447.831053729	4.88640315478	0.0672132483464
1480.65682096	685.127898799	2541.78471976	376.0	2.61798626997	0.395727371914	0.0754053681239	1715.1983372	574.61049515	2608.32829473	318.519462378	0.239361301844	0.00329245257007
1480.65682096	685.127898799	2541.78471976	376.0	0.396387064277	0.292754428831	0.0557839993961	1624.97580548	578.612711807	2551.86002559	348.271508303	-0.378651031397	-0.00520840483352
1480.65682096	685.127898799	2541.78471976	376.0	0.944176207259	0.391103367541	0.0745242697297	1706.82146243	534.255683168	2565.78364632	324.706500716	-0.353581543027	-0.0048635700554
1480.65682096	685.127898799	2541.78471976	376.0	13.1790867227	0.513661749598	0.0978776199691	1843.77259954	701.117961903	2876.76873228	331.878170832	4.82941084095	0.0664293100543
1480.65682096	685.127898799	2541.78471976	376.0	1.6916268634	0.288809568663	0.055032311102	1620.67548494	568.753560348	2584.78223288	395.353187596	-0.186573317536	-0.00256634549568
1480.65682096	685.127898799	2541.78471976	376.0	3.44417447147	0.118136160402	0.022510701296	1485.05411472	689.189181506	2629.32822019	455.084923967	0.0413900125904	0.000569326170432
1480.65682096	685.127898799	2541.78471976	376.0	-7.87491601946	-0.145906210716	-0.0278022505175	1300.59519127	726.649669579	2341.62130768	314.376446832	-1.62562361521	-0.0223607099754
1480.65682096	685.127898799	2541.78471976	376.0	-5.29665607035	-0.29272234163	-0.0557778852192	1201.85837038	830.892586108	2407.1551251	374.404168614	-1.15756805845	-0.0159225317531
1480.65682096	685.127898799	2541.78471976	376.0	-11.4204265299	-0.286874476956	-0.054663581737	1199.78434174	675.378830079	2251.50206329	376.338891463	-2.60439470287	-0.0358238611124
1480.65682096	685.127898799	2541.78471976	376.0	-13.3450771409	-0.234084175071	-0.0446044540913	1215.86086337	516.78042525	2202.58158815	469.940299532	-4.21309322849	-0.0579517638032
1480.65682096	685.127898799	2541.78471976	376.0	-8.04705377582	-0.0718418610224	-0.0136893790058	1343.74663346	549.178196313	2337.24593649	444.321106719	-2.21802073698	-0.0305092260932
1480.65682096	685.127898799	2541.78471976	376.0	3.7017969706	0.301342616686	0.0574204681186	1644.70403567	687.68268424	2635.87642951	303.489709602	1.01670421103	0.0139849272494
1480.65682096	685.127898799	2541.78471976	376.0	16.9114276538	0.453698553402	0.0864517060598	1787.11792787	751.567147709	2971.63680375	432.95172817	5.24729719614	0.072177402973
1480.65682096	685.127898799	2541.78471976	376.0	-2.63894027661	-0.141338387737	-0.0269318574193	1299.22226277	712.710070995	2474.70853904	462.776205279	-0.964190029601	-0.0132625863769
1480.65682096	685.127898799	2541.78471976	376.0	-12.4367947769	-0.326557903243	-0.0622252102216	1169.17061085	646.054932669	2225.66817049	410.442626973	-3.15289310626	-0.0433685434148
1480.65682096	685.127898799	2541.78471976	376.0	6.73281616217	0.471151406863	0.0897773260028	1775.36889973	522.97173763	2712.91841217	414.577774819	0.750404404667	0.0103219312884
1480.65682096	685.127898799	2541.78471976	376.0	-8.94010680051	-0.204616613832	-0.0389894462331	1261.16034242	751.146249605	2314.54645117	302.239859145	-1.80705165234	-0.0248562813252
1480.65682096	685.127898799	2541.78471976	376.0	11.408778338	0.281392575469	0.053619012094	1639.28211546	812.125909107	2831.77130426	380.363279694	3.63086377884	0.0499431056237
1480.65682096	685.127898799	2541.78471976	376.0	-5.98055306383	-0.12805047962	-0.0243998627325	1308.17045335	658.497850156	2389.77193582	423.103632319	-1.52785561685	-0.0210158956926
1480.65682096	685.127898799	2541.78471976	376.0	7.32255264246	0.217254145849	0.0413975125475	1575.24850294	765.026521774	2727.90824392	387.633219199	1.71381923959	0.0235738547398
1480.65682096	685.127898799	2541.78471976	376.0	-9.46526526893	-0.364674334279	-0.0694882496721	1150.3729295	739.949796774	2301.19805347	410.875327189	-2.22515605455	-0.0306073735151
1480.65682096	685.127898799	2541.78471976	376.0	20.4953027658	0.4788588705	0.0912459737996	1809.82375158	791.423000269	3062.73119372	461.484441871	6.52606909655	0.0897671127448
1480.65682096	685.127898799	2541.78471976	376.0	-2.95708557969	-0.200484749204	-0.0382021244673	1263.21758127	834.40597986	2466.62197034	368.998409214	-0.766843117072	-0.0105480483779
1480.65682096	685.127898799	2541.78471976	376.0	-4.51689906758	0.191223712947	0.0364374453025	1548.13005342	591.622976579	2426.97486945	287.221839449	-1.16680934972	-0.0160496471764
1480.65682096	685.127898799	2541.78471976	376.0	-9.7205979375	0.0982745922434	0.0187261037049	1477.62748234	516.133140427	2294.70804671	300.94742394	-2.08663043424	-0.0287019316952
1480.65682096	685.127898799	2541.78471976	376.0	8.75596828462	0.479212440307	0.091313346095	1779.74483909	515.521340245	2764.34258368	469.076404345	0.903937503589	0.0124338033506
1480.65682096	685.127898799	2541.78471976	376.0	7.13973102596	0.0585296462646	0.0111527527181	1443.17602769	816.034529414	2723.261312	464.050754904	0.811323652912	0.0111598851845
1480.65682096	685.127898799	2541.78471976	376.0	-8.94587034852	-0.35093260415	-0.0668697797542	1165.31563423	835.298003612	2314.39995419	313.786316344	-1.75773334078	-0.0241779001482
1480.65682096	685.127898799	2541.78471976	376.0	11.2331824496	0.425120266163	0.081006148278	1748.0044573	645.906938448	2827.3080348	433.396639054	2.56208320658	0.0352418597878
1480.65682096	685.127898799	2541.78471976	376.0	-9.01646508996	-0.101342057979	-0.0193106055599	1329.1921598	639.042566359	2312.60558784	344.370861682	-1.93558112624	-0.02662422457
1480.65682096	685.127898799	2541.78471976	376.0	2.62150322823	0.253465888949	0.0482976160344	1596.15711409	673.991207691	2608.41768824	338.269366461	0.235957108053	0.00324562734598
1480.65682096	685.127898799	2541.78471976	376.0	-4.70674923456	-0.16037082771	-0.0305584656459	1292.44039915	838.27026293	2422.14928691	291.438624835	-1.1000295512	-0.0151310804842
1480.65682096	685.127898799	2541.78471976	376.0	2.01333585447	0.298413904096	0.0568624055062	1639.98699088	667.224839915	2592.95938286	285.747552063	0.460070451246	0.00632834183283
1480.65682096	685.127898799	2541.78471976	376.0	15.3229074443	0.350501125438	0.0667875620118	1697.46904488	800.248588029	2931.2600398	433.542406887	4.62505597815	0.0636183765908
1480.65682096	685.127898799	2541.78471976	376.0	-11.9228502076	-0.293687091777	-0.055961717183	1200.95817081	742.095291522	2238.73153502	295.678072688	-2.40499088598	-0.0330810300685
1480.65682096	685.127898799	2541.78471976	376.0	0.0980811463272	0.182098387014	0.0346986255743	1536.59550999	633.681999274	2544.27773135	374.000222078	-0.390055807555	-0.00536527933363
1480.65682096	685.127898799	2541.78471976	376.0	1.74647729603	0.16482862383	0.0314078932603	1526.9085649	731.884573971	2586.1764128	327.383273925	0.0881051132959	0.00121189977023
1480.65682096	685.127898799	2541.78471976	376.0	-8.53420600932	-0.36922081419	-0.0703545758746	1147.41192489	748.453129155	2324.86357546	428.998521409	-2.08273278908	-0.0286483189695
1480.65682096	685.127898799	2541.78471976	376.0	6.57226521375	0.315144208139	0.0600503445387	1640.10432773	625.060039047	2708.8375527	443.67318592	0.591916967201	0.00814191151583
1480.65682096	685.127898799	2541.78471976	376.0	0.0192746731526	0.0191305258629	0.00364529837327	1414.36947468	751.332036913	2542.27464045	376.573128859	-0.366234490672	-0.00503761335175
1480.65682096	685.127898799	2541.78471976	376.0	9.51795114494	0.453290964832	0.0863740405549	1774.20657257	621.785044771	2783.71054759	387.718930253	2.36117623291	0.0324783525847
1480.65682096	685.127898799	2541.78471976	376.0	5.11282911131	0.214251465707	0.0408253555081	1576.12386838	767.096293143	2671.74182885	328.52166733	1.47123695882	0.0202370970952
1480.65682096	685.127898799	2541.78471976	376.0	6.53334683098	0.310646068406	0.059193229498	1642.70423127	659.581938669	2707.84833119	405.562161257	1.02082932135	0.0140416687943
1480.65682096	685.127898799	2541.78471976	376.0	9.08758455216	0.321889979872	0.0613357431158	1655.27375552	681.520289148	2772.7715553	435.977510626	1.71918147142	0.023647613087
1480.65682096	685.127898799	2541.78471976	376.0	-15.2294163851	-0.344644859039	-0.0656716575914	1149.20691052	591.397032956	2154.68574117	414.081797694	-4.21082903397	-0.0579206194494
1480.65682096	685.127898799	2541.78471976	376.0	9.26264098212	0.123893285675	0.023607714496	1504.58272165	848.936698425	2777.22111288	423.701692809	2.17901054602	0.0299726347458
1480.65682096	685.127898799	2541.78471976	376.0	-16.199896921	-0.374888916462	-0.0714346258503	1137.45547838	640.823669849	2130.0182152	351.739066971	-3.91946320239	-0.0539128363465
1480.65682096	685.127898799	2541.78471976	376.0	1.98836194132	0.0487144192847	0.00928247318688	1441.54113081	821.33260387	2592.32459975	329.450865077	0.252826080273	0.00347766272727
1480.65682096	685.127898799	2541.78471976	376.0	8.42612328605	0.496081647394	0.0945277529333	1824.54812528	640.040406142	2755.95863391	291.370102489	3.06280973202	0.0421294323524
1480.65682096	685.127898799	2541.78471976	376.0	-20.8138606934	-0.36307524513	-0.0691835451848	1128.08840877	540.094096439	2012.74118906	344.558683851	-5.75908961107	-0.0792171885979
1480.65682096	685.127898799	2541.78471976	376.0	-4.54432722151	-0.243279402327	-0.0463565934313	1232.45447762	779.194333947	2426.27770482	414.62889326	-1.13540866836	-0.0156177258371
1480.65682096	685.127898799	2541.78471976	376.0	0.396864604438	0.196237134995	0.0373927467598	1547.34034982	589.335043212	2551.87216363	415.196770592	-0.382921038496	-0.00526713945662
1480.65682096	685.127898799	2541.78471976	376.0	-8.6331722985	0.0263861597175	0.00502785055593	1423.12262332	592.023900775	2322.34806544	307.201541343	-1.8342630802	-0.0252305788199
1480.65682096	685.127898799	2541.78471976	376.0	14.0497611952	0.367098863411	0.0699502407414	1717.49864092	853.796168106	2898.89940298	327.60459395	5.57831927073	0.0767306639716
1480.65682096	685.127898799	2541.78471976	376.0	-10.6817561314	-0.406012668752	-0.0773652188933	1129.39983018	829.505413749	2270.27747461	311.372230676	-2.09706737656	-0.0288454934878
1480.65682096	685.127898799	2541.78471976	376.0	-3.71161571463	-0.0810170655952	-0.0154377030479	1343.16567514	711.315310516	2447.44343866	392.962453012	-0.9715813664	-0.0133642553838
1480.65682096	685.127898799	2541.78471976	376.0	2.32027777135	0.0938901133754	0.0178906466035	1470.58874162	771.480011105	2600.7611856	358.692432875	0.0768449062373	0.00105701384095
1480.65682096	685.127898799	2541.78471976	376.0	-9.15980066989	-0.221876984934	-0.0422783888975	1250.14016565	767.283202325	2308.96230597	291.538937989	-1.84251500576	-0.0253440853612
1480.65682096	685.127898799	2541.78471976	376.0	10.8588622554	0.496514599206	0.0946102513731	1824.90851755	663.552165426	2817.7936213	329.332938322	3.74312717445	0.0514873063886
1480.65682096	685.127898799	2541.78471976	376.0	13.6230188224	0.272193439158	0.0518661278884	1625.9486753	798.71989772	2888.05253055	463.383957531	3.46448663323	0.0476545616675
1480.65682096	685.127898799	2541.78471976	376.0	-9.86220107191	-0.304924728932	-0.0581030352385	1192.43045509	755.568162864	2291.10879988	343.110181922	-2.0360861115	-0.0280066865405
1480.65682096	685.127898799	2541.78471976	376.0	-0.636808042638	0.246617368186	0.0469926387549	1588.50732471	552.976261044	2525.59843023	384.114844482	-0.523353516481	-0.00719881040551
1480.65682096	685.127898799	2541.78471976	376.0	15.0649834871	0.483578329043	0.0921452608694	1807.69258205	674.680560722	2924.70416807	442.331025298	4.13809863384	0.0569202012908
1480.65682096	685.127898799	2541.78471976	376.0	3.67537096063	0.315883395753	0.0601911958371	1645.08864947	628.24116539	2635.20473723	361.874922369	0.338960215506	0.00466245138248
1480.65682096	685.127898799	2541.78471976	376.0	10.3509401501	0.504966335542	0.0962207194249	1817.60057213	578.39992388	2804.88333484	408.882838833	2.34943920615	0.032316907925
1480.65682096	685.127898799	2541.78471976	376.0	5.52081849545	0.358575119801	0.0683260517914	1696.59635564	677.745241728	2682.11204068	307.770443308	1.71445755998	0.0235826349378
1480.65682096	685.127898799	2541.78471976	376.0	7.46397772212	0.414507356467	0.0789838712781	1739.00890785	629.133260304	2731.50296498	363.360796827	1.81152443958	0.0249178052212
1480.65682096	685.127898799	2541.78471976	376.0	6.73571098078	0.201174815841	0.0383336158233	1577.60083983	848.940993489	2712.99199223	286.450158909	2.75236778928	0.0378592543229
1480.65682096	685.127898799	2541.78471976	376.0	10.5112769461	0.461992500698	0.0880321076025	1777.35179293	601.413859487	2808.95875102	430.193098601	2.20638881175	0.0303492271217
1480.65682096	685.127898799	2541.78471976	376.0	4.35888853188	0.281967888949	0.0537286373759	1618.2210974	661.459103091	2652.57828241	372.898081918	0.537436158166	0.00739251936954
1480.65682096	685.127898799	2541.78471976	376.0	-5.49264002996	-0.160546393294	-0.0305919194538	1287.70864394	717.542484444	2402.17363476	396.922506382	-1.30431212884	-0.017941019654
1480.65682096	685.127898799	2541.78471976	376.0	12.90333148	0.457628799321	0.0872006096268	1797.04004246	790.410762175	2869.75962765	282.308823016	5.51526544432	0.0758633486151
1480.65682096	685.127898799	2541.78471976	376.0	-13.5458875279	-0.16131912967	-0.0307391634279	1281.53710633	561.758508245	2197.47742042	354.181805845	-3.18181864983	-0.0437664188423
1480.65682096	685.127898799	2541.78471976	376.0	0.149738733907	0.10535854862	0.0200759429535	1477.88149449	703.174701942	2545.59075601	364.534559585	-0.367091530681	-0.00504940207264
1480.65682096	685.127898799	2541.78471976	376.0	-16.3534134876	-0.200254581335	-0.0381582662605	1257.03944131	574.215119747	2126.11615457	294.861593512	-3.67801650789	-0.0505916988706
1480.65682096	685.127898799	2541.78471976	376.0	-0.181095232348	0.180597021451	0.0344125421972	1540.0837766	710.311278586	2537.18166881	286.786613621	-0.323206629748	-0.0044457583184
1480.65682096	685.127898799	2541.78471976	376.0	9.77129800252	0.446971929156	0.0851699560129	1780.63490325	686.818379263	2790.15007931	322.696796792	3.39829272233	0.0467440539522
1480.65682096	685.127898799	2541.78471976	376.0	-5.42056262265	0.0797227100775	0.0151910651824	1462.70046195	648.973994115	2404.00568729	292.331231221	-1.27255209476	-0.0175041553612
1480.65682096	685.127898799	2541.78471976	376.0	5.74877164812	0.461276070213	0.0878955926473	1787.2118877	611.561417974	2687.90611908	289.132813404	1.86507006713	0.0256543337982
1480.65682096	685.127898799	2541.78471976	376.0	17.1996522321	0.507996525185	0.0967981183661	1837.81887132	751.350542707	2978.96285204	389.793438015	5.98031545905	0.0822601851313
1480.65682096	685.127898799	2541.78471976	376.0	0.476892902189	0.33185395226	0.0632343659031	1657.4121031	545.486029328	2553.90631067	351.008178245	-0.372486609854	-0.00512361224008
1480.65682096	685.127898799	2541.78471976	376.0	-11.1277892468	-0.424349401227	-0.0808592609045	1117.10823428	820.994176287	2258.94027303	320.837862465	-2.21094741373	-0.0304119314131
1480.65682096	685.127898799	2541.78471976	376.0	6.19685831234	0.238190660509	0.0453869398835	1578.23722202	679.009277042	2699.29551744	442.049018382	0.555078218354	0.00763518869813
1480.65682096	685.127898799	2541.78471976	376.0	12.2868159732	0.376052430058	0.071656331947	1721.43707325	773.084415298	2854.08913071	359.567642159	4.22616077713	0.0581315100018
1480.65682096	685.127898799	2541.78471976	376.0	-10.0076446401	-0.122952734475	-0.0234284936119	1312.41378541	615.902543754	2287.41193749	359.09560832	-2.21910865536	-0.0305241905826
1480.65682096	685.127898799	2541.78471976	376.0	-0.188051664023	0.117974047886	0.0224798109539	1488.32023243	731.41959464	2537.00485129	317.26502422	-0.455927954641	-0.00627136113674
1480.65682096	685.127898799	2541.78471976	376.0	-0.115706247233	0.344576988338	0.065658724912	1668.88939088	521.031986863	2538.84371604	348.922338296	-0.46068659097	-0.00633681693218
1480.65682096	685.127898799	2541.78471976	376.0	9.83070395961	0.539269094489	0.10275706831	1842.97886593	523.358766203	2791.66005085	425.322418714	1.81052872423	0.024904108999
1480.65682096	685.127898799	2541.78471976	376.0	10.880350266	0.479169544362	0.0913051723252	1815.32925035	717.71443702	2818.33980027	285.296112898	4.40243744188	0.0605562234096
1480.65682096	685.127898799	2541.78471976	376.0	-13.8203282265	-0.223389268854	-0.0425665527541	1243.74037562	634.220794226	2190.50172868	312.540558828	-2.98387192638	-0.0410436303491
1480.65682096	685.127898799	2541.78471976	376.0	14.0731168598	0.484308571419	0.0922844076637	1804.95917069	647.8353838	2899.49305369	446.698499202	3.59093542693	0.0493938848271
1480.65682096	685.127898799	2541.78471976	376.0	7.31404196765	0.330405260664	0.0629583194864	1653.79520769	624.911324358	2727.69192089	448.985388839	0.793104382577	0.010909276239
1480.65682096	685.127898799	2541.78471976	376.0	1.46931374896	0.210367947591	0.0400853558672	1564.55400189	707.541392659	2579.13151211	307.036117565	0.124746080718	0.00171590207315
1480.65682096	685.127898799	2541.78471976	376.0	4.37714385589	0.22808849248	0.0434619840853	1572.61542805	687.813921366	2653.04229345	392.612944029	0.397529664222	0.00546808341433
1480.65682096	685.127898799	2541.78471976	376.0	4.12442426831	0.43110263245	0.0821460808783	1745.41008828	558.497364235	2646.61870559	342.71125307	0.555265942011	0.00763777086673
1480.65682096	685.127898799	2541.78471976	376.0	-9.67873006231	-0.26426139219	-0.0503546860118	1220.22214118	753.666159006	2295.77223797	321.88393778	-1.95913394695	-0.0269481973445
1480.65682096	685.127898799	2541.78471976	376.0	6.92580418283	0.331399491694	0.0631477689965	1677.02007711	722.820421822	2717.82375219	317.983253258	2.2887875435	0.0314826347111
1480.65682096	685.127898799	2541.78471976	376.0	-13.6119351025	-0.334463598863	-0.0637316308808	1170.55819087	698.287815385	2195.79863326	326.952627007	-2.92886134331	-0.0402869510772
1480.65682096	685.127898799	2541.78471976	376.0	5.0092284615	0.203813604104	0.0388364337089	1568.23809503	775.230546602	2669.10852337	325.639881739	1.47060920361	0.0202284622229
1480.65682096	685.127898799	2541.78471976	376.0	-9.17148075531	-0.101047321735	-0.0192544439281	1330.83652135	659.670550641	2308.66542334	318.158351346	-1.91031966409	-0.0262767491622
1480.65682096	685.127898799	2541.78471976	376.0	11.8992926953	0.444509051438	0.0847006576673	1778.83763214	710.017531361	2844.23912324	355.383959743	3.9817236523	0.0547692386836
1480.65682096	685.127898799	2541.78471976	376.0	-19.1316743428	-0.338205473081	-0.0644446404499	1160.9769564	600.920774128	2055.49874468	293.601014151	-4.54393265554	-0.0625025124559
1480.65682096	685.127898799	2541.78471976	376.0	-4.03699929796	0.0204173553738	0.00389050216726	1417.59313522	698.495906094	2439.17288846	323.083847149	-0.999586853684	-0.0137494752914
1480.65682096	685.127898799	2541.78471976	376.0	10.8177668573	0.280145926181	0.0533814645924	1631.06009353	768.69024402	2816.74906475	416.998727201	2.83023338822	0.0389303079534
1480.65682096	685.127898799	2541.78471976	376.0	-3.61602348586	0.0511030835101	0.00973763024201	1437.49067233	596.017985851	2449.87318733	416.364529143	-1.06296697806	-0.014621278928
1480.65682096	685.127898799	2541.78471976	376.0	-3.38307773212	0.0745301290703	0.0142016252039	1454.2442347	561.113237316	2455.7941669	440.436694885	-1.11266198432	-0.0153048416001
1480.65682096	685.127898799	2541.78471976	376.0	2.9301678392	0.187078326257	0.035647546924	1542.04013252	714.787911119	2616.26327816	359.435234512	0.218876482462	0.0030106806391
1480.65682096	685.127898799	2541.78471976	376.0	17.5831187605	0.487375126114	0.0928687359212	1816.7069214	834.792104434	2988.70974566	337.210719833	7.05564240525	0.0970514773763
1480.65682096	685.127898799	2541.78471976	376.0	-7.83344569644	-0.19722112093	-0.0375802440796	1258.17112327	642.988430525	2342.67539401	441.515840223	-2.06609124142	-0.0284194118489
1480.65682096	685.127898799	2541.78471976	376.0	-6.16624671681	-0.428634665076	-0.081675812705	1112.98921875	844.640565617	2385.05200292	427.422218553	-1.45544347183	-0.0200198551834
1480.65682096	685.127898799	2541.78471976	376.0	16.6876469237	0.507743892604	0.0967499795358	1830.84240433	837.580536449	2965.94877935	297.525838569	7.18043422851	0.0987680086452
1480.65682096	685.127898799	2541.78471976	376.0	-0.479947081413	0.201915087658	0.0384746737154	1552.35135361	549.607706392	2529.58549818	427.62643818	-0.556037019661	-0.00764837716177
1480.65682096	685.127898799	2541.78471976	376.0	12.3648603581	0.31164450447	0.0593834802725	1670.60838252	854.281548142	2856.07285096	331.182920292	4.75989710865	0.0654731376705
1480.65682096	685.127898799	2541.78471976	376.0	3.2195137381	0.235748148018	0.0449215221071	1576.26218156	646.056026572	2623.617828	401.299619866	0.0342883951546	0.000471642299238
1480.65682096	685.127898799	2541.78471976	376.0	7.32546527357	0.28855361889	0.0549835401848	1643.41180462	765.36960871	2727.98227673	319.200863403	2.52263933417	0.0346993030836
1480.65682096	685.127898799	2541.78471976	376.0	-16.9344370878	-0.228241998765	-0.0434912345207	1224.67516894	516.770536903	2111.34778548	369.902079637	-4.50496562852	-0.0619665148352
1480.65682096	685.127898799	2541.78471976	376.0	-0.0438086732188	-0.0968902857393	-0.0184623257887	1333.23346262	841.058762566	2540.67119759	366.37897241	-0.349573983448	-0.00480844543945
1480.65682096	685.127898799	2541.78471976	376.0	6.33035316051	0.091634924147	0.0174609230463	1468.5826024	795.317798565	2702.6886691	438.78826813	0.766325186108	0.0105409241555
1480.65682096	685.127898799	2541.78471976	376.0	15.5789518417	0.420806227325	0.0801841134384	1760.54719946	779.981362507	2937.76813716	397.239575195	5.20594899168	0.0716086518801
1480.65682096	685.127898799	2541.78471976	376.0	-4.22125319119	0.227797787339	0.0434065905752	1576.83432336	548.775960647	2434.48955116	308.879267153	-1.09450159408	-0.0150550425596
1480.65682096	685.127898799	2541.78471976	376.0	-6.45270450419	-0.114013557472	-0.0217251443353	1317.28252056	634.063784756	2377.77086266	426.424557339	-1.66279520518	-0.0228720110753
1480.65682096	685.127898799	2541.78471976	376.0	5.61121314847	0.0925825209117	0.0176414864542	1478.81138766	837.724815612	2684.40967816	367.873474883	1.31726937667	0.0181192486475
1480.65682096	685.127898799	2541.78471976	376.0	9.55316270632	0.382313102164	0.0728492953818	1720.6558157	710.377407327	2784.60554968	353.57232665	2.98059811612	0.0409985985711
1480.65682096	685.127898799	2541.78471976	376.0	8.74930446959	0.486236375776	0.092651748433	1794.95326592	554.563147538	2764.17320385	414.656790388	1.5779591191	0.0217050772916
1480.65682096	685.127898799	2541.78471976	376.0	-10.2529230009	-0.114442820768	-0.021806939933	1320.32232622	633.397385961	2281.17748959	327.45777741	-2.16838025292	-0.0298264133827
1480.65682096	685.127898799	2541.78471976	376.0	-8.55335569007	-0.269957929448	-0.0514401542393	1216.64805711	774.522637013	2324.3768318	333.206137674	-1.73724776656	-0.0238961178344
1480.65682096	685.127898799	2541.78471976	376.0	-16.7789443717	-0.347699299508	-0.0662536774977	1157.53262637	640.132819068	2115.30007558	317.634630143	-3.86696187303	-0.0531906722563
1480.65682096	685.127898799	2541.78471976	376.0	-11.0914076776	-0.0294679376617	-0.00561507958492	1377.49881715	523.371608618	2259.8650142	358.994588432	-2.55945729609	-0.0352057399737
1480.65682096	685.127898799	2541.78471976	376.0	6.48838769208	0.201124918733	0.0383241079902	1567.22486098	792.585697802	2706.70556667	346.895007894	1.88098114825	0.0258731932359
1480.65682096	685.127898799	2541.78471976	376.0	14.5533523287	0.376711940201	0.0717820008005	1723.68608282	810.362861325	2911.69960546	377.650661316	5.06766993096	0.0697066015263
1480.65682096	685.127898799	2541.78471976	376.0	-5.27099411467	0.00725069297612	0.00138161070429	1407.19706022	644.520484606	2407.80739677	356.089851948	-1.22456268097	-0.0168440533834
1480.65682096	685.127898799	2541.78471976	376.0	-6.78175964058	-0.298293459987	-0.0568394550281	1197.3195922	797.233691284	2369.40698948	374.853706	-1.45246007513	-0.0199788180898
1480.65682096	685.127898799	2541.78471976	376.0	4.69746884948	0.341541126734	0.0650802451855	1661.73976854	550.7012098	2661.18426519	448.743286846	0.184046906076	0.00253159430641
1480.65682096	685.127898799	2541.78471976	376.0	11.5742218798	0.513158359892	0.0977816996746	1839.48105786	656.384945272	2835.97652293	340.110519794	3.90835675708	0.0537600654344
1480.65682096	685.127898799	2541.78471976	376.0	1.3881198822	0.314646060685	0.0599554231488	1642.45375871	534.316924041	2577.06773881	400.297056066	-0.239962891142	-0.00330072752603
1480.65682096	685.127898799	2541.78471976	376.0	-5.01527929475	0.0231736015457	0.00441570151404	1420.6472821	699.082496356	2414.30711699	294.577338532	-1.18943490088	-0.0163608652116
1480.65682096	685.127898799	2541.78471976	376.0	-3.7749672271	-0.0115809826111	-0.00220674211339	1393.17632673	685.421563661	2445.8331796	367.235289215	-0.960721813883	-0.0132148805211
1480.65682096	685.127898799	2541.78471976	376.0	10.3786374093	0.50660649704	0.0965332501981	1825.58735431	608.154172434	2805.58733954	371.845812804	2.88527028034	0.0396873491106
1480.65682096	685.127898799	2541.78471976	376.0	-14.2495554646	-0.392213615907	-0.0747358262018	1133.78116743	723.291779969	2179.59169632	322.518748922	-3.05741970452	-0.0420552916715
1480.65682096	685.127898799	2541.78471976	376.0	-6.25369891258	-0.00198137655631	-0.000377548886492	1398.50395311	585.327528642	2382.82915638	398.997674625	-1.54189521084	-0.0212090125288
1480.65682096	685.127898799	2541.78471976	376.0	2.27926079147	0.0154819133504	0.00295005970854	1410.81813054	798.31155522	2599.71862228	390.588936517	-0.0505465767744	-0.000695276159208
1480.65682096	685.127898799	2541.78471976	376.0	-14.9128784772	-0.386230024421	-0.0735956601411	1121.07227563	604.985388725	2162.73145335	436.673788992	-4.31413972052	-0.059341674285
1480.65682096	685.127898799	2541.78471976	376.0	1.39010098829	0.337599497059	0.0643291724579	1661.66209718	585.085820232	2577.11809426	330.37017685	-0.232511973609	-0.00319823897673
1480.65682096	685.127898799	2541.78471976	376.0	7.0536247146	0.260281232615	0.0495962714587	1622.34135206	793.392164651	2721.07267494	305.339158225	2.60654882154	0.0358534913554
1480.65682096	685.127898799	2541.78471976	376.0	-7.45507110001	0.00469759133494	0.000895120300103	1405.41694536	598.4681997	2352.29286169	348.407716626	-1.64638990504	-0.0226463535769
1480.65682096	685.127898799	2541.78471976	376.0	-9.26729202665	-0.142471178811	-0.0271477093771	1298.43918848	631.585234589	2306.23010709	376.205684014	-2.0991088318	-0.0288735740275
1480.65682096	685.127898799	2541.78471976	376.0	-14.01733206	-0.154954253121	-0.0295263439636	1288.93906892	576.993411927	2185.49431534	319.561834493	-3.11677079877	-0.0428716753614
1480.65682096	685.127898799	2541.78471976	376.0	4.96108545758	0.448200185452	0.0854039987523	1760.85463465	554.178506212	2667.88483185	352.851690985	0.766590378976	0.0105445719254
1480.65682096	685.127898799	2541.78471976	376.0	14.4558096927	0.483142614643	0.0920622360219	1804.98197646	657.113609346	2909.22028164	447.124695835	3.77035324208	0.0518618052555
1480.65682096	685.127898799	2541.78471976	376.0	8.01347540302	0.386505379973	0.0736481288058	1701.20188577	590.281082653	2745.47001307	453.987044647	0.932648640497	0.0128287295804
1480.65682096	685.127898799	2541.78471976	376.0	-9.5437589777	-0.184798068341	-0.0352130465588	1269.06733467	649.362750004	2299.20291237	380.772827696	-2.17106537878	-0.0298633477137
1480.65682096	685.127898799	2541.78471976	376.0	2.61376480889	0.288991434088	0.0550669653368	1620.32569397	542.060354618	2608.22099428	445.834945695	-0.107329300811	-0.00147633151046
1480.65682096	685.127898799	2541.78471976	376.0	17.2477779657	0.391024820585	0.0745093027029	1733.76192694	806.998338288	2980.18610458	439.425839362	5.41209365714	0.0744442043624
1480.65682096	685.127898799	2541.78471976	376.0	-23.4334276684	-0.361680070036	-0.0689176962721	1124.47139908	513.905842384	1946.15743597	307.780194505	-6.52332521441	-0.089729370212
1480.65682096	685.127898799	2541.78471976	376.0	-6.32212342932	-0.069235111701	-0.0131926661016	1353.08521259	690.909305832	2381.08995246	337.095434041	-1.37333037971	-0.0188903766123
1480.65682096	685.127898799	2541.78471976	376.0	-9.31269003279	-0.0392023257595	-0.00746995536576	1373.29136358	591.269959156	2305.0761875	340.514864773	-2.02036327873	-0.0277904164887
1480.65682096	685.127898799	2541.78471976	376.0	-7.27398124449	-0.166345806378	-0.0316969905447	1280.25525855	643.918090482	2356.89577597	432.72242693	-1.87783341541	-0.0258298956728
1480.65682096	685.127898799	2541.78471976	376.0	-6.63348331576	-0.119148161267	-0.0227035368267	1317.47613636	701.354298556	2373.17585445	354.345419527	-1.44211896537	-0.0198365744893
1480.65682096	685.127898799	2541.78471976	376.0	11.8902383663	0.285895961574	0.0544771268244	1642.85682699	811.94996326	2844.00898169	389.202191438	3.72700389813	0.0512655281723
1480.65682096	685.127898799	2541.78471976	376.0	-7.03790891907	-0.394267718931	-0.075127233028	1135.87411634	844.22167765	2362.89622626	382.800432268	-1.48961319034	-0.0204898650665
1480.65682096	685.127898799	2541.78471976	376.0	-10.6884749749	-0.124419862071	-0.0237080529861	1315.65059083	666.55618235	2270.10669607	287.899922887	-2.19238756278	-0.0301566377273
1480.65682096	685.127898799	2541.78471976	376.0	-8.74197659195	-0.0650366580218	-0.012392655873	1353.33414521	596.069021924	2319.58249454	370.179327399	-1.97969528872	-0.0272310218531
1480.65682096	685.127898799	2541.78471976	376.0	4.4473211017	0.0469901021714	0.00895390666375	1432.94117797	796.581292263	2654.82604796	425.303577725	0.265791948197	0.00365601029156
1480.65682096	685.127898799	2541.78471976	376.0	-13.1822779611	-0.256391219837	-0.0488550342677	1220.12042746	645.058259777	2206.71959282	341.540905589	-2.92860696321	-0.0402834520386
1480.65682096	685.127898799	2541.78471976	376.0	-4.44419998357	0.132936498594	0.0253308876894	1502.30586659	619.724622589	2428.82272366	306.792234483	-1.10861657302	-0.0152491963277
1480.65682096	685.127898799	2541.78471976	376.0	-18.9625223844	-0.336579296546	-0.0641347744944	1151.90322001	558.37688788	2059.79822331	349.518115421	-5.02539274282	-0.0691250721158
1480.65682096	685.127898799	2541.78471976	376.0	4.5016551267	0.0925622553676	0.0176376248795	1465.32491198	723.102212263	2656.2071019	467.779977658	0.179387997847	0.00246751028676
1480.65682096	685.127898799	2541.78471976	376.0	-1.46552070645	-0.115389549775	-0.0219873379907	1318.31478131	746.898913464	2504.53433837	439.320643597	-0.664011667266	-0.00913358551948
1480.65682096	685.127898799	2541.78471976	376.0	10.5156335616	0.331015452598	0.0630745908152	1675.31329605	743.167083609	2809.06948681	390.589107149	2.99667023717	0.0412196731386
1480.65682096	685.127898799	2541.78471976	376.0	-4.88934638032	-0.290558642364	-0.0553655949627	1202.33982629	815.888809198	2417.50806056	399.279425079	-1.13950623854	-0.0156740885632
1480.65682096	685.127898799	2541.78471976	376.0	-13.8627621818	-0.377071228738	-0.071850462793	1145.13071475	739.334807357	2189.42314888	304.957626775	-2.8774410238	-0.0395796564485
1480.65682096	685.127898799	2541.78471976	376.0	1.26170008288	0.0339689238161	0.00647273700764	1424.22426468	742.613748862	2573.85441967	407.016406129	-0.20212605411	-0.00278027584746
1480.65682096	685.127898799	2541.78471976	376.0	-3.31261909577	0.0420058099938	0.00800415586772	1433.68454321	725.76461696	2457.58507376	298.13591359	-0.929286597849	-0.012782484152
1480.65682096	685.127898799	2541.78471976	376.0	15.9371691326	0.484131037672	0.0922505788246	1807.4654786	676.390745988	2946.87324953	463.017024945	4.23611285319	0.0582684023822
1480.65682096	685.127898799	2541.78471976	376.0	0.690106525255	0.0144603666696	0.0027554052343	1411.4264473	802.514716996	2559.32574196	345.384577666	-0.283808226242	-0.00390382704597
1480.65682096	685.127898799	2541.78471976	376.0	9.63534948221	0.239799816244	0.0456935625465	1591.65156903	755.792316502	2786.69456059	439.250675061	2.02652545415	0.0278751781864
1480.65682096	685.127898799	2541.78471976	376.0	7.28002825964	0.364455264111	0.0694465061186	1704.84198905	702.024942355	2726.82736565	319.960434244	2.37919330186	0.0327261802181
1480.65682096	685.127898799	2541.78471976	376.0	-10.8736469174	-0.0431761062517	-0.00822715439247	1368.15797938	541.953667494	2265.40002393	355.28837706	-2.47186775586	-0.0340009319926
1480.65682096	685.127898799	2541.78471976	376.0	13.0938163794	0.397576965964	0.0757578060145	1739.2555002	761.110859366	2874.60134372	374.23498415	4.37068976196	0.0601195290503
1480.65682096	685.127898799	2541.78471976	376.0	4.83287298116	0.188253927451	0.0358715562979	1551.0414256	762.932782149	2664.62594672	350.651738966	1.10669176663	0.0152227203112
1480.65682096	685.127898799	2541.78471976	376.0	-10.420214504	-0.369121008514	-0.0703355580247	1145.75920646	714.338271811	2276.92529973	416.827821456	-2.53606156092	-0.0348839279356
1480.65682096	685.127898799	2541.78471976	376.0	-6.66615221467	-0.293962841364	-0.0560142609307	1199.18962654	779.575483871	2372.34548137	393.580370952	-1.48932249231	-0.0204858664692
1480.65682096	685.127898799	2541.78471976	376.0	-11.588670912	-0.26315335363	-0.0501435506154	1212.2120841	631.671974642	2247.22565329	403.341594552	-2.85880161749	-0.0393232684661
1480.65682096	685.127898799	2541.78471976	376.0	-3.71346161769	0.131901136166	0.0251336006413	1500.71441106	618.944973972	2447.39651978	327.737134749	-0.973862143463	-0.0133956278331
1480.65682096	685.127898799	2541.78471976	376.0	1.81217157358	0.431791152761	0.082277277584	1746.23227018	539.749324826	2587.84621991	301.864624903	0.0148098120877	0.000203711307946
1480.65682096	685.127898799	2541.78471976	376.0	2.42649721996	0.147066231356	0.0280232910358	1520.66380412	781.107017412	2603.46105532	301.690233788	0.651173463402	0.00895699399453
1480.65682096	685.127898799	2541.78471976	376.0	-1.74968160994	0.110140199637	0.0209870807235	1483.88456156	731.031686853	2497.31157995	282.395331538	-0.756177076509	-0.0104013353027
1480.65682096	685.127898799	2541.78471976	376.0	12.6983656381	0.45081322959	0.0859019111261	1789.72625263	755.980052135	2864.5498372	318.843532436	4.89809703168	0.0673740994729
1480.65682096	685.127898799	2541.78471976	376.0	-7.05467395942	-0.080127262927	-0.0152681522346	1339.06503279	577.831537067	2362.47009503	445.573525168	-1.94547446887	-0.0267603090629
1480.65682096	685.127898799	2541.78471976	376.0	-9.11770353752	0.0989392701465	0.0188527572688	1478.56700824	540.730835811	2310.03232445	290.734480397	-1.95191028718	-0.0268488347618
1480.65682096	685.127898799	2541.78471976	376.0	7.13990060771	0.346952739418	0.066111421383	1669.72654004	622.941373744	2723.26562241	430.597708628	0.917290103713	0.0126174704775
1480.65682096	685.127898799	2541.78471976	376.0	-14.08944441	-0.320610203804	-0.0610918833467	1159.44442481	561.274316306	2183.66137464	462.94263353	-4.35679314321	-0.0599283788613
1480.65682096	685.127898799	2541.78471976	376.0	-6.93235548651	-0.341616089101	-0.0650945291733	1167.38964368	783.37264485	2365.57916728	414.816878747	-1.61540768056	-0.0222201881782
1480.65682096	685.127898799	2541.78471976	376.0	-12.2397562887	-0.358132044308	-0.0682416242964	1154.32786444	711.764186486	2230.67646467	364.58441375	-2.72811056568	-0.0375255923753
1480.65682096	685.127898799	2541.78471976	376.0	5.03767728027	0.117938204364	0.0224729810145	1484.03297637	732.324806032	2669.8316311	453.473848693	0.267057607408	0.00367341963422
1480.65682096	685.127898799	2541.78471976	376.0	7.0846330947	0.455095902977	0.0867179693173	1766.42233624	562.119258661	2721.86084121	393.319246305	1.18116925901	0.0162471700001
1480.65682096	685.127898799	2541.78471976	376.0	6.12822883504	0.428220995373	0.0815969884476	1743.12279501	576.271915132	2697.55110388	378.156393733	1.00218669785	0.0137852365591
1480.65682096	685.127898799	2541.78471976	376.0	1.59488170206	-0.128152960976	-0.0244193904299	1310.16839515	832.11118823	2582.32317916	440.043595774	-0.152969824688	-0.00210412413601
1480.65682096	685.127898799	2541.78471976	376.0	-1.74612021659	0.146990718257	0.0280089021069	1509.8031598	560.124258927	2497.4021029	427.474684175	-0.767592610835	-0.0105583577832
1480.65682096	685.127898799	2541.78471976	376.0	7.01998138203	0.236749322638	0.0451122947101	1580.86135693	704.31271695	2720.21753385	435.043459972	0.954882344342	0.0131345576938
1480.65682096	685.127898799	2541.78471976	376.0	-13.3763430834	-0.369184950172	-0.0703477420298	1148.20221859	717.416398207	2201.7868752	336.168258399	-2.8886057811	-0.0397332294512
1480.65682096	685.127898799	2541.78471976	376.0	-13.7334444352	-0.094674880391	-0.0180401830013	1333.81110745	565.339272366	2192.71012761	293.559747794	-2.95735417497	-0.0406788744838
1480.65682096	685.127898799	2541.78471976	376.0	-11.0788565508	-0.284243674821	-0.0541622855985	1206.31637825	735.646276673	2260.18403682	318.221381903	-2.26022187035	-0.0310897093583
1480.65682096	685.127898799	2541.78471976	376.0	17.1644913004	0.451009646157	0.0859393380635	1785.40827119	762.099151685	2978.06913685	430.56171398	5.41546865614	0.0744906280074
1480.65682096	685.127898799	2541.78471976	376.0	7.68458467624	0.260052239349	0.0495526370711	1607.26975198	727.804831604	2737.11031883	402.03573525	1.63538834268	0.0224950253463
1480.65682096	685.127898799	2541.78471976	376.0	-0.270853192773	0.0666819512916	0.0127061644992	1449.4887294	732.856078618	2534.90021469	352.55540667	-0.424529617564	-0.00583947204352
1480.65682096	685.127898799	2541.78471976	376.0	0.921538304001	-0.172719545191	-0.0329114987025	1279.73489885	829.751128426	2565.20823955	455.72221228	-0.27736059692	-0.00381513888473
1480.65682096	685.127898799	2541.78471976	376.0	-4.98148568312	0.0368171546434	0.00701546391832	1429.75627319	659.444995393	2415.16607784	325.964809265	-1.15988626344	-0.0159544190295
1480.65682096	685.127898799	2541.78471976	376.0	-7.41980453098	0.165465174122	0.0315291871422	1529.48034052	524.085561438	2353.18926195	299.62335999	-1.64217072797	-0.0225883181288
1480.65682096	685.127898799	2541.78471976	376.0	12.1261778376	0.527719407656	0.100556289569	1840.22922025	584.264396733	2850.00605512	425.512438136	2.89320569884	0.0397965020473
1480.65682096	685.127898799	2541.78471976	376.0	-7.09695705617	0.0918674263325	0.0175052260542	1470.47146349	539.913435742	2361.39534973	351.010450502	-1.6116044445	-0.0221678740646
1480.65682096	685.127898799	2541.78471976	376.0	0.546412232278	0.338801626149	0.06455823669	1663.15162055	542.692093719	2555.67334238	349.829628109	-0.36494809773	-0.00501991881335
1480.65682096	685.127898799	2541.78471976	376.0	-1.08697694643	-0.109500820717	-0.02086524785	1322.29208515	747.97407638	2514.15610582	443.889944293	-0.610250905642	-0.00839409773923
1480.65682096	685.127898799	2541.78471976	376.0	-9.13760335062	-0.284154247571	-0.0541452453452	1197.34562652	649.795617526	2309.52651404	462.385269988	-2.55667469733	-0.0351674648876
1480.65682096	685.127898799	2541.78471976	376.0	-4.77698299583	-0.0652809238423	-0.0124392004273	1357.6474135	774.132790768	2420.3640959	288.583891633	-1.14219692259	-0.0157110993478
1480.65682096	685.127898799	2541.78471976	376.0	6.56001156855	0.259125854275	0.049376115525	1604.39807473	712.16291451	2708.52609142	391.965102182	1.27095481946	0.0174821845867
1480.65682096	685.127898799	2541.78471976	376.0	-2.68736115381	0.253528752179	0.0483095945462	1596.22776429	579.564218948	2473.47778458	297.685801343	-0.884075695309	-0.0121606010359
1480.65682096	685.127898799	2541.78471976	376.0	11.9404271716	0.489367584886	0.0932483965102	1804.99952337	606.978535473	2845.28467308	433.30661423	2.77046801695	0.0381082258178
1480.65682096	685.127898799	2541.78471976	376.0	1.19699554261	0.208788549747	0.0397844035341	1561.68668605	699.560872805	2572.20976955	310.962210694	-0.0199333066622	-0.000274185786274
1480.65682096	685.127898799	2541.78471976	376.0	-7.13427904436	0.0241911008054	0.00460958475713	1417.2552749	543.451073556	2360.44670514	399.740356685	-1.76344813751	-0.0242565080814
1480.65682096	685.127898799	2541.78471976	376.0	-0.954750402731	0.043157277727	0.00822356664005	1433.13257739	767.503720948	2517.51701991	316.880721572	-0.561474977726	-0.00772317713515
1480.65682096	685.127898799	2541.78471976	376.0	10.3091141631	0.417137328557	0.0794850092526	1757.98966535	733.335380189	2803.8202083	312.495162758	3.85686499517	0.0530517881041
1480.65682096	685.127898799	2541.78471976	376.0	10.3835087411	0.393337657253	0.0749500109094	1740.11727521	770.950129191	2805.71115831	294.643753911	4.17768883736	0.0574647708028
1480.65682096	685.127898799	2541.78471976	376.0	3.28433786204	0.332793382596	0.063413373208	1655.32814137	588.694114849	2625.26551768	381.243261457	0.0368049838286	0.000506258374534
1480.65682096	685.127898799	2541.78471976	376.0	-14.085578385	-0.356522690023	-0.0679349638002	1146.03108523	625.734704684	2183.75964068	411.993850762	-3.73356491034	-0.0513557759332
1480.65682096	685.127898799	2541.78471976	376.0	-13.1007488829	-0.340695731077	-0.0649191560741	1166.663971	707.685420193	2208.79188648	334.44249528	-2.817157283	-0.0387504440578
1480.65682096	685.127898799	2541.78471976	376.0	-12.8520244886	-0.341785009974	-0.0651267168395	1158.57843641	645.337455082	2215.11392513	411.198033634	-3.29127607941	-0.0452720231005
1480.65682096	685.127898799	2541.78471976	376.0	-2.69076720599	-0.101906794542	-0.0194182154234	1331.26768544	824.924542894	2473.39121007	317.198981736	-0.770342789485	-0.0105961869255
1480.65682096	685.127898799	2541.78471976	376.0	-8.15945119426	-0.059175277746	-0.0112757770095	1361.69931772	676.636211803	2334.38903608	296.053506557	-1.70721658557	-0.0234830341894
1480.65682096	685.127898799	2541.78471976	376.0	8.8191583631	0.342799512434	0.0653200290461	1696.3260711	784.233322951	2765.94873944	285.389345387	3.60496342802	0.0495868422011
1480.65682096	685.127898799	2541.78471976	376.0	-11.3088874002	-0.304178522952	-0.0579608465991	1193.66966019	749.309971912	2254.33714784	311.357515737	-2.28824229569	-0.0314751347413
1480.65682096	685.127898799	2541.78471976	376.0	13.5825756479	0.390504231168	0.0744101050243	1726.42989018	727.624112118	2887.02455212	432.970549827	3.73667590489	0.0513985681554
1480.65682096	685.127898799	2541.78471976	376.0	10.4728922331	0.510992323696	0.097368964119	1836.27154497	640.204975495	2807.98309425	331.506573793	3.49266529641	0.0480421636371
1480.65682096	685.127898799	2541.78471976	376.0	1.98970037794	0.401473523249	0.0765002902532	1716.89487302	549.892413134	2592.35861993	325.571333775	-0.0751943206067	-0.00103430977451
1480.65682096	685.127898799	2541.78471976	376.0	4.52188334648	0.342955456318	0.0653497439631	1662.66934547	572.526376287	2656.7212597	421.525537944	0.183338330612	0.00252184773882
1480.65682096	685.127898799	2541.78471976	376.0	-7.1815249697	-0.280708396488	-0.0534886426235	1210.25968812	810.777689505	2359.24581543	338.208437802	-1.46420453309	-0.0201403649669
1480.65682096	685.127898799	2541.78471976	376.0	8.89748417514	0.249701810795	0.0475803755325	1591.50621202	706.832939991	2767.93961296	469.600460946	1.28352099301	0.0176550342918
1480.65682096	685.127898799	2541.78471976	376.0	6.69480202931	0.0960492599555	0.0183020693513	1474.99443172	810.244713286	2711.95217475	426.713029745	1.05247086862	0.0144769032823
1480.65682096	685.127898799	2541.78471976	376.0	-9.2706678189	-0.00400747109678	-0.000763618730332	1399.02580077	569.704579651	2306.14430172	337.413921295	-2.01735038345	-0.0277489736375
1480.65682096	685.127898799	2541.78471976	376.0	-1.6981604849	0.0550305875569	0.0104860113485	1440.72226953	662.829421282	2498.62113603	395.069445223	-0.659683210784	-0.00907404691587
1480.65682096	685.127898799	2541.78471976	376.0	11.9430296429	0.248966782895	0.0474403168627	1614.83422373	853.345262384	2845.35082229	377.171336177	3.96462165413	0.0545339979935
1480.65682096	685.127898799	2541.78471976	376.0	-5.81312970007	-0.0320724282473	-0.00611136208981	1375.45023304	590.529413926	2394.0274773	428.047830329	-1.55611608318	-0.0214046228774
1480.65682096	685.127898799	2541.78471976	376.0	-15.2223327423	-0.112765249367	-0.0214872807483	1316.39524275	522.099351196	2154.86579212	316.371198179	-3.50108118738	-0.0481579255486
1480.65682096	685.127898799	2541.78471976	376.0	9.82404092687	0.455513314486	0.0867975065713	1773.20106247	608.763498551	2791.4906909	409.526129873	2.19415641055	0.0301809685083
1480.65682096	685.127898799	2541.78471976	376.0	14.3715667917	0.278411259989	0.053050926065	1632.29507893	806.676691042	2907.07900846	468.10723849	3.73584735588	0.0513871713326
1480.65682096	685.127898799	2541.78471976	376.0	9.09552010918	0.494670259766	0.094258814742	1800.05031764	539.453543497	2772.97326007	433.469398938	1.46388353412	0.0201359495752
1480.65682096	685.127898799	2541.78471976	376.0	-0.506609465322	0.335724973173	0.0639719842174	1661.7549841	533.021131917	2528.90779778	334.131681758	-0.527638921885	-0.00725775683474
1480.65682096	685.127898799	2541.78471976	376.0	2.76726495232	-0.0316828706032	-0.00603713235579	1376.3993617	788.989490341	2612.12263747	446.733785429	-0.0117288991807	-0.000161332863558
1480.65682096	685.127898799	2541.78471976	376.0	-3.2748303384	-0.115009130376	-0.021914849538	1323.37452404	851.083482778	2458.54558262	284.087575802	-0.92450162575	-0.0127166661039
1480.65682096	685.127898799	2541.78471976	376.0	-3.20687539856	-0.194899891965	-0.0371379367312	1265.25489214	785.592696951	2460.27285089	409.425261799	-0.878484453805	-0.0120836926246
1480.65682096	685.127898799	2541.78471976	376.0	13.6913438979	0.321661497982	0.0612922061704	1667.40538196	769.956316121	2889.78920688	452.427508801	3.59844512353	0.0494971818917
1480.65682096	685.127898799	2541.78471976	376.0	8.07775029159	0.210755495001	0.0401592025535	1585.45931127	856.241314023	2747.10374237	305.403117073	3.14294970566	0.0432317703668
1480.65682096	685.127898799	2541.78471976	376.0	-15.0794719004	-0.351742360896	-0.0670240779146	1153.86415365	647.670566584	2158.49700717	356.962286935	-3.58208941261	-0.0492722065008
1480.65682096	685.127898799	2541.78471976	376.0	17.7335146845	0.40137437332	0.0764813973552	1744.00904815	826.113112491	2992.53248628	422.410325641	5.90705438291	0.0812524674403
1480.65682096	685.127898799	2541.78471976	376.0	8.60967793809	0.426404269733	0.0812508135924	1735.48454136	564.951590919	2760.62419801	460.188065726	1.03618444672	0.0142528809727
1480.65682096	685.127898799	2541.78471976	376.0	10.2156145105	0.448305514566	0.0854240690865	1775.764341	658.558921115	2801.44364841	367.120386297	2.99013505633	0.0411297806922
1480.65682096	685.127898799	2541.78471976	376.0	10.7642338256	0.387744142692	0.0738841735312	1716.25390542	671.327924789	2815.38837033	427.806540121	2.4907352059	0.0342604567524
1480.65682096	685.127898799	2541.78471976	376.0	-1.24482267985	0.0546654102133	0.010416427251	1441.45871737	739.486722802	2510.14400709	329.198566924	-0.582532009012	-0.00801281993139
1480.65682096	685.127898799	2541.78471976	376.0	4.84457534833	0.232158326588	0.0442374860114	1583.99394017	725.319647859	2664.9233957	355.609807667	1.00385952173	0.0138082465162
1480.65682096	685.127898799	2541.78471976	376.0	7.18832740514	0.231565627474	0.044124547918	1602.86466481	837.061589568	2724.49652735	284.570272972	2.96189720322	0.040741364556
1480.65682096	685.127898799	2541.78471976	376.0	7.9791610879	0.202111218019	0.0385120461163	1565.6202644	790.394524279	2744.59781705	388.583028371	2.01222240569	0.0276784374923
1480.65682096	685.127898799	2541.78471976	376.0	-18.2453117746	-0.238905242022	-0.0455231025194	1221.71005827	531.748799554	2078.028173	324.569315175	-4.55519723322	-0.0626574585037
1480.65682096	685.127898799	2541.78471976	376.0	-10.6914309625	-0.119612247601	-0.0227919679118	1311.57874104	571.190353247	2270.03156123	387.262466936	-2.56120962902	-0.0352298435904
1480.65682096	685.127898799	2541.78471976	376.0	-7.90286734885	-0.112589486777	-0.0214537894011	1322.69354298	687.952592894	2340.91084506	330.264709189	-1.65945362072	-0.0228260470526
1480.65682096	685.127898799	2541.78471976	376.0	-10.1761262266	-0.412897976059	-0.0786772058039	1124.21345452	822.779592662	2283.12949826	336.136451081	-2.03697715699	-0.0280189430122
1480.65682096	685.127898799	2541.78471976	376.0	6.90430732027	0.374955960987	0.0714474011027	1716.73763857	704.939828712	2717.27734823	295.599880945	2.49385180699	0.0343033260934
1480.65682096	685.127898799	2541.78471976	376.0	13.4425129627	0.400732801242	0.076359146578	1745.26927183	790.691655967	2883.46446019	347.503532395	4.93388623328	0.0678663856022
1480.65682096	685.127898799	2541.78471976	376.0	-2.70570190341	0.267687631669	0.0510075517662	1607.68990904	525.070868223	2473.01160221	340.250824945	-0.842443112422	-0.0115879382727
1480.65682096	685.127898799	2541.78471976	376.0	2.73143875137	-0.0455527909315	-0.00868002875981	1367.02479154	814.981445114	2611.21201257	429.205775914	0.00741700809672	0.000102022119625
1480.65682096	685.127898799	2541.78471976	376.0	13.8707811775	0.412282153367	0.0785598615409	1756.37648693	836.37243501	2894.35011624	301.601194296	5.80582651768	0.0798600621414
1480.65682096	685.127898799	2541.78471976	376.0	-14.8728422425	-0.272442114819	-0.0519135127323	1200.1950076	576.015291142	2163.74908824	387.5387895	-3.84589921629	-0.052900952081
1480.65682096	685.127898799	2541.78471976	376.0	7.68457510707	0.359488028499	0.0685000054305	1680.74023597	619.625383383	2737.1100756	436.744456254	1.04838475172	0.0144206980979
1480.65682096	685.127898799	2541.78471976	376.0	21.573541922	0.513375573711	0.0978230895029	1837.17307615	829.731565659	3090.13771184	423.233070028	7.6612920703	0.105382284323
1480.65682096	685.127898799	2541.78471976	376.0	11.2098999735	0.432640958516	0.0824392070343	1765.0034519	692.646897979	2826.71624438	369.065894504	3.46959913243	0.0477248849028
1480.65682096	685.127898799	2541.78471976	376.0	15.4274770708	0.425791927275	0.0811341324837	1765.34408606	855.488270329	2933.91797458	313.0856182	6.41229170849	0.0882020867742
1480.65682096	685.127898799	2541.78471976	376.0	-3.40281760181	-0.0145399247254	-0.00277056492482	1391.20855159	702.99393561	2455.29242191	361.089934715	-0.889145534869	-0.012230337481
1480.65682096	685.127898799	2541.78471976	376.0	9.48715785229	0.340987496762	0.0649747516696	1673.95881527	683.336119032	2782.92784838	425.632914081	2.01205252989	0.0276761008238
1480.65682096	685.127898799	2541.78471976	376.0	-2.51494815928	-0.197095568366	-0.0375563201916	1265.03652822	828.809392207	2477.86015173	384.014231307	-0.709499472301	-0.0097592774732
1480.65682096	685.127898799	2541.78471976	376.0	-1.35677580257	0.324908561614	0.0619109301856	1653.42210706	565.409521135	2507.29839972	288.466771531	-0.737261284576	-0.0101411455925
1480.65682096	685.127898799	2541.78471976	376.0	0.991231536157	0.163454607269	0.0311460760801	1521.21778008	613.217502401	2566.97969148	432.544409002	-0.308168795953	-0.0042389105358
1480.65682096	685.127898799	2541.78471976	376.0	4.82931771089	0.27677210514	0.0527385871074	1627.43768918	725.645328157	2664.5355794	311.452562062	1.47129937664	0.0202379556622
1480.65682096	685.127898799	2541.78471976	376.0	5.82746834174	0.273025778513	0.0520247291374	1632.71971967	773.598660896	2689.90641961	283.588039044	2.27765310895	0.0313294788026
1480.65682096	685.127898799	2541.78471976	376.0	9.62686271009	0.275859624054	0.0525647149493	1620.03234958	727.956678576	2786.47884511	438.489816959	1.98887483494	0.0273572879634
1480.65682096	685.127898799	2541.78471976	376.0	13.704747106	0.283156193655	0.0539550673885	1635.61749183	795.988026879	2890.12988758	458.524368867	3.56251257661	0.0490029240248
1480.65682096	685.127898799	2541.78471976	376.0	-10.0279390337	-0.330426583428	-0.0629623825129	1176.67251716	778.851009789	2286.89609769	331.372570742	-2.02901472998	-0.0279094185692
1480.65682096	685.127898799	2541.78471976	376.0	-9.30905886609	-0.115934615241	-0.0220911995504	1320.84335283	673.802276083	2305.16848394	310.522855033	-1.92294787826	-0.0264504522456
1480.65682096	685.127898799	2541.78471976	376.0	6.04794035824	0.391490098476	0.0745979608376	1728.03108052	672.62765557	2695.51034364	294.851607552	2.06596623377	0.0284176923489
1480.65682096	685.127898799	2541.78471976	376.0	17.4704880743	0.457958731106	0.087263477726	1790.44011541	750.456145815	2985.84691609	444.950654872	5.32426248767	0.0732360727328
1480.65682096	685.127898799	2541.78471976	376.0	-13.5026375066	-0.110984159325	-0.0211478962129	1315.90077245	525.293591294	2198.57674285	357.382379108	-3.22548118879	-0.0443670039724
1480.65682096	685.127898799	2541.78471976	376.0	-17.7748244544	-0.336531853315	-0.0641257342444	1142.07206476	530.858575143	2089.98694781	417.056307906	-5.34819962072	-0.0735653317843
1480.65682096	685.127898799	2541.78471976	376.0	-8.02403215271	-0.286665703212	-0.0546238001548	1198.15228392	682.909943175	2337.83109659	456.768869493	-2.17635715218	-0.0299361368938
1480.65682096	685.127898799	2541.78471976	376.0	-17.2199794983	-0.245026586478	-0.0466895172404	1211.06281457	515.532204863	2104.08991212	377.494892687	-4.69358384176	-0.0645609881948
1480.65682096	685.127898799	2541.78471976	376.0	5.81729805088	0.456616300091	0.0870076791331	1763.48221581	532.178334269	2689.64791272	393.987362633	0.640771076101	0.00881390751171
1480.65682096	685.127898799	2541.78471976	376.0	10.7101627429	0.385554753727	0.073466988134	1707.76859886	641.517021857	2814.01399982	464.728379102	1.94436934081	0.0267451078516
1480.65682096	685.127898799	2541.78471976	376.0	19.637835577	0.506249132853	0.0964651548881	1834.93550814	782.661091659	3040.93622374	423.339623943	6.67662529257	0.0918380370368
1480.65682096	685.127898799	2541.78471976	376.0	17.6628705648	0.40139939808	0.0764861657927	1741.50956877	792.254583295	2990.73686484	456.972712774	5.32082334779	0.0731887668197
1480.65682096	685.127898799	2541.78471976	376.0	-16.4043574366	-0.360378175824	-0.0686696219176	1145.68206485	626.319323906	2124.82126906	352.819880305	-4.01584233072	-0.0552385465024
1480.65682096	685.127898799	2541.78471976	376.0	3.9313997749	0.199643120206	0.0380417530879	1547.59574877	686.747956909	2641.71243851	407.368732826	0.154809033581	0.00212942274527
1480.65682096	685.127898799	2541.78471976	376.0	-1.34132258749	-0.286129734992	-0.0545216720639	1204.19315843	833.843666206	2507.69118718	469.654362547	-0.680154214172	-0.00935562880567
1480.65682096	685.127898799	2541.78471976	376.0	-6.49665696568	-0.358789141271	-0.0683668333215	1156.31236234	794.042688783	2376.65368571	426.298634579	-1.55942669483	-0.0214501608643
1480.65682096	685.127898799	2541.78471976	376.0	-8.33694122369	-0.0614105712564	-0.011701709462	1359.1806611	655.559966291	2329.87762164	315.136994245	-1.74816882162	-0.0240463386743
1480.65682096	685.127898799	2541.78471976	376.0	-4.32695684551	0.138217538599	0.0263371834221	1506.70081115	641.615236343	2431.80279183	283.486744337	-1.13458770491	-0.015606433355
1480.65682096	685.127898799	2541.78471976	376.0	-9.79729860461	-0.291634263541	-0.0555705532663	1201.2936197	752.243246476	2292.75848087	339.221614698	-2.01530556559	-0.0277208468445
1480.65682096	685.127898799	2541.78471976	376.0	-7.52596428577	0.0121098441564	0.0023075160359	1410.75323162	589.604393581	2350.49090953	350.133284326	-1.6687106661	-0.022953379176
1480.65682096	685.127898799	2541.78471976	376.0	-9.20775373211	-0.101771374931	-0.0193924113816	1330.64214573	664.824205648	2307.74344236	312.277090983	-1.90933954223	-0.026263267431
1480.65682096	685.127898799	2541.78471976	376.0	-4.4523906799	0.192368002561	0.0366554882929	1548.79982131	578.925357875	2428.61453379	300.88935461	-1.13254309543	-0.0155783094282
1480.65682096	685.127898799	2541.78471976	376.0	7.87373274116	0.489017264947	0.0931816434731	1808.68702668	595.720355251	2741.91805544	337.510673516	2.20241963976	0.0302946305332
1480.65682096	685.127898799	2541.78471976	376.0	-12.380309155	-0.315926013164	-0.0601993165327	1185.0712622	730.233823642	2227.10391339	311.798827548	-2.54473733056	-0.0350032645193
1480.65682096	685.127898799	2541.78471976	376.0	15.1848758273	0.518038941145	0.0987116884803	1841.75065835	672.60120475	2927.75157325	413.399710145	4.57803304058	0.0629715686463
1480.65682096	685.127898799	2541.78471976	376.0	7.32734441919	0.190790258091	0.0363548510081	1547.23892756	749.602544878	2728.03004057	431.188568128	1.18059266019	0.0162392387922
1480.65682096	685.127898799	2541.78471976	376.0	-3.5553459916	-0.215323241928	-0.0410295811601	1251.97371827	799.075167747	2451.41547861	400.366592594	-0.914526858227	-0.0125794615987
1480.65682096	685.127898799	2541.78471976	376.0	-0.108864322945	0.0756804157227	0.0144208109228	1461.80870713	789.552272437	2539.01762303	287.656643461	-0.21471677271	-0.00295346317346
1480.65682096	685.127898799	2541.78471976	376.0	-17.8891010727	-0.269366652816	-0.0513274871982	1208.20782911	585.278335106	2087.08228219	293.596117976	-4.14114936527	-0.0569621645842
1480.65682096	685.127898799	2541.78471976	376.0	2.44286572482	0.0082989243236	0.00158134990922	1405.32174076	785.894290327	2603.87710747	412.661076388	-0.0320468584926	-0.000440809607876
1480.65682096	685.127898799	2541.78471976	376.0	-19.7869679062	-0.360411212822	-0.0686759170774	1127.21901135	536.037893028	2038.84259301	375.58568863	-5.68882117277	-0.0782506351137
1480.65682096	685.127898799	2541.78471976	376.0	5.89062819348	0.458425601858	0.0873524393783	1782.21680675	604.754124933	2691.51180707	304.540875397	1.74972659732	0.0240677661254
1480.65682096	685.127898799	2541.78471976	376.0	16.0357167768	0.484578739115	0.0923358877887	1817.27124177	813.332594573	2949.37811849	318.774282147	6.54476421255	0.0900242670227
1480.65682096	685.127898799	2541.78471976	376.0	-7.20179883513	-0.148822749417	-0.0283579934102	1298.55762718	739.889274816	2358.73049742	320.283595419	-1.49932414025	-0.0206234407188
1480.65682096	685.127898799	2541.78471976	376.0	-11.3583391815	-0.139835707909	-0.0266455236107	1301.38723504	618.291639247	2253.08019002	333.401315734	-2.44957733588	-0.0336943237398
1480.65682096	685.127898799	2541.78471976	376.0	3.52870213152	0.372716228281	0.0710206227669	1701.1521195	621.606832225	2631.47673134	308.717779613	0.770977237598	0.0106049138597
1480.65682096	685.127898799	2541.78471976	376.0	-8.15243956864	-0.0203542340407	-0.00387847447421	1384.28764414	556.192576393	2334.56725651	394.087035979	-1.96586706451	-0.0270408124417
1480.65682096	685.127898799	2541.78471976	376.0	11.6102925406	0.41172585105	0.0784538588128	1739.03261322	670.374346101	2836.89336147	427.486402146	2.84794656157	0.0391739554549
1480.65682096	685.127898799	2541.78471976	376.0	0.284143345884	0.342291285354	0.0652231869957	1666.22654102	572.442890525	2549.0070319	310.337600359	-0.451799189142	-0.00621456931419
1480.65682096	685.127898799	2541.78471976	376.0	12.2174684734	0.292414698635	0.0557192642216	1652.78356516	844.734294986	2852.32646655	354.808606412	4.37210533984	0.060139000548
1480.65682096	685.127898799	2541.78471976	376.0	-1.05859192143	0.30879066302	0.0588396842645	1639.9445138	529.853897285	2514.87759205	345.07918097	-0.594133827455	-0.0081724047793
1480.65682096	685.127898799	2541.78471976	376.0	14.2677097442	0.380284837141	0.0724628119553	1717.76276676	739.651457279	2904.43918589	447.024961855	3.86685014374	0.0531891354022
1480.65682096	685.127898799	2541.78471976	376.0	10.1988587523	0.471704234034	0.0898826665461	1786.68195973	595.854064822	2801.01775311	418.481728561	2.20984471691	0.0303967636439
1480.65682096	685.127898799	2541.78471976	376.0	4.76293433184	0.280125243869	0.0533775236031	1610.83033892	630.469469222	2662.84825681	421.54844867	0.24009672805	0.00330256847386
1480.65682096	685.127898799	2541.78471976	376.0	-1.08711423878	-0.236504532162	-0.0450656501834	1238.08481285	849.141697886	2514.15261615	426.926105412	-0.52888268423	-0.00727486498253
1480.65682096	685.127898799	2541.78471976	376.0	-8.12816612107	-0.190555624102	-0.0363101417878	1270.45995992	753.286111356	2335.18423529	311.438164014	-1.65711946642	-0.0227939403909
1480.65682096	685.127898799	2541.78471976	376.0	4.07695607527	0.208377160115	0.0397060137415	1573.8906349	773.942860981	2645.41216631	297.578670431	1.37343284906	0.0188917860944
1480.65682096	685.127898799	2541.78471976	376.0	-7.32537985386	-0.0441124317221	-0.008405570069	1367.80732577	594.448848337	2355.58933397	393.333159861	-1.74767710408	-0.0240395750217
1480.65682096	685.127898799	2541.78471976	376.0	-1.2315099472	0.246545501381	0.046978944623	1588.98325519	545.940442761	2510.4823881	375.558690144	-0.611726046037	-0.0084143885287
1480.65682096	685.127898799	2541.78471976	376.0	8.25372572132	0.335485652614	0.0639263819768	1674.62255932	703.372772322	2751.57665895	373.581327312	2.16991154947	0.029847476609
1480.65682096	685.127898799	2541.78471976	376.0	-5.52039556325	-0.00241080267268	-0.000459375509276	1399.42235535	626.232041875	2401.46814886	375.813751631	-1.30943378081	-0.018011468787
1480.65682096	685.127898799	2541.78471976	376.0	13.8275479717	0.541010513063	0.103088893495	1849.97838999	574.559091731	2893.25122122	468.713739492	3.02023202404	0.041543769244
1480.65682096	685.127898799	2541.78471976	376.0	0.304041238647	0.0480688167367	0.00915945440868	1443.97944193	822.840684437	2549.5127935	282.692667134	0.0125698491959	0.000172900264042
1480.65682096	685.127898799	2541.78471976	376.0	7.44692235029	0.474309366072	0.0903790712789	1799.84593974	621.817729223	2731.06945415	309.405785186	2.39650867596	0.0329643559279
1480.65682096	685.127898799	2541.78471976	376.0	13.2909438223	0.392077525105	0.0747098942655	1723.98629631	704.010342349	2879.61189894	451.615260287	3.31413658071	0.0455864729121
1480.65682096	685.127898799	2541.78471976	376.0	-5.20474694786	-0.200395606923	-0.0381851385142	1261.72674729	762.734968682	2409.49125713	385.029541158	-1.19742692387	-0.016470796752
1480.65682096	685.127898799	2541.78471976	376.0	8.61913897943	0.170131526088	0.0324183548186	1539.8271595	812.237171543	2760.86467731	408.800346271	2.05884102903	0.0283196840306
1480.65682096	685.127898799	2541.78471976	376.0	7.38924770248	0.477127795472	0.090916119564	1788.6275833	559.868142346	2729.60348876	381.107763119	1.43036967775	0.0196749611794
1480.65682096	685.127898799	2541.78471976	376.0	-11.6357350119	-0.414634526952	-0.0790081034589	1115.92777353	715.660306071	2246.02938519	414.441305591	-2.86475685176	-0.0394051836555
1480.65682096	685.127898799	2541.78471976	376.0	-7.71708557282	-0.291828963142	-0.0556076530378	1196.5918966	709.328818395	2345.63301785	439.712302858	-1.9719959275	-0.0271251159216
1480.65682096	685.127898799	2541.78471976	376.0	-6.00106705321	0.0779592543843	0.0148550408507	1461.60753068	634.673291762	2389.25051437	292.969691932	-1.36691033441	-0.0188020678736
1480.65682096	685.127898799	2541.78471976	376.0	4.54902188579	0.287976353018	0.0548735428769	1631.1322213	692.970425412	2657.41106295	333.308416233	1.06828278307	0.0146943986668
1480.65682096	685.127898799	2541.78471976	376.0	2.14514851625	0.363801855479	0.0693219999007	1682.75847269	526.731769134	2596.30977696	386.819535137	-0.134115567598	-0.0018447808473
1480.65682096	685.127898799	2541.78471976	376.0	-16.5553870243	-0.309100931859	-0.0588988056133	1175.2742051	581.008781134	2120.98242208	364.69943584	-4.22952580519	-0.0581777964951
1480.65682096	685.127898799	2541.78471976	376.0	-10.8096923336	-0.141629606489	-0.0269873487975	1293.71704632	561.194050582	2267.02561177	412.114514863	-2.76165027241	-0.0379869363467
1480.65682096	685.127898799	2541.78471976	376.0	13.7013300777	0.470783700326	0.0897072599706	1792.27846501	651.066787806	2890.04303407	446.697781254	3.44000915741	0.0473178701156
1480.65682096	685.127898799	2541.78471976	376.0	-14.0054037937	-0.348798863387	-0.0664631980538	1144.18513906	587.761413628	2185.79750619	453.8509535	-4.18314913773	-0.0575398780981
1480.65682096	685.127898799	2541.78471976	376.0	-15.9002019362	-0.309604345896	-0.0589947305442	1182.60529249	630.05960818	2137.63581653	324.970915855	-3.64625493073	-0.0501548133525
1480.65682096	685.127898799	2541.78471976	376.0	-2.20317413443	0.180913959572	0.0344729343696	1537.66121631	614.134517695	2485.78477626	333.989042247	-0.744832170728	-0.0102452843291
1480.65682096	685.127898799	2541.78471976	376.0	15.8306734399	0.509608824464	0.0971053400275	1840.18769887	787.294648098	2944.16635829	316.684011316	6.42539117648	0.0883822720287
1480.65682096	685.127898799	2541.78471976	376.0	-1.09079061981	0.148096817626	0.0282196679927	1510.35164826	571.988198379	2514.05917046	431.719323813	-0.65868708136	-0.00906034499808
1480.65682096	685.127898799	2541.78471976	376.0	-8.20344469244	0.0684769758428	0.0130482042383	1452.98917758	537.817293229	2333.27081607	342.464345263	-1.82090626589	-0.0250468537262
1480.65682096	685.127898799	2541.78471976	376.0	-4.80035540263	-0.0423495473198	-0.00806965459599	1371.15911066	681.751601453	2419.77001964	366.859307524	-1.13674474549	-0.0156361037893
1480.65682096	685.127898799	2541.78471976	376.0	-5.1834090581	0.152450480506	0.0290492531451	1516.22452278	517.429552283	2410.03362035	376.379545289	-1.30102800681	-0.0178958460359
1480.65682096	685.127898799	2541.78471976	376.0	9.37665354867	0.471909709779	0.0899218196987	1799.56571196	649.329140057	2780.11906688	331.224214861	3.04102719085	0.0418298100529
1480.65682096	685.127898799	2541.78471976	376.0	-7.33600306028	0.000242066823934	4.61255380972e-05	1401.13225325	583.9256333	2355.31931493	370.261428381	-1.68087865955	-0.0231207518507
1480.65682096	685.127898799	2541.78471976	376.0	6.06060021245	0.124034576272	0.0236346372469	1497.11289957	793.295846599	2695.83212988	405.423383714	1.02780461787	0.0141376151014
1480.65682096	685.127898799	2541.78471976	376.0	-2.58849072627	-0.0674844324036	-0.0128590762964	1351.57414926	695.293459848	2475.990858	429.123248899	-0.859269444004	-0.0118193871252
1480.65682096	685.127898799	2541.78471976	376.0	-11.9694563727	-0.302762887436	-0.0576910989779	1195.91527599	759.51512257	2237.54690664	282.116508075	-2.39348416945	-0.0329227533625
1480.65682096	685.127898799	2541.78471976	376.0	-2.3615164882	-0.202573340311	-0.0386001029555	1261.17860326	828.74925741	2481.7600545	391.832193831	-0.692391237543	-0.00952395099784
1480.65682096	685.127898799	2541.78471976	376.0	12.3903190501	0.386387982076	0.0736257587797	1720.98053736	711.860818497	2856.7199561	423.878600242	3.31225362145	0.0455605725096
1480.65682096	685.127898799	2541.78471976	376.0	-10.0392012144	-0.121122206025	-0.0230796886481	1306.97472988	545.922984585	2286.6098373	433.712122837	-2.70686507851	-0.0372333573385
1480.65682096	685.127898799	2541.78471976	376.0	-21.5404116371	-0.36188328208	-0.0689564180792	1135.35667182	555.160488807	1994.27382819	303.756667566	-5.60947757648	-0.0771592513959
1480.65682096	685.127898799	2541.78471976	376.0	-3.12857169149	-0.184314655368	-0.0351209328065	1273.26200146	803.285728103	2462.26316255	385.715432989	-0.820340553304	-0.0112839140757
1480.65682096	685.127898799	2541.78471976	376.0	-12.5567176455	-0.173529495853	-0.0330658338134	1280.66847588	653.266382469	2222.61998934	288.685130988	-2.59997438646	-0.0357630589609
1480.65682096	685.127898799	2541.78471976	376.0	-0.485645155602	0.0423156626638	0.00806319791612	1430.90480309	696.039828384	2529.4406654	402.496033922	-0.467041224729	-0.00642422592475
1480.65682096	685.127898799	2541.78471976	376.0	10.572182771	0.424623763858	0.0809115403692	1752.68266408	666.354643874	2810.50684597	391.469538019	2.8571563776	0.0393006379312
1480.65682096	685.127898799	2541.78471976	376.0	-0.16684611018	-0.0891274775898	-0.0169831321627	1337.00425282	774.848571118	2537.54385082	425.691026881	-0.416684778203	-0.00573156503718
1480.65682096	685.127898799	2541.78471976	376.0	9.80791580084	0.47084418452	0.0897187851602	1792.66269821	624.930856584	2791.08082491	373.487270109	2.66270473564	0.0366259248369
1480.65682096	685.127898799	2541.78471976	376.0	-11.4382158609	-0.187851201913	-0.0357948174377	1271.32708386	684.155844444	2251.04989679	295.566968485	-2.34068087582	-0.032196435706
1480.65682096	685.127898799	2541.78471976	376.0	3.20717455431	0.240607443928	0.0458474550167	1589.12499023	701.404737797	2623.30419251	332.774464484	0.550843729632	0.00757694263593
1480.65682096	685.127898799	2541.78471976	376.0	9.67554766979	0.424886218915	0.0809615508604	1761.99880906	705.414144873	2787.71631198	320.303358046	3.42488837596	0.047109881375
1480.65682096	685.127898799	2541.78471976	376.0	-3.56438238105	0.112295099722	0.0213976943068	1483.95381396	560.306811249	2451.18579304	406.925167828	-1.04594900634	-0.0143871940349
1480.65682096	685.127898799	2541.78471976	376.0	1.75936986513	-0.00768455357579	-0.00146428231246	1398.79832089	847.541120871	2586.50411415	340.164672392	0.0911083062342	0.00125320916416
1480.65682096	685.127898799	2541.78471976	376.0	15.4661818009	0.317014150578	0.0604066597899	1671.19016795	840.426527344	2934.9017655	423.285070211	4.89443157753	0.0673236805713
1480.65682096	685.127898799	2541.78471976	376.0	-2.92325260582	0.261280710896	0.0497867208262	1602.65111587	526.457379515	2467.4819317	338.37343632	-0.87627639846	-0.012053320474
1480.65682096	685.127898799	2541.78471976	376.0	8.78853671391	0.472761144364	0.0900840595206	1788.02019801	587.286176218	2765.17040304	389.864028815	1.95647513536	0.0269116249705
1480.65682096	685.127898799	2541.78471976	376.0	8.41239764691	0.352517831455	0.0671718428839	1699.96264833	745.758692877	2755.60975771	309.888416498	3.07195279147	0.0422551965814
1480.65682096	685.127898799	2541.78471976	376.0	18.5784825043	0.476011077551	0.090703330326	1806.88777765	755.909454455	3014.00974921	451.212517103	5.74022989841	0.078957770267
1480.65682096	685.127898799	2541.78471976	376.0	10.9591479456	0.353171320601	0.0672963644439	1699.70682881	762.630331509	2820.34266765	358.005507333	3.63923956468	0.0500583158828
1480.65682096	685.127898799	2541.78471976	376.0	0.258427733859	0.0118893142135	0.00226549432422	1408.27798512	718.739303094	2548.35339641	421.33610819	-0.367347519132	-0.00505292323427
1480.65682096	685.127898799	2541.78471976	376.0	11.9346472497	0.396546008375	0.0755613583031	1723.13689087	669.151790973	2845.1377599	452.849078063	2.65411774982	0.0365078094885
1480.65682096	685.127898799	2541.78471976	376.0	-11.2643857721	-0.0585657588356	-0.0111596339245	1355.68187218	533.468341239	2255.46828343	366.318070002	-2.63326009837	-0.0362209091936
1480.65682096	685.127898799	2541.78471976	376.0	-15.9612600261	-0.376691837552	-0.0717781702652	1122.21426131	576.508883605	2136.08385133	437.360706417	-4.77527498553	-0.0656846627996
1480.65682096	685.127898799	2541.78471976	376.0	-7.29927053173	-0.0880144688635	-0.0167710497072	1334.00705703	587.070477833	2356.25297673	435.175441861	-1.94055300104	-0.0266926134943
1480.65682096	685.127898799	2541.78471976	376.0	-0.562616377378	0.159910164839	0.0304706868976	1518.91901105	548.193779225	2527.48422264	460.371432365	-0.652708730539	-0.00897811183685
1480.65682096	685.127898799	2541.78471976	376.0	-1.48195527364	-0.0043522037161	-0.000829307110538	1398.6291295	764.028951863	2504.11660706	341.458525696	-0.590370502746	-0.00812063965262
1480.65682096	685.127898799	2541.78471976	376.0	-1.9725517354	-0.149392628693	-0.0284665832114	1294.87970146	753.532558552	2491.64670116	443.234441145	-0.758312397516	-0.010430706981
1480.65682096	685.127898799	2541.78471976	376.0	-11.2973306232	-0.395848815221	-0.075428508998	1128.80679018	720.222370135	2254.63089624	405.601735916	-2.70201439736	-0.0371666354519
1480.65682096	685.127898799	2541.78471976	376.0	8.16430059823	0.370748693362	0.0706457113875	1711.08692728	708.935949586	2749.30366484	329.280787968	2.66709902541	0.0366863689877
1480.65682096	685.127898799	2541.78471976	376.0	-4.24521812505	-0.229254414356	-0.0436841490769	1242.1553191	784.341118212	2433.88041413	407.383976824	-1.05869065371	-0.0145624574101
1480.65682096	685.127898799	2541.78471976	376.0	2.0621423976	0.149630241465	0.0285118600353	1510.08803176	708.779535612	2594.19994012	375.332372746	-0.1088589489	-0.0014973720619
1480.65682096	685.127898799	2541.78471976	376.0	3.52924861914	0.350794071735	0.0668433825715	1670.22979527	555.418611338	2631.49062188	405.842215267	0.0549243941468	0.000755493729667
1480.65682096	685.127898799	2541.78471976	376.0	-2.92792971814	-0.33627909366	-0.0640775712004	1172.50173661	854.157591269	2467.36304957	440.703721696	-0.865732184549	-0.0119082831437
1480.65682096	685.127898799	2541.78471976	376.0	-14.5903189871	-0.214793886903	-0.0409287132055	1241.33405954	560.642397951	2170.93022118	368.953763685	-3.61289621679	-0.0496959589655
1480.65682096	685.127898799	2541.78471976	376.0	-4.69654560477	-0.260521733537	-0.049642098616	1220.25368307	770.167740702	2422.40864122	431.987217444	-1.22401813181	-0.0168365630236
1480.65682096	685.127898799	2541.78471976	376.0	-7.48002224139	-0.295220115161	-0.0562538329194	1197.23924768	753.173957604	2351.65865739	401.245452107	-1.70389803094	-0.0234373869456
1480.65682096	685.127898799	2541.78471976	376.0	18.2330119059	0.507349918699	0.0966749082886	1836.66811507	760.967146301	3005.22863033	407.59336896	6.21853174598	0.0855368878401
1480.65682096	685.127898799	2541.78471976	376.0	11.8764945208	0.420463442876	0.0801187962797	1752.69028345	697.113622868	2843.65964273	393.855736413	3.45170977252	0.0474788139274
1480.65682096	685.127898799	2541.78471976	376.0	-3.70362175418	0.141414408922	0.0269463431635	1507.67325658	590.689099502	2447.64662793	349.284271843	-0.976955148437	-0.0134381726057
1480.65682096	685.127898799	2541.78471976	376.0	2.80707384888	0.335342778225	0.0638991574361	1657.74918346	575.41447588	2613.13449392	379.970834575	-0.0397860574265	-0.000547263513432
1480.65682096	685.127898799	2541.78471976	376.0	7.59293620772	0.480265838385	0.0915140698142	1788.65601353	546.795976315	2734.78081206	399.328822217	1.28018896879	0.0176092017716
1480.65682096	685.127898799	2541.78471976	376.0	-15.730248937	-0.421889205052	-0.0803904735237	1116.50400015	740.587457728	2141.95565589	284.864198017	-3.29874146355	-0.0453747106402
1480.65682096	685.127898799	2541.78471976	376.0	-7.66079098584	-0.351121838247	-0.0669058380806	1160.92374811	775.20629673	2347.06390506	410.933860221	-1.76619623777	-0.024294308635
1480.65682096	685.127898799	2541.78471976	376.0	16.621714811	0.443685366987	0.0845437055996	1778.3737406	755.647641005	2964.27292698	430.251545378	5.16478912276	0.0710424913723
1480.65682096	685.127898799	2541.78471976	376.0	12.8060078619	0.336711009947	0.0641598723223	1682.37085929	767.638180362	2867.2858708	417.276831149	3.68441441541	0.0506797031005
1480.65682096	685.127898799	2541.78471976	376.0	-0.999337132799	-0.158541096075	-0.0302098125143	1289.26326797	789.471158658	2516.38372122	437.649294584	-0.562980341928	-0.00774388365788
1480.65682096	685.127898799	2541.78471976	376.0	5.14584878802	0.251584189468	0.0479390604932	1587.5913223	651.795271498	2672.58111795	433.194524158	0.29023673544	0.00399225220687
1480.65682096	685.127898799	2541.78471976	376.0	-16.603738483	-0.399955717105	-0.0762110741436	1124.95623825	672.548059932	2119.75343209	322.249133905	-3.80307508048	-0.0523118993188
1480.65682096	685.127898799	2541.78471976	376.0	-0.1414654851	0.262571865439	0.0500327487499	1600.77581608	621.829454586	2538.18897167	315.583701009	-0.495343537763	-0.00681352871751
1480.65682096	685.127898799	2541.78471976	376.0	4.9752157428	0.415666283609	0.0792047034315	1727.63200622	555.898689539	2668.24399328	384.71329752	0.473314983335	0.00651052246678
1480.65682096	685.127898799	2541.78471976	376.0	10.5476627301	0.242564913044	0.0462204483697	1602.32212128	801.626797378	2809.88359932	405.934680661	2.90650563662	0.0399794447953
1480.65682096	685.127898799	2541.78471976	376.0	-2.1994171383	-0.200174207599	-0.0381429511431	1263.04284355	837.434351566	2485.88027101	385.403075897	-0.657880718603	-0.00904925335079
1480.65682096	685.127898799	2541.78471976	376.0	-16.569073932	-0.2766086951	-0.0527074495236	1203.83759113	603.532755148	2120.63453035	313.26418407	-3.81393248843	-0.0524612446826
1480.65682096	685.127898799	2541.78471976	376.0	8.22676378947	0.407767782034	0.0776996535888	1741.28271951	675.753128461	2750.89134469	333.855496717	2.57287074751	0.0353902441199
1480.65682096	685.127898799	2541.78471976	376.0	-5.33064623762	0.148938918098	0.0283801292108	1515.33663844	590.123242172	2406.29116822	300.831287607	-1.26462073297	-0.0173950582252
1480.65682096	685.127898799	2541.78471976	376.0	1.44258494519	0.114377260499	0.0217944475036	1487.96307228	761.932772497	2578.45212346	328.556278684	0.00315937660855	4.34577250145e-05
1480.65682096	685.127898799	2541.78471976	376.0	-4.39767966689	0.175977109047	0.0335322235226	1534.86304803	536.148087772	2430.00516996	358.994034152	-1.12150890217	-0.0154265323544
1480.65682096	685.127898799	2541.78471976	376.0	-8.7669202653	0.0799570283651	0.0152357142464	1463.08687396	543.884222195	2318.94848006	311.977383898	-1.88796046368	-0.0259691948236
1480.65682096	685.127898799	2541.78471976	376.0	-16.6062878811	-0.278406290708	-0.0530499791746	1196.99524974	572.198420574	2119.68863188	350.49496156	-4.13440802828	-0.0568694364275
1480.65682096	685.127898799	2541.78471976	376.0	-14.1617119722	-0.117918641852	-0.0224692534016	1315.91215419	561.424508619	2181.82448879	304.487825978	-3.10770592493	-0.0427469865877
1480.65682096	685.127898799	2541.78471976	376.0	1.37919242188	0.222016118955	0.0423049007155	1573.48936637	697.503872438	2576.84082199	305.84758318	0.0863199427421	0.00118734446688
1480.65682096	685.127898799	2541.78471976	376.0	-9.4861777453	-0.319026817726	-0.0607901710606	1173.81680096	657.826560313	2300.66650334	469.023142063	-2.70403901552	-0.037194484395
1480.65682096	685.127898799	2541.78471976	376.0	-3.40097716512	-0.0324287588278	-0.00617926044738	1377.49613347	686.150721876	2455.33920185	391.692346509	-0.927272806336	-0.0127547841312
1480.65682096	685.127898799	2541.78471976	376.0	2.18824715662	0.220533714333	0.0420224303225	1565.12571011	630.181736002	2597.40525161	402.097805502	-0.104966091903	-0.00144382519811
1480.65682096	685.127898799	2541.78471976	376.0	17.0376858051	0.370261079914	0.0705527972398	1717.02541968	831.582703551	2974.84601415	426.237890922	5.54651639588	0.0762932103973
1480.65682096	685.127898799	2541.78471976	376.0	10.9767566779	0.420974444314	0.0802161669806	1765.02321906	768.677445829	2820.79024372	287.089578833	4.53171884249	0.0623345095253
1480.65682096	685.127898799	2541.78471976	376.0	-6.98662961536	-0.380798074589	-0.072560608725	1144.80816547	845.942727198	2364.19963577	373.448743096	-1.45654978092	-0.0200350726399
1480.65682096	685.127898799	2541.78471976	376.0	11.031118938	0.494697142078	0.0942639371338	1826.27260993	685.598952718	2822.17201534	310.300452695	4.10062210053	0.056404705647
1480.65682096	685.127898799	2541.78471976	376.0	-16.6376180971	-0.378777530457	-0.0721755965048	1138.55250101	663.205401225	2118.89228523	317.134382994	-3.79246765848	-0.0521659925513
1480.65682096	685.127898799	2541.78471976	376.0	-17.6260606959	-0.300149843922	-0.057193186723	1185.11754181	589.138971478	2093.76820229	319.511689003	-4.22231421051	-0.0580785998694
1480.65682096	685.127898799	2541.78471976	376.0	3.52886192052	0.409109781944	0.0779553700351	1723.8096741	558.935002411	2631.48079283	348.736116325	0.285176676603	0.00392265029716
1480.65682096	685.127898799	2541.78471976	376.0	-9.38248795991	-0.425358720373	-0.0810515854369	1115.90413778	828.706037945	2303.30207446	358.691898734	-1.9186145268	-0.0263908463109
1480.65682096	685.127898799	2541.78471976	376.0	2.32351131115	0.28582048084	0.0544627440625	1617.46754639	594.79631892	2600.84337522	388.579509919	-0.0950679506321	-0.0013076746992
1480.65682096	685.127898799	2541.78471976	376.0	-5.39106930764	-0.0309617481577	-0.00589972335321	1380.57159083	694.776347406	2404.75534386	329.407405624	-1.21125638391	-0.0166610231624
1480.65682096	685.127898799	2541.78471976	376.0	-11.6795164775	-0.165169626294	-0.0314728708639	1279.0527608	581.782775908	2244.91655459	384.081017883	-2.80649660584	-0.0386038047571
1480.65682096	685.127898799	2541.78471976	376.0	-6.27010004514	0.121624179277	0.023175339039	1493.70139919	551.960325422	2382.41227489	336.750550286	-1.42864809	-0.0196512804677
1480.65682096	685.127898799	2541.78471976	376.0	6.79068140676	0.158414058662	0.0301856056901	1538.5271854	848.225146789	2714.38922212	327.636889927	2.3016274948	0.0316592502724
1480.65682096	685.127898799	2541.78471976	376.0	-6.36622717019	-0.350338850678	-0.0667566407541	1163.46551565	822.465274356	2379.96893032	394.038140312	-1.40231754302	-0.0192890996289
1480.65682096	685.127898799	2541.78471976	376.0	20.9754827471	0.470774831305	0.0897055699894	1800.90886557	847.590085593	3074.93633512	426.437383951	7.36935566464	0.101366652884
1480.65682096	685.127898799	2541.78471976	376.0	-12.322905955	-0.2978037502	-0.0567461414254	1186.91036739	625.376487072	2228.56297916	416.276124701	-3.18641386808	-0.0438296267962
1480.65682096	685.127898799	2541.78471976	376.0	-11.9355413004	-0.159989680047	-0.0304858384236	1282.45770777	575.086806054	2238.40895476	380.864440933	-2.86573291516	-0.0394186095621
1480.65682096	685.127898799	2541.78471976	376.0	10.1611355004	0.358829672891	0.0683745565722	1686.29628252	662.583710313	2800.05890926	451.178916423	1.93195360337	0.0265743274191
1480.65682096	685.127898799	2541.78471976	376.0	-12.9035925688	-0.294973746105	-0.0562068875962	1196.5201254	687.297760819	2213.80317554	329.985289323	-2.7658476165	-0.0380446714786
1480.65682096	685.127898799	2541.78471976	376.0	6.5909694206	0.303397939491	0.0578121073725	1638.84439876	674.471860509	2709.31297337	395.996714101	1.1748275643	0.0161599389862
1480.65682096	685.127898799	2541.78471976	376.0	15.0219976881	0.325992022695	0.0621173823733	1679.04038836	833.074688096	2923.61156159	411.49648514	4.84933736282	0.0667034025147
1480.65682096	685.127898799	2541.78471976	376.0	0.568635772237	0.204337422271	0.0389362466217	1553.66993453	631.081748402	2556.23821693	371.486533989	-0.326168603239	-0.0044865007323
1480.65682096	685.127898799	2541.78471976	376.0	-5.48972425546	-0.0542650352084	-0.0103401362821	1362.46050854	669.638876994	2402.24774747	370.148361943	-1.27118198491	-0.0174853092835
1480.65682096	685.127898799	2541.78471976	376.0	10.4756878771	0.44477711016	0.0847517359298	1776.15161597	680.885495606	2808.0541535	351.017041927	3.34987066401	0.0460780008804
1480.65682096	685.127898799	2541.78471976	376.0	-8.18358371883	-0.211251816257	-0.0402537759635	1254.54959693	729.210377963	2333.77563926	350.015664364	-1.71921197897	-0.0236480327231
1480.65682096	685.127898799	2541.78471976	376.0	5.46391901607	0.118279780223	0.0225380678778	1491.07918233	785.682978622	2680.66577841	403.903617449	0.803858106982	0.0110571954193
1480.65682096	685.127898799	2541.78471976	376.0	-0.721761749948	0.0382709834255	0.0072924892198	1428.2449786	705.642350632	2523.43908988	389.551760648	-0.489425527378	-0.00673212554853
1480.65682096	685.127898799	2541.78471976	376.0	-7.37300449078	-0.131635745699	-0.0250830308115	1301.51969097	590.505788444	2354.37881822	462.353338813	-2.12089376322	-0.0291732292052
1480.65682096	685.127898799	2541.78471976	376.0	6.79441158457	0.1469260421	0.027996578144	1519.26848149	804.414961481	2714.48403521	390.800592234	1.50688963611	0.020727505311
1480.65682096	685.127898799	2541.78471976	376.0	-6.71177628589	-0.0511577137035	-0.00974803995875	1362.99248883	612.180265504	2371.1858157	396.013061363	-1.61250385653	-0.0221802456194
1480.65682096	685.127898799	2541.78471976	376.0	-13.0924794422	-0.295227971884	-0.0562553300084	1189.0052499	622.157217105	2209.00207786	397.839610848	-3.28670675483	-0.0452091713181
1480.65682096	685.127898799	2541.78471976	376.0	-13.1357768417	-0.327394873375	-0.0623846938596	1167.2551848	632.454412842	2207.90155117	408.191953525	-3.37286019601	-0.0463942255297
1480.65682096	685.127898799	2541.78471976	376.0	2.34945779863	0.237401924439	0.0452366471873	1589.61384986	709.937410688	2601.50287908	301.95161853	0.51814991689	0.00712723407001
1480.65682096	685.127898799	2541.78471976	376.0	-10.4200187351	-0.37897432867	-0.0722130961643	1138.79389783	711.507622273	2276.93027575	426.628755643	-2.60372262239	-0.035814616539
1480.65682096	685.127898799	2541.78471976	376.0	-3.10188827105	0.192463547417	0.0366736942486	1547.11394375	552.921151024	2462.94139766	362.906302884	-0.898887703929	-0.0123643425575
1480.65682096	685.127898799	2541.78471976	376.0	7.5426669075	0.0907963713889	0.0173011378409	1470.26335646	813.994410439	2733.50307467	449.245307778	1.12735272121	0.0155069150098
1480.65682096	685.127898799	2541.78471976	376.0	8.41334444783	0.403578262429	0.0769013457372	1725.660015	626.2632755	2755.63382335	403.710532856	1.72504438615	0.0237282584064
1480.65682096	685.127898799	2541.78471976	376.0	0.0542982704707	-0.0552280811661	-0.0105236435149	1361.80925588	809.427768203	2543.1648649	371.927840817	-0.344338853588	-0.0047364354001
1480.65682096	685.127898799	2541.78471976	376.0	11.2247094515	0.293324967741	0.0558927148897	1651.95232511	821.333195823	2827.09266943	353.807148501	3.90692323594	0.0537403471244
1480.65682096	685.127898799	2541.78471976	376.0	4.46514853685	0.165129968626	0.0314653141437	1534.06981985	780.841103443	2655.27918298	340.36825969	1.09060455388	0.0150014381552
1480.65682096	685.127898799	2541.78471976	376.0	3.53432007068	0.362394421934	0.0690538151551	1693.82833551	634.832998643	2631.61952726	302.95819311	0.854475586534	0.0117534468574
1480.65682096	685.127898799	2541.78471976	376.0	-17.7492202097	-0.293198545072	-0.0558686252043	1189.41038039	583.056910099	2090.63775259	318.170462104	-4.26233072732	-0.0586290333882
1480.65682096	685.127898799	2541.78471976	376.0	-4.69733678899	-0.17827479883	-0.0339700455087	1274.68544479	719.323055122	2422.38853102	428.380031107	-1.24279930295	-0.0170949010035
1480.65682096	685.127898799	2541.78471976	376.0	-7.35496754435	0.155121303378	0.0295581751863	1520.98684709	523.91815162	2354.83727857	309.932279863	-1.62809542849	-0.0223947101581
1480.65682096	685.127898799	2541.78471976	376.0	-15.495532673	-0.325402628085	-0.0620050739491	1172.46248332	642.621523162	2147.92163803	332.837631547	-3.55577221077	-0.0489102092266
1480.65682096	685.127898799	2541.78471976	376.0	1.1813863392	0.108222170127	0.0206216025394	1478.68095987	643.531092795	2571.81301721	449.600964541	-0.297589954868	-0.00409339690327
1480.65682096	685.127898799	2541.78471976	376.0	-17.3106727181	-0.297987064633	-0.0567810717669	1181.92968598	567.771875785	2101.78468572	352.083123958	-4.40698677771	-0.0606188002436
1480.65682096	685.127898799	2541.78471976	376.0	-0.995812034485	0.0664137302888	0.0126550553142	1450.66693374	763.969166212	2516.47332163	301.837221678	-0.590256327361	-0.00811906915214
1480.65682096	685.127898799	2541.78471976	376.0	-1.44378383957	0.114221853462	0.0217648348822	1486.28075284	723.152211732	2505.08684273	295.653878165	-0.691395409751	-0.00951025322904
1480.65682096	685.127898799	2541.78471976	376.0	-3.98589820807	-0.0397752416379	-0.00757912378771	1370.17726335	627.544382359	2440.47176816	442.750122448	-1.20528065062	-0.0165788260057
1480.65682096	685.127898799	2541.78471976	376.0	-9.72499198431	-0.283895672043	-0.0540959740935	1208.34921962	780.673380226	2294.5963595	305.573759658	-1.93754888817	-0.0266512914466
1480.65682096	685.127898799	2541.78471976	376.0	-12.6913957958	-0.168552351766	-0.0321174450774	1273.74496657	552.884803268	2219.19676069	392.566990852	-3.19514029839	-0.0439496602255
1480.65682096	685.127898799	2541.78471976	376.0	7.93264236757	0.523092153203	0.0996745718755	1844.12751595	592.165649341	2743.41541133	307.122246038	2.55968315517	0.035208846701
1480.65682096	685.127898799	2541.78471976	376.0	3.75702585865	0.486371115615	0.0926774229449	1797.62094205	527.754212163	2637.28022895	311.905074731	0.637498843166	0.00876889743006
1480.65682096	685.127898799	2541.78471976	376.0	4.96907812446	0.191381501353	0.0364675116907	1540.19758288	659.302735988	2668.08798824	468.587669363	0.224145083066	0.00308315107381
1480.65682096	685.127898799	2541.78471976	376.0	-13.5323556961	-0.362015396063	-0.0689815922376	1135.78353184	595.98862592	2197.82137045	466.049212693	-4.12847642112	-0.0567878462327
1480.65682096	685.127898799	2541.78471976	376.0	1.23555287451	0.0301251350188	0.00574030773986	1422.05644961	786.239982941	2573.18981392	364.893381368	-0.202539700565	-0.00278596561988
1480.65682096	685.127898799	2541.78471976	376.0	13.2117495309	0.358951914426	0.0683978495476	1706.73844918	792.349597775	2877.59895054	378.510903588	4.42368189445	0.0608484442152
1480.65682096	685.127898799	2541.78471976	376.0	3.1105606397	0.244686296325	0.0466246753668	1583.66779538	611.240456418	2620.84847479	425.940222998	0.00389287769886	5.354714854e-05
1480.65682096	685.127898799	2541.78471976	376.0	3.83469400248	0.30964776159	0.0590030033517	1636.05694818	559.931666507	2639.25438596	443.265771268	0.0746891488996	0.00102736105777
1480.65682096	685.127898799	2541.78471976	376.0	8.13553825088	0.430375755695	0.0820075753993	1767.65220663	691.520167367	2748.57258789	289.40021389	3.07330965002	0.0422738603854
1480.65682096	685.127898799	2541.78471976	376.0	-8.31579383835	-0.0775577080442	-0.0147785266852	1347.18997251	656.492864438	2330.41514265	326.732305693	-1.75246697517	-0.0241054604563
1480.65682096	685.127898799	2541.78471976	376.0	16.1940558248	0.441324129584	0.0840937746921	1780.31670984	805.733124022	2953.40275622	367.352922354	5.9443885602	0.0817660049546
1480.65682096	685.127898799	2541.78471976	376.0	-4.86231783565	0.081881924408	0.0156025008399	1462.48877734	600.507709374	2418.19506798	355.198581273	-1.17154408119	-0.0161147741566
1480.65682096	685.127898799	2541.78471976	376.0	-3.83849573703	-0.216861344807	-0.0413226647879	1250.06858017	776.624984998	2444.21842164	417.524856475	-1.01361601286	-0.0139424485951
1480.65682096	685.127898799	2541.78471976	376.0	0.0619924214451	-0.23889480102	-0.0455211129992	1236.08454881	855.7246788	2543.36043365	451.551206044	-0.390048458666	-0.0053651782485
1480.65682096	685.127898799	2541.78471976	376.0	-13.5718425286	-0.258307401842	-0.0492201604121	1222.71699123	681.611980196	2196.81770017	292.48872875	-2.82268513486	-0.0388264805345
1480.65682096	685.127898799	2541.78471976	376.0	3.41239773465	0.0165334714986	0.00315043283128	1416.60515134	844.436239501	2628.52052395	367.47913311	0.447831266546	0.00615998991123
1480.65682096	685.127898799	2541.78471976	376.0	4.81512404842	0.363117058331	0.0691915126392	1679.4336687	555.720148892	2664.17480706	429.02098946	0.214809719226	0.00295474166749
1480.65682096	685.127898799	2541.78471976	376.0	-19.1694769498	-0.336722332138	-0.0641620297518	1159.68668406	589.074154776	2054.53788379	305.777044947	-4.66327427452	-0.0641440753029
1480.65682096	685.127898799	2541.78471976	376.0	-16.2568908132	-0.199865878025	-0.0380841993188	1251.76816784	541.282843477	2128.56955316	335.518541841	-3.93308402342	-0.0541001928943
1480.65682096	685.127898799	2541.78471976	376.0	-1.23426205753	0.115586600074	0.0220248856848	1486.50599873	671.504106838	2510.41243538	352.402329812	-0.574806225489	-0.00790655055693
1480.65682096	685.127898799	2541.78471976	376.0	14.6317777536	0.392211728586	0.0747354665751	1734.38105406	776.794302231	2913.69301092	402.517654634	4.70452038737	0.0647114221096
1480.65682096	685.127898799	2541.78471976	376.0	12.7658220332	0.28031300074	0.0534133004459	1633.25961928	791.864724748	2866.26443355	441.140089518	3.38583290699	0.0465726672213
1480.65682096	685.127898799	2541.78471976	376.0	15.0314715684	0.455573122555	0.0868089029258	1793.70382064	805.744107088	2923.85236723	324.404439509	5.99061002702	0.0824017885423
1480.65682096	685.127898799	2541.78471976	376.0	-8.36461939207	-0.406867709351	-0.0775281458367	1124.69497383	781.865571609	2329.17410218	422.613556741	-1.97859062903	-0.0272158270843
1480.65682096	685.127898799	2541.78471976	376.0	11.1078089859	0.334045790208	0.0636520179513	1687.47103241	803.153048857	2824.12131126	333.497229992	4.084985793	0.0561896257634
1480.65682096	685.127898799	2541.78471976	376.0	19.0421667532	0.49252490737	0.0938500204592	1821.30621357	748.377294375	3025.7956046	456.112096658	5.86091687244	0.0806178386856
1480.65682096	685.127898799	2541.78471976	376.0	1.81410467936	0.0128831251156	0.00245486377965	1409.20138239	794.382669934	2587.8953553	384.311302976	-0.11324111364	-0.00155764943108
1480.65682096	685.127898799	2541.78471976	376.0	-2.8433833938	-0.21927323623	-0.0417822477573	1250.2249611	832.989625392	2469.51203513	386.297448632	-0.761001745753	-0.0104676993914
1480.65682096	685.127898799	2541.78471976	376.0	0.797717600406	0.384589491118	0.073283058521	1701.71118584	517.196842894	2562.06098383	343.152955099	-0.34469725641	-0.00474136528762
1480.65682096	685.127898799	2541.78471976	376.0	-0.159846926737	0.353948760627	0.0674445046927	1676.57640406	538.659609631	2537.721755	322.48574131	-0.499355816646	-0.00686871824823
1480.65682096	685.127898799	2541.78471976	376.0	-15.4803933679	-0.222054063119	-0.0423121309296	1236.62894976	559.529744675	2148.30644657	352.147752135	-3.77812699652	-0.0519687344776
1480.65682096	685.127898799	2541.78471976	376.0	-11.5754475112	-0.00627271081873	-0.00119525739686	1398.3188618	544.709644003	2247.56176367	304.533257872	-2.47679074994	-0.0340686485549
1480.65682096	685.127898799	2541.78471976	376.0	-20.3116044873	-0.239951949212	-0.0457225512981	1222.15484883	521.232605345	2025.50746056	282.120006386	-4.99050551977	-0.0686451928441
1480.65682096	685.127898799	2541.78471976	376.0	2.81953728179	0.464404316514	0.0884916761649	1775.64382828	526.727436741	2613.45128755	311.080022526	0.285129169554	0.00392199683018
1480.65682096	685.127898799	2541.78471976	376.0	1.77392748748	0.280495910282	0.0534481536361	1613.93170034	558.102848491	2586.87413757	414.839588746	-0.188310736677	-0.0025902439708
1480.65682096	685.127898799	2541.78471976	376.0	9.55904747043	0.483648889134	0.0921587060088	1810.90515096	646.985610549	2784.75512771	326.864366199	3.16616113078	0.0435510471909
1480.65682096	685.127898799	2541.78471976	376.0	9.02523685821	0.246670606144	0.0470027831829	1592.14829377	724.200321555	2771.18681114	454.838195817	1.53683474279	0.0211394049902
1480.65682096	685.127898799	2541.78471976	376.0	-4.85785421061	-0.234093042692	-0.0446061438056	1238.45588898	769.144064261	2418.30852372	410.708570481	-1.18987116855	-0.0163668661424
1480.65682096	685.127898799	2541.78471976	376.0	13.9987593741	0.28754164619	0.054790710021	1640.02639636	799.719272812	2897.60304648	457.857377309	3.70507174903	0.0509638479922
1480.65682096	685.127898799	2541.78471976	376.0	-6.16278581891	0.00125279947725	0.000238719412586	1400.70744169	581.481757494	2385.1399715	402.950772316	-1.53877263951	-0.0211660610662
1480.65682096	685.127898799	2541.78471976	376.0	-13.5157707638	-0.27625635334	-0.0526403112309	1190.76964448	550.972491937	2198.24292372	456.500787305	-4.07861130962	-0.0561019437362
1480.65682096	685.127898799	2541.78471976	376.0	-7.39214783675	-0.233828184505	-0.0445556754011	1236.66344026	707.271109973	2353.89223558	409.95768535	-1.75177655745	-0.0240959636512
1480.65682096	685.127898799	2541.78471976	376.0	7.89304417805	0.326076898033	0.0621335552655	1650.02023492	630.357377431	2742.4089106	462.031298246	0.873096255447	0.0120095771038
1480.65682096	685.127898799	2541.78471976	376.0	4.66068456203	0.15519387703	0.0295720040072	1513.10982469	722.179995859	2660.24928779	424.959467242	0.270931345404	0.00372670351312
1480.65682096	685.127898799	2541.78471976	376.0	-5.72682388739	-0.159063197737	-0.0303092983492	1289.30737564	724.843232956	2396.22118526	382.070576663	-1.30924184142	-0.0180088286303
1480.65682096	685.127898799	2541.78471976	376.0	-10.8842127773	-0.427594746519	-0.0814776574923	1113.52771297	798.075897838	2265.13146252	353.527851705	-2.26329217388	-0.0311319418691
1480.65682096	685.127898799	2541.78471976	376.0	15.7764047532	0.41026699779	0.0781758761033	1752.91161409	853.548927941	2942.7869651	336.326423071	6.25928181328	0.0860974114618
1480.65682096	685.127898799	2541.78471976	376.0	0.166184040968	-0.102636590502	-0.0195572771536	1329.20932848	846.547823934	2546.00876032	370.251607902	-0.317530115223	-0.00436767696318
1480.65682096	685.127898799	2541.78471976	376.0	17.4749619644	0.507877930632	0.0967755203187	1836.80443702	805.000100406	2985.96063275	344.156095321	6.85216757748	0.0942526489337
1480.65682096	685.127898799	2541.78471976	376.0	0.542384798348	0.0727445796341	0.0138613909364	1457.05345371	784.272186463	2555.57097368	314.245333511	-0.181788869454	-0.00250053465549
1480.65682096	685.127898799	2541.78471976	376.0	-15.9849646395	-0.326582846647	-0.0622299631569	1153.3595263	548.782059111	2135.48133109	433.339745679	-4.77939896667	-0.0657413888126
1480.65682096	685.127898799	2541.78471976	376.0	5.55295949821	0.180994951549	0.0344883672921	1555.24198052	818.023196355	2682.92899578	309.663818905	1.93523700232	0.0266194910911
1480.65682096	685.127898799	2541.78471976	376.0	-12.5833967245	-0.328566337896	-0.0626079149955	1177.51241431	743.161015876	2221.94186459	301.268434401	-2.5592147763	-0.0352024040756
1480.65682096	685.127898799	2541.78471976	376.0	-4.92631991201	-0.0952337227194	-0.0181466697255	1331.39742985	659.098468004	2416.56827299	426.072375134	-1.31690396707	-0.0181142223806
1480.65682096	685.127898799	2541.78471976	376.0	11.5440830254	0.298182356688	0.0568182844298	1659.11342707	849.186445345	2835.21045813	326.910585717	4.43432806762	0.0609948840113
1480.65682096	685.127898799	2541.78471976	376.0	-15.2082339833	-0.202079863324	-0.0385060715176	1243.92239283	518.207540301	2155.22415222	393.094219092	-4.09012149662	-0.0562602681792
1480.65682096	685.127898799	2541.78471976	376.0	21.2504512081	0.500923972924	0.0954504521577	1828.50475668	811.927540976	3081.92544144	441.493143789	7.20635832773	0.0991245987308
1480.65682096	685.127898799	2541.78471976	376.0	-17.2155419786	-0.222003498683	-0.0423024959381	1241.93441007	576.22791118	2104.20270432	286.040383072	-3.89546164274	-0.0535826910968
1480.65682096	685.127898799	2541.78471976	376.0	16.7064184326	0.354244997248	0.0675009522195	1701.50799866	817.220746186	2966.42591069	447.697165847	5.06915027949	0.0697269639545
1480.65682096	685.127898799	2541.78471976	376.0	11.756590738	0.40964214211	0.0780568106154	1731.14196114	643.377245053	2840.6119467	466.092740504	2.35641821079	0.0324129052379
1480.65682096	685.127898799	2541.78471976	376.0	-5.24415324313	-0.211450372991	-0.040291610707	1252.54285681	734.114410304	2408.48963394	421.832366825	-1.32121557666	-0.0181735292526
1480.65682096	685.127898799	2541.78471976	376.0	-10.197620404	-0.153946952826	-0.0293344041207	1281.63589311	545.496048578	2282.58316255	455.451220854	-2.92896350664	-0.0402883563499
1480.65682096	685.127898799	2541.78471976	376.0	-2.96349846883	0.148463406892	0.0282895211304	1512.13269105	567.698711549	2466.4589685	386.627565907	-0.895256441341	-0.0123143939662
1480.65682096	685.127898799	2541.78471976	376.0	-9.88773473793	0.056769034878	0.0108172703655	1445.73911014	538.595399163	2290.45978906	306.12527975	-2.11335194538	-0.0290694903079
1480.65682096	685.127898799	2541.78471976	376.0	-20.8076477459	-0.336949185046	-0.0642052562968	1157.03920756	566.765138497	2012.89910881	289.094762757	-5.17060109852	-0.0711224360182
1480.65682096	685.127898799	2541.78471976	376.0	6.33179205988	0.509568422867	0.0970976415523	1829.00581351	574.897851726	2702.72524282	298.821577583	1.92622174704	0.0264954848286
1480.65682096	685.127898799	2541.78471976	376.0	4.62203059502	0.332650347342	0.0633861180148	1670.04786857	669.820199927	2659.26678716	319.398718668	1.20150656736	0.0165269128936
1480.65682096	685.127898799	2541.78471976	376.0	-5.35576919118	-0.0613307526154	-0.0116865001173	1357.97142937	689.502791483	2405.65259683	358.178375976	-1.22074054321	-0.0167914792738
1480.65682096	685.127898799	2541.78471976	376.0	-2.26576613874	-0.114044169395	-0.0217309773999	1318.95763375	725.010613564	2484.19382226	440.225574937	-0.816402120545	-0.0112297403101
1480.65682096	685.127898799	2541.78471976	376.0	8.18038148656	0.420009284795	0.0800322570113	1752.09958547	667.564339797	2749.7124064	330.04848113	2.57966645971	0.0354837202161
1480.65682096	685.127898799	2541.78471976	376.0	-0.184670738296	-0.036881009225	-0.00702763133098	1375.10310086	810.341963762	2537.09078715	351.645722522	-0.391249904675	-0.0053817043284
1480.65682096	685.127898799	2541.78471976	376.0	11.6000653769	0.506174666883	0.0964509654885	1828.59493593	635.552749471	2836.63340899	372.485723587	3.46561717442	0.0476701124404
1480.65682096	685.127898799	2541.78471976	376.0	7.09442983862	0.083770740028	0.0159624123529	1465.74819738	820.012371624	2722.10985335	436.349284338	1.1070293153	0.0152273633466
1480.65682096	685.127898799	2541.78471976	376.0	-15.4484050751	-0.298256006209	-0.0568323182563	1168.23340312	524.054308172	2149.11952011	456.831808819	-4.88338335114	-0.0671717104696
1480.65682096	685.127898799	2541.78471976	376.0	-16.2344871579	-0.386073027263	-0.0735657445242	1137.59636482	700.929027356	2129.13900584	290.61361367	-3.49677699744	-0.048098720735
1480.65682096	685.127898799	2541.78471976	376.0	-6.95459392675	-0.128655348171	-0.0245151196972	1306.94550437	634.987341293	2365.013914	423.081068343	-1.76152558095	-0.0242300630117
1480.65682096	685.127898799	2541.78471976	376.0	-6.19562626485	-0.0928556664408	-0.0176935340017	1331.31428004	611.933144386	2384.30523806	441.057813639	-1.68864153149	-0.0232275313822
1480.65682096	685.127898799	2541.78471976	376.0	-15.5409681199	-0.170347605704	-0.0324595285259	1276.57641399	557.596814174	2146.76676678	312.593538621	-3.54097567827	-0.0487066805814
1480.65682096	685.127898799	2541.78471976	376.0	-17.6829154352	-0.368249628116	-0.0701695175525	1131.28620784	579.467623721	2092.32307722	381.569245657	-4.82534709865	-0.0663734126362
1480.65682096	685.127898799	2541.78471976	376.0	-7.4821981888	-0.283598415349	-0.054039332193	1207.50020813	792.003258167	2351.60334949	352.09988319	-1.5470923334	-0.0212804997717
1480.65682096	685.127898799	2541.78471976	376.0	-3.81520265132	-0.132519479906	-0.0252514252869	1305.05824759	687.773314703	2444.81048174	451.978919447	-1.17069327299	-0.0161030711553
1480.65682096	685.127898799	2541.78471976	376.0	-7.7204996608	-0.298937355452	-0.0569621485236	1192.64027471	721.644793166	2345.54623909	431.261171217	-1.91736502638	-0.0263736592349
1480.65682096	685.127898799	2541.78471976	376.0	-9.07614307845	-0.142652659164	-0.0271822902371	1303.30202626	711.539188254	2311.08870184	296.247487332	-1.85534435414	-0.0255205550776
1480.65682096	685.127898799	2541.78471976	376.0	2.24971831794	0.120813823395	0.023020926714	1492.30867614	760.740804866	2598.9677162	345.918235188	0.146044755661	0.0020088687161
1480.65682096	685.127898799	2541.78471976	376.0	3.591513726	0.249133405787	0.0474720666514	1586.83817095	613.126940625	2633.07326685	433.108155278	0.0641270596693	0.000882077849646
1480.65682096	685.127898799	2541.78471976	376.0	11.8205234918	0.31411836327	0.0598548710499	1654.70476334	729.997082936	2842.23697967	457.535133392	2.6620625554	0.0366170915461
1480.65682096	685.127898799	2541.78471976	376.0	2.01291558306	0.121714875454	0.0231926210849	1495.42779403	769.969089117	2592.94870047	327.551817316	0.230185157291	0.00316623325022
1480.65682096	685.127898799	2541.78471976	376.0	14.4094134718	0.494339484635	0.0941957859441	1821.86056388	691.215677042	2908.04098959	394.964748664	4.52884497172	0.0622949789782
1480.65682096	685.127898799	2541.78471976	376.0	-3.85031116884	-0.292307887923	-0.0556989115706	1201.84939225	843.612429939	2443.9180988	398.456276611	-0.937672163441	-0.0128978289332
1480.65682096	685.127898799	2541.78471976	376.0	-0.962908600276	-0.1658651748	-0.0316054067836	1283.2743714	766.570634039	2517.30965609	467.464650645	-0.642793958696	-0.00884173258179
1480.65682096	685.127898799	2541.78471976	376.0	-7.38115323605	-0.235824249446	-0.0449360231414	1241.34462959	814.094959449	2354.17169466	298.732105619	-1.50400236725	-0.0206877904712
1480.65682096	685.127898799	2541.78471976	376.0	-1.07287443599	0.200515768617	0.0382080351786	1551.98065233	590.366449956	2514.51456128	372.167458992	-0.572436555893	-0.0078739553768
1480.65682096	685.127898799	2541.78471976	376.0	5.76878986648	0.325396046412	0.0620038198193	1661.40717777	672.56173233	2688.4149391	354.446028995	1.30203103272	0.017909642816
1480.65682096	685.127898799	2541.78471976	376.0	-1.17542041374	-0.039692650116	-0.00756338607393	1373.03270173	775.284925095	2511.90806329	363.590436456	-0.528324878329	-0.00726719227412
1480.65682096	685.127898799	2541.78471976	376.0	1.3309150728	0.0118661100406	0.00226107279736	1407.65922799	724.86521352	2575.61371571	443.089274203	-0.234834497182	-0.00323018565587
1480.65682096	685.127898799	2541.78471976	376.0	-0.115559943222	-0.0214364813778	-0.00408469538449	1385.65110798	786.967631936	2538.84743478	366.228694856	-0.37727861186	-0.00518952698569
1480.65682096	685.127898799	2541.78471976	376.0	16.0322745104	0.443380994333	0.0844857077616	1773.87129325	719.450770268	2949.29062349	455.968559976	4.47050903282	0.0614925589109
1480.65682096	685.127898799	2541.78471976	376.0	3.83030164054	0.221211180498	0.0421515206741	1564.40298177	635.27238027	2639.14274158	439.467379533	0.0965657640402	0.00132827735956
1480.65682096	685.127898799	2541.78471976	376.0	-2.31337341369	-0.160936970693	-0.030666343501	1285.86355561	728.134407551	2482.98374782	468.985784653	-0.915592474931	-0.012594119325
1480.65682096	685.127898799	2541.78471976	376.0	0.0382066055312	0.0907196173396	0.0172865124504	1466.65530485	682.254376012	2542.75584942	393.846168551	-0.387909548625	-0.00533575720254
1480.65682096	685.127898799	2541.78471976	376.0	10.0401409877	0.154572083385	0.0294535219864	1526.8122883	825.807311443	2796.98348922	444.36388948	2.21956785752	0.030530506981
1480.65682096	685.127898799	2541.78471976	376.0	3.19360502336	0.39488434932	0.0752447311966	1723.54489903	615.739603225	2622.95928425	283.674781991	0.859959628254	0.0118288807188
1480.65682096	685.127898799	2541.78471976	376.0	13.0660236253	0.440904710099	0.0840138548207	1778.97740817	747.286987127	2873.89491174	347.63051645	4.67814630366	0.0643486424162
1480.65682096	685.127898799	2541.78471976	376.0	-8.9910289333	-0.157512675288	-0.0300138481874	1292.00758023	703.148147432	2313.25212018	318.096392517	-1.84951572541	-0.0254403813674
1480.65682096	685.127898799	2541.78471976	376.0	6.61392117633	0.129907635762	0.0247537415705	1494.57835195	756.342123042	2709.89635759	458.975882602	0.625303693355	0.00860115121534
1480.65682096	685.127898799	2541.78471976	376.0	12.5053784859	0.466526040023	0.0888959679921	1801.56758625	723.949926671	2859.64451926	334.127006336	4.55036843981	0.0625910376865
1480.65682096	685.127898799	2541.78471976	376.0	3.02041447651	-0.070575895625	-0.0134481508432	1349.13345218	813.74277943	2618.55715339	455.680921782	0.0208029565865	0.000286147958549
1480.65682096	685.127898799	2541.78471976	376.0	-0.613921563978	0.0861201523951	0.0164100900143	1463.5528191	672.744197037	2526.18015525	389.883139114	-0.484680041048	-0.0066668506334
1480.65682096	685.127898799	2541.78471976	376.0	-7.79617353382	-0.0888956513331	-0.0169389579522	1338.46060315	659.678128028	2343.62277215	345.48404097	-1.67476032172	-0.023036593146
1480.65682096	685.127898799	2541.78471976	376.0	10.5330159481	0.29258906903	0.0557524902877	1655.53542043	853.71338516	2809.51130965	300.262504059	4.3129777632	0.0593256913783
1480.65682096	685.127898799	2541.78471976	376.0	-1.6460922638	-0.0569460866134	-0.0108510073577	1359.83563536	734.161973726	2499.94459812	405.94698904	-0.636877049965	-0.00876034456623
1480.65682096	685.127898799	2541.78471976	376.0	-0.435303109367	-0.019296387421	-0.0036769030909	1386.29569652	734.875089912	2530.72025184	409.549465408	-0.452544543751	-0.00622482178475
1480.65682096	685.127898799	2541.78471976	376.0	-1.39243697485	0.0176841729081	0.00336969758158	1413.04011361	686.138609018	2506.3919695	407.21324687	-0.61730333941	-0.00849110508129
1480.65682096	685.127898799	2541.78471976	376.0	-5.63546991761	-0.220284316963	-0.0419749079579	1248.82565064	775.117084095	2398.5432065	374.600471764	-1.25006626693	-0.0171948592424
1480.65682096	685.127898799	2541.78471976	376.0	3.24888299973	0.164245849011	0.0312968462292	1520.36660841	676.607382254	2624.36433141	427.390340739	0.0381800685144	0.000525172881903
1480.65682096	685.127898799	2541.78471976	376.0	-21.5457892249	-0.356438162765	-0.0679188572341	1139.17518392	553.397070051	1994.13714149	301.564887519	-5.59330551747	-0.076936802166
1480.65682096	685.127898799	2541.78471976	376.0	-3.72000160462	-0.34158222977	-0.0650880773189	1168.57991429	836.761266027	2447.23028739	441.889107079	-1.02574951902	-0.0141093468916
1480.65682096	685.127898799	2541.78471976	376.0	-2.04514534949	0.0672479934029	0.0128140231332	1449.33082682	620.647277131	2489.80152777	419.823423815	-0.775808474284	-0.0106713682845
1480.65682096	685.127898799	2541.78471976	376.0	-7.79991660823	-0.208685494758	-0.0397647665316	1253.21806271	685.447867684	2343.52763125	404.861700855	-1.83835316355	-0.0252868385632
1480.65682096	685.127898799	2541.78471976	376.0	-15.5763192788	-0.108517216029	-0.0206778231763	1319.14653793	514.079336119	2145.86821643	312.642342376	-3.59589002739	-0.0494620361402
1480.65682096	685.127898799	2541.78471976	376.0	5.23940153223	0.367484996601	0.0700238179499	1704.91083538	672.128875432	2674.95902731	297.919316495	1.68777497546	0.023215611767
1480.65682096	685.127898799	2541.78471976	376.0	-6.46442522672	-0.314830429819	-0.0599905544624	1186.95197449	815.950236339	2377.47294712	374.570736296	-1.37948323682	-0.0189750101351
1480.65682096	685.127898799	2541.78471976	376.0	15.3561923602	0.357495794682	0.0681203877063	1707.98922592	846.287269876	2932.1060707	377.829574905	5.48659780348	0.0754690206805
1480.65682096	685.127898799	2541.78471976	376.0	-2.80761808835	0.247936158741	0.047243932687	1591.74642986	563.148194	2470.4211122	315.526488332	-0.869870367419	-0.0119652045037
1480.65682096	685.127898799	2541.78471976	376.0	4.49881423028	0.100386818048	0.0191285857562	1471.17874071	723.390486861	2656.13489243	461.565664857	0.186651487014	0.00256742072921
1480.65682096	685.127898799	2541.78471976	376.0	-16.2409023779	-0.200936033917	-0.0382881162189	1256.28296892	573.782172005	2128.97594476	298.910803838	-3.66446763382	-0.0504053319646
1480.65682096	685.127898799	2541.78471976	376.0	9.5985391008	0.509115534475	0.0970113442217	1810.55568874	520.314285745	2785.75891994	454.888945452	1.37086719291	0.0188564950882
1480.65682096	685.127898799	2541.78471976	376.0	3.3884777347	0.216621430591	0.0412769494267	1561.1888377	672.14900117	2627.91252905	394.574690181	0.0738118382147	0.00101529351052
1480.65682096	685.127898799	2541.78471976	376.0	-9.59403566388	-0.366067961119	-0.069753803567	1153.107666	790.923249131	2297.92498724	353.894072111	-1.98020491387	-0.0272380318277
1480.65682096	685.127898799	2541.78471976	376.0	8.57334293328	0.346259262184	0.0659792801419	1696.15153724	759.833423542	2759.70064041	303.715679624	3.24059148058	0.0445748484261
1480.65682096	685.127898799	2541.78471976	376.0	14.4564491809	0.299773112231	0.0571214009587	1656.29545114	837.870319353	2909.23653605	415.070765558	4.55342651078	0.0626331019365
1480.65682096	685.127898799	2541.78471976	376.0	3.46912296732	0.301958891992	0.0575378986266	1645.09705508	684.946934895	2629.96235725	299.918367273	0.951242682971	0.0130844935759
1480.65682096	685.127898799	2541.78471976	376.0	7.74483746302	0.221947743562	0.0422918718678	1571.09199294	727.743083467	2738.64181496	439.806738555	1.21419771891	0.0167014816907
1480.65682096	685.127898799	2541.78471976	376.0	-2.50869196055	0.109140102785	0.0207965134879	1481.5897366	603.16715661	2478.01917084	393.262277631	-0.813455526631	-0.0111892094447
1480.65682096	685.127898799	2541.78471976	376.0	10.7386229293	0.518783859383	0.0988536317422	1825.53077652	549.883574195	2814.73739649	439.32304577	2.06834919037	0.028450470294
1480.65682096	685.127898799	2541.78471976	376.0	12.2278344979	0.412321477181	0.0785673546458	1753.58121341	754.303490048	2852.58994858	344.705245121	4.35514129389	0.0599056574125
1480.65682096	685.127898799	2541.78471976	376.0	-0.0519835095145	0.325385631474	0.0620018352657	1652.44676829	557.94779264	2540.46341085	330.068849926	-0.467539811296	-0.00643108406185
1480.65682096	685.127898799	2541.78471976	376.0	3.89087153688	0.194578216577	0.0370766418783	1554.93392626	747.696069633	2640.68229795	338.052302049	0.837373385814	0.0115182033812
1480.65682096	685.127898799	2541.78471976	376.0	19.6488422976	0.405291843087	0.077227866442	1746.17368155	834.78788755	3041.21599088	460.254421787	6.24011175222	0.0858337242396
1480.65682096	685.127898799	2541.78471976	376.0	-8.38798796836	-0.0523720685075	-0.00997943378574	1357.62513575	532.779338664	2328.58012328	438.175648863	-2.28391641871	-0.0314156316191
1480.65682096	685.127898799	2541.78471976	376.0	-6.39496309444	-0.384339888609	-0.0732354970673	1140.673478	817.372470235	2379.23852499	421.19257675	-1.50032938967	-0.0206372680835
1480.65682096	685.127898799	2541.78471976	376.0	1.68636919747	0.192766596554	0.0367314398922	1555.47699634	741.006875739	2584.64859434	288.164722252	0.424159358561	0.00583437907237
1480.65682096	685.127898799	2541.78471976	376.0	-11.9991398645	0.0117964726577	0.00224780347898	1412.5748514	535.89619922	2236.79241618	288.321365556	-2.55274326671	-0.0351133874375
1480.65682096	685.127898799	2541.78471976	376.0	-8.11388860226	-0.212896558512	-0.0405671795946	1250.3983536	684.634560609	2335.54713909	400.514224877	-1.89249901253	-0.026031623281
1480.65682096	685.127898799	2541.78471976	376.0	-23.9722160386	-0.375458889733	-0.0715432335619	1118.80759849	525.297423139	1932.4625955	288.357573871	-6.53167434497	-0.0898442138235
1480.65682096	685.127898799	2541.78471976	376.0	-9.26520833583	-0.415814768533	-0.0792329970528	1122.11780774	828.99575902	2306.28307002	355.169503259	-1.88422034013	-0.0259177488326
1480.65682096	685.127898799	2541.78471976	376.0	6.6605893569	0.2946820515	0.0561513055449	1648.45902798	755.615066051	2711.08256227	307.008468242	2.35549902158	0.0324002616448
1480.65682096	685.127898799	2541.78471976	376.0	-12.218188392	-0.159075318463	-0.0303116079389	1278.17245376	536.562062277	2231.22467418	416.490158136	-3.25312100537	-0.0447471940216
1480.65682096	685.127898799	2541.78471976	376.0	10.8982041774	0.281214612763	0.0535851015174	1639.47059437	810.334509034	2818.79360827	368.988504866	3.55042874707	0.0488367090381
1480.65682096	685.127898799	2541.78471976	376.0	-11.3297756299	-0.217412512942	-0.0414276892039	1239.17543643	580.962836332	2253.80621401	433.667941245	-3.06397535739	-0.0421454657137
1480.65682096	685.127898799	2541.78471976	376.0	-0.908484968459	-0.146896735217	-0.0279909937533	1298.28325083	818.314609203	2518.69298765	402.09512761	-0.484017785697	-0.00665774120629
1480.65682096	685.127898799	2541.78471976	376.0	13.8813740971	0.364873668174	0.0695262325027	1710.05600381	781.573626398	2894.61936545	402.989735242	4.37376904239	0.0601618850398
1480.65682096	685.127898799	2541.78471976	376.0	-3.3735994771	0.0557271542437	0.0106187412812	1440.76254395	593.292075124	2456.03508374	421.980464666	-1.03442262886	-0.0142286468894
1480.65682096	685.127898799	2541.78471976	376.0	-4.37370819759	-0.128871063816	-0.0245562240503	1306.528418	659.704123656	2430.6144731	464.381931448	-1.35867643493	-0.0186888092838
1480.65682096	685.127898799	2541.78471976	376.0	-10.6191396092	-0.343691055782	-0.0654899115438	1168.78621809	789.607533673	2271.8690518	313.475300032	-2.11618367387	-0.0291084411812
1480.65682096	685.127898799	2541.78471976	376.0	2.71549130046	0.314984157081	0.0600198470048	1641.23658362	565.688734997	2610.8066627	403.881344084	-0.0499770867825	-0.000687442734285
1480.65682096	685.127898799	2541.78471976	376.0	-4.61663932418	-0.137219960392	-0.0261470961113	1307.9710182	822.437742157	2424.43968685	294.030926491	-1.08740138301	-0.0149573780331
1480.65682096	685.127898799	2541.78471976	376.0	-22.0385086524	-0.296331033351	-0.0564655170257	1178.1630272	518.130058813	1981.61327437	285.320188357	-5.69545398688	-0.078341870521
1480.65682096	685.127898799	2541.78471976	376.0	8.48824767426	0.350496726115	0.0667867237263	1696.9123513	740.799269122	2757.53770211	319.826081692	2.98006071584	0.0409912065452
1480.65682096	685.127898799	2541.78471976	376.0	-9.39814600966	-0.10152646213	-0.019345743546	1326.1575708	593.882405308	2302.90408054	382.864104435	-2.18739699165	-0.0300879916321
1480.65682096	685.127898799	2541.78471976	376.0	6.36973902111	0.157220546428	0.0299581833895	1536.80770486	841.593829584	2703.68977288	325.288238441	2.13865779484	0.0294175762702
1480.65682096	685.127898799	2541.78471976	376.0	-1.51892868533	0.187326320565	0.035694801937	1542.08796025	617.720653954	2503.17682253	343.368208319	-0.637225112976	-0.00876513222801
1480.65682096	685.127898799	2541.78471976	376.0	4.17577839353	0.259817114712	0.0495078343583	1594.89031131	617.151004084	2647.92401689	435.882701498	0.140954216326	0.00193884754232
1480.65682096	685.127898799	2541.78471976	376.0	-1.77569357093	-0.20010119248	-0.0381290382012	1263.2471986	849.188007244	2496.6504119	384.215206056	-0.587873367656	-0.00808629116446
1480.65682096	685.127898799	2541.78471976	376.0	-5.79929336247	-0.267287068397	-0.0509312249233	1214.89332674	746.223328496	2394.37916721	433.262511976	-1.47191945001	-0.0202464848695
1480.65682096	685.127898799	2541.78471976	376.0	7.1829807082	0.217560423945	0.0414558734651	1561.61390808	697.145939753	2724.36062582	465.600777981	0.686363042355	0.00944103221946
1480.65682096	685.127898799	2541.78471976	376.0	16.478207374	0.3738319979	0.0712332313071	1720.88444145	833.69804274	2960.62527688	406.04279269	5.58315654688	0.0767972014702
1480.65682096	685.127898799	2541.78471976	376.0	-8.10475442012	-0.123374940396	-0.0235089444353	1314.12697509	672.161204353	2335.77931033	349.491130887	-1.73682957452	-0.0238903655367
1480.65682096	685.127898799	2541.78471976	376.0	-7.26188961954	-0.363788774103	-0.0693195072604	1151.94664256	771.125370788	2357.20311904	434.131105691	-1.78383522999	-0.0245369357633
1480.65682096	685.127898799	2541.78471976	376.0	8.58507587348	0.295138514412	0.0562382839962	1649.18217425	772.566353278	2759.99886649	338.250338963	2.85922931115	0.0393291514601
1480.65682096	685.127898799	2541.78471976	376.0	18.3395726927	0.497522040379	0.0948022180599	1825.6827388	736.132849128	3007.93717613	446.1215882	5.66373748735	0.0779056050529
1480.65682096	685.127898799	2541.78471976	376.0	-6.40982342624	0.123623573453	0.0235563211609	1496.18814855	576.832791995	2378.86080734	305.8398668	-1.44068863906	-0.0198169001246
1480.65682096	685.127898799	2541.78471976	376.0	14.3156559039	0.471519965389	0.0898475543806	1803.91854605	723.104609439	2905.65787405	378.634718564	4.77685397461	0.0657063820442
1480.65682096	685.127898799	2541.78471976	376.0	-13.0185477553	-0.335522642248	-0.0639334303065	1157.33748694	608.494524522	2210.88126218	445.049250716	-3.70034362379	-0.0508988118815
1480.65682096	685.127898799	2541.78471976	376.0	13.5227894896	0.521991028487	0.0994647539037	1849.44226602	683.787146108	2885.50491669	352.275504556	4.68082141264	0.0643854389634
1480.65682096	685.127898799	2541.78471976	376.0	16.6338574221	0.468475985042	0.0892675276376	1803.62297427	812.883407633	2964.58156602	348.075184112	6.42431020106	0.0883674030407
1480.65682096	685.127898799	2541.78471976	376.0	-6.45486775627	-0.0258670693713	-0.00492893852349	1384.23111134	664.775223534	2377.71587745	328.709542569	-1.40558263953	-0.0193340115478
1480.65682096	685.127898799	2541.78471976	376.0	-9.1889860706	-0.087236738613	-0.0166228541564	1336.72856993	593.337835552	2308.22047591	378.154070435	-2.11662341524	-0.0291144898933
1480.65682096	685.127898799	2541.78471976	376.0	11.1891417235	0.251683047823	0.0479578978321	1613.23818921	819.820148857	2826.18861436	393.130276293	3.37776901611	0.0464617471267
1480.65682096	685.127898799	2541.78471976	376.0	-4.86711956076	-0.051090672662	-0.00973526537005	1366.60884544	732.096503158	2418.07301847	319.367669867	-1.11780168192	-0.0153755389535
1480.65682096	685.127898799	2541.78471976	376.0	-3.41149489582	-0.0471330749566	-0.00898114995363	1368.82078457	751.667150532	2455.07186378	334.583928674	-0.876335582362	-0.0120541345579
1480.65682096	685.127898799	2541.78471976	376.0	5.00882323664	0.142979424686	0.0272445550088	1515.17983672	791.271111675	2669.09822342	362.647275025	1.08202882338	0.0148834776256
1480.65682096	685.127898799	2541.78471976	376.0	-13.272650252	-0.0646842111058	-0.012325497543	1352.48586276	525.738838987	2204.42252374	326.197821998	-2.98720191705	-0.0410894348976
1480.65682096	685.127898799	2541.78471976	376.0	2.7993300794	0.0296104421587	0.00564223364304	1422.43750416	811.78514549	2612.93766397	378.71501432	0.112667580232	0.00154976038834
1480.65682096	685.127898799	2541.78471976	376.0	4.26183670406	0.409895435001	0.078105075267	1721.44464426	547.754382528	2650.11143388	380.912407091	0.255649022893	0.00351649274956
1480.65682096	685.127898799	2541.78471976	376.0	12.3286496855	0.435248116057	0.0829359977242	1772.48214309	731.89627505	2855.15245361	350.77403547	4.27681621094	0.0588282835067
1480.65682096	685.127898799	2541.78471976	376.0	-4.79488787341	0.118246170329	0.0225316635536	1490.794065	601.427282959	2419.90899246	327.687644498	-1.15127913273	-0.0158360265851
1480.65682096	685.127898799	2541.78471976	376.0	5.36131024387	-0.0368183320319	-0.00701568826828	1372.5476065	851.383487245	2678.05768431	454.126590566	0.358019730652	0.00492461802823
1480.65682096	685.127898799	2541.78471976	376.0	10.478814059	0.517416408692	0.0985930656806	1842.18519762	636.260351354	2808.13361432	329.688065341	3.50768605447	0.0482487765402
1480.65682096	685.127898799	2541.78471976	376.0	-6.49095087044	-0.24748515034	-0.0471579935862	1226.92976218	713.606331596	2376.79872236	436.262628588	-1.66055687822	-0.0228412225339
1480.65682096	685.127898799	2541.78471976	376.0	11.6098334886	0.502788827276	0.0958057978803	1815.90186562	589.788761959	2836.88169336	431.191065779	2.61952743375	0.0360320142195
1480.65682096	685.127898799	2541.78471976	376.0	4.8183584927	0.113478217408	0.021623135939	1480.77401932	717.221340366	2664.25701967	466.261659984	0.222009321853	0.00305377334048
1480.65682096	685.127898799	2541.78471976	376.0	-1.85241410548	0.227963368294	0.0434381418244	1574.34239271	523.345917409	2494.70034108	397.012030952	-0.740463147856	-0.0101851877284
1480.65682096	685.127898799	2541.78471976	376.0	18.0212273737	0.461304560636	0.0879010214627	1793.62196859	756.131418505	2999.84552345	450.09213636	5.50806671948	0.0757643290162
1480.65682096	685.127898799	2541.78471976	376.0	9.47825900077	0.270749524636	0.051590991737	1635.06079132	833.477637034	2782.70165874	314.163230386	3.63835767558	0.0500461853588
1480.65682096	685.127898799	2541.78471976	376.0	-8.00826709826	-0.216310849838	-0.0412177686429	1242.92367891	626.61104844	2338.23181033	468.697082985	-2.30480312934	-0.0317029316279
1480.65682096	685.127898799	2541.78471976	376.0	-13.4593904869	-0.371496129166	-0.0707881343685	1137.51237283	642.284107058	2199.67598899	419.879509096	-3.57061024599	-0.0491143087482
1480.65682096	685.127898799	2541.78471976	376.0	8.05513570823	0.172317991549	0.0328349831458	1532.86326228	765.720965905	2746.52892834	447.944700156	1.29204394163	0.0177722687981
1480.65682096	685.127898799	2541.78471976	376.0	-16.9889794092	-0.402861919707	-0.0767648475051	1124.91682658	684.569784059	2109.96143709	300.474826453	-3.78228132325	-0.0520258778988
1480.65682096	685.127898799	2541.78471976	376.0	-15.0241233553	-0.365099789266	-0.069569319601	1133.44243967	590.11612682	2159.90384803	436.345281542	-4.37440027748	-0.0601705677782
1480.65682096	685.127898799	2541.78471976	376.0	-10.25124384	0.0752362175599	0.0143361695045	1460.03126707	521.551230755	2281.22017025	299.637672423	-2.19272598657	-0.0301612928002
1480.65682096	685.127898799	2541.78471976	376.0	5.29018642764	0.174427273246	0.0332369042007	1531.32218316	733.80487864	2676.24987002	411.122808216	0.604399149668	0.00831360591015
1480.65682096	685.127898799	2541.78471976	376.0	-13.738808752	-0.041166836797	-0.00784429054822	1370.7079141	514.563038757	2192.57377822	307.302825365	-3.04447302668	-0.0418772080698
1480.65682096	685.127898799	2541.78471976	376.0	-0.380524664696	-0.0653811955155	-0.0124583070723	1354.84369928	806.965401412	2532.11260197	370.303501282	-0.40472645656	-0.00556707643136
1480.65682096	685.127898799	2541.78471976	376.0	-2.6375992503	0.132507825134	0.0252492044843	1498.06468205	520.142591706	2474.74262504	456.535351292	-1.04592444775	-0.0143868562276
1480.65682096	685.127898799	2541.78471976	376.0	6.94398408063	0.308336698496	0.058753181878	1651.25627499	709.854908224	2718.28584606	357.174662844	1.82478336852	0.0251001838861
1480.65682096	685.127898799	2541.78471976	376.0	-16.83755096	-0.291128508666	-0.0554741822916	1185.39724457	562.355479518	2113.81042227	366.057698181	-4.36976880709	-0.0601068611704
1480.65682096	685.127898799	2541.78471976	376.0	7.93222306459	0.498989875031	0.095081912163	1815.42431495	579.17071959	2743.40475355	348.809719006	2.05990429847	0.0283343094701
1480.65682096	685.127898799	2541.78471976	376.0	10.2828508077	0.354916346688	0.0676288770367	1705.1916219	780.922982518	2803.15265034	317.038045925	3.88142576244	0.053389625343
1480.65682096	685.127898799	2541.78471976	376.0	4.79835189696	0.15623411296	0.029770219695	1513.16389358	694.445373165	2663.74849507	456.139228327	0.224407583232	0.00308676180511
1480.65682096	685.127898799	2541.78471976	376.0	-8.27267048574	0.12683167677	0.0241676213357	1498.85304925	515.225355553	2331.51124543	317.432840633	-1.80974964964	-0.0248933927048
1480.65682096	685.127898799	2541.78471976	376.0	4.88041232273	0.345939364508	0.0659183240297	1687.58659483	688.389713811	2665.83429444	289.857985791	1.65057775292	0.0227039580869
1480.65682096	685.127898799	2541.78471976	376.0	3.55351940768	0.280459381657	0.0534411931511	1621.21155346	675.471964659	2632.10753307	335.424014954	0.618979586955	0.00851416213143
1480.65682096	685.127898799	2541.78471976	376.0	-8.11167912419	-0.207695517073	-0.0395761274911	1259.39447458	772.129392359	2335.60329926	304.079432327	-1.6459612359	-0.022640457165
1480.65682096	685.127898799	2541.78471976	376.0	-10.0498574501	-0.188786388272	-0.035973016058	1268.28184681	670.667155892	2286.33897873	347.389976027	-2.1497698692	-0.0295704246107
1480.65682096	685.127898799	2541.78471976	376.0	4.71835812118	0.184715745412	0.0351973600251	1535.18313954	662.559650731	2661.7152255	463.972435235	0.197138325843	0.00271166885616
1480.65682096	685.127898799	2541.78471976	376.0	-9.35923404552	-0.183470460434	-0.0349600724913	1265.29388697	600.051947144	2303.8931389	438.547304787	-2.49392266898	-0.0343043008112
1480.65682096	685.127898799	2541.78471976	376.0	0.514288457652	0.200385986395	0.0381833053344	1550.51559288	583.05639672	2554.85682519	421.284835592	-0.374950802392	-0.00515750759823
1480.65682096	685.127898799	2541.78471976	376.0	-15.4701520494	-0.298061532541	-0.056795261536	1171.79476515	535.944596654	2148.56675884	440.827397034	-4.68049780539	-0.0643809876945
1480.65682096	685.127898799	2541.78471976	376.0	-6.32706145163	-0.0668396214178	-0.0127362083494	1354.37046321	679.941584974	2380.96443857	346.652390388	-1.38713828501	-0.0190803065338
1480.65682096	685.127898799	2541.78471976	376.0	3.37460955424	0.325247204939	0.0619754582583	1650.63475539	607.762448541	2627.56002976	369.162825821	0.148463443984	0.00204213815659
1480.65682096	685.127898799	2541.78471976	376.0	7.83235925457	0.0482608647092	0.00919604891563	1437.62362018	836.90607494	2740.86643048	466.336735368	1.05959348585	0.014574876009
1480.65682096	685.127898799	2541.78471976	376.0	-13.5134323092	-0.332056416081	-0.0632729451374	1172.26607092	699.574154847	2198.30236221	326.462136434	-2.89958377711	-0.0398842335228
1480.65682096	685.127898799	2541.78471976	376.0	-14.3358185299	-0.345729545435	-0.0658783432612	1161.37304712	679.04447477	2177.39907491	336.981553024	-3.19594771267	-0.0439607663366
1480.65682096	685.127898799	2541.78471976	376.0	1.32202045105	0.0783857930152	0.0149363172666	1456.11302124	659.308219835	2575.38763357	459.966392499	-0.290715303866	-0.00399883499128
1480.65682096	685.127898799	2541.78471976	376.0	5.71713719343	0.395490515107	0.0753602353482	1710.60963223	577.849459503	2687.10203935	398.642947612	0.643956966938	0.00885772994413
1480.65682096	685.127898799	2541.78471976	376.0	-7.11970673557	-0.313088069559	-0.0596585498398	1188.48620535	814.8850599	2360.81710186	357.445836611	-1.47268958319	-0.0202570781732
1480.65682096	685.127898799	2541.78471976	376.0	6.69184895006	0.378147309402	0.0720555086513	1699.73196846	614.968878289	2711.87711384	397.176267088	1.09285179405	0.0150323492992
1480.65682096	685.127898799	2541.78471976	376.0	4.94278187787	0.451657633801	0.0860628113188	1756.77374949	515.465801665	2667.41959426	395.180043103	0.313404243721	0.00431092494803
1480.65682096	685.127898799	2541.78471976	376.0	-3.86692848833	0.0805677971386	0.0153520954913	1460.30552106	591.561624232	2443.49572232	391.628577022	-1.052385911	-0.0144757346767
1480.65682096	685.127898799	2541.78471976	376.0	-9.49568799615	-0.0809084171574	-0.0154170002205	1336.12952573	531.484347371	2300.42477323	432.810900135	-2.55645909477	-0.0351644992403
1480.65682096	685.127898799	2541.78471976	376.0	14.7131259214	0.394985750424	0.0752640530533	1740.74462137	819.866551401	2915.76070622	355.149533457	5.46045060037	0.0751093617657
1480.65682096	685.127898799	2541.78471976	376.0	-8.21905716626	-0.267337880675	-0.0509409071408	1220.47950352	816.549109008	2332.8739806	295.845368067	-1.64618482238	-0.0226435326324
1480.65682096	685.127898799	2541.78471976	376.0	9.75272017192	0.322024457143	0.0613613675959	1665.37686715	732.084552659	2789.67787085	392.21645104	2.62920782319	0.0361651695074
1480.65682096	685.127898799	2541.78471976	376.0	5.80239169802	0.255982833522	0.0487772167535	1616.01262904	772.043810714	2689.26902532	301.212585565	2.07350277749	0.0285213586999
1480.65682096	685.127898799	2541.78471976	376.0	-5.27645721879	-0.0603814193164	-0.0115056058149	1360.49604456	739.912038231	2407.66853642	307.260453634	-1.19194062856	-0.0163953318921
1480.65682096	685.127898799	2541.78471976	376.0	4.08976905016	0.382544600355	0.0728934070799	1697.19579424	560.935744451	2645.73784455	387.606305856	0.178314053212	0.00245273800842
1480.65682096	685.127898799	2541.78471976	376.0	-0.322837571008	0.250920392343	0.0478125747604	1595.04215874	656.314479964	2533.57888371	282.222245006	-0.414216482911	-0.00569761324499
1480.65682096	685.127898799	2541.78471976	376.0	9.87798040386	0.136111586241	0.0259358967684	1511.26900185	830.235680854	2792.86171628	451.35703358	2.06546644137	0.0284108176254
1480.65682096	685.127898799	2541.78471976	376.0	4.08340206921	0.268876014888	0.0512339967393	1612.94323791	692.16358629	2645.5760096	340.469185401	0.805236770734	0.0110761591573
1480.65682096	685.127898799	2541.78471976	376.0	4.30976139167	0.158906953129	0.0302795261297	1516.56306681	721.88383786	2651.32957627	412.882671593	0.251404070294	0.00345810275507
1480.65682096	685.127898799	2541.78471976	376.0	3.45634534682	0.210794885445	0.0401667083547	1574.02080325	759.838072983	2629.63757764	295.778701407	1.10916009876	0.0152566726101
1480.65682096	685.127898799	2541.78471976	376.0	-9.91534962523	-0.173324724619	-0.0330268149045	1272.38305631	591.455952902	2289.75787807	425.918868858	-2.57165032395	-0.0353734570007
1480.65682096	685.127898799	2541.78471976	376.0	-18.0442282524	-0.23941894301	-0.0456209876162	1222.83879568	539.923462951	2083.13928324	320.377024607	-4.43730037967	-0.0610357686336
1480.65682096	685.127898799	2541.78471976	376.0	-1.11297784748	0.241585439547	0.0460338108893	1584.75356875	518.389524185	2513.49521889	410.352125963	-0.64075980024	-0.00881375241045
1480.65682096	685.127898799	2541.78471976	376.0	-8.69761796519	-0.0464831224297	-0.00885730229225	1368.84700848	620.069706839	2320.70999533	331.793280019	-1.8556971597	-0.0255254079739
1480.65682096	685.127898799	2541.78471976	376.0	5.32408267224	0.209522169811	0.0399241939426	1571.54246839	768.189433673	2677.11143959	337.379537526	1.46370141924	0.0201334445562
1480.65682096	685.127898799	2541.78471976	376.0	12.5785510761	0.512323832903	0.0976226815744	1838.8846932	667.656936642	2861.50440897	354.962779134	4.19026267949	0.0576377259902
1480.65682096	685.127898799	2541.78471976	376.0	8.19418648592	0.412405859781	0.0785834336472	1724.68291836	579.217046914	2750.06329976	446.163334486	1.06157658027	0.0146021537863
1480.65682096	685.127898799	2541.78471976	376.0	-0.646315078212	-0.187226791499	-0.0356758367947	1269.38300641	794.391940505	2525.35678186	461.581834944	-0.558134909168	-0.00767723396379
1480.65682096	685.127898799	2541.78471976	376.0	2.2957308115	0.339999631777	0.0647865152015	1673.19687794	634.245934156	2600.13725473	292.694442631	0.451454307134	0.00620982540761
1480.65682096	685.127898799	2541.78471976	376.0	3.60222904874	0.249769078775	0.0475931933642	1587.32219029	614.900437631	2633.34562729	431.122999364	0.0675028990508	0.000928513054344
1480.65682096	685.127898799	2541.78471976	376.0	-8.37871012512	-0.265335458822	-0.0505593480988	1221.03950565	798.563661817	2328.81594608	309.212778614	-1.67702578861	-0.0230677550015
1480.65682096	685.127898799	2541.78471976	376.0	-10.2782880903	-0.0332294615426	-0.00633183337321	1377.92301779	575.833436401	2280.53276362	326.776309436	-2.21035157677	-0.0304037355814
1480.65682096	685.127898799	2541.78471976	376.0	-5.94734641248	-0.318811748396	-0.0607491898621	1185.02722387	837.157330473	2390.61597741	368.431423072	-1.26063198941	-0.0173401924266
1480.65682096	685.127898799	2541.78471976	376.0	-8.98900894781	-0.120438444225	-0.022949398671	1318.75682687	701.063555998	2313.30346386	293.483080993	-1.84598996992	-0.025391884043
1480.65682096	685.127898799	2541.78471976	376.0	4.08702045584	0.285995825453	0.0544961557647	1623.26022799	664.700499044	2645.6679812	357.707254161	0.588575782698	0.00809595299448
1480.65682096	685.127898799	2541.78471976	376.0	9.94328908484	0.149866164834	0.0285568149456	1520.21101589	813.196295509	2794.52172235	461.114410953	1.94990363428	0.0268212329337
1480.65682096	685.127898799	2541.78471976	376.0	9.74704535654	0.218945140049	0.0417197294301	1589.55417694	848.342548201	2789.53362926	351.636904114	3.31181246701	0.0455545043606
1480.65682096	685.127898799	2541.78471976	376.0	16.8226151155	0.390946072037	0.0744942972631	1733.85698214	804.181021597	2969.37938022	431.341376483	5.33141386783	0.0733344410981
1480.65682096	685.127898799	2541.78471976	376.0	13.7763555757	0.381428952446	0.0726808217313	1727.15775511	792.811523207	2891.95002072	371.980742402	4.76407214464	0.065530565951
1480.65682096	685.127898799	2541.78471976	376.0	6.85515795028	0.158177165434	0.0301404659744	1520.57969417	762.248450265	2716.02807705	433.199932615	0.990050154462	0.013618296485
1480.65682096	685.127898799	2541.78471976	376.0	7.84242397903	0.285207881733	0.0543460140498	1617.02212837	661.409112706	2741.12225411	462.69101304	0.896278061705	0.0123284465159
1480.65682096	685.127898799	2541.78471976	376.0	-6.92306924768	-0.357435697647	-0.0681089362894	1156.5466651	779.435044156	2365.81520348	429.833494224	-1.67965161912	-0.0231038737155
1480.65682096	685.127898799	2541.78471976	376.0	17.2017403522	0.442245545777	0.0842693494239	1780.47237608	818.379740697	2979.01592756	380.163810779	6.25036828583	0.0859748044819
1480.65682096	685.127898799	2541.78471976	376.0	15.6571827904	0.530564396164	0.101098398659	1847.56518319	633.0453516	2939.75659947	459.146064681	4.06564040281	0.0559235268612
1480.65682096	685.127898799	2541.78471976	376.0	-11.8843233337	-0.0385902776183	-0.00735333033885	1371.99295636	531.379820438	2239.71080521	336.338028412	-2.65813602122	-0.0365630814474
1480.65682096	685.127898799	2541.78471976	376.0	-3.79895352548	0.223634756323	0.042613330092	1573.08479209	560.92120048	2445.22349953	311.217506964	-1.02328966073	-0.0140755111517
1480.65682096	685.127898799	2541.78471976	376.0	9.7552176834	0.420076514224	0.080045067497	1763.24727703	744.43893469	2789.74135221	282.055140491	3.98912152751	0.0548709976273
1480.65682096	685.127898799	2541.78471976	376.0	-16.8344819858	-0.345032756848	-0.0657455710458	1133.91473172	529.914372421	2113.88842899	450.059324853	-5.36776161595	-0.0738344101231
1480.65682096	685.127898799	2541.78471976	376.0	4.80154748003	0.462857473974	0.0881969272054	1772.54533615	536.661621686	2663.82971991	354.622762076	0.653478031107	0.00898869368785
1480.65682096	685.127898799	2541.78471976	376.0	-14.7910693033	-0.335549557304	-0.0639385589374	1165.18544339	648.081711533	2165.82758032	352.560425392	-3.4597719503	-0.047589710458
1480.65682096	685.127898799	2541.78471976	376.0	-11.8678144914	-0.318686561284	-0.0607253356105	1183.65959668	742.580563918	2240.13042444	313.890263842	-2.42197386368	-0.0333146336133
1480.65682096	685.127898799	2541.78471976	376.0	-0.995744947311	0.228178280574	0.0434790930972	1573.89301985	546.622423871	2516.47502684	395.959583115	-0.591209666105	-0.00813218247737
1480.65682096	685.127898799	2541.78471976	376.0	7.613322602	0.306601747817	0.0584225891419	1659.56434766	761.245085522	2735.29899032	314.489557137	2.69567914334	0.0370794930308
1480.65682096	685.127898799	2541.78471976	376.0	-6.48567487735	-0.168444064478	-0.0320968110667	1285.08362962	762.083081706	2376.93282675	329.766115419	-1.36461533251	-0.0187704997595
1480.65682096	685.127898799	2541.78471976	376.0	-0.926992510732	0.225790696367	0.0430241418382	1572.03747906	600.010821169	2518.22256576	346.174265533	-0.556108159414	-0.00764935570033
1480.65682096	685.127898799	2541.78471976	376.0	-1.49061387	0.047534877288	0.00905771289786	1434.74025867	654.958839166	2503.89652418	414.197426341	-0.656629506455	-0.00903204272978
1480.65682096	685.127898799	2541.78471976	376.0	2.75950414753	0.0803316085471	0.0153070900433	1468.31532889	821.047140273	2611.92537452	322.562905352	0.623035802007	0.0085699560111
1480.65682096	685.127898799	2541.78471976	376.0	18.6887154034	0.524450370048	0.099933378439	1850.12001774	727.276750133	3016.8116322	439.414864324	5.89553829007	0.0810940617616
1480.65682096	685.127898799	2541.78471976	376.0	-18.416235175	-0.400629749105	-0.0763395101191	1119.11288791	627.405160833	2073.68366812	327.165619383	-4.51284085908	-0.0620748398773
1480.65682096	685.127898799	2541.78471976	376.0	20.0411049545	0.460087448719	0.0876691022711	1793.15355798	840.619124662	3051.18646316	417.413780512	7.05916865469	0.0970999814951
1480.65682096	685.127898799	2541.78471976	376.0	6.06568896349	0.415976682788	0.0792638496166	1739.70141985	615.319534349	2695.96147498	340.94052078	1.45716648982	0.0200435555684
1480.65682096	685.127898799	2541.78471976	376.0	12.0691961737	0.225171551128	0.0429061644681	1583.29822793	795.350524311	2848.5577039	469.908951655	2.70515797637	0.0372098758785
1480.65682096	685.127898799	2541.78471976	376.0	-3.96488723207	0.160527976942	0.0305884102405	1522.33440964	550.819604806	2441.00582194	367.851807488	-1.04981804603	-0.0144404132879
1480.65682096	685.127898799	2541.78471976	376.0	7.02576953458	0.463756642501	0.0883682626718	1775.58213637	562.008956519	2720.36465623	382.773563339	1.2728701028	0.0175085296122
1480.65682096	685.127898799	2541.78471976	376.0	-2.42942625099	-0.0280361071665	-0.0053422460302	1380.422377	699.874919402	2480.03393453	399.736638123	-0.769791808924	-0.0105886081007
1480.65682096	685.127898799	2541.78471976	376.0	-9.3216355932	-0.199553119213	-0.0380246035086	1264.70733679	744.399272616	2304.84881062	295.742201206	-1.8828566293	-0.0258989907745
1480.65682096	685.127898799	2541.78471976	376.0	7.78156891923	0.202007409945	0.0384922656146	1569.84377986	810.247628816	2739.5754495	359.484040827	2.30823561058	0.0317501459502
1480.65682096	685.127898799	2541.78471976	376.0	-13.9208523442	-0.322716943524	-0.0614933200313	1166.67037949	603.740782377	2187.94662201	417.535460147	-3.75585570174	-0.0516623892949
1480.65682096	685.127898799	2541.78471976	376.0	8.99642744009	0.39000051852	0.0743141231935	1711.65746686	628.931193483	2770.45453775	429.86587741	1.6556102682	0.0227731811306
1480.65682096	685.127898799	2541.78471976	376.0	-7.87627326208	-0.187186760503	-0.0356682089373	1267.30504332	666.540903387	2341.58680949	407.74086279	-1.88234587824	-0.0258919653127
1480.65682096	685.127898799	2541.78471976	376.0	8.92736007495	0.311974010357	0.0594462672174	1643.12902536	669.196929125	2768.69899402	456.373039531	1.38935660315	0.0191108198507
1480.65682096	685.127898799	2541.78471976	376.0	5.29723983266	0.30193441776	0.0575332350915	1636.86861164	663.931974866	2676.42915239	375.628565885	0.870537088453	0.011974375357
1480.65682096	685.127898799	2541.78471976	376.0	2.65972289377	0.0937351565872	0.0178611197765	1468.07130487	757.769881959	2609.38914986	383.547963033	0.00802515444161	0.000110387268798
1480.65682096	685.127898799	2541.78471976	376.0	-22.5576397257	-0.354701195765	-0.0675878802907	1135.69720838	532.646841956	1968.41808007	300.074029737	-6.03147324666	-0.0829638685923
1480.65682096	685.127898799	2541.78471976	376.0	4.40565078657	0.211981080579	0.0403927363907	1577.65548092	777.948790114	2653.76687825	298.162607218	1.51319792573	0.0208142768326
1480.65682096	685.127898799	2541.78471976	376.0	1.08195860609	-0.0418338438662	-0.00797138793182	1370.82530933	818.932736424	2569.28577828	379.527732523	-0.202236568395	-0.00278179598893
1480.65682096	685.127898799	2541.78471976	376.0	-13.3399477122	-0.1878494999	-0.0357944931212	1266.49080489	605.831551102	2202.71196718	330.38961119	-2.95425198161	-0.0406362033233
1480.65682096	685.127898799	2541.78471976	376.0	2.8496404194	0.321856435577	0.0613293512914	1646.8582995	558.919068801	2614.2164445	408.439076199	-0.034825913696	-0.000479035951802
1480.65682096	685.127898799	2541.78471976	376.0	-9.26759033416	0.022564779886	0.00429969128926	1419.50229821	565.600533469	2306.22252475	321.119693073	-1.98794929654	-0.0273445570364
1480.65682096	685.127898799	2541.78471976	376.0	-8.37812943786	-0.287965395956	-0.0548714550222	1207.08627613	827.896888154	2328.8307059	293.84754162	-1.66886358337	-0.0229554825773
1480.65682096	685.127898799	2541.78471976	376.0	10.1645295376	0.497250379939	0.0947504534945	1828.40218486	673.31462973	2800.14517838	298.428363785	3.82732232409	0.0526454239902
1480.65682096	685.127898799	2541.78471976	376.0	-0.183385048248	0.136898171546	0.0260857796391	1506.31952507	740.134945128	2537.12346662	290.668996426	-0.314804791568	-0.00433018970519
1480.65682096	685.127898799	2541.78471976	376.0	-7.65027083952	-0.0397704472713	-0.00757821022701	1366.29339007	526.628529699	2347.33130454	454.409384768	-2.19716183845	-0.0302223086445
1480.65682096	685.127898799	2541.78471976	376.0	-7.42049629076	-0.0840949965589	-0.0160241990394	1340.74111407	642.964784347	2353.17167891	369.465780488	-1.66100490897	-0.0228473852679
1480.65682096	685.127898799	2541.78471976	376.0	22.9189397873	0.478223410571	0.0911248876851	1805.08490013	855.493723892	3124.3348292	463.756205182	7.72014363687	0.106191796931
1480.65682096	685.127898799	2541.78471976	376.0	-5.70378102251	-0.0637006635012	-0.0121380837464	1353.1272309	618.660812081	2396.80688528	425.018842296	-1.50139561579	-0.0206519341924
1480.65682096	685.127898799	2541.78471976	376.0	-17.1966785358	-0.345148737268	-0.0657676709733	1148.35019634	579.710625137	2104.68217243	376.621350947	-4.58451172792	-0.0630606840154
1480.65682096	685.127898799	2541.78471976	376.0	-3.21248916529	-0.201411880136	-0.0383787881358	1263.44782694	852.712056954	2460.13016103	343.970277139	-0.799590417012	-0.0109984926687
1480.65682096	685.127898799	2541.78471976	376.0	-11.1641949864	-0.232950834886	-0.0443884975012	1237.32593024	668.484574067	2258.01491751	352.2044132	-2.43171227282	-0.0334485869713
1480.65682096	685.127898799	2541.78471976	376.0	8.34376048094	0.154510151292	0.0294417209016	1519.74383635	782.046153242	2753.86514871	452.075159125	1.37689916688	0.0189394658443
1480.65682096	685.127898799	2541.78471976	376.0	-2.79022405243	0.150477810188	0.0286733632218	1514.31420002	617.434814541	2470.86323114	339.114216579	-0.826514341923	-0.0113688355148
1480.65682096	685.127898799	2541.78471976	376.0	-5.82177434199	-0.274014030423	-0.0522130393337	1210.77643016	754.211290911	2393.80774911	428.820028044	-1.4533930964	-0.019991651945
1480.65682096	685.127898799	2541.78471976	376.0	15.0486736395	0.445641497094	0.0849164438061	1782.02392924	847.008840139	2924.28960685	295.256837474	6.4551596913	0.0887917426588
1480.65682096	685.127898799	2541.78471976	376.0	-16.1740271644	-0.356755565724	-0.067979337981	1152.13691048	652.452272236	2130.67576872	326.086586009	-3.71424651695	-0.0510900483762
1480.65682096	685.127898799	2541.78471976	376.0	-1.44303189407	0.103249095975	0.0196739893245	1476.83591681	642.335736533	2505.10595557	385.93430223	-0.618390390623	-0.00850605764269
1480.65682096	685.127898799	2541.78471976	376.0	10.4634962051	0.134824241949	0.0256905948836	1510.07216755	833.010946815	2807.74426745	464.661153089	2.14055395911	0.0294436583097
1480.65682096	685.127898799	2541.78471976	376.0	-2.62182330442	0.0912958465909	0.0173963122315	1466.98654865	569.239230499	2475.14361562	438.917836478	-0.955427449744	-0.0131420557049
1480.65682096	685.127898799	2541.78471976	376.0	16.4053223022	0.412552121543	0.0786113036478	1753.35222163	794.606337988	2958.77269526	410.814135646	5.41598762641	0.0744977665256
1480.65682096	685.127898799	2541.78471976	376.0	-12.651336084	-0.197971689478	-0.0377232640011	1263.22696215	657.644232913	2220.21499233	299.343797262	-2.63633878986	-0.036263257082
1480.65682096	685.127898799	2541.78471976	376.0	-13.8293163471	-0.398986306411	-0.076026354118	1119.54048752	649.422521369	2190.27327	421.310261106	-3.70193148102	-0.0509206531089
1480.65682096	685.127898799	2541.78471976	376.0	3.2351853841	-0.0181347009018	-0.00345554514135	1385.96028224	797.587439153	2624.0161675	440.468446109	0.060631611805	0.000833997411347
1480.65682096	685.127898799	2541.78471976	376.0	11.1140186023	0.500076525767	0.0952889721354	1825.68751181	649.646408607	2824.27914634	348.945225918	3.58181717025	0.0492684617641
1480.65682096	685.127898799	2541.78471976	376.0	3.8244639818	0.328148832872	0.0625283599223	1651.35780088	551.788074865	2638.99436086	435.84848511	0.078518233993	0.00108003072893
1480.65682096	685.127898799	2541.78471976	376.0	-6.17263776381	0.139285133658	0.0265406123586	1506.84292505	524.275384662	2384.88955627	353.771246556	-1.44420631989	-0.0198652863809
1480.65682096	685.127898799	2541.78471976	376.0	-10.8524039142	-0.258638965145	-0.049283339395	1213.82679197	622.944241324	2265.93997534	429.168942042	-2.83708317241	-0.0390245278186
1480.65682096	685.127898799	2541.78471976	376.0	-2.55987638167	0.090234213378	0.0171940193175	1468.60367465	688.250104295	2476.71817304	319.864394095	-0.791933454015	-0.0108931699314
1480.65682096	685.127898799	2541.78471976	376.0	10.899400401	0.358657316798	0.068341714329	1704.42522717	758.764900788	2818.82401369	355.633885737	3.63586341391	0.0500118763949
1480.65682096	685.127898799	2541.78471976	376.0	-11.0313481576	-0.352084803609	-0.067089329956	1156.54510454	701.040923797	2261.3915979	403.805569564	-2.63498271757	-0.0362446040931
1480.65682096	685.127898799	2541.78471976	376.0	11.7506878709	0.353053512459	0.067273916246	1695.47367857	745.366312397	2840.46190852	399.621917553	3.41837721961	0.0470203193894
1480.65682096	685.127898799	2541.78471976	376.0	12.3851233587	0.496696218042	0.0946448586208	1831.59520891	738.41068114	2856.58789281	286.582002756	5.11673809399	0.0703815418706
1480.65682096	685.127898799	2541.78471976	376.0	15.5879142364	0.465057933314	0.0886162220491	1800.91876633	817.90892321	2937.99594195	319.168252406	6.34030120217	0.0872118459721
1480.65682096	685.127898799	2541.78471976	376.0	-0.908071511798	0.0972435781793	0.0185296452323	1471.14223355	604.015115311	2518.70349682	443.546147965	-0.642273873601	-0.00883457872903
1480.65682096	685.127898799	2541.78471976	376.0	-13.4025502728	-0.219823774309	-0.0418871521169	1230.71656761	531.916050679	2201.12074486	438.488126576	-3.87035451177	-0.0532373385388
1480.65682096	685.127898799	2541.78471976	376.0	3.43276688972	0.0192142183472	0.00366124587409	1417.25780084	836.069537669	2629.03826402	375.710925514	0.370716165064	0.00509925949193
1480.65682096	685.127898799	2541.78471976	376.0	-11.4433948253	0.021310623479	0.00406071331536	1418.09244314	518.954497041	2250.91825866	313.871318481	-2.48466171913	-0.0341769149811
1480.65682096	685.127898799	2541.78471976	376.0	7.03746099935	0.413612115674	0.0788132842367	1735.4359736	614.725622375	2720.6618281	370.500232125	1.52569135024	0.020986125863
1480.65682096	685.127898799	2541.78471976	376.0	-19.9416243889	-0.275445295536	-0.0524857651555	1193.88247332	527.255488574	2034.91155817	313.773596274	-5.1073561589	-0.0702524918694
1480.65682096	685.127898799	2541.78471976	376.0	18.0186715501	0.54118384993	0.103121922624	1848.27106507	853.94068604	2999.78055992	297.568808811	7.84593277733	0.107922046456
1480.65682096	685.127898799	2541.78471976	376.0	-6.88283396147	0.00808185707436	0.0015399880096	1408.16589235	614.323063598	2366.83789784	344.348941885	-1.52055194258	-0.0209154324976
1480.65682096	685.127898799	2541.78471976	376.0	9.2163436511	0.397334717343	0.0757116458351	1712.72284729	600.80149864	2776.0443344	462.519988473	1.30409545921	0.0179380393288
1480.65682096	685.127898799	2541.78471976	376.0	13.5029878738	0.439419580695	0.0837308652238	1777.00820419	747.371906567	2885.00160224	360.621491483	4.70445659721	0.0647105446658
1480.65682096	685.127898799	2541.78471976	376.0	-5.795513232	-0.047129924946	-0.00898054972295	1370.11098933	724.022955433	2394.47524999	300.341305234	-1.28870075415	-0.0177262827256
1480.65682096	685.127898799	2541.78471976	376.0	-6.44778918456	-0.111325401621	-0.0212129195162	1320.68999308	657.610312386	2377.8957995	399.595494034	-1.54061475018	-0.0211913995898
1480.65682096	685.127898799	2541.78471976	376.0	-12.9235784889	-0.291286174197	-0.0555042252662	1198.29683866	678.385487506	2213.29517648	336.612850314	-2.80630035035	-0.0386011052317
1480.65682096	685.127898799	2541.78471976	376.0	12.198067241	0.486586821575	0.0927185254526	1822.42520375	738.206533061	2851.83332899	291.201592177	4.97499916495	0.0684319004807
1480.65682096	685.127898799	2541.78471976	376.0	-0.95737411882	0.00800217352271	0.001524804406	1406.24150775	716.530731642	2517.45033069	394.678091296	-0.524355460929	-0.0072125923099
1480.65682096	685.127898799	2541.78471976	376.0	3.92624759982	0.193597243083	0.0368897185754	1563.84617679	790.191783991	2641.58148131	287.543520529	1.434944596	0.0197378899037
1480.65682096	685.127898799	2541.78471976	376.0	17.7725367134	0.347867365876	0.0662857023392	1696.64477102	838.073343801	2993.52434225	458.806227427	5.41947455783	0.0745457298189
1480.65682096	685.127898799	2541.78471976	376.0	11.2932420793	0.3969722095	0.0756425704077	1733.1431192	713.055454718	2828.83462129	382.636047375	3.37631557679	0.046441754839
1480.65682096	685.127898799	2541.78471976	376.0	1.82506295022	-0.0311976081145	-0.00594466618035	1377.28688744	786.559834836	2588.17389095	424.327168672	-0.121158394428	-0.00166655288071
1480.65682096	685.127898799	2541.78471976	376.0	-10.3807896896	-0.40247113358	-0.0766903836852	1124.86583422	731.935170019	2277.92739363	421.126389392	-2.53589432449	-0.0348816275721
1480.65682096	685.127898799	2541.78471976	376.0	-3.53243323569	-0.0161240519163	-0.00307241842917	1388.54349758	653.544630611	2451.99787154	409.909743349	-1.00232497005	-0.0137871385151
1480.65682096	685.127898799	2541.78471976	376.0	-16.3621536552	-0.288633414818	-0.0549987452016	1199.75826266	639.849449999	2125.89399833	286.286285668	-3.57730916228	-0.0492064534014
1480.65682096	685.127898799	2541.78471976	376.0	-17.804008724	-0.226858285688	-0.0432275696814	1236.2138108	559.028557419	2089.2451465	294.002778288	-4.14562664738	-0.0570237503079
1480.65682096	685.127898799	2541.78471976	376.0	7.46507390944	0.309125812468	0.0589035465831	1634.60411317	631.648949412	2731.5308277	465.277765125	0.696566658366	0.00958138457175
1480.65682096	685.127898799	2541.78471976	376.0	8.89751676683	0.336093296893	0.0640421678531	1666.04300275	665.792913288	2767.94044137	436.104525337	1.61245893038	0.022179627653
1480.65682096	685.127898799	2541.78471976	376.0	3.78927011082	0.101293485911	0.0193013502117	1472.35835618	731.907404174	2638.09980842	433.834048064	0.119754883082	0.00164724736014
1480.65682096	685.127898799	2541.78471976	376.0	9.95432078236	0.386150487414	0.0735805044615	1710.41354212	646.671280251	2794.80212436	437.717301981	1.98275875114	0.0272731602633
1480.65682096	685.127898799	2541.78471976	376.0	-15.599574926	-0.192539217895	-0.0366881131661	1260.13858851	562.423144193	2145.27710794	322.715375238	-3.61156252184	-0.0496776137805
1480.65682096	685.127898799	2541.78471976	376.0	-14.9826389183	-0.273403521104	-0.0520967075275	1193.43625971	546.66673639	2160.95829311	420.855297011	-4.25092849816	-0.0584721939224
1480.65682096	685.127898799	2541.78471976	376.0	2.15233968069	0.187855907461	0.0357957140741	1540.78880385	698.280848418	2596.49256088	357.422908607	-0.0391204249113	-0.000538107632893
1480.65682096	685.127898799	2541.78471976	376.0	12.4929362559	0.409740319848	0.0780755182638	1748.59929159	739.624244946	2859.32826456	371.104728026	4.10332806218	0.0564419265775
1480.65682096	685.127898799	2541.78471976	376.0	-3.99203113996	-0.172193043503	-0.0328111744481	1280.03079701	750.355788955	2440.31588223	409.929296266	-1.03706612601	-0.0142650086109
1480.65682096	685.127898799	2541.78471976	376.0	2.73418272927	0.128967060396	0.0245745160815	1508.88744505	804.798275519	2611.28175858	297.596038011	0.846042707167	0.0116374512678
1480.65682096	685.127898799	2541.78471976	376.0	3.36987956884	0.260470492119	0.0496323346264	1596.26513377	588.598569884	2627.43980371	442.576100058	0.0183822075453	0.000252850172562
1480.65682096	685.127898799	2541.78471976	376.0	14.3616612729	0.435683470293	0.083018953943	1770.10749165	731.060750808	2906.82723149	405.658989038	4.45186890104	0.0612361609497
1480.65682096	685.127898799	2541.78471976	376.0	-13.6976971699	-0.241799465518	-0.0460745932771	1219.45701547	560.21811616	2193.61874613	413.943614499	-3.6985278958	-0.0508738362558
1480.65682096	685.127898799	2541.78471976	376.0	-11.6709533279	-0.318144534427	-0.060622053054	1183.78548082	741.447367508	2245.13421142	319.901363085	-2.39166906087	-0.0328977862569
1480.65682096	685.127898799	2541.78471976	376.0	18.0581583536	0.449811043853	0.0857109458561	1782.37672896	753.274913934	3000.78422946	465.132586558	5.30367048669	0.0729528265019
1480.65682096	685.127898799	2541.78471976	376.0	3.95706605475	0.106260593589	0.0202478265224	1491.52783455	828.857870952	2642.36482009	321.979114581	1.13019068837	0.015545951697
1480.65682096	685.127898799	2541.78471976	376.0	2.14809653614	0.272950900071	0.0520104611415	1607.06729059	611.978362398	2596.38470928	377.339056286	-0.118242850491	-0.00162644911267
1480.65682096	685.127898799	2541.78471976	376.0	-4.50117996525	0.060641814335	0.0115552237681	1445.42319321	591.23545387	2427.37441519	390.715768113	-1.16715699651	-0.0160544291129
1480.65682096	685.127898799	2541.78471976	376.0	-3.75124440456	0.051566224329	0.00982588116025	1440.89066845	707.462446159	2446.43616268	298.083048072	-0.995988907853	-0.0136999849773
1480.65682096	685.127898799	2541.78471976	376.0	-3.49937489786	0.00879962451314	0.00167675771973	1407.30908938	658.792351113	2452.83814331	386.736702824	-0.948624629714	-0.0130484818393
1480.65682096	685.127898799	2541.78471976	376.0	-4.89855700635	-0.0446276013174	-0.00850373500712	1368.76595432	661.778270945	2417.27394628	386.729721014	-1.1973368049	-0.0164695571514
1480.65682096	685.127898799	2541.78471976	376.0	0.0547696546532	0.301404368041	0.0574322347639	1632.8419363	517.232355754	2543.17684647	393.102554411	-0.435705157541	-0.0059931933637
1480.65682096	685.127898799	2541.78471976	376.0	-12.0607710601	-0.0668411303498	-0.0127364958746	1350.77362128	539.962912594	2235.22588386	344.489349989	-2.73261874554	-0.0375876031024
1480.65682096	685.127898799	2541.78471976	376.0	-12.0224109748	-0.278425195028	-0.0530535813697	1194.68954374	585.487439452	2236.20091465	456.023931458	-3.4896227712	-0.0480003132215
1480.65682096	685.127898799	2541.78471976	376.0	13.1149318245	0.401952197549	0.0765915010574	1747.5339538	844.218049581	2875.13805288	283.386049496	5.697580152	0.0783711162585
1480.65682096	685.127898799	2541.78471976	376.0	-4.16033834995	0.102269200166	0.019487271373	1477.06371251	576.935802579	2436.03787529	382.038360195	-1.09401123317	-0.0150482975677
1480.65682096	685.127898799	2541.78471976	376.0	12.6110088081	0.391392273272	0.0745793203642	1729.63576489	733.992290519	2862.32941465	398.701359239	3.78300632849	0.0520358504607
1480.65682096	685.127898799	2541.78471976	376.0	1.03695076928	0.0384664536538	0.00732973583342	1427.00675279	698.154478879	2568.14177596	442.980544286	-0.28849828169	-0.00396833950055
1480.65682096	685.127898799	2541.78471976	376.0	-11.2752505996	-0.420303631626	-0.0800883444409	1113.07654408	727.330781679	2255.1921229	414.784797139	-2.75011502974	-0.0378282672592
1480.65682096	685.127898799	2541.78471976	376.0	-8.99802316582	-0.217302449529	-0.0414067167548	1247.4522384	678.041569883	2313.07434185	387.580533559	-2.04836839688	-0.0281756313189
1480.65682096	685.127898799	2541.78471976	376.0	-0.814806786792	0.325035157957	0.0619350529643	1653.10077047	541.418933024	2521.07408535	326.554381856	-0.578753626573	-0.00796084768326
1480.65682096	685.127898799	2541.78471976	376.0	-3.30738796304	-0.0749505227903	-0.0142817307146	1348.17329001	737.343029141	2457.71803789	372.201718734	-0.866237194613	-0.011915229637
1480.65682096	685.127898799	2541.78471976	376.0	-2.01912111302	0.202571915572	0.0385998314733	1553.89854198	523.299562442	2490.46300783	413.264903413	-0.798705081484	-0.0109863147384
1480.65682096	685.127898799	2541.78471976	376.0	-13.9565872178	-0.374987898825	-0.0714534868188	1147.28871051	747.794930543	2187.03831845	291.954677401	-2.85982631959	-0.0393373634056
1480.65682096	685.127898799	2541.78471976	376.0	12.4356829673	0.350480874642	0.0667837032473	1700.19366248	795.789473543	2857.87300922	361.889873194	4.3024844496	0.0591813541899
1480.65682096	685.127898799	2541.78471976	376.0	-14.7749672644	-0.191736329539	-0.0365351237688	1258.78245776	556.776181968	2166.23685948	350.678219749	-3.54129731861	-0.0487111047952
1480.65682096	685.127898799	2541.78471976	376.0	13.2834098136	0.325722983029	0.062066117193	1677.0380458	803.29340478	2879.42040066	399.088950081	4.19815404677	0.0577462729955
1480.65682096	685.127898799	2541.78471976	376.0	-10.2800342776	-0.170724520063	-0.0325313490974	1280.61372845	657.326929074	2280.4883793	342.547721778	-2.19712739127	-0.030221834818
1480.65682096	685.127898799	2541.78471976	376.0	-11.4521477462	-0.264761202585	-0.050449924273	1217.61816731	700.360837011	2250.69577826	332.716773935	-2.4073579455	-0.0331135893466
1480.65682096	685.127898799	2541.78471976	376.0	-6.71114287726	-0.183228959287	-0.0349140547422	1274.59709511	756.870507502	2371.20191558	339.734312972	-1.41102043113	-0.0194088092315
1480.65682096	685.127898799	2541.78471976	376.0	14.5197476174	0.531522897194	0.101281039862	1847.6834919	619.674809894	2910.84544604	443.487144248	3.75718270596	0.0516806424479
1480.65682096	685.127898799	2541.78471976	376.0	2.36565154823	0.206546009242	0.0393570901758	1554.78194853	682.932001563	2601.91448933	364.200539234	-0.0323592366298	-0.000445106418567
1480.65682096	685.127898799	2541.78471976	376.0	3.02057360992	-0.13158488647	-0.0250733396475	1307.39534785	847.596133404	2618.56119822	463.569716967	0.022517984824	0.000309738443246
1480.65682096	685.127898799	2541.78471976	376.0	7.58917018801	0.144848844669	0.0276007707068	1523.52436876	839.534371058	2734.68508795	371.626348128	2.1101120396	0.0290249248913
1480.65682096	685.127898799	2541.78471976	376.0	-12.6703176083	-0.26095147635	-0.049723985585	1219.47760809	676.973577462	2219.73252284	323.281337287	-2.69091460459	-0.0370139560466
1480.65682096	685.127898799	2541.78471976	376.0	-9.52628328999	-0.270857580352	-0.051611581622	1212.11953438	705.203760616	2299.64710673	382.323811732	-2.1303579845	-0.029303411066
1480.65682096	685.127898799	2541.78471976	376.0	8.82997327731	0.248608025305	0.0473719560413	1590.52290826	706.712175609	2766.22363128	468.988547411	1.26445523109	0.0173927817206
1480.65682096	685.127898799	2541.78471976	376.0	-9.44583543969	-0.299936874664	-0.0571526056906	1193.82267716	730.978244953	2301.6919179	376.890995786	-2.06919177809	-0.0284620602213
1480.65682096	685.127898799	2541.78471976	376.0	12.1650477091	0.282212574594	0.0537752619273	1643.16915123	840.891166368	2850.99404358	366.933725982	4.18378896414	0.0575486790116
1480.65682096	685.127898799	2541.78471976	376.0	-5.93761441586	-0.222683432729	-0.0424320565413	1244.96553416	730.807667991	2390.86334381	415.090141665	-1.44174525157	-0.0198314339968
1480.65682096	685.127898799	2541.78471976	376.0	-14.5811489699	-0.108624711761	-0.0206983063569	1320.70742588	536.170337123	2171.16330327	314.285540265	-3.28853252173	-0.0452342850307
1480.65682096	685.127898799	2541.78471976	376.0	3.71565241381	0.294440558596	0.0561052893667	1632.50059413	666.145758679	2636.22860505	337.582252243	0.645546679393	0.00887959669042
1480.65682096	685.127898799	2541.78471976	376.0	-7.99161340662	-0.185328917425	-0.0353141992045	1266.44810463	637.415523889	2338.65511132	434.791482802	-2.07164345508	-0.0284957834262
1480.65682096	685.127898799	2541.78471976	376.0	-12.0048087057	-0.23751555759	-0.0452582998456	1235.58058202	676.992951665	2236.64832644	324.074792749	-2.53066453612	-0.0348096910057
1480.65682096	685.127898799	2541.78471976	376.0	1.51891457421	0.302776310092	0.0576936566486	1632.12910388	578.144490813	2580.39225831	370.11866362	-0.211859389462	-0.00291415941489
1480.65682096	685.127898799	2541.78471976	376.0	-4.30326569976	0.0097725453111	0.00186214659129	1409.84320336	696.405564082	2432.40496975	326.156202304	-1.03842631567	-0.0142837182348
1480.65682096	685.127898799	2541.78471976	376.0	-2.20331069567	0.134547244092	0.0256378132797	1502.08181347	678.354949112	2485.78130516	305.344542582	-0.774707091125	-0.0106562185849
1480.65682096	685.127898799	2541.78471976	376.0	12.4067005393	0.462481516649	0.0881252889957	1790.7409035	678.854453335	2857.13633829	387.540981458	3.72296757911	0.0512100079657
1480.65682096	685.127898799	2541.78471976	376.0	-4.43684360402	-0.218720626588	-0.041676948664	1245.81589689	714.566344219	2429.00970699	468.627465885	-1.35575721097	-0.0186486548964
1480.65682096	685.127898799	2541.78471976	376.0	-10.4878706424	-0.266701678278	-0.05081967955	1208.91494745	633.068087384	2275.20562634	433.222591511	-2.74885752157	-0.0378109700354
1480.65682096	685.127898799	2541.78471976	376.0	-2.73294611404	-0.191520462219	-0.0364939905143	1266.00978183	756.526559261	2472.31911303	449.782771939	-0.91341762648	-0.0125642039406
1480.65682096	685.127898799	2541.78471976	376.0	-12.6794260925	-0.399125168551	-0.0760528141293	1131.44900309	766.661272099	2219.50100478	321.3907296	-2.61153100884	-0.0359220221299
1480.65682096	685.127898799	2541.78471976	376.0	-16.5543461344	-0.294994868725	-0.0562109124857	1176.32728902	539.28470171	2121.00887925	405.39688853	-4.69996855042	-0.0646488108724
1480.65682096	685.127898799	2541.78471976	376.0	-13.662085302	-0.0219751739462	-0.00418734259646	1387.05423689	524.437748721	2194.52392315	283.031937539	-2.94567059449	-0.0405181649862
1480.65682096	685.127898799	2541.78471976	376.0	-11.6017965394	-0.0539804265415	-0.0102859044477	1363.7782378	579.727021575	2246.8920281	303.386768721	-2.45707607759	-0.0337974701181
1480.65682096	685.127898799	2541.78471976	376.0	-3.90602878023	-0.0956730674953	-0.0182303863368	1335.60730134	790.612974203	2442.50187707	316.281601525	-0.954867700068	-0.0131343562595
1480.65682096	685.127898799	2541.78471976	376.0	-1.56440476744	0.345817400317	0.0658950839019	1671.52373537	516.532144323	2502.02091842	313.965038728	-0.708768194595	-0.00974921863267
1480.65682096	685.127898799	2541.78471976	376.0	5.13553720349	0.199556421365	0.0380252327295	1567.91570374	792.732889605	2672.31901967	311.670426325	1.70111237879	0.0233990698596
1480.65682096	685.127898799	2541.78471976	376.0	-4.32603108523	-0.117797159217	-0.0224461050337	1319.1978637	762.291388228	2431.82632266	350.33707073	-1.00902005376	-0.0138792304507
1480.65682096	685.127898799	2541.78471976	376.0	10.4236120937	0.534051192165	0.101762803385	1847.48063787	574.377344834	2806.7304992	384.872516493	2.66340517753	0.0366355595258
1480.65682096	685.127898799	2541.78471976	376.0	-4.16870704202	-0.203113398981	-0.0387030104765	1259.53040973	771.009209087	2435.82516115	405.285542336	-1.04728378586	-0.0144055541384
1480.65682096	685.127898799	2541.78471976	376.0	4.53322686802	0.298453947232	0.0568700356768	1640.81864462	689.945345096	2657.0095876	326.245597883	1.13043750746	0.0155493467326
1480.65682096	685.127898799	2541.78471976	376.0	-7.06991286242	-0.274463182798	-0.0522986247709	1211.1187498	751.841542193	2362.08275492	399.122462921	-1.60909684276	-0.022133381606
1480.65682096	685.127898799	2541.78471976	376.0	-7.43330716947	-0.400736439833	-0.0763598399073	1131.44724623	836.639400014	2352.84605395	384.759407702	-1.57950550391	-0.0217263480592
1480.65682096	685.127898799	2541.78471976	376.0	2.81247304442	0.0110825562026	0.0021117675691	1407.13323198	788.510287514	2613.27172985	417.628210351	0.0155444763501	0.000213816731088
1480.65682096	685.127898799	2541.78471976	376.0	11.6312460831	0.176448606569	0.0336220668004	1547.20802213	838.265311283	2837.42595541	451.952621996	2.80980854877	0.0386493610559
1480.65682096	685.127898799	2541.78471976	376.0	-11.3229669144	-0.384007692095	-0.0731721974267	1140.70193822	767.746064852	2253.9792769	345.531273828	-2.36441149685	-0.0325228541519
1480.65682096	685.127898799	2541.78471976	376.0	-13.893034633	-0.254135808168	-0.0484252683247	1201.78797181	522.777802335	2188.65368834	464.087914199	-4.34929678552	-0.0598252652754
1480.65682096	685.127898799	2541.78471976	376.0	-3.05048792225	0.251471535611	0.047917594438	1594.79044948	538.419093816	2464.24788387	331.038340576	-0.896059472807	-0.012325439791
1480.65682096	685.127898799	2541.78471976	376.0	12.3210182097	0.33503200452	0.0638399398857	1672.13689084	718.82953104	2854.95847793	463.992056044	2.76755282853	0.0380681269399
1480.65682096	685.127898799	2541.78471976	376.0	-2.79578244151	0.144212005233	0.0274794217289	1510.0217228	664.686827906	2470.72194886	296.013398151	-0.881512849661	-0.0121253486886
1480.65682096	685.127898799	2541.78471976	376.0	-1.29993126453	0.375468566079	0.0715450773779	1696.31916505	514.406256348	2508.74326551	298.017844112	-0.710693331903	-0.00977569920086
1480.65682096	685.127898799	2541.78471976	376.0	-10.9747965373	-0.0803911455413	-0.0153184347449	1345.9995345	623.524846518	2262.82901835	293.304637333	-2.27924233991	-0.0313513389259
1480.65682096	685.127898799	2541.78471976	376.0	-0.723411890716	-0.116775675111	-0.022251462483	1317.94601962	778.718900633	2523.39714686	426.7322266	-0.503209170622	-0.0069217217417
1480.65682096	685.127898799	2541.78471976	376.0	1.05633930038	0.0872958158661	0.016634111255	1469.75948144	787.369723141	2568.63459068	311.505386095	0.0276969182679	0.000380975491993
1480.65682096	685.127898799	2541.78471976	376.0	3.24922099059	0.332598929002	0.0633763203129	1668.05862858	651.429463083	2624.37292241	304.884830738	0.752169256947	0.0103462071107
1480.65682096	685.127898799	2541.78471976	376.0	15.4665049407	0.484969404567	0.0924103286142	1807.72102707	669.483856413	2934.90997902	457.705095538	4.0899463909	0.0562578595723
1480.65682096	685.127898799	2541.78471976	376.0	-6.85900830545	-0.136587050962	-0.0260264959913	1306.58309634	731.297971004	2367.44349472	329.562427372	-1.44503780401	-0.0198767235765
1480.65682096	685.127898799	2541.78471976	376.0	-13.5397989966	-0.188652918589	-0.0359475835726	1262.93917363	579.482879242	2197.63217778	355.210124906	-3.16876128298	-0.0435868126957
1480.65682096	685.127898799	2541.78471976	376.0	8.34887613509	0.242820140061	0.0462690815665	1600.27711355	775.734747731	2753.99517763	377.983316345	2.2786224844	0.0313428127153
1480.65682096	685.127898799	2541.78471976	376.0	-5.61469185485	-0.155952544301	-0.0297165671305	1294.6404002	795.981001767	2399.07134013	308.449938158	-1.21911181065	-0.0167690757999
1480.65682096	685.127898799	2541.78471976	376.0	16.0543625006	0.406476899682	0.0774536775309	1747.86640275	792.077301967	2949.85205265	409.908347932	5.26642237111	0.07244047278
1480.65682096	685.127898799	2541.78471976	376.0	6.6152247188	0.294253174287	0.056069583515	1633.96745035	692.604839697	2709.92949084	383.357200789	1.35850099607	0.0186863960945
1480.65682096	685.127898799	2541.78471976	376.0	-0.154206687569	0.0362241046614	0.0069024589675	1426.87930618	739.409538624	2537.86511773	371.576272934	-0.394989484933	-0.00543314284639
1480.65682096	685.127898799	2541.78471976	376.0	-6.14711589898	-0.0564183958076	-0.0107504565182	1362.26377982	688.897577584	2385.53826713	334.376909728	-1.34235845961	-0.018464352952
1480.65682096	685.127898799	2541.78471976	376.0	-16.3538312948	-0.328258498818	-0.0625492566345	1142.21721729	515.679804753	2126.10553481	468.208512767	-5.42276544504	-0.074590996493
1480.65682096	685.127898799	2541.78471976	376.0	-0.276859988977	0.338029295542	0.0644110700347	1663.40194436	537.157997932	2534.74753486	334.187592569	-0.495535177165	-0.00681616474781
1480.65682096	685.127898799	2541.78471976	376.0	21.393372563	0.484480321116	0.092317134359	1813.52178523	829.347397433	3085.5581946	442.689011934	7.28734609691	0.100238598307
1480.65682096	685.127898799	2541.78471976	376.0	13.3629759463	0.416617437279	0.0793859446035	1743.00069359	676.675246556	2881.44280046	461.766860315	3.1527581805	0.0433666874897
1480.65682096	685.127898799	2541.78471976	376.0	1.67795823444	0.00917213341316	0.00174773883635	1405.74152256	740.562646816	2584.43480576	438.130636389	-0.171413238963	-0.00235781621682
1480.65682096	685.127898799	2541.78471976	376.0	5.01427568741	0.257768922473	0.0491175538248	1615.08960535	753.748106832	2669.23681298	300.399100797	1.71364119632	0.0235714057266
1480.65682096	685.127898799	2541.78471976	376.0	-7.38615886744	-0.2977599483	-0.0567377950267	1197.13560809	780.595697669	2354.04446229	376.313156524	-1.58604620015	-0.0218163163707
1480.65682096	685.127898799	2541.78471976	376.0	3.66625375408	0.00124558659088	0.000237345005884	1399.84174707	813.696828813	2634.97299746	421.434421579	0.130858002015	0.00179997251739
1480.65682096	685.127898799	2541.78471976	376.0	9.64190728268	0.398670642533	0.075966204751	1719.96363222	630.656342006	2786.86124576	436.241271531	1.8417360414	0.0253333705832
1480.65682096	685.127898799	2541.78471976	376.0	0.82056386456	0.198141109692	0.0377555468163	1548.37406507	555.673534641	2562.64168668	458.594086967	-0.407302157896	-0.00560250561068
1480.65682096	685.127898799	2541.78471976	376.0	13.1010585357	0.343338130418	0.0654226620462	1694.36343519	808.758668325	2874.78542374	371.663320232	4.49283103544	0.0617996015879
1480.65682096	685.127898799	2541.78471976	376.0	-15.9217790004	-0.318262478979	-0.0606445272445	1153.32751216	526.352909622	2137.08737401	457.406952227	-5.08295381525	-0.0699168337724
1480.65682096	685.127898799	2541.78471976	376.0	-7.50084404372	-0.28150140171	-0.0536397488014	1209.09545721	794.758600524	2351.129412	347.275354265	-1.54192173875	-0.0212093774244
1480.65682096	685.127898799	2541.78471976	376.0	-14.188662413	-0.323467427871	-0.0616363239083	1174.51922564	658.394602941	2181.1394666	348.225638022	-3.23836537667	-0.0445442280147
1480.65682096	685.127898799	2541.78471976	376.0	-2.60369278053	0.103791216799	0.0197772897864	1476.46383433	559.432787572	2475.60445451	439.707832605	-0.959416791041	-0.0131969297255
1480.65682096	685.127898799	2541.78471976	376.0	-12.8674550419	-0.178451405303	-0.0340036976568	1272.97440606	605.715253621	2214.72171368	336.032053997	-2.85263620961	-0.0392384623055
1480.65682096	685.127898799	2541.78471976	376.0	-7.7542885259	0.023760465047	0.00452752763852	1418.59064794	562.157503529	2344.68739888	363.939247413	-1.76454546563	-0.0242716020032
1480.65682096	685.127898799	2541.78471976	376.0	-0.863728536639	0.0812620929444	0.0154843927104	1459.79423	655.346490617	2519.83059979	404.689879179	-0.541999925732	-0.00745529471433
1480.65682096	685.127898799	2541.78471976	376.0	-3.67991313475	-0.219005172066	-0.0417311684578	1249.2148723	792.231006795	2448.24925	406.803370901	-0.952097789848	-0.0130962557063
1480.65682096	685.127898799	2541.78471976	376.0	12.8041789789	0.491495593905	0.0936538860338	1805.73530998	605.395245251	2867.23938453	456.1088293	2.83327333104	0.0389721228478
1480.65682096	685.127898799	2541.78471976	376.0	-6.32851245897	-0.0205063321196	-0.00390745657767	1387.62911577	652.773255808	2380.92755709	340.525185504	-1.39507485114	-0.0191894752564
1480.65682096	685.127898799	2541.78471976	376.0	3.71665680409	0.0997972440722	0.019016243154	1487.70822742	836.479471272	2636.25413449	312.0664358	1.14169421494	0.0157041845247
1480.65682096	685.127898799	2541.78471976	376.0	4.51557393905	0.202780577225	0.0386395916968	1560.68018819	743.207844507	2656.56088815	352.672855448	0.92906499999	0.0127794360384
1480.65682096	685.127898799	2541.78471976	376.0	11.192802079	0.445843083134	0.0849548557801	1782.65632556	719.427425828	2826.28165271	324.197901326	4.07891057673	0.0561060602027
1480.65682096	685.127898799	2541.78471976	376.0	-5.05695814319	-0.256369141798	-0.0488508273242	1226.7366724	840.309408439	2413.24773039	346.201649549	-1.08897151113	-0.0149789753938
1480.65682096	685.127898799	2541.78471976	376.0	-5.10110528943	0.164308909416	0.0313088623126	1526.47254925	548.629921726	2412.12560497	337.023133998	-1.22320046096	-0.0168253158316
1480.65682096	685.127898799	2541.78471976	376.0	13.2323099238	0.278221493781	0.0530147663455	1639.82059049	853.567334158	2878.12155147	384.733626821	4.44128390753	0.0610905626896
1480.65682096	685.127898799	2541.78471976	376.0	3.94517532734	0.138200347183	0.0263339076187	1504.52947816	755.248741592	2642.06258339	382.284363643	0.422550623398	0.00581225066572
1480.65682096	685.127898799	2541.78471976	376.0	-17.5187121069	-0.387725527229	-0.0738806263775	1128.58160486	634.062177612	2096.49677233	333.852989851	-4.23928960932	-0.0583120991653
1480.65682096	685.127898799	2541.78471976	376.0	2.0725727695	0.330836740875	0.0630405375142	1662.67022517	627.83148754	2594.46505772	303.963345005	0.253897395378	0.00349239883602
1480.65682096	685.127898799	2541.78471976	376.0	-4.12735998603	-0.177472832176	-0.0338172317409	1276.29612747	747.781858704	2436.8761143	412.798128123	-1.0703805294	-0.0147232534994
1480.65682096	685.127898799	2541.78471976	376.0	-4.76773767259	-0.0408936863117	-0.00779224205634	1373.31240318	712.652291099	2420.59909212	334.634397838	-1.101208258	-0.0151472937827
1480.65682096	685.127898799	2541.78471976	376.0	-2.70809054788	-0.028164062047	-0.00536662767664	1381.74280641	741.990356016	2472.95088801	349.217725589	-0.767069549124	-0.0105511629866
1480.65682096	685.127898799	2541.78471976	376.0	10.1451463616	0.32737197702	0.0623803309871	1684.02690952	815.776987698	2799.65249977	299.848602555	4.08609825787	0.0562049278936
1480.65682096	685.127898799	2541.78471976	376.0	10.2214075277	0.191748713221	0.0365374834643	1551.45224122	780.531116003	2801.59089444	469.607537218	1.91753778735	0.0263760355895
1480.65682096	685.127898799	2541.78471976	376.0	0.721879152722	0.0330307536872	0.00629396983369	1423.58996528	721.875676298	2560.13333375	414.667692181	-0.29055529111	-0.00399663399052
1480.65682096	685.127898799	2541.78471976	376.0	-6.95797295466	-0.118598746087	-0.0225988464343	1310.52799968	585.188314532	2364.92802639	469.211712175	-2.06098015339	-0.0283491080247
1480.65682096	685.127898799	2541.78471976	376.0	6.44581580572	0.284737721936	0.0542564256737	1613.14198213	624.006006742	2705.62348097	468.475492097	0.408374017804	0.00561724921326
1480.65682096	685.127898799	2541.78471976	376.0	6.51570232582	0.105107246802	0.0200280576985	1483.46144213	811.522638943	2707.39984586	412.415764781	1.14720429345	0.0157799765261
1480.65682096	685.127898799	2541.78471976	376.0	17.1532848871	0.522653630094	0.099591011832	1845.22408679	824.185694643	2977.78429395	308.374512522	7.22878755172	0.0994331162547
1480.65682096	685.127898799	2541.78471976	376.0	7.72509537847	0.357396983959	0.0681015594433	1699.45552659	713.415980602	2738.14001367	325.268506484	2.53262566223	0.0348366666056
1480.65682096	685.127898799	2541.78471976	376.0	14.329904772	0.307703498736	0.0586325264359	1664.22466563	843.509693484	2906.02004961	398.285690488	4.73621021067	0.065147320642
1480.65682096	685.127898799	2541.78471976	376.0	-1.86814136213	0.0887454575301	0.0169103387062	1466.23096421	651.179690366	2494.30058807	376.889933492	-0.675080498603	-0.00928583904544
1480.65682096	685.127898799	2541.78471976	376.0	-8.35998266639	-0.224900617127	-0.0428545383245	1246.36159021	750.397587083	2329.29195777	332.53278047	-1.71377887264	-0.0235732994861
1480.65682096	685.127898799	2541.78471976	376.0	0.00905915399787	0.223016202467	0.0424954654091	1568.83249404	534.011384424	2542.01498395	439.171105486	-0.505026935615	-0.00694672538673
1480.65682096	685.127898799	2541.78471976	376.0	-10.5970579516	-0.170773106135	-0.0325406071141	1277.40554268	616.13038489	2272.43032	378.894392431	-2.4526010365	-0.03373591522
1480.65682096	685.127898799	2541.78471976	376.0	-10.4595227643	-0.261330495108	-0.0497962071471	1217.05916423	675.197836896	2275.92616837	383.669167248	-2.39166406712	-0.032897717567
1480.65682096	685.127898799	2541.78471976	376.0	-2.48104580577	0.0691679155188	0.013179861951	1451.4773549	635.053091014	2478.72187657	392.191430657	-0.794373681938	-0.0109267356525
1480.65682096	685.127898799	2541.78471976	376.0	1.38279117581	0.0717292280679	0.0136679169337	1452.41567055	765.108799305	2576.93229457	359.407824714	-0.189520662717	-0.00260688669487
1480.65682096	685.127898799	2541.78471976	376.0	-9.54955891501	0.0576227359107	0.0109799420561	1447.51654564	567.428629164	2299.05549045	284.110315649	-2.02366804686	-0.0278358740971
1480.65682096	685.127898799	2541.78471976	376.0	-9.11897234698	0.00962689179756	0.00183439249191	1408.98464474	561.704011956	2310.00007404	339.311417342	-1.99390433466	-0.0274264695276
1480.65682096	685.127898799	2541.78471976	376.0	16.0223485259	0.418039119075	0.079656844336	1756.32330634	769.463039753	2949.03832633	423.251980239	5.02345470957	0.0690984141619
1480.65682096	685.127898799	2541.78471976	376.0	-3.21286278482	-0.00146690357032	-0.000279516686418	1399.42354239	659.340559516	2460.12066442	401.356562518	-0.923958450468	-0.0127091946419
1480.65682096	685.127898799	2541.78471976	376.0	-0.917636347353	-0.0101873318202	-0.00194118365476	1397.02865779	829.005151625	2518.4603793	292.426569875	-0.495422677594	-0.00681461729841
1480.65682096	685.127898799	2541.78471976	376.0	-9.96785477093	-0.275874105069	-0.052567474289	1204.41891838	655.313048041	2288.4233103	428.691343882	-2.5450660215	-0.0350077857152
1480.65682096	685.127898799	2541.78471976	376.0	-4.01352865288	-0.0487348760168	-0.00928637119223	1366.86275644	710.907015786	2439.76946173	361.999689504	-0.985444937765	-0.0135549510009
1480.65682096	685.127898799	2541.78471976	376.0	16.6649082706	0.347003910122	0.0661211718982	1697.96668585	855.072153109	2965.37081174	412.331972778	5.61104647721	0.0771808318736
1480.65682096	685.127898799	2541.78471976	376.0	7.17629021454	0.426800403762	0.0813262964485	1754.02819979	636.799650629	2724.19056787	333.362717459	2.04831338529	0.0281748746257
1480.65682096	685.127898799	2541.78471976	376.0	10.5344349429	0.263175062783	0.050147687268	1614.4523083	764.400955489	2809.54737745	430.694113655	2.52565594188	0.0347407969997
1480.65682096	685.127898799	2541.78471976	376.0	2.22949747143	0.184087001485	0.0350775536366	1537.89972393	701.777565463	2598.45374581	358.776456422	-0.0211038760292	-0.000290287153083
1480.65682096	685.127898799	2541.78471976	376.0	9.48901130253	0.499053627097	0.0950940600414	1814.43271148	586.385660581	2782.9749591	382.156587043	2.33485229395	0.0321162626403
1480.65682096	685.127898799	2541.78471976	376.0	-5.47865122487	-0.0759597954311	-0.0144740463855	1346.7504737	675.701297299	2402.52920007	380.077429071	-1.28467994645	-0.0176709758796
1480.65682096	685.127898799	2541.78471976	376.0	6.88576455291	0.319525249489	0.0608851466253	1672.7798015	758.190494417	2716.806031	285.835735087	2.69300143812	0.0370426607719
1480.65682096	685.127898799	2541.78471976	376.0	-15.1006033784	-0.238039792645	-0.0453581921961	1234.68082323	635.672295642	2157.95989049	287.606771625	-3.23673439078	-0.0445217935458
1480.65682096	685.127898799	2541.78471976	376.0	-8.1540111736	-0.0621034807515	-0.0118337425212	1358.04477647	647.339019021	2334.5273097	329.143514204	-1.72864005491	-0.023777717399
1480.65682096	685.127898799	2541.78471976	376.0	-11.0220716458	-0.221468590929	-0.0422005699179	1235.35729406	577.497455521	2261.62738686	448.772637278	-3.09838250262	-0.0426187414391
1480.65682096	685.127898799	2541.78471976	376.0	12.1770190354	0.402254943202	0.0766491888722	1740.83552873	734.044305754	2851.29832892	376.418494434	3.88413002452	0.0534268228958
1480.65682096	685.127898799	2541.78471976	376.0	17.0029753075	0.522410620059	0.0995447065661	1850.63124662	737.197666562	2973.96374802	386.134834843	5.91081866393	0.0813042457212
1480.65682096	685.127898799	2541.78471976	376.0	8.91334719152	0.132825278075	0.0253096947552	1510.25808647	834.956794866	2768.34281669	423.127935356	2.0260307115	0.027868372923
1480.65682096	685.127898799	2541.78471976	376.0	11.3696501371	0.516064654751	0.0983354906157	1836.67424701	622.182112693	2830.77674963	371.920389928	3.34144709169	0.0459621333108
1480.65682096	685.127898799	2541.78471976	376.0	-11.2675507063	0.0555635137778	0.01058755979	1445.76944395	524.234289955	2255.38783761	285.384103706	-2.39588013839	-0.0329557102942
1480.65682096	685.127898799	2541.78471976	376.0	5.13129372053	0.137399960518	0.0261813949158	1511.46726258	798.369408383	2672.21115947	362.374488504	1.14305402031	0.0157228888625
1480.65682096	685.127898799	2541.78471976	376.0	-9.59878647277	-0.0154441981359	-0.00294287312041	1388.85974744	546.405357227	2297.80423191	362.53912724	-2.18531539039	-0.0300593588775
1480.65682096	685.127898799	2541.78471976	376.0	11.1571295505	0.306529235609	0.0584087720291	1653.40535435	756.259129489	2825.37493383	415.710449992	2.97208017286	0.0408814329142
1480.65682096	685.127898799	2541.78471976	376.0	-8.9341956805	-0.381766983997	-0.0727452332311	1143.13238838	805.85927626	2314.69669912	365.705034478	-1.8604014714	-0.0255901165254
1480.65682096	685.127898799	2541.78471976	376.0	7.32713532348	0.308652633037	0.0588133828196	1658.59420842	744.479329336	2728.0247258	324.951188049	2.42158821345	0.0333093289333
1480.65682096	685.127898799	2541.78471976	376.0	12.6563638296	0.343465853122	0.0654469994516	1693.89345746	799.857125501	2863.48224165	369.731658686	4.30497421668	0.0592156013299
1480.65682096	685.127898799	2541.78471976	376.0	-13.8801065294	-0.36751517568	-0.0700295685365	1142.86318668	656.83432007	2188.98229291	389.284786159	-3.4318091996	-0.047205078399
1480.65682096	685.127898799	2541.78471976	376.0	-12.1891951021	0.00512016506128	0.000975641208322	1407.00259872	529.412309832	2231.96162119	295.54671264	-2.61213329202	-0.0359303066302
1480.65682096	685.127898799	2541.78471976	376.0	13.736154248	0.408426252064	0.0778251242501	1749.48785191	766.314673669	2890.92818951	375.125663937	4.65481636752	0.0640277354542
1480.65682096	685.127898799	2541.78471976	376.0	8.37821045496	0.489087698669	0.093195064533	1796.55648642	545.732314863	2754.74079289	412.451991601	1.43762918873	0.0197748169014
1480.65682096	685.127898799	2541.78471976	376.0	-5.88646627263	-0.0052788497484	-0.00100587838194	1393.89894791	554.609528481	2392.1634195	443.65494311	-1.67005435902	-0.0229718618847
1480.65682096	685.127898799	2541.78471976	376.0	5.54747423984	0.262398195985	0.0499996562472	1595.80529693	632.67977992	2682.78957232	454.304495464	0.308527928329	0.00424385045844
1480.65682096	685.127898799	2541.78471976	376.0	13.4066760637	0.376762748416	0.0717916822439	1711.95655662	720.755707669	2882.55356337	449.841299079	3.42075473381	0.0470530224734
1480.65682096	685.127898799	2541.78471976	376.0	13.9560820619	0.393798443784	0.0750378132211	1726.27380333	711.360574235	2896.51828108	458.883903518	3.51566814439	0.0483585714497
1480.65682096	685.127898799	2541.78471976	376.0	5.92563345652	0.471950672075	0.0899296250144	1789.79390368	576.899432723	2692.4015655	325.708229101	1.4787270111	0.0203401239492
1480.65682096	685.127898799	2541.78471976	376.0	-6.87932871729	-0.00935854682388	-0.00178325968443	1396.46563053	650.567952469	2366.9269936	319.893410595	-1.48549081693	-0.0204331611682
1480.65682096	685.127898799	2541.78471976	376.0	-5.32582939033	-0.243553047704	-0.046408736224	1231.27806417	751.650592807	2406.41360211	423.484945135	-1.33250902995	-0.0183288724891
1480.65682096	685.127898799	2541.78471976	376.0	0.456606587835	0.158186987789	0.0301423376121	1520.13425537	718.359989971	2553.39067623	314.896430892	-0.279523000437	-0.00384488308717
1480.65682096	685.127898799	2541.78471976	376.0	9.73636005597	0.338147510999	0.0644335958458	1685.14129765	752.522185142	2789.26203192	351.598549123	3.16476445528	0.0435318356985
1480.65682096	685.127898799	2541.78471976	376.0	3.8647758361	0.415115222722	0.0790996994516	1729.97529846	561.608648493	2640.01900141	348.435054462	0.412771104664	0.00567773183856
1480.65682096	685.127898799	2541.78471976	376.0	12.3953125519	0.321642924985	0.0612886671084	1661.11392881	728.969370837	2856.84688017	466.763580521	2.78057367132	0.0382472306922
1480.65682096	685.127898799	2541.78471976	376.0	-6.34125820907	-0.043404964992	-0.00827076314634	1369.13779568	623.902780753	2380.60358756	387.563011122	-1.50097287463	-0.0206461193209
1480.65682096	685.127898799	2541.78471976	376.0	-0.375021722774	-0.0909664349454	-0.0173335432442	1335.75448537	772.10560337	2532.25247491	424.392386172	-0.44791936435	-0.00616120171046
1480.65682096	685.127898799	2541.78471976	376.0	12.5170991369	0.489969116995	0.0933630177202	1807.30437116	619.173324806	2859.94243297	433.464737004	3.03858015632	0.041796150706
1480.65682096	685.127898799	2541.78471976	376.0	-14.4398755547	-0.100378937093	-0.0191270840497	1327.93777542	543.482478486	2174.75416935	303.333915451	-3.19453822404	-0.0439413785975
1480.65682096	685.127898799	2541.78471976	376.0	-2.45871217554	-0.118041748541	-0.0224927112311	1319.64478647	822.347490399	2479.28954937	337.297272508	-0.709885002007	-0.00976458049528
1480.65682096	685.127898799	2541.78471976	376.0	5.82848045036	0.215918876326	0.0411430785683	1565.13814288	715.593748424	2689.93214524	409.200253928	0.79967191076	0.0109996136281
1480.65682096	685.127898799	2541.78471976	376.0	1.38942752597	0.00166209808102	0.000316710762389	1400.66581953	752.541221992	2577.1009763	423.893934777	-0.193017804339	-0.00265499043107
1480.65682096	685.127898799	2541.78471976	376.0	10.413990657	0.339602500736	0.0647108423659	1672.5844866	688.655648961	2806.48594299	445.245807432	2.15908737644	0.0296985883967
1480.65682096	685.127898799	2541.78471976	376.0	9.03371862988	0.378027827569	0.0720327415337	1714.72311191	698.355242903	2771.40239952	358.324044707	2.67520598588	0.0367978815115
1480.65682096	685.127898799	2541.78471976	376.0	13.0597373641	0.434427563114	0.0827796423617	1759.41362257	667.295300061	2873.73512852	447.026205883	3.19950383409	0.0440096813493
1480.65682096	685.127898799	2541.78471976	376.0	9.70534540419	0.325868337884	0.0620938143834	1665.58371612	714.844159734	2788.47370624	408.045830384	2.37983143774	0.0327349578782
1480.65682096	685.127898799	2541.78471976	376.0	-14.3720924671	-0.153832633966	-0.0293126208015	1288.55446988	563.207743796	2176.47706952	324.714855837	-3.25478185652	-0.0447700392919
1480.65682096	685.127898799	2541.78471976	376.0	13.4001001645	0.532785295758	0.101521588368	1844.50475172	587.833803946	2882.38641817	450.047862503	3.11863388784	0.0428973024462
1480.65682096	685.127898799	2541.78471976	376.0	-0.527309361719	0.312829858182	0.0596093479767	1642.52985076	560.297418435	2528.38165097	325.554381782	-0.53761894272	-0.0073950336
1480.65682096	685.127898799	2541.78471976	376.0	-13.0865537222	-0.351346845145	-0.0669487128706	1162.70063674	748.226877709	2209.1526969	298.225182455	-2.66554556571	-0.0366650009039
1480.65682096	685.127898799	2541.78471976	376.0	2.57804461668	0.19314299973	0.0368031630582	1545.70870292	702.642070154	2607.31306389	358.962290816	0.0880870950302	0.00121165192614
1480.65682096	685.127898799	2541.78471976	376.0	-14.1846221736	-0.197395805912	-0.0376135300899	1250.59983622	538.902847815	2181.24216079	391.739476757	-3.69130420281	-0.0507744732161
1480.65682096	685.127898799	2541.78471976	376.0	18.6092960379	0.386998851479	0.0737421591995	1729.53423081	815.906493106	3014.7929629	469.352238986	5.60655309046	0.0771190246281
1480.65682096	685.127898799	2541.78471976	376.0	-5.71891991949	-0.274299445774	-0.0522674248808	1212.83281658	795.416148114	2396.42208711	388.173122414	-1.28067766993	-0.017615923933
1480.65682096	685.127898799	2541.78471976	376.0	0.999104487215	0.183716955031	0.035007041736	1537.15041402	650.095558698	2567.17980495	379.933832227	-0.260297616883	-0.00358043489523
1480.65682096	685.127898799	2541.78471976	376.0	10.9870580497	0.247442730222	0.0471499104844	1602.06762854	779.247602078	2821.05208241	439.736851798	2.62240637095	0.036071614456
1480.65682096	685.127898799	2541.78471976	376.0	5.0919434035	0.168502953765	0.0321080323486	1543.75036699	814.901561369	2671.21095912	312.559030767	1.70034635841	0.0233885331281
1480.65682096	685.127898799	2541.78471976	376.0	4.4532219265	0.126687901882	0.0241402252062	1504.81861608	808.221576969	2654.97603422	341.935841172	1.10026865402	0.0151343693813
1480.65682096	685.127898799	2541.78471976	376.0	9.36391081637	0.13361155867	0.0254595195636	1509.5377549	830.108459997	2779.79517406	440.148959161	1.99404162178	0.0274283579337
1480.65682096	685.127898799	2541.78471976	376.0	-1.22978412215	0.222665204978	0.0424285832656	1569.74317469	568.978289119	2510.52625485	371.804791041	-0.602669049418	-0.00828980810754
1480.65682096	685.127898799	2541.78471976	376.0	2.68598138481	0.285173368277	0.0543394375528	1621.18042143	649.067776855	2610.05658417	339.808385889	0.208531175747	0.00286837930876
1480.65682096	685.127898799	2541.78471976	376.0	-4.52123059932	-0.0619010928016	-0.0117951777442	1356.16345554	672.348890434	2426.86477124	398.352425266	-1.14770311896	-0.0157868379499
1480.65682096	685.127898799	2541.78471976	376.0	-4.83010056041	0.0503874369856	0.00960126466952	1440.04518724	664.630981082	2419.01396176	314.337793442	-1.14266337876	-0.0157175155263
1480.65682096	685.127898799	2541.78471976	376.0	12.9615421373	0.431718340109	0.082263403222	1771.83813785	760.343379953	2871.23921725	339.057699443	4.76830849305	0.0655888375935
1480.65682096	685.127898799	2541.78471976	376.0	0.00140087056089	0.0657945325631	0.0125370679427	1449.18485378	765.661251054	2541.82032687	326.974222033	-0.411595083534	-0.00566155548189
1480.65682096	685.127898799	2541.78471976	376.0	-11.2986513227	-0.39560519257	-0.0753820869989	1133.83474023	780.789908424	2254.5973269	339.972678239	-2.32961220649	-0.0320441844084
1480.65682096	685.127898799	2541.78471976	376.0	-1.23629216314	0.193210746751	0.0368160721706	1546.0394439	553.56811133	2510.36083446	410.753279231	-0.648578379279	-0.00892129820191
1480.65682096	685.127898799	2541.78471976	376.0	-5.86631446313	0.0227285059915	0.00433088909898	1415.40442168	550.611605821	2392.67563512	426.659607616	-1.58789956324	-0.0218418096731
1480.65682096	685.127898799	2541.78471976	376.0	-4.89332654096	0.100455653353	0.0191417022396	1477.08986801	605.321226685	2417.40689345	334.995798755	-1.1649527552	-0.0160241094251
1480.65682096	685.127898799	2541.78471976	376.0	-1.75645575187	0.258268991572	0.0492128413819	1599.05162495	609.35769393	2497.13939585	288.730076965	-0.77889554491	-0.0107138314293
1480.65682096	685.127898799	2541.78471976	376.0	10.539910127	0.27816259142	0.0530035425724	1639.56331016	826.633663001	2809.68654484	343.489571675	3.74042598409	0.0514501510879
1480.65682096	685.127898799	2541.78471976	376.0	11.2368031796	0.180032821581	0.0343050346001	1552.51789679	847.840646874	2827.40006596	427.041522299	2.98258999242	0.0410259971447
1480.65682096	685.127898799	2541.78471976	376.0	-6.28680816767	-0.163193091291	-0.0310962445296	1285.37726579	698.54507268	2381.98759039	398.065251919	-1.477040736	-0.0203169289684
1480.65682096	685.127898799	2541.78471976	376.0	-8.55904581094	-0.345808501145	-0.0658933881756	1167.53262229	817.007592974	2324.23220118	339.691985912	-1.71941936992	-0.0236508854184
1480.65682096	685.127898799	2541.78471976	376.0	8.05899204515	0.324273777725	0.0617899728896	1652.34600171	651.413361794	2746.62694813	442.867584625	1.17850241121	0.0162104870867
1480.65682096	685.127898799	2541.78471976	376.0	6.24665728869	0.185281381935	0.0353051413748	1538.1322267	723.576338199	2700.56130021	438.852735316	0.657782904166	0.00904790789774
1480.65682096	685.127898799	2541.78471976	376.0	20.4605894745	0.42953071294	0.0818465535328	1766.84800197	838.931187503	3061.84885659	456.06966712	6.67824421296	0.0918603055428
1480.65682096	685.127898799	2541.78471976	376.0	-17.09205279	-0.253922849149	-0.0483846892433	1218.71988539	585.009061113	2107.34153365	303.612587144	-3.943006827	-0.0542366826272
1480.65682096	685.127898799	2541.78471976	376.0	12.799923633	0.424025121826	0.0807974698602	1764.19456564	755.625052098	2867.1312228	347.311605065	4.58003996836	0.0629991742553
1480.65682096	685.127898799	2541.78471976	376.0	8.71369524253	0.26062785786	0.0496623204764	1614.99529829	767.606371778	2763.26809396	380.666423886	2.38900697474	0.032861168841
1480.65682096	685.127898799	2541.78471976	376.0	7.23497875981	0.206851685938	0.0394153364974	1561.40922483	745.672694317	2725.68230435	418.600385202	1.28475924172	0.0176720665987
1480.65682096	685.127898799	2541.78471976	376.0	-2.59971305212	-0.129685853464	-0.0247114812241	1307.9317554	722.73075264	2475.70561064	445.043102602	-0.892129406545	-0.0122713811079
1480.65682096	685.127898799	2541.78471976	376.0	17.6055837273	0.431911617243	0.0823002319443	1771.08233967	832.511401679	2989.28075676	385.687015415	6.3827245212	0.0877953854361
1480.65682096	685.127898799	2541.78471976	376.0	8.1880474	0.383708761236	0.0731152365159	1726.81284615	723.097122561	2749.90725741	299.997288705	3.04297012716	0.0418565354493
1480.65682096	685.127898799	2541.78471976	376.0	2.64113946424	0.226746235206	0.0432062185988	1569.67444277	661.582882711	2608.91679908	377.659473601	-0.0370211684036	-0.000509232027559
1480.65682096	685.127898799	2541.78471976	376.0	9.14022072509	0.47180243518	0.0899013786547	1775.24466297	534.897036217	2774.1094535	463.967754309	1.13024677151	0.0155467231294
1480.65682096	685.127898799	2541.78471976	376.0	5.34002670573	0.284405035664	0.0541930327104	1638.74655279	746.109436628	2677.51670259	292.660713173	1.92349764628	0.0264580143917
1480.65682096	685.127898799	2541.78471976	376.0	5.89906792821	0.351791277697	0.0670333989515	1668.89830649	577.284683594	2691.72632696	445.54333688	0.349882092886	0.00481268353351
1480.65682096	685.127898799	2541.78471976	376.0	7.89700110754	0.299117212897	0.0569964201404	1630.39797925	662.195257987	2742.50948723	449.916249987	1.05611877127	0.0145270807602
1480.65682096	685.127898799	2541.78471976	376.0	20.5072525504	0.508348334726	0.0968651552451	1833.98154281	826.063134887	3063.03493152	402.990253828	7.45953424167	0.102607073476
1480.65682096	685.127898799	2541.78471976	376.0	14.0292621731	0.422785314192	0.0805612260275	1763.07341623	769.363793801	2898.37836197	365.941151933	4.91404187809	0.0675934233575
1480.65682096	685.127898799	2541.78471976	376.0	5.99003123766	0.476400905094	0.090777611489	1791.5078338	564.866575036	2694.03841846	337.664009629	1.35163908435	0.0185920094134
1480.65682096	685.127898799	2541.78471976	376.0	3.99940590847	0.407070968513	0.0775668766222	1720.19360782	554.639548748	2643.44100802	368.607851445	0.276070966134	0.00379739980927
1480.65682096	685.127898799	2541.78471976	376.0	-1.95713868521	0.132462068207	0.0252404855577	1500.41666147	694.645574357	2492.03846771	296.976231885	-0.760187636419	-0.0104565011887
1480.65682096	685.127898799	2541.78471976	376.0	-7.63155743765	0.124268223104	0.0236791583659	1497.78025192	563.253862885	2347.80695893	286.772844123	-1.67404646738	-0.0230267739667
1480.65682096	685.127898799	2541.78471976	376.0	10.2378262038	0.408839886155	0.0779039417215	1738.61826697	673.225630538	2802.00822184	390.164324332	2.74608090347	0.0377727772141
1480.65682096	685.127898799	2541.78471976	376.0	-4.53733647096	0.0567019250389	0.0108044826675	1444.39203116	658.493094437	2426.45539465	323.570269056	-1.09089775845	-0.0150054712304
1480.65682096	685.127898799	2541.78471976	376.0	-10.9750588987	-0.314870922416	-0.0599982702774	1184.31975097	726.201544034	2262.82234968	352.30105468	-2.33982432873	-0.0321846537652
1480.65682096	685.127898799	2541.78471976	376.0	12.019222855	0.344047469663	0.0655578257743	1685.49470029	740.532474368	2847.28748972	421.260315062	3.24224596569	0.0445976061306
1480.65682096	685.127898799	2541.78471976	376.0	-7.16893489065	-0.13835880216	-0.0263641010213	1296.57190641	593.048555868	2359.56582814	469.945365861	-2.11507344241	-0.0290931697718
1480.65682096	685.127898799	2541.78471976	376.0	-6.84726646497	-0.0977884696919	-0.0186334736456	1333.69728913	712.866421351	2367.74194703	321.178236545	-1.45063146165	-0.0199536652221
1480.65682096	685.127898799	2541.78471976	376.0	-12.2341323222	-0.114099958372	-0.0217416079216	1316.97444278	566.523409331	2230.81941379	347.321561686	-2.7696254952	-0.0380966367978
1480.65682096	685.127898799	2541.78471976	376.0	5.07381474561	0.120939736325	0.0230449192693	1504.86859186	837.079812267	2670.75016767	328.801763546	1.5354203155	0.0211199493192
1480.65682096	685.127898799	2541.78471976	376.0	-5.74312457183	0.0456871087974	0.00870562286535	1436.26815387	627.058324984	2395.80685695	332.480378103	-1.29956671079	-0.017875745678
1480.65682096	685.127898799	2541.78471976	376.0	-4.94800955032	0.00870581673663	0.00165888276231	1406.00425353	594.043640182	2416.01696907	415.969075361	-1.32390054865	-0.0182104614671
1480.65682096	685.127898799	2541.78471976	376.0	16.4844789956	0.499028128427	0.095089201301	1830.85290493	787.381714271	2960.784688	342.550068794	6.38055712478	0.0877655725555
1480.65682096	685.127898799	2541.78471976	376.0	19.7435549294	0.468859608608	0.0893406266403	1800.59213601	775.493910315	3043.62338209	467.537335762	6.06634323595	0.0834435108108
1480.65682096	685.127898799	2541.78471976	376.0	18.5113793335	0.478445282835	0.0911671651743	1807.49854416	737.98670422	3012.30413107	466.818882688	5.44807688536	0.0749391593584
1480.65682096	685.127898799	2541.78471976	376.0	-5.49461163548	-0.221399629884	-0.0421874294749	1245.11416134	723.12380776	2402.12352079	433.885551696	-1.42503979988	-0.0196016478662
1480.65682096	685.127898799	2541.78471976	376.0	-11.7840438466	-0.169267225555	-0.0322536634061	1284.49669435	674.12450686	2242.25969389	283.638492687	-2.41239215214	-0.0331828356552
1480.65682096	685.127898799	2541.78471976	376.0	8.80935841309	0.323777691357	0.0616954442373	1651.77894395	655.152889118	2765.69964581	458.767812737	1.29120341398	0.0177607072074
1480.65682096	685.127898799	2541.78471976	376.0	-8.43327546475	-0.253149669998	-0.048237360899	1219.7513317	657.768708901	2327.42901262	449.908972015	-2.26310992862	-0.0311294350567
1480.65682096	685.127898799	2541.78471976	376.0	12.2399939295	0.390285927925	0.0743685076076	1725.78528197	715.925466337	2852.89901515	411.188266848	3.42219399934	0.0470728197983
1480.65682096	685.127898799	2541.78471976	376.0	10.5631425422	0.422130587016	0.0804364685626	1748.5794375	658.72254085	2810.27706282	402.975084472	2.69277256255	0.0370395125523
1480.65682096	685.127898799	2541.78471976	376.0	5.01772005995	0.4202779287	0.0800834467798	1749.24977206	627.366182944	2669.32436152	292.708406511	1.55453337285	0.0213828524463
1480.65682096	685.127898799	2541.78471976	376.0	9.81693694988	0.371620222805	0.0708117802601	1720.80724169	774.446773688	2791.3101231	296.056107722	3.91221922852	0.05381319434
1480.65682096	685.127898799	2541.78471976	376.0	-4.33852226102	-0.145203525204	-0.0276683546502	1295.17162087	667.914218809	2431.50882386	468.422984185	-1.36464625192	-0.0187709250607
1480.65682096	685.127898799	2541.78471976	376.0	-2.1303333707	-0.0916180060057	-0.0174576993151	1335.3732742	738.035752145	2487.63623166	414.227205311	-0.727529722207	-0.0100072864127
1480.65682096	685.127898799	2541.78471976	376.0	-12.5269400199	-0.151561338644	-0.0288798282477	1290.79185157	586.404814644	2223.37687248	346.180206265	-2.82569377341	-0.0388678648336
1480.65682096	685.127898799	2541.78471976	376.0	-1.84424272894	0.254276005022	0.0484519826643	1595.90919902	597.324396579	2494.90803988	301.674444279	-0.755610294324	-0.0103935391241
1480.65682096	685.127898799	2541.78471976	376.0	5.00433502641	0.12093042303	0.0230431446322	1502.12287272	823.61036515	2668.98414278	343.250904912	1.33091809613	0.0183069889426
1480.65682096	685.127898799	2541.78471976	376.0	-8.88044199118	-0.13006171063	-0.0247831003487	1299.27870382	547.443813768	2316.06300218	469.340484587	-2.63784200603	-0.0362839340582
1480.65682096	685.127898799	2541.78471976	376.0	12.6167812449	0.498014787971	0.0948961105128	1829.93085224	706.623105677	2862.47613756	325.922179648	4.66515065036	0.0641698851494
1480.65682096	685.127898799	2541.78471976	376.0	-5.87654890478	-0.169391186899	-0.0322772840891	1279.03991298	672.132034354	2392.41549764	441.243550315	-1.57456109099	-0.0216583368774
1480.65682096	685.127898799	2541.78471976	376.0	4.29947916282	0.306557446365	0.0584141475542	1632.60091654	606.934369584	2651.06822415	411.532938017	0.166112108306	0.00228489832607
1480.65682096	685.127898799	2541.78471976	376.0	4.09152797328	0.338351204273	0.0644724093508	1660.36220652	596.569921584	2645.78255258	388.850424478	0.214695580308	0.00295317166861
1480.65682096	685.127898799	2541.78471976	376.0	9.11913197929	0.471051915982	0.0897583681369	1795.99173798	634.140061122	2773.57342298	343.441623875	2.75105115008	0.0378411437425
1480.65682096	685.127898799	2541.78471976	376.0	5.20366969592	0.0865396624143	0.0164900271369	1467.01131762	803.998948076	2674.05080095	403.04053526	0.731532297494	0.010062342469
1480.65682096	685.127898799	2541.78471976	376.0	-3.2203016775	-0.103576472845	-0.0197363705878	1330.11222357	811.715348972	2459.93158379	318.104011243	-0.846505376402	-0.0116438153563
1480.65682096	685.127898799	2541.78471976	376.0	-18.5998401778	-0.354495883176	-0.0675487582271	1142.11595651	575.930316572	2069.01682422	350.970551135	-4.87220656465	-0.0670179720035
1480.65682096	685.127898799	2541.78471976	376.0	-12.2679085885	-0.32157843827	-0.0612763792436	1179.88010203	715.643032085	2229.96089382	334.437759707	-2.59789791305	-0.0357344967408
1480.65682096	685.127898799	2541.78471976	376.0	3.39116993694	0.253162386763	0.0482397840631	1604.97899841	717.67986761	2627.98095903	305.322093014	0.921565048819	0.0126762730237
1480.65682096	685.127898799	2541.78471976	376.0	-0.110820151158	-0.051489005583	-0.00981116722236	1363.29546553	755.223760046	2538.96791009	420.448684512	-0.408635160409	-0.0056208412711
1480.65682096	685.127898799	2541.78471976	376.0	-1.08310764318	0.118010524771	0.0224867615799	1488.65009838	709.530830521	2514.25445518	316.07352628	-0.594725087183	-0.00818053765039
1480.65682096	685.127898799	2541.78471976	376.0	-2.81390999765	0.0462113317149	0.00880551290299	1433.98013704	624.237321429	2470.26118541	412.043726942	-0.891880589399	-0.0122679585887
1480.65682096	685.127898799	2541.78471976	376.0	4.71205589863	0.384977116771	0.0733569201164	1698.58331043	515.977895956	2661.55503657	446.993830187	0.179952299269	0.00247527234208
1480.65682096	685.127898799	2541.78471976	376.0	-9.30296316883	-0.136764529744	-0.0260603143568	1294.42479332	547.309677846	2305.32342345	463.588952282	-2.71870049743	-0.037396155398
1480.65682096	685.127898799	2541.78471976	376.0	0.00164355274704	0.280689276672	0.0534849993658	1615.57464692	567.533198638	2541.82649533	358.718649766	-0.426309898063	-0.0058639600834
1480.65682096	685.127898799	2541.78471976	376.0	-5.50653596759	-0.22211711385	-0.0423241451696	1245.02619966	729.965198135	2401.82042994	426.829032149	-1.39560343008	-0.0191967459433
1480.65682096	685.127898799	2541.78471976	376.0	-4.29913292727	-0.12265578819	-0.0233719108593	1316.13906889	773.108196172	2432.51001593	343.262750863	-0.999730350284	-0.0137514491098
1480.65682096	685.127898799	2541.78471976	376.0	3.64031704684	0.321656552694	0.0612912638517	1648.82955625	618.755605716	2634.3137422	366.728580233	0.270464906783	0.0037202875761
1480.65682096	685.127898799	2541.78471976	376.0	-3.18527370745	0.182648921407	0.0348035292316	1539.77890773	589.206719798	2460.82191938	331.836291849	-0.900003033726	-0.0123796840953
1480.65682096	685.127898799	2541.78471976	376.0	3.6630449299	0.175363465484	0.0334152944901	1545.48771314	783.182707438	2634.89143606	306.221015484	1.12144419344	0.0154256422756
1480.65682096	685.127898799	2541.78471976	376.0	-9.49434137387	-0.268724114783	-0.0512050523596	1218.81108562	784.05464876	2300.45900147	297.593267093	-1.89126677772	-0.0260146736963
1480.65682096	685.127898799	2541.78471976	376.0	9.61971831058	0.506225621468	0.0964606748224	1833.79555896	645.349978139	2786.29724986	307.151712759	3.41954365727	0.0470363639239
1480.65682096	685.127898799	2541.78471976	376.0	-16.5110972194	-0.295445843647	-0.0562968452071	1194.00651348	632.312838	2122.10817357	295.788822084	-3.67023272109	-0.0504846316518
1480.65682096	685.127898799	2541.78471976	376.0	-9.70860267728	-0.130820252527	-0.0249276395822	1302.67249642	576.578526749	2295.0129404	415.761917229	-2.46084472291	-0.0338493084307
1480.65682096	685.127898799	2541.78471976	376.0	-2.0505249074	-0.0220315445425	-0.00419808394483	1387.11695123	800.643225264	2489.66479098	301.904614489	-0.729517915351	-0.010034634324
1480.65682096	685.127898799	2541.78471976	376.0	-4.60916485628	0.0618063610874	0.0117771267316	1445.39342223	563.113254967	2424.62967173	416.122994532	-1.27318911131	-0.0175129176246
1480.65682096	685.127898799	2541.78471976	376.0	15.1832866818	0.299490149662	0.0570674827861	1655.58552648	840.409282389	2927.71118059	431.716371717	4.64944623167	0.0639538683861
1480.65682096	685.127898799	2541.78471976	376.0	-1.1427400975	0.0509168928201	0.0097021518331	1437.84591932	696.794734582	2512.73872657	378.098072667	-0.549913235998	-0.0075641435488
1480.65682096	685.127898799	2541.78471976	376.0	-2.05952203156	0.0106010488785	0.00202001693568	1408.95525895	713.946449888	2489.43610346	366.534394621	-0.678272652639	-0.00932974762914
1480.65682096	685.127898799	2541.78471976	376.0	7.98360131523	0.35885751783	0.0683798623913	1688.02587709	657.392000227	2744.71067807	399.29280075	1.66475499922	0.0228989683525
1480.65682096	685.127898799	2541.78471976	376.0	-2.27284266956	-0.0145632351536	-0.00277500669848	1391.5287596	750.863103664	2484.01395208	341.62208881	-0.705117428952	-0.00969900177376
1480.65682096	685.127898799	2541.78471976	376.0	-10.3309140771	-0.390238056953	-0.0743593858523	1130.51064193	705.693953744	2279.19512433	442.990528656	-2.70150502948	-0.0371596290162
1480.65682096	685.127898799	2541.78471976	376.0	0.539614106221	0.363113371273	0.0691908100748	1683.80768624	519.668945806	2555.50054865	352.023916603	-0.368764729217	-0.00507241718317
1480.65682096	685.127898799	2541.78471976	376.0	-8.36690078635	0.0532509948195	0.0101469121226	1444.01860516	599.250152369	2329.11611405	285.847356527	-1.78882334439	-0.0246055480659
1480.65682096	685.127898799	2541.78471976	376.0	-4.60469890731	-0.155985803104	-0.0297229045549	1293.52162702	789.539335543	2424.74318654	341.682223971	-1.04101016623	-0.0143192595079
1480.65682096	685.127898799	2541.78471976	376.0	-1.53923057263	0.0644394487245	0.0122788583698	1446.1371565	595.010438017	2502.66079226	461.513197737	-0.812739030503	-0.0111793539271
1480.65682096	685.127898799	2541.78471976	376.0	13.6531141377	0.393533971094	0.0749874182725	1738.4169009	791.376052644	2888.81748868	359.024535137	4.87832606159	0.0671021466519
1480.65682096	685.127898799	2541.78471976	376.0	16.4709231172	0.506443490962	0.0965021895888	1831.55758091	693.479961771	2960.44012675	435.402584074	4.89013826161	0.0672646253317
1480.65682096	685.127898799	2541.78471976	376.0	3.78109801125	0.206274531157	0.0393053603577	1552.72401531	630.912874593	2637.89209124	454.255201338	0.0729144275468	0.00100294948483
1480.65682096	685.127898799	2541.78471976	376.0	-6.42505796855	0.00364628855027	0.00069479583656	1404.38770246	615.413893736	2378.47357808	358.671981875	-1.45473673249	-0.0200101338719
1480.65682096	685.127898799	2541.78471976	376.0	-0.881669587879	0.19989768456	0.0380902600152	1551.39160119	607.203427034	2519.37457689	360.779548672	-0.539590880767	-0.00742215791977
1480.65682096	685.127898799	2541.78471976	376.0	4.92040364573	0.436188396349	0.0831151669872	1758.56925567	596.550232607	2666.85078777	311.731299501	1.25443216832	0.0172549129068
1480.65682096	685.127898799	2541.78471976	376.0	6.31032677986	0.474116685518	0.0903423562343	1793.52085699	585.867877706	2702.17964161	322.79090692	1.68884055659	0.023230269004
1480.65682096	685.127898799	2541.78471976	376.0	-1.15845593281	0.199580951596	0.0380299069353	1551.25032063	578.953374054	2512.33926387	382.135569187	-0.593447328947	-0.00816296188373
1480.65682096	685.127898799	2541.78471976	376.0	-8.35035265283	-0.0526798827979	-0.0100380874234	1364.73178288	636.615385915	2329.53673198	328.189563184	-1.77183589032	-0.024371882948
1480.65682096	685.127898799	2541.78471976	376.0	-2.72580824862	-0.251844080189	-0.0479885823531	1227.61758133	823.928049856	2472.5005422	420.954911014	-0.799545627244	-0.0109978765783
1480.65682096	685.127898799	2541.78471976	376.0	2.83126283087	0.187136243236	0.0356585829337	1553.41667962	763.327780738	2613.74932577	297.00486541	0.840834637827	0.0115658134502
1480.65682096	685.127898799	2541.78471976	376.0	-9.82228228261	-0.217193520064	-0.041385960378	1239.71026185	592.711543052	2292.12344956	459.701644664	-2.79808172565	-0.038488056749
1480.65682096	685.127898799	2541.78471976	376.0	10.5585423513	0.479070160009	0.0912862347579	1808.72480866	669.615541836	2810.16013587	331.819785378	3.59518133809	0.0494522880067
1480.65682096	685.127898799	2541.78471976	376.0	-0.94499551347	0.347512521576	0.0662180871906	1672.24961595	518.059562565	2517.76496819	327.455789679	-0.60042168577	-0.00825889526507
1480.65682096	685.127898799	2541.78471976	376.0	-8.62150780872	-0.215536579902	-0.0410702324509	1248.13072979	674.313225836	2322.64455166	400.200596035	-2.0178817836	-0.0277562831307
1480.65682096	685.127898799	2541.78471976	376.0	-4.36349724325	-0.392549571647	-0.0747998421583	1135.96554113	850.370287058	2430.87401358	444.538185392	-1.14918188339	-0.0158071785886
1480.65682096	685.127898799	2541.78471976	376.0	5.23325689123	0.375339281936	0.0715204424422	1706.99495752	647.576805875	2674.80284376	320.231080372	1.4019848525	0.0192845234182
1480.65682096	685.127898799	2541.78471976	376.0	8.24960170184	0.409516354666	0.0780328419714	1745.04148386	685.263849095	2751.47183525	321.166502294	2.74974211817	0.0378231378015
1480.65682096	685.127898799	2541.78471976	376.0	-18.0588920065	-0.323247312737	-0.0615943812381	1151.30701735	525.178693659	2082.76656218	406.280851173	-5.34496883479	-0.0735208918128
1480.65682096	685.127898799	2541.78471976	376.0	14.0820348885	0.494170775152	0.0941636385579	1827.17262014	735.188438681	2899.71973078	337.358671958	5.24242544647	0.0721103912857
1480.65682096	685.127898799	2541.78471976	376.0	11.0546807307	0.476618977649	0.0908191649485	1792.56528667	605.036353765	2822.77090539	425.169264952	2.50072072537	0.0343978091523
1480.65682096	685.127898799	2541.78471976	376.0	-10.904111906	0.000993327596944	0.000189277362222	1404.43070176	562.38675665	2264.6256695	297.808211094	-2.30569297346	-0.0317151715744
1480.65682096	685.127898799	2541.78471976	376.0	-7.27455993845	-0.398323274158	-0.0759000141308	1131.08627474	802.943115935	2356.88106681	422.851676132	-1.70918995391	-0.0235101781831
1480.65682096	685.127898799	2541.78471976	376.0	17.9597048108	0.487402957622	0.092874039181	1819.29569854	806.321151169	2998.28175235	372.664902643	6.68088291252	0.0918966012726
1480.65682096	685.127898799	2541.78471976	376.0	-3.84977683556	-0.0702270961942	-0.013381687537	1348.36613407	646.24234844	2443.9316804	449.323197891	-1.19197251423	-0.0163957704847
1480.65682096	685.127898799	2541.78471976	376.0	-0.880754633294	0.22507070165	0.0428869477229	1571.44441763	624.132904352	2519.39783307	323.820511082	-0.57319954474	-0.00788445040908
1480.65682096	685.127898799	2541.78471976	376.0	22.1524297078	0.537054393226	0.102335059685	1849.91379076	854.500839826	3104.85179312	400.437162531	8.31953894264	0.114436574177
1480.65682096	685.127898799	2541.78471976	376.0	6.81425008167	0.420514238069	0.0801284752418	1736.57450622	587.21880185	2714.9882871	391.194979027	1.15094421298	0.0158314197109
1480.65682096	685.127898799	2541.78471976	376.0	-7.4030954462	-0.0309953938983	-0.00590613450806	1378.25069322	601.275529802	2353.61397091	374.087747892	-1.69555636895	-0.0233226460653
1480.65682096	685.127898799	2541.78471976	376.0	-16.0169616191	-0.354823702746	-0.0676112238464	1139.01376646	577.055980245	2134.66803675	418.598290043	-4.58068325078	-0.0630080227067
1480.65682096	685.127898799	2541.78471976	376.0	-4.77183164823	-0.0937306718381	-0.0178602652131	1333.026729	671.993085708	2420.49503207	415.475217364	-1.24278631174	-0.0170947223072
1480.65682096	685.127898799	2541.78471976	376.0	-0.696908264391	-0.0156509169216	-0.00298226313293	1390.42960954	794.114110222	2524.07081198	339.527092218	-0.478502566053	-0.00658187848767
1480.65682096	685.127898799	2541.78471976	376.0	11.6959582407	0.487861151401	0.0929613474468	1798.49056605	581.756372861	2839.07079915	458.823860232	2.28821958738	0.0314748223849
1480.65682096	685.127898799	2541.78471976	376.0	11.3167235265	0.243843625149	0.0464641054018	1609.70148026	844.372759469	2829.43146913	375.357229401	3.69867166992	0.0508758138916
1480.65682096	685.127898799	2541.78471976	376.0	17.1498935894	0.477888639359	0.0910610974389	1811.40095456	775.970461247	2977.69809447	390.326678656	6.00230358879	0.0825626353341
1480.65682096	685.127898799	2541.78471976	376.0	6.12930160969	0.37938287266	0.0722909437233	1700.15616551	607.630712551	2697.5783715	389.791493435	0.941270572782	0.0129473256229
1480.65682096	685.127898799	2541.78471976	376.0	-9.15807537202	-0.335853599273	-0.0639964937639	1168.44870949	724.060468849	2309.00615933	416.496980987	-2.19178153281	-0.0301483016893
1480.65682096	685.127898799	2541.78471976	376.0	-3.34315082445	0.236759083931	0.0451141547124	1583.01267017	530.31672682	2456.80902294	343.47962595	-0.939912168354	-0.0129286405551
1480.65682096	685.127898799	2541.78471976	376.0	-5.81847207814	-0.207948829579	-0.0396243958802	1254.71717537	722.530480591	2393.89168555	416.644029589	-1.42784494791	-0.0196402331212
1480.65682096	685.127898799	2541.78471976	376.0	-4.63507936351	-0.02986904123	-0.00569150938071	1382.58662746	753.636095129	2423.97098075	287.748258157	-1.13146086607	-0.0155634231922
1480.65682096	685.127898799	2541.78471976	376.0	-0.0901749927333	0.159694242647	0.0304295431873	1521.8985523	715.92677818	2539.49266557	301.66733509	-0.378928537719	-0.00521222197688
1480.65682096	685.127898799	2541.78471976	376.0	4.23033482328	0.30229313297	0.0576015878373	1641.06748104	673.042158215	2649.31072389	335.201084632	0.88518094485	0.0121758039182
1480.65682096	685.127898799	2541.78471976	376.0	0.632515073632	0.114347597033	0.0217887951664	1483.84860507	652.191288859	2557.86189125	421.821997322	-0.334606828109	-0.0046025698502
1480.65682096	685.127898799	2541.78471976	376.0	4.34832602547	0.0517575449955	0.00986233707994	1435.54727429	766.907014443	2652.30980624	449.855517506	0.190238951725	0.0026167668738
1480.65682096	685.127898799	2541.78471976	376.0	-4.19313877219	-0.0799577821835	-0.0152358578856	1343.15414124	683.147212486	2435.20415917	408.902805437	-1.1069056298	-0.0152256620331
1480.65682096	685.127898799	2541.78471976	376.0	7.70752606691	0.518089314985	0.0987212871542	1831.30998301	557.33205732	2737.6934396	349.051399262	1.9124607125	0.0263061996218
1480.65682096	685.127898799	2541.78471976	376.0	15.2869135924	0.456461307958	0.0869781455713	1793.93916447	782.337008202	2930.34515357	354.068980895	5.66661515886	0.0779451878798
1480.65682096	685.127898799	2541.78471976	376.0	14.7327361832	0.439303725691	0.0837087891941	1778.94018137	784.441168113	2916.25915686	352.877807382	5.434954082	0.0747586531224
1480.65682096	685.127898799	2541.78471976	376.0	10.2223441189	0.141862825603	0.0270317884153	1519.2118519	846.988401981	2801.61470057	435.414446685	2.43405663532	0.0334808340485
1480.65682096	685.127898799	2541.78471976	376.0	1.86270504865	0.0284869341006	0.0054281505527	1419.2525563	708.099190648	2589.13067206	461.778925103	-0.193124790394	-0.00265646204118
1480.65682096	685.127898799	2541.78471976	376.0	3.10196593422	0.473974095006	0.0903151857861	1782.51790697	514.918840237	2620.63001588	323.193268675	0.264648271404	0.00364027883636
1480.65682096	685.127898799	2541.78471976	376.0	1.16019457094	0.285639812757	0.0544283179797	1618.5512516	568.506180842	2571.27436808	384.216935633	-0.258704251849	-0.00355851790713
1480.65682096	685.127898799	2541.78471976	376.0	11.3852806014	0.398490162489	0.0759318144987	1745.72626994	793.333125555	2831.17404238	292.114646888	4.70454942448	0.0647118215197
1480.65682096	685.127898799	2541.78471976	376.0	5.66052575774	0.311739241682	0.0594015323328	1643.09025974	651.075056947	2685.66309852	391.497781839	0.822087781837	0.0113079474806
1480.65682096	685.127898799	2541.78471976	376.0	-2.91286684446	-0.227028332413	-0.0432599718775	1245.41654162	843.978018537	2467.7459154	378.351355235	-0.760181034359	-0.0104564103763
1480.65682096	685.127898799	2541.78471976	376.0	9.67340512986	0.450822003718	0.0859035830255	1759.21104185	565.663590404	2787.66185323	462.787220973	1.40521546576	0.0193289610146
1480.65682096	685.127898799	2541.78471976	376.0	-14.3779324561	-0.236319784905	-0.0450304468188	1218.31383815	530.437278924	2176.32862957	427.577512497	-4.11742665528	-0.0566358549557
1480.65682096	685.127898799	2541.78471976	376.0	10.7805139794	0.269444149682	0.0513422541315	1632.01490407	832.135834376	2815.8021768	351.651438347	3.75148701817	0.0516022973614
1480.65682096	685.127898799	2541.78471976	376.0	-3.36752478199	-0.218492654206	-0.0416335088044	1247.26734111	748.707404348	2456.18948941	460.214743956	-1.07620245102	-0.0148033349521
1480.65682096	685.127898799	2541.78471976	376.0	23.2112546362	0.5089698324	0.0969835808688	1831.53458271	840.324406616	3131.76484336	459.905854036	7.88701804043	0.108487180749
1480.65682096	685.127898799	2541.78471976	376.0	-0.110609971526	0.239004552944	0.0455420260946	1582.73925244	652.059634818	2538.9732524	304.17436514	-0.463253451095	-0.00637212449924
1480.65682096	685.127898799	2541.78471976	376.0	-5.45983945092	-0.0596556163365	-0.0113673049422	1360.81740392	729.326033458	2403.00735487	312.863917486	-1.21799232964	-0.0167536771615
1480.65682096	685.127898799	2541.78471976	376.0	-17.6244754644	-0.214643888522	-0.0409001311971	1242.76303648	544.30988356	2093.80849546	306.735575424	-4.18476564664	-0.0575621134338
1480.65682096	685.127898799	2541.78471976	376.0	-8.26264080723	-0.166985789647	-0.0318189385761	1281.2287875	652.972938336	2331.76617827	397.564452435	-1.93738315684	-0.026649011786
1480.65682096	685.127898799	2541.78471976	376.0	-11.6719730387	-0.339091983394	-0.064613563909	1156.48615683	624.748681733	2245.10829256	463.873454002	-3.39743967211	-0.0467323201116
1480.65682096	685.127898799	2541.78471976	376.0	16.8632887422	0.448205925421	0.0854050924964	1779.6218416	733.23299067	2970.41321625	457.55838398	4.84162933842	0.0665973774198
1480.65682096	685.127898799	2541.78471976	376.0	-6.53455751744	-0.0184696070573	-0.00351936110086	1389.12929251	647.311340521	2375.69033527	339.24970224	-1.43398544487	-0.0197246966282
1480.65682096	685.127898799	2541.78471976	376.0	13.1010925189	0.423073922054	0.0806162199037	1751.47711899	685.518745812	2874.78628752	437.790422719	3.37850350857	0.0464718501867
1480.65682096	685.127898799	2541.78471976	376.0	-16.9274685648	-0.345723998832	-0.0658772863628	1152.30540041	601.086973114	2111.52491033	358.132536806	-4.2781816929	-0.0588470659271
1480.65682096	685.127898799	2541.78471976	376.0	5.1305261232	0.352331998399	0.0671364326218	1672.31649726	596.072224356	2672.1916488	403.802927179	0.424765863839	0.00584272164841
1480.65682096	685.127898799	2541.78471976	376.0	-6.76968276994	-0.270488155654	-0.0515411881962	1210.33282797	703.234404685	2369.71395753	456.146724878	-1.83657907693	-0.0252624357212
1480.65682096	685.127898799	2541.78471976	376.0	-8.50408152657	-0.109025914439	-0.020774755038	1323.67648365	649.635470128	2325.62927496	352.317321175	-1.83936602281	-0.0253007706026
1480.65682096	685.127898799	2541.78471976	376.0	-20.3988738687	-0.361915220278	-0.068962503864	1120.88743665	519.44996043	2023.28926076	382.95186368	-6.07041853964	-0.0834995672577
1480.65682096	685.127898799	2541.78471976	376.0	9.32984353461	0.254300018324	0.0484565583697	1598.66544547	722.474892852	2778.9292571	457.788918775	1.62010811172	0.0222848433524
1480.65682096	685.127898799	2541.78471976	376.0	-4.68095312542	-0.19312547229	-0.036799823226	1263.31920063	703.878157072	2422.80496847	455.607610777	-1.35614209883	-0.0186539490898
1480.65682096	685.127898799	2541.78471976	376.0	3.30824241203	0.101394006012	0.0193205041944	1472.70884109	723.556826827	2625.87311988	429.607451965	0.0569877683144	0.000783875767736
1480.65682096	685.127898799	2541.78471976	376.0	-6.86066070181	0.0361507589225	0.0068884830264	1426.21330464	540.41883487	2367.40149436	400.769354851	-1.70816988676	-0.0234961469981
1480.65682096	685.127898799	2541.78471976	376.0	1.59167886229	0.170140228776	0.0324200131051	1528.8483307	716.514281101	2582.24176986	336.879158064	-0.0583873493873	-0.000803127226786
1480.65682096	685.127898799	2541.78471976	376.0	5.20682660567	0.186522048451	0.0355415488664	1550.07868194	768.292452313	2674.1310428	355.759908553	1.21091858464	0.01665637668
1480.65682096	685.127898799	2541.78471976	376.0	0.0276987292192	0.18451566287	0.0351592345407	1543.78587614	712.157532644	2542.48876182	286.545353034	-0.244356762295	-0.00336116591878
1480.65682096	685.127898799	2541.78471976	376.0	10.7422235939	0.234673053887	0.0447166642314	1595.21035658	804.096854215	2814.82891763	415.521706835	2.86899874368	0.0394635315499
1480.65682096	685.127898799	2541.78471976	376.0	8.35007827498	0.365757244378	0.0696945968708	1697.65388637	671.74192295	2754.02573344	384.629924118	2.01723194466	0.0277473444933
1480.65682096	685.127898799	2541.78471976	376.0	-2.38039221644	-0.0134002553045	-0.00255340230649	1388.90363294	630.833380504	2481.28027413	461.543260687	-0.954464289825	-0.0131288072878
1480.65682096	685.127898799	2541.78471976	376.0	3.26942885762	0.18581255048	0.0354063548933	1537.07276775	633.504866644	2624.88656288	454.308928492	0.00175927418259	2.41990946711e-05
1480.65682096	685.127898799	2541.78471976	376.0	-2.88079048954	-0.0721869045138	-0.0137551266223	1350.6117583	761.564190022	2468.56122728	356.385278967	-0.784103876261	-0.0107854728509
1480.65682096	685.127898799	2541.78471976	376.0	17.241871485	0.529434628457	0.1008831228	1848.80942401	829.193904265	2980.03597456	302.032646284	7.36631661627	0.101324850293
1480.65682096	685.127898799	2541.78471976	376.0	13.5032301595	0.518789624231	0.0988547302269	1849.214496	710.543601964	2885.00776062	325.249662665	5.08135973722	0.0698949069769
1480.65682096	685.127898799	2541.78471976	376.0	-24.0942145355	-0.364885188913	-0.0695284277655	1124.94777547	517.751229019	1929.36165635	286.662651857	-6.58023442745	-0.0905121654395
1480.65682096	685.127898799	2541.78471976	376.0	10.9080574798	0.330024212812	0.0628857112828	1682.87099283	795.19350428	2819.044058	340.979560887	3.88832260902	0.0534844925587
1480.65682096	685.127898799	2541.78471976	376.0	2.58888029508	0.21270452538	0.0405305879154	1558.68947064	612.779613942	2607.58848351	436.119398931	-0.0776691565888	-0.00106835153492
1480.65682096	685.127898799	2541.78471976	376.0	-5.61675364293	-0.231455339351	-0.0441035326508	1242.60355345	806.090170039	2399.01893391	350.325210419	-1.20151884136	-0.0165270817244
1480.65682096	685.127898799	2541.78471976	376.0	2.22648688266	0.214576862699	0.0408873595083	1560.47023926	598.274164136	2598.37722313	439.632819728	-0.138583044122	-0.00190623169356
1480.65682096	685.127898799	2541.78471976	376.0	1.03644471327	0.0991526208821	0.0188934109913	1483.28612001	799.476776378	2568.12891311	285.366016717	0.258982206594	0.00356234121863
1480.65682096	685.127898799	2541.78471976	376.0	6.1478657205	0.347398487718	0.0661963581779	1682.26684273	669.986587044	2698.05023123	345.796801459	1.54813851956	0.0212948902277
1480.65682096	685.127898799	2541.78471976	376.0	6.5250315986	0.220256991465	0.0419697011176	1562.56830631	683.631747306	2707.63697589	461.436922269	0.500978337788	0.00689103628319
1480.65682096	685.127898799	2541.78471976	376.0	6.67071307724	0.238694415134	0.045482929713	1601.22799166	787.171894754	2711.33988545	322.939999039	2.22894160845	0.0306594444078
1480.65682096	685.127898799	2541.78471976	376.0	-14.8834233408	-0.117638248043	-0.0224158247033	1314.2167277	537.715007512	2163.4801395	311.548404292	-3.36092737536	-0.0462300876941
1480.65682096	685.127898799	2541.78471976	376.0	12.1768684474	0.424642993058	0.08091520447	1763.10973167	736.934690883	2851.29450129	351.250078741	4.21379753196	0.0579614516087
1480.65682096	685.127898799	2541.78471976	376.0	-3.30188421653	0.00463153676152	0.000882533681692	1406.93650125	767.168436511	2457.85793128	283.75299351	-0.95690624435	-0.0131623967586
1480.65682096	685.127898799	2541.78471976	376.0	-4.62299942432	0.0827775987054	0.015773170485	1464.29914178	653.736180315	2424.27802679	306.242704694	-1.1251538237	-0.0154766688267
1480.65682096	685.127898799	2541.78471976	376.0	8.66069523251	0.296580712045	0.0565130929963	1652.73194254	784.830316695	2761.9209478	324.358688562	3.07899612094	0.0423520786924
1480.65682096	685.127898799	2541.78471976	376.0	2.30693091374	0.359216158115	0.0684482008604	1683.63414885	597.064020394	2600.42193722	319.723767973	0.155016283225	0.00213227349691
1480.65682096	685.127898799	2541.78471976	376.0	-7.13258899413	-0.0842986742165	-0.0160630095687	1335.15968212	568.243228506	2360.48966258	457.086751951	-2.04254315542	-0.0280955042011
1480.65682096	685.127898799	2541.78471976	376.0	-4.77883032271	0.00107910973217	0.000205623043478	1399.59847999	584.687269929	2420.31714083	436.031390906	-1.36919564206	-0.0188335026418
1480.65682096	685.127898799	2541.78471976	376.0	-5.8267839487	-0.297912053739	-0.0567667785326	1195.32631729	768.339189321	2393.68041569	430.014909083	-1.44952206505	-0.0199384052964
1480.65682096	685.127898799	2541.78471976	376.0	2.19826777582	0.331674138773	0.0632001026626	1656.88925767	598.533658108	2597.65995418	342.2370384	-0.0474381120732	-0.000652518735533
1480.65682096	685.127898799	2541.78471976	376.0	-4.85405750453	-0.0572771220851	-0.0109140857632	1359.93622826	674.962335158	2418.40502782	383.506464396	-1.17597947454	-0.0161757836938
1480.65682096	685.127898799	2541.78471976	376.0	2.07416035859	0.009798054005	0.00186700724181	1405.59489259	720.405935476	2594.50541081	468.504582751	-0.169816301347	-0.00233585008731
1480.65682096	685.127898799	2541.78471976	376.0	3.21254219574	0.0746137266821	0.0142175546269	1452.81537743	729.59757344	2623.4406264	441.027675528	0.0369533133725	0.000508298670873
1480.65682096	685.127898799	2541.78471976	376.0	-13.5267273063	-0.160562052147	-0.0305949032292	1280.5334374	550.492837319	2197.964432	366.938157281	-3.27100394302	-0.0449931766577
1480.65682096	685.127898799	2541.78471976	376.0	4.64041700906	-0.0449980941685	-0.00857433196807	1366.45866307	823.960950012	2659.73413022	469.314517145	0.225577440451	0.00310285337622
1480.65682096	685.127898799	2541.78471976	376.0	-15.527088854	-0.194759192526	-0.0371111266246	1261.97534274	588.281008062	2147.11954784	296.863197039	-3.43151052378	-0.0472009700658
1480.65682096	685.127898799	2541.78471976	376.0	-7.61683265613	-0.156834324902	-0.0298845893487	1285.04059087	613.924439344	2348.18123117	449.216200955	-2.08108966358	-0.0286257175183
1480.65682096	685.127898799	2541.78471976	376.0	-14.5605653715	-0.396088128438	-0.0754741098396	1114.61736124	609.784377243	2171.68649403	447.284755554	-4.29032103048	-0.0590140444357
1480.65682096	685.127898799	2541.78471976	376.0	-8.84522141525	-0.349752802184	-0.0666449699284	1162.93856774	780.893506436	2316.95823339	373.126159213	-1.88273369419	-0.0258972997826
1480.65682096	685.127898799	2541.78471976	376.0	5.3885104659	0.269078463579	0.0512725730906	1615.79497895	712.341534944	2678.7490554	350.612541511	1.25839069656	0.0173093630889
1480.65682096	685.127898799	2541.78471976	376.0	-15.8063936167	-0.242553654723	-0.0462183031103	1226.7111082	592.450178091	2140.02022206	320.858935771	-3.63271137277	-0.0499685195704
1480.65682096	685.127898799	2541.78471976	376.0	-1.36189012263	0.0993532788576	0.0189316461238	1473.35724454	617.094751566	2507.16840472	416.716408614	-0.655057014048	-0.00901041284798
1480.65682096	685.127898799	2541.78471976	376.0	6.1083087169	0.450568077363	0.0858551976682	1755.9626383	526.84606861	2697.04477736	414.236070446	0.546929439214	0.00752310095205
1480.65682096	685.127898799	2541.78471976	376.0	-12.0797230328	-0.185416010898	-0.0353307947595	1256.6268506	532.179933811	2234.74416552	445.937381107	-3.4767702408	-0.0478235246327
1480.65682096	685.127898799	2541.78471976	376.0	-6.66674108851	-0.305083640109	-0.0581333155695	1190.54864125	761.727489197	2372.33051346	420.054383014	-1.59430057691	-0.0219298566287
1480.65682096	685.127898799	2541.78471976	376.0	8.51212595516	0.306268640789	0.058359116004	1665.24076808	804.052751899	2758.14463661	288.851116629	3.46027261983	0.0475965972466
1480.65682096	685.127898799	2541.78471976	376.0	-0.675716252688	0.111323355023	0.0212125295395	1482.16047758	623.950143667	2524.6094673	418.498846045	-0.543323543075	-0.00747350128025
1480.65682096	685.127898799	2541.78471976	376.0	-4.4833256861	-0.000670318068812	-0.000127728290551	1403.44250076	737.885191136	2427.82823253	286.500540631	-1.1186696806	-0.0153874784127
1480.65682096	685.127898799	2541.78471976	376.0	10.4943889035	0.513581224105	0.0978622759347	1835.02034434	619.627897565	2808.52949334	353.881251435	3.18158240202	0.0437631692163
1480.65682096	685.127898799	2541.78471976	376.0	12.3379649765	0.409111788609	0.0779557524026	1735.05254044	668.2773516	2855.38922826	452.059336213	2.83128471772	0.0389447691571
1480.65682096	685.127898799	2541.78471976	376.0	-4.96267563179	0.0156089353498	0.00297426359561	1414.52142233	685.395512483	2415.64418886	315.727254038	-1.15421522763	-0.0158764130348
1480.65682096	685.127898799	2541.78471976	376.0	-8.06469556419	-0.114706305384	-0.0218571466052	1317.088818	619.907543799	2336.79752021	399.801158407	-1.92485257189	-0.0264766516079
1480.65682096	685.127898799	2541.78471976	376.0	-12.6384304295	-0.134537643603	-0.0256359839183	1305.51450245	603.399409388	2220.54302628	311.629114443	-2.70482648996	-0.0372053162306
1480.65682096	685.127898799	2541.78471976	376.0	-8.28690329323	-0.26267318964	-0.0500520559527	1217.0583695	706.849479213	2331.14947811	407.241629391	-1.94610238534	-0.0267689461533
1480.65682096	685.127898799	2541.78471976	376.0	-10.5033394457	-0.284091548721	-0.0541332981557	1198.51513773	651.1363167	2274.81244266	425.160988225	-2.67688349965	-0.0368209559787
1480.65682096	685.127898799	2541.78471976	376.0	-1.76727046135	-0.228652509566	-0.0435694568532	1243.84737653	850.380807838	2496.86450921	402.636324841	-0.600805662496	-0.00826417692567
1480.65682096	685.127898799	2541.78471976	376.0	17.5426833606	0.453987147786	0.0865066973678	1790.1603399	795.366514534	2987.68196485	402.155110414	6.05298656738	0.0832597877218
1480.65682096	685.127898799	2541.78471976	376.0	15.3457668326	0.387298030013	0.0737991673044	1732.41846454	808.717674169	2931.84107624	390.704937524	5.24353791281	0.0721256934362
1480.65682096	685.127898799	2541.78471976	376.0	17.7093177142	0.471515530082	0.0898467092381	1805.39035192	783.249309015	2991.91745139	403.277790454	6.08881062106	0.083752553247
1480.65682096	685.127898799	2541.78471976	376.0	4.67042679171	0.2487888987	0.0474064212462	1591.96150861	689.135625996	2660.49691429	379.399779692	0.632229810842	0.00869642105698
1480.65682096	685.127898799	2541.78471976	376.0	-12.6623386258	-0.22144955478	-0.042196942603	1246.10209914	657.127611753	2219.9353314	316.705620512	-2.68379881146	-0.0369160771866
1480.65682096	685.127898799	2541.78471976	376.0	-6.56725938996	-0.148968012194	-0.0283856730552	1291.49682656	631.506751814	2374.85912407	451.855545704	-1.81932237728	-0.0250250670878
1480.65682096	685.127898799	2541.78471976	376.0	-10.1124670095	-0.368890370685	-0.0702916102677	1141.99061092	679.08101855	2284.74757852	463.675949043	-2.82782646741	-0.038897200377
1480.65682096	685.127898799	2541.78471976	376.0	-0.123297586099	0.281179462991	0.0535784037712	1616.32900546	514.420035512	2538.65076055	407.901719578	-0.478879714063	-0.0065870662182
1480.65682096	685.127898799	2541.78471976	376.0	-3.94628084136	-0.251291789341	-0.0478833440054	1225.58435624	760.010218642	2441.47875633	455.884181451	-1.16826329715	-0.0160696464532
1480.65682096	685.127898799	2541.78471976	376.0	-10.0078331931	-0.101491387315	-0.019339060083	1324.47522493	568.111206864	2287.40714488	394.82071308	-2.42385108861	-0.0333404551391
1480.65682096	685.127898799	2541.78471976	376.0	14.7625324753	0.362946569723	0.069159026243	1713.15533091	842.097544454	2917.01651446	361.763639099	5.42969756038	0.074686348836
1480.65682096	685.127898799	2541.78471976	376.0	-8.18287582015	-0.17801382167	-0.0339203166293	1272.57419519	645.458910293	2333.79363252	415.760527042	-2.00962214301	-0.0276426704678
1480.65682096	685.127898799	2541.78471976	376.0	14.0642698159	0.346001302033	0.0659301261496	1685.6210503	743.910119051	2899.26818088	469.737011532	3.47738118668	0.0478319282899
1480.65682096	685.127898799	2541.78471976	376.0	-7.66947728321	0.00151229828357	0.000288166593668	1401.35091042	564.748530894	2346.84311809	380.743676774	-1.79736333222	-0.0247230169494
1480.65682096	685.127898799	2541.78471976	376.0	9.7141545864	0.492318065922	0.0938106070735	1808.4729493	593.298166634	2788.69761669	386.926500749	2.38737992047	0.0328387884521
1480.65682096	685.127898799	2541.78471976	376.0	-7.30315548479	-0.234740818335	-0.0447295766645	1241.25506836	798.476956174	2356.15422958	316.422205051	-1.48689409204	-0.0204524634393
1480.65682096	685.127898799	2541.78471976	376.0	-13.7855105299	-0.318082808072	-0.0606102911723	1179.54024905	672.279585645	2191.38671957	339.566884873	-3.06000699043	-0.0420908801985
1480.65682096	685.127898799	2541.78471976	376.0	2.51572771114	0.260210680762	0.0495828278892	1596.81233419	573.572350993	2605.72910231	435.344417129	-0.0983430597606	-0.00135272434334
1480.65682096	685.127898799	2541.78471976	376.0	-0.0286844729569	0.251030953069	0.047833641972	1591.5470732	519.873701343	2541.0556222	429.63484766	-0.496865168982	-0.00683445899563
1480.65682096	685.127898799	2541.78471976	376.0	6.80533988695	0.0411695031476	0.00784479861806	1433.20953539	840.562136105	2714.76180913	440.990137636	0.957518737598	0.0131708217001
1480.65682096	685.127898799	2541.78471976	376.0	1.36428116947	0.459285798836	0.0875163488635	1772.20176495	521.987937172	2576.46181006	282.272107932	-0.0362384546259	-0.000498465675734
1480.65682096	685.127898799	2541.78471976	376.0	-18.306051763	-0.283967407796	-0.0541096432538	1185.73480777	532.784083212	2076.48429325	357.965402271	-4.89061637658	-0.0672712018787
1480.65682096	685.127898799	2541.78471976	376.0	-12.420700737	-0.420872065616	-0.0801966588444	1120.27083689	823.75320613	2226.07724633	282.053203319	-2.43936333558	-0.03355382855
1480.65682096	685.127898799	2541.78471976	376.0	7.9827553194	0.254859945274	0.0485632517671	1599.75635529	717.873400464	2744.68917468	427.059418928	1.44309895729	0.0198500544332
1480.65682096	685.127898799	2541.78471976	376.0	-9.81636654041	-0.288751564935	-0.0550212585623	1205.86040794	793.898780244	2292.273815	292.514626812	-1.94664836198	-0.0267764561483
1480.65682096	685.127898799	2541.78471976	376.0	-2.12875889547	0.227797722804	0.0434065782781	1574.85113767	598.037399233	2487.67625143	314.787714529	-0.76549422444	-0.0105294941464
1480.65682096	685.127898799	2541.78471976	376.0	-0.374046048466	0.171847683306	0.0327453664836	1529.20994525	680.21835911	2532.27727445	322.848970091	-0.496103440444	-0.00682398129909
1480.65682096	685.127898799	2541.78471976	376.0	3.9704923642	0.0942690566379	0.0179628537801	1483.63357391	842.56497684	2642.70608797	316.507537216	1.2069602261	0.0166019288321
1480.65682096	685.127898799	2541.78471976	376.0	-0.586725697921	-0.0161806886522	-0.00308321049013	1393.85379339	841.72628125	2526.87141562	291.291340975	-0.371372567807	-0.00510828841551
1480.65682096	685.127898799	2541.78471976	376.0	14.4015938352	0.348468849354	0.0664003142823	1694.97249579	788.538258241	2907.84223126	424.331477232	4.32512719608	0.0594928087494
1480.65682096	685.127898799	2541.78471976	376.0	-3.77000086868	0.142320118463	0.027118925012	1507.33028635	537.908606723	2445.95941374	400.720520668	-1.07970398252	-0.0148514990719
1480.65682096	685.127898799	2541.78471976	376.0	-0.206095726853	0.0636478974055	0.0121280292312	1445.89391759	651.391547396	2536.54621006	439.260745075	-0.495088174491	-0.0068100161553
1480.65682096	685.127898799	2541.78471976	376.0	16.2506257896	0.474329255523	0.0903828611895	1809.24482869	783.244403487	2954.84064294	362.351410765	5.99505178773	0.0824628856634
1480.65682096	685.127898799	2541.78471976	376.0	3.28042882145	0.275678167727	0.0525301386676	1608.73081321	633.600648506	2625.16615828	382.834696565	0.0668872860255	0.000920045199801
1480.65682096	685.127898799	2541.78471976	376.0	16.2932831477	0.523092784139	0.0996746920997	1842.2123606	651.492336752	2955.92490115	462.220203792	4.34231181204	0.0597291858603
1480.65682096	685.127898799	2541.78471976	376.0	-5.04992092872	0.0405725437977	0.00773104874194	1431.50382726	621.576984624	2413.42660123	360.345789344	-1.20063218137	-0.016514885576
1480.65682096	685.127898799	2541.78471976	376.0	-2.60773157597	-0.135829402807	-0.0258821270594	1306.84168116	808.695596264	2475.50179703	359.964519602	-0.724054580078	-0.00995948528306
1480.65682096	685.127898799	2541.78471976	376.0	4.50377543339	0.365909326395	0.0697235759137	1681.95158086	565.115882384	2656.26099553	409.193532286	0.185513681586	0.00255177003557
1480.65682096	685.127898799	2541.78471976	376.0	9.78150100958	0.457616820388	0.0871983270556	1790.52554003	682.159701945	2790.40941778	317.724175801	3.45146537781	0.0474754522395
1480.65682096	685.127898799	2541.78471976	376.0	-10.278988683	-0.214098232264	-0.0407961570625	1245.25884253	617.154395924	2280.51495606	418.101717608	-2.59721538017	-0.035725108393
1480.65682096	685.127898799	2541.78471976	376.0	11.9130642169	0.49918663384	0.095119404314	1808.12002702	572.581080149	2844.58916567	463.888058501	2.29146637719	0.0315194824923
1480.65682096	685.127898799	2541.78471976	376.0	-3.83641282339	0.185995861365	0.0354412845588	1543.20407025	594.621554381	2444.27136482	306.445740197	-1.02599128345	-0.0141126723996
1480.65682096	685.127898799	2541.78471976	376.0	-5.05212985006	-0.375427568197	-0.0715372652814	1145.28640715	807.007164131	2413.3704552	461.076883924	-1.38872273128	-0.0191021008429
1480.65682096	685.127898799	2541.78471976	376.0	-4.72301948293	-0.11250376237	-0.02143745472	1317.29488002	636.155078987	2421.73573223	468.28577322	-1.47094527701	-0.0202330849657
1480.65682096	685.127898799	2541.78471976	376.0	-0.707741080294	0.216416959122	0.0412379876376	1564.06516658	531.417949537	2523.79546512	428.312349005	-0.602462540743	-0.00828696754805
1480.65682096	685.127898799	2541.78471976	376.0	-10.952147898	-0.181004318418	-0.0344901521376	1264.27460645	565.48779686	2263.404698	433.64229469	-2.96229638313	-0.0407468553388
1480.65682096	685.127898799	2541.78471976	376.0	1.77882892368	0.0529164181209	0.0100831589407	1449.1228923	837.744539399	2586.99872153	300.131289826	0.45883177886	0.00631130369821
1480.65682096	685.127898799	2541.78471976	376.0	7.56702176215	0.50791681269	0.0967829292474	1833.41996276	613.976331019	2734.12212265	286.725828865	2.67714685905	0.0368245785288
1480.65682096	685.127898799	2541.78471976	376.0	-12.5377701693	-0.109447002532	-0.0208549928605	1318.19162078	542.411097179	2223.10159339	362.498875436	-2.95688736495	-0.0406724534381
1480.65682096	685.127898799	2541.78471976	376.0	-2.74102558561	-0.0371541825223	-0.00707968416965	1371.53451464	633.602125542	2472.11375026	466.977110079	-1.04484437908	-0.0143719997122
1480.65682096	685.127898799	2541.78471976	376.0	-9.01115925426	-0.0674807448376	-0.0128583736352	1354.48504136	639.564080626	2312.74045076	318.691328776	-1.890422938	-0.0260030665474
1480.65682096	685.127898799	2541.78471976	376.0	-9.01995936485	-0.0166272105879	-0.00316829470044	1387.34760632	546.660740995	2312.51677089	378.508423578	-2.11165685708	-0.0290461741001
1480.65682096	685.127898799	2541.78471976	376.0	7.91601454369	0.479148055405	0.0913010776305	1789.57819668	558.349338216	2742.99276784	395.065232943	1.47995740891	0.0203570482656
1480.65682096	685.127898799	2541.78471976	376.0	-15.3617697869	-0.362456763374	-0.0690656942405	1141.87192617	619.744651339	2151.32160263	389.705025115	-3.98193856321	-0.0547721948172
1480.65682096	685.127898799	2541.78471976	376.0	4.59536957475	0.302275191557	0.0575981691229	1649.02792495	708.479727394	2658.58912142	301.081469075	1.45147936699	0.0199653282942
1480.65682096	685.127898799	2541.78471976	376.0	0.109609235787	0.0818823413408	0.015602580286	1460.06006379	692.88527109	2544.57075056	391.625415678	-0.373268658211	-0.00513436943894
1480.65682096	685.127898799	2541.78471976	376.0	3.04183711684	-0.0261704325521	-0.00498674400765	1380.93194481	832.95998298	2619.10167079	405.209743001	0.0592566397846	0.000815084453709
1480.65682096	685.127898799	2541.78471976	376.0	-6.47399988816	-0.0944827444884	-0.0180035717394	1331.81214386	635.464247417	2377.22957984	409.953188564	-1.59770427334	-0.0219766750116
1480.65682096	685.127898799	2541.78471976	376.0	11.3616704693	0.500403125727	0.0953512053596	1809.3362288	568.891590777	2830.57392365	452.34610407	2.20389467695	0.030314919903
1480.65682096	685.127898799	2541.78471976	376.0	-0.590572251455	0.129107740132	0.0246013224338	1496.10170381	649.107574651	2526.77364451	381.564366052	-0.48511112109	-0.00667278020757
1480.65682096	685.127898799	2541.78471976	376.0	1.35384202028	0.073990975562	0.0140988901604	1453.94426297	758.298701344	2576.19646936	363.953505046	-0.195898077005	-0.00269460903721
1480.65682096	685.127898799	2541.78471976	376.0	-3.58678152025	-0.0575642958823	-0.01096880638	1358.26025901	662.928885008	2450.61645514	429.427311124	-1.06108234626	-0.0145953555193
1480.65682096	685.127898799	2541.78471976	376.0	11.750442634	0.391483178627	0.0745966422688	1734.28516964	754.932425055	2840.45567513	351.238080438	4.06061613038	0.0558544171992
1480.65682096	685.127898799	2541.78471976	376.0	0.1525776847	0.0691666272339	0.0131796164699	1450.77217465	715.438340627	2545.66291603	379.452400755	-0.358346670815	-0.00492911514188
1480.65682096	685.127898799	2541.78471976	376.0	-8.36947477331	-0.0103753427418	-0.0019770089066	1391.44413229	544.664667596	2329.05068884	392.94188896	-2.02059970019	-0.0277936685033
1480.65682096	685.127898799	2541.78471976	376.0	10.3532341814	0.274785065265	0.0523599590825	1633.29128318	805.035096814	2804.94164418	366.615264181	3.33287884697	0.0458442757492
1480.65682096	685.127898799	2541.78471976	376.0	-3.56428007279	-0.0195570280553	-0.00372656784589	1389.26517926	759.857054249	2451.1883935	302.066159986	-0.943979433991	-0.0129845864373
1480.65682096	685.127898799	2541.78471976	376.0	-13.9097902904	-0.314948722293	-0.0600130949491	1163.184754	559.394024546	2188.2277956	465.64901706	-4.32100221951	-0.0594360690441
1480.65682096	685.127898799	2541.78471976	376.0	-9.70715177707	-0.145412741774	-0.0277082206125	1300.95467932	694.400814101	2295.04981916	299.694325746	-1.98417682768	-0.0272926661305
1480.65682096	685.127898799	2541.78471976	376.0	-11.9506026108	-0.120022999206	-0.0228702361292	1308.04493498	533.140695521	2238.02612868	396.840498178	-3.01955738297	-0.0415344894494
1480.65682096	685.127898799	2541.78471976	376.0	16.9141715721	0.493099917586	0.0939595879547	1822.64138241	824.910230682	2971.70654825	324.154935159	6.9038590943	0.0949636739244
1480.65682096	685.127898799	2541.78471976	376.0	7.69049194296	0.14076261074	0.0268221438147	1521.52098848	849.019149344	2737.26046884	366.720331011	2.22288119478	0.0305760824591
1480.65682096	685.127898799	2541.78471976	376.0	7.79121267249	0.323558615881	0.0616536996724	1658.38695868	680.540699016	2739.82057295	400.892915254	1.61125135311	0.0221630172367
1480.65682096	685.127898799	2541.78471976	376.0	3.08235512928	0.270170558637	0.0514806704721	1604.62510322	547.062286168	2620.13155144	468.444162052	-0.0753020891233	-0.0010357921475
1480.65682096	685.127898799	2541.78471976	376.0	2.97559139006	0.171331244617	0.0326469597211	1526.01986243	652.541370333	2617.41784703	438.856614269	-0.0150965858404	-0.000207655926278
1480.65682096	685.127898799	2541.78471976	376.0	-3.1448126149	-0.229391567281	-0.0437102833995	1242.62482944	811.777535256	2461.85035324	407.447988551	-0.850649115329	-0.0117008131407
1480.65682096	685.127898799	2541.78471976	376.0	7.76381191763	0.121690077532	0.0231878958713	1495.63654328	805.466003994	2739.12410475	438.021557477	1.3393719858	0.0184232735323
1480.65682096	685.127898799	2541.78471976	376.0	-10.0616361991	-0.181787483427	-0.034639383275	1276.84981484	723.492707669	2286.03958829	285.697065777	-2.03749953532	-0.0280261284088
1480.65682096	685.127898799	2541.78471976	376.0	-0.552920691803	-0.0138443307197	-0.00263802033531	1390.75498561	753.207188767	2527.7306661	383.768491719	-0.446298391657	-0.00613890497466
1480.65682096	685.127898799	2541.78471976	376.0	2.24194542253	0.170616944496	0.0325108507043	1526.00483671	660.04802005	2598.77014593	412.71728917	-0.0937630899977	-0.00128972613477
1480.65682096	685.127898799	2541.78471976	376.0	16.1508294482	0.495581568374	0.0944324634859	1824.7558076	822.914382856	2952.30403478	304.633844329	6.8051006824	0.0936052363466
1480.65682096	685.127898799	2541.78471976	376.0	-2.31563121672	-0.0778959047845	-0.0148429696617	1343.57552667	688.739367465	2482.92635932	450.611465193	-0.874493654658	-0.012028798551
1480.65682096	685.127898799	2541.78471976	376.0	-0.800496664727	-0.0242663203482	-0.00462391774927	1383.27687108	749.112818611	2521.43781785	389.04812816	-0.485653912641	-0.00668024639121
1480.65682096	685.127898799	2541.78471976	376.0	8.20675337558	0.306930462578	0.0584852253388	1661.43639374	774.38901807	2750.38272304	314.557311237	2.97768517173	0.0409585305602
1480.65682096	685.127898799	2541.78471976	376.0	11.3589215865	0.254254823652	0.04844794658	1608.89475964	783.679979243	2830.50405297	437.929314086	2.81100711625	0.0386658475412
1480.65682096	685.127898799	2541.78471976	376.0	5.12764269246	0.182554413008	0.0347855207714	1533.19081723	679.46682275	2672.1183582	459.460718219	0.260437061908	0.00358235298361
1480.65682096	685.127898799	2541.78471976	376.0	-4.97391339294	0.062466697795	0.0119029530859	1447.85469124	609.667342331	2415.35854916	357.836515585	-1.18972631228	-0.0163648736214
1480.65682096	685.127898799	2541.78471976	376.0	13.0647202006	0.354528070583	0.0675548914982	1707.02019416	837.20367279	2873.86178149	329.637914547	5.07442314955	0.0697994931162
1480.65682096	685.127898799	2541.78471976	376.0	19.0673424353	0.493087274574	0.0939571788442	1823.73618365	793.05567966	3026.43551624	409.643652928	6.63570070611	0.0912751128764
1480.65682096	685.127898799	2541.78471976	376.0	3.57290159823	0.239340248827	0.0456059925356	1578.93608928	631.058584863	2632.60018663	422.60551249	0.0725688372443	0.000998195835548
1480.65682096	685.127898799	2541.78471976	376.0	3.93286400824	0.165300591747	0.0314978261713	1530.98592789	763.038814586	2641.74965617	347.724913693	0.77419120065	0.0106491224298
1480.65682096	685.127898799	2541.78471976	376.0	4.96759698362	0.204278591675	0.0389250365235	1550.15369418	673.1210539	2668.05034082	444.775592747	0.250497099356	0.00344562722635
1480.65682096	685.127898799	2541.78471976	376.0	7.6681453994	0.375077821277	0.0714706214324	1706.11520108	662.931040074	2736.69246781	367.646226651	1.91637581356	0.0263600524562
1480.65682096	685.127898799	2541.78471976	376.0	-6.91995955817	0.0532131341387	0.0101396978161	1443.41019784	629.742912298	2365.89424509	292.741134956	-1.51840361964	-0.0208858819758
1480.65682096	685.127898799	2541.78471976	376.0	-3.75645658912	-0.201935630692	-0.0384785881655	1260.15275405	772.586744346	2446.30368017	413.564181774	-0.991195755635	-0.0136340544104
1480.65682096	685.127898799	2541.78471976	376.0	-4.80478546764	-0.069253816576	-0.0131962302927	1354.07851992	752.940422012	2419.65741692	312.638474987	-1.10759024358	-0.0152350790039
1480.65682096	685.127898799	2541.78471976	376.0	10.5143766557	0.443656973823	0.084538295317	1763.1184391	623.270987889	2809.03753897	422.648111982	2.34958987054	0.0323189803376
1480.65682096	685.127898799	2541.78471976	376.0	-13.5308873245	-0.351776154442	-0.0670305172335	1149.4995724	628.903961465	2197.85869329	419.455159429	-3.60749982818	-0.0496217307865
1480.65682096	685.127898799	2541.78471976	376.0	-17.9290853247	-0.310202033802	-0.0591086192458	1163.18170819	529.883174435	2086.06596858	393.001085959	-5.12655528609	-0.0705165789008
1480.65682096	685.127898799	2541.78471976	376.0	-0.931391069823	-0.0720027902244	-0.013720043869	1349.99328053	786.035217818	2518.11076386	382.082265515	-0.488858532153	-0.00672432643952
1480.65682096	685.127898799	2541.78471976	376.0	-2.41074186496	-0.253843308446	-0.0483695328594	1226.1632731	825.830162333	2480.5088514	428.515415963	-0.761130939814	-0.0104694764761
1480.65682096	685.127898799	2541.78471976	376.0	2.84216467214	0.317911537162	0.0605776557092	1648.23565896	627.478159899	2614.0264271	338.312608242	0.24385304576	0.00335423721816
1480.65682096	685.127898799	2541.78471976	376.0	-6.38669363262	-0.0846466856282	-0.0161293227188	1338.0705465	619.474668253	2379.4487169	421.903502153	-1.63791981939	-0.0225298462089
1480.65682096	685.127898799	2541.78471976	376.0	3.48351301194	0.347828701468	0.0662783348835	1670.77639637	599.31646402	2630.3281212	360.23526081	0.240778586408	0.00331194754344
1480.65682096	685.127898799	2541.78471976	376.0	11.8680156173	0.37429338266	0.0713211476105	1723.85712818	803.772631971	2843.44412726	315.814367107	4.6510629113	0.0639761060701
1480.65682096	685.127898799	2541.78471976	376.0	-20.5060318266	-0.309161555524	-0.0589103573788	1164.71705868	519.49022013	2020.56553616	336.358257346	-5.57273856957	-0.0766539005444
1480.65682096	685.127898799	2541.78471976	376.0	9.53897049012	0.46005800044	0.0876634909376	1768.33460786	562.946286351	2784.2448141	452.96391988	1.46145812419	0.0201025876779
1480.65682096	685.127898799	2541.78471976	376.0	-16.66118764	-0.332038573921	-0.0632695453356	1167.25689965	630.473132762	2118.29319819	320.563165784	-3.85902754538	-0.0530815343244
1480.65682096	685.127898799	2541.78471976	376.0	-9.87106625355	-0.364190880299	-0.0693961281057	1146.50849981	691.838895704	2290.88346605	452.536070528	-2.65322451723	-0.036495522933
1480.65682096	685.127898799	2541.78471976	376.0	-11.580502645	-0.25709531865	-0.048989199438	1213.77900239	609.186263654	2247.43327305	424.468007008	-3.03711580957	-0.0417760083847
1480.65682096	685.127898799	2541.78471976	376.0	-8.56570217727	-0.0324601497839	-0.00618524195577	1374.41128054	544.962914087	2324.06301067	404.688816049	-2.12498817385	-0.0292295484711
1480.65682096	685.127898799	2541.78471976	376.0	-1.88100119458	0.0661336502302	0.0126016864006	1449.72483869	687.852024906	2493.97371881	356.396855218	-0.661270484834	-0.00909588012151
1480.65682096	685.127898799	2541.78471976	376.0	-0.457641775456	-0.0118415279345	-0.00225638870703	1392.32634108	761.622099736	2530.15245104	376.204010218	-0.429328394351	-0.00590547997732
1480.65682096	685.127898799	2541.78471976	376.0	-9.64911494036	-0.216431829834	-0.0412408212337	1250.51966901	704.286768652	2296.52499061	341.718552947	-2.02235858583	-0.0278178622535
1480.65682096	685.127898799	2541.78471976	376.0	16.392464915	0.444926448943	0.0847801922529	1775.51199577	723.063287287	2958.44588816	459.870605103	4.58123536387	0.0630156171096
1480.65682096	685.127898799	2541.78471976	376.0	-7.22072998465	-0.377434623866	-0.0719197072915	1141.33352838	750.500833936	2358.24930835	466.414946037	-1.96965538589	-0.0270929214015
1480.65682096	685.127898799	2541.78471976	376.0	-0.504503587391	-0.00934115414104	-0.00177994552992	1394.89190092	796.687062176	2528.96132466	337.382361568	-0.456018935551	-0.00627261259356
1480.65682096	685.127898799	2541.78471976	376.0	6.19843863185	0.0124629963309	0.00237480875208	1408.17397149	831.257236259	2699.33568576	459.90447801	0.540662137357	0.00743689322362
1480.65682096	685.127898799	2541.78471976	376.0	3.89807241148	0.273847098914	0.0521812307383	1606.41211941	608.947441184	2640.86532868	425.505768084	0.10877497596	0.00149621700082
1480.65682096	685.127898799	2541.78471976	376.0	10.9396195084	0.514179511911	0.0979762789464	1821.61473087	555.674324057	2819.84629682	442.557241895	2.12338151381	0.0292074486081
1480.65682096	685.127898799	2541.78471976	376.0	4.68434091032	0.175403267243	0.0334228786668	1530.34440502	720.216305065	2660.85058123	410.28987115	0.385618296804	0.00530424067131
1480.65682096	685.127898799	2541.78471976	376.0	2.77867805922	0.337782980993	0.0643641350978	1660.68843022	516.306381246	2612.41273408	435.41792261	-0.0763817228373	-0.00105064268002
1480.65682096	685.127898799	2541.78471976	376.0	-7.38342569494	-0.177856832817	-0.0338904025948	1271.28660452	635.514084691	2354.11393365	447.313244435	-1.99226625492	-0.0274039374816
1480.65682096	685.127898799	2541.78471976	376.0	5.5464075596	0.390080547518	0.0743293726216	1702.26239987	558.004898844	2682.7624596	422.495160883	0.358665701826	0.00493350346391
1480.65682096	685.127898799	2541.78471976	376.0	-10.7327382543	-0.105966779059	-0.0201918405219	1322.6953412	577.795540047	2268.9816188	368.490737555	-2.46782583996	-0.0339453348
1480.65682096	685.127898799	2541.78471976	376.0	11.8201167112	0.531602473754	0.101296203078	1835.33147011	538.76571712	2842.22664018	468.129452948	2.12180870115	0.0291858143212
[truncated: 1 more rows]
