# Supplementary material for: Optimization of nutritional strategies using a mechanistic computational model in prediabetes: Application to the J-DOIT1 study data
Source: PLoS One. 2023 Nov 30;18(11):e0287069. doi: 10.1371/journal.pone.0287069 (PMC10688723; doi:10.1371/journal.pone.0287069)
Supplement: S1 File — (ZIP) [file pone.0287069.s011.zip › improved_intervention_J1211034.csv]

baseline_carb	baseline_fat	baseline_kcal	baseline_protein	diet_change_percent	hba1c_change	hba1c_percent_change	random_carb_kcal	random_fat_kcal	random_total_kcal	random_protein_kcal	weight_change	weight_percent_change
520.029221034	889.294154076	1785.32337511	376.0	-13.2132214962	-0.468359970708	-0.0892454212478	408.413282911	721.744556793	1549.42464313	419.26680343	-2.92424877432	-0.0399487537476
520.029221034	889.294154076	1785.32337511	376.0	-2.78715275062	0.0228453522121	0.00435315400382	555.422170613	804.971136317	1735.56368555	375.170378623	-0.659678191832	-0.00901199715618
520.029221034	889.294154076	1785.32337511	376.0	8.32790204797	-0.0719236507232	-0.0137049639335	471.498163872	1022.5370643	1934.00335703	439.968128862	1.82280508579	0.0249017088223
520.029221034	889.294154076	1785.32337511	376.0	-8.66506195266	-0.40391470469	-0.0769654543998	395.510998157	921.906174271	1630.6239986	313.206826174	-1.26992528632	-0.0173487060972
520.029221034	889.294154076	1785.32337511	376.0	0.464799317143	-0.120395259923	-0.0229411699548	492.181056151	859.820055863	1793.62154597	441.620433951	-0.358043646817	-0.00489130665051
520.029221034	889.294154076	1785.32337511	376.0	16.2947523671	0.167996502467	0.0320115286713	521.54862635	1099.96438469	2076.23739804	454.724386995	4.18164585436	0.0571263094858
520.029221034	889.294154076	1785.32337511	376.0	14.6021454366	0.440884008824	0.084009910218	603.937126141	1091.99422239	2046.01889086	350.08754233	4.80903100238	0.0656971448412
520.029221034	889.294154076	1785.32337511	376.0	-2.03353009349	-0.0189656744622	-0.00361388613991	529.362895327	854.677057179	1749.01828701	364.978334505	-0.475227325393	-0.0064921765764
520.029221034	889.294154076	1785.32337511	376.0	-5.71848031808	-0.252180692081	-0.0480527233386	455.185417391	809.997982622	1683.23000929	418.046609277	-1.30046425011	-0.0177659050561
520.029221034	889.294154076	1785.32337511	376.0	-1.67836626378	-0.103799818473	-0.0197789288249	487.866036469	914.410289453	1755.35910988	353.082783961	-0.274926121775	-0.00375582133572
520.029221034	889.294154076	1785.32337511	376.0	10.1129414719	-0.193240772632	-0.0368217935656	424.009014977	1103.31457198	1965.87208312	438.548496163	2.68201064192	0.0366394896438
520.029221034	889.294154076	1785.32337511	376.0	7.81969383964	0.246019966159	0.0468788045273	582.332188611	965.292264491	1924.93019709	377.305743989	2.09813324865	0.0286630225225
520.029221034	889.294154076	1785.32337511	376.0	1.76977728423	-0.0384305521759	-0.00732289485058	522.815361724	857.036264861	1816.91962265	437.067996068	-0.152129185457	-0.00207826756089
520.029221034	889.294154076	1785.32337511	376.0	-5.01715883411	-0.0438489543204	-0.00835536477142	539.54888218	758.716282218	1695.75086568	397.48570128	-1.14846479786	-0.0156894098068
520.029221034	889.294154076	1785.32337511	376.0	-1.53181505712	0.16526808383	0.0314916318274	593.04023079	863.613600249	1757.97552283	301.321691793	-0.0471684466665	-0.0006443776867
520.029221034	889.294154076	1785.32337511	376.0	-4.34091904057	-0.195656703268	-0.037282146202	460.188262426	899.063164458	1707.82393278	348.572505901	-0.727241160392	-0.00993498852995
520.029221034	889.294154076	1785.32337511	376.0	10.1553314084	0.211114736098	0.0402276555065	553.22064469	1022.8305861	1966.62888056	390.577649778	2.8409555733	0.0388108684877
520.029221034	889.294154076	1785.32337511	376.0	-12.1061732135	-0.392190883725	-0.0747314946122	432.31218171	713.962750367	1569.1890349	422.914102822	-2.72754198813	-0.03726150257
520.029221034	889.294154076	1785.32337511	376.0	-1.55235039105	-0.257941511882	-0.0491504405262	438.203823572	928.631647341	1757.60890071	390.773429802	-0.404144302206	-0.00552109702467
520.029221034	889.294154076	1785.32337511	376.0	-9.61022441529	0.0305168125305	0.00581494141206	578.567769246	719.613032583	1613.74979222	315.568990395	-1.65890281443	-0.0226626067546
520.029221034	889.294154076	1785.32337511	376.0	-0.737545844738	-0.249913913563	-0.0476207914564	434.101615091	966.605311219	1772.15579674	371.448870432	-0.0407631978752	-0.000556874287912
520.029221034	889.294154076	1785.32337511	376.0	-11.2450351841	-0.217230158236	-0.0413929417371	459.632970951	836.795542307	1584.56313343	288.134620171	-1.72707448539	-0.0235939137349
520.029221034	889.294154076	1785.32337511	376.0	3.2244574593	0.0275447577198	0.00524861999233	535.247159036	900.24045939	1842.89036785	407.402749425	0.382034337499	0.00521904832648
520.029221034	889.294154076	1785.32337511	376.0	14.4182962549	0.185111734145	0.0352728151952	535.09270164	1063.40167241	2042.73658844	444.242214389	3.61368566255	0.049367290472
520.029221034	889.294154076	1785.32337511	376.0	-3.87540188679	-0.326616851555	-0.0622364427505	419.400166091	909.400004486	1716.13491935	387.334748769	-0.755704881136	-0.010323837174
520.029221034	889.294154076	1785.32337511	376.0	2.418331248	-0.292532548443	-0.0557417203588	400.713313129	1091.5368646	1828.49840817	336.248230436	1.57829895618	0.02156146115
520.029221034	889.294154076	1785.32337511	376.0	-5.36908575231	0.0253373136624	0.0048279942192	550.28831969	827.023093556	1689.46783214	312.156418899	-0.873258869361	-0.0119297659749
520.029221034	889.294154076	1785.32337511	376.0	4.7144927743	0.143782396407	0.0273975602909	590.929052145	857.887828291	1869.49231663	420.675436192	0.495440704323	0.00676831563283
520.029221034	889.294154076	1785.32337511	376.0	-2.75583139285	-0.250141636249	-0.0476641837364	440.310767058	928.128390031	1736.12287307	367.683715985	-0.513550608407	-0.00701571869408
520.029221034	889.294154076	1785.32337511	376.0	-5.86796027437	0.0721759068734	0.0137530310353	575.394237252	799.081478385	1680.56130869	306.085593052	-0.961193441433	-0.0131310579431
520.029221034	889.294154076	1785.32337511	376.0	3.3263689265	-0.196168362417	-0.0373796422288	424.35062068	1089.94367432	1844.7098171	330.415522098	1.86751687214	0.0255125255757
520.029221034	889.294154076	1785.32337511	376.0	2.00462129227	0.0358690962682	0.0068348125511	542.061051604	886.985892078	1821.11234762	392.065403941	0.185407589833	0.00253289057149
520.029221034	889.294154076	1785.32337511	376.0	-11.6923020989	-0.452802910849	-0.0862810424637	399.870390239	783.94725463	1576.57797265	392.760327781	-2.30451822773	-0.0314824894499
520.029221034	889.294154076	1785.32337511	376.0	2.91433560377	0.0757024586195	0.0144250111699	508.055983305	1034.5567932	1837.35368987	294.740913365	1.82109902699	0.0248784020081
520.029221034	889.294154076	1785.32337511	376.0	-4.82747281915	-0.00936545343956	-0.00178457573162	555.138553868	751.543316189	1699.13737444	392.455504385	-1.10249607853	-0.0150614218378
520.029221034	889.294154076	1785.32337511	376.0	-17.6771710336	-0.421430088124	-0.0803029893529	410.477037679	763.754301508	1469.72870859	295.497369402	-3.02863287779	-0.04137476609
520.029221034	889.294154076	1785.32337511	376.0	-8.02394951262	-0.157153177664	-0.0299453463537	490.828303146	784.87405004	1642.06992885	366.367575667	-1.49419789656	-0.0204125395704
520.029221034	889.294154076	1785.32337511	376.0	10.3928606768	0.175920346322	0.0335214074546	556.106992446	980.128039447	1970.86954612	434.634514223	2.25730435783	0.0308374912272
520.029221034	889.294154076	1785.32337511	376.0	-13.5823948301	-0.292090645528	-0.0556575162973	468.43308134	693.52970044	1542.83370531	380.870923529	-2.78698064682	-0.0380735061041
520.029221034	889.294154076	1785.32337511	376.0	-14.1282933348	-0.086447666043	-0.0164724973405	534.37215224	706.546264952	1533.0876517	292.169234507	-2.41392587467	-0.0329771294354
520.029221034	889.294154076	1785.32337511	376.0	12.1344739517	0.236435430929	0.0450524830276	558.571618977	1032.00379779	2001.96297502	411.387558246	3.20588783169	0.0437962818537
520.029221034	889.294154076	1785.32337511	376.0	-19.9935438602	-0.491393315619	-0.0936343970311	394.153390566	747.655350875	1428.37396306	286.565221619	-3.50051808244	-0.0478212852792
520.029221034	889.294154076	1785.32337511	376.0	-4.65034727179	0.00874516036772	0.00166637964324	562.051843108	753.169433543	1702.29963824	387.078361593	-1.04847492877	-0.0143234279886
520.029221034	889.294154076	1785.32337511	376.0	13.2278768478	0.387544249638	0.0738460841536	596.715828422	1058.89138935	2021.4837525	365.876534728	4.1135913832	0.0561966035957
520.029221034	889.294154076	1785.32337511	376.0	5.59859632073	-0.15500794176	-0.0295365742682	437.356195506	1077.81186201	1885.2764239	370.108366383	2.04911868148	0.0279934246104
520.029221034	889.294154076	1785.32337511	376.0	6.59301500918	-0.0389509555631	-0.00742205708138	498.174244402	955.547023567	1903.03001319	449.308745225	1.00778773282	0.0137675919783
520.029221034	889.294154076	1785.32337511	376.0	2.1038876889	0.305015412543	0.0581203148901	622.967657102	904.892249407	1822.88457381	295.024667297	1.08229451836	0.01478544424
520.029221034	889.294154076	1785.32337511	376.0	-1.13953307536	-0.0600508173991	-0.0114426100227	523.533477248	805.379717772	1764.97902475	436.065829729	-0.636235273895	-0.00869173871442
520.029221034	889.294154076	1785.32337511	376.0	-2.16690490275	-0.394750407373	-0.0752192087219	401.310907674	902.523692107	1746.63711536	442.802515584	-0.715247785009	-0.00977114460395
520.029221034	889.294154076	1785.32337511	376.0	-6.15183140867	-0.148332998723	-0.0282646720128	492.254055338	795.378043446	1675.49329097	387.86119219	-1.25310328012	-0.0171188972694
520.029221034	889.294154076	1785.32337511	376.0	-19.1825703611	-0.568426632309	-0.108313001583	391.89557269	677.099100765	1442.85246251	373.857789051	-4.05132926204	-0.05534602817
520.029221034	889.294154076	1785.32337511	376.0	5.1850294961	0.0490558856951	0.00934753919495	507.90130529	1010.35033231	1877.89291871	359.641281116	1.74144881148	0.0237902843098
520.029221034	889.294154076	1785.32337511	376.0	-5.94984182431	0.0752157505762	0.0143322695458	607.421937795	698.460776212	1679.09945824	373.216744231	-1.26738210774	-0.0173139632204
520.029221034	889.294154076	1785.32337511	376.0	-3.43829460616	-0.237058953737	-0.0451712945383	462.622146397	798.556344369	1723.9386978	462.760207035	-1.15956439604	-0.0158410436618
520.029221034	889.294154076	1785.32337511	376.0	11.9333481308	0.113724309852	0.0216700285542	523.835866559	1026.02873178	1998.37222872	448.507630386	2.71772745094	0.0371274241932
520.029221034	889.294154076	1785.32337511	376.0	-19.3732252678	-0.365741019724	-0.0696915052829	441.780129151	698.952889978	1439.44865589	298.715636763	-3.52848186533	-0.0482033041712
520.029221034	889.294154076	1785.32337511	376.0	5.60638099911	-0.363311893829	-0.0692286383058	393.476576837	1036.17332242	1885.41540558	455.765506332	1.01331614792	0.0138431167749
520.029221034	889.294154076	1785.32337511	376.0	-14.2032224948	-0.21654447016	-0.0412622847103	485.344259193	718.002450335	1531.74992389	328.403214363	-2.56526445273	-0.0350445963488
520.029221034	889.294154076	1785.32337511	376.0	6.12655568701	0.285407879925	0.0543841234613	593.545722913	966.43017043	1894.70220588	334.726312536	2.05748594737	0.0281077315215
520.029221034	889.294154076	1785.32337511	376.0	8.54649458506	0.175700451087	0.0334795066858	538.069978101	1037.25286862	1937.90594069	362.583093965	2.74677599113	0.0375242621739
520.029221034	889.294154076	1785.32337511	376.0	4.17943002581	0.0528643479271	0.0100732370288	531.280229937	936.675995647	1859.93971631	391.983490723	0.876240520292	0.0119704989111
520.029221034	889.294154076	1785.32337511	376.0	-12.133640222	-0.0949721014786	-0.0180968181171	529.846144428	714.713291412	1568.69865997	324.139224135	-2.15086038861	-0.0293833386423
520.029221034	889.294154076	1785.32337511	376.0	-8.30878937241	-0.149888656652	-0.0285611007341	499.753449809	757.353342252	1636.98461626	379.877824195	-1.64178147126	-0.0224287086238
520.029221034	889.294154076	1785.32337511	376.0	-3.70650110445	0.0636084641126	0.0121205152653	595.581090894	720.7286777	1719.15034449	402.8405759	-0.993888816873	-0.0135777160775
520.029221034	889.294154076	1785.32337511	376.0	15.2708877643	0.248297913289	0.0473128645749	560.18142215	1040.74803077	2057.95810395	457.028651034	3.60553802623	0.0492559839649
520.029221034	889.294154076	1785.32337511	376.0	-12.0216919542	-0.4200123037	-0.0800328322599	397.867846936	853.235260523	1570.69729857	319.594191109	-1.91541962277	-0.0261669347373
520.029221034	889.294154076	1785.32337511	376.0	-14.7905463319	-0.232036285678	-0.0442142312649	496.081065486	668.214851471	1521.26429414	356.968377184	-2.93653550963	-0.0401166053228
520.029221034	889.294154076	1785.32337511	376.0	-3.96719315521	0.125614712058	0.0239357301939	611.68782858	756.264878741	1714.49614837	346.543441054	-0.798256492843	-0.0109051433448
520.029221034	889.294154076	1785.32337511	376.0	-4.08679178924	-0.02017078831	-0.00384351911395	527.217389776	859.06420679	1712.360926	326.079329439	-0.682775874713	-0.00932753927203
520.029221034	889.294154076	1785.32337511	376.0	-6.41537079903	0.103790242199	0.0197771040776	620.668447278	696.462916119	1670.78826063	353.656897237	-1.26965952757	-0.0173450755133
520.029221034	889.294154076	1785.32337511	376.0	9.74881598284	0.203304156131	0.0387393590189	565.027427426	978.263212412	1959.37126565	416.08062581	2.27352861105	0.0310591340308
520.029221034	889.294154076	1785.32337511	376.0	11.8093095854	0.179751369216	0.0342514041951	523.174015646	1103.72390598	1996.15773958	369.259817956	3.88225142048	0.0530362215913
520.029221034	889.294154076	1785.32337511	376.0	-6.34669062153	-0.331602621181	-0.0631864750725	419.977517803	885.717660874	1672.0144239	366.319245221	-1.09272115359	-0.0149278846119
520.029221034	889.294154076	1785.32337511	376.0	-7.58823824784	0.12751961265	0.0242987066787	619.962084466	725.287546249	1649.84878391	304.599153197	-1.28766951483	-0.0175911135905
520.029221034	889.294154076	1785.32337511	376.0	-17.430483171	-0.186968848143	-0.0356266860028	506.452071102	677.886400764	1474.13288466	289.794412798	-3.10631051428	-0.0424359359875
520.029221034	889.294154076	1785.32337511	376.0	14.0361823594	0.362966816903	0.0691628843185	585.975373628	1070.85687193	2035.91461975	379.082374185	4.25394317753	0.0581139778351
520.029221034	889.294154076	1785.32337511	376.0	12.2104748354	0.389190473768	0.0741597701541	604.897044606	1033.14312168	2003.31983656	365.279670274	3.72327412225	0.0508644005772
520.029221034	889.294154076	1785.32337511	376.0	-1.83611725415	-0.179522258762	-0.0342077474774	438.619085798	1030.07166609	1752.54274458	283.851992692	0.613304899725	0.00837848223668
520.029221034	889.294154076	1785.32337511	376.0	-20.8884774698	-0.499532608753	-0.0951853294117	404.269563301	696.045082529	1412.39650414	312.081858307	-3.95595054226	-0.0540430401949
520.029221034	889.294154076	1785.32337511	376.0	-1.0059567699	0.0946503542588	0.0180355095767	581.616329784	825.426570506	1767.36379375	360.320893464	-0.341212025173	-0.00466136646411
520.029221034	889.294154076	1785.32337511	376.0	-16.4997948947	-0.236098096569	-0.0449882043767	473.595434907	732.636869309	1490.74868001	284.516375793	-2.80440945467	-0.038311604572
520.029221034	889.294154076	1785.32337511	376.0	-3.73566758593	-0.121447345479	-0.0231416435744	513.50797134	748.532420321	1718.62962848	456.589236821	-1.24535161668	-0.0170130002279
520.029221034	889.294154076	1785.32337511	376.0	-0.0248318143273	0.172297270205	0.032831034719	634.444873182	761.190762321	1784.88004692	389.244411421	-0.330244881472	-0.00451154209661
520.029221034	889.294154076	1785.32337511	376.0	-4.48991877532	0.145500939357	0.0277250265543	620.068124387	757.405773476	1705.16380569	327.689907828	-0.830520966955	-0.0113459148491
520.029221034	889.294154076	1785.32337511	376.0	5.12790153831	-0.322293387319	-0.061412611913	406.017801642	1020.87460783	1876.87299993	449.980590459	0.887006963085	0.0121175814629
520.029221034	889.294154076	1785.32337511	376.0	-6.51708165023	-0.429841837458	-0.0819058379302	399.576764358	830.871559944	1668.97239303	438.524068731	-1.51814824158	-0.0207397300763
520.029221034	889.294154076	1785.32337511	376.0	15.1252485475	0.328373977456	0.0625712609481	587.43921048	1031.32355798	2055.35797297	436.595204517	3.75635410646	0.0513163129298
520.029221034	889.294154076	1785.32337511	376.0	9.83450686729	-0.0638046818172	-0.0121579043097	465.157388761	1061.40344371	1960.90112504	434.340292569	2.45785927807	0.033577312542
520.029221034	889.294154076	1785.32337511	376.0	-1.23473672755	-0.167081384087	-0.0318371539801	443.897414812	1021.51761712	1763.27933169	297.864299761	0.625803722526	0.00854923118204
520.029221034	889.294154076	1785.32337511	376.0	16.0718748104	0.553081520878	0.105389009314	646.799461985	1066.77264789	2072.25831292	358.68620304	5.0270727155	0.0686758567691
520.029221034	889.294154076	1785.32337511	376.0	-0.949340159065	-0.318173803564	-0.0606276302523	394.108392149	1090.15567337	1768.37458334	284.110517818	1.11516305638	0.0152344679833
520.029221034	889.294154076	1785.32337511	376.0	-11.6358517603	-0.409492117252	-0.0780282235617	439.593143352	671.298420568	1577.58579374	466.69422982	-3.06994747679	-0.0419391731801
520.029221034	889.294154076	1785.32337511	376.0	-7.51784441575	-0.133001626673	-0.0253432977654	481.707892023	882.301917138	1651.10554145	287.095732291	-1.10537749221	-0.0151007854127
520.029221034	889.294154076	1785.32337511	376.0	19.0779792899	0.397221948547	0.0756901578785	592.420287547	1089.34920552	2125.92699887	444.157505803	5.03160400286	0.0687377596019
520.029221034	889.294154076	1785.32337511	376.0	11.9756499385	0.339407190404	0.0646736262202	614.415246397	962.056888732	1999.12745278	422.655317655	2.75012620396	0.0375700301087
520.029221034	889.294154076	1785.32337511	376.0	1.20552450721	-0.0627755834924	-0.0119618108789	501.93460757	912.995721467	1806.84588593	391.915556893	0.0815840249292	0.00111453585969
520.029221034	889.294154076	1785.32337511	376.0	4.58563533774	-0.0451594763875	-0.0086050831531	485.721474943	992.637239053	1867.19179469	388.833080695	1.22672833913	0.0167585838679
520.029221034	889.294154076	1785.32337511	376.0	13.1500416666	0.313926606943	0.0598183321157	575.24512532	1055.66814105	2020.09414282	389.180876449	3.83115905204	0.0523382384159
520.029221034	889.294154076	1785.32337511	376.0	-3.70957270152	-0.137499926732	-0.026200443356	491.951812553	819.613888917	1719.09550655	407.529805084	-0.906225498765	-0.0123801297645
520.029221034	889.294154076	1785.32337511	376.0	5.65718568188	0.0615386404486	0.0117261128903	554.645581516	878.39081941	1886.32243346	453.286032536	0.493451537552	0.00674114122339
520.029221034	889.294154076	1785.32337511	376.0	9.22523612848	-0.0621159301296	-0.0118361147351	477.18550837	1010.77301628	1950.02367212	462.065147473	1.77649780146	0.0242690956483
520.029221034	889.294154076	1785.32337511	376.0	-7.61841197586	-0.174192549621	-0.0331921779004	471.366303649	859.78514605	1649.31008529	318.158635593	-1.188962461	-0.0162426565711
520.029221034	889.294154076	1785.32337511	376.0	3.07260593024	0.00796768935122	0.00151823348918	496.94816994	1005.15427918	1840.17932701	338.076877892	1.35418937735	0.0184998548818
520.029221034	889.294154076	1785.32337511	376.0	9.28461255596	0.462895323101	0.0882041393103	646.609588877	978.030317609	1951.08373336	326.443826874	3.06626194088	0.0418888243289
520.029221034	889.294154076	1785.32337511	376.0	4.09970209836	-0.263756289551	-0.05025843932	406.287856884	1101.43716741	1858.51631498	350.791290691	1.94129715145	0.0265204528886
520.029221034	889.294154076	1785.32337511	376.0	2.42180502633	0.112106699939	0.0213617949579	566.295299041	890.349497131	1828.56042634	371.915630173	0.455970778846	0.00622910900063
520.029221034	889.294154076	1785.32337511	376.0	-5.33800935115	0.117616531821	0.0224116867036	594.177543675	803.004265815	1690.0226464	292.840836909	-0.864184890493	-0.0118058045149
520.029221034	889.294154076	1785.32337511	376.0	-5.50361508576	1.4682555868e-05	2.79774311509e-06	581.042472528	683.206641108	1687.06604851	422.816934872	-1.45546240908	-0.0198833662443
520.029221034	889.294154076	1785.32337511	376.0	9.94148354896	0.522032085955	0.0994725773542	646.140257966	1030.47278973	1962.81100474	286.197957049	3.84463727007	0.0525223670774
520.029221034	889.294154076	1785.32337511	376.0	6.22374020038	0.00024527698757	4.67372308632e-05	504.452259598	973.634928374	1896.43726371	418.350075742	1.289382416	0.0176145138798
520.029221034	889.294154076	1785.32337511	376.0	9.17754976431	0.31715525149	0.0604335463967	580.765726813	1036.10758001	1949.17231631	332.299009493	3.21783840385	0.0439595410361
520.029221034	889.294154076	1785.32337511	376.0	10.2844337961	0.281245542755	0.0535909951896	616.06462315	911.002423045	1968.93377567	441.866729475	1.88424017806	0.0257409860391
520.029221034	889.294154076	1785.32337511	376.0	4.14321675691	0.123416267945	0.0235168193494	520.976992785	1038.6508095	1859.29319235	299.665390069	2.13356346887	0.0291470419244
520.029221034	889.294154076	1785.32337511	376.0	13.7291366222	0.318856658024	0.0607577473368	596.27235175	994.711159238	2030.43286043	439.449349439	3.18153141318	0.0434635438959
520.029221034	889.294154076	1785.32337511	376.0	1.92729143701	0.156712404258	0.0298613575187	623.365523948	776.6295691	1819.73175964	419.736666593	-0.135440029016	-0.00185027362043
520.029221034	889.294154076	1785.32337511	376.0	8.20501327501	0.0826012056997	0.0157395590129	547.870498531	918.282160027	1931.80939504	465.656736481	1.11753190316	0.0152668292781
520.029221034	889.294154076	1785.32337511	376.0	7.61446375154	0.106873387443	0.0203645936438	525.416944671	1010.11974142	1921.26617636	385.729490261	2.14014329735	0.0292369302917
520.029221034	889.294154076	1785.32337511	376.0	-2.67429805989	0.0603550521267	0.011500581579	594.629012503	720.600342437	1737.57850673	422.349151786	-0.912025156238	-0.0124593600579
520.029221034	889.294154076	1785.32337511	376.0	-1.39241200378	-0.0541537454459	-0.0103189301536	520.255016387	832.811795182	1760.46431813	407.39750656	-0.531965480814	-0.00726728798926
520.029221034	889.294154076	1785.32337511	376.0	-2.65171937721	0.084744416718	0.0161479452588	569.954815463	849.066364057	1737.98160923	318.960429706	-0.439688493343	-0.00600667340633
520.029221034	889.294154076	1785.32337511	376.0	3.63193067025	0.272961692817	0.0520125176861	629.379790602	870.536847482	1850.16508233	350.248444251	0.888344560439	0.0121358546508
520.029221034	889.294154076	1785.32337511	376.0	8.70582596069	0.300015086168	0.0571675087973	646.0155316	859.725269816	1940.75052098	435.009719566	1.3609516892	0.0185922361913
520.029221034	889.294154076	1785.32337511	376.0	-6.94683808571	-0.220081295954	-0.0419362225523	465.581257385	807.521021156	1661.29985093	388.197572393	-1.37368216794	-0.0187661498352
520.029221034	889.294154076	1785.32337511	376.0	-16.6104714328	-0.152653071176	-0.0290878565502	520.503714701	673.411853559	1488.7727459	294.857177645	-2.96644230228	-0.0405251680639
520.029221034	889.294154076	1785.32337511	376.0	-4.0461007982	0.00719428210042	0.00137086168072	545.214319996	820.438265419	1713.08739178	347.434806364	-0.756047950589	-0.0103285239151
520.029221034	889.294154076	1785.32337511	376.0	-9.95939092633	-0.253502525181	-0.0483045970239	481.708498015	694.521225306	1607.51604088	431.286317563	-2.37064545952	-0.0323858669333
520.029221034	889.294154076	1785.32337511	376.0	-0.684739628698	-0.0474823727203	-0.00904770821653	516.785573065	868.540467662	1773.09855846	387.772517733	-0.330804657339	-0.0045191893079
520.029221034	889.294154076	1785.32337511	376.0	-3.27388425214	-0.102221212081	-0.019478127302	484.936107198	925.438802571	1726.87395428	316.499044513	-0.368305792578	-0.0050314998986
520.029221034	889.294154076	1785.32337511	376.0	-2.34826584242	-0.319980280713	-0.0609718522699	420.413926688	921.668120326	1743.39923612	401.317189102	-0.561778741758	-0.00767457297483
520.029221034	889.294154076	1785.32337511	376.0	5.14043734622	0.15182113182	0.0289293315206	616.429673868	798.004915503	1877.09680463	462.662215264	0.183948453703	0.00251295701781
520.029221034	889.294154076	1785.32337511	376.0	0.147975826419	0.127503642289	0.0242956635459	568.225738281	895.680190976	1787.96522213	324.059292872	0.299427414522	0.00409053844975
520.029221034	889.294154076	1785.32337511	376.0	6.13284383312	-0.0549336521014	-0.0104675404157	462.411147076	1082.20256243	1894.81446962	350.200760113	2.40773634895	0.0328925730731
520.029221034	889.294154076	1785.32337511	376.0	4.88113536439	-0.00735237190745	-0.00140098550066	498.199642691	986.727652003	1872.46742574	387.540131047	1.29286331266	0.0176620671129
520.029221034	889.294154076	1785.32337511	376.0	1.92964568729	0.0222405865191	0.00423791663854	552.920900776	823.337335325	1819.77379062	443.515554521	-0.18415168187	-0.00251573335887
520.029221034	889.294154076	1785.32337511	376.0	-10.1037534889	-0.205988445728	-0.039250847128	470.041263418	802.411522613	1604.93870231	332.485916277	-1.69944687137	-0.0232164873138
520.029221034	889.294154076	1785.32337511	376.0	-2.29431376328	0.00347325959744	0.000661825380611	537.63072041	855.990847403	1744.3624552	350.740887383	-0.477206843459	-0.00651921917294
520.029221034	889.294154076	1785.32337511	376.0	-7.80921499925	-0.122982239457	-0.0234341157502	492.322695538	836.699708471	1645.90363432	316.881230307	-1.24014144342	-0.0169418229976
520.029221034	889.294154076	1785.32337511	376.0	0.43781180065	0.201684455128	0.038430726968	581.433440021	922.275483933	1793.13973153	289.430807572	0.743369103376	0.0101553156199
520.029221034	889.294154076	1785.32337511	376.0	12.5690326789	0.0456881533349	0.00870582190071	497.179543972	1054.24036062	2009.72125355	458.301348963	2.90665109788	0.0397083483317
520.029221034	889.294154076	1785.32337511	376.0	-18.2051325371	-0.273135930471	-0.0520457184587	467.173333117	710.48947858	1460.30288845	282.640076758	-3.17893615813	-0.043428089592
520.029221034	889.294154076	1785.32337511	376.0	-10.9324328036	-0.31791252603	-0.0605778441369	423.498035737	877.109075391	1590.1440968	289.536985671	-1.63100509129	-0.0222814903181
520.029221034	889.294154076	1785.32337511	376.0	4.63254857663	0.174292744107	0.0332112698374	561.694846607	957.446927123	1868.02934771	348.887573982	1.47994337547	0.0202178056758
520.029221034	889.294154076	1785.32337511	376.0	13.5678567635	0.493982837243	0.0941278272186	647.608928613	1006.36002471	2027.55349341	373.584540091	3.90786815741	0.0533861770138
520.029221034	889.294154076	1785.32337511	376.0	-3.35418731249	-0.297027199358	-0.0565981706094	434.572700508	856.185751781	1725.44028498	434.681832686	-0.924413139031	-0.0126285947955
520.029221034	889.294154076	1785.32337511	376.0	-14.4528466088	-0.34786054381	-0.0662844024028	439.05969704	736.220682812	1527.29332623	352.012946382	-2.70930268458	-0.0370123317566
520.029221034	889.294154076	1785.32337511	376.0	-10.6997813429	-0.308508034535	-0.0587858297513	434.74301411	820.005313653	1594.29767771	339.549349946	-1.80373053432	-0.024641127518
520.029221034	889.294154076	1785.32337511	376.0	0.806530136275	-0.137828028747	-0.0262629627947	460.036527439	988.305328487	1799.72254616	351.380690234	0.575006930948	0.00785528594191
520.029221034	889.294154076	1785.32337511	376.0	4.49625838499	-0.0664252845466	-0.0126572569639	489.512476792	956.13194934	1865.59612706	419.951700931	0.766382769648	0.0104697099679
520.029221034	889.294154076	1785.32337511	376.0	-0.0756286304898	0.0380539937304	0.00725114209802	552.998199205	851.212835441	1783.97315949	379.762124846	-0.232658247153	-0.00317839135454
520.029221034	889.294154076	1785.32337511	376.0	-5.84856290272	-0.382676390624	-0.0729185195549	398.967718361	956.187254464	1680.9076145	325.752641674	-0.839102234406	-0.0114631452788
520.029221034	889.294154076	1785.32337511	376.0	-12.4366347975	-0.28222452268	-0.0537775386205	459.049446477	739.317958282	1563.28922699	364.921822234	-2.37075534428	-0.0323873680912
520.029221034	889.294154076	1785.32337511	376.0	1.04802754696	0.0221081544923	0.00421268187734	497.132460611	1016.26624653	1804.03405588	290.635348742	1.26938183531	0.0173412819032
520.029221034	889.294154076	1785.32337511	376.0	-6.4766017453	-0.0989183392361	-0.0188487689093	531.820613424	711.536766158	1669.69509024	426.337710657	-1.62005417921	-0.0221318876941
520.029221034	889.294154076	1785.32337511	376.0	-7.43732048779	0.0998641422524	0.0190289905207	601.796754334	743.247712022	1652.54315396	307.498687604	-1.25380716208	-0.0171285131432
520.029221034	889.294154076	1785.32337511	376.0	-1.13003250518	-0.328860352438	-0.0626639391079	420.41316116	898.866278308	1765.14864065	445.869201181	-0.573424015774	-0.00783366141768
520.029221034	889.294154076	1785.32337511	376.0	4.57614958522	0.190959912261	0.0363871784035	565.590263682	960.862662677	1867.02244333	340.569516976	1.55620798022	0.0212596718609
520.029221034	889.294154076	1785.32337511	376.0	7.6276708552	0.376467887575	0.0717354968701	636.308063261	934.056087608	1921.50196586	351.137814996	2.18781012931	0.0298881165206
520.029221034	889.294154076	1785.32337511	376.0	-1.8414814379	0.0998398878384	0.0190243688716	561.417249252	887.206787886	1752.44697655	303.822939412	-0.0681443664645	-0.000930933968094
520.029221034	889.294154076	1785.32337511	376.0	0.726954429677	0.0390186224684	0.00743495092767	522.194458729	947.771135465	1798.30186247	328.336268276	0.59475246372	0.00812503365738
520.029221034	889.294154076	1785.32337511	376.0	-5.73447994184	-0.132935721508	-0.0253307396166	496.519001552	801.279598635	1682.94436427	385.14576408	-1.16487695384	-0.0159136195879
520.029221034	889.294154076	1785.32337511	376.0	-3.34072245151	-0.391585580064	-0.0746161547378	395.98643597	967.501627904	1725.68067629	362.192612412	-0.523955979409	-0.00715786857116
520.029221034	889.294154076	1785.32337511	376.0	-5.2809450482	-0.208509954603	-0.0397313175691	463.330923026	845.012607154	1691.04142874	382.697898558	-1.02986139649	-0.0140691447609
520.029221034	889.294154076	1785.32337511	376.0	3.89106465128	-0.0871136850112	-0.0165994064427	488.401431957	937.424468953	1854.79146187	428.96556096	0.472816749356	0.00645924520978
520.029221034	889.294154076	1785.32337511	376.0	5.93410499056	0.27121507208	0.0516797012348	608.832468512	916.845061734	1891.26633861	365.588808365	1.51745458317	0.0207302538684
520.029221034	889.294154076	1785.32337511	376.0	-5.46833623706	0.043432187366	0.00827595033651	567.231628174	785.118320262	1687.69589004	335.345941605	-0.973418810515	-0.0132980711819
520.029221034	889.294154076	1785.32337511	376.0	16.1538362338	0.569914277559	0.108596470571	639.970751648	1107.74612866	2073.72158937	326.004709057	5.55966920371	0.0759517650781
520.029221034	889.294154076	1785.32337511	376.0	-6.05916057122	0.069199810016	0.0131859394085	569.10990064	819.889756247	1677.1477651	288.14810821	-0.950273356773	-0.0129818764586
520.029221034	889.294154076	1785.32337511	376.0	-3.87702677853	0.198724881891	0.0378667838969	648.240998831	749.942357307	1716.10590977	317.922553636	-0.726205691917	-0.00992084278575
520.029221034	889.294154076	1785.32337511	376.0	1.72663668969	0.153567038005	0.0292620118149	594.126343466	855.855011305	1816.14942353	366.168068763	0.232644283527	0.00317820059463
520.029221034	889.294154076	1785.32337511	376.0	12.9272223135	0.293528896472	0.0559315732607	558.301698565	1095.45745006	2016.11609683	362.356948196	4.22759760179	0.0577540655982
520.029221034	889.294154076	1785.32337511	376.0	-12.6552169873	-0.442490842083	-0.0843160903359	410.002881948	746.309835272	1559.38682806	403.074110845	-2.6374935255	-0.0360313323156
520.029221034	889.294154076	1785.32337511	376.0	-7.7298015034	0.0367338553418	0.006999591338	559.549002835	799.285864559	1647.32142202	288.486554627	-1.2150535871	-0.01659909272
520.029221034	889.294154076	1785.32337511	376.0	9.60022395303	-0.0546826314596	-0.0104197087385	479.563418882	1009.74426423	1956.71841741	467.410734296	1.81398373735	0.0247811985977
520.029221034	889.294154076	1785.32337511	376.0	-5.48898901533	-0.212363816644	-0.0404656662812	447.541134548	944.506982089	1687.32717116	295.279054525	-0.679399501856	-0.00928141395978
520.029221034	889.294154076	1785.32337511	376.0	-3.20400151189	-0.249129579304	-0.0474713375199	439.047938733	938.24600379	1728.12158718	350.827644656	-0.507990882922	-0.00693976616014
520.029221034	889.294154076	1785.32337511	376.0	-0.530922378817	-0.271456769174	-0.0517257563212	440.406994079	874.722605199	1775.84469378	460.715094499	-0.574687764861	-0.00785092574946
520.029221034	889.294154076	1785.32337511	376.0	-3.92085666137	-0.415674272031	-0.0792062256157	401.641826923	847.096616741	1715.32340463	466.584960966	-1.1946858019	-0.0163208442883
520.029221034	889.294154076	1785.32337511	376.0	9.56340230225	0.232522174243	0.0443068167383	612.602746792	881.440544754	1956.06103187	462.017740322	1.37625424835	0.0188012875458
520.029221034	889.294154076	1785.32337511	376.0	-3.16904627886	0.099890542396	0.0190340210358	584.690259873	816.614273903	1728.74565113	327.441117349	-0.58969089448	-0.00805588653662
520.029221034	889.294154076	1785.32337511	376.0	-4.30034168057	-0.18191645104	-0.0346639578963	482.417798351	789.913118412	1708.54836988	436.217453114	-1.17612474798	-0.0160672779779
520.029221034	889.294154076	1785.32337511	376.0	7.44791665182	-0.0708075781417	-0.0134922976642	460.190843132	1074.16829959	1918.29277205	383.93362933	2.39520081741	0.0327213226422
520.029221034	889.294154076	1785.32337511	376.0	0.672218101099	0.282124259718	0.0537584336352	647.803288461	836.491092545	1797.324642	313.030260995	0.333122698723	0.00455085653993
520.029221034	889.294154076	1785.32337511	376.0	-4.95339587444	-0.00882205444639	-0.00168103171616	542.626128078	801.55106921	1696.8892407	352.712043415	-0.925746723743	-0.0126468131659
520.029221034	889.294154076	1785.32337511	376.0	5.35084678259	0.240576235237	0.0458415082388	625.155731897	857.788709359	1880.85329349	397.90885223	0.85348521304	0.0116596340579
520.029221034	889.294154076	1785.32337511	376.0	-0.1667815785	-0.0375275955042	-0.00715083755797	529.318888647	820.328556698	1782.3457846	432.698339259	-0.456276295926	-0.00623328273123
520.029221034	889.294154076	1785.32337511	376.0	14.5962415989	0.238406643652	0.0454280952081	564.903519966	1014.62979814	2045.91348826	466.380170152	3.19965140516	0.0437110847699
520.029221034	889.294154076	1785.32337511	376.0	-4.16300297602	0.0123087392793	0.002345415259	566.95170859	742.002211995	1711.00030987	402.046389288	-1.04411409333	-0.014263853734
520.029221034	889.294154076	1785.32337511	376.0	-10.3011074907	-0.202325956688	-0.038552964308	501.92926977	685.353171859	1601.41529518	414.132853555	-2.33742610256	-0.0319320505815
520.029221034	889.294154076	1785.32337511	376.0	8.33296961839	0.0851915289536	0.01623314195	520.848595673	1004.56161469	1934.09382955	408.683619182	2.07528390237	0.0283508729832
520.029221034	889.294154076	1785.32337511	376.0	0.0194945715668	-0.100197255941	-0.0190924649278	492.872262387	899.949487951	1785.67141625	392.849665915	-0.197494917829	-0.00269801800313
520.029221034	889.294154076	1785.32337511	376.0	-8.71854985936	0.104758268826	0.0199615603708	619.427471317	696.339674754	1629.6690665	313.901920429	-1.52522462158	-0.0208364019342
520.029221034	889.294154076	1785.32337511	376.0	-13.7037708558	-0.0621087279719	-0.0118347423727	554.427557284	676.69279056	1540.66675075	309.546402906	-2.44234012281	-0.0333653022242
520.029221034	889.294154076	1785.32337511	376.0	-5.58956611679	0.116065711942	0.022116179867	620.5759235	713.21665103	1685.53154466	351.738970131	-1.10898796182	-0.0151501087681
520.029221034	889.294154076	1785.32337511	376.0	-10.1558007678	-0.472222573041	-0.0899814354119	403.724719263	739.653572501	1604.00949007	460.631198308	-2.54265948567	-0.0347357853234
520.029221034	889.294154076	1785.32337511	376.0	-7.06222298948	-0.34767340962	-0.0662487442111	414.201549028	894.510951609	1659.23985728	350.52735664	-1.14518050439	-0.0156445424096
520.029221034	889.294154076	1785.32337511	376.0	-7.7274502181	-0.239138113983	-0.0455674759877	444.266461474	908.302965839	1647.36340007	294.793972753	-1.11812360395	-0.0152749126222
520.029221034	889.294154076	1785.32337511	376.0	-9.95424576631	-0.411893276576	-0.0784857615426	420.518662648	740.321471884	1607.60789863	446.767764096	-2.39491293046	-0.0327173897604
520.029221034	889.294154076	1785.32337511	376.0	-7.72324765104	-0.240560563885	-0.0458385220817	467.678110745	764.533302959	1647.43842948	415.227015774	-1.70998094045	-0.0233603953613
520.029221034	889.294154076	1785.32337511	376.0	-0.730934943727	0.0835854417829	0.0159271039983	570.54404509	849.027231816	1772.2738227	352.702545797	-0.229746772751	-0.00313861711409
520.029221034	889.294154076	1785.32337511	376.0	2.12685861385	0.0094728894098	0.00180504752473	521.763977631	922.845195858	1823.2946791	378.68550561	0.432892751894	0.00591383540838
520.029221034	889.294154076	1785.32337511	376.0	-8.58116791813	-0.246754684135	-0.0470188041415	492.081829174	670.591713739	1632.12177841	469.448235497	-2.41227880875	-0.0329546285349
520.029221034	889.294154076	1785.32337511	376.0	-6.0323193933	-0.149831189435	-0.0285501504259	475.582370499	890.700458925	1677.62696692	311.344137496	-0.910394368421	-0.0124370815358
520.029221034	889.294154076	1785.32337511	376.0	-19.2499862394	-0.463054784751	-0.0882345245334	419.204324351	681.067046222	1441.64887107	341.377500499	-3.80791276313	-0.052020666163
520.029221034	889.294154076	1785.32337511	376.0	-7.9608984852	-0.0210074759542	-0.00400294892419	572.897940442	679.242890095	1643.19559358	391.054763049	-1.74046405007	-0.0237768312852
520.029221034	889.294154076	1785.32337511	376.0	0.105888561947	0.135327116945	0.0257864171007	629.102002179	723.027325755	1787.21382836	435.084500425	-0.515643888494	-0.00704431541658
520.029221034	889.294154076	1785.32337511	376.0	3.88776559918	0.2986449604	0.056906433003	632.405953085	882.475964376	1854.73256312	339.850645661	1.09002475117	0.0148910485132
520.029221034	889.294154076	1785.32337511	376.0	-22.5134893855	-0.493853358378	-0.0941031551786	407.399857075	687.75093636	1383.38478656	288.233993122	-4.20663921627	-0.0574677488562
520.029221034	889.294154076	1785.32337511	376.0	-11.7372412878	-0.286640682412	-0.0546190324718	465.384918505	711.516956152	1575.77566281	398.873788149	-2.48544196914	-0.0339541252615
520.029221034	889.294154076	1785.32337511	376.0	-9.93698040807	0.0437943311987	0.00834495640219	592.22269838	695.985352145	1607.9161411	319.70809058	-1.75615452311	-0.0239911820097
520.029221034	889.294154076	1785.32337511	376.0	1.0413102223	0.185557854769	0.0353578229362	609.678363078	845.381308727	1803.91412992	348.854458111	0.174106905515	0.00237850963819
520.029221034	889.294154076	1785.32337511	376.0	-8.22276152661	-0.142298300863	-0.027114767695	523.506187447	686.454991382	1638.5204915	428.559312667	-2.01006840558	-0.0274599508959
520.029221034	889.294154076	1785.32337511	376.0	-3.20821712214	-0.0215094355024	-0.00409859670397	524.020965906	875.101154985	1728.0463249	328.924204013	-0.53660181768	-0.00733062592459
520.029221034	889.294154076	1785.32337511	376.0	-16.1018712202	-0.522531684257	-0.0995677752013	399.530923258	696.320189153	1497.85290439	402.001791975	-3.49972075585	-0.0478103928395
520.029221034	889.294154076	1785.32337511	376.0	-14.9318330541	-0.271918900871	-0.0518138149525	452.5486982	775.975148483	1518.74186926	290.21802258	-2.45624763994	-0.0335552956275
520.029221034	889.294154076	1785.32337511	376.0	-14.6804394907	-0.307909398234	-0.0586717603342	457.340943551	712.816344411	1523.23005731	353.072769351	-2.80623538741	-0.0383365490084
520.029221034	889.294154076	1785.32337511	376.0	2.45057643964	-0.158515937518	-0.030205018582	455.217636171	986.607405028	1829.07408911	387.249047913	0.668762016434	0.00913609312069
520.029221034	889.294154076	1785.32337511	376.0	7.21129988949	0.138813036932	0.0264506549032	545.334386089	976.079697528	1914.06839769	392.654314069	1.82007715308	0.024864441982
520.029221034	889.294154076	1785.32337511	376.0	-11.6009753732	-0.334715143326	-0.0637795623716	453.571853259	700.261253333	1578.20845003	424.375343439	-2.65729477271	-0.0363018411572
520.029221034	889.294154076	1785.32337511	376.0	5.08607868955	0.252631206422	0.0481385682969	617.402173118	882.883967189	1876.12632683	375.840186525	1.0737261228	0.0146683896558
520.029221034	889.294154076	1785.32337511	376.0	-3.60233804042	0.0620155941775	0.0118169958417	575.338855311	787.699429972	1721.00999202	357.971706742	-0.747207854565	-0.010207757576
520.029221034	889.294154076	1785.32337511	376.0	-1.78427503378	0.0533831543125	0.0101720949528	579.71142493	760.644542503	1753.46829586	413.112328423	-0.685159417677	-0.00936010133438
520.029221034	889.294154076	1785.32337511	376.0	12.5282852202	0.454298776553	0.0865660778492	610.780717749	1079.59451332	2008.99377965	318.618548581	4.48244486428	0.0612355855776
520.029221034	889.294154076	1785.32337511	376.0	-12.1078305492	-0.422372504426	-0.0804825656299	420.511542346	725.982774502	1569.1594461	422.665129249	-2.70135795415	-0.0369037971878
520.029221034	889.294154076	1785.32337511	376.0	-2.54929289772	0.189776896917	0.0361617562722	629.114242934	799.61620255	1739.81025311	311.079807623	-0.474788067764	-0.00648617578912
520.029221034	889.294154076	1785.32337511	376.0	-14.6613265991	-0.418835334202	-0.0798085621573	419.217957043	732.823305156	1523.57128423	371.530022036	-2.87780040863	-0.0393142132327
520.029221034	889.294154076	1785.32337511	376.0	-5.72847945385	-0.304801340567	-0.058079523736	443.356154706	785.803612278	1683.05149238	453.891725399	-1.53606570375	-0.0209845041496
520.029221034	889.294154076	1785.32337511	376.0	6.82574854504	-0.245756094739	-0.0468285241499	410.060114674	1107.84274304	1907.18505941	389.2822017	2.33021226527	0.0318335008917
520.029221034	889.294154076	1785.32337511	376.0	6.69828301255	0.41291298567	0.078680065867	627.758151699	982.15451931	1904.90938746	294.996716455	2.65015532504	0.0362043077191
520.029221034	889.294154076	1785.32337511	376.0	0.945322075576	-0.0728234991599	-0.0138764289558	483.480726255	967.945684951	1802.2004311	350.77401989	0.537112372849	0.00733760072198
520.029221034	889.294154076	1785.32337511	376.0	10.2026682497	0.211085728911	0.0402221282223	542.81174636	1059.3668167	1967.47399626	365.2954332	3.2753891515	0.0447457534359
520.029221034	889.294154076	1785.32337511	376.0	6.01215026675	-0.237825741355	-0.0453174049838	424.908731987	1033.73192749	1892.65969917	434.019039696	1.32415260603	0.0180895164759
520.029221034	889.294154076	1785.32337511	376.0	-22.0837900668	-0.504650384344	-0.0961605153094	406.585400574	681.245900293	1391.05630894	303.225008071	-4.21463240121	-0.0575769453717
520.029221034	889.294154076	1785.32337511	376.0	14.3775085951	0.370698323798	0.0706361135287	627.9051143	954.883746656	2042.00839682	459.219535861	2.97808784471	0.0406842601737
520.029221034	889.294154076	1785.32337511	376.0	-0.358417416419	0.178675193023	0.034046340134	628.647734887	790.865631879	1778.92446519	359.411098428	-0.274201560264	-0.00374592295443
520.029221034	889.294154076	1785.32337511	376.0	-0.574752689117	-0.00777775449565	-0.00148204163408	558.286943145	747.451511518	1775.062181	469.32372634	-0.77087184101	-0.0105310360794
520.029221034	889.294154076	1785.32337511	376.0	-15.7367924001	-0.327132417482	-0.0623346832092	435.273934843	777.395690495	1504.3707419	291.701116561	-2.61007827427	-0.0356568070256
520.029221034	889.294154076	1785.32337511	376.0	-11.9132635111	-0.232100644414	-0.0442264947435	458.694503562	813.911722241	1572.63309691	300.026871106	-1.89419958869	-0.0258770435614
520.029221034	889.294154076	1785.32337511	376.0	19.4222078861	0.39543350272	0.0753493717074	589.425950708	1098.75128858	2132.07259246	443.895353177	5.17323736497	0.070672641598
520.029221034	889.294154076	1785.32337511	376.0	-5.37007685734	-0.316710117404	-0.0603487266394	413.988870299	972.527824343	1689.45013771	302.933443072	-0.612137845049	-0.00836253886679
520.029221034	889.294154076	1785.32337511	376.0	3.88730440385	-0.138774003767	-0.0264432171812	469.402471549	952.141204102	1854.72432929	433.180653642	0.484182946935	0.00661452113299
520.029221034	889.294154076	1785.32337511	376.0	-2.03113737928	-0.190689006706	-0.0363355576803	443.966273886	992.346075029	1749.0610047	312.748655782	0.186788371629	0.00255175371078
520.029221034	889.294154076	1785.32337511	376.0	-7.73053847952	0.010462928923	0.00199369834662	551.616646716	789.025056663	1647.30826461	306.666561233	-1.25499345522	-0.0171447193336
520.029221034	889.294154076	1785.32337511	376.0	5.11221595456	0.213441727339	0.0406710608496	611.630985019	866.425470837	1876.59296153	398.536505677	0.814308981206	0.011124439634
520.029221034	889.294154076	1785.32337511	376.0	2.8363055544	0.00113248258729	0.000215793175931	518.109883343	926.867835143	1835.96060116	390.982882676	0.514484937389	0.00702848275122
520.029221034	889.294154076	1785.32337511	376.0	-4.62620772569	-0.0386482460795	-0.00736437615845	506.842965096	913.825075414	1702.7306072	282.062566692	-0.506856418604	-0.00692426801372
520.029221034	889.294154076	1785.32337511	376.0	-8.96252769303	-0.295453168706	-0.0562982409882	462.312798496	714.825314177	1625.31327321	448.175160533	-2.2485337227	-0.0307176738074
520.029221034	889.294154076	1785.32337511	376.0	-11.742744503	-0.484282685166	-0.0922794750698	395.061547166	764.439928886	1575.67741262	416.175936567	-2.50093992053	-0.0341658459089
520.029221034	889.294154076	1785.32337511	376.0	9.28315414202	-0.240731558149	-0.0458711048303	416.766668492	1076.55559974	1951.05769595	457.735427722	2.12782919602	0.0290687048636
520.029221034	889.294154076	1785.32337511	376.0	5.98164323953	-0.0762271417016	-0.0145249888913	458.948921739	1071.73624049	1892.11505008	361.429887849	2.20966074724	0.0301866222301
520.029221034	889.294154076	1785.32337511	376.0	3.2963174337	0.0992408346252	0.0189102200124	582.788165477	834.505311345	1844.17330077	426.879823949	0.0979319051716	0.00133786755699
520.029221034	889.294154076	1785.32337511	376.0	11.2488189889	-0.032377008092	-0.00616939940777	473.27138369	1063.91850543	1986.15116994	448.961280827	2.69396178558	0.0368027566336
520.029221034	889.294154076	1785.32337511	376.0	8.18772837206	0.0599455782296	0.0114225568273	535.475580055	933.405753772	1931.50080363	462.6194698	1.19755822419	0.0163600850299
520.029221034	889.294154076	1785.32337511	376.0	-8.56912924194	-0.407497003701	-0.0776480571077	418.042498431	758.429100907	1632.33670771	455.865108373	-2.14218656372	-0.0292648437667
520.029221034	889.294154076	1785.32337511	376.0	3.22474351718	0.000389771790624	7.4270539372e-05	486.280740666	1038.35154552	1842.89547491	318.263188722	1.71623903975	0.0234458885212
520.029221034	889.294154076	1785.32337511	376.0	-16.3431704111	-0.343886759863	-0.0655272027178	445.211251525	714.555995863	1493.54493353	333.777686139	-3.0397110173	-0.0415261067938
520.029221034	889.294154076	1785.32337511	376.0	8.59996598921	0.00613809593726	0.00116960669536	476.416564507	1095.58217705	1938.86057817	366.861836608	2.9812463901	0.0407274097008
520.029221034	889.294154076	1785.32337511	376.0	-9.51801339754	-0.246740263477	-0.0470160563028	447.723059951	858.794719882	1615.39605708	308.878277244	-1.46609900552	-0.0200286749388
520.029221034	889.294154076	1785.32337511	376.0	8.29786222193	0.447262693911	0.0852253608825	632.363436234	1000.97934309	1933.46704899	300.124269665	3.13012494593	0.0427612697531
520.029221034	889.294154076	1785.32337511	376.0	21.5203564971	0.487210307664	0.0928373299665	619.181337083	1094.75942231	2169.53133006	455.590570663	5.61091066554	0.0766517850483
520.029221034	889.294154076	1785.32337511	376.0	-0.341798148884	0.104845131643	0.0199781119747	565.942943282	881.864392449	1779.22117286	331.413837132	0.0798157242569	0.00109037874668
520.029221034	889.294154076	1785.32337511	376.0	7.57668594249	0.00407074722297	0.000775675919011	487.802590509	1041.33174273	1920.5917203	391.457387062	2.2062183234	0.0301395945819
520.029221034	889.294154076	1785.32337511	376.0	10.8205457308	0.427175178091	0.0813977092399	596.769748217	1097.29720674	1978.50510736	284.438152405	4.39523231129	0.0600441572581
520.029221034	889.294154076	1785.32337511	376.0	7.66005309453	0.221355269778	0.0421789767108	599.840784601	900.995250058	1922.08009355	421.244058894	1.36581815958	0.018658718027
520.029221034	889.294154076	1785.32337511	376.0	-4.35873646181	0.181132969475	0.0345146664397	623.768304299	800.266316135	1707.5058342	283.471213763	-0.711577240718	-0.00972100055625
520.029221034	889.294154076	1785.32337511	376.0	-1.03597989792	0.0466341766359	0.00888608548702	572.38937438	778.327376567	1766.82778383	416.111032885	-0.563262073782	-0.00769483707353
520.029221034	889.294154076	1785.32337511	376.0	-5.4337066419	-0.310229875785	-0.0591139245017	441.752867422	785.781132511	1688.3141403	460.780140365	-1.52407026797	-0.0208206320761
520.029221034	889.294154076	1785.32337511	376.0	1.93986268097	-0.0392580359622	-0.00748057087694	508.728055584	915.693823658	1819.956197	395.534317756	0.227378547792	0.00310626431409
520.029221034	889.294154076	1785.32337511	376.0	-9.56932722673	-0.369548141622	-0.0704169477177	405.900844662	908.041950699	1614.47993929	300.537143929	-1.40103153121	-0.0191397750165
520.029221034	889.294154076	1785.32337511	376.0	2.62720183014	-0.120978035589	-0.0230522171473	482.524973972	919.256296408	1832.22742349	430.446153114	0.123907443986	0.00169272464462
520.029221034	889.294154076	1785.32337511	376.0	-8.93606150362	0.0967904055401	0.0184432937386	608.16839833	716.76340578	1625.78578027	300.853976162	-1.50643988369	-0.0205797798318
520.029221034	889.294154076	1785.32337511	376.0	-5.77264241049	0.0217252372593	0.00413971746557	587.608003762	689.776066836	1682.26304079	404.878970195	-1.39771116076	-0.0190944147645
520.029221034	889.294154076	1785.32337511	376.0	-2.60232697455	-0.358629960704	-0.0683365016584	410.478596238	910.303830023	1738.86342334	418.080997076	-0.671797156347	-0.00917755678069
520.029221034	889.294154076	1785.32337511	376.0	3.86639957023	0.0825787683819	0.0157352836093	550.364387829	908.475235531	1854.35111041	395.511487052	0.666554840286	0.00910594044107
520.029221034	889.294154076	1785.32337511	376.0	19.7685954246	0.455128007051	0.0867240867094	616.540091965	1067.92989276	2138.25673016	453.78674543	5.02082869344	0.0685905559213
520.029221034	889.294154076	1785.32337511	376.0	-1.6762524441	-0.0629515725519	-0.0119953453795	521.364787342	809.848386371	1755.3968484	424.183674687	-0.664527344768	-0.00907824241486
520.029221034	889.294154076	1785.32337511	376.0	0.0281637826255	-0.189433880473	-0.0360963949071	441.824479042	1006.29341794	1785.8261897	337.708292719	0.564115767736	0.00770649955923
520.029221034	889.294154076	1785.32337511	376.0	-10.8416247692	-0.307003484252	-0.0584991395298	439.298169648	796.795833562	1591.76531386	355.671310653	-1.929350408	-0.0263572460109
520.029221034	889.294154076	1785.32337511	376.0	6.00691102691	0.306587281547	0.0584198326119	583.42356276	1013.3191419	1892.5661618	295.823457132	2.57620939683	0.035194117443
520.029221034	889.294154076	1785.32337511	376.0	1.49878131751	6.93421831244e-06	1.32130684307e-06	534.477573855	870.859881404	1812.08146831	406.744013054	-0.0551164212986	-0.000752956575118
520.029221034	889.294154076	1785.32337511	376.0	-6.16596590469	0.0810720360043	0.0154481775923	589.099036001	761.250362922	1675.24094451	324.891545589	-1.07757253055	-0.0147209362097
520.029221034	889.294154076	1785.32337511	376.0	3.15881777708	0.0221776614704	0.00422592634725	525.402012164	924.786822076	1841.71848726	391.529653022	0.581882615323	0.00794921605633
520.029221034	889.294154076	1785.32337511	376.0	13.1888220813	0.51010568413	0.0972000160308	646.10350245	1024.4651299	2020.78649863	350.217866283	4.11987261404	0.0562824127601
520.029221034	889.294154076	1785.32337511	376.0	-6.8467062582	-0.0286284557972	-0.00545511733941	536.369006754	791.464821459	1663.08752786	335.253699644	-1.18269787597	-0.0161570748083
520.029221034	889.294154076	1785.32337511	376.0	-7.30296559713	-0.281813888022	-0.053699292687	453.079538327	771.539846852	1654.94182323	430.32243805	-1.70848806944	-0.0233400009486
520.029221034	889.294154076	1785.32337511	376.0	7.57584132707	-0.0792798378036	-0.0151066764108	454.059356752	1093.98606626	1920.57664118	372.531218176	2.636518088	0.0360180066667
520.029221034	889.294154076	1785.32337511	376.0	-22.902463876	-0.532684143077	-0.101502313849	395.337504523	693.385067449	1376.44033406	287.717762084	-4.28143542944	-0.0584895550469
520.029221034	889.294154076	1785.32337511	376.0	2.62974245682	0.231652645115	0.0441411290234	632.07681081	834.569813647	1832.2727819	365.626157439	0.392620755185	0.00536367151892
520.029221034	889.294154076	1785.32337511	376.0	9.14136860638	0.352004971611	0.0670741180661	587.076698273	1049.80729619	1948.52636564	311.642371185	3.46471243464	0.0473321370852
520.029221034	889.294154076	1785.32337511	376.0	1.12119901278	-0.0878103472306	-0.016732154579	478.623819167	970.332160255	1805.34040317	356.384423744	0.542749198692	0.0074146065395
520.029221034	889.294154076	1785.32337511	376.0	1.03932516893	0.0672272025284	0.0128100614574	590.247135869	748.08654828	1803.87869029	465.545006145	-0.486827175556	-0.00665064447481
520.029221034	889.294154076	1785.32337511	376.0	-10.6423141628	-0.299712970904	-0.0571099411021	432.866059438	848.401572173	1595.32365271	314.056021098	-1.67334990289	-0.0228599713509
520.029221034	889.294154076	1785.32337511	376.0	0.0983651044771	-0.0666133592433	-0.012693094368	516.955747613	827.83927841	1787.07951031	442.28448429	-0.448089974114	-0.0061214477338
520.029221034	889.294154076	1785.32337511	376.0	-12.3978384387	-0.444407373049	-0.0846812829743	398.595485068	803.37584943	1563.98186746	362.010532958	-2.23718783008	-0.0305626752743
520.029221034	889.294154076	1785.32337511	376.0	-3.47429478588	-0.304355048108	-0.0579944832522	426.212778561	906.950486428	1723.29597818	390.132713189	-0.707541934671	-0.00966587342447
520.029221034	889.294154076	1785.32337511	376.0	6.55790682262	0.167949036011	0.0320024839959	549.766534941	988.907017131	1902.40321853	363.729666461	1.98463890776	0.0271125533847
520.029221034	889.294154076	1785.32337511	376.0	4.58211943698	0.00809227993184	0.00154197407238	539.172496104	866.947536638	1867.12902449	461.008991752	0.187893978495	0.00256685762972
520.029221034	889.294154076	1785.32337511	376.0	5.3006780385	0.216155987852	0.0411882598804	552.545063209	1024.25005325	1879.95761917	303.162502714	2.36007395658	0.0322414474943
520.029221034	889.294154076	1785.32337511	376.0	-8.65337100254	-0.336328291369	-0.064086945764	441.512081812	746.901955039	1630.83271987	442.418683016	-2.08736543177	-0.0285159211991
520.029221034	889.294154076	1785.32337511	376.0	-4.34556788413	0.193367374633	0.0368459174224	632.92512719	789.427205218	1707.74093589	285.388603486	-0.725587695289	-0.00991240020887
520.029221034	889.294154076	1785.32337511	376.0	-7.91149458312	-0.0977610204522	-0.0186282432264	503.608774358	823.175457953	1644.077613	317.293380686	-1.27132651756	-0.0173678486006
520.029221034	889.294154076	1785.32337511	376.0	-15.7208562013	-0.139433656467	-0.0265689131988	519.186002325	691.8769146	1504.65525458	293.592337656	-2.75080568293	-0.0375793126084
520.029221034	889.294154076	1785.32337511	376.0	9.3392543486	0.305705112386	0.058251736354	613.450850916	935.484639241	1952.05926606	403.1237759	2.13141349495	0.029117670696
520.029221034	889.294154076	1785.32337511	376.0	-18.6756919688	-0.227261646354	-0.0433044295644	494.634425819	670.771608312	1451.90188093	286.495846797	-3.36760879608	-0.0460055846459
520.029221034	889.294154076	1785.32337511	376.0	-0.165800821291	0.14229014872	0.0271132143139	624.625711501	746.258120049	1782.36329429	411.479462741	-0.440199161663	-0.00601364974949
520.029221034	889.294154076	1785.32337511	376.0	-1.26681500361	-0.0579458990062	-0.0110415203899	521.801576504	817.578132966	1762.70663073	423.326921261	-0.589315244539	-0.00805075470681
520.029221034	889.294154076	1785.32337511	376.0	-4.64417442968	0.13283071387	0.0253107305393	632.925771962	702.461653098	1702.40984344	367.022418376	-1.01883415658	-0.0139184994069
520.029221034	889.294154076	1785.32337511	376.0	-3.85979609655	-0.126556866657	-0.0241152566039	516.081906385	732.105463251	1716.41353317	468.22616353	-1.36105242858	-0.0185936124122
520.029221034	889.294154076	1785.32337511	376.0	2.80909239585	0.0406695075859	0.00774952507353	497.429184953	1037.61700594	1835.47475828	300.428567394	1.75674161349	0.0239992023701
520.029221034	889.294154076	1785.32337511	376.0	1.53839313737	-0.388381961756	-0.0740057091761	398.582245463	959.450761891	1812.78866739	454.755660039	-0.142576790645	-0.00194777036401
520.029221034	889.294154076	1785.32337511	376.0	-12.2881465449	-0.103161237425	-0.019657247985	533.485919999	694.431796169	1565.94022248	338.022506308	-2.27226454092	-0.0310418653131
520.029221034	889.294154076	1785.32337511	376.0	2.27680151703	0.156925276975	0.0299019201553	622.653353443	780.053676346	1825.9716448	423.264615009	-0.0946746081441	-0.00129336896372
520.029221034	889.294154076	1785.32337511	376.0	8.50624569876	0.159304937558	0.0303553615774	554.628105756	968.037755322	1937.18736791	414.521506837	1.91191892103	0.026119110943
520.029221034	889.294154076	1785.32337511	376.0	3.18596808218	-0.0717060170709	-0.0136634941065	507.537156202	877.35459422	1842.203208	457.311457582	-0.00507047576441	-6.92687945958e-05
520.029221034	889.294154076	1785.32337511	376.0	-6.95191969658	0.153966440873	0.0293381175445	639.696330176	706.18470032	1661.20912775	315.328097252	-1.22760680752	-0.0167705848022
520.029221034	889.294154076	1785.32337511	376.0	11.9022888375	0.427680716863	0.0814940390364	633.458110374	985.938584033	1997.8177199	378.421025492	3.30364856328	0.0451318109738
520.029221034	889.294154076	1785.32337511	376.0	-6.66561578946	0.0466183611096	0.00888307185777	576.729913692	752.690091339	1666.32057833	336.900573295	-1.19804277534	-0.0163667045811
520.029221034	889.294154076	1785.32337511	376.0	-5.25447518009	-0.00598719240661	-0.00114085221162	557.566184102	747.1487002	1691.51400148	386.799117179	-1.15461979358	-0.0157734944478
520.029221034	889.294154076	1785.32337511	376.0	2.07390102118	0.252840077871	0.0481783684968	638.294778153	836.686851415	1822.34921482	347.367585251	0.411081101777	0.00561586204614
520.029221034	889.294154076	1785.32337511	376.0	15.9238655204	0.405096129076	0.0771905733758	628.701575888	982.19129814	2069.61586847	458.722994438	3.52326419583	0.0481320245332
520.029221034	889.294154076	1785.32337511	376.0	3.60938588913	0.381534035705	0.0727008452181	642.552593581	918.360213548	1849.76258509	288.849777958	1.59667120094	0.0218124481003
520.029221034	889.294154076	1785.32337511	376.0	3.47514471107	0.168243288731	0.0320585534929	566.159191788	938.746686224	1847.36594596	342.460067944	1.15784882912	0.0158176069552
520.029221034	889.294154076	1785.32337511	376.0	0.714507362118	0.0899172793673	0.0171336279282	585.569545218	802.893273597	1798.07964206	409.616823247	-0.255439154496	-0.00348960593574
520.029221034	889.294154076	1785.32337511	376.0	6.49490726473	0.127857478246	0.024363086556	525.862485537	1028.80690809	1901.2784727	346.609079077	2.30299034038	0.0314616166719
520.029221034	889.294154076	1785.32337511	376.0	-10.3896409843	-0.116078039303	-0.0221185288306	513.254131945	748.111187483	1599.83468603	338.469366599	-1.8442494594	-0.0251946647459
520.029221034	889.294154076	1785.32337511	376.0	5.52479203338	0.168647907717	0.0321356531473	594.979927154	869.442955109	1883.95877871	419.535896445	0.733413772285	0.010019313829
520.029221034	889.294154076	1785.32337511	376.0	7.44133059365	0.341804113828	0.0651303570556	604.625439523	985.629343168	1918.17518962	327.920406927	2.56457615238	0.0350351933385
520.029221034	889.294154076	1785.32337511	376.0	6.02313521085	-0.0737849870041	-0.0140596392919	460.74788186	1066.25201036	1892.85581594	365.855923729	2.15269156284	0.0294083546837
520.029221034	889.294154076	1785.32337511	376.0	-5.45060397013	-0.388757647321	-0.0740772956023	400.56234837	920.510133364	1688.01246835	366.939986612	-0.916621770421	-0.0125221553336
520.029221034	889.294154076	1785.32337511	376.0	-3.40511272537	-0.060623743747	-0.0115517804396	516.075881564	838.62752515	1724.53110168	369.827694961	-0.704388334191	-0.0096227914507
520.029221034	889.294154076	1785.32337511	376.0	-7.73272525408	0.155515898454	0.029633364797	641.871185084	700.608770802	1647.26922362	304.78926773	-1.33311237783	-0.0182119177299
520.029221034	889.294154076	1785.32337511	376.0	4.77560659139	0.261779486303	0.0498817618717	637.157573948	847.932129088	1870.58339589	385.493692854	0.791770566703	0.0108165377965
520.029221034	889.294154076	1785.32337511	376.0	-8.29120392474	-0.194198734845	-0.037004332097	483.607673569	761.235544606	1637.29857336	392.455355188	-1.69591147941	-0.0231681896094
520.029221034	889.294154076	1785.32337511	376.0	5.4696801702	-0.140666980848	-0.0268039216555	467.042722864	960.572972382	1882.97485373	455.359158486	0.690734020102	0.00943625710522
520.029221034	889.294154076	1785.32337511	376.0	0.779666521756	-0.349446254646	-0.0665865576688	410.278621339	946.934698053	1799.24294377	442.029624379	-0.221250907523	-0.00302255338146
520.029221034	889.294154076	1785.32337511	376.0	1.43933148483	-0.0707961846732	-0.0134901266527	510.401060632	858.670269838	1811.02009655	441.948766084	-0.217074468929	-0.00296549820941
520.029221034	889.294154076	1785.32337511	376.0	-4.49812091125	-0.135878636386	-0.0258915084577	488.645742969	839.846061745	1705.01737104	376.525566327	-0.890841531198	-0.0121699662732
520.029221034	889.294154076	1785.32337511	376.0	21.694091862	0.578486620878	0.110229920137	644.116172805	1108.61397348	2172.63306814	419.902921858	6.13151014456	0.0837637997891
520.029221034	889.294154076	1785.32337511	376.0	-9.07248539267	-0.194507190298	-0.0370631079073	461.280138911	879.509140078	1623.35017269	282.560893702	-1.33291373586	-0.0182092040418
520.029221034	889.294154076	1785.32337511	376.0	13.7412918895	0.538260337429	0.102564850882	637.624218664	1078.36944075	2030.64987126	314.656211844	4.85925502006	0.0663832653013
520.029221034	889.294154076	1785.32337511	376.0	4.04449532886	-0.00821891770594	-0.0015661047458	470.133879908	1101.25319201	1857.53069562	286.143623706	2.5062199201	0.0342379770506
520.029221034	889.294154076	1785.32337511	376.0	2.995608343	-0.147114090467	-0.0280324105311	472.874746314	926.726851088	1838.80467108	439.203073682	0.156954563089	0.00214418802034
520.029221034	889.294154076	1785.32337511	376.0	-4.75895330739	-0.257012929277	-0.0489735002433	437.603959967	928.839802477	1700.3606693	333.916906858	-0.726001419833	-0.00991805218351
520.029221034	889.294154076	1785.32337511	376.0	-3.31262975735	-0.175270439718	-0.0333975685438	487.762645056	776.61090976	1726.18222172	461.808666905	-1.16249415497	-0.0158810676908
520.029221034	889.294154076	1785.32337511	376.0	7.86590585833	-0.158202475867	-0.0301452888467	439.696083291	1063.51666991	1925.75523106	422.542477865	2.06249473893	0.0281761576356
520.029221034	889.294154076	1785.32337511	376.0	11.5252698669	0.478280120056	0.0911356936083	629.765077043	1040.90668986	1991.08671209	320.414945188	4.01567991156	0.0548590151852
520.029221034	889.294154076	1785.32337511	376.0	8.62066415822	0.413470101232	0.078786223558	630.360004472	978.59710388	1939.23010742	330.272999064	2.84388932749	0.0388509470968
520.029221034	889.294154076	1785.32337511	376.0	-16.0751023139	-0.288288925337	-0.0549331031511	456.512317303	735.966658916	1498.33081593	305.851839709	-2.80236455151	-0.0382836687365
520.029221034	889.294154076	1785.32337511	376.0	14.0809063697	0.531039396473	0.101188909389	643.19628147	1053.81791999	2036.71308796	339.698886492	4.60306205183	0.0628833613638
520.029221034	889.294154076	1785.32337511	376.0	-19.7202443256	-0.442184299284	-0.0842576789794	408.854878865	741.237425717	1433.25324354	283.160938954	-3.439912414	-0.0469933389891
520.029221034	889.294154076	1785.32337511	376.0	14.45502887	0.262111381513	0.0499450040993	565.631914293	1035.93555886	2043.39238441	441.824911258	3.53037372214	0.0482291492096
520.029221034	889.294154076	1785.32337511	376.0	13.945027514	0.370374366702	0.070574383899	587.083958363	1074.7997636	2034.28721098	372.403489025	4.31631247207	0.058966017378
520.029221034	889.294154076	1785.32337511	376.0	0.910685654046	-0.2442903342	-0.0465492252667	415.975492724	1067.41229241	1801.58205897	318.194273832	1.22472619058	0.0167312321117
520.029221034	889.294154076	1785.32337511	376.0	-3.47751137973	0.0588065203431	0.0112055107361	550.063739206	878.765934106	1723.23855158	294.408878264	-0.415667912415	-0.00567852339365
520.029221034	889.294154076	1785.32337511	376.0	15.2269028095	0.217701816353	0.0414828156161	544.220298357	1065.54465963	2057.17283027	447.407872291	3.81190944438	0.0520752656336
520.029221034	889.294154076	1785.32337511	376.0	-7.84120355449	-0.387618765247	-0.0738602830121	417.290055181	792.190338523	1645.33253516	435.852141458	-1.80877325141	-0.0247100170957
520.029221034	889.294154076	1785.32337511	376.0	18.9623112741	0.503265991396	0.0958967209214	643.757413409	1029.85336216	2123.86195075	450.251175176	4.6728177747	0.0638363083975
520.029221034	889.294154076	1785.32337511	376.0	8.99432537927	-0.1630305464	-0.0310652717988	435.511158752	1079.94367555	1945.90116854	430.446334235	2.35740803939	0.0322050278605
520.029221034	889.294154076	1785.32337511	376.0	0.588439431896	-0.348257999532	-0.066360137106	391.714925909	1063.75056796	1795.82892184	340.363427964	0.930994554351	0.0127185048409
520.029221034	889.294154076	1785.32337511	376.0	9.37205568278	-0.0200179751414	-0.00381440075103	481.412046977	1041.68373592	1952.64487594	429.54909305	2.29612390038	0.0313678128467
520.029221034	889.294154076	1785.32337511	376.0	-3.54736067755	0.126579711068	0.0241196095786	596.365165531	815.19075508	1721.99151573	310.435595123	-0.618466266372	-0.00844899271
520.029221034	889.294154076	1785.32337511	376.0	19.2207081072	0.496422664938	0.0945927334105	641.710783558	1029.5534566	2128.47516981	457.210929651	4.66326198774	0.0637057648599
520.029221034	889.294154076	1785.32337511	376.0	0.0526852887828	-0.197484065841	-0.0376303479117	447.441063625	971.747453084	1786.26397789	367.075461177	0.195434415732	0.00266986906738
520.029221034	889.294154076	1785.32337511	376.0	8.6991478869	0.290457439284	0.0553463108392	598.108288253	961.305832452	1940.63129577	381.217175065	2.28383245016	0.0311998968601
520.029221034	889.294154076	1785.32337511	376.0	3.65421165413	0.110615433274	0.0210776359134	541.489655694	958.373694471	1850.56286995	350.699519782	1.20487436473	0.0164600323051
520.029221034	889.294154076	1785.32337511	376.0	8.4906743973	-0.0665618439122	-0.0126832781845	461.922672218	1072.21422656	1936.90936983	402.772471054	2.47624162726	0.0338284375309
520.029221034	889.294154076	1785.32337511	376.0	-9.92151539317	-0.285666051541	-0.0544333177479	434.649715009	866.950619791	1608.19224163	306.59190683	-1.51553779625	-0.0207040682547
520.029221034	889.294154076	1785.32337511	376.0	-5.94852601944	0.113098190351	0.0215507222468	615.672003243	722.565258623	1679.12294961	340.885687745	-1.12315527851	-0.0153436513458
520.029221034	889.294154076	1785.32337511	376.0	15.9306629073	0.307055775349	0.0585091035346	564.577330999	1089.45565407	2069.7372238	415.704238738	4.47034946473	0.0610703478789
520.029221034	889.294154076	1785.32337511	376.0	-21.3301359188	-0.380513486275	-0.0725063807689	444.888712266	671.661557382	1404.51147261	287.961202961	-3.96632777641	-0.0541848056887
520.029221034	889.294154076	1785.32337511	376.0	-3.4735232558	-0.156177844425	-0.0297594977944	489.887874026	797.363962794	1723.30975248	436.057915665	-1.02501062451	-0.0140028773839
520.029221034	889.294154076	1785.32337511	376.0	1.49776740677	0.173395623943	0.0330403246842	610.787539288	833.531499436	1812.06336673	367.744328003	0.110352044543	0.00150754159212
520.029221034	889.294154076	1785.32337511	376.0	9.27455450914	-0.0966964375157	-0.0184253882461	454.140910643	1072.15494424	1950.9041647	424.608309815	2.45914346387	0.0335948560638
520.029221034	889.294154076	1785.32337511	376.0	-7.9532176417	0.0433839045401	0.00826675010291	589.6370894	706.303830282	1643.33272148	347.391801797	-1.49953877532	-0.0204855023951
520.029221034	889.294154076	1785.32337511	376.0	3.04657695332	0.125229354771	0.023862300833	531.15986548	1003.40972071	1839.7146256	305.145039405	1.63416098781	0.0223246036586
520.029221034	889.294154076	1785.32337511	376.0	10.1704551225	0.16455163432	0.0313551132469	553.444546764	977.487617929	1966.89888777	435.966723074	2.17191620453	0.0296709864006
520.029221034	889.294154076	1785.32337511	376.0	-2.92876933623	0.00708752204789	0.00135051868291	522.941714838	910.458315178	1733.03537155	299.635341531	-0.228027240614	-0.0031151262379
520.029221034	889.294154076	1785.32337511	376.0	11.0786668232	0.0763754475026	0.0145532483808	494.802450613	1101.09470601	1983.11340356	387.216246929	3.48114001537	0.047556557587
520.029221034	889.294154076	1785.32337511	376.0	-15.8505669611	-0.352616491971	-0.067190642525	440.957689461	721.335345654	1502.33949807	340.04646295	-2.95880016233	-0.0404207672449
520.029221034	889.294154076	1785.32337511	376.0	4.85929752492	0.0872556334211	0.0166264545391	560.982157519	884.547071634	1872.07754969	426.548320536	0.556152824093	0.00759771617613
520.029221034	889.294154076	1785.32337511	376.0	3.48328210792	-0.0929073794543	-0.0177033878533	481.329413598	957.025461391	1847.5112248	409.156349815	0.617835783834	0.00844037956057
520.029221034	889.294154076	1785.32337511	376.0	2.33965724086	-0.0999706429959	-0.0190492841075	465.74472924	1009.12199968	1827.09382273	352.227093813	1.04803056638	0.0143173574642
520.029221034	889.294154076	1785.32337511	376.0	10.3215095713	0.170027438576	0.0323985210701	562.399348056	956.338190984	1969.59569815	450.858159111	1.96778948199	0.0268823699726
520.029221034	889.294154076	1785.32337511	376.0	-0.60309458451	0.0235862617203	0.00449433340707	570.063310012	751.571787337	1774.55618652	452.921089169	-0.686183343136	-0.00937408938711
520.029221034	889.294154076	1785.32337511	376.0	0.348379603258	-0.0434617847756	-0.0082815900868	476.463696436	1025.24708815	1791.5430776	289.832293012	1.12598047651	0.0153822469469
520.029221034	889.294154076	1785.32337511	376.0	17.1349786281	0.213755786229	0.0407309043882	535.369861544	1097.517499	2091.23815388	458.350793339	4.3623972391	0.0595955906981
520.029221034	889.294154076	1785.32337511	376.0	3.08387452068	-0.0475099047429	-0.00905295440986	508.220330674	909.451048179	1840.38050779	422.709128934	0.253638406442	0.00346500555248
520.029221034	889.294154076	1785.32337511	376.0	-10.5392324978	-0.11517576779	-0.0219466020942	531.512784496	689.776248589	1597.16399377	375.874960684	-2.13775289625	-0.0292042745389
520.029221034	889.294154076	1785.32337511	376.0	-5.70045798921	-0.160640714815	-0.0306098923046	500.672809666	742.262404896	1683.55176614	440.616551578	-1.51680017848	-0.0207213139136
520.029221034	889.294154076	1785.32337511	376.0	-1.8868079642	0.121349648096	0.0231230274572	613.210041836	748.880543094	1751.63775148	389.547166551	-0.62086914089	-0.00848181886462
520.029221034	889.294154076	1785.32337511	376.0	10.1304550982	0.235931081605	0.044956379879	587.087416428	945.820981351	1966.18475798	433.276360203	2.06513224208	0.0282121890995
520.029221034	889.294154076	1785.32337511	376.0	-2.31839818828	0.0742809948539	0.0141541529828	549.356102596	896.546373871	1743.93247033	298.029993859	-0.114876313223	-0.0015693485413
520.029221034	889.294154076	1785.32337511	376.0	14.406276835	0.377325490838	0.0718989121261	634.037254558	945.180530979	2042.52200293	463.304217392	2.90184039269	0.0396426283155
520.029221034	889.294154076	1785.32337511	376.0	1.42648591089	-0.0210486286854	-0.00401079052694	536.850556196	816.710410802	1810.79076152	457.229794522	-0.321538055995	-0.00439259639338
520.029221034	889.294154076	1785.32337511	376.0	-7.65823726315	-0.349394646826	-0.0665767238617	432.665264739	770.263801495	1648.59907513	445.670008896	-1.87299399147	-0.0255873496103
520.029221034	889.294154076	1785.32337511	376.0	0.745936562864	-0.317766387981	-0.0605499977099	420.704575478	931.435833175	1798.64075493	446.500346277	-0.261609119812	-0.0035738950794
520.029221034	889.294154076	1785.32337511	376.0	-6.26652401819	-0.116239521533	-0.0221492990726	504.736954188	789.548715988	1673.44565701	379.159986831	-1.2429263975	-0.0169798688183
520.029221034	889.294154076	1785.32337511	376.0	-0.22955295275	-0.0513972291038	-0.00979367932618	523.183394273	824.632770211	1781.22511259	433.408948102	-0.46442458727	-0.00634459818675
520.029221034	889.294154076	1785.32337511	376.0	-3.96731630915	0.0773782763873	0.0147443362019	607.021242867	704.950655636	1714.49394968	402.522051175	-1.0527084172	-0.01438126253
520.029221034	889.294154076	1785.32337511	376.0	-8.27649157507	-0.161550318657	-0.0307832162074	488.677071393	787.383453648	1637.56123638	361.50071134	-1.51439940145	-0.0206885164133
520.029221034	889.294154076	1785.32337511	376.0	5.28552945409	0.242802288677	0.0462656800071	559.396157324	1027.59316611	1879.68716795	292.697844516	2.46325494742	0.0336510238719
520.029221034	889.294154076	1785.32337511	376.0	-7.12406746833	0.126915637416	0.0241836199344	631.272506913	695.027978325	1658.13573334	331.835248101	-1.31359145357	-0.0179452384367
520.029221034	889.294154076	1785.32337511	376.0	6.05618534925	-0.297922929832	-0.0567688509589	408.899161624	1039.0932465	1893.44586779	445.453459666	1.24326169539	0.0169844493906
520.029221034	889.294154076	1785.32337511	376.0	18.0244899886	0.570357391377	0.108680905369	641.746101112	1104.37105633	2107.11880812	361.001650683	5.71809793971	0.0781160920725
520.029221034	889.294154076	1785.32337511	376.0	8.66306387048	0.18014360347	0.0343261439539	523.89778409	1097.10301948	1939.98707939	318.986275822	3.47235396245	0.0474365295417
520.029221034	889.294154076	1785.32337511	376.0	-20.9450818453	-0.512394987249	-0.0976362399483	406.876761119	674.82703874	1411.38593299	329.682133132	-4.1406633214	-0.0565664388169
520.029221034	889.294154076	1785.32337511	376.0	3.27144851848	0.26803671515	0.0510740691978	585.195163902	970.372414334	1843.72931022	288.161731979	1.70784391982	0.0233312010905
520.029221034	889.294154076	1785.32337511	376.0	17.3716199469	0.428960920768	0.0817379803292	601.654286934	1089.87799511	2095.46296666	403.930684615	5.0070299815	0.0684020489277
520.029221034	889.294154076	1785.32337511	376.0	8.10815090541	0.310221350938	0.0591123001026	646.426032913	865.613399241	1930.08008851	418.04065636	1.39649936512	0.0190778601792
520.029221034	889.294154076	1785.32337511	376.0	-4.70563380672	-0.401279597578	-0.0764633379532	405.9208819	843.844332087	1701.31259481	451.547380825	-1.25198569056	-0.0171036296525
520.029221034	889.294154076	1785.32337511	376.0	-2.90004511354	-0.0330088080005	-0.00628978810985	550.85522878	735.944977703	1733.54819181	446.747985326	-1.05860046135	-0.0144617549364
520.029221034	889.294154076	1785.32337511	376.0	3.12224174501	0.160549718332	0.0305925530357	624.626448159	780.453775576	1841.06548681	435.985263077	-0.0183264419769	-0.000250361229193
520.029221034	889.294154076	1785.32337511	376.0	0.84094021701	-0.145621249452	-0.0277479514961	442.522576296	1057.27327506	1800.33687737	300.541026019	1.31028035646	0.0179000048697
520.029221034	889.294154076	1785.32337511	376.0	9.39139760966	0.0156323953603	0.002978733872	478.57579665	1098.27906789	1952.99019188	376.135327345	3.11744867416	0.0425880966415
520.029221034	889.294154076	1785.32337511	376.0	8.25163862676	0.0459971541009	0.00876470161984	507.147548684	1012.75384844	1932.64180834	412.740411223	2.04567845301	0.0279464269536
520.029221034	889.294154076	1785.32337511	376.0	-4.79649755965	-0.0756519893497	-0.0144153943121	518.893426434	794.51012612	1699.69038299	386.286830437	-1.02375377577	-0.0139857073193
520.029221034	889.294154076	1785.32337511	376.0	6.90254375642	0.0479044128622	0.00912812745088	486.36124172	1099.40396461	1908.55610227	322.790895938	2.9590857599	0.040424668851
520.029221034	889.294154076	1785.32337511	376.0	8.51224999537	0.190565808996	0.0363120825068	537.082884926	1056.50654824	1937.29456403	343.705130859	3.00960680777	0.0411148471006
520.029221034	889.294154076	1785.32337511	376.0	-13.4296459758	-0.460729056432	-0.0877913598385	420.667190977	683.628381063	1545.56076631	441.26519427	-3.23605254889	-0.0442083681543
520.029221034	889.294154076	1785.32337511	376.0	16.0766653488	0.460708290712	0.0877874029559	630.31676432	1027.56948746	2072.34383952	414.457587739	4.25699064248	0.0581556098699
520.029221034	889.294154076	1785.32337511	376.0	-3.01885336727	-0.369871694104	-0.0704786002486	391.629021272	1028.32227734	1731.42708028	311.475781673	0.0919305615862	0.00125588198888
520.029221034	889.294154076	1785.32337511	376.0	7.78677937586	0.162345039598	0.0309346493135	553.674574545	973.064013571	1924.34256748	397.603979359	1.91287174807	0.0261321277058
520.029221034	889.294154076	1785.32337511	376.0	-1.16860491357	-0.0905180231342	-0.0172480989204	497.694562767	890.007104928	1764.45999843	376.75833073	-0.345878053431	-0.00472511001955
520.029221034	889.294154076	1785.32337511	376.0	3.6186587577	0.0518971779671	0.00988894397238	495.521587241	1058.944873	1849.92813578	295.461675533	2.11568424705	0.0289027902603
520.029221034	889.294154076	1785.32337511	376.0	-5.01828622102	-0.156479141587	-0.0298169096012	476.294915082	872.729503879	1695.73073818	346.706319215	-0.848577558914	-0.0115925896026
520.029221034	889.294154076	1785.32337511	376.0	-10.4498719946	-0.338379161159	-0.0644777365014	446.101976251	724.224684001	1598.75936772	428.432707471	-2.39737884716	-0.032751077147
520.029221034	889.294154076	1785.32337511	376.0	5.10357154471	-0.114045395349	-0.0217312110041	441.441712909	1111.03427995	1876.43863086	323.962638001	2.50867693081	0.0342715427706
520.029221034	889.294154076	1785.32337511	376.0	21.5208606093	0.547744271918	0.104372003033	633.551309952	1111.61521923	2169.54033009	424.373800911	6.04487830511	0.0825803047146
520.029221034	889.294154076	1785.32337511	376.0	-1.07343670365	0.18353505953	0.0349723817701	637.616301739	766.635990412	1766.15905872	361.906766572	-0.401127714287	-0.0054798868072
520.029221034	889.294154076	1785.32337511	376.0	-10.8533153319	0.0877898812645	0.0167282548141	616.86922074	679.150931688	1591.55659952	295.536447088	-1.85820414823	-0.0253853025714
520.029221034	889.294154076	1785.32337511	376.0	-4.67282375779	0.124562105767	0.0237351573488	641.460557648	671.280807982	1701.89836028	389.156994654	-1.14557815582	-0.0156499748063
520.029221034	889.294154076	1785.32337511	376.0	-17.0111632323	-0.264538933404	-0.0504075711517	463.62708913	735.116254031	1481.61910155	282.875758385	-2.89504475894	-0.0395497917887
520.029221034	889.294154076	1785.32337511	376.0	-0.691499385224	0.258625379808	0.0492807507256	644.787987827	824.407632906	1772.97787495	303.782254214	0.0286183256245	0.000390960732575
520.029221034	889.294154076	1785.32337511	376.0	-4.07147833051	0.00125938592206	0.000239974451613	574.929345102	703.011764309	1712.63432076	434.693211352	-1.23823732132	-0.0169158104006
520.029221034	889.294154076	1785.32337511	376.0	-2.70707330903	-0.377050903933	-0.0718465899263	397.010327487	986.533941298	1736.99336254	353.449093757	-0.291613405372	-0.00398378969087
520.029221034	889.294154076	1785.32337511	376.0	-0.854789774615	-0.19633995975	-0.0374123398914	460.38318377	903.768334042	1770.06261346	405.911095643	-0.377647120287	-0.00515911366512
520.029221034	889.294154076	1785.32337511	376.0	-0.659437445831	-0.261894012978	-0.04990358479	408.649522892	1082.46956298	1773.55028425	282.431198378	1.1701478645	0.0159856265642
520.029221034	889.294154076	1785.32337511	376.0	-2.64332949585	-0.013320777882	-0.00253825798056	558.928711984	735.58550748	1738.13139574	443.617176276	-0.997873652713	-0.0136321537256
520.029221034	889.294154076	1785.32337511	376.0	19.8125356269	0.447718129103	0.0853121435028	603.647380983	1105.81099305	2139.04120486	429.582830829	5.47794922845	0.0748353719734
520.029221034	889.294154076	1785.32337511	376.0	-0.934002496834	0.212756260745	0.0405404460261	606.929960996	869.222069249	1768.64841021	292.496379964	0.181048135261	0.00247333518116
520.029221034	889.294154076	1785.32337511	376.0	2.46512971077	0.0112248224807	0.00213887623488	536.903468811	877.306546994	1829.33391206	415.123896258	0.094297018176	0.00128821063082
520.029221034	889.294154076	1785.32337511	376.0	2.18289402937	0.366186595666	0.0697764092352	649.049216432	891.787699265	1824.29509247	283.458176773	1.1544188463	0.0157707492664
520.029221034	889.294154076	1785.32337511	376.0	12.9392793436	0.424409492365	0.0808707111976	620.822505264	1019.07224835	2016.3313538	376.43660019	3.75200347119	0.0512568780217
520.029221034	889.294154076	1785.32337511	376.0	-7.76234815346	0.0298243830357	0.00568299981626	589.054296647	692.47571831	1646.74035907	365.210344112	-1.55721384119	-0.021273413131
520.029221034	889.294154076	1785.32337511	376.0	6.56892855826	0.0573026299975	0.0109189462648	540.78426306	914.504418346	1902.59999215	447.311310749	0.875890653936	0.0119657193161
520.029221034	889.294154076	1785.32337511	376.0	-11.6533077325	-0.405937252705	-0.0773508484574	427.769821618	716.331749012	1577.27414819	433.172577557	-2.70194370031	-0.0369117991845
520.029221034	889.294154076	1785.32337511	376.0	-1.48161498488	0.105269144914	0.0200589071863	582.509876216	836.566316493	1758.87175646	339.795563747	-0.333896947781	-0.00456143371285
520.029221034	889.294154076	1785.32337511	376.0	-0.283709140119	0.185514262908	0.0353495165602	647.728060811	739.593962494	1780.25824951	392.936226209	-0.396919059432	-0.00542239152229
520.029221034	889.294154076	1785.32337511	376.0	-6.8498167202	0.0279621806682	0.0053281594261	550.565931241	826.200798849	1663.03199605	286.265265962	-1.05805458516	-0.0144542976115
520.029221034	889.294154076	1785.32337511	376.0	14.5570433087	0.519317809963	0.0989553753741	646.181003149	1034.2440799	2045.21367203	364.788588982	4.39624495212	0.0600579911491
520.029221034	889.294154076	1785.32337511	376.0	5.23869455875	0.205604232008	0.0391776356723	540.122843514	1056.51616946	1878.85101362	282.212000644	2.66701600493	0.0364346448762
520.029221034	889.294154076	1785.32337511	376.0	7.67027449898	0.376714746891	0.0717825356119	636.911491738	932.906687767	1922.26257868	352.444399171	2.18229808417	0.0298128153575
520.029221034	889.294154076	1785.32337511	376.0	-4.00579959774	0.154891583587	0.0295144023604	609.876073374	809.268031282	1713.80689853	294.662793875	-0.666303363226	-0.0091025049621
520.029221034	889.294154076	1785.32337511	376.0	-6.18857386788	0.102839700659	0.0195959795464	587.995216238	799.599289746	1674.83731926	287.242813276	-0.984623601349	-0.0134511420949
520.029221034	889.294154076	1785.32337511	376.0	-8.29228451848	-0.205764924645	-0.0392082554583	464.858945347	834.911399777	1637.27928127	337.508936147	-1.37271139022	-0.0187528878446
520.029221034	889.294154076	1785.32337511	376.0	14.8354281106	0.395791077725	0.0754175071885	610.399456757	1024.97597361	2050.18374097	414.8083106	3.89251274946	0.0531764036811
520.029221034	889.294154076	1785.32337511	376.0	-13.2008897282	-0.368859600658	-0.0702857470767	411.044882481	855.891985116	1549.64480507	282.707937473	-2.01511394759	-0.0275288790654
520.029221034	889.294154076	1785.32337511	376.0	-1.09545250171	0.220594278086	0.042033970672	606.125548146	876.43718406	1765.76600553	283.203273327	0.230904399001	0.00315443168035
520.029221034	889.294154076	1785.32337511	376.0	-13.7364692068	-0.211320745157	-0.0402669102814	479.732603503	745.284671091	1540.08297945	315.065704853	-2.37097896012	-0.0323904229525
520.029221034	889.294154076	1785.32337511	376.0	-10.4059448985	-0.401223241061	-0.0764525992875	429.846388234	714.506346262	1599.54360844	455.19087394	-2.60640622842	-0.0356066424648
520.029221034	889.294154076	1785.32337511	376.0	9.93705730443	0.0807539976295	0.0153875757678	502.297220805	1072.04411898	1962.73198196	388.390642176	3.02052326788	0.0412639790694
520.029221034	889.294154076	1785.32337511	376.0	-5.43185402198	-0.162793026598	-0.0310200126902	495.770753907	758.773592719	1688.34721555	433.802868928	-1.40477862474	-0.0191909648188
520.029221034	889.294154076	1785.32337511	376.0	-0.571400220937	0.258699461294	0.0492948668624	648.884058812	816.746360233	1775.1220334	309.491614356	-0.00236361518085	-3.22898248751e-05
520.029221034	889.294154076	1785.32337511	376.0	18.1807316855	0.433438445153	0.0825911671404	618.722666532	1037.91255882	2109.90822766	453.273002303	4.45069618847	0.0608018604982
520.029221034	889.294154076	1785.32337511	376.0	-2.34467400156	-0.0498791421961	-0.00950440971724	502.743343547	919.780745798	1743.46336209	320.939272746	-0.202492901305	-0.00276629646592
520.029221034	889.294154076	1785.32337511	376.0	-12.6484272223	-0.314370218007	-0.0599028616629	434.651274667	806.587651032	1559.50804733	318.269121627	-2.08962031779	-0.0285467256528
520.029221034	889.294154076	1785.32337511	376.0	5.61109982276	-0.106120282592	-0.0202210904328	479.201961166	952.033019046	1885.49965185	454.264671635	0.70507459838	0.00963216664454
520.029221034	889.294154076	1785.32337511	376.0	-15.6349449741	-0.474260999327	-0.0903698550547	390.777190581	796.98811324	1506.1890478	318.42374398	-2.66306234765	-0.0363806331646
520.029221034	889.294154076	1785.32337511	376.0	15.1282996539	0.402914188393	0.0767748072395	608.714605734	1037.22810283	2055.41244509	409.469736527	4.0858448908	0.055817553153
520.029221034	889.294154076	1785.32337511	376.0	-7.82746856732	0.100814116919	0.0192100070348	615.316351221	704.431043454	1645.5777491	325.830354424	-1.4033689048	-0.0191717063497
520.029221034	889.294154076	1785.32337511	376.0	-7.38842407051	-0.211388519106	-0.0402798245247	476.30199209	769.050205442	1653.41611313	408.063915595	-1.60234859469	-0.0218900081242
520.029221034	889.294154076	1785.32337511	376.0	9.40165674493	0.0657292001526	0.0125246189315	520.764939554	985.994583995	1953.17335062	446.413827076	1.88773216821	0.0257886908225
520.029221034	889.294154076	1785.32337511	376.0	-16.4289896499	-0.22235696068	-0.0423698476905	490.625584384	691.153372472	1492.0127826	310.23382574	-2.97340105942	-0.0406202330521
520.029221034	889.294154076	1785.32337511	376.0	13.7805837409	0.26208334856	0.0499396624542	563.83054188	1041.59378448	2031.35135786	425.927031499	3.54503957961	0.0484295024536
520.029221034	889.294154076	1785.32337511	376.0	4.05860686821	-0.161231004026	-0.030722371194	438.512591086	1061.84178497	1857.78263223	357.42825618	1.68461068973	0.0230138072367
520.029221034	889.294154076	1785.32337511	376.0	8.94286210249	0.288613156791	0.0549948850593	620.20815	906.296321441	1944.98238263	418.477911189	1.7546147746	0.023970147194
520.029221034	889.294154076	1785.32337511	376.0	-0.513479011004	0.127975379423	0.0243855524816	622.136217457	732.608305161	1776.1561143	421.411591681	-0.545516016105	-0.00745240459159
520.029221034	889.294154076	1785.32337511	376.0	7.4338281874	0.0204062556135	0.00388838712148	499.206662209	1014.38492665	1918.04124741	404.449658543	1.91812574855	0.0262039036688
520.029221034	889.294154076	1785.32337511	376.0	-23.221578472	-0.496795931492	-0.0946638588972	411.667997849	669.649135992	1370.74310658	289.42597274	-4.42616036567	-0.0604666716622
520.029221034	889.294154076	1785.32337511	376.0	2.62343301858	-0.209765060891	-0.0399704765417	456.207294607	908.774028305	1832.16013802	467.178815109	-0.0951040316771	-0.00129923540542
520.029221034	889.294154076	1785.32337511	376.0	-4.77062383855	0.0167926425985	0.00319981756831	569.768841336	737.925322681	1700.15231258	392.458148564	-1.10799742888	-0.0151365768973
520.029221034	889.294154076	1785.32337511	376.0	12.3394075709	0.273154165554	0.0520491931315	551.481655547	1098.18354441	2005.62170282	355.956502866	4.14099724012	0.0565710005481
520.029221034	889.294154076	1785.32337511	376.0	-3.38182872747	0.0294673616117	0.00561496981931	550.236974118	840.71754855	1724.94679633	333.992273665	-0.612046950002	-0.00836129713117
520.029221034	889.294154076	1785.32337511	376.0	6.95859094697	-0.241922443167	-0.0460980265181	410.844279041	1108.81334561	1909.55672586	389.899101214	2.36443915304	0.0323010813256
520.029221034	889.294154076	1785.32337511	376.0	2.99738186423	0.146315586722	0.0278802566161	611.183063027	805.403414956	1838.83633417	422.24985619	0.0336569437	0.000459794312841
520.029221034	889.294154076	1785.32337511	376.0	-5.5588148563	-0.187104360037	-0.035652507629	477.79890254	802.493320753	1686.0805541	405.788330808	-1.22421499016	-0.0167242484994
520.029221034	889.294154076	1785.32337511	376.0	-6.00852024904	-0.271612231533	-0.0517553794842	432.002553811	936.315809005	1678.05185861	309.73349579	-0.855048327366	-0.0116809880788
520.029221034	889.294154076	1785.32337511	376.0	2.93768726606	-0.162583982007	-0.0309801794983	432.12763424	1092.26251509	1837.77059256	313.380443234	1.92580822803	0.0263088555742
520.029221034	889.294154076	1785.32337511	376.0	-4.82787325102	-0.159827244574	-0.0304548865423	494.322029235	769.772945412	1699.13022544	435.035250792	-1.28884201972	-0.017607131417
520.029221034	889.294154076	1785.32337511	376.0	-5.4395687154	-0.313962097177	-0.0598250947364	432.40667999	833.293805813	1688.20948333	422.508997526	-1.24260124675	-0.0169754268681
520.029221034	889.294154076	1785.32337511	376.0	-11.842685284	-0.425579912276	-0.0810937332842	397.491323473	845.339088613	1573.89314649	331.062734408	-1.93490551222	-0.0264331354129
520.029221034	889.294154076	1785.32337511	376.0	-8.44258298383	0.0389258118493	0.00741726597738	568.899449196	764.834438747	1634.59596764	300.862079694	-1.37930304359	-0.018842937754
520.029221034	889.294154076	1785.32337511	376.0	-7.95951441887	0.130586593211	0.0248831160844	627.573862871	707.258130659	1643.22030364	308.388310114	-1.37303402907	-0.0187572954792
520.029221034	889.294154076	1785.32337511	376.0	-4.61490005111	-0.196884662756	-0.0375161323849	457.127493101	919.473741804	1702.93248576	326.331250854	-0.696815589114	-0.00951933864909
520.029221034	889.294154076	1785.32337511	376.0	-4.99664372036	-0.289512503041	-0.0551662543903	433.192413341	881.200189509	1696.1171268	381.72452395	-0.939585072322	-0.0128358616437
520.029221034	889.294154076	1785.32337511	376.0	-4.40858432692	-0.0193001838912	-0.00367762650365	536.278590261	813.096600933	1706.61588861	357.240697416	-0.843880044894	-0.0115284159139
520.029221034	889.294154076	1785.32337511	376.0	3.69924344186	-0.171497025663	-0.0326785490974	432.601496721	1078.71456033	1851.36683298	340.050775926	1.82763373109	0.024967673922
520.029221034	889.294154076	1785.32337511	376.0	13.165569861	0.484484767279	0.09231798157	625.414765005	1062.78625834	2020.37137131	332.170347955	4.45720002069	0.0608907106652
520.029221034	889.294154076	1785.32337511	376.0	-2.81428983984	0.00499219128749	0.000951255961794	533.509700069	874.801426074	1735.07920076	326.768074613	-0.455244671127	-0.00621918949627
520.029221034	889.294154076	1785.32337511	376.0	2.4150612561	0.242674311329	0.0462412940795	639.79905479	826.838180322	1828.44002824	361.802793127	0.350498562004	0.00478823172136
520.029221034	889.294154076	1785.32337511	376.0	-12.0214795838	-0.384936501544	-0.0733491809344	436.547167809	706.286142497	1570.70109007	427.86777976	-2.76221594613	-0.0377351905209
520.029221034	889.294154076	1785.32337511	376.0	12.781435918	0.0298960084665	0.00569664795474	485.838634419	1085.03654072	2013.51333823	442.638163087	3.27864637352	0.0447902510044
520.029221034	889.294154076	1785.32337511	376.0	5.26485524796	0.416598456717	0.0793823278806	636.504905187	960.748437967	1879.31806652	282.064723363	2.27784655831	0.0311181223813
520.029221034	889.294154076	1785.32337511	376.0	1.92920106438	0.19255051556	0.0366902659222	576.903138002	928.638018924	1819.76585267	314.224695739	0.958374320594	0.0130925453633
520.029221034	889.294154076	1785.32337511	376.0	-7.02541054705	0.0227892995766	0.00434247324249	594.690873107	671.05409182	1659.89707842	394.152113489	-1.59237112181	-0.0217537038499
520.029221034	889.294154076	1785.32337511	376.0	-10.0328918175	-0.316421068494	-0.0602936487222	429.355653593	840.459398391	1606.20381229	336.388760309	-1.64975969246	-0.0225377007167
520.029221034	889.294154076	1785.32337511	376.0	-7.75807433212	-0.0289494723791	-0.0055162866576	570.161649107	678.208877571	1646.8166606	398.446133922	-1.74487520801	-0.0238370930055
520.029221034	889.294154076	1785.32337511	376.0	9.78294938868	-0.237865513208	-0.0453249834619	413.727296234	1099.32628098	1959.98065732	446.927080111	2.48403181145	0.0339348608122
520.029221034	889.294154076	1785.32337511	376.0	6.89144704227	0.0390499705141	0.00744092425955	493.607081408	1056.68864889	1908.35799004	358.062259736	2.42254482599	0.033094874672
520.029221034	889.294154076	1785.32337511	376.0	3.2603339509	-0.0435805092343	-0.00830421288763	489.422802594	979.313663374	1843.53087924	374.794413275	0.96075620088	0.0131250847115
520.029221034	889.294154076	1785.32337511	376.0	16.028448972	0.202656229582	0.0386158974051	531.888257794	1098.01597234	2071.48302128	441.578791144	4.24748547693	0.0580257578815
520.029221034	889.294154076	1785.32337511	376.0	-9.12860831657	-0.242114004881	-0.0461345283692	458.418864615	804.452151861	1622.34819701	359.477180536	-1.63051788023	-0.0222748344293
520.029221034	889.294154076	1785.32337511	376.0	8.27732396807	0.0200195215229	0.00381469541214	507.422913755	984.828046938	1933.10037475	440.849414052	1.64316653972	0.022447630324
520.029221034	889.294154076	1785.32337511	376.0	-12.9096994792	-0.216632091528	-0.0412789808553	467.744650987	790.634465907	1554.84349265	296.464375758	-2.08838433956	-0.0285298407043
520.029221034	889.294154076	1785.32337511	376.0	11.8032997496	0.379317628157	0.0722785114628	621.369113453	977.05523235	1996.05044457	397.626098771	3.03448100336	0.0414546585158
520.029221034	889.294154076	1785.32337511	376.0	-14.3651973764	-0.410937948125	-0.0783037248713	400.541914604	845.563241933	1528.85814847	282.752991932	-2.22872840423	-0.0304471093474
520.029221034	889.294154076	1785.32337511	376.0	-3.50866111407	-0.287026853774	-0.054692616954	426.1901865	951.136388038	1722.68242809	345.355853549	-0.510801462201	-0.00697816205192
520.029221034	889.294154076	1785.32337511	376.0	-11.6712407503	-0.347142315295	-0.0661475448352	423.227026385	819.378602225	1576.95398583	334.348357219	-1.95573840041	-0.0267177377105
520.029221034	889.294154076	1785.32337511	376.0	5.97523128814	0.207658729808	0.0395691177226	580.086510339	937.400383777	1892.00057601	374.513681898	1.51758877311	0.0207320870644
520.029221034	889.294154076	1785.32337511	376.0	8.54826585165	-0.339055750338	-0.0646066597442	390.30956796	1094.86766701	1937.93756353	452.760328555	2.07095134197	0.0282916849996
520.029221034	889.294154076	1785.32337511	376.0	-4.86217179038	-0.382629004004	-0.0729094900922	406.538536539	880.269610391	1698.5178856	411.709738668	-1.03491175012	-0.0141381386629
520.029221034	889.294154076	1785.32337511	376.0	-7.11624298843	-0.317650825225	-0.0605279773675	429.213736691	844.70370995	1658.27542561	384.357978967	-1.33602044269	-0.0182516453919
520.029221034	889.294154076	1785.32337511	376.0	8.37097276358	-0.0263415466233	-0.00501934958523	494.309758942	983.508488095	1934.77230858	456.954061546	1.49433772719	0.0204144498249
520.029221034	889.294154076	1785.32337511	376.0	15.1574485311	0.396544300503	0.0755610328702	586.943412122	1105.8087491	2055.93284681	363.180685588	4.89175290321	0.0668272254537
520.029221034	889.294154076	1785.32337511	376.0	4.56472569454	0.0980037547715	0.0186744959549	505.839508287	1070.35886781	1866.81848994	290.620113848	2.4695260388	0.0337366945192
520.029221034	889.294154076	1785.32337511	376.0	2.52240668122	-0.224885543967	-0.0428516661523	450.258600043	918.814306399	1830.35649121	461.283584763	-0.0741787834976	-0.00101337135926
520.029221034	889.294154076	1785.32337511	376.0	11.781524523	0.521117718443	0.0992983457399	639.137174262	1053.47538378	1995.66168636	303.049128317	4.30776834126	0.0588492942795
520.029221034	889.294154076	1785.32337511	376.0	2.51357644806	0.19034675366	0.0362703417797	630.351353096	804.48335626	1830.19884299	395.364133633	0.0801514956431	0.00109496578747
520.029221034	889.294154076	1785.32337511	376.0	3.65742797279	0.167876153098	0.0319885962459	629.694605448	775.699627749	1850.62029164	445.226058439	0.0205113134878	0.000280209200652
520.029221034	889.294154076	1785.32337511	376.0	11.8807459659	0.00500455507204	0.000953611865861	484.709442019	1058.7930851	1997.43310998	453.930582858	2.78795836974	0.0380868629747
520.029221034	889.294154076	1785.32337511	376.0	2.23610278517	0.215668795477	0.0410954259675	588.10803636	919.358026753	1825.24504083	317.778977713	0.975526099292	0.0133268592799
520.029221034	889.294154076	1785.32337511	376.0	4.44109832638	-0.0633755797644	-0.0120761394368	482.653223127	984.617151483	1864.61134164	397.340967032	1.07520837552	0.0146886390098
520.029221034	889.294154076	1785.32337511	376.0	-3.31414639003	-0.175352436745	-0.0334131929774	470.358078427	874.410863767	1726.15514492	381.38620273	-0.690190999987	-0.00942883879764
520.029221034	889.294154076	1785.32337511	376.0	4.21353891486	0.0661803971881	0.0126105939764	567.198985653	843.934811775	1860.54867028	449.414872848	0.151146935928	0.00206484885147
520.029221034	889.294154076	1785.32337511	376.0	4.23085859628	0.147138845316	0.0280371275374	619.687772747	776.495630772	1860.8578826	464.674479078	0.0271429144538	0.000370804842266
520.029221034	889.294154076	1785.32337511	376.0	5.48029798297	0.142554085007	0.0271635070517	521.385360278	1059.62572139	1883.16441603	302.153334358	2.57326044848	0.0351538312634
520.029221034	889.294154076	1785.32337511	376.0	-6.89071072138	0.063611916858	0.0121211731818	575.036577674	783.665519409	1662.30190589	303.599808807	-1.12445634478	-0.0153614254751
520.029221034	889.294154076	1785.32337511	376.0	7.17451704455	0.00317868173668	0.000605693928483	479.463050807	1075.94466266	1913.41170496	358.003991486	2.58769570328	0.0353510341979
520.029221034	889.294154076	1785.32337511	376.0	-3.73173568471	-0.439022143549	-0.0836551340604	392.294626099	872.332703763	1718.69982563	454.072495771	-1.05928671227	-0.0144711299491
520.029221034	889.294154076	1785.32337511	376.0	-6.58930795093	0.0635557701657	0.012110474498	580.178756587	765.456642051	1667.68292	322.047521367	-1.13301651788	-0.0154783677306
520.029221034	889.294154076	1785.32337511	376.0	-4.09830874643	0.141931654674	0.0270449037107	612.64052281	777.950300435	1712.15531108	321.564487831	-0.743982286199	-0.0101636924344
520.029221034	889.294154076	1785.32337511	376.0	-4.0511392503	-0.111171895349	-0.0211836690833	523.785320942	724.899655394	1712.99743912	464.31246278	-1.38193055821	-0.0188788327624
520.029221034	889.294154076	1785.32337511	376.0	-7.55799969292	-0.242729937526	-0.0462518935834	447.034145356	877.812044085	1650.3886399	325.54245046	-1.17627930383	-0.0160693893966
520.029221034	889.294154076	1785.32337511	376.0	-2.19740183277	-0.116655926843	-0.0222286445967	507.450993678	782.001107461	1746.09264654	456.640545405	-0.935224423287	-0.0127762899356
520.029221034	889.294154076	1785.32337511	376.0	-13.3911551747	-0.507235412109	-0.0966530891976	391.846418756	748.482994022	1546.24795158	405.918538802	-2.80766684658	-0.0383561044614
520.029221034	889.294154076	1785.32337511	376.0	8.12456366739	0.12230797494	0.0233056354687	512.476732032	1076.11524429	1930.37310939	341.781133065	3.00884073086	0.0411043815691
520.029221034	889.294154076	1785.32337511	376.0	-2.2489368898	0.114078669819	0.0217375514136	596.873099233	794.444582038	1745.17257912	353.854897854	-0.529998724551	-0.0072404197343
520.029221034	889.294154076	1785.32337511	376.0	5.97501700772	0.309134659089	0.058905232296	631.266815773	894.545273836	1891.99675042	366.184660807	1.44296945854	0.0197126975211
520.029221034	889.294154076	1785.32337511	376.0	-19.3249145428	-0.548969077935	-0.104605388326	391.91456617	695.361936438	1440.31115856	353.034655951	-3.87607476149	-0.052951841004
520.029221034	889.294154076	1785.32337511	376.0	2.15709314015	0.0160687275528	0.00306187643917	526.816284272	913.676805068	1823.83446316	383.341373825	0.371006280103	0.00506839180469
520.029221034	889.294154076	1785.32337511	376.0	-1.15018578292	0.158223357831	0.0301492678794	629.749378101	752.465194405	1764.78883947	382.574266964	-0.482413072338	-0.00659034251828
520.029221034	889.294154076	1785.32337511	376.0	11.7835452834	0.434155540037	0.082727808696	602.735014659	1085.09065114	1995.69776347	307.872097676	4.39864147132	0.0600907304826
520.029221034	889.294154076	1785.32337511	376.0	3.19750654652	0.355387103732	0.0677185792172	644.012533238	896.474139972	1842.40920691	301.922533695	1.29103796391	0.0176371306545
520.029221034	889.294154076	1785.32337511	376.0	-12.4284410575	-0.140543562093	-0.0267804043622	498.598203896	767.356938118	1563.43551175	297.480369735	-2.03787604651	-0.027839836701
520.029221034	889.294154076	1785.32337511	376.0	-6.8245877204	-0.131507626357	-0.0250586178272	488.667942565	843.36753913	1663.48241528	331.446933588	-1.11468897763	-0.0152279914977
520.029221034	889.294154076	1785.32337511	376.0	19.3960879266	0.580692083181	0.110650168289	646.651056904	1100.03781958	2131.60626672	384.917390236	5.83222070614	0.0796751462587
520.029221034	889.294154076	1785.32337511	376.0	-2.04144423037	0.121546006948	0.0231604433972	606.045977846	773.179623024	1748.87699408	369.651393206	-0.559070551712	-0.00763757584306
520.029221034	889.294154076	1785.32337511	376.0	-1.72844527982	0.132704841547	0.0252867457216	579.480748515	869.351209685	1754.4650375	305.633079302	-0.10682264561	-0.00145932575971
520.029221034	889.294154076	1785.32337511	376.0	10.5828978255	0.0805630558101	0.015351192037	510.754463991	1038.18374328	1974.26232375	425.324116486	2.65487184359	0.0362687410326
520.029221034	889.294154076	1785.32337511	376.0	5.86586789112	0.0793829234785	0.0151263192604	514.707152953	1017.94795797	1890.04808572	357.392974799	1.97986996324	0.0270474038694
520.029221034	889.294154076	1785.32337511	376.0	-4.45254052832	-0.319134067552	-0.0608106073841	435.956127522	803.409312629	1705.83112827	466.465688121	-1.3530963162	-0.0184849223525
520.029221034	889.294154076	1785.32337511	376.0	13.346388215	0.3803271246	0.0724708697789	616.854881596	991.234797209	2023.59956365	415.509884841	3.32762513242	0.0454593597325
520.029221034	889.294154076	1785.32337511	376.0	-9.6831997633	-0.175763132978	-0.0334914506437	516.97347059	669.463497586	1612.44694628	426.009978101	-2.31908248879	-0.0316814547649
520.029221034	889.294154076	1785.32337511	376.0	-6.94971534528	-0.182963800946	-0.0348635291437	476.765324565	812.773310857	1661.24848255	371.709847124	-1.29842283139	-0.0177380168223
520.029221034	889.294154076	1785.32337511	376.0	15.5725654984	0.180489603085	0.0343920737586	532.250407248	1069.91905889	2063.34402706	461.174560921	3.7709607654	0.0515158574509
520.029221034	889.294154076	1785.32337511	376.0	0.548245495834	-0.0947757521373	-0.0180594039896	459.50727527	1039.21126865	1795.1113301	296.392786175	1.18634778214	0.0162069369144
520.029221034	889.294154076	1785.32337511	376.0	-12.0055154695	-0.398082317328	-0.0758541001005	403.529271724	855.253080804	1570.98610113	312.203748603	-1.88725609766	-0.0257821871265
520.029221034	889.294154076	1785.32337511	376.0	11.1050811091	0.244476043872	0.0465846120183	570.825203658	999.816979499	1983.58498398	412.94280082	2.76789770609	0.0378128101925
520.029221034	889.294154076	1785.32337511	376.0	7.85738766297	0.161625699905	0.0307975800124	563.04223348	945.642968652	1925.60315373	416.917951598	1.62580880658	0.0222105028221
520.029221034	889.294154076	1785.32337511	376.0	-1.6299668965	-0.263681080276	-0.0502441082844	441.422032058	884.075712885	1756.2231951	430.725450157	-0.603551006359	-0.00824523232731
520.029221034	889.294154076	1785.32337511	376.0	6.54085011222	0.254038645757	0.0484067541457	642.683065112	832.739875336	1902.09870109	426.675760646	0.809004843518	0.0110519787366
520.029221034	889.294154076	1785.32337511	376.0	-10.3955045184	-0.471100627577	-0.0897676500718	407.28077054	725.298079271	1599.73000298	467.151153171	-2.67635505979	-0.0365622275928
520.029221034	889.294154076	1785.32337511	376.0	6.80107692159	0.329624451096	0.0628095371752	609.379083287	962.16153937	1906.74459115	335.203968493	2.22267273202	0.030364381585
520.029221034	889.294154076	1785.32337511	376.0	-14.3436230234	-0.31761547243	-0.0605212409357	442.282374336	760.922496281	1529.24332044	326.038449819	-2.50993868107	-0.034288779796
520.029221034	889.294154076	1785.32337511	376.0	-5.46320540535	0.112155349729	0.0213710651161	588.280708482	816.950800445	1687.78749198	282.555983052	-0.863234806743	-0.0117928252287
520.029221034	889.294154076	1785.32337511	376.0	2.15578460404	-0.0227296859165	-0.00433111393226	509.906174508	929.00666565	1823.81110156	384.898261404	0.40811547406	0.00557534800628
520.029221034	889.294154076	1785.32337511	376.0	-9.07969206261	-0.0321348278018	-0.00612325224881	563.649548592	690.748844094	1623.22151033	368.823117642	-1.81818900606	-0.0248386476237
520.029221034	889.294154076	1785.32337511	376.0	0.379368825256	0.246537415779	0.0469774039213	610.621367133	887.614943361	1792.09633543	293.860024931	0.5705864957	0.00779489748224
520.029221034	889.294154076	1785.32337511	376.0	-11.6740264971	-0.487299889531	-0.0928543996819	408.964735425	699.920661806	1576.90425124	468.018854009	-3.0248442259	-0.0413230085505
520.029221034	889.294154076	1785.32337511	376.0	-9.95989409701	-0.0734160798697	-0.0139893444874	516.056029766	799.906077521	1607.50705766	291.544950373	-1.56780176568	-0.0214180569082
520.029221034	889.294154076	1785.32337511	376.0	3.10935996584	-0.159210920622	-0.0303374467648	433.668295335	1088.69668651	1840.8355054	318.470523556	1.91055875862	0.0261005294893
520.029221034	889.294154076	1785.32337511	376.0	-8.70524238607	-0.170392084009	-0.0324680038127	476.245773489	834.865225886	1629.90664793	318.795648557	-1.38766929312	-0.0189572307804
520.029221034	889.294154076	1785.32337511	376.0	5.1344769	-0.16075629713	-0.0306319163739	447.04814779	1022.42645898	1876.9903914	407.515784624	1.31174484866	0.0179200115937
520.029221034	889.294154076	1785.32337511	376.0	18.235890591	0.450158530025	0.0857771589224	629.041648736	1022.77090079	2110.89299249	459.080442965	4.33502360025	0.0592216338832
520.029221034	889.294154076	1785.32337511	376.0	7.69680634653	0.0492977738355	0.00939363068512	518.632588702	975.74734018	1922.73625795	428.356329069	1.5829771861	0.0216253713948
520.029221034	889.294154076	1785.32337511	376.0	3.36279886357	0.169690459332	0.0323343100861	552.460096304	978.455166724	1845.36020928	314.444946251	1.53566157773	0.0209789833024
520.029221034	889.294154076	1785.32337511	376.0	-4.17445353181	0.0808994500143	0.0154152915424	566.491202157	852.396376056	1710.79588042	291.90830221	-0.615725731882	-0.00841155371423
520.029221034	889.294154076	1785.32337511	376.0	-4.97349213226	-0.0340463004139	-0.00648748102398	548.603211914	739.996114633	1696.53045751	407.931130966	-1.2121311609	-0.0165591688648
520.029221034	889.294154076	1785.32337511	376.0	10.6711318941	0.0762710626142	0.0145333579676	510.714716112	1033.68471646	1975.83758721	431.438154629	2.59321741933	0.0354264674771
520.029221034	889.294154076	1785.32337511	376.0	7.1709500482	0.251698319562	0.0479608078433	560.708063367	1034.80017214	1913.34802254	317.839787029	2.79026936932	0.0381184340071
520.029221034	889.294154076	1785.32337511	376.0	7.01759955475	0.362073887078	0.0689927376292	632.038513853	932.491026236	1910.61022033	346.080680244	2.06286382807	0.0281811998371
520.029221034	889.294154076	1785.32337511	376.0	-14.0863115382	-0.559490583374	-0.106610248356	393.925883658	681.935457621	1533.83716253	457.975821249	-3.54312140239	-0.0484032978468
520.029221034	889.294154076	1785.32337511	376.0	4.6284806176	0.386031538801	0.0735578389483	628.513902655	955.703116479	1867.95672149	283.739702354	2.06535168964	0.0282151870169
520.029221034	889.294154076	1785.32337511	376.0	6.88562357576	0.175467066202	0.0334350354805	558.461280162	970.035371686	1908.25402233	379.757370482	1.83787675288	0.0251076059137
520.029221034	889.294154076	1785.32337511	376.0	11.4443505907	-0.0205198213168	-0.00391002692774	470.652829083	1091.66441045	1989.64204133	427.324801799	3.11058076111	0.0424942726928
520.029221034	889.294154076	1785.32337511	376.0	-2.54459253701	-0.260536479591	-0.0496449084587	450.055554409	828.462838025	1739.89416975	461.375777311	-0.959010682496	-0.0131012388319
520.029221034	889.294154076	1785.32337511	376.0	10.5898584508	0.333347839312	0.0635190242592	598.851817561	997.921973732	1974.38659342	377.61280213	2.99312329452	0.0408896624935
520.029221034	889.294154076	1785.32337511	376.0	-1.3009679883	-0.057993892027	-0.0110506654015	506.778507128	897.715096259	1762.09688951	357.603286126	-0.264512588166	-0.00361355994762
520.029221034	889.294154076	1785.32337511	376.0	7.85951677788	0.109304086102	0.020827760309	511.479113693	1064.92078201	1925.64116532	349.24126961	2.81216606324	0.0384175691699
520.029221034	889.294154076	1785.32337511	376.0	7.28768368865	0.110381205843	0.0210330041621	541.789707151	960.630443869	1915.43209551	413.011944487	1.57215058778	0.0214774670461
520.029221034	889.294154076	1785.32337511	376.0	11.9082223147	0.140686221894	0.0268075880133	543.246416458	987.42603078	1997.92365165	467.251204415	2.34039485234	0.0319726072724
520.029221034	889.294154076	1785.32337511	376.0	5.88650688279	-0.0685967313108	-0.0130710234967	462.522313717	1064.19523537	1890.41655847	363.69900938	2.12744380064	0.0290634398994
520.029221034	889.294154076	1785.32337511	376.0	1.05259892463	0.202138013785	0.0385171520169	649.543431466	761.951362911	1804.11566976	392.620875381	-0.183998620423	-0.0025136423555
520.029221034	889.294154076	1785.32337511	376.0	12.0815241411	0.32885777863	0.062663448672	576.046434385	1067.48006962	2001.01764967	357.491145664	3.9157907838	0.0534944096147
520.029221034	889.294154076	1785.32337511	376.0	-3.21938604353	0.0355459987154	0.00677324670644	548.015162545	861.069901846	1727.84692354	318.761859149	-0.524457875978	-0.00716472508166
520.029221034	889.294154076	1785.32337511	376.0	-9.24181593489	-0.453993843818	-0.0865079732884	400.633430186	780.661500638	1620.32707494	439.032144116	-2.11940656947	-0.0289536416594
520.029221034	889.294154076	1785.32337511	376.0	-10.5860066487	-0.0799377142559	-0.0152320339664	523.583706678	757.913898072	1596.32892392	314.83131917	-1.78069926155	-0.0243264926441
520.029221034	889.294154076	1785.32337511	376.0	7.58243650037	0.298237606096	0.0568288121372	575.193374235	1033.490639	1920.69438635	312.010373121	2.95397771347	0.0403548867961
520.029221034	889.294154076	1785.32337511	376.0	-7.6553629248	-0.139786614273	-0.0266361688783	520.787213355	697.791769966	1648.65039136	430.071408043	-1.89001840876	-0.0258199236169
520.029221034	889.294154076	1785.32337511	376.0	6.39409419744	0.19000064643	0.0362043914692	550.186906336	1008.19027535	1899.47863344	341.101451762	2.24057268253	0.030608916428
520.029221034	889.294154076	1785.32337511	376.0	-6.63458541651	-0.036226035831	-0.00690282694951	540.668306435	763.03634578	1666.87457083	363.169918612	-1.27207564637	-0.0173780826006
520.029221034	889.294154076	1785.32337511	376.0	15.2832393914	0.229564877741	0.0437433074963	548.701452513	1061.8965442	2058.17862044	447.580623723	3.80931262442	0.052039789951
520.029221034	889.294154076	1785.32337511	376.0	7.41354806285	0.370482979135	0.0705950798656	609.911528221	995.576809635	1917.6791816	312.190843744	2.7466217564	0.0375221551421
520.029221034	889.294154076	1785.32337511	376.0	-1.80233892007	0.152144779084	0.0289910021121	647.71653625	692.303172248	1753.14579707	413.126088573	-0.752038417845	-0.0102737488777
520.029221034	889.294154076	1785.32337511	376.0	-15.5049623446	-0.426780894721	-0.0813225790247	406.603660566	779.931566169	1508.50965807	321.974431334	-2.68467499268	-0.0366758878781
520.029221034	889.294154076	1785.32337511	376.0	18.9053162073	0.454668518343	0.0866365316964	625.902548102	1036.86739519	2122.8444045	460.074461202	4.57121944255	0.0624483530404
520.029221034	889.294154076	1785.32337511	376.0	-6.24196166829	0.0458514285925	0.00873693380192	577.039059307	751.412771106	1673.88417438	345.432343967	-1.15731041442	-0.0158102515631
520.029221034	889.294154076	1785.32337511	376.0	0.892372633314	0.200189009035	0.0381457715386	582.229823937	919.828818623	1801.25511233	299.196469766	0.776302509594	0.0106052255409
520.029221034	889.294154076	1785.32337511	376.0	8.93379007381	0.418453362847	0.0797357779814	623.978251532	1000.16577113	1944.82041758	320.676394918	3.11199563177	0.0425136015269
520.029221034	889.294154076	1785.32337511	376.0	1.60243490337	-0.0362659017426	-0.00691042335035	475.370271298	1039.7846922	1813.93202001	298.777056518	1.45270933527	0.0198457559463
520.029221034	889.294154076	1785.32337511	376.0	-3.1460219288	-0.0659652623474	-0.0125696002949	526.956920731	777.589249644	1729.15671023	424.610539853	-0.938730924042	-0.0128241929514
520.029221034	889.294154076	1785.32337511	376.0	-3.74199192288	-0.120964961843	-0.0230497259609	473.528084464	947.178560858	1718.51671862	297.810073294	-0.29022733109	-0.00396485424986
520.029221034	889.294154076	1785.32337511	376.0	14.1747038398	0.51654309564	0.0984266569436	632.633458504	1073.12650731	2038.38767611	332.627710297	4.78291972531	0.0653404334059
520.029221034	889.294154076	1785.32337511	376.0	2.8640407803	-0.117791323675	-0.0224449930783	453.651526981	1041.63393492	1836.45576463	341.170302736	1.4264780978	0.0194874057076
520.029221034	889.294154076	1785.32337511	376.0	-6.74570486024	0.00488568609451	0.000930961527155	584.45864912	678.258108377	1664.89072942	402.173971927	-1.57541027686	-0.0215219983177
520.029221034	889.294154076	1785.32337511	376.0	9.73072342077	0.194783828716	0.0371158210206	531.262057688	1085.28848756	1959.04825491	342.497709658	3.48925403135	0.0476674047999
520.029221034	889.294154076	1785.32337511	376.0	3.66643257796	0.104170232114	0.0198495106924	551.004716797	925.494371442	1850.78105296	374.281964718	0.86778123307	0.011854934878
520.029221034	889.294154076	1785.32337511	376.0	11.7370817221	0.134054668408	0.0255439535838	542.015982506	984.856226378	1994.86823865	467.996029766	2.27533288886	0.0310837826347
520.029221034	889.294154076	1785.32337511	376.0	-6.84752342953	0.0639071068448	0.0121774212738	572.735514795	793.211507436	1663.07293871	297.125916475	-1.09905773533	-0.0150144499362
520.029221034	889.294154076	1785.32337511	376.0	-13.7851853848	-0.436146134849	-0.08310711411	409.657474392	754.722068828	1539.21323813	374.833694913	-2.67235999824	-0.0365076502492
520.029221034	889.294154076	1785.32337511	376.0	14.9729275667	0.388465462067	0.0740216200584	627.352562737	971.191871376	2052.6385509	454.094116784	3.26675399892	0.0446277868705
520.029221034	889.294154076	1785.32337511	376.0	-0.783225328196	-0.0156326565056	-0.00297878363292	527.140964239	874.881455536	1771.34027025	369.317850471	-0.273289130867	-0.00373345807196
520.029221034	889.294154076	1785.32337511	376.0	-2.40877226941	-0.0902180651752	-0.0171909422971	486.018399109	935.94883918	1742.31900073	320.351762442	-0.162517080635	-0.00222017869721
520.029221034	889.294154076	1785.32337511	376.0	3.66378386476	-0.0946719763067	-0.0180396296316	488.738737803	927.440759585	1850.73376486	434.554267473	0.341218791451	0.00466145889961
520.029221034	889.294154076	1785.32337511	376.0	-1.16574767512	-0.28093111238	-0.0535310808651	440.076013617	854.530127653	1764.51100937	469.904868101	-0.743201298207	-0.0101530231996
520.029221034	889.294154076	1785.32337511	376.0	-3.86873102729	0.0871543680066	0.0166071585378	584.944120497	791.406592428	1716.25401576	339.903302835	-0.737161413667	-0.0100705111157
520.029221034	889.294154076	1785.32337511	376.0	-5.22392201408	0.0319073174332	0.00607990042554	547.247911475	854.703836782	1692.0594743	290.107726038	-0.798952434536	-0.010914650745
520.029221034	889.294154076	1785.32337511	376.0	-3.37529433245	-0.0338150618436	-0.00644341879642	530.42070703	816.572069102	1725.06345641	378.070680282	-0.747104296631	-0.0102063428501
520.029221034	889.294154076	1785.32337511	376.0	0.350717073732	-0.0803667621411	-0.0153137885177	509.098227101	843.755407725	1791.58480901	438.731174182	-0.379499033378	-0.00518441302429
520.029221034	889.294154076	1785.32337511	376.0	4.41436145338	0.193167198294	0.0368077740652	632.824810786	803.130280547	1864.134002	428.178910667	0.245425283694	0.00335280442205
520.029221034	889.294154076	1785.32337511	376.0	-9.78241669128	-0.213438280321	-0.0406704040246	480.601894422	745.486303545	1610.67560327	384.587405303	-1.95506833671	-0.0267085838348
520.029221034	889.294154076	1785.32337511	376.0	-5.34247802505	-0.368099711908	-0.070140951202	418.197807716	822.890996983	1689.94286612	448.85406142	-1.37969517932	-0.0188482947995
520.029221034	889.294154076	1785.32337511	376.0	-2.64357945156	-0.267936681259	-0.0510550078618	417.666109798	1021.96338581	1738.12693322	298.497437611	0.258375705844	0.00352972275744
520.029221034	889.294154076	1785.32337511	376.0	9.12525174334	0.300211099984	0.0572048589908	562.07675734	1083.37547249	1948.23862752	302.78639769	3.68997058958	0.0504094342839
520.029221034	889.294154076	1785.32337511	376.0	14.6737988315	0.341178994083	0.0650112412506	579.24663145	1071.92193237	2047.29813567	396.129571843	4.25461172768	0.0581231110339
520.029221034	889.294154076	1785.32337511	376.0	10.1846696962	0.427710930691	0.0814997962444	646.359372352	952.009601999	1967.15266387	368.783689523	2.78955393215	0.0381086602752
520.029221034	889.294154076	1785.32337511	376.0	5.05054717494	-0.252833457333	-0.0481771069614	419.461592559	1041.71854678	1875.4919744	414.311835057	1.30543655484	0.0178338327165
520.029221034	889.294154076	1785.32337511	376.0	-13.6882809578	-0.0420702011812	-0.00801642552996	560.792868242	680.209752584	1540.94329552	299.940674693	-2.39489959343	-0.0327172075605
520.029221034	889.294154076	1785.32337511	376.0	-3.18317746723	-0.133743520525	-0.0254846647341	490.370677076	836.523916628	1728.49336372	401.598770012	-0.780486113273	-0.0106623785966
520.029221034	889.294154076	1785.32337511	376.0	-9.13722559811	-0.221110335579	-0.0421323047978	470.306090024	779.205827625	1622.19435067	372.682433022	-1.72565960326	-0.023574584744
520.029221034	889.294154076	1785.32337511	376.0	19.9024707557	0.4774443416	0.0909764370426	612.993597939	1105.24483812	2140.64683774	422.408401675	5.5820674465	0.0762577520014
520.029221034	889.294154076	1785.32337511	376.0	-0.585008322686	0.0132395594214	0.00252278190194	508.833823877	964.172259321	1774.87908478	301.873001581	0.532420883827	0.0072735093419
520.029221034	889.294154076	1785.32337511	376.0	3.02381999839	-0.0745731520854	-0.014209823187	469.82971053	1021.62126721	1839.30834036	347.857362625	1.32124614196	0.0180498106825
520.029221034	889.294154076	1785.32337511	376.0	-7.2438733747	-0.235433374392	-0.0448615423765	463.572653685	791.973695185	1655.99681049	400.450461618	-1.50423030632	-0.0205495943486
520.029221034	889.294154076	1785.32337511	376.0	5.70814337806	-0.132375122762	-0.0252239182093	462.049531397	990.756272359	1887.23219312	434.426389367	1.06483091103	0.0145468703693
520.029221034	889.294154076	1785.32337511	376.0	4.29069321379	0.0422695642422	0.00805441391811	546.283459449	882.719676439	1861.92612401	432.922988122	0.366476747954	0.00500651295019
520.029221034	889.294154076	1785.32337511	376.0	2.4459876782	-0.235004413667	-0.0447798044334	438.7138259	967.143103278	1828.99216488	423.135235704	0.283860451902	0.00387787502599
520.029221034	889.294154076	1785.32337511	376.0	6.26822926064	0.244334580289	0.046557656305	560.816943781	1025.94728976	1897.23153731	310.467303767	2.56957648266	0.0351035038615
520.029221034	889.294154076	1785.32337511	376.0	-10.4438658825	-0.150565328112	-0.0286900396554	505.80365117	730.906208372	1598.86659625	362.156736703	-1.98515706635	-0.027119632054
520.029221034	889.294154076	1785.32337511	376.0	0.0556003540579	0.240806660649	0.04588541552	604.253032872	897.170834129	1786.31602123	284.892154226	0.588419862234	0.00803852270811
520.029221034	889.294154076	1785.32337511	376.0	-6.48433797947	0.118209183278	0.0225246157161	628.871230153	692.14511256	1669.55697344	348.540630729	-1.26643261395	-0.0173009919939
520.029221034	889.294154076	1785.32337511	376.0	-3.06999284804	0.0263214244117	0.00501551532235	589.312145629	693.138263351	1730.51407518	448.0636662	-1.14663460743	-0.0156644072054
520.029221034	889.294154076	1785.32337511	376.0	-15.0069079641	-0.464832953656	-0.0885733524498	395.901229895	783.15157533	1517.40153935	338.348734121	-2.6597640097	-0.036335573903
520.029221034	889.294154076	1785.32337511	376.0	1.53031297282	-0.311775324881	-0.0594084079422	417.606138673	968.685459419	1812.64441033	426.352812234	0.0590340004985	0.000806475416646
520.029221034	889.294154076	1785.32337511	376.0	11.8803039838	0.214269582135	0.0408288075715	554.812982673	1022.07290864	1997.42521917	420.539327857	2.993322976	0.0408923903825
520.029221034	889.294154076	1785.32337511	376.0	-3.44669856899	-0.421688302282	-0.0803521917458	393.69906254	903.585804524	1723.78865989	426.503792824	-0.843447502314	-0.0115225068622
520.029221034	889.294154076	1785.32337511	376.0	4.28283762043	0.140277605292	0.0267297266182	600.540611967	830.588350028	1861.78587627	430.656914271	0.256087664448	0.00349846536131
520.029221034	889.294154076	1785.32337511	376.0	13.2221737898	0.452475311585	0.0862186188233	638.712997795	994.228438895	2021.38193448	388.440497786	3.60128390655	0.0491978675759
520.029221034	889.294154076	1785.32337511	376.0	4.32764617983	-0.0622441872151	-0.0118605539663	509.126860956	888.240562946	1862.58585395	465.218430048	0.155049745198	0.002118165918
520.029221034	889.294154076	1785.32337511	376.0	11.7742528146	0.272461078956	0.0519171263254	588.234034552	974.976890078	1995.53186285	432.320938224	2.63956553023	0.0360596383911
520.029221034	889.294154076	1785.32337511	376.0	5.0832691455	-0.103914532323	-0.0198007874092	464.533574001	1012.53767293	1876.07616738	399.004920455	1.34036164673	0.018310951458
520.029221034	889.294154076	1785.32337511	376.0	-0.909211813811	-0.230925418379	-0.0440025568557	451.703677079	884.522362877	1769.09100407	432.864964113	-0.502739092344	-0.00686802038721
520.029221034	889.294154076	1785.32337511	376.0	-10.3487613414	-0.110606742939	-0.0210759799808	534.115845852	687.397519945	1600.56451985	379.05115405	-2.12204059557	-0.0289896256226
520.029221034	889.294154076	1785.32337511	376.0	-1.28366251491	0.0477221988051	0.00909340678452	582.597884477	742.927730751	1762.40584817	436.880232946	-0.728348695057	-0.00995011878494
520.029221034	889.294154076	1785.32337511	376.0	-4.23632256587	-0.142935817128	-0.0272362456418	480.516870962	876.923243746	1709.6913181	352.251203389	-0.742596848546	-0.0101447656905
520.029221034	889.294154076	1785.32337511	376.0	-5.03494042593	-0.201044219003	-0.0383087307551	449.360141033	951.526192441	1695.43340676	294.547073289	-0.55542986081	-0.00758783962855
520.029221034	889.294154076	1785.32337511	376.0	-7.25491836508	-0.228792999991	-0.0435962271324	451.283597503	879.124526026	1655.79962169	325.391498164	-1.12831640183	-0.015414158495
520.029221034	889.294154076	1785.32337511	376.0	11.6671754219	0.449457720898	0.085643620598	640.310904252	985.968658115	1993.62018513	367.340622766	3.35464283431	0.0458284540206
520.029221034	889.294154076	1785.32337511	376.0	12.5112044678	0.0744071361228	0.0141781890478	500.352235218	1074.89813769	2008.68883298	433.438460069	3.2593075758	0.0445260597788
520.029221034	889.294154076	1785.32337511	376.0	-1.91119109351	0.0702499229559	0.0133860371486	569.64300116	830.87495817	1751.20243377	350.684474445	-0.444157506983	-0.00606772550523
520.029221034	889.294154076	1785.32337511	376.0	12.5315936717	0.461010945959	0.087845073544	619.342145763	1058.04866798	2009.0528462	331.662032459	4.26252671991	0.0582312393431
520.029221034	889.294154076	1785.32337511	376.0	-4.99280515606	0.18948637078	0.0361063968711	633.323244376	780.057005034	1696.18565759	282.805408175	-0.824047623677	-0.0112574811978
520.029221034	889.294154076	1785.32337511	376.0	8.49633078349	-0.0147334694553	-0.00280744463706	497.160813393	985.433506714	1937.01035461	454.416034507	1.56135454065	0.0213299800635
520.029221034	889.294154076	1785.32337511	376.0	-7.11180253814	0.0972399865986	0.018528960861	626.311676104	673.61722394	1658.354702	358.425801961	-1.43226946118	-0.0195665226937
520.029221034	889.294154076	1785.32337511	376.0	6.85162737325	-0.0304826852082	-0.00580843849241	470.078593696	1077.28006447	1907.64708018	360.28842201	2.48305019685	0.0339214507766
520.029221034	889.294154076	1785.32337511	376.0	11.5512734162	0.381225694623	0.072642091201	639.399382625	933.953431241	1991.55095953	418.198145667	2.57323943955	0.0351535442562
520.029221034	889.294154076	1785.32337511	376.0	-17.1333206724	-0.545205673424	-0.103888276186	394.595625568	691.300071739	1479.43819621	393.542498907	-3.68518834953	-0.0503441031357
520.029221034	889.294154076	1785.32337511	376.0	-12.7022665474	-0.448843887609	-0.0855266554134	396.081649529	811.006198554	1558.54684127	351.458993187	-2.23002318762	-0.0304647976451
520.029221034	889.294154076	1785.32337511	376.0	-4.07862673157	0.121407711608	0.0231340913887	601.863420028	783.545492084	1712.50669869	327.097786576	-0.747128504328	-0.0102066735564
520.029221034	889.294154076	1785.32337511	376.0	-1.97376242949	0.0714504789175	0.013614801623	592.837558017	742.254756482	1750.08533309	414.993018588	-0.741377055873	-0.0101281018562
520.029221034	889.294154076	1785.32337511	376.0	1.69470829455	0.0589832615515	0.0112391885578	523.680445819	962.966165873	1815.57939843	328.932786741	0.899614666024	0.0122898178419
520.029221034	889.294154076	1785.32337511	376.0	3.734777534	0.298183822577	0.0568185637532	601.926998456	951.799046592	1852.00123143	298.275186385	1.67509538493	0.022883816734
520.029221034	889.294154076	1785.32337511	376.0	-1.44664050833	0.12489870783	0.0237992964616	589.351205643	838.20978844	1759.49616396	331.935169878	-0.285155405194	-0.00389556564473
520.029221034	889.294154076	1785.32337511	376.0	12.424141665	0.384336586759	0.0732348679037	606.695859646	1023.27906759	2007.13448041	377.159553175	3.61692874711	0.0494115949059
520.029221034	889.294154076	1785.32337511	376.0	10.1746103911	0.199750742483	0.0380622603816	578.652223235	937.591074567	1966.97307275	450.729774947	1.85774453905	0.0253790237576
520.029221034	889.294154076	1785.32337511	376.0	-18.2205852544	-0.313644212413	-0.0597645221824	457.508140312	700.754528803	1460.02700748	301.764338367	-3.29110172241	-0.0449604060439
520.029221034	889.294154076	1785.32337511	376.0	-0.245179600781	0.0223559057388	0.00425989057523	536.918335743	886.463888679	1780.94612639	357.563901963	-0.0695615828646	-0.000950294847877
520.029221034	889.294154076	1785.32337511	376.0	-11.9425347423	-0.251229593139	-0.0478714925951	465.646999736	752.963635813	1572.11051078	353.499875227	-2.19225238093	-0.0299488030181
520.029221034	889.294154076	1785.32337511	376.0	2.8038599602	-0.199493538986	-0.038013250569	438.216966782	1013.98642725	1835.38134238	383.177948349	0.905152839151	0.0123654759447
520.029221034	889.294154076	1785.32337511	376.0	6.96863291551	0.245423349167	0.0467651198871	613.69596793	887.245951263	1909.73600748	408.794088283	1.26197577396	0.0172401062016
520.029221034	889.294154076	1785.32337511	376.0	1.25665698272	-0.333279975714	-0.0635060929333	414.227894983	952.739629637	1807.75876597	440.791241348	-0.130012636866	-0.00177612891894
520.029221034	889.294154076	1785.32337511	376.0	-1.5245378674	-0.214633706206	-0.0408981909691	464.977411218	828.079435122	1758.1054442	465.048597861	-0.809879276957	-0.0110639245486
520.029221034	889.294154076	1785.32337511	376.0	2.35888101451	-0.148294456891	-0.0282573279136	468.588377908	942.9541726	1827.43702925	415.894478745	0.244960227744	0.00334645119869
520.029221034	889.294154076	1785.32337511	376.0	-0.741964983655	0.156107741214	0.029746139713	617.208987244	793.080729362	1772.07690082	361.787184216	-0.333361274696	-0.00455411577453
520.029221034	889.294154076	1785.32337511	376.0	3.47963798027	0.332526569036	0.0633625322095	622.667904945	927.571503844	1847.44616534	297.206756552	1.5222101305	0.020795220362
520.029221034	889.294154076	1785.32337511	376.0	9.58774445455	0.425709579553	0.0811184412258	613.99041525	1036.48957835	1956.495618	306.015624401	3.58655409504	0.0489966406426
520.029221034	889.294154076	1785.32337511	376.0	6.87881073443	0.259681720673	0.0494820351893	597.736775012	935.543656744	1908.13239108	374.851959326	1.75117343828	0.0239231344028
520.029221034	889.294154076	1785.32337511	376.0	1.42592248236	0.247654842456	0.0471903282118	639.405951316	830.07959323	1810.7807025	341.295157953	0.281780607245	0.00384946184761
520.029221034	889.294154076	1785.32337511	376.0	13.4805387584	0.480387420832	0.0915372372012	629.708681061	1045.62850821	2025.99458465	350.657395386	4.28614665297	0.0585539160242
520.029221034	889.294154076	1785.32337511	376.0	-8.43654219409	-0.246124552113	-0.0468987332532	442.516795685	902.756019126	1634.70381527	289.431000457	-1.22184867538	-0.0166919217948
520.029221034	889.294154076	1785.32337511	376.0	4.36961059463	0.101681740701	0.0193753316885	519.640616661	1021.3690601	1863.33505446	322.325377695	1.91767225876	0.026197708453
520.029221034	889.294154076	1785.32337511	376.0	1.95516457291	0.115572103718	0.0220221234219	530.055916941	996.125448193	1820.22938525	294.048020118	1.4021073424	0.0191544718907
520.029221034	889.294154076	1785.32337511	376.0	1.77734423084	0.121061686199	0.0230681566689	597.744961904	811.501825768	1817.05471712	407.807929448	-0.0890198801582	-0.0012161185814
520.029221034	889.294154076	1785.32337511	376.0	8.99758707546	0.0861888258069	0.0164231756492	510.707782934	1043.28784223	1945.95940036	391.963775202	2.59681015303	0.0354755485386
520.029221034	889.294154076	1785.32337511	376.0	-6.07267594728	0.0797799861704	0.0152019790721	594.541974393	741.651286095	1676.90647193	340.71321144	-1.1246338818	-0.0153638508443
520.029221034	889.294154076	1785.32337511	376.0	-14.3771919696	-0.509824460843	-0.0971464292765	399.011517501	713.059602554	1528.64400619	416.572886138	-3.18155778448	-0.0434639041596
520.029221034	889.294154076	1785.32337511	376.0	-0.906593855794	-0.0207586165466	-0.00395552906757	526.910089793	867.168878703	1769.13774309	375.058774589	-0.327026361033	-0.00446757323816
520.029221034	889.294154076	1785.32337511	376.0	-10.6823132089	-0.178719982855	-0.0340548747818	495.823462675	731.282773481	1594.60954039	367.503304233	-2.05697454396	-0.0281007451361
520.029221034	889.294154076	1785.32337511	376.0	-5.91662482062	-0.352344345454	-0.067138785338	418.648886555	850.098589267	1679.69248917	410.945013348	-1.24484427432	-0.0170060693213
520.029221034	889.294154076	1785.32337511	376.0	-2.91551950688	0.111518453308	0.0212497052798	592.149057824	807.215179036	1733.27192385	333.907686988	-0.572710467979	-0.00782391349698
520.029221034	889.294154076	1785.32337511	376.0	6.66768454505	0.025505236953	0.00485999179745	501.370622772	1011.07297786	1904.36310587	391.919505237	1.82555343894	0.0249392546303
520.029221034	889.294154076	1785.32337511	376.0	6.30837966761	0.238254764387	0.0453991547993	637.900876141	830.630650737	1897.94835191	429.416825029	0.721380001354	0.00985491805128
520.029221034	889.294154076	1785.32337511	376.0	11.8825379707	0.245786049421	0.0468342319781	541.061219268	1107.87250292	1997.46510306	348.531380865	4.13251479207	0.0564551201103
520.029221034	889.294154076	1785.32337511	376.0	-4.43106154204	0.0102725611979	0.00195742400875	551.723788203	795.85560764	1706.21459763	358.635201791	-0.86822565374	-0.0118610061986
520.029221034	889.294154076	1785.32337511	376.0	3.74697910699	0.000595020473918	0.00011338042567	537.176424155	862.828554022	1852.21906897	452.21409079	0.0859865187938	0.00117467921849
520.029221034	889.294154076	1785.32337511	376.0	-4.14052399387	-0.37213823714	-0.0709104872599	403.536122135	941.26375104	1711.4016324	366.601759221	-0.698995855617	-0.00954912371061
520.029221034	889.294154076	1785.32337511	376.0	13.6141603372	0.00612018565829	0.00116619391355	478.323882241	1090.53112078	2028.38016194	459.525158913	3.34427869239	0.0456868673823
520.029221034	889.294154076	1785.32337511	376.0	-3.94884767037	-0.121508450865	-0.0231532871312	503.646792139	789.327804771	1714.8236746	421.849077694	-1.04532433422	-0.0142803870795
520.029221034	889.294154076	1785.32337511	376.0	-4.29937637808	-0.189361840521	-0.0360826677823	464.162250969	884.031865336	1708.56560365	360.371487344	-0.76563516638	-0.0104594968085
520.029221034	889.294154076	1785.32337511	376.0	9.26088956051	0.264723366488	0.0504427146509	581.228871685	986.029639155	1950.66020118	383.401690337	2.51512811507	0.0343596737031
520.029221034	889.294154076	1785.32337511	376.0	-3.44534759061	-0.375680467965	-0.0715854550238	409.164656385	876.601692649	1723.81277922	438.046430188	-0.928562875719	-0.0126852851874
520.029221034	889.294154076	1785.32337511	376.0	6.88379076968	0.299238591349	0.0570195486564	592.700279769	981.31360766	1908.22130081	334.207413386	2.33146874734	0.0318506659472
520.029221034	889.294154076	1785.32337511	376.0	-15.2169152643	-0.172434412117	-0.032857166943	498.167286523	722.808016969	1513.65222993	292.676926434	-2.60057864504	-0.0355270306699
520.029221034	889.294154076	1785.32337511	376.0	-12.2503184025	-0.225592077561	-0.0429862952669	478.448286967	734.959290772	1566.61557715	353.207999406	-2.27882573497	-0.0311314991116
520.029221034	889.294154076	1785.32337511	376.0	5.71649201974	0.264999367318	0.0504953062725	571.885818041	1009.75299507	1887.38124337	305.742430267	2.3908941775	0.0326624887636
520.029221034	889.294154076	1785.32337511	376.0	4.41481870621	-0.0172025951801	-0.00327793353279	500.905834797	966.760614868	1864.14216544	396.475715775	1.00687548897	0.0137551296307
520.029221034	889.294154076	1785.32337511	376.0	2.12587849384	-0.342431747073	-0.0652499518051	399.678968175	1026.33047089	1823.27718079	397.267741725	0.654613361303	0.00894280548228
520.029221034	889.294154076	1785.32337511	376.0	-0.171076978733	0.0560946001486	0.0106887576503	524.70459408	954.523522119	1782.26909782	303.04098162	0.594108789491	0.00811624029359
520.029221034	889.294154076	1785.32337511	376.0	-1.79989445386	-0.141738541491	-0.0270081062292	482.031046278	874.6120768	1753.1894387	396.54631562	-0.514138030723	-0.00702374358911
520.029221034	889.294154076	1785.32337511	376.0	16.3276618891	0.515602480631	0.0982474239008	631.804475598	1077.51989503	2076.82493942	367.500568798	5.05251218564	0.0690233905142
520.029221034	889.294154076	1785.32337511	376.0	-8.08644244928	0.135355997857	0.0257919203234	619.305336288	736.171243002	1640.95422785	285.477648558	-1.32131194252	-0.0180507095973
520.029221034	889.294154076	1785.32337511	376.0	-6.51001190549	-0.174625106234	-0.0332746010355	472.31167229	855.583736739	1669.09861084	341.20320181	-1.0780259902	-0.0147271310137
520.029221034	889.294154076	1785.32337511	376.0	-3.88268469174	-0.392166080166	-0.0747267683242	408.734326644	842.764707433	1716.00489773	464.505863649	-1.18290896887	-0.0161599585912
520.029221034	889.294154076	1785.32337511	376.0	-15.8258341386	-0.469006389613	-0.0893685955817	401.656146124	747.453624152	1502.78105893	353.671288651	-2.98232517876	-0.0407421472508
520.029221034	889.294154076	1785.32337511	376.0	-4.19080569635	0.204742249584	0.0390133859726	640.569454198	782.516519701	1710.50394141	287.417967509	-0.710937811537	-0.00971226518494
520.029221034	889.294154076	1785.32337511	376.0	-6.70113245795	-0.0523937842707	-0.00998357169792	543.275365293	731.614666966	1665.68649094	390.796458683	-1.44144713472	-0.0196919007475
520.029221034	889.294154076	1785.32337511	376.0	17.2758850671	0.4870748168	0.0928115123475	639.625988893	1025.73309478	2093.75378947	428.3947058	4.43073849642	0.0605292144319
520.029221034	889.294154076	1785.32337511	376.0	-15.2711096238	-0.347042085515	-0.0661284461728	444.124101807	716.560225815	1512.68468536	352.000357736	-2.91662192022	-0.0398445617516
520.029221034	889.294154076	1785.32337511	376.0	-16.5878330524	-0.471097682569	-0.0897670889041	420.539326545	671.947931844	1489.1769142	396.689655811	-3.62901512167	-0.0495767093124
520.029221034	889.294154076	1785.32337511	376.0	9.65269171584	-0.00636363313085	-0.00121258253256	491.10110812	1017.9237507	1957.65513664	448.630277822	2.06433170662	0.0282012528227
520.029221034	889.294154076	1785.32337511	376.0	-18.7189312435	-0.482781009448	-0.091993332593	409.014939387	698.276869497	1451.12992005	343.838111165	-3.66210591306	-0.0500287693041
520.029221034	889.294154076	1785.32337511	376.0	-13.6658472372	-0.143225826515	-0.0272915065769	520.827137102	686.862541738	1541.34380998	333.654131138	-2.53437554152	-0.0346226166875
520.029221034	889.294154076	1785.32337511	376.0	0.425236415695	0.0481548761927	0.00917585293305	569.870303332	793.128136693	1792.91522024	429.916780214	-0.381350290481	-0.00520970342187
520.029221034	889.294154076	1785.32337511	376.0	5.67857933637	0.184269223978	0.0351122759104	540.013709302	1035.58125745	1886.70437938	311.109412621	2.44158135005	0.0333549364761
520.029221034	889.294154076	1785.32337511	376.0	7.99694814402	0.258619695848	0.0492796676539	618.00297124	888.255162232	1928.09475962	421.836626149	1.40434141105	0.0191849919542
520.029221034	889.294154076	1785.32337511	376.0	-8.9199270038	-0.15944281596	-0.0303816341388	486.961359111	797.560628803	1626.07383327	341.551845354	-1.53564049849	-0.0209786953346
520.029221034	889.294154076	1785.32337511	376.0	-2.01500028052	0.160713487981	0.0306237591427	616.28642628	801.360917791	1749.34910409	331.701760021	-0.444007292892	-0.00606567340017
520.029221034	889.294154076	1785.32337511	376.0	-0.566627081164	-0.0733824201551	-0.0139829306698	505.279726357	881.659750312	1775.20724938	388.267772711	-0.30192862115	-0.0041247079392
520.029221034	889.294154076	1785.32337511	376.0	-0.30032474128	-0.186239392802	-0.0354876891772	465.647658687	888.785184996	1779.9616073	425.52876362	-0.380132447877	-0.00519306622783
520.029221034	889.294154076	1785.32337511	376.0	-0.650465968026	0.0860594924804	0.0163985313415	531.906762355	958.996866779	1773.71045414	282.806825002	0.644637993324	0.00880652996344
520.029221034	889.294154076	1785.32337511	376.0	4.95108881102	0.0284271942111	0.00541676718961	479.249661747	1105.42780557	1873.71632098	289.038853664	2.75112469326	0.037583670673
520.029221034	889.294154076	1785.32337511	376.0	5.40696097306	0.199776322188	0.0380671345633	650.025740148	762.665473852	1881.85511325	469.163899245	0.168033546456	0.00229554025213
520.029221034	889.294154076	1785.32337511	376.0	-8.24437241781	-0.233002910635	-0.0443984204716	446.678169391	902.099912082	1638.1346672	289.356585731	-1.19421568821	-0.0163144219701
520.029221034	889.294154076	1785.32337511	376.0	5.74934647747	-0.0617422725508	-0.0117649147391	460.292198783	1083.36545728	1887.96780169	344.310145626	2.36496783341	0.0323083037351
520.029221034	889.294154076	1785.32337511	376.0	0.17845954096	0.11014750318	0.0209884724048	606.117929044	758.512845996	1788.50945501	423.878679969	-0.42566903801	-0.00581515079249
520.029221034	889.294154076	1785.32337511	376.0	-9.54663797251	-0.477154113112	-0.0909211343582	392.828538829	789.28421369	1614.88501585	432.77226333	-2.12224121296	-0.0289923662973
520.029221034	889.294154076	1785.32337511	376.0	12.4971304808	0.126120317546	0.0240320727032	506.784273872	1110.51861312	2008.4375668	391.134679812	3.87642343898	0.0529566043576
520.029221034	889.294154076	1785.32337511	376.0	8.64185864289	-0.233684975564	-0.044528387112	422.142472558	1055.72707046	1939.60849751	461.738954493	1.8207694876	0.0248739001038
520.029221034	889.294154076	1785.32337511	376.0	-3.12997218271	-0.00669403651726	-0.0012755404949	543.919681811	803.078251433	1729.4432501	382.445316854	-0.737498857844	-0.0100751210088
520.029221034	889.294154076	1785.32337511	376.0	-15.2792637233	-0.371504842346	-0.0707897946543	437.618024967	713.68396363	1512.53910831	361.237119716	-2.98189749462	-0.0407363045713
520.029221034	889.294154076	1785.32337511	376.0	-0.0587506303094	-0.109866371355	-0.0209349030784	461.71428754	1011.57964216	1784.27448637	310.980556675	0.786397541767	0.0107431358165
520.029221034	889.294154076	1785.32337511	376.0	-6.21285819884	-0.260032437459	-0.049548863845	453.424091435	805.434677113	1674.40376542	415.544996876	-1.37994131889	-0.0188516573618
520.029221034	889.294154076	1785.32337511	376.0	-8.87540067513	0.00651488309715	0.00124140302918	577.162131671	696.79428436	1626.86877222	352.912356192	-1.69750594426	-0.0231899719161
520.029221034	889.294154076	1785.32337511	376.0	-2.30599447123	0.102950413931	0.0196170758253	580.359849453	838.958769028	1744.15391679	324.835298305	-0.418619881967	-0.00571885084655
520.029221034	889.294154076	1785.32337511	376.0	-10.1171611969	-0.234090322026	-0.0446056253861	456.368861932	827.690469752	1604.69933136	320.63999968	-1.63117443539	-0.0222838037621
520.029221034	889.294154076	1785.32337511	376.0	1.49415884573	0.0748971366129	0.0142715580436	532.285176303	950.947169131	1811.99894224	328.76659681	0.802302268663	0.0109604135063
520.029221034	889.294154076	1785.32337511	376.0	-8.03179560613	-0.0712996372032	-0.0135860589183	525.869535296	766.414861977	1641.92985071	349.645453439	-1.45257517643	-0.0198439231752
520.029221034	889.294154076	1785.32337511	376.0	-0.334987356823	0.0348120275979	0.00663338940508	578.944532057	737.652605952	1779.34276752	462.745629516	-0.706771781973	-0.00965535221275
520.029221034	889.294154076	1785.32337511	376.0	-10.6265617302	-0.222123068232	-0.0423252797699	477.898219184	743.692833586	1595.60488457	374.0138318	-2.06142996803	-0.0281616115851
520.029221034	889.294154076	1785.32337511	376.0	10.1804252784	0.144250787851	0.0274868117095	517.042418281	1085.26181024	1967.07688729	364.77265877	3.39103762272	0.0463256505836
520.029221034	889.294154076	1785.32337511	376.0	0.00851036740412	-0.211063720895	-0.0402179346218	446.681414834	958.307094522	1785.47531269	380.486803332	0.0348824317003	0.00047653595219
520.029221034	889.294154076	1785.32337511	376.0	1.49962571749	-0.276296397345	-0.0526479415672	432.632320788	934.950620361	1812.09654358	444.513602435	-0.137307327356	-0.0018757831606
520.029221034	889.294154076	1785.32337511	376.0	-0.29581374439	0.135778874099	0.0258724988755	623.210490369	740.875677847	1780.04214318	415.955974968	-0.482090719711	-0.00658593879386
520.029221034	889.294154076	1785.32337511	376.0	7.4900406798	0.279250169045	0.0532107791626	598.447454916	950.082458148	1919.04482217	370.514909108	2.01698358465	0.0275544205554
520.029221034	889.294154076	1785.32337511	376.0	9.77902734407	0.458586988742	0.0873831914524	616.429173587	1060.78910078	1959.91063614	282.692361774	3.95724630319	0.0540607418469
520.029221034	889.294154076	1785.32337511	376.0	0.267589971917	-0.108966781879	-0.0207634874008	485.382246737	920.410126872	1790.10072143	384.308347818	-0.0480167221112	-0.00065596614906
520.029221034	889.294154076	1785.32337511	376.0	12.6124395721	-0.0749984193988	-0.0142908573549	457.470924457	1086.24176047	2010.49620696	466.78352204	2.96974832354	0.0405703322888
520.029221034	889.294154076	1785.32337511	376.0	-10.2543556182	-0.45284458117	-0.0862889826924	393.991310204	821.627197125	1602.24996729	386.631459962	-1.93127954928	-0.0263836004
520.029221034	889.294154076	1785.32337511	376.0	-3.99749484269	-0.347981645518	-0.0663074781855	396.22346389	1030.2006635	1713.95516526	287.531037873	0.0288653508344	0.000394335393912
520.029221034	889.294154076	1785.32337511	376.0	-8.21143494436	-0.210116440447	-0.0400374314876	494.337156386	702.309033194	1638.72270762	442.076518037	-2.07404787597	-0.0283339873766
520.029221034	889.294154076	1785.32337511	376.0	-2.39906805796	-0.350226898742	-0.0667353084493	397.619808168	1021.75106796	1742.49225229	323.121376162	0.131385435379	0.00179488299698
520.029221034	889.294154076	1785.32337511	376.0	-16.0139346603	-0.430832831118	-0.0820946705636	429.527357975	680.665630487	1499.42285635	389.229867883	-3.41454123645	-0.0466467382028
520.029221034	889.294154076	1785.32337511	376.0	-8.27425756733	0.0411408835629	0.0078393451911	587.730241487	708.447026818	1637.60112064	341.423852339	-1.52999418597	-0.0209015599177
520.029221034	889.294154076	1785.32337511	376.0	14.8719576659	0.15572819871	0.0296738183518	520.824844461	1087.11335912	2050.83591166	442.897708078	3.86170051848	0.052755471564
520.029221034	889.294154076	1785.32337511	376.0	2.8448659077	-0.0224195363849	-0.00427201531725	504.923204554	946.461902118	1836.11343115	384.728324479	0.640294780608	0.00874719645639
520.029221034	889.294154076	1785.32337511	376.0	-0.858310984158	-0.0149768941526	-0.00285382891627	548.900644289	771.506654218	1769.99974848	449.592449972	-0.69021725907	-0.00942919752828
520.029221034	889.294154076	1785.32337511	376.0	12.3219921059	0.179634941659	0.0342292190662	546.613842349	1014.98075307	2005.31078046	443.716185035	2.82984635128	0.0386591031596
520.029221034	889.294154076	1785.32337511	376.0	1.76352132282	0.0880276087265	0.0167735534921	558.657821357	888.820651919	1816.80793351	369.329460235	0.312908184916	0.00427470197973
520.029221034	889.294154076	1785.32337511	376.0	0.693516181362	-0.0191470398765	-0.00364844509842	536.585988106	820.764303002	1797.70488161	440.354590498	-0.357135705897	-0.00487890308603
520.029221034	889.294154076	1785.32337511	376.0	-1.0919419112	-0.116471045528	-0.0221934156874	481.253249482	926.171257124	1765.82868093	358.404174321	-0.15142127459	-0.00206859664741
520.029221034	889.294154076	1785.32337511	376.0	-2.68728630122	-0.350061299761	-0.0667037537655	407.501530667	963.522836324	1737.34662462	366.322257626	-0.430585690399	-0.00588231817484
520.029221034	889.294154076	1785.32337511	376.0	14.9786603781	0.200282528759	0.038163591608	529.935715176	1102.70628537	2052.74090012	420.098899575	4.21650490394	0.0576025260101
520.029221034	889.294154076	1785.32337511	376.0	1.86956916461	-0.0858464765517	-0.0163579414161	502.269438806	876.54170593	1818.70123042	439.890085683	-0.129607143767	-0.00177058939573
520.029221034	889.294154076	1785.32337511	376.0	7.79795475805	0.372315131757	0.0709441943135	637.403523263	928.646632513	1924.54208419	358.49192841	2.14124088736	0.0292519246907
520.029221034	889.294154076	1785.32337511	376.0	-2.43435627228	-0.219430688142	-0.0418122500271	451.060210322	917.304336193	1741.86224355	373.497697033	-0.494710175126	-0.00675833572576
520.029221034	889.294154076	1785.32337511	376.0	12.3711602666	0.391281197058	0.0745581549273	617.601329762	997.990195269	2006.18859112	390.597066091	3.3538302185	0.0458173527117
520.029221034	889.294154076	1785.32337511	376.0	-10.8664763893	-0.266801643896	-0.0508387278765	454.096419392	784.174674305	1591.32163208	353.050538385	-1.94127914439	-0.0265202068905
520.029221034	889.294154076	1785.32337511	376.0	-9.5334566163	-0.38215362785	-0.0728189077458	400.953874343	923.285266633	1615.12034568	290.881204708	-1.36457096583	-0.0186416798611
520.029221034	889.294154076	1785.32337511	376.0	6.91503105899	0.285235754759	0.0543513252209	601.574436018	946.399878751	1908.779041	360.804726233	1.94219110823	0.026532665413
520.029221034	889.294154076	1785.32337511	376.0	-7.08468153103	-0.245036045761	-0.0466913196952	474.743139879	730.547880456	1658.83889968	453.547879349	-1.88093517375	-0.025695835707
520.029221034	889.294154076	1785.32337511	376.0	13.7847587257	0.355442028674	0.0677290450979	620.56363324	960.612699999	2031.42589484	450.249561604	2.93808103291	0.0401377190289
520.029221034	889.294154076	1785.32337511	376.0	11.4724389289	-0.0435899669059	-0.00830601503541	467.503611757	1077.01337783	1990.143509	445.626519411	2.85102977507	0.038948494195
520.029221034	889.294154076	1785.32337511	376.0	8.07773788315	0.410250635794	0.0781727583449	642.439288288	945.684728839	1929.53711772	341.413100591	2.45378921231	0.0335217105507
520.029221034	889.294154076	1785.32337511	376.0	13.8124553004	0.362193615681	0.0690155517684	583.182078742	1079.76688396	2031.92036826	368.971405563	4.33701739665	0.0592488715389
520.029221034	889.294154076	1785.32337511	376.0	-2.90695290748	-0.00714373868917	-0.00136123069534	537.594876745	832.921615762	1733.42486535	362.908372842	-0.616352844366	-0.00842012082467
520.029221034	889.294154076	1785.32337511	376.0	17.4504169512	0.476314409708	0.0907611298987	631.095565667	1041.13336747	2096.86974799	424.64081486	4.58711330341	0.062665482287
520.029221034	889.294154076	1785.32337511	376.0	-4.69114470355	-0.343463347481	-0.0654465220047	408.742562562	963.458042717	1701.57127216	329.370666878	-0.633742194782	-0.00865768025659
520.029221034	889.294154076	1785.32337511	376.0	-8.08460620598	-0.101743271997	-0.0193870564019	497.469848916	848.51541091	1640.98701073	295.001750903	-1.23071555958	-0.0168130540926
520.029221034	889.294154076	1785.32337511	376.0	-1.75907841008	-0.219428662478	-0.0418118640392	449.458929831	930.199527994	1753.91813707	374.259679244	-0.369591730925	-0.00504906736236
520.029221034	889.294154076	1785.32337511	376.0	-4.17477305054	0.125076103877	0.0238330990619	589.488700846	833.295602618	1710.79017598	288.005872518	-0.638142805643	-0.0087177978913
520.029221034	889.294154076	1785.32337511	376.0	-13.8530932159	-0.121125383643	-0.0230802941392	529.464083395	684.62239479	1538.00086375	323.914385566	-2.5264358378	-0.0345141507896
520.029221034	889.294154076	1785.32337511	376.0	-1.12609283587	0.2470645822	0.04707785484	647.244052424	810.839231385	1765.21897649	307.135692677	-0.132071459004	-0.00180425490443
520.029221034	889.294154076	1785.32337511	376.0	-13.0433835274	-0.38779017378	-0.0738929446989	412.849159849	809.798057451	1552.45680009	329.80958279	-2.20023444673	-0.030057847633
520.029221034	889.294154076	1785.32337511	376.0	11.8387751183	0.219462611188	0.0418183329245	559.147877807	1012.99260031	1996.68379462	424.543316506	2.89952606358	0.0396110117976
520.029221034	889.294154076	1785.32337511	376.0	13.8305436896	0.492822951758	0.0939068124538	626.896704028	1067.25912232	2032.24330451	338.087478156	4.60536801363	0.0629148635741
520.029221034	889.294154076	1785.32337511	376.0	2.32900650924	-0.111043184801	-0.0211591434453	467.480426574	989.694695846	1826.90367273	369.728550307	0.80795859229	0.011037685687
520.029221034	889.294154076	1785.32337511	376.0	3.64289420776	-0.0821400487982	-0.0156516861277	460.547561287	1054.0440052	1850.36081693	335.769250442	1.7400354234	0.0237709757295
520.029221034	889.294154076	1785.32337511	376.0	8.00237251004	0.242717978566	0.0462496148183	599.727685836	918.19827955	1928.1916021	410.26563671	1.63041182215	0.0222733855485
520.029221034	889.294154076	1785.32337511	376.0	-10.9193539389	-0.234567181749	-0.0446964904247	463.189307318	789.227918883	1590.37759683	337.960370627	-1.88012822051	-0.0256848117556
520.029221034	889.294154076	1785.32337511	376.0	-3.76626197243	-0.0557215842499	-0.0106176799257	514.137563825	859.131365847	1718.08341975	344.814490077	-0.67339278529	-0.0091993549903
520.029221034	889.294154076	1785.32337511	376.0	-11.0389855972	-0.0785617106922	-0.0149698381654	545.361516	688.705825077	1588.24178487	354.174443792	-2.11913975845	-0.0289499967001
520.029221034	889.294154076	1785.32337511	376.0	-1.11907274384	-0.318209916121	-0.060634511456	396.48181525	1074.98715086	1765.34430783	293.875341714	0.922663693961	0.0126046952727
520.029221034	889.294154076	1785.32337511	376.0	17.5580007308	0.37873657707	0.0721677928868	595.680592987	1056.83214378	2098.79046636	446.277729596	4.43745568418	0.060620979292
520.029221034	889.294154076	1785.32337511	376.0	-16.7245999432	-0.460042733737	-0.0876605818859	423.895355086	671.099023387	1486.73518293	391.740804457	-3.62286627798	-0.0494927087156
520.029221034	889.294154076	1785.32337511	376.0	-10.3762919832	-0.230611799976	-0.0439427972516	467.285388729	776.958439091	1600.07300886	355.829181044	-1.87536369069	-0.0256197225505
520.029221034	889.294154076	1785.32337511	376.0	10.1107376811	0.267829633617	0.0510346100641	608.49411989	918.255078613	1965.83273833	439.083539823	1.89379936164	0.0258715759787
520.029221034	889.294154076	1785.32337511	376.0	5.06680347819	0.0660200201667	0.0125800343305	525.662510828	967.066451782	1875.78220198	383.053239367	1.30691728045	0.0178540612083
520.029221034	889.294154076	1785.32337511	376.0	-5.23653717672	-0.109966591902	-0.0209539999813	497.804430809	837.515141859	1691.83425285	356.51468018	-0.944074679045	-0.0128971950689
520.029221034	889.294154076	1785.32337511	376.0	-9.98126939331	-0.0177819936297	-0.00338833720079	553.928347561	735.301906401	1607.1254395	317.895185537	-1.71280834437	-0.0233990210979
520.029221034	889.294154076	1785.32337511	376.0	-3.46018755013	-0.218199874917	-0.041577720068	455.056150686	884.986247188	1723.54783795	383.505440081	-0.707659231719	-0.00966747584316
520.029221034	889.294154076	1785.32337511	376.0	-7.78238506371	-0.201437402742	-0.0383836514371	488.961602621	731.388110764	1646.38263543	426.032922042	-1.83673306892	-0.0250919818159
520.029221034	889.294154076	1785.32337511	376.0	2.29692931975	0.136961378598	0.0260978236657	619.500525606	758.003701585	1826.33099117	448.826763974	-0.207506093624	-0.00283478269978
520.029221034	889.294154076	1785.32337511	376.0	5.39094883836	0.0572654170284	0.0109118553789	558.518523389	862.37771432	1881.56924486	460.673007153	0.337339369596	0.00460846133327
520.029221034	889.294154076	1785.32337511	376.0	-7.63064025583	-0.12776872654	-0.0243461750266	498.276914424	798.144287116	1649.09177095	352.670569412	-1.35823653208	-0.0185551438808
520.029221034	889.294154076	1785.32337511	376.0	-9.8560947547	-0.212532562013	-0.0404978205056	474.172303768	773.292142222	1609.36021158	361.895765591	-1.81391764684	-0.0247802957218
520.029221034	889.294154076	1785.32337511	376.0	-9.78701442157	0.00500485383265	0.000953668794331	584.653959568	673.883009548	1610.59351892	352.056549801	-1.88977446839	-0.0258165910982
520.029221034	889.294154076	1785.32337511	376.0	-9.11559000259	-0.247596315974	-0.047179176062	464.29036886	767.76260581	1622.58061601	390.527641345	-1.82767076996	-0.0249681799174
520.029221034	889.294154076	1785.32337511	376.0	10.2055965524	0.0691019456907	0.0131672914807	504.579090665	1049.36073574	1967.52627593	413.586449521	2.72685776331	0.0372521552365
520.029221034	889.294154076	1785.32337511	376.0	1.55498806615	-0.0367248447962	-0.00699787438952	528.703448639	827.404149729	1813.08494054	456.977342167	-0.290726277514	-0.00397167045784
520.029221034	889.294154076	1785.32337511	376.0	-5.72946226867	-0.0710828962478	-0.0135447591936	512.186483108	833.72075147	1683.03394596	337.126711381	-0.970958503556	-0.0132644604311
520.029221034	889.294154076	1785.32337511	376.0	-10.5680416011	-0.232689412028	-0.0443386836944	493.449968442	679.377903771	1596.64965811	423.821785901	-2.47226746906	-0.0337741457521
520.029221034	889.294154076	1785.32337511	376.0	-9.2050941302	-0.392655293758	-0.0748199873777	408.080138145	838.931536443	1620.9826779	373.971003314	-1.65608850775	-0.0226241599419
520.029221034	889.294154076	1785.32337511	376.0	-3.51742846525	-0.0297592364165	-0.0056705862074	565.915335493	692.738519469	1722.52590252	463.872047555	-1.32377884062	-0.018084410391
520.029221034	889.294154076	1785.32337511	376.0	4.73999185353	0.0905913493377	0.017262071139	576.991927845	843.319545713	1869.94755765	449.636084091	0.24477832743	0.00334396622173
520.029221034	889.294154076	1785.32337511	376.0	-5.61515076233	-0.247126415248	-0.0470896370517	433.346391445	966.526167532	1685.074776	285.202217026	-0.586594870877	-0.00801359113219
520.029221034	889.294154076	1785.32337511	376.0	-1.36589325091	-0.277869208908	-0.0529476388926	406.782405101	1069.95447822	1760.93776362	284.200880304	0.910652468244	0.0124406074897
520.029221034	889.294154076	1785.32337511	376.0	-10.6545365096	-0.458219300902	-0.0873131289829	406.968690101	742.097251588	1595.10544429	446.039502606	-2.53248485604	-0.0345967876508
520.029221034	889.294154076	1785.32337511	376.0	13.2057834054	0.140445022701	0.0267616278013	534.185399235	1017.90576238	2021.08931311	468.998151496	2.80166444166	0.0382741043943
520.029221034	889.294154076	1785.32337511	376.0	4.54183197479	0.118854544085	0.0226475884309	518.785323129	1042.56480274	1866.40976301	305.059637141	2.21273566539	0.0302286293086
520.029221034	889.294154076	1785.32337511	376.0	0.536425234761	0.101463143874	0.0193336783296	605.632731422	747.319932996	1794.90030022	441.947635798	-0.456683413023	-0.00623884444021
520.029221034	889.294154076	1785.32337511	376.0	13.3986317389	0.342832587238	0.0653263314097	594.709703729	1021.35558241	2024.53227949	408.466993354	3.54445737386	0.0484215488232
520.029221034	889.294154076	1785.32337511	376.0	7.96754320276	0.309278831092	0.0589327040952	568.966104024	1066.17757735	1927.56978633	292.426104957	3.38293152085	0.046214911487
520.029221034	889.294154076	1785.32337511	376.0	-1.51565305944	0.123180067229	0.0234718115909	627.498552984	709.355569153	1758.26406675	421.409944618	-0.727002317395	-0.00993172564747
520.029221034	889.294154076	1785.32337511	376.0	8.45613755926	-0.198626188992	-0.0378479780854	433.336002931	1043.45865149	1936.29277559	459.498121168	1.74139101853	0.0237894947887
520.029221034	889.294154076	1785.32337511	376.0	-1.06947767297	-0.096264446284	-0.0183430728438	479.106347021	956.801584579	1766.22974022	330.321808623	0.158602613109	0.00216670236487
520.029221034	889.294154076	1785.32337511	376.0	9.31021761383	0.332130416721	0.0632870458691	572.333007688	1080.52431243	1951.54086644	298.683546326	3.76679716517	0.0514589776663
520.029221034	889.294154076	1785.32337511	376.0	3.9793730854	0.291656686509	0.0555748259353	620.813503545	902.601019883	1856.36805299	332.953529559	1.24745838572	0.0170417812257
520.029221034	889.294154076	1785.32337511	376.0	16.7915303675	0.311729538263	0.0593996833581	581.185808037	1035.87435008	2085.1064918	468.046333684	3.88085542915	0.0530171506715
520.029221034	889.294154076	1785.32337511	376.0	10.0504159087	0.187507726719	0.0357293686584	569.103678111	952.800534483	1964.75579962	442.851587029	1.96750722546	0.0268785140091
520.029221034	889.294154076	1785.32337511	376.0	-16.2329222046	-0.164210445742	-0.0312901001796	516.68701565	673.455689465	1495.51322053	305.370515414	-2.93827954398	-0.0401404309287
520.029221034	889.294154076	1785.32337511	376.0	9.27260911106	-0.205542812284	-0.0391659322188	427.562870745	1065.06471399	1950.86943305	458.241848318	2.06713268914	0.0282395176112
520.029221034	889.294154076	1785.32337511	376.0	-0.980576574713	-0.252871711263	-0.0481843962009	432.073933012	972.364191058	1767.81691231	363.378788241	-0.017637731783	-0.000240952619986
520.029221034	889.294154076	1785.32337511	376.0	11.9444927444	0.181933189084	0.0346671473101	545.063359024	1022.2958295	1998.57119611	431.212007588	2.89520548083	0.039551987443
520.029221034	889.294154076	1785.32337511	376.0	-10.949946664	-0.429017361799	-0.0817487350988	422.736692416	710.498281275	1589.83141776	456.596444064	-2.74426210703	-0.0374899194949
520.029221034	889.294154076	1785.32337511	376.0	-0.330634428001	0.103445565811	0.0197114264122	610.352045434	734.120441993	1779.42048138	434.947993954	-0.574297307153	-0.00784559162777
520.029221034	889.294154076	1785.32337511	376.0	3.59432154789	0.186574591058	0.035551560796	641.193019293	767.722103579	1849.49363788	440.578515009	0.022891619114	0.000312727037077
520.029221034	889.294154076	1785.32337511	376.0	-1.76779349121	-0.253219218139	-0.0482506132124	448.970489161	851.474678154	1753.76254469	453.317377372	-0.762512007817	-0.0104168307079
520.029221034	889.294154076	1785.32337511	376.0	-4.9312079356	-0.245287842176	-0.0467392991951	439.002296887	941.814269968	1697.28536716	316.468800305	-0.672989222037	-0.00919384183111
520.029221034	889.294154076	1785.32337511	376.0	-14.8880587711	-0.244007872246	-0.0464954024859	463.998782637	763.876722612	1519.52338177	291.647876521	-2.47137823074	-0.0337619976878
520.029221034	889.294154076	1785.32337511	376.0	2.64301623252	0.162782650308	0.0310180355007	634.097539306	751.229699965	1832.50976172	447.182522447	-0.154486071709	-0.0021104654605
520.029221034	889.294154076	1785.32337511	376.0	16.3156781729	0.258407270145	0.0492391901954	557.909644256	1060.19110592	2076.61099134	458.510241161	3.96433937096	0.0541576416798
520.029221034	889.294154076	1785.32337511	376.0	9.4141042419	0.322025885697	0.0613616398051	609.099131227	959.448445089	1953.3955787	384.848002382	2.43616237625	0.0332809067793
520.029221034	889.294154076	1785.32337511	376.0	-10.8890362648	-0.105516291283	-0.0201060006255	531.977827185	698.387008783	1590.91886535	360.554029383	-2.10933072881	-0.028815993563
520.029221034	889.294154076	1785.32337511	376.0	2.68606520262	-0.128000646127	-0.0243903670212	485.807095088	889.12681755	1833.27832504	458.344412405	-0.0702911860312	-0.000960262104251
520.029221034	889.294154076	1785.32337511	376.0	-20.8960543698	-0.502155896896	-0.0956851937683	400.273426424	708.347322121	1412.26123197	303.640483425	-3.87674712374	-0.0529610262806
520.029221034	889.294154076	1785.32337511	376.0	-9.14840486109	-0.212353377659	-0.0404636771455	491.206834715	709.325985133	1621.99476468	421.461944828	-2.1113026281	-0.0288429320778
520.029221034	889.294154076	1785.32337511	376.0	17.8688895956	0.460975493976	0.0878383182118	640.300894722	1000.45142548	2104.34083793	463.588517732	4.08696975749	0.0558329201843
520.029221034	889.294154076	1785.32337511	376.0	5.51304264045	-0.154583448196	-0.0294556875373	445.429728625	1037.88768757	1883.74901405	400.431597857	1.54772756466	0.0211438191893
520.029221034	889.294154076	1785.32337511	376.0	-7.71568636534	-0.0782326390416	-0.0149071339637	553.546889708	670.515418323	1647.57342288	423.511114849	-1.90014665359	-0.0259582876173
520.029221034	889.294154076	1785.32337511	376.0	-0.407487700698	-0.198580668514	-0.0378393042138	453.789555271	941.144642431	1778.04840194	383.114204237	-0.126980358711	-0.00173470435397
520.029221034	889.294154076	1785.32337511	376.0	-12.4324953502	-0.198123386681	-0.0377521697182	485.469983706	742.429980212	1563.36312951	335.463165597	-2.21627121257	-0.0302769291335
520.029221034	889.294154076	1785.32337511	376.0	6.8185662059	0.150408626848	0.0286601804208	532.603743819	1028.51322144	1907.05683143	345.939866167	2.39714702335	0.0327479101551
520.029221034	889.294154076	1785.32337511	376.0	12.5790654869	0.49634585316	0.0945780970199	632.665744556	1050.75264425	2009.90037162	326.481982809	4.29633966171	0.0586931647775
520.029221034	889.294154076	1785.32337511	376.0	0.892394391791	0.276751249576	0.0527346131052	613.605465901	903.549926998	1801.25550078	284.100107886	0.840344617502	0.0114801177254
520.029221034	889.294154076	1785.32337511	376.0	1.16584537764	0.159561172459	0.0304041868252	556.180689974	955.637129768	1806.13748515	294.319665413	1.02402311796	0.0139893868574
520.029221034	889.294154076	1785.32337511	376.0	13.698196494	0.178507765251	0.0340144369763	530.393946043	1073.8462079	2029.88047909	425.640325145	3.66813479144	0.0501111310306
520.029221034	889.294154076	1785.32337511	376.0	-0.38667493812	-0.38119725524	-0.0726366721112	395.138259819	994.676505577	1778.41997705	388.605211659	0.00350884055757	4.79349802947e-05
520.029221034	889.294154076	1785.32337511	376.0	17.7688170994	0.363924378132	0.0693453464428	584.731688259	1079.42076296	2102.55422027	438.401769049	4.68576199097	0.0640131419531
520.029221034	889.294154076	1785.32337511	376.0	11.4856457079	0.367382775281	0.0700043398021	620.859299073	968.200367623	1990.37929272	401.31962602	2.87076386215	0.0392180855485
520.029221034	889.294154076	1785.32337511	376.0	12.594338736	0.471056811974	0.089759301062	607.83439744	1108.38339884	2010.1730485	293.955252226	4.859798123	0.0663906847405
520.029221034	889.294154076	1785.32337511	376.0	-14.8731689473	-0.404037295925	-0.0769888140102	424.01102564	730.18608605	1519.78921327	365.592101585	-2.89007185554	-0.03948185595
520.029221034	889.294154076	1785.32337511	376.0	6.56013493724	0.378662630329	0.0721537024254	632.917617704	942.352186877	1902.44299758	327.173193002	2.15632318608	0.029457967023
520.029221034	889.294154076	1785.32337511	376.0	-19.5809223566	-0.378550299998	-0.0721322980179	447.851912872	667.198208919	1435.74059122	320.690469425	-3.77440096389	-0.0515628546979
520.029221034	889.294154076	1785.32337511	376.0	0.0373473439647	-0.0101755116644	-0.00193893133849	536.564968078	837.926245853	1785.99014597	411.498932041	-0.329970919358	-0.00450779944478
520.029221034	889.294154076	1785.32337511	376.0	-18.8422050268	-0.33456718606	-0.0637513692949	457.950081139	677.914848732	1448.92908438	313.06415451	-3.53540569076	-0.0482978919502
520.029221034	889.294154076	1785.32337511	376.0	3.15231716295	0.21708546151	0.0413653699523	648.001753118	790.110133192	1841.60243028	403.490543968	0.130551557502	0.00178349122271
520.029221034	889.294154076	1785.32337511	376.0	-7.27480435838	-0.00509783222628	-0.000971385713849	543.383045337	799.180423815	1655.44459241	312.881123254	-1.1869600663	-0.0162153014522
520.029221034	889.294154076	1785.32337511	376.0	5.67044852872	-0.260774002402	-0.0496901681407	421.050900382	1023.29923369	1886.55921817	442.209084095	1.11029905136	0.0151680198273
520.029221034	889.294154076	1785.32337511	376.0	-10.4160669723	-0.318839877949	-0.0607545499141	447.864697602	740.995398736	1599.36289669	410.502800349	-2.23913821158	-0.0305893198303
520.029221034	889.294154076	1785.32337511	376.0	-1.86656817958	0.0665692808438	0.0126846952827	608.817436185	689.120863369	1751.99909709	454.060797534	-0.972491749019	-0.0132854064074
520.029221034	889.294154076	1785.32337511	376.0	17.6353256329	0.555253168513	0.105802814122	637.849056952	1100.9152789	2100.17096591	361.406630058	5.58853215109	0.0763460676378
520.029221034	889.294154076	1785.32337511	376.0	8.99113847853	0.257608479135	0.0490869815426	597.708608307	935.70462925	1945.84427206	412.431034499	1.93944414819	0.0264951386365
520.029221034	889.294154076	1785.32337511	376.0	16.0302811852	0.414277831418	0.0789401355599	624.579240282	1001.52497833	2071.5157322	445.411513591	3.78493917244	0.0517068192957
520.029221034	889.294154076	1785.32337511	376.0	-10.110021169	-0.307431215904	-0.0585806432743	429.534554043	857.076904324	1604.82680395	318.215345585	-1.58600181303	-0.0216666914349
520.029221034	889.294154076	1785.32337511	376.0	0.281067440462	0.120130268289	0.0228906761221	611.420249807	756.19058761	1790.34133782	422.730500407	-0.407429685647	-0.00556597931212
520.029221034	889.294154076	1785.32337511	376.0	-2.55928144233	0.173959221883	0.0331477175844	627.020464908	783.556963322	1739.63192529	329.054497056	-0.530905590009	-0.00725280860668
520.029221034	889.294154076	1785.32337511	376.0	-5.74345368082	-0.407591169814	-0.0776660003457	394.614880036	929.338330998	1682.78415401	358.830942974	-0.927592805117	-0.0126720328568
520.029221034	889.294154076	1785.32337511	376.0	4.26904058811	-0.253647836694	-0.0483322859553	416.747119804	1054.60165035	1861.53955462	390.190784471	1.39377257291	0.0190406089196
520.029221034	889.294154076	1785.32337511	376.0	-0.624173900922	-0.322733696577	-0.061496512305	411.510914695	984.656855838	1774.17985256	378.012082023	-0.00411358413406	-5.61965045637e-05
520.029221034	889.294154076	1785.32337511	376.0	-13.878254256	-0.4356688568	-0.0830161693597	425.484942361	691.464919284	1537.55165782	420.601796175	-3.14979656096	-0.0430300076634
520.029221034	889.294154076	1785.32337511	376.0	6.91528672164	0.0155634491376	0.00296559625335	478.009449631	1097.94146918	1908.78360541	332.832686598	2.8613458096	0.0390894236284
520.029221034	889.294154076	1785.32337511	376.0	-6.37884932437	-0.231319511037	-0.0440776507311	449.477049931	889.345628664	1671.44028706	332.617608464	-1.00139211437	-0.0136802201417
520.029221034	889.294154076	1785.32337511	376.0	-4.5802292901	-0.302685015666	-0.057676260607	425.735015555	913.493906129	1703.55147096	364.322549277	-0.787121481938	-0.0107530257095
520.029221034	889.294154076	1785.32337511	376.0	14.7267563915	0.491961684645	0.0937426990558	649.802476778	999.732199094	2048.24359936	398.708923492	3.93637794045	0.0537756549241
520.029221034	889.294154076	1785.32337511	376.0	-11.6638063704	-0.25665447431	-0.0489051970865	445.628682577	846.620078869	1577.08671355	284.837952105	-1.77713163913	-0.024277754633
520.029221034	889.294154076	1785.32337511	376.0	12.9548068491	0.341515694079	0.0650753990241	628.048145368	930.778804423	2016.60856999	457.781620196	2.50888677035	0.0342744094311
520.029221034	889.294154076	1785.32337511	376.0	9.09770070282	0.227400441031	0.0433308767209	567.669690048	991.889684376	1947.74675235	388.187377932	2.44443592863	0.0333939334512
520.029221034	889.294154076	1785.32337511	376.0	-2.28945641366	0.137492328958	0.0261989956093	646.827453845	676.230264977	1744.44917459	421.391455772	-0.886538969953	-0.0121111881141
520.029221034	889.294154076	1785.32337511	376.0	-0.598087462035	-0.174430308374	-0.0332374825409	478.754096149	826.621917324	1774.64557985	469.269566374	-0.682683653476	-0.00932627941908
520.029221034	889.294154076	1785.32337511	376.0	10.3801935172	0.288890834691	0.0550477962445	622.942472311	901.225197977	1970.64339635	446.475726066	1.82528868958	0.0249356378358
520.029221034	889.294154076	1785.32337511	376.0	0.3354675007	0.0312248078967	0.00594984906568	524.66027317	932.499893465	1791.31255482	334.152388181	0.391599819055	0.00534972430404
520.029221034	889.294154076	1785.32337511	376.0	14.4469499133	0.297158573424	0.0566232037774	582.425861617	1016.29757687	2043.2481489	444.524710415	3.41382550971	0.0466369605152
520.029221034	889.294154076	1785.32337511	376.0	7.82153576074	0.0979219789698	0.0186589136756	521.280283924	1015.62328818	1924.96308134	388.059509232	2.19606507887	0.0300008890556
520.029221034	889.294154076	1785.32337511	376.0	14.1934637422	0.405091288938	0.0771896510933	601.995452115	1060.27325927	2038.72260104	376.453889656	4.2799575975	0.058469366086
520.029221034	889.294154076	1785.32337511	376.0	-14.5133970536	-0.371515670675	-0.0707918579793	432.967889397	732.53643533	1526.21230499	360.707980262	-2.77988796879	-0.0379766115955
520.029221034	889.294154076	1785.32337511	376.0	-2.37371849927	-0.102957305217	-0.0196183889514	499.253093811	849.30121785	1742.94482388	394.390512222	-0.617432291902	-0.00843486737571
520.029221034	889.294154076	1785.32337511	376.0	11.9631986645	0.286442254451	0.0545812222658	605.708758726	940.80734235	1998.90515728	452.389056202	2.33551782323	0.0319059811917
520.029221034	889.294154076	1785.32337511	376.0	17.0156282808	0.261993655382	0.0499225715285	552.179002713	1086.41532302	2089.10736423	450.513038497	4.36825050179	0.0596755533031
520.029221034	889.294154076	1785.32337511	376.0	-6.5465618286	-0.047619580328	-0.00907385295884	557.554875424	693.60845773	1668.44607652	417.282743364	-1.60433295205	-0.0219171168313
520.029221034	889.294154076	1785.32337511	376.0	3.61532720247	-0.054411162744	-0.0103679807058	469.575115658	1046.6092522	1849.86865674	333.68428888	1.71869328676	0.0234794164858
520.029221034	889.294154076	1785.32337511	376.0	13.1886765856	0.293757455781	0.0559751249582	561.906996221	1082.08640292	2020.78390106	376.790501916	4.09034590875	0.0558790424692
520.029221034	889.294154076	1785.32337511	376.0	-0.63803982983	0.197283311902	0.0375920944935	621.41730695	826.833775722	1773.93230089	325.681218213	-0.100156801218	-0.00136826231172
520.029221034	889.294154076	1785.32337511	376.0	-2.40269035745	0.0797326797895	0.0151929648989	588.016477451	770.651548909	1742.42758253	383.759556167	-0.660739239496	-0.00902649234284
520.029221034	889.294154076	1785.32337511	376.0	7.04222910479	0.137777176017	0.026253272869	547.852328816	967.390479093	1911.04993745	395.807129538	1.70793342774	0.0233324238762
520.029221034	889.294154076	1785.32337511	376.0	3.52156957484	-0.314439263401	-0.0599160181785	406.321400296	1028.75689582	1848.1947799	413.11648378	0.869094615333	0.0118728772586
520.029221034	889.294154076	1785.32337511	376.0	-5.40159269931	0.154982752514	0.0295317744882	623.727798836	757.404965222	1688.88747802	307.754713964	-0.928690455162	-0.012687028076
520.029221034	889.294154076	1785.32337511	376.0	-10.6568781996	-0.41592635774	-0.0792542602401	394.853173922	890.945839571	1595.06363756	309.264624064	-1.60920577339	-0.0219836854289
520.029221034	889.294154076	1785.32337511	376.0	11.3911552507	0.198249950355	0.0377762862719	538.867427695	1061.29870308	1988.69233249	388.526201723	3.37273534838	0.0460756195134
520.029221034	889.294154076	1785.32337511	376.0	0.1008411403	0.118866682253	0.022649901344	636.975046893	680.564909565	1787.12371556	469.583759101	-0.728605388833	-0.0099536255305
520.029221034	889.294154076	1785.32337511	376.0	-1.75596941719	0.18560391525	0.0353665997046	639.581409905	762.03949245	1753.97364265	352.35274029	-0.479758819402	-0.00655408223226
520.029221034	889.294154076	1785.32337511	376.0	9.62044680064	0.24020593702	0.0457709483651	551.486697971	1058.19528073	1957.07946063	347.397481932	3.28873818177	0.0449281172373
520.029221034	889.294154076	1785.32337511	376.0	17.218241635	0.491547790685	0.0936638320665	624.704031399	1076.99239231	2092.7246678	391.028244089	5.04907361832	0.0689764155508
520.029221034	889.294154076	1785.32337511	376.0	6.1331610143	0.124769914257	0.0237747550033	563.155031973	912.458897427	1894.82013233	419.206202931	1.03033758252	0.0140756500344
520.029221034	889.294154076	1785.32337511	376.0	10.2195960823	0.374592087537	0.0713780654606	581.680653221	1093.95634157	1967.77621281	292.139218022	4.14186340728	0.0565828334328
520.029221034	889.294154076	1785.32337511	376.0	4.93653643401	0.312372973908	0.0595222892355	607.750048495	950.101249702	1873.45651399	315.605215791	1.84438564917	0.0251965252618
520.029221034	889.294154076	1785.32337511	376.0	-10.6614301625	0.0360186978659	0.00686331895312	585.174994353	704.899267886	1594.9823703	304.90810806	-1.82487607884	-0.0249300010771
520.029221034	889.294154076	1785.32337511	376.0	-11.4925725337	-0.316114577682	-0.0602352472718	431.81338233	822.409167769	1580.14379126	325.921241166	-1.88928314423	-0.0258098790195
520.029221034	889.294154076	1785.32337511	376.0	-20.945559941	-0.402438838516	-0.0766842299002	439.376748245	669.511089344	1411.37739744	302.489559848	-3.96924530516	-0.0542246626388
520.029221034	889.294154076	1785.32337511	376.0	2.53968617051	0.256605082013	0.0488957854445	610.220949574	898.882130969	1830.66498597	321.561905424	0.950470454278	0.0129845690475
520.029221034	889.294154076	1785.32337511	376.0	-6.88874803136	-0.213948074017	-0.0407675445917	456.88816572	873.186487462	1662.33694625	332.262293072	-1.09465488741	-0.0149543017406
520.029221034	889.294154076	1785.32337511	376.0	8.10125292332	0.190382529327	0.0362771587894	569.920607248	951.766460824	1929.95693723	408.269869155	1.80389590323	0.0246433866561
520.029221034	889.294154076	1785.32337511	376.0	6.1857336534	-0.31010976266	-0.0590910370922	399.100377285	1079.8494191	1895.75872395	416.808927556	1.74905989095	0.0238942608053
520.029221034	889.294154076	1785.32337511	376.0	-4.80760631968	0.0433189582374	0.00825437466414	559.660934251	818.496294575	1699.4920557	321.334826875	-0.814096317071	-0.0111215343862
520.029221034	889.294154076	1785.32337511	376.0	-17.6540230932	-0.278488959523	-0.0530657316163	464.956425043	713.405216942	1470.14197418	291.780332195	-3.10003958344	-0.0423502675333
520.029221034	889.294154076	1785.32337511	376.0	21.4389213556	0.563995541171	0.107468662571	648.77531605	1076.35072344	2168.07744944	442.951409954	5.65545697253	0.0772603411548
520.029221034	889.294154076	1785.32337511	376.0	-15.9404697902	-0.286698498525	-0.0546300492616	460.350009027	723.724685617	1500.73444184	316.659747199	-2.8474855129	-0.0389000753129
520.029221034	889.294154076	1785.32337511	376.0	-4.29751048748	-0.0842907000551	-0.016061490102	493.270427987	912.757347849	1708.59891583	302.571139994	-0.548542400953	-0.0074937486469
520.029221034	889.294154076	1785.32337511	376.0	-18.527686595	-0.377456430939	-0.0719238626027	440.571694755	692.746950026	1454.54425546	321.225610681	-3.48390223475	-0.0475942928244
520.029221034	889.294154076	1785.32337511	376.0	8.62278458657	0.39472946289	0.0752152177763	629.234770116	966.317890935	1939.26796392	343.715302869	2.66319762993	0.0363824812832
520.029221034	889.294154076	1785.32337511	376.0	4.24629235067	0.148169323125	0.0282334838272	583.822756291	878.355852298	1861.13342502	398.954816433	0.632276345944	0.00863765499924
520.029221034	889.294154076	1785.32337511	376.0	9.39709354543	-0.0680873289191	-0.0129739574922	465.415814506	1054.59630234	1953.09188276	433.079765916	2.32262523556	0.0317298529448
520.029221034	889.294154076	1785.32337511	376.0	-1.22818210537	-0.414085784936	-0.0789035413368	391.268023244	960.030145007	1763.39635289	412.098184644	-0.391087467974	-0.00534272497232
520.029221034	889.294154076	1785.32337511	376.0	16.2315712864	0.514623364916	0.0980608545952	625.898224797	1096.68036752	2075.10941143	352.530819116	5.26502765113	0.0719266072558
520.029221034	889.294154076	1785.32337511	376.0	-8.46535275011	-0.258520777189	-0.0492608188242	445.833538555	849.797669228	1634.18945368	338.558245893	-1.38582142439	-0.018931986672
520.029221034	889.294154076	1785.32337511	376.0	-1.69780398069	-0.390001963372	-0.0743143985084	392.570944559	995.573228488	1755.01208378	366.867910732	-0.129376562144	-0.00176743937355
520.029221034	889.294154076	1785.32337511	376.0	-0.500592033798	0.0859645147001	0.0163804334413	552.078192379	901.987234235	1776.38618852	322.320761902	0.172284458472	0.00235361282065
520.029221034	889.294154076	1785.32337511	376.0	-2.72350416059	-0.0923235233159	-0.0175921347782	500.941113001	861.427026719	1736.70001871	374.331878989	-0.594543084549	-0.00812217328619
520.029221034	889.294154076	1785.32337511	376.0	3.56679458501	-0.25460680492	-0.0485150161813	411.969160655	1079.55156809	1849.00219258	357.481463837	1.6333908121	0.0223140821325
520.029221034	889.294154076	1785.32337511	376.0	-9.24508578458	-0.295815863119	-0.0563673519663	441.357661981	806.582488958	1620.26869755	372.32854661	-1.70350879402	-0.0232719780604
520.029221034	889.294154076	1785.32337511	376.0	4.95489414627	0.145483179958	0.0277216425224	593.240859862	853.937215401	1873.78425852	426.606183253	0.490416563785	0.00669967983312
520.029221034	889.294154076	1785.32337511	376.0	-7.28653416445	-0.048418536338	-0.00922609305221	565.795454819	669.603876497	1655.23517744	419.83584612	-1.79380904745	-0.02450558808
520.029221034	889.294154076	1785.32337511	376.0	-4.23717298165	-0.0657803118012	-0.0125343581938	518.155610738	816.219577712	1709.67613542	375.300946975	-0.87119705092	-0.0119015990563
520.029221034	889.294154076	1785.32337511	376.0	-4.91646064975	-0.0957728236546	-0.0182493947513	499.663697281	856.614636103	1697.5486539	341.270320518	-0.836338370057	-0.0114253875691
520.029221034	889.294154076	1785.32337511	376.0	-4.53761632954	8.25680453005e-05	1.57332403393e-05	552.902545338	774.336529857	1704.31225011	377.073174912	-0.968500757498	-0.0132308846653
520.029221034	889.294154076	1785.32337511	376.0	9.04228035616	-0.010837254285	-0.00206502558785	476.112045374	1075.92488488	1946.75731995	394.720389694	2.72700593546	0.0372541794462
520.029221034	889.294154076	1785.32337511	376.0	12.5995641863	0.527744629019	0.100561095469	638.802154656	1062.25252731	2010.26633969	309.211657723	4.51875007544	0.0617315584076
520.029221034	889.294154076	1785.32337511	376.0	0.846108084938	0.32801533083	0.062502921271	648.346822396	865.876375988	1800.42914053	286.205942145	0.682535440068	0.00932425464573
520.029221034	889.294154076	1785.32337511	376.0	13.3025614463	0.149195429409	0.0284290071282	520.753109243	1078.5103315	2022.8171141	423.553673361	3.60261124652	0.0492160006355
520.029221034	889.294154076	1785.32337511	376.0	8.43969574957	-0.262137618389	-0.0499500035039	408.871290554	1092.14303167	1935.99923612	434.984913895	2.21743532235	0.0302928322726
520.029221034	889.294154076	1785.32337511	376.0	-11.9640504316	-0.157487268086	-0.0300090068762	501.171696266	736.31564288	1571.72638614	334.239046998	-2.13171554885	-0.0291217971155
520.029221034	889.294154076	1785.32337511	376.0	0.820826234373	-0.256033292594	-0.048786831668	439.944448668	922.444199633	1799.97777774	437.58912944	-0.226144526003	-0.00308940609294
520.029221034	889.294154076	1785.32337511	376.0	5.52738932655	0.115368603004	0.0219833466089	535.059775943	984.491507273	1884.00514879	364.453865574	1.68004271576	0.0229514032207
520.029221034	889.294154076	1785.32337511	376.0	8.66878493698	-0.109524120468	-0.0208696875891	465.086082974	1006.19630329	1940.08921893	468.806832665	1.53994068827	0.0210374410965
520.029221034	889.294154076	1785.32337511	376.0	-10.0801655884	0.0322604844251	0.00614719596515	580.785571584	714.214873795	1605.35982261	310.35937723	-1.72987521749	-0.0236321751023
520.029221034	889.294154076	1785.32337511	376.0	-8.69666584715	-0.133323219706	-0.0254045769256	507.504554057	749.37262653	1630.05976689	373.182586298	-1.69057877115	-0.0230953384037
520.029221034	889.294154076	1785.32337511	376.0	3.90005414278	0.227586209867	0.043366274746	617.638237096	862.92230352	1854.95195336	374.391412747	0.716312124146	0.00978568475609
520.029221034	889.294154076	1785.32337511	376.0	-5.15077532221	-0.395600112878	-0.0753811190697	407.455911727	843.627674136	1693.36537928	442.28179342	-1.27937328399	-0.0174777771038
520.029221034	889.294154076	1785.32337511	376.0	-2.88717498119	0.003316658097	0.000631985155679	581.865321479	686.867947342	1733.77796529	465.044696469	-1.22249262665	-0.0167007189433
520.029221034	889.294154076	1785.32337511	376.0	0.158764998818	-0.18349043156	-0.0349638779649	461.773699786	924.234274153	1788.15784375	402.149869807	-0.173072751241	-0.00236438184755
520.029221034	889.294154076	1785.32337511	376.0	-17.9089897132	-0.187427810738	-0.0357141407656	508.079470948	672.019943025	1465.58999551	285.490581541	-3.19705765913	-0.0436756510811
520.029221034	889.294154076	1785.32337511	376.0	5.12691179639	0.311141202132	0.0592875766258	587.588054172	1003.65692811	1876.85532983	285.610347548	2.3803490397	0.0325184295041
520.029221034	889.294154076	1785.32337511	376.0	14.0243946639	0.16374375038	0.0312011719474	525.004320023	1078.68011308	2035.70417126	432.019738154	3.70987228929	0.0506813154274
520.029221034	889.294154076	1785.32337511	376.0	5.89618112417	0.0397016314798	0.00756509746185	487.872076237	1080.90286902	1890.58927496	321.814329702	2.6053387928	0.035592060011
520.029221034	889.294154076	1785.32337511	376.0	8.34491241414	0.300645806337	0.0572876917562	637.248222965	877.780797832	1934.30704707	419.278026275	1.48705705408	0.0203149870775
520.029221034	889.294154076	1785.32337511	376.0	1.0118671681	-0.161712078451	-0.030814039339	432.473233909	1088.39703274	1803.38847619	282.518209533	1.64720033565	0.0225027368259
520.029221034	889.294154076	1785.32337511	376.0	-6.04897830948	-0.335810225859	-0.0639882290128	417.490694906	897.652424366	1677.3295514	362.186432124	-1.01961519986	-0.0139291693971
520.029221034	889.294154076	1785.32337511	376.0	-10.6421749429	-0.251463547617	-0.0479160723356	469.348678592	739.702408248	1595.32613823	386.275051394	-2.13880589706	-0.0292186597959
520.029221034	889.294154076	1785.32337511	376.0	7.59596120417	-0.128649963634	-0.0245140936802	458.248875925	1012.55662293	1920.93584605	450.130347192	1.48190897337	0.0202446581062
520.029221034	889.294154076	1785.32337511	376.0	-18.058442587	-0.491346102061	-0.0936254005452	411.509793399	681.909598812	1462.92177842	369.502386211	-3.73536401261	-0.0510295630138
520.029221034	889.294154076	1785.32337511	376.0	-12.7742471245	-0.328077621923	-0.0625147907627	442.965606246	746.869375903	1557.2617552	367.426773053	-2.43869364509	-0.0333154869548
520.029221034	889.294154076	1785.32337511	376.0	-4.80581843831	-0.260014760726	-0.0495454955652	452.718051279	811.124265751	1699.52397517	435.681658135	-1.2316292436	-0.0168255361147
520.029221034	889.294154076	1785.32337511	376.0	10.752662458	0.304710329489	0.0580621816862	639.787620909	876.696877483	1977.29317142	460.808673027	1.68536552998	0.0230241192621
520.029221034	889.294154076	1785.32337511	376.0	8.4218997477	0.248416846165	0.0473355270894	540.938237655	1106.43809903	1935.68151993	288.30518325	3.72758329675	0.0509232690813
520.029221034	889.294154076	1785.32337511	376.0	-1.90112486705	-0.244251172657	-0.0465417630825	435.807780269	964.29192698	1751.38214847	351.282441219	-0.167753273244	-0.00229171138312
520.029221034	889.294154076	1785.32337511	376.0	7.24125678383	0.366046192069	0.069749655501	595.934389375	1032.14919389	1914.60322512	286.519641854	3.08456155654	0.0421388190784
520.029221034	889.294154076	1785.32337511	376.0	2.84446355293	-0.0564985667238	-0.0107657329885	472.684307555	1029.92633277	1836.10624782	333.495607493	1.4399945814	0.0196720571229
520.029221034	889.294154076	1785.32337511	376.0	-3.05797904425	-0.225453226174	-0.0429598373045	454.90586395	869.510005392	1730.72856043	406.312691085	-0.742690998985	-0.0101460518987
520.029221034	889.294154076	1785.32337511	376.0	-15.5502683094	-0.36105585415	-0.0687987526963	426.845636816	770.896919206	1507.70080009	309.958244068	-2.65624692503	-0.0362875262982
520.029221034	889.294154076	1785.32337511	376.0	8.66180052743	0.468545643719	0.0892808010136	646.066072978	983.109025058	1939.96452463	310.789426595	3.06139048219	0.0418222743468
520.029221034	889.294154076	1785.32337511	376.0	3.29598304646	-0.0666362441548	-0.01269745506	477.969868802	997.960692703	1844.16733088	368.236769373	1.10569639163	0.0151051419621
520.029221034	889.294154076	1785.32337511	376.0	3.53829227495	0.105993621316	0.0201969552813	532.047189306	982.917188037	1848.49333417	333.528956832	1.42906506903	0.0195227468447
520.029221034	889.294154076	1785.32337511	376.0	15.8779180638	0.326935371881	0.0622971364103	585.457262965	1036.74508473	2068.79555778	446.593210092	3.87639692545	0.052956242151
520.029221034	889.294154076	1785.32337511	376.0	4.63816251841	-0.0721703490335	-0.0137519719957	468.183641049	1033.17501648	1868.12957473	366.770917201	1.62373292734	0.0221821438161
520.029221034	889.294154076	1785.32337511	376.0	-8.59909442071	-0.207508836617	-0.0395405557578	490.602055496	717.460239371	1631.80173237	423.739437503	-2.00353342564	-0.0273706752137
520.029221034	889.294154076	1785.32337511	376.0	-16.6686354144	-0.369559104272	-0.0704190366373	442.158540373	697.876669396	1487.73433074	347.699120976	-3.22842931578	-0.0441042256255
520.029221034	889.294154076	1785.32337511	376.0	-14.457504876	-0.423518420205	-0.0807009184841	429.270599221	690.039452397	1527.2101611	407.900109483	-3.18356143467	-0.0434912764299
520.029221034	889.294154076	1785.32337511	376.0	0.829141649419	-0.322541050048	-0.0614598037439	416.618532304	956.24070189	1800.12623479	427.267000595	-0.122816023842	-0.00167781453336
520.029221034	889.294154076	1785.32337511	376.0	3.19572641628	0.234281976501	0.0446421449125	581.353174848	952.66795006	1842.37742582	308.356300917	1.44206641795	0.019700360901
520.029221034	889.294154076	1785.32337511	376.0	4.57468141609	0.147718976569	0.0281476708402	522.041716686	1061.24869666	1866.99623177	283.705818424	2.49076558273	0.0340268522231
520.029221034	889.294154076	1785.32337511	376.0	-13.2263353847	-0.166810646114	-0.0317855651894	510.993607713	691.877371997	1549.19051782	346.319538107	-2.50511560035	-0.0342228907151
520.029221034	889.294154076	1785.32337511	376.0	1.91222725662	-0.197213533315	-0.0375787982689	440.842861232	1003.66635926	1819.46281531	374.953594817	0.710247869593	0.00970283974853
520.029221034	889.294154076	1785.32337511	376.0	2.5397788769	0.052370218166	0.00997908120542	570.909777971	798.98137703	1830.66664108	460.775486074	-0.186302719533	-0.0025451191193
520.029221034	889.294154076	1785.32337511	376.0	-3.38060662395	0.164371903031	0.031320865669	624.209088959	775.572420225	1724.96861483	325.187105647	-0.647935961691	-0.00885158417611
520.029221034	889.294154076	1785.32337511	376.0	2.83441729812	-0.261170631985	-0.049765745424	405.479062136	1108.69139364	1835.92688968	321.756433908	1.90117417833	0.0259723248405
520.029221034	889.294154076	1785.32337511	376.0	-1.20686590737	-0.0375981794243	-0.00716428723787	545.906932167	748.444660795	1763.77691596	469.425322998	-0.877071091464	-0.0119818455118
520.029221034	889.294154076	1785.32337511	376.0	-9.53712271776	-0.133975318499	-0.0255288335554	527.239140546	683.294865111	1615.05489392	404.52088826	-2.12162478132	-0.0289839451
520.029221034	889.294154076	1785.32337511	376.0	-6.15551278644	-0.29995722341	-0.0571564831192	435.068964925	842.277732702	1675.42756648	398.080868849	-1.23758089952	-0.0169068428896
520.029221034	889.294154076	1785.32337511	376.0	-2.12405497829	-0.0984346460967	-0.0187566017715	507.491245976	813.2068491	1747.40212508	426.704030007	-0.742313452802	-0.010140894164
520.029221034	889.294154076	1785.32337511	376.0	8.74048906139	0.26117216091	0.0497660367587	586.048826708	968.942679267	1941.36936942	386.377863447	2.27210334251	0.0310396631491
520.029221034	889.294154076	1785.32337511	376.0	-14.1857940886	-0.0672186914346	-0.0128084396789	552.773782723	675.035115488	1532.0610773	304.25217909	-2.51646218603	-0.0343778987162
520.029221034	889.294154076	1785.32337511	376.0	5.37939205518	0.0796382441479	0.0151749703026	535.933124786	948.43730406	1881.36291891	396.992490064	1.18211765187	0.0161491482496
520.029221034	889.294154076	1785.32337511	376.0	5.17748871989	0.404038639999	0.0769890701218	640.402352446	941.877477299	1877.75829147	295.478461725	2.06243766692	0.0281753779634
520.029221034	889.294154076	1785.32337511	376.0	5.98133820688	0.165079931713	0.031455779671	577.3074319	909.602274905	1892.10960426	405.199897456	1.11728051391	0.0152633949987
520.029221034	889.294154076	1785.32337511	376.0	-3.66213446178	-0.267639110082	-0.050998306037	439.338793202	887.450414499	1719.94243254	393.153224835	-0.767372162617	-0.0104832262653
520.029221034	889.294154076	1785.32337511	376.0	-4.59488371887	0.184436986232	0.0351442428034	633.729225962	771.977302896	1703.28984202	297.583313159	-0.785548295849	-0.0107315340963
520.029221034	889.294154076	1785.32337511	376.0	18.0559379753	0.368516027535	0.070220279637	586.303297327	1078.97933462	2107.68025638	442.397624434	4.71878216068	0.0644642371678
520.029221034	889.294154076	1785.32337511	376.0	-11.2869124913	-0.448251873031	-0.0854138477574	412.07643371	731.321310414	1583.81548807	440.417743951	-2.64690763801	-0.0361599404099
520.029221034	889.294154076	1785.32337511	376.0	9.22682225227	0.394107359932	0.0750966768162	625.50711449	976.01884214	1950.05198956	348.52603293	2.82248065143	0.0385584788447
520.029221034	889.294154076	1785.32337511	376.0	18.6651967227	0.555769768829	0.105901251682	641.794475608	1088.8691368	2118.55749521	387.893882799	5.54433050598	0.075742220027
520.029221034	889.294154076	1785.32337511	376.0	-3.17017417824	0.0588951106005	0.0112223915016	583.338554504	754.137451352	1728.72551447	391.249508617	-0.823832732015	-0.0112545455193
520.029221034	889.294154076	1785.32337511	376.0	7.15861961619	0.328449843751	0.0625857171782	596.975637308	994.981719199	1913.12788445	321.170527946	2.58815284338	0.0353572792811
520.029221034	889.294154076	1785.32337511	376.0	-10.9556292501	-0.271705498624	-0.0517731514147	464.943049686	731.276728982	1589.72996522	393.510186549	-2.25752573102	-0.0308405154511
520.029221034	889.294154076	1785.32337511	376.0	-10.1440598856	-0.336957822451	-0.0642069021438	416.567163307	891.81937569	1604.21910279	295.83256379	-1.50056247511	-0.0204994873649
520.029221034	889.294154076	1785.32337511	376.0	-20.3234668071	-0.450524064839	-0.0858468111356	424.528767261	673.755228733	1422.48377157	324.199775576	-3.95660933394	-0.0540520400811
520.029221034	889.294154076	1785.32337511	376.0	-11.4227520414	-0.0650083572824	-0.0123872632017	524.886133623	771.8767148	1581.39031283	284.627464411	-1.82619643749	-0.0249480387636
520.029221034	889.294154076	1785.32337511	376.0	-11.9858506891	-0.446708454975	-0.085119751329	399.540918873	794.760252259	1571.33718105	377.03600992	-2.25246821707	-0.0307714237304
520.029221034	889.294154076	1785.32337511	376.0	-4.37399577852	0.165386885633	0.031514269366	623.823962792	775.848315973	1707.23340605	307.561127284	-0.763248536554	-0.0104268925759
520.029221034	889.294154076	1785.32337511	376.0	-3.03549077354	0.0175011281199	0.0033348186204	561.236703994	771.741664238	1731.13004878	398.151680549	-0.811959100052	-0.0110923374324
520.029221034	889.294154076	1785.32337511	376.0	0.448140182653	-0.0938240130261	-0.0178780512626	493.579651248	906.519059433	1793.32412654	393.225415864	-0.103851863822	-0.00141874130904
520.029221034	889.294154076	1785.32337511	376.0	2.27227115397	0.173668755929	0.0330923696511	636.891680845	759.027393266	1825.89076317	429.971689056	-0.135763358269	-0.00185469068674
520.029221034	889.294154076	1785.32337511	376.0	-11.3161169947	-0.196899960267	-0.037519047307	470.96516512	809.957749175	1583.29409325	302.371178953	-1.80421399665	-0.0246477321947
520.029221034	889.294154076	1785.32337511	376.0	-1.77218590561	-0.253463142465	-0.0482970926953	416.426412343	1048.47716965	1753.68412589	288.780543895	0.671888343131	0.00917880250179
520.029221034	889.294154076	1785.32337511	376.0	5.11023429437	0.103604377816	0.019741687846	556.546377079	911.101812278	1876.55758249	408.909393133	0.864076876046	0.0118043289077
520.029221034	889.294154076	1785.32337511	376.0	-6.34139126971	0.0525794866625	0.0100189570622	608.184336009	670.298371281	1672.10903446	393.626327175	-1.46459878888	-0.020008180176
520.029221034	889.294154076	1785.32337511	376.0	6.61847881366	0.222025343741	0.0423066584872	618.644261086	858.758849131	1903.48462445	426.08151423	0.91084022204	0.0124431724322
520.029221034	889.294154076	1785.32337511	376.0	3.96564365874	0.222555233578	0.0424076283495	600.396314337	897.504425143	1856.12293832	358.222198843	0.9940958476	0.0135805443661
520.029221034	889.294154076	1785.32337511	376.0	-0.40212022406	0.0122445282627	0.00233317992811	547.912633918	824.445762019	1778.14422875	405.785832817	-0.387002663665	-0.00528692163477
520.029221034	889.294154076	1785.32337511	376.0	2.89100543284	-0.217037465958	-0.0413562244585	433.79235515	1013.39907931	1836.93717088	389.74573642	0.8642616379	0.0118068529768
520.029221034	889.294154076	1785.32337511	376.0	-0.777655540655	-0.0309732302405	-0.00590191125009	540.467679056	780.147490226	1771.43970896	450.824539683	-0.673781687618	-0.00920466786363
520.029221034	889.294154076	1785.32337511	376.0	-13.2704273488	-0.315295767136	-0.0600792239207	435.777628097	797.707701606	1548.40333367	314.918003972	-2.20320925824	-0.0300984871345
520.029221034	889.294154076	1785.32337511	376.0	-11.6288325584	-0.0346361127079	-0.00659986903732	564.728164575	681.240504347	1577.71110919	331.74244027	-2.13402356243	-0.0291533273556
520.029221034	889.294154076	1785.32337511	376.0	-5.93437991038	-0.198992439358	-0.037917766646	473.502332707	803.712453738	1679.3755034	402.160716957	-1.26954549351	-0.0173435176709
520.029221034	889.294154076	1785.32337511	376.0	11.3733632806	0.333811471233	0.0636073687563	634.056891906	910.406827046	1988.37468829	443.910969343	2.15498064456	0.0294396262919
520.029221034	889.294154076	1785.32337511	376.0	-2.77571664963	-0.340127193801	-0.0648108219895	397.431332877	1036.07633345	1735.76785694	302.260190615	0.254982036506	0.00348336115445
520.029221034	889.294154076	1785.32337511	376.0	3.5020197605	0.120825955874	0.023023238543	584.551880522	852.429572354	1847.8457525	410.86429962	0.284646149069	0.00388860859384
520.029221034	889.294154076	1785.32337511	376.0	-9.78029225469	-0.209254709679	-0.0398732297406	495.007565639	699.816407268	1610.71353133	415.889558426	-2.21783951815	-0.0302983540731
520.029221034	889.294154076	1785.32337511	376.0	1.88615335846	-0.124419382168	-0.0237079615411	488.901068761	874.609596968	1818.99731191	455.486646181	-0.189662154714	-0.00259101304255
520.029221034	889.294154076	1785.32337511	376.0	12.084752647	0.345450739092	0.0658252170525	610.045652915	978.703312837	2001.07528894	412.326323189	2.95984889283	0.0404350941643
520.029221034	889.294154076	1785.32337511	376.0	13.3896273603	0.46886588259	0.0893418221398	612.01805373	1092.08452092	2024.37152221	320.268947559	4.76455768407	0.0650895858479
520.029221034	889.294154076	1785.32337511	376.0	-4.389120943	-0.0884906348847	-0.0168617825619	506.649385976	832.627750814	1706.96337295	367.686236163	-0.852906412611	-0.0116517269482
520.029221034	889.294154076	1785.32337511	376.0	3.18903928193	-0.078088641289	-0.0148796953676	460.772264743	1057.27776595	1842.25803885	324.208008154	1.7371570871	0.0237316541954
520.029221034	889.294154076	1785.32337511	376.0	17.1947239131	0.530157563388	0.10102087717	632.521632332	1091.56750764	2092.30480042	368.215660439	5.35121433941	0.0731040210303
520.029221034	889.294154076	1785.32337511	376.0	0.803215224733	-0.40746540791	-0.0776420365682	393.277267158	960.729656992	1799.66336427	445.65644012	-0.214906160584	-0.00293587651071
520.029221034	889.294154076	1785.32337511	376.0	5.10584963556	0.140901213441	0.0268485543905	593.720494706	848.858825575	1876.47930215	433.899981871	0.451041327306	0.00616176676647
520.029221034	889.294154076	1785.32337511	376.0	-1.4280859475	-0.0270801340782	-0.00516008652404	512.950343499	910.488709629	1759.82742287	336.388369745	-0.123758623609	-0.00169069157936
520.029221034	889.294154076	1785.32337511	376.0	-5.97684920442	-0.00605601285115	-0.0011539658634	532.314237042	854.758567766	1678.61728917	291.544484361	-0.912034658293	-0.0124594898674
520.029221034	889.294154076	1785.32337511	376.0	-10.7480248596	-0.334167309273	-0.0636751732609	428.569382208	811.776305576	1593.43637493	353.090687145	-1.87854241031	-0.0256631476818
520.029221034	889.294154076	1785.32337511	376.0	2.92232183157	-0.189459210968	-0.0361012216021	432.376705187	1055.25303581	1837.49626987	349.866528864	1.42244900607	0.0194323634709
520.029221034	889.294154076	1785.32337511	376.0	-7.34892992127	-0.0566740771953	-0.0107991762948	560.120115201	675.861857846	1654.12121141	418.139238357	-1.78658337111	-0.0244068766545
520.029221034	889.294154076	1785.32337511	376.0	-12.6489319238	-0.385634127029	-0.0734821126198	417.499087153	787.7810076	1559.49903677	354.218942019	-2.27287077575	-0.0310501472097
520.029221034	889.294154076	1785.32337511	376.0	-4.99481670552	-0.271778706005	-0.0517871009917	430.697748644	946.731314871	1696.14974492	318.720681407	-0.683869772158	-0.0093424832262
520.029221034	889.294154076	1785.32337511	376.0	-7.46659879097	0.101721112527	0.0193828339419	606.97199815	729.899573231	1652.02044157	315.148870188	-1.28893403737	-0.0176083884887
520.029221034	889.294154076	1785.32337511	376.0	-12.4065236868	-0.0680470902635	-0.0129662900655	533.142467254	735.612367629	1563.82680769	295.071972808	-2.06785171047	-0.0282493403069
520.029221034	889.294154076	1785.32337511	376.0	-7.11001647558	-0.218190258818	-0.0415758877321	481.984363734	736.907948593	1658.386589	439.494276671	-1.78335833306	-0.0243628187577
520.029221034	889.294154076	1785.32337511	376.0	8.8920838279	0.257251205008	0.0490189033933	564.789049091	1029.01105167	1944.07582622	350.275725464	2.93032977177	0.0400318274832
520.029221034	889.294154076	1785.32337511	376.0	14.5413018325	0.343438148293	0.0654417203302	609.327533883	980.420327685	2044.93263577	455.184774203	3.1709017696	0.0433183301858
520.029221034	889.294154076	1785.32337511	376.0	8.08418564909	-0.196569561622	-0.0374560902481	427.071796827	1079.26942292	1929.65223119	423.311011442	2.18494069529	0.0298489166023
520.029221034	889.294154076	1785.32337511	376.0	-5.77936233145	-0.281295918	-0.0536005941312	429.558769987	933.795401713	1682.14306847	318.788896775	-0.841740665163	-0.0114991894148
520.029221034	889.294154076	1785.32337511	376.0	19.9873376585	0.436691209383	0.0832109773978	610.259369794	1069.80063467	2142.16198639	462.101981926	4.99348886437	0.0682170609887
520.029221034	889.294154076	1785.32337511	376.0	10.4893252551	0.270540863258	0.051551231566	548.665443267	1104.07068184	1972.59175078	319.855625675	4.00595921633	0.0547262188023
520.029221034	889.294154076	1785.32337511	376.0	4.72911921618	0.236305404424	0.0450277066357	618.826976514	867.540810385	1869.75344591	383.385659014	0.860325230121	0.0117530769142
520.029221034	889.294154076	1785.32337511	376.0	-6.58509919762	-0.438353269138	-0.0835276808571	393.193688764	862.002900748	1667.75805986	412.561470349	-1.34838267675	-0.0184205283708
520.029221034	889.294154076	1785.32337511	376.0	-0.162270937739	0.0985892229493	0.0187860562022	603.200885887	750.217839299	1782.42631413	429.007588941	-0.506889895472	-0.00692472534797
520.029221034	889.294154076	1785.32337511	376.0	8.44153514341	0.368284420101	0.070176147123	623.015272018	960.58206728	1936.03207524	352.434735945	2.50284765684	0.0341919078803
520.029221034	889.294154076	1785.32337511	376.0	-12.3121774148	-0.347836291605	-0.0662797811747	436.650413159	749.145492789	1565.51119374	379.715287791	-2.41367618866	-0.0329737184243
520.029221034	889.294154076	1785.32337511	376.0	9.94289650695	0.460021437168	0.0876565238507	634.459023671	1008.60169024	1962.83623061	319.7755167	3.44005659217	0.0469953086362
520.029221034	889.294154076	1785.32337511	376.0	13.5285500654	0.347699906433	0.0662537931466	592.812424793	1032.0517293	2026.85174174	401.98758765	3.69695858948	0.0505048987634
520.029221034	889.294154076	1785.32337511	376.0	-8.92598372687	0.0376183111695	0.00716812331736	585.075431566	710.594359624	1625.96570118	330.295909986	-1.59995541762	-0.0218573144484
520.029221034	889.294154076	1785.32337511	376.0	-0.653266774218	0.141606417474	0.0269829301589	616.558419166	771.211767559	1773.66045069	385.890263963	-0.404210689538	-0.00552200395544
520.029221034	889.294154076	1785.32337511	376.0	4.29242725856	-0.0633400679942	-0.0120693727123	499.165613099	924.858576037	1861.95708232	437.93289318	0.448875549833	0.00613217964253
520.029221034	889.294154076	1785.32337511	376.0	-3.57007719852	-0.112240381508	-0.0213872678178	490.095410894	884.877531614	1721.58595238	346.613009868	-0.625039830034	-0.00853879549226
520.029221034	889.294154076	1785.32337511	376.0	-9.82681905354	-0.18688220305	-0.035610175886	469.928405543	837.253342994	1609.88287752	302.701128981	-1.52705378701	-0.020861390533
520.029221034	889.294154076	1785.32337511	376.0	16.4722720909	0.430544074667	0.0820396483741	625.880223924	1012.8098563	2079.40669916	440.716618936	4.00950014254	0.0547745921112
520.029221034	889.294154076	1785.32337511	376.0	5.9577733174	0.118743376401	0.0226264055642	518.35166976	1046.09637062	1891.68889478	327.240854404	2.41534966202	0.0329965800822
520.029221034	889.294154076	1785.32337511	376.0	12.3482214207	-0.0683373379008	-0.0130215963988	459.587543531	1084.23496695	2005.77905854	461.956548067	2.94237338774	0.0401963577561
520.029221034	889.294154076	1785.32337511	376.0	2.51608629429	-0.180287150043	-0.0343534965783	452.882626259	971.080683161	1830.24365186	406.280342439	0.457921546796	0.00625575883601
520.029221034	889.294154076	1785.32337511	376.0	-0.274607664603	0.100325536894	0.0191169087069	623.714012476	691.852837819	1780.42074028	464.853889989	-0.755206479275	-0.0103170284054
520.029221034	889.294154076	1785.32337511	376.0	-8.2375842234	-0.140226300861	-0.0267199506214	490.784267373	812.399724009	1638.25585843	335.071867043	-1.3831234615	-0.0188951292555
520.029221034	889.294154076	1785.32337511	376.0	-1.58847024174	0.160191905212	0.0305243721822	625.388764722	768.991191632	1756.96404458	362.584088223	-0.475913025375	-0.00650154406251
520.029221034	889.294154076	1785.32337511	376.0	3.67682117763	-0.113356366786	-0.0215999174517	461.120715808	1014.80181271	1850.96652306	375.043994538	1.21144417433	0.0165497838023
520.029221034	889.294154076	1785.32337511	376.0	9.84024220695	0.159452813495	0.0303835391569	546.886841727	992.730493598	1961.0035194	421.386184073	2.30101387661	0.0314346158007
520.029221034	889.294154076	1785.32337511	376.0	-6.98326273752	-0.114675560003	-0.0218512881103	500.138861461	812.663285434	1660.64955311	347.847406216	-1.21932519834	-0.0166574480647
520.029221034	889.294154076	1785.32337511	376.0	-3.34091832911	-0.0392853298839	-0.00748577170044	535.701283916	783.337669567	1725.67717924	406.638225754	-0.883739467957	-0.0120729435513
520.029221034	889.294154076	1785.32337511	376.0	-1.49805398284	0.108439700566	0.0206630526992	592.386087859	804.066874831	1758.57826718	362.125304493	-0.434046943859	-0.00592960305818
520.029221034	889.294154076	1785.32337511	376.0	2.46814138336	-0.0471017224444	-0.00897517577065	521.742255514	845.119577995	1829.38768016	462.525846649	-0.161742201058	-0.00220959291063
520.029221034	889.294154076	1785.32337511	376.0	5.60814897781	-0.0768228433025	-0.0146384991049	454.680705604	1091.65915755	1885.44696972	339.107106569	2.41428716111	0.0329820650424
520.029221034	889.294154076	1785.32337511	376.0	0.826984627872	0.186666428094	0.0355690602314	638.259777326	773.35797209	1800.08772498	388.469975564	-0.195628763751	-0.00267252409496
520.029221034	889.294154076	1785.32337511	376.0	0.880804202608	0.0301910921596	0.00575287579261	547.8659844	860.978912505	1801.04857843	392.203681523	-0.108752827694	-0.0014856943674
520.029221034	889.294154076	1785.32337511	376.0	0.159023614398	0.0333573855885	0.00635620914415	561.155761194	803.655475421	1788.16246087	423.351224255	-0.386158761311	-0.00527539291408
520.029221034	889.294154076	1785.32337511	376.0	5.18355081087	0.0604626620422	0.0115210865172	547.282834016	897.981372703	1877.8665194	432.602312678	0.621081217101	0.00848471608062
520.029221034	889.294154076	1785.32337511	376.0	4.40372631774	0.212032754551	0.0404025828031	559.420565953	997.27130673	1863.94413044	307.252257754	1.96197080588	0.0268028798617
520.029221034	889.294154076	1785.32337511	376.0	15.7671760322	0.315205928809	0.060062105337	563.474330415	1103.18338548	2066.81845441	400.160738516	4.65714822377	0.0636222434941
520.029221034	889.294154076	1785.32337511	376.0	17.3320611889	0.441005995266	0.0840331545857	608.725952854	1077.96663335	2094.7567149	408.064128702	4.89779012292	0.0669097011328
520.029221034	889.294154076	1785.32337511	376.0	3.52227383134	0.175705967547	0.0334805578404	572.574171517	928.086498326	1848.20735316	347.546683313	1.08426645353	0.0148123832449
520.029221034	889.294154076	1785.32337511	376.0	-13.4154728622	0.0110427740757	0.00210418713333	581.263677794	681.998430213	1545.81380222	282.551694212	-2.27998921575	-0.0311473936578
520.029221034	889.294154076	1785.32337511	376.0	-7.70769740207	0.0103388908901	0.00197006305071	583.64176341	685.213955709	1647.71605171	378.860332589	-1.62142663518	-0.0221506370927
520.029221034	889.294154076	1785.32337511	376.0	-0.731871018781	-0.154205406817	-0.0293836522137	467.691959314	936.284665912	1772.25711074	368.28048551	-0.110216829892	-0.00150569439743
520.029221034	889.294154076	1785.32337511	376.0	-0.903115514549	0.126932621278	0.0241868561887	555.037488188	928.05099644	1769.19984272	286.111358097	0.436739168618	0.00596638208495
520.029221034	889.294154076	1785.32337511	376.0	6.73613450093	-0.351704439422	-0.067016852024	395.652457268	1040.57261781	1905.58515893	469.360083855	1.18126868524	0.0161375503448
520.029221034	889.294154076	1785.32337511	376.0	-4.7011936492	-0.37742299907	-0.0719174922008	401.23468991	949.671393362	1701.39186598	350.485782709	-0.731177465773	-0.00998876319362
520.029221034	889.294154076	1785.32337511	376.0	14.1074856001	0.367195981049	0.0699687463889	628.639684066	950.117423687	2037.18761317	458.430505415	2.89369763329	0.0395313884329
520.029221034	889.294154076	1785.32337511	376.0	9.49484112656	0.0532658648933	0.010149745597	524.795658049	960.601522794	1954.83699317	469.439812329	1.56621733519	0.0213964116829
520.029221034	889.294154076	1785.32337511	376.0	7.1247073436	0.0715950193023	0.0136423436171	494.664124341	1091.07956076	1912.52244072	326.778755624	2.94451042156	0.0402255522071
520.029221034	889.294154076	1785.32337511	376.0	-8.99086648298	-0.408550609139	-0.077848820339	406.586729333	819.709982202	1624.80733416	398.51062263	-1.76507395591	-0.0241130321845
520.029221034	889.294154076	1785.32337511	376.0	13.4666923383	0.346702173243	0.0660636763039	619.906833513	954.947403728	2025.74738128	450.893144039	2.8204438371	0.0385306535123
520.029221034	889.294154076	1785.32337511	376.0	9.53838512353	0.217478666908	0.0414402947614	552.43302269	1031.26388334	1955.61439433	371.917488294	2.90031560801	0.0396217979236
520.029221034	889.294154076	1785.32337511	376.0	10.3234633635	0.300600892777	0.0572791335322	558.634348166	1098.87217211	1969.63057966	312.124059384	4.00896399422	0.0547672676806
520.029221034	889.294154076	1785.32337511	376.0	-1.9577424911	-0.170185609933	-0.0324286604292	447.719272081	999.782254687	1750.37134079	302.869814024	0.310333111511	0.0042395233813
520.029221034	889.294154076	1785.32337511	376.0	13.7101251859	0.27214227781	0.0518563791558	576.069962739	1011.61143411	2030.09344481	442.412047959	3.21321502702	0.0438963801505
520.029221034	889.294154076	1785.32337511	376.0	15.2710068094	0.377129136221	0.0718614969933	623.49282809	971.845315716	2057.96022929	462.622085487	3.25439458224	0.0444589423804
520.029221034	889.294154076	1785.32337511	376.0	11.2234535546	0.410129254558	0.0781496292984	608.647573931	1040.42784695	1985.69831491	336.622894036	3.76853452257	0.051482712057
520.029221034	889.294154076	1785.32337511	376.0	20.1406474495	0.55977736573	0.106664894385	650.006801114	1067.05822814	2144.89906193	427.834032668	5.42225689091	0.07407454769
520.029221034	889.294154076	1785.32337511	376.0	-0.00383816355133	-0.216585545249	-0.0412701115186	421.23007683	1074.28509643	1785.25485148	289.739678222	1.24966023537	0.017071861139
520.029221034	889.294154076	1785.32337511	376.0	-3.80603810711	-0.0830321439794	-0.0158216737766	511.506447081	818.596798124	1717.37328712	387.270041913	-0.843506850399	-0.0115233176284
520.029221034	889.294154076	1785.32337511	376.0	9.32831445993	0.192945177459	0.0367654682659	585.425617508	914.162144008	1951.86395367	452.276192151	1.53034163963	0.0209063065523
520.029221034	889.294154076	1785.32337511	376.0	15.8512288564	0.214774175364	0.0409249571958	545.096757099	1059.31132545	2068.31906913	463.910986579	3.76945839706	0.0514953332932
520.029221034	889.294154076	1785.32337511	376.0	-2.86098341837	-0.0718488051555	-0.0136907022019	515.275663751	821.928935251	1734.24556938	397.040970382	-0.728911458408	-0.00995780680886
520.029221034	889.294154076	1785.32337511	376.0	18.4698736861	0.443140918446	0.084439961594	626.836878555	1022.78790573	2115.07034738	465.445563095	4.32644767037	0.0591044763712
520.029221034	889.294154076	1785.32337511	376.0	4.66694669399	-0.0963088843847	-0.0183515404697	456.896755042	1054.95353844	1868.64346534	356.793171859	1.82306880749	0.0249053115777
520.029221034	889.294154076	1785.32337511	376.0	4.14276062076	0.208292725975	0.039689924919	627.431116512	827.8370029	1859.28504885	404.016929435	0.420369019706	0.00574274617085
520.029221034	889.294154076	1785.32337511	376.0	-4.3196252918	0.0526978476243	0.0100415105991	561.458192606	829.122454871	1708.20409506	317.623447581	-0.728167613211	-0.00994764498922
520.029221034	889.294154076	1785.32337511	376.0	5.99255757513	0.167558783487	0.0319281218535	614.917034257	822.394398777	1892.30990627	454.998473232	0.415296851975	0.00567345426195
520.029221034	889.294154076	1785.32337511	376.0	0.637497245827	0.0464104611435	0.00884345677278	579.143738403	754.869366723	1796.70476246	462.691657329	-0.530385015856	-0.00724569693792
520.029221034	889.294154076	1785.32337511	376.0	14.8265893373	0.200275198047	0.0381621947499	547.204937827	1035.48890255	2050.02594028	467.332099899	3.34189158945	0.0456542566865
520.029221034	889.294154076	1785.32337511	376.0	-6.11599137438	-0.0749639164882	-0.0142842828674	521.12423938	783.628091819	1676.13315148	371.380820285	-1.19391153073	-0.0163102668133
520.029221034	889.294154076	1785.32337511	376.0	9.60703625863	-0.111039501835	-0.0211584416606	456.677933402	1042.06740288	1956.84003909	458.094702812	2.05503832473	0.0280742940537
520.029221034	889.294154076	1785.32337511	376.0	-4.49958434826	-0.0736465782274	-0.0140332656683	508.055555798	854.719768314	1704.99124396	342.215919846	-0.778870389221	-0.0106403058637
520.029221034	889.294154076	1785.32337511	376.0	1.90098228736	0.228619666948	0.0435631987325	648.364278614	798.325916909	1819.26205624	372.571860719	0.0857462557268	0.00117139693616
520.029221034	889.294154076	1785.32337511	376.0	12.5020384809	0.356446418712	0.0679204303948	628.14985529	941.951663091	2008.52519047	438.423672094	2.64335606517	0.0361114216554
520.029221034	889.294154076	1785.32337511	376.0	1.56495494717	-0.0127953675047	-0.00243814167391	507.810272903	945.124563689	1813.26288159	360.328045	0.527630521091	0.00720806722802
520.029221034	889.294154076	1785.32337511	376.0	-2.27049380737	-0.218446512485	-0.0416247165558	445.660328396	950.560008737	1744.78771844	348.567381303	-0.273960571904	-0.00374263076371
520.029221034	889.294154076	1785.32337511	376.0	-1.27654926027	-0.284606532857	-0.0542314277547	431.631763542	915.549961983	1762.53284277	415.351117247	-0.45895197351	-0.00626983570369
520.029221034	889.294154076	1785.32337511	376.0	-5.43562723218	0.107807836799	0.020542651829	603.261835259	754.464707971	1688.27985155	330.55330832	-0.984063169881	-0.0134434859273
520.029221034	889.294154076	1785.32337511	376.0	-10.3523625284	0.0738935830944	0.0140803321445	596.641711094	717.988736224	1600.50022702	285.869779697	-1.70713563946	-0.0233215251292
520.029221034	889.294154076	1785.32337511	376.0	0.185806427452	-0.0313851267138	-0.00598039762078	537.097299694	795.089120023	1788.64062069	456.454200974	-0.531111059876	-0.00725561557208
520.029221034	889.294154076	1785.32337511	376.0	-7.7217182561	-0.215987571897	-0.0411561684256	459.078038304	851.759967631	1647.46573412	336.627728188	-1.25899054269	-0.0171993243537
520.029221034	889.294154076	1785.32337511	376.0	6.04214399946	-0.0930387620676	-0.0177284226501	449.521416052	1097.36647491	1893.19518429	346.307293324	2.49090118354	0.0340287046932
520.029221034	889.294154076	1785.32337511	376.0	3.35207687188	0.116994315018	0.0222931240507	598.751657287	802.207694304	1845.16878706	444.209435464	0.00139951751011	1.91190916682e-05
520.029221034	889.294154076	1785.32337511	376.0	4.28461487316	-0.355011370441	-0.0676469836968	401.504216416	999.679125148	1861.81760597	460.63426441	0.499975015269	0.00683025977144
520.029221034	889.294154076	1785.32337511	376.0	10.6265124158	0.473980681429	0.090316440821	623.923344925	1053.44140822	1975.04098523	297.676232085	4.03003897699	0.0550551772813
520.029221034	889.294154076	1785.32337511	376.0	-7.46487469739	-0.0697586745581	-0.0132924303655	512.541005382	829.945539619	1652.05122221	309.564677213	-1.17916336116	-0.0161087890869
520.029221034	889.294154076	1785.32337511	376.0	-0.108377506693	-0.247420719604	-0.0471457163881	445.80274834	891.903859551	1783.38848615	445.681878259	-0.426424272114	-0.00582546819828
520.029221034	889.294154076	1785.32337511	376.0	-9.12533746365	-0.105916728115	-0.0201823033757	525.991254493	718.869220357	1622.40659231	377.546117464	-1.83337985644	-0.0250461729022
520.029221034	889.294154076	1785.32337511	376.0	-10.3208722275	0.013645486142	0.00260013074352	566.435846401	734.28593924	1601.06243072	300.340645076	-1.72003062792	-0.0234976861737
520.029221034	889.294154076	1785.32337511	376.0	8.07030935093	-0.0658341523764	-0.0125446174498	473.172902494	1022.34994605	1929.4044944	433.881645856	1.81733984829	0.0248270471078
520.029221034	889.294154076	1785.32337511	376.0	14.5606073444	0.372767417443	0.0710303767993	623.923937036	966.73313662	2045.27730159	454.620227932	3.12813459493	0.0427340791657
520.029221034	889.294154076	1785.32337511	376.0	-0.617926322106	0.16143104653	0.0307604890491	615.928926954	806.332239062	1774.29139204	352.030226024	-0.276669253775	-0.00377963461442
520.029221034	889.294154076	1785.32337511	376.0	-5.54432207371	0.000884222444651	0.000168487508508	575.99738773	698.019968333	1686.33929714	412.321941074	-1.38625625674	-0.0189379270046
520.029221034	889.294154076	1785.32337511	376.0	19.9654839515	0.504490950335	0.0961301353534	639.757430922	1043.60639914	2141.77182705	458.407996984	4.91865607461	0.0671947551176
520.029221034	889.294154076	1785.32337511	376.0	-6.23510387642	-0.327049772112	-0.0623189352348	415.225415571	944.372247593	1674.00660814	314.408944977	-0.889538562943	-0.0121521661604
520.029221034	889.294154076	1785.32337511	376.0	0.854809067027	-0.276324381474	-0.052653273909	425.848292266	974.318582013	1800.5844812	400.417606917	0.126505218406	0.00172821336621
520.029221034	889.294154076	1785.32337511	376.0	5.76414260401	0.132916574758	0.0253270912268	592.181566064	845.846141378	1888.23196039	450.204252952	0.457651927478	0.006252075512
520.029221034	889.294154076	1785.32337511	376.0	-16.0077261829	-0.119546358254	-0.022779412777	534.849381216	667.785262103	1499.53369774	296.899054425	-2.86062579529	-0.0390795873674
520.029221034	889.294154076	1785.32337511	376.0	-13.4613022804	-0.193175809509	-0.0368094149217	506.314313013	678.438579628	1544.9955989	360.242706262	-2.65633151774	-0.0362886819363
520.029221034	889.294154076	1785.32337511	376.0	0.458573649903	0.123754762252	0.0235813190267	582.947037368	856.088035373	1793.51039767	354.475324934	0.0278076259411	0.000379885600288
520.029221034	889.294154076	1785.32337511	376.0	-3.14760180436	0.131747225094	0.0251042730743	583.524061153	856.383828845	1729.12850434	289.220614343	-0.371414599925	-0.00507396994434
520.029221034	889.294154076	1785.32337511	376.0	10.800444581	0.234762395326	0.0447336881338	582.491206884	957.467445722	1978.14623683	438.187584224	2.2391789557	0.030589876444
520.029221034	889.294154076	1785.32337511	376.0	-6.03808119996	0.0646178214835	0.0123128470815	578.937174283	772.808339743	1677.52410004	325.778586013	-1.04923022223	-0.0143337462053
520.029221034	889.294154076	1785.32337511	376.0	-0.0141315072841	0.101349317808	0.0193119889117	586.560855102	818.6194052	1785.07108201	379.890821705	-0.255976135535	-0.00349694174229
520.029221034	889.294154076	1785.32337511	376.0	2.36333156751	0.198244631866	0.0377752728402	630.161596192	812.077585462	1827.51648602	385.277304362	0.128327720117	0.00175311093057
520.029221034	889.294154076	1785.32337511	376.0	-5.46130676274	-0.177462846036	-0.033815328894	461.991595556	923.448354753	1687.82138889	302.381438579	-0.757893225127	-0.0103537325837
520.029221034	889.294154076	1785.32337511	376.0	-11.8476778229	-0.303893428385	-0.057906522177	436.09416233	817.705589438	1573.80401353	320.004261762	-1.93777481398	-0.0264723335243
520.029221034	889.294154076	1785.32337511	376.0	-8.69243772776	-0.404291491743	-0.0770372507133	412.637133213	790.820942288	1630.13525249	426.677176989	-1.91630383823	-0.0261790141834
520.029221034	889.294154076	1785.32337511	376.0	4.4498852234	0.0424019411047	0.00807963816782	540.302843414	900.549699202	1864.76821617	423.915673552	0.531006851161	0.00725419195576
520.029221034	889.294154076	1785.32337511	376.0	-4.19823728378	-0.215133972695	-0.0409935161385	447.707357197	942.233643514	1710.37126354	320.430262829	-0.543209113447	-0.00742088952797
520.029221034	889.294154076	1785.32337511	376.0	2.98182442494	0.154163743421	0.0293757133043	622.960963608	775.242973865	1838.55858357	440.3546461	-0.0589689204066	-0.000805586344353
520.029221034	889.294154076	1785.32337511	376.0	-6.35676628659	0.0137792132863	0.00262561228779	542.999286422	837.519351681	1671.83454069	291.315902592	-0.98139949216	-0.0134070968874
520.029221034	889.294154076	1785.32337511	376.0	8.82881663099	0.207856500279	0.0396068026446	596.947013641	897.920243348	1942.94630217	448.07904518	1.38604463306	0.0189350359707
520.029221034	889.294154076	1785.32337511	376.0	1.03619851978	0.265599758725	0.0506097101228	649.291525791	822.930189938	1803.8228695	331.601153767	0.241877498296	0.00330433740842
520.029221034	889.294154076	1785.32337511	376.0	-4.3510518005	-0.40057204865	-0.0763285153677	391.27683992	983.332825572	1707.64303025	333.033364761	-0.529988087338	-0.00724027441718
520.029221034	889.294154076	1785.32337511	376.0	10.2483419478	0.184788222616	0.0352111704679	552.732444729	998.796893493	1968.28941946	416.760081244	2.48705074966	0.0339761031374
520.029221034	889.294154076	1785.32337511	376.0	-0.767838668381	-0.0148865226656	-0.00283660873964	532.492761793	848.616208695	1771.61497188	390.506001393	-0.36937234595	-0.00504607029986
520.029221034	889.294154076	1785.32337511	376.0	7.44907269815	0.199577196447	0.0380291913961	620.640481964	837.619249294	1918.31341122	460.053679961	0.735189132555	0.0100435673846
520.029221034	889.294154076	1785.32337511	376.0	-7.48459969247	0.173798867775	0.0331171623046	643.477784108	719.660288287	1651.69906727	288.560994872	-1.24566155916	-0.0170172344147
520.029221034	889.294154076	1785.32337511	376.0	1.0077046506	0.12842694803	0.0244715983289	587.933168703	848.382423523	1803.31416179	366.998569563	0.0437831929727	0.000598131051539
520.029221034	889.294154076	1785.32337511	376.0	12.7118472642	-0.0507875622074	-0.00967750804257	463.801319962	1086.55885098	2012.27095573	461.910784789	3.05261715405	0.0417024201373
520.029221034	889.294154076	1785.32337511	376.0	-1.42616178892	0.0350006349581	0.00666932830757	564.403061036	790.256243836	1759.86177533	405.202470454	-0.569919269241	-0.00778578236668
520.029221034	889.294154076	1785.32337511	376.0	-2.58257542401	-0.383753220095	-0.0731237080974	403.836288295	906.823624156	1739.21605239	428.556139935	-0.71413266735	-0.00975591075615
520.029221034	889.294154076	1785.32337511	376.0	-15.6371689548	-0.161249793722	-0.0307259515477	504.036388443	715.168865741	1506.14934255	286.944088371	-2.67230648028	-0.0365069191295
520.029221034	889.294154076	1785.32337511	376.0	6.82640894002	0.10574847725	0.0201502433785	576.243942065	862.130215575	1907.1968496	468.822691957	0.580759974837	0.00793387943766
520.029221034	889.294154076	1785.32337511	376.0	-1.98374175097	0.195136902703	0.0371830988382	612.091884551	843.320581031	1749.90716993	294.494704346	-0.167871089453	-0.00229332089417
520.029221034	889.294154076	1785.32337511	376.0	-6.40443765941	-0.0234545291653	-0.00446923192937	575.239813142	672.101254963	1670.98345253	423.642384427	-1.64395978402	-0.0224584669949
520.029221034	889.294154076	1785.32337511	376.0	-8.6359270345	-0.302693425222	-0.0576778630376	436.393291214	824.376223727	1631.14415111	370.374636164	-1.56301607961	-0.0213526786832
520.029221034	889.294154076	1785.32337511	376.0	-3.86292558911	0.107126081457	0.0204127441801	576.288110666	851.689326171	1716.3576616	288.380224768	-0.53682058557	-0.00733361455696
520.029221034	889.294154076	1785.32337511	376.0	5.92181772251	0.377340511711	0.0719017743351	645.6366018	911.894782993	1891.04697114	333.515586349	1.80571197936	0.0246681964394
520.029221034	889.294154076	1785.32337511	376.0	2.25321233076	0.112426714088	0.0214227732638	562.869722901	899.335867169	1825.55050154	363.344911471	0.515939225033	0.00704835006876
520.029221034	889.294154076	1785.32337511	376.0	12.2132595946	0.406238327132	0.0774082178224	626.48961641	986.573926086	2003.36955351	390.306011019	3.26639720378	0.0446229126199
520.029221034	889.294154076	1785.32337511	376.0	-0.235605236758	0.0204149230022	0.00389003868183	539.367836321	876.689444824	1781.11705975	365.059778601	-0.140116028697	-0.0019141533975
520.029221034	889.294154076	1785.32337511	376.0	4.24644656072	-0.0211619412188	-0.00403238209199	480.235055809	1040.31752987	1861.13617817	340.583592488	1.79769913004	0.0245587312846
520.029221034	889.294154076	1785.32337511	376.0	3.23256732161	-0.225379242912	-0.0429457398842	442.834517982	960.727256932	1843.03515512	439.473380206	0.306942070719	0.00419319768741
520.029221034	889.294154076	1785.32337511	376.0	-3.07856540155	-0.0474311682793	-0.00903795127272	543.612369066	741.175008248	1730.36102738	445.573650064	-1.07687200963	-0.0147113662517
520.029221034	889.294154076	1785.32337511	376.0	0.329751251204	0.0509508775811	0.00970862758787	576.747025818	770.428918573	1791.21050128	444.034556886	-0.476595839502	-0.00651087212434
520.029221034	889.294154076	1785.32337511	376.0	2.13397495174	0.0601032315625	0.0114525974776	519.168138354	979.024913934	1823.42172874	325.228676454	1.11163881796	0.0151863226497
520.029221034	889.294154076	1785.32337511	376.0	0.244305603626	-0.115587589159	-0.0220250741538	452.45781648	1045.91013691	1789.68502016	291.31706677	1.17590733216	0.0160643078164
520.029221034	889.294154076	1785.32337511	376.0	-6.46093950686	-0.16540308166	-0.0315173554991	471.831032446	879.419724443	1669.97471184	318.723954954	-0.995943216421	-0.0136057816451
520.029221034	889.294154076	1785.32337511	376.0	-9.4279768045	-0.111906487553	-0.0213236447319	506.501168442	782.664150509	1617.00350142	327.838182469	-1.59377924071	-0.0217729404469
520.029221034	889.294154076	1785.32337511	376.0	-0.840463036088	-0.0973686361681	-0.0185534748796	492.216396016	905.880524894	1770.31839207	372.221471157	-0.236764821836	-0.00323449210159
520.029221034	889.294154076	1785.32337511	376.0	6.89962808871	0.272670009024	0.0519569376952	617.597636184	898.784771526	1908.50404817	392.121640464	1.44995688971	0.0198081542311
520.029221034	889.294154076	1785.32337511	376.0	0.766118290619	0.313906063464	0.0598144175808	636.829878717	879.494908443	1799.00106403	282.676276873	0.734551053677	0.0100348504601
520.029221034	889.294154076	1785.32337511	376.0	-6.31418572356	0.192746994825	0.0367277048066	644.826479759	744.638308917	1672.59474144	283.129952764	-1.04139552539	-0.0142267148277
520.029221034	889.294154076	1785.32337511	376.0	-5.61571246603	0.159578132055	0.0304074184556	637.051881878	723.5367774	1685.06474778	324.476088497	-1.02343277917	-0.0139813221198
520.029221034	889.294154076	1785.32337511	376.0	-1.99991041982	-0.0177755326467	-0.00338710606835	561.674688158	721.245981668	1749.6185069	466.697837078	-1.03133401953	-0.0140892625619
520.029221034	889.294154076	1785.32337511	376.0	-3.34478909527	-0.256050772661	-0.0487901624736	453.623822348	814.72464019	1725.60807354	457.259611006	-1.09070562988	-0.014900350135
520.029221034	889.294154076	1785.32337511	376.0	6.99679804999	-0.23859044806	-0.0454631189138	417.363493589	1074.46117255	1910.23884621	418.414180065	1.92307698141	0.0262715434619
520.029221034	889.294154076	1785.32337511	376.0	4.00751409996	0.167762324777	0.031966906398	546.376679333	996.160140207	1856.8704611	314.333641558	1.78495272675	0.0243846000922
520.029221034	889.294154076	1785.32337511	376.0	-4.48560360649	-0.163544256341	-0.0311631586015	477.230132458	852.171656705	1705.24084541	375.839056246	-0.873329138607	-0.0119307259373
520.029221034	889.294154076	1785.32337511	376.0	9.1157300343	0.416633156132	0.0793889398117	603.076181885	1061.47925446	1948.06863422	283.513197881	3.7652426453	0.051437741056
520.029221034	889.294154076	1785.32337511	376.0	-9.15046985172	-0.229638686431	-0.0437573716522	451.871262266	867.665936328	1621.95789791	302.420699321	-1.3854569723	-0.0189270078184
520.029221034	889.294154076	1785.32337511	376.0	-7.9473194201	0.0861191249828	0.0164098942421	587.610551849	769.298569307	1643.43802381	286.528902651	-1.27244728433	-0.017383159622
520.029221034	889.294154076	1785.32337511	376.0	3.2812746097	0.0540369119197	0.0102966676676	504.419594971	1025.9059422	1843.90473772	313.579200552	1.7192705664	0.0234873028197
520.029221034	889.294154076	1785.32337511	376.0	-4.45184724639	-0.130494997815	-0.0248656626935	492.872116912	826.58582249	1705.8435056	386.385566194	-0.933101759519	-0.0127472917967
520.029221034	889.294154076	1785.32337511	376.0	0.304388127072	-0.0665460964103	-0.0126802775172	511.837234615	857.591563873	1790.75768749	421.328889005	-0.307116599531	-0.00419558196081
520.029221034	889.294154076	1785.32337511	376.0	14.163152762	0.413747643343	0.0788391088686	606.277863865	1054.90760382	2038.18145202	376.995984341	4.24251476482	0.0579578519783
520.029221034	889.294154076	1785.32337511	376.0	12.3448882555	0.282983290014	0.0539221208106	605.866675277	937.788571005	2005.71955077	462.064304484	2.32041588255	0.0316996705267
520.029221034	889.294154076	1785.32337511	376.0	-10.3811962537	-0.283629103611	-0.054045179804	471.518083026	695.24802135	1599.98545178	433.2193474	-2.47215655734	-0.0337726305648
520.029221034	889.294154076	1785.32337511	376.0	-5.27343056045	-0.0685121886385	-0.0130549139936	524.842881312	779.442543659	1691.17558664	386.890161673	-1.12148335198	-0.0153208108194
520.029221034	889.294154076	1785.32337511	376.0	-6.63165596319	-0.0678283873219	-0.0129246164866	554.479069184	679.873489465	1666.92687104	432.574312394	-1.73280097097	-0.0236721444122
520.029221034	889.294154076	1785.32337511	376.0	4.83147876936	0.138771972706	0.0264428301651	548.852016519	963.234201138	1871.58089494	359.494677286	1.45554058836	0.0198844342673
520.029221034	889.294154076	1785.32337511	376.0	7.37285489541	0.165891716817	0.0316104643325	554.705839603	972.876181363	1916.95267697	389.370656005	1.88416425414	0.0257399488271
520.029221034	889.294154076	1785.32337511	376.0	3.96145855675	0.300253521715	0.0572129423999	635.500907031	877.2648352	1856.04822072	343.282478488	1.06075407	0.0144911758197
520.029221034	889.294154076	1785.32337511	376.0	-2.62115774663	-0.392810783688	-0.0748496157942	391.461035154	996.957085441	1738.52723316	350.109112566	-0.215067449847	-0.00293807991594
520.029221034	889.294154076	1785.32337511	376.0	-18.206977609	-0.395371120979	-0.0753374849426	435.254388166	693.438350192	1460.26994796	331.577209597	-3.47542374458	-0.047478466456
520.029221034	889.294154076	1785.32337511	376.0	-0.176302101792	-0.0560225145633	-0.0106750218299	518.861619579	838.613755207	1782.17581248	424.70043769	-0.408479843667	-0.00558032573315
520.029221034	889.294154076	1785.32337511	376.0	-5.87926264281	-0.125849321773	-0.023980434789	486.342988138	872.344355831	1680.35952486	321.672180895	-0.922530359796	-0.0126028737677
520.029221034	889.294154076	1785.32337511	376.0	5.8436179377	-0.254514540009	-0.0484974352152	408.845745016	1101.25798311	1889.6508521	379.547123973	2.1317038288	0.0291216370054
520.029221034	889.294154076	1785.32337511	376.0	-7.48185461125	-0.14305911319	-0.027259739556	519.771760595	697.387557551	1651.74807584	434.588757698	-1.88591458644	-0.0257638604705
520.029221034	889.294154076	1785.32337511	376.0	7.21739740953	-0.200419089155	-0.038189613025	427.11487144	1073.00497462	1914.17725814	414.05741208	2.02005977671	0.027596445037
520.029221034	889.294154076	1785.32337511	376.0	8.71942226587	0.383699917224	0.0731135513004	609.170160343	1011.06734516	1940.993259	320.755753492	3.09563138179	0.0422900461993
520.029221034	889.294154076	1785.32337511	376.0	-2.72577974271	-0.0767389205914	-0.0146225077346	527.75481537	758.455920425	1736.65939221	450.448656414	-1.02114913931	-0.013950124854
520.029221034	889.294154076	1785.32337511	376.0	10.5533376392	0.276219470036	0.0526332831623	586.275086498	982.928023108	1973.73457884	404.531469231	2.63659378805	0.0360190408203
520.029221034	889.294154076	1785.32337511	376.0	-2.36703659746	0.0362080411589	0.00689939808668	543.088840123	878.871323516	1743.06411744	321.103953799	-0.323725101371	-0.00442247406245
520.029221034	889.294154076	1785.32337511	376.0	14.5001953618	0.363785917272	0.0693189628947	597.252675116	1034.5011092	2044.19875234	412.444968029	3.86491660635	0.0527994071905
520.029221034	889.294154076	1785.32337511	376.0	5.9255846275	-0.322752250363	-0.0615000477064	401.953266078	1044.07292828	1891.11422258	445.088028216	1.2347925864	0.0168687511804
520.029221034	889.294154076	1785.32337511	376.0	2.05662653705	0.0422869058085	0.00805771833242	502.674759419	1018.29157462	1822.04080941	301.074475374	1.46313665448	0.0199882056623
520.029221034	889.294154076	1785.32337511	376.0	6.16024587598	-0.00823572269305	-0.0015693069156	517.820317412	920.890826851	1895.3036847	456.592540435	0.710187527405	0.00970201540171
520.029221034	889.294154076	1785.32337511	376.0	-8.68160699109	-0.19536378674	-0.0372263313148	503.61531775	688.870725441	1630.32861616	437.842572972	-2.16279387546	-0.0295463644189
520.029221034	889.294154076	1785.32337511	376.0	1.97986689645	0.129575867615	0.0246905235547	536.927533069	987.341508427	1820.67040161	296.401360113	1.35282079931	0.0184811584605
520.029221034	889.294154076	1785.32337511	376.0	7.76328523523	0.00761057692262	0.00145018615141	475.565424941	1100.62116542	1923.92312109	347.736530734	2.96400136824	0.0404918219705
520.029221034	889.294154076	1785.32337511	376.0	-8.58650247179	-0.181276591505	-0.0345420334423	507.430237179	692.3908299	1632.02653938	432.205472298	-2.09840667899	-0.0286667579098
520.029221034	889.294154076	1785.32337511	376.0	4.71312753684	0.058354478799	0.0111193747712	500.433000014	1047.94701426	1869.46794272	321.087928452	2.13869518037	0.0292171472728
520.029221034	889.294154076	1785.32337511	376.0	3.89701190387	0.27473017899	0.0523495005698	601.974631464	933.575032243	1854.89763956	319.347975853	1.46212231576	0.0199743485759
520.029221034	889.294154076	1785.32337511	376.0	-8.5044637739	0.0504673550461	0.00961649295847	584.025996389	730.450610982	1633.49119543	319.014588056	-1.46990077657	-0.0200806117018
520.029221034	889.294154076	1785.32337511	376.0	0.931705595046	0.0725214594391	0.0138188756553	560.766042935	867.863845897	1801.95733289	373.327444053	0.0324554508829	0.000443380476543
520.029221034	889.294154076	1785.32337511	376.0	7.14247732716	-0.0818530638095	-0.0155970014881	467.426042201	1027.48294958	1912.83969239	417.930700618	1.75797664099	0.0240160743304
520.029221034	889.294154076	1785.32337511	376.0	-6.99294879883	-0.416014870168	-0.0792711261752	395.11995188	897.327889312	1660.4766256	368.028784402	-1.1858006668	-0.0161994626611
520.029221034	889.294154076	1785.32337511	376.0	-11.916424049	-0.400749164302	-0.0763622645393	417.067551261	769.115759051	1572.57667109	386.393360774	-2.33827126061	-0.0319435964564
520.029221034	889.294154076	1785.32337511	376.0	-4.95294370216	-0.382800360836	-0.0729421419276	405.35911816	890.282109266	1696.89731344	401.256086013	-0.993944737895	-0.0135784800259
520.029221034	889.294154076	1785.32337511	376.0	-17.3164477309	-0.388636765878	-0.0740542617909	444.727113905	670.391632766	1476.16878603	361.05003936	-3.52508123204	-0.0481568474322
520.029221034	889.294154076	1785.32337511	376.0	11.590003824	0.278425760234	0.053053689069	552.685702583	1098.59108736	1992.24242256	340.965632615	4.08384699236	0.0557902594585
520.029221034	889.294154076	1785.32337511	376.0	3.03914534459	0.0510141387068	0.00972068191822	551.393126619	875.462054041	1839.58194735	412.726766691	0.227953232999	0.0031141152049
520.029221034	889.294154076	1785.32337511	376.0	5.61216275773	0.118664266342	0.022611331239	589.161823968	839.73904904	1885.51862867	456.617755664	0.362192299006	0.00494798222686
520.029221034	889.294154076	1785.32337511	376.0	11.4948980299	0.13857550744	0.0264053939482	532.91646009	1019.46169557	1990.54447658	438.166320921	2.68344506719	0.0366590856174
520.029221034	889.294154076	1785.32337511	376.0	-4.61651445888	0.0713214861377	0.0135902222061	578.078365935	790.123287768	1702.90366336	334.702009657	-0.837821914866	-0.0114456545747
520.029221034	889.294154076	1785.32337511	376.0	6.94169392469	0.270595039477	0.0515615547783	584.084151672	980.67199595	1909.25505938	344.498911754	2.24513633342	0.0306712613856
520.029221034	889.294154076	1785.32337511	376.0	12.7461066417	0.162043726579	0.0308772344853	531.857351851	1049.00669167	2012.8825964	432.018552879	3.22347544526	0.0440365497987
520.029221034	889.294154076	1785.32337511	376.0	-11.8215047069	-0.183753920259	-0.0350140854153	497.565637494	717.695049845	1574.27128829	359.010600948	-2.25319916371	-0.0307814093403
520.029221034	889.294154076	1785.32337511	376.0	-22.9791102876	-0.560022857383	-0.10671167252	395.40795679	668.149464175	1375.07194775	311.514526788	-4.52131909778	-0.0617666543413
520.029221034	889.294154076	1785.32337511	376.0	7.93559545438	0.177869252651	0.0338927691789	544.811421157	1015.68224825	1926.99941571	366.505746307	2.44613201104	0.033417103976
520.029221034	889.294154076	1785.32337511	376.0	3.41343362736	-0.18912953997	-0.0360384031955	436.217618042	1037.04988778	1846.26420355	372.996697726	1.25640613959	0.0171640183003
520.029221034	889.294154076	1785.32337511	376.0	13.6132539698	0.410878530667	0.0782924029473	646.228914874	941.991523107	2028.36398035	440.143542365	2.93296786619	0.0400678670244
520.029221034	889.294154076	1785.32337511	376.0	4.09591516875	0.0693521226275	0.0132149623909	542.978766795	917.511919183	1858.44870604	397.958020064	0.732344440339	0.0100047054691
520.029221034	889.294154076	1785.32337511	376.0	-6.35642880261	0.0107014783548	0.00203915364992	587.464293671	677.203477782	1671.84056587	407.172794421	-1.53219589379	-0.0209316378934
520.029221034	889.294154076	1785.32337511	376.0	-4.23372959798	0.130863112153	0.0249358064316	608.666085344	773.954289379	1709.73761096	327.117236235	-0.77775936542	-0.0106251279429
520.029221034	889.294154076	1785.32337511	376.0	-6.48739840868	-0.322991592681	-0.0615456540932	442.506454215	762.26165086	1669.50233488	464.734229809	-1.78651658361	-0.024405964257
520.029221034	889.294154076	1785.32337511	376.0	-7.33967232133	0.0719747201336	0.0137146951474	600.873900063	710.224997342	1654.2864895	343.187592096	-1.37386885828	-0.0187687002497
520.029221034	889.294154076	1785.32337511	376.0	6.23903806279	0.00232779070795	0.000443557680631	477.962534687	1080.60787255	1896.71038003	338.139972786	2.54497587485	0.0347674299843
520.029221034	889.294154076	1785.32337511	376.0	9.22897729406	0.409392938406	0.0780093251535	635.618074699	962.76720477	1950.09046402	351.705184555	2.73880689015	0.0374153946742
520.029221034	889.294154076	1785.32337511	376.0	-6.22742033345	-0.17718638705	-0.0337626499715	485.578885023	780.331298484	1674.14378423	408.233600723	-1.38041670541	-0.0188581517132
520.029221034	889.294154076	1785.32337511	376.0	-2.22006526211	-0.245667954987	-0.0468117292277	421.624026039	1030.75166552	1745.68803104	293.312339482	0.443569199527	0.00605968851813
520.029221034	889.294154076	1785.32337511	376.0	-10.0055768979	-0.304214408972	-0.0579676846364	427.550310571	879.17039409	1606.69147194	299.970767276	-1.50106879115	-0.0205064042506
520.029221034	889.294154076	1785.32337511	376.0	13.0652973699	0.459282981071	0.087515811942	640.619410452	994.805453681	2018.58118308	383.15631895	3.6163913422	0.0494042533087
520.029221034	889.294154076	1785.32337511	376.0	-4.5852219642	0.0292991302034	0.00558291352961	556.785761262	806.595302075	1703.46233558	340.081272246	-0.831120792906	-0.0113541091927
520.029221034	889.294154076	1785.32337511	376.0	9.06293080834	0.0810356973758	0.0154412533109	535.128271361	954.625797048	1947.1259973	457.371928892	1.55756439139	0.0212782020682
520.029221034	889.294154076	1785.32337511	376.0	2.43115028849	-0.288803092618	-0.0550310770995	416.433097075	1007.68371073	1828.72726949	404.610461691	0.589519845062	0.00805354979593
520.029221034	889.294154076	1785.32337511	376.0	-0.505144786106	-0.252485399592	-0.0481107849832	417.139341247	1047.98002272	1776.30490717	311.185543198	0.823074932672	0.0112441930693
520.029221034	889.294154076	1785.32337511	376.0	10.2254816017	0.304216471125	0.0579680775773	613.479165893	934.875710078	1967.88128836	419.526412393	2.19709573276	0.0300149690268
520.029221034	889.294154076	1785.32337511	376.0	-2.19573537952	-0.0173409378821	-0.00330429456595	554.542387018	745.533052521	1746.12239812	446.046958586	-0.922838295788	-0.0126070805435
520.029221034	889.294154076	1785.32337511	376.0	-12.6058180496	-0.125860148945	-0.0239824978935	515.06989826	725.507935745	1560.26875885	319.690924842	-2.20579819185	-0.0301338550799
520.029221034	889.294154076	1785.32337511	376.0	-7.23860638139	-0.0947807851854	-0.0180603630308	508.689706284	804.912334355	1656.09084335	342.488802711	-1.25237426918	-0.0171089381036
520.029221034	889.294154076	1785.32337511	376.0	-2.43392149519	0.0457701848799	0.00872145291157	592.378010183	708.75753589	1741.87000572	440.734459652	-0.976861549354	-0.0133451031333
520.029221034	889.294154076	1785.32337511	376.0	-11.2409006034	-0.140441826504	-0.0267610187697	495.498912826	783.225528688	1584.63694906	305.91250755	-1.83507710919	-0.0250693594151
520.029221034	889.294154076	1785.32337511	376.0	9.56408643624	0.119446296649	0.0227603461602	542.992179132	966.869008239	1956.07324587	446.212058501	1.85637858327	0.0253603631594
520.029221034	889.294154076	1785.32337511	376.0	-19.3074565839	-0.4896295235	-0.0932983085938	397.064289774	737.890361482	1440.62283958	305.668188323	-3.47029249765	-0.0474083674542
520.029221034	889.294154076	1785.32337511	376.0	4.30345179735	-0.169905011532	-0.0323751927463	455.875729981	972.008408318	1862.15390598	434.269767686	0.644153216413	0.00879990732804
520.029221034	889.294154076	1785.32337511	376.0	9.35363966271	-0.150720144189	-0.0287195396701	434.689824952	1102.03273271	1952.31609043	415.59353277	2.71488014286	0.0370885265418
520.029221034	889.294154076	1785.32337511	376.0	6.08963104074	-0.267431624358	-0.0509587698854	411.105125061	1069.11016206	1894.04298154	413.827694417	1.70472710656	0.0232886216743
520.029221034	889.294154076	1785.32337511	376.0	-12.903441955	-0.364108649755	-0.0693804591759	439.175978885	718.748717284	1554.95520969	397.030513526	-2.70337945704	-0.0369314133475
520.029221034	889.294154076	1785.32337511	376.0	6.19861014805	-0.0694748181515	-0.0132383418734	487.071808081	962.939581668	1895.98861102	445.977221266	0.968713866432	0.0132337959895
520.029221034	889.294154076	1785.32337511	376.0	-4.20308065817	0.17844883443	0.0340032077801	649.426422045	717.549156671	1710.28479364	343.309214929	-0.857675494626	-0.0117168783419
520.029221034	889.294154076	1785.32337511	376.0	0.601279697589	0.0687882748131	0.0131075218775	593.656410233	738.623560836	1796.0581621	463.778191032	-0.557711327981	-0.00761900721286
520.029221034	889.294154076	1785.32337511	376.0	3.48006035837	0.00980130268237	0.00186762627332	523.293017486	919.641079693	1847.45370616	404.519608977	0.529096585107	0.00722809542496
520.029221034	889.294154076	1785.32337511	376.0	5.44791150647	0.1329151839	0.0253268262005	523.983797766	1039.50377234	1882.58621269	319.098642583	2.32168029987	0.0317169439873
520.029221034	889.294154076	1785.32337511	376.0	-12.9780526921	-0.431978098561	-0.0823128998783	394.967682488	848.758090747	1553.62316676	309.897393529	-2.05709172577	-0.0281023459804
520.029221034	889.294154076	1785.32337511	376.0	-1.58254586085	0.168368959638	0.032082499931	601.629051936	846.301705909	1757.06981393	309.139056089	-0.159849587174	-0.0021837375297
520.029221034	889.294154076	1785.32337511	376.0	-9.05497667794	-0.299617182926	-0.0570916888198	449.513899052	760.68444395	1623.66275987	413.464416866	-1.95699204876	-0.0267348640541
520.029221034	889.294154076	1785.32337511	376.0	-10.5730750447	-0.444214991664	-0.084644624936	412.467219408	735.036793631	1596.55979487	449.05578183	-2.55247434219	-0.0348698680626
520.029221034	889.294154076	1785.32337511	376.0	2.89315557793	0.111652392454	0.0212752272206	584.561726652	842.961294329	1836.97555792	409.45253694	0.143054476933	0.00195429613297
520.029221034	889.294154076	1785.32337511	376.0	-0.021393079185	-0.179176832011	-0.0341419268314	433.778345871	1057.06094112	1784.94143947	294.102152475	1.1316223529	0.0154593217609
520.029221034	889.294154076	1785.32337511	376.0	-13.3949003318	-0.406769560027	-0.0775094436026	415.582728352	766.088141611	1546.18108841	364.510218452	-2.51106552216	-0.0343041738001
520.029221034	889.294154076	1785.32337511	376.0	-3.77444983435	-0.30437152865	-0.0579976235994	436.702082433	826.263852952	1717.93723994	454.97130455	-1.13582522719	-0.0155167380763
520.029221034	889.294154076	1785.32337511	376.0	19.3565406495	0.420683033803	0.0801606390631	604.906341677	1070.73617425	2130.90021994	455.257704014	4.8997710116	0.0669367624535
520.029221034	889.294154076	1785.32337511	376.0	6.3137259563	0.229117161731	0.0436579957566	597.85969534	910.710379808	1898.04380045	389.473725301	1.36259369734	0.0186146679965
520.029221034	889.294154076	1785.32337511	376.0	-4.99351803115	-0.174590217987	-0.0332679531225	480.302720707	812.108931136	1696.17293046	403.761278617	-1.10824409787	-0.0151399466922
520.029221034	889.294154076	1785.32337511	376.0	4.71156047053	0.154302774279	0.0294022054647	587.456694067	874.996493952	1869.43996552	406.986777503	0.664490766699	0.00907774271447
520.029221034	889.294154076	1785.32337511	376.0	-16.8863375495	-0.482295647631	-0.0919008474906	398.736260203	742.988636489	1483.84764364	342.122746947	-3.14689799442	-0.0429904097598
520.029221034	889.294154076	1785.32337511	376.0	14.1353292815	0.414873012468	0.079053546583	639.064717968	962.736013676	2037.68471292	435.883981278	3.20688293442	0.0438098761533
520.029221034	889.294154076	1785.32337511	376.0	-1.66744782001	-0.286544871098	-0.0546007757428	438.380574507	853.790144877	1755.55403941	463.383320027	-0.792493127016	-0.010826408839
520.029221034	889.294154076	1785.32337511	376.0	-16.3914482764	-0.491804154853	-0.093712681946	399.393744034	729.538044897	1492.68301751	363.751228581	-3.20600145583	-0.0437978340961
520.029221034	889.294154076	1785.32337511	376.0	-3.30097846758	-0.143945638925	-0.0274286659538	496.166508979	787.95884112	1726.39023492	442.264884821	-1.03927560597	-0.01419775418
520.029221034	889.294154076	1785.32337511	376.0	-3.04839820284	-0.145417074577	-0.0277090462228	477.830624128	893.209108536	1730.89960943	359.859876765	-0.572606723288	-0.00782249621978
520.029221034	889.294154076	1785.32337511	376.0	-2.8575180221	0.0902788462611	0.0172025240589	596.80328069	755.25404696	1734.30743791	382.250110264	-0.739881271844	-0.0101076676481
520.029221034	889.294154076	1785.32337511	376.0	3.53396923516	-0.237153657397	-0.0451893402053	426.351464388	1025.1617872	1848.41615393	396.902902345	1.01080661403	0.0138088335249
520.029221034	889.294154076	1785.32337511	376.0	8.49958483461	0.224591565972	0.0427956490038	604.597275329	892.950895148	1937.06844995	439.520279473	1.37127828054	0.0187333098435
520.029221034	889.294154076	1785.32337511	376.0	9.81359516107	0.071338942673	0.0135935485276	525.269686182	976.84271462	1960.52778346	458.415382657	1.83195590403	0.0250267200005
520.029221034	889.294154076	1785.32337511	376.0	-2.22850438199	-0.106527714713	-0.0202987261267	487.637304519	911.057960465	1745.53736546	346.842100479	-0.360264330879	-0.00492164386446
520.029221034	889.294154076	1785.32337511	376.0	-8.47796566203	-0.144388165724	-0.0275129888957	494.589668959	786.933654591	1633.96427241	352.440948863	-1.51384318015	-0.0206809177616
520.029221034	889.294154076	1785.32337511	376.0	-3.08814751482	-0.178843871303	-0.0340784815745	452.423785432	967.977352525	1730.18995567	309.788817713	-0.142800464154	-0.00195082601303
520.029221034	889.294154076	1785.32337511	376.0	10.0069970347	0.084170183565	0.0160385258317	525.181590657	989.916435836	1963.98063232	448.882605825	2.03928309906	0.0278590587304
520.029221034	889.294154076	1785.32337511	376.0	-5.12437554884	0.152741316118	0.0291046715163	612.914383286	791.675922431	1693.83670061	289.246394891	-0.83900783772	-0.0114618557066
520.029221034	889.294154076	1785.32337511	376.0	8.5939153144	0.210224183664	0.0400579618262	593.445384988	908.030424156	1938.75255406	437.276744911	1.47182134492	0.0201068489743
520.029221034	889.294154076	1785.32337511	376.0	-2.32944891209	0.041643475349	0.00793511344303	568.06598534	785.101278758	1743.73517917	390.567915073	-0.659869463005	-0.00901461015034
520.029221034	889.294154076	1785.32337511	376.0	18.7705956197	0.558933147041	0.106504029543	641.496608204	1093.42810883	2120.43920636	385.514489326	5.6198300114	0.0767736340355
520.029221034	889.294154076	1785.32337511	376.0	17.1067304967	0.258169382222	0.0491938609417	550.598459481	1088.26429668	2090.73383339	451.871077221	4.38647986071	0.0599245882611
520.029221034	889.294154076	1785.32337511	376.0	7.13854145804	0.0723494530517	0.013786100048	541.042654621	927.941432016	1912.7694244	443.785337765	1.10004029909	0.0150278729383
520.029221034	889.294154076	1785.32337511	376.0	-15.3552556181	-0.402303019102	-0.0766583496764	434.230788093	693.422287134	1511.18240725	383.529332026	-3.19371081297	-0.043629929139
520.029221034	889.294154076	1785.32337511	376.0	10.2284643873	0.28401661879	0.0541190203487	592.559584542	972.012969545	1967.93454073	403.361986644	2.51542835856	0.0343637753901
520.029221034	889.294154076	1785.32337511	376.0	3.4416568781	-0.304186914206	-0.0579624455423	418.773150783	975.009126598	1846.76807985	452.985802465	0.287832986664	0.00393214462656
520.029221034	889.294154076	1785.32337511	376.0	-0.91647037069	-0.167080972788	-0.0318370756074	455.444117651	971.951356777	1768.96141536	341.565940929	0.163535607294	0.00223409299582
520.029221034	889.294154076	1785.32337511	376.0	16.2062133401	0.369484466194	0.0704048144425	599.921363432	1032.82794845	2074.65669009	441.907378208	4.00507562664	0.0547141479049
520.029221034	889.294154076	1785.32337511	376.0	15.9838173393	0.421427331843	0.0803024641469	624.58852668	1007.90973684	2070.6862023	438.187938785	3.88078041756	0.053016125923
520.029221034	889.294154076	1785.32337511	376.0	-4.36790840681	-0.0883587946256	-0.0168366605613	518.902534733	774.741500825	1707.34208532	413.698049763	-1.09472156149	-0.0149552125887
520.029221034	889.294154076	1785.32337511	376.0	9.78696664803	-0.297815583265	-0.0567483962015	397.76605198	1110.30306746	1960.05237839	451.98325895	2.48292850931	0.0339197883785
520.029221034	889.294154076	1785.32337511	376.0	-0.096265749313	-0.310058121026	-0.0590811968418	425.70699212	902.309806711	1783.60472019	455.587921353	-0.454443937161	-0.00620825050766
520.029221034	889.294154076	1785.32337511	376.0	5.71142841494	0.20414933878	0.038900407542	578.254865841	939.020810069	1887.29084165	370.015165745	1.49683649166	0.0204485859517
520.029221034	889.294154076	1785.32337511	376.0	-1.5795870172	-0.350704093341	-0.0668262372983	403.536099773	988.457467461	1757.12263886	365.129071628	-0.113905504309	-0.00155608612445
520.029221034	889.294154076	1785.32337511	376.0	3.97907071236	0.0819239350236	0.0156105059115	513.314326761	1023.2458734	1856.36265465	319.802454486	1.8420413431	0.0251644992227
520.029221034	889.294154076	1785.32337511	376.0	4.32569891634	-0.363705997331	-0.0693037342475	391.666721425	1045.6738467	1862.551089	425.210520876	1.02889098048	0.0140558877114
520.029221034	889.294154076	1785.32337511	376.0	4.12999204538	0.101905659975	0.019417999233	511.639659069	1050.87764232	1859.05708849	296.539787094	2.21103264174	0.0302053639582
520.029221034	889.294154076	1785.32337511	376.0	-5.8508734082	-0.357129054302	-0.0680505057741	405.50693342	958.546730749	1680.86636451	316.812700336	-0.810151354877	-0.0110676414601
520.029221034	889.294154076	1785.32337511	376.0	1.09842803179	-0.173823888209	-0.0331219299179	465.180273998	922.918774518	1804.93386752	416.834819004	-0.0832402476054	-0.00113716185253
520.029221034	889.294154076	1785.32337511	376.0	-0.369721204404	-0.210882675645	-0.0401834366702	457.059984202	893.599099524	1778.72265603	428.063572298	-0.3947354354	-0.0053925605929
520.029221034	889.294154076	1785.32337511	376.0	-3.33641286243	-0.247505599134	-0.0471618900789	455.457182415	819.781050416	1725.75761639	450.519383555	-1.04667513573	-0.0142988406521
520.029221034	889.294154076	1785.32337511	376.0	3.20389111862	0.262942008292	0.0501032790191	630.537412331	860.642472736	1842.52319216	351.343307097	0.735594010341	0.0100490985019
520.029221034	889.294154076	1785.32337511	376.0	-1.26969397637	0.135874663493	0.0258907514279	642.399628594	686.322013085	1762.65523176	433.933590079	-0.767261578854	-0.0104817155581
520.029221034	889.294154076	1785.32337511	376.0	-11.9559038515	-0.470445346221	-0.0896427870086	405.198618129	733.965812278	1571.87182894	432.707398537	-2.72659639214	-0.0372485845921
520.029221034	889.294154076	1785.32337511	376.0	-0.563005797818	0.00816078562589	0.00155502774884	544.658868078	832.286415139	1775.271901	398.326617782	-0.378765475223	-0.00517439173801
520.029221034	889.294154076	1785.32337511	376.0	3.94969997819	0.144118025805	0.0274615140634	618.105501327	776.704378284	1855.83829207	461.028412457	0.00135483607029	1.85086894849e-05
520.029221034	889.294154076	1785.32337511	376.0	-9.23551810617	-0.0355190599597	-0.00676811355939	554.809554034	712.174930035	1620.43951155	353.455027479	-1.74629625075	-0.0238565061578
520.029221034	889.294154076	1785.32337511	376.0	12.1258864987	0.433915938222	0.0826821528624	617.083116828	1038.24683769	2001.80966121	346.479706692	3.91467997346	0.0534792346102
520.029221034	889.294154076	1785.32337511	376.0	-11.5101147329	-0.375817092989	-0.0716114887555	433.209087539	729.818581341	1579.83060628	416.802937402	-2.52557936193	-0.0345024502995
520.029221034	889.294154076	1785.32337511	376.0	-9.45731823345	-0.17741833772	-0.0338068478888	470.429858149	853.85282156	1616.47966203	292.19698232	-1.43083465412	-0.0195469215044
520.029221034	889.294154076	1785.32337511	376.0	-10.0322132897	-0.26761540243	-0.0509937885729	464.187141361	740.283132623	1606.21592621	401.745652224	-2.10992659005	-0.0288241337439
520.029221034	889.294154076	1785.32337511	376.0	-5.22855604626	-0.163760706264	-0.0312044028705	461.356374084	944.548051926	1691.97674184	286.072315825	-0.573157311762	-0.00783001792024
520.029221034	889.294154076	1785.32337511	376.0	-9.3030761233	-0.101085201024	-0.0192616617806	516.020775019	759.958672607	1619.23338248	343.253934851	-1.65525827734	-0.0226128179965
520.029221034	889.294154076	1785.32337511	376.0	-7.02365890838	-0.0259217952917	-0.00493936648088	552.297014211	735.478504832	1659.92835083	372.152831787	-1.4072259137	-0.0192243977281
520.029221034	889.294154076	1785.32337511	376.0	-6.27934637464	0.0264420955115	0.00503850905325	558.850736558	789.087396694	1673.21673648	325.278603227	-1.07017660372	-0.014619898958
520.029221034	889.294154076	1785.32337511	376.0	-12.0108045149	-0.501132693044	-0.0954902235221	398.391294656	727.239090969	1570.89167457	445.261288943	-2.84996281364	-0.0389339182191
520.029221034	889.294154076	1785.32337511	376.0	3.24938242793	0.233164650765	0.0444292398561	602.349532431	900.232426231	1843.33535914	340.75340048	0.973623999166	0.0133008743055
520.029221034	889.294154076	1785.32337511	376.0	6.19435229965	0.386714915287	0.0736880555043	631.978600326	950.213973663	1895.91259465	313.720020663	2.21146160989	0.0302112241788
520.029221034	889.294154076	1785.32337511	376.0	-8.97495824884	-0.132462928786	-0.02524064954	532.496429089	670.69037819	1625.09134759	421.904540309	-2.14218684716	-0.0292648476388
520.029221034	889.294154076	1785.32337511	376.0	-5.24074669435	-0.0366206413432	-0.00697801854863	517.991917856	873.559357983	1691.75909935	300.207823507	-0.797216660504	-0.010890937985
520.029221034	889.294154076	1785.32337511	376.0	-7.09074549555	-0.208428469527	-0.0397157906873	454.111720196	907.453155249	1658.73063831	297.165762863	-1.02914894377	-0.0140594118001
520.029221034	889.294154076	1785.32337511	376.0	16.8015933217	0.35463836228	0.0675759074466	581.55079398	1080.06534946	2085.28614807	423.670004634	4.58369887376	0.0626188370732
520.029221034	889.294154076	1785.32337511	376.0	0.20980500393	0.224775296811	0.0428306586911	606.708947182	880.221563101	1789.06907289	302.138562604	0.436323045351	0.00596069734086
520.029221034	889.294154076	1785.32337511	376.0	16.3346927154	0.453422092008	0.0863990266783	625.029822195	1036.72412637	2076.95046241	415.196513841	4.3599082155	0.0595615876435
520.029221034	889.294154076	1785.32337511	376.0	4.19948069381	-0.321907410693	-0.0613390645375	406.664519905	1017.096801	1860.29768557	436.536364668	0.769671721063	0.0105146409981
520.029221034	889.294154076	1785.32337511	376.0	0.279543406127	-0.0517450810294	-0.00985996208639	527.683275328	802.347106914	1790.31412888	460.283746641	-0.526688370324	-0.00719519631591
520.029221034	889.294154076	1785.32337511	376.0	8.65750719651	0.0747852411957	0.0142502365083	526.328171289	976.114256152	1939.88787479	437.44544735	1.74452744147	0.0238323420966
520.029221034	889.294154076	1785.32337511	376.0	-14.6770113125	-0.299403196977	-0.0570509140581	440.848400762	792.811591225	1523.29126138	289.631269392	-2.38182012491	-0.0325385262966
520.029221034	889.294154076	1785.32337511	376.0	1.95628867346	-0.258171839126	-0.0491943291018	439.52083428	922.180190303	1820.24945408	458.548429499	-0.142686530763	-0.00194926954594
520.029221034	889.294154076	1785.32337511	376.0	9.46300767663	0.136127670231	0.0259389615531	553.966145501	949.663557892	1954.26866315	450.638959756	1.71517636585	0.0234313711181
520.029221034	889.294154076	1785.32337511	376.0	-9.20919307323	-0.242571324469	-0.0462216700588	449.118491991	858.871338252	1620.90949851	312.919668271	-1.42608998203	-0.0194821035797
520.029221034	889.294154076	1785.32337511	376.0	4.81272635415	-0.217092712171	-0.041366751557	436.649297717	1001.36617847	1871.24610369	433.230627508	0.89181884937	0.0121833176143
520.029221034	889.294154076	1785.32337511	376.0	-0.264343429771	0.1548896994	0.0295140433308	613.472076306	805.710345845	1780.60399007	361.421567917	-0.252197823517	-0.00344532545788
520.029221034	889.294154076	1785.32337511	376.0	-4.83371006769	-0.23920074063	-0.0455794094188	459.60849976	809.490135459	1699.02601939	429.927384167	-1.20897812704	-0.0165160946317
520.029221034	889.294154076	1785.32337511	376.0	9.82067123666	0.400416203092	0.0762988191867	609.906259744	1025.59174901	1960.65411429	325.156105539	3.42353177168	0.0467695597224
520.029221034	889.294154076	1785.32337511	376.0	-10.1227504401	-0.222051185651	-0.0423115826318	461.279620036	821.399570171	1604.5995453	321.920355091	-1.64393779909	-0.0224581666542
520.029221034	889.294154076	1785.32337511	376.0	1.61490603437	-0.191436757439	-0.0364780406705	456.775722006	938.94531273	1814.15467003	418.433635292	0.0501191308621	0.000684687580083
520.029221034	889.294154076	1785.32337511	376.0	12.3476331712	0.128142334345	0.0244173655383	524.011184405	1041.13575955	2005.76855639	440.62161243	2.98410182716	0.0407664184038
520.029221034	889.294154076	1785.32337511	376.0	-7.63852938657	-0.284368737221	-0.0541861160863	431.105036416	905.187862833	1648.95092446	312.658025209	-1.13339356529	-0.0154835186515
520.029221034	889.294154076	1785.32337511	376.0	-11.8545077512	-0.423825389558	-0.0807594111201	405.727099022	795.207630541	1573.68207722	372.74734766	-2.20348290286	-0.030102225449
520.029221034	889.294154076	1785.32337511	376.0	1.84296464987	0.184120130949	0.0350838664156	621.501519014	818.656991307	1818.2262538	378.067743478	0.080477529515	0.00109941980212
520.029221034	889.294154076	1785.32337511	376.0	-1.66719367467	0.193990770071	0.0369647046628	610.079178187	847.324445292	1755.55857673	298.154953248	-0.105210565538	-0.00143730280789
520.029221034	889.294154076	1785.32337511	376.0	-1.08738820512	0.149395701385	0.028467168709	587.608047743	864.355435751	1765.90997931	313.946495812	-0.0253170340107	-0.000345861120365
520.029221034	889.294154076	1785.32337511	376.0	-16.2915935296	-0.420444807646	-0.0801152453593	411.640100436	762.106331857	1494.46574765	320.719315356	-2.8684237282	-0.0391861165055
520.029221034	889.294154076	1785.32337511	376.0	-10.9144136808	-0.36971495299	-0.0704487334204	428.472452631	758.501132257	1590.46579641	403.492211522	-2.26272558222	-0.0309115516697
520.029221034	889.294154076	1785.32337511	376.0	-0.416797865662	0.136675517241	0.0260433531328	588.235524553	853.159456409	1777.88218539	336.487204426	-0.0544965757458	-0.000744488739697
520.029221034	889.294154076	1785.32337511	376.0	6.41008815818	0.269251728244	0.0513055884611	578.516611455	994.7645526	1899.76417736	326.483013308	2.32871350337	0.0318130260023
520.029221034	889.294154076	1785.32337511	376.0	6.50146581686	0.164291741909	0.0313055910649	565.280413649	940.77504884	1901.39556406	395.340101574	1.46502574188	0.0200140128672
520.029221034	889.294154076	1785.32337511	376.0	-2.94065389625	-0.169864734895	-0.0323675180821	484.609985938	800.829290895	1732.82319372	447.383916887	-0.988505306653	-0.0135041708559
520.029221034	889.294154076	1785.32337511	376.0	-1.24824638267	-0.0300470468516	-0.00572542813484	502.513021529	942.12425029	1763.03814066	318.400868842	0.153306336881	0.00209434886449
520.029221034	889.294154076	1785.32337511	376.0	-8.76410109176	-0.243846115018	-0.0464645798434	483.719386989	699.287977167	1628.8558297	445.848465545	-2.21883869099	-0.0303120039752
520.029221034	889.294154076	1785.32337511	376.0	-15.6380602345	-0.174758453311	-0.0333000101584	498.82769606	717.124079785	1506.13343033	290.181654485	-2.68170784289	-0.036635353045
520.029221034	889.294154076	1785.32337511	376.0	-2.26749873251	-0.0945955292429	-0.0180250627368	505.815285202	829.085139468	1744.84119021	409.940765539	-0.678611403883	-0.00927064759402
520.029221034	889.294154076	1785.32337511	376.0	0.488790927259	0.157735840388	0.0300563720252	635.833480505	735.440806418	1794.04987379	422.775586866	-0.393359702551	-0.00537376642829
520.029221034	889.294154076	1785.32337511	376.0	-0.767659486504	0.00341707728862	0.000651119910179	549.338780088	800.659469562	1771.61817086	421.619921206	-0.522625499951	-0.00713969262228
520.029221034	889.294154076	1785.32337511	376.0	-10.7340460225	-0.201213439906	-0.0383409755919	464.544155705	839.266033215	1593.68594238	289.875753456	-1.64477431126	-0.0224695944161
520.029221034	889.294154076	1785.32337511	376.0	9.5506879526	0.28225259032	0.053782886875	586.023064439	988.144627468	1955.83403961	381.666347704	2.62191818383	0.0358185544239
520.029221034	889.294154076	1785.32337511	376.0	-7.80671975879	0.0258742130836	0.00493029974916	564.929962887	761.644174907	1645.94818243	319.374044633	-1.32404780534	-0.0180880847724
520.029221034	889.294154076	1785.32337511	376.0	1.85258456928	-0.185997353295	-0.0354415688444	464.290529788	904.035260251	1818.39800047	450.072210431	-0.143404279929	-0.00195907486242
520.029221034	889.294154076	1785.32337511	376.0	-9.33517685097	-0.107063711859	-0.0204008597293	503.749140686	802.884410857	1618.66028068	312.026729139	-1.50886891369	-0.0206129633017
520.029221034	889.294154076	1785.32337511	376.0	1.47648237707	-0.324306530644	-0.0617962139184	393.20787301	1090.78235028	1811.68336012	327.693136824	1.40003326124	0.0191261374487
520.029221034	889.294154076	1785.32337511	376.0	8.7762837226	0.377839044139	0.0719967690814	618.490974245	980.387363436	1942.00841988	343.130082194	2.76774490753	0.0378107227805
520.029221034	889.294154076	1785.32337511	376.0	1.19081495538	0.0686401705129	0.0130793007837	590.138168913	750.716907396	1806.58327286	465.728196554	-0.461074065207	-0.00629882602742
520.029221034	889.294154076	1785.32337511	376.0	-3.80028867995	-0.378332014256	-0.0720907039359	404.763133535	910.264401224	1717.47593299	402.448398227	-0.795495707018	-0.0108674276915
520.029221034	889.294154076	1785.32337511	376.0	-10.7845443183	-0.0823325495266	-0.0156883669067	533.42796077	720.52773626	1592.7843845	338.828687467	-1.95461389258	-0.0267023755817
520.029221034	889.294154076	1785.32337511	376.0	-10.2929344761	-0.27318667604	-0.0520553879649	478.265717628	684.63944102	1601.56120992	438.656051275	-2.51388924525	-0.0343427492521
520.029221034	889.294154076	1785.32337511	376.0	-17.6752911838	-0.452460115306	-0.086215723191	426.269055522	669.5308231	1469.76226999	373.962391364	-3.70910437582	-0.0506708248062
520.029221034	889.294154076	1785.32337511	376.0	-17.6319629396	-0.537491500602	-0.102418349962	400.587494419	676.776314828	1470.53581926	393.172010011	-3.83740559487	-0.0524235737005
520.029221034	889.294154076	1785.32337511	376.0	4.72358654286	0.0866504049468	0.0165111289914	511.491133657	1035.94456905	1869.6546698	322.218967098	2.07845594372	0.0283942068814
520.029221034	889.294154076	1785.32337511	376.0	4.87892014879	0.0809304050245	0.0154211899818	551.210036554	905.474559021	1872.42787698	415.743281405	0.723910711955	0.00988949060047
520.029221034	889.294154076	1785.32337511	376.0	-3.90505010034	-0.0328804297526	-0.00626532579127	545.564843802	753.71174379	1715.60560286	416.329015267	-1.05395982719	-0.014398358295
520.029221034	889.294154076	1785.32337511	376.0	7.58502848914	-0.0745742748214	-0.014210037123	457.112263767	1084.62497047	1920.74066174	379.003427498	2.5304402441	0.0345688557938
520.029221034	889.294154076	1785.32337511	376.0	-13.4652498208	-0.347145056463	-0.0661480671614	422.235323141	821.439526195	1544.92512254	301.250273207	-2.15667298438	-0.0294627456882
520.029221034	889.294154076	1785.32337511	376.0	-8.5050546854	-0.18874463715	-0.0359650604325	508.768748383	680.55975279	1633.48064575	444.152144572	-2.1856069249	-0.0298580180998
520.029221034	889.294154076	1785.32337511	376.0	8.4176738059	-0.277050952959	-0.0527917212193	407.849273092	1076.39449994	1935.60607321	451.362300174	1.96524338207	0.0268475871868
520.029221034	889.294154076	1785.32337511	376.0	-2.50972891958	-0.251233418669	-0.0478722215451	450.451623619	844.677752671	1740.51659806	445.387221767	-0.852459524945	-0.0116456219255
520.029221034	889.294154076	1785.32337511	376.0	-2.95013576889	-0.0703624604665	-0.013407481034	533.887188348	744.354990622	1732.65391163	454.411732661	-1.0993610294	-0.0150185932978
520.029221034	889.294154076	1785.32337511	376.0	8.01052378799	-0.210671067997	-0.0401431150909	418.488344045	1109.17419063	1928.33712877	400.674594094	2.54042397279	0.03470524553
520.029221034	889.294154076	1785.32337511	376.0	6.24065502208	-0.0728321952961	-0.0138780859939	489.024510304	952.219137074	1896.73924798	455.495600602	0.847730745896	0.0115810211188
520.029221034	889.294154076	1785.32337511	376.0	4.68946857848	-0.318324643248	-0.0606563725702	394.587879471	1094.94240947	1869.04555381	379.515264872	1.79337591325	0.024499670946
520.029221034	889.294154076	1785.32337511	376.0	-2.27421432729	0.0673427485067	0.0128320786027	598.269374001	719.343000987	1744.72129512	427.108920137	-0.869328001689	-0.0118760655968
520.029221034	889.294154076	1785.32337511	376.0	-11.7651543702	-0.0408106396031	-0.00777641760729	546.039555704	728.294638706	1575.27732402	300.94312961	-1.98055164246	-0.0270567164271
520.029221034	889.294154076	1785.32337511	376.0	-13.4963233989	-0.0889985972924	-0.0169585741792	525.907992394	731.670883085	1544.37035869	286.79148321	-2.2447377141	-0.0306658157663
520.029221034	889.294154076	1785.32337511	376.0	-1.96277679191	0.143864980534	0.0274132965956	606.481633861	809.626593484	1750.28146224	334.173234898	-0.433968624576	-0.00592853312262
520.029221034	889.294154076	1785.32337511	376.0	-9.46906135288	-0.49124830517	-0.0936067654669	394.222483731	761.157160808	1616.27000937	460.890364835	-2.35641817336	-0.0321915051006
520.029221034	889.294154076	1785.32337511	376.0	-0.233061678013	-0.332939208536	-0.063441160163	411.048266515	972.693020874	1781.16247049	397.421183105	-0.0975962545385	-0.00133328216583
520.029221034	889.294154076	1785.32337511	376.0	0.681083284458	0.158422646851	0.0301872421592	554.403493071	958.905258989	1797.48291419	284.174162131	0.989103517621	0.0135123431369
520.029221034	889.294154076	1785.32337511	376.0	-7.71810462114	-0.0602687367652	-0.0114841342921	512.384048542	848.47508014	1647.53024919	286.671120511	-1.16602180418	-0.01592925962
520.029221034	889.294154076	1785.32337511	376.0	0.548287220232	-0.0178492517056	-0.00340115314512	519.84940827	899.805559844	1795.11207502	375.457106902	0.0181064051652	0.00024735526182
520.029221034	889.294154076	1785.32337511	376.0	0.940726021595	-0.375421284436	-0.0715360679185	398.894817398	981.638564984	1802.11837667	421.584994288	0.00666882911428	9.11042228726e-05
520.029221034	889.294154076	1785.32337511	376.0	5.80232546639	0.320025792542	0.0609805244936	589.018685198	1008.47904912	1888.91364796	291.415913647	2.53808963244	0.0346733556344
520.029221034	889.294154076	1785.32337511	376.0	0.131413776721	-0.300219918958	-0.0572065394357	397.534772435	1096.71287819	1787.66953598	293.421885362	1.36004476295	0.0185798464883
520.029221034	889.294154076	1785.32337511	376.0	1.54064132422	-0.121465434823	-0.0231450904769	453.556725361	1035.89138595	1812.8288048	323.38069349	1.20753858253	0.016496428723
520.029221034	889.294154076	1785.32337511	376.0	-10.8759123131	-0.412204368316	-0.0785450396943	428.590221034	706.819220043	1591.15317033	455.74372925	-2.7290320077	-0.0372818580287
520.029221034	889.294154076	1785.32337511	376.0	-1.8059759513	0.0945645545965	0.0180191605557	589.707538449	789.809043541	1753.0808643	373.564282312	-0.521679009401	-0.00712676242351
520.029221034	889.294154076	1785.32337511	376.0	-2.99450004738	-0.196334972938	-0.0374113896604	440.617201382	999.08290157	1731.8618658	292.161762844	0.123615084203	0.00168873065851
520.029221034	889.294154076	1785.32337511	376.0	-4.76871827608	-0.428664302057	-0.0816814599956	396.230856247	861.01317064	1700.18633303	442.942306148	-1.19229556837	-0.0162881908247
520.029221034	889.294154076	1785.32337511	376.0	5.62066251231	0.351509380462	0.0669796837771	645.16250291	894.501475798	1885.67037678	346.006398071	1.5416120685	0.0210602741599
520.029221034	889.294154076	1785.32337511	376.0	-14.0676687481	-0.300416958549	-0.0572440850894	462.956945094	702.326486236	1534.16999662	368.886565287	-2.79490863015	-0.0381818118874
520.029221034	889.294154076	1785.32337511	376.0	-17.0531503205	-0.231478836773	-0.0441080100558	478.569357431	719.162946054	1480.86949625	283.137192759	-2.93114357515	-0.0400429450157
520.029221034	889.294154076	1785.32337511	376.0	9.98891861393	0.180644304463	0.0344215519176	546.379833958	1015.12969021	1963.65787405	402.148349875	2.64020519112	0.0360683769278
520.029221034	889.294154076	1785.32337511	376.0	-4.87282592376	0.0534199377708	0.010179103996	562.705809926	823.153985987	1698.32767486	312.467878952	-0.805043801076	-0.0109978661349
520.029221034	889.294154076	1785.32337511	376.0	6.38738499506	-0.107018372879	-0.0203922204419	469.061077687	991.28656665	1899.35885249	439.011208148	1.19526817608	0.0163288002197
520.029221034	889.294154076	1785.32337511	376.0	-2.15589724297	-0.02038520022	-0.00388437504192	506.832443922	936.036439126	1746.83363769	303.96475464	0.0139085338856	0.000190007293519
520.029221034	889.294154076	1785.32337511	376.0	-13.9934004581	-0.482210334528	-0.091884591183	413.352961323	687.704884306	1535.49592576	434.438080129	-3.29907735634	-0.0450693627915
520.029221034	889.294154076	1785.32337511	376.0	12.0045257833	0.327194717805	0.0623465544599	617.844314405	943.548212536	1999.64297999	438.25045305	2.51411955909	0.034345895616
520.029221034	889.294154076	1785.32337511	376.0	-16.0153588523	-0.326882404051	-0.0622870434548	443.60267452	740.667186047	1499.39742991	315.127569346	-2.82493531187	-0.0385920124572
520.029221034	889.294154076	1785.32337511	376.0	7.90031478169	-0.295588020792	-0.0563239368887	397.920743897	1111.262952	1926.36954161	417.185845717	2.35000789729	0.0321039330231
520.029221034	889.294154076	1785.32337511	376.0	16.1300493903	0.380191847629	0.072445092917	605.552010713	1025.71176142	2073.29691729	442.033145163	3.95210593313	0.0539905182122
520.029221034	889.294154076	1785.32337511	376.0	-3.74571803963	0.125270169346	0.0238700780004	641.392668335	673.453756735	1718.45019538	403.603770313	-1.05151660817	-0.014364980986
520.029221034	889.294154076	1785.32337511	376.0	2.03437481923	-0.0568825480098	-0.0108389001543	494.743832131	945.394687832	1821.6435443	381.505024332	0.463676930074	0.00633438429063
520.029221034	889.294154076	1785.32337511	376.0	-3.73497245839	-0.156305125782	-0.0297837511018	483.859048675	828.452868814	1718.64203876	406.330121267	-0.895080346415	-0.0122278735849
520.029221034	889.294154076	1785.32337511	376.0	12.1297719456	0.0871849966422	0.016612994787	495.842033708	1111.15983002	2001.879029	394.87716527	3.73809177602	0.0510668275413
520.029221034	889.294154076	1785.32337511	376.0	9.53011151167	0.182561317374	0.0347868363899	571.929027664	940.523993629	1955.4666836	443.013662309	1.77921066102	0.0243061565713
520.029221034	889.294154076	1785.32337511	376.0	2.17839633854	0.157405987913	0.0299935190383	620.791042213	787.538573459	1824.21479414	415.885178472	-0.0776255163768	-0.001060457874
520.029221034	889.294154076	1785.32337511	376.0	16.1217211987	0.314963046009	0.0600158243158	584.345227339	1028.5246907	2073.14823214	460.278314099	3.75240326958	0.0512623397484
520.029221034	889.294154076	1785.32337511	376.0	-1.94730878298	-0.161986054137	-0.0308662450719	451.87356053	991.359153545	1750.55761622	307.324902147	0.245538793656	0.00335435510459
520.029221034	889.294154076	1785.32337511	376.0	11.1063602645	0.195716206525	0.0372934844751	525.744383704	1111.38394188	1983.60782104	346.479495448	3.95260625865	0.0539973532603
520.029221034	889.294154076	1785.32337511	376.0	11.68026865	0.399285848814	0.0760834315575	604.95694828	1042.08618673	1993.85394159	346.810806589	3.80191989351	0.0519387963594
520.029221034	889.294154076	1785.32337511	376.0	-19.8687827764	-0.504071894848	-0.0960502848415	390.817816499	748.016793922	1430.60135185	291.766741431	-3.49811279015	-0.0477884260949
520.029221034	889.294154076	1785.32337511	376.0	-3.24666965432	0.137533853102	0.0262069079843	637.648357276	698.095378929	1727.35982286	391.616086654	-0.890756050015	-0.0121687984975
520.029221034	889.294154076	1785.32337511	376.0	-7.61926607564	-0.233435365472	-0.0444808242134	448.817838183	885.889509194	1649.29483685	314.587489473	-1.15434531839	-0.0157697447868
520.029221034	889.294154076	1785.32337511	376.0	-0.715753645622	0.200472181494	0.0381997297053	618.247040754	836.015976971	1772.54485797	318.281840241	-0.0457393443637	-0.000624854431198
520.029221034	889.294154076	1785.32337511	376.0	0.882300537951	0.0269168433212	0.00512897166944	551.668463427	837.439584255	1801.07529285	411.967245171	-0.209459656253	-0.00286147071385
520.029221034	889.294154076	1785.32337511	376.0	8.95767927628	0.163318150367	0.031120074384	579.367247221	904.770997558	1945.2469171	461.108672317	1.30869430667	0.0178783375228
520.029221034	889.294154076	1785.32337511	376.0	1.6409990484	0.0753063824894	0.0143495393463	586.452031157	775.097898955	1814.62051471	453.070584594	-0.309971774023	-0.00423458707681
520.029221034	889.294154076	1785.32337511	376.0	-2.33914868688	0.0500965125956	0.00954582938178	600.633607469	691.035983111	1743.56200682	451.892416244	-1.04119065705	-0.01422391608
520.029221034	889.294154076	1785.32337511	376.0	-0.882704644867	0.0245715046886	0.00468207025317	573.010318917	742.511080428	1769.56424275	454.042843407	-0.747484475308	-0.0102115365479
520.029221034	889.294154076	1785.32337511	376.0	3.60520938236	-0.327751254346	-0.062452601819	398.962408279	1052.66892738	1849.68802093	398.056685275	1.13621766492	0.0155220992475
520.029221034	889.294154076	1785.32337511	376.0	5.1431695264	0.125735644791	0.0239587737787	553.771764796	937.976367477	1877.14558289	385.397450613	1.1930320873	0.0162982525587
520.029221034	889.294154076	1785.32337511	376.0	12.7465434834	0.381013418968	0.0726016423338	594.686951045	1058.47137088	2012.89039544	359.732073514	4.04019202221	0.0551938800848
520.029221034	889.294154076	1785.32337511	376.0	18.8535967242	0.561319330557	0.106958713902	648.72876154	1071.77534159	2121.92104448	401.416941345	5.37552201015	0.0734360930348
520.029221034	889.294154076	1785.32337511	376.0	-10.1210096522	-0.0863520022632	-0.0164542687239	517.104784382	775.077825544	1604.63062399	312.448014066	-1.67303553544	-0.0228556767137
520.029221034	889.294154076	1785.32337511	376.0	0.207566287531	0.157424810825	0.0299971057212	602.13557465	838.486131168	1789.02910456	348.407398742	-0.0313182682813	-0.000427845195099
520.029221034	889.294154076	1785.32337511	376.0	14.519830184	0.327224396545	0.0623522097075	580.508000035	1052.61409482	2044.54929741	411.427202558	3.95959842398	0.0540928746445
520.029221034	889.294154076	1785.32337511	376.0	-5.11377428826	0.0458627878305	0.00873909829088	602.933401809	677.506475826	1694.02596739	413.586089756	-1.33941426781	-0.018298009123
520.029221034	889.294154076	1785.32337511	376.0	7.24333817529	-0.236932460312	-0.0451471913704	414.864372252	1091.70956898	1914.64038469	408.066443459	2.17519664748	0.0297158011951
520.029221034	889.294154076	1785.32337511	376.0	11.4694661103	0.121158377805	0.0230865811366	530.134007613	1011.21840957	1990.09043458	448.73801739	2.52526947917	0.0344982169285
520.029221034	889.294154076	1785.32337511	376.0	-12.0521076603	-0.107889207052	-0.0205581568315	515.006961224	749.146881791	1570.15427986	306.000436842	-2.02149113585	-0.0276159991236
520.029221034	889.294154076	1785.32337511	376.0	1.75819302108	-0.113859931279	-0.0216958710516	491.684559103	880.814921843	1816.71280609	444.213325148	-0.157997346766	-0.00215843369899
520.029221034	889.294154076	1785.32337511	376.0	8.74997764163	0.0940771933221	0.0179262944592	508.10148792	1062.24754794	1941.53877126	371.189735405	2.82638538518	0.0386118222019
520.029221034	889.294154076	1785.32337511	376.0	-6.84029941375	-0.307794332856	-0.0586498347668	439.996985424	797.503911724	1663.20191075	425.701013601	-1.55662532917	-0.0212653733493
520.029221034	889.294154076	1785.32337511	376.0	-2.13621075814	-0.2410649431	-0.0459346309261	439.606825229	949.429599017	1747.1851051	358.148680857	-0.30867036804	-0.00421680830655
520.029221034	889.294154076	1785.32337511	376.0	12.4811043778	0.473672365287	0.0902576915563	629.578406472	1038.40745325	2008.15144904	340.165589319	4.07984964748	0.0557356509219
520.029221034	889.294154076	1785.32337511	376.0	-0.504903293575	0.163424603181	0.0311403588379	570.380135206	918.318661415	1776.30921859	287.610421967	0.494314516553	0.006752930554
520.029221034	889.294154076	1785.32337511	376.0	2.64100136399	-0.297691998602	-0.0567248472947	402.87583012	1071.06620363	1832.4737898	358.531756048	1.33905398181	0.0182930871832
520.029221034	889.294154076	1785.32337511	376.0	-9.173769882	0.0764332622362	0.0145642649078	602.368936581	707.745760952	1621.54191703	311.427219495	-1.58396733854	-0.0216388980675
520.029221034	889.294154076	1785.32337511	376.0	7.04150288179	-0.0450031593773	-0.00857529713744	468.230985923	1068.05002783	1911.03697202	374.755958269	2.34918768909	0.032092727993
520.029221034	889.294154076	1785.32337511	376.0	-0.232518288983	0.137662777084	0.0262314742919	622.021543073	747.500421892	1781.17217175	411.650206781	-0.449986268615	-0.00614735339638
520.029221034	889.294154076	1785.32337511	376.0	-6.47901761125	0.113478689109	0.0216232258211	626.762289994	691.990719143	1669.65195922	350.898950082	-1.27445108253	-0.0174105339144
520.029221034	889.294154076	1785.32337511	376.0	-12.5529509638	-0.254372526383	-0.0484703746919	472.41564002	722.334205482	1561.21260729	366.462761785	-2.43177328804	-0.033220946558
520.029221034	889.294154076	1785.32337511	376.0	2.44063217544	0.350045936495	0.0667008263138	641.964375338	895.984061086	1828.89655184	290.948115414	1.17678641152	0.0160763170972
520.029221034	889.294154076	1785.32337511	376.0	8.19997520804	0.117349507283	0.0223608055036	513.455570038	1066.50664496	1931.71944925	351.757234255	2.88847569509	0.0394600504793
520.029221034	889.294154076	1785.32337511	376.0	-1.21602722447	0.0798781729454	0.0152206884423	607.018351456	711.20137592	1763.61335682	445.393629448	-0.791556170171	-0.0108136088821
520.029221034	889.294154076	1785.32337511	376.0	-3.16948088584	0.0476038959357	0.00907086431701	554.161558786	855.077298004	1728.73789199	319.499035196	-0.528754597378	-0.00722342346145
520.029221034	889.294154076	1785.32337511	376.0	15.4047903763	0.251018861379	0.0478313379152	552.544129947	1071.42659752	2060.34869858	436.37797112	4.01203928879	0.0548092799015
520.029221034	889.294154076	1785.32337511	376.0	1.14030602658	-0.212051623885	-0.0404061783317	444.604747557	967.73463547	1805.68152515	393.342142124	0.227265590264	0.00310472117847
520.029221034	889.294154076	1785.32337511	376.0	2.82017524898	0.182213705022	0.0347205992801	636.876307501	773.930386898	1835.67262305	424.86592865	-0.0268146409485	-0.000366320231537
520.029221034	889.294154076	1785.32337511	376.0	-5.1510626438	-0.192344946787	-0.0366510950433	472.819463774	820.293326626	1693.36024966	400.247459264	-1.10885286607	-0.0151482631977
520.029221034	889.294154076	1785.32337511	376.0	-1.97657443737	-0.148782415937	-0.0283503079148	455.220051587	992.143059215	1750.03512965	302.672018851	0.276691269929	0.00377993538154
520.029221034	889.294154076	1785.32337511	376.0	-9.85597729681	-0.185072380274	-0.0352653163631	494.397937842	729.688348009	1609.36230858	385.276022734	-1.9972628048	-0.0272850109946
520.029221034	889.294154076	1785.32337511	376.0	0.906832206376	0.158974935286	0.0302924800469	560.873121497	941.811629437	1801.51326246	298.828511529	0.864572563749	0.0118111005977
520.029221034	889.294154076	1785.32337511	376.0	-3.05388708388	-0.183786220441	-0.0350202401754	444.693451556	995.533962231	1730.80161515	290.574201366	0.106104437677	0.00144951417591
520.029221034	889.294154076	1785.32337511	376.0	-4.15765405031	-0.0236540471784	-0.00450724984345	564.401313484	703.822302953	1711.09580549	442.872189058	-1.29959382695	-0.0177540140294
520.029221034	889.294154076	1785.32337511	376.0	-7.14764928586	-0.225454426871	-0.0429600660958	463.070296293	811.343662558	1657.71472164	383.300762788	-1.38125998911	-0.0188696719824
520.029221034	889.294154076	1785.32337511	376.0	7.23771568536	-0.0618994572747	-0.0117948660965	484.469979707	981.399235981	1914.54000506	448.670789377	1.27744045531	0.0174513723403
520.029221034	889.294154076	1785.32337511	376.0	-3.63350450531	-0.0843954440446	-0.0160814489414	505.68798112	847.92151274	1720.45356984	366.844075981	-0.720773215533	-0.0098466286275
520.029221034	889.294154076	1785.32337511	376.0	5.40328397504	0.205438763134	0.0391461057801	571.579659739	957.633015159	1881.78946694	352.576792041	1.65390102476	0.0225942762945
520.029221034	889.294154076	1785.32337511	376.0	3.70373111352	-0.022020723506	-0.00419602200952	521.674141535	891.848585786	1851.44695243	437.92422511	0.224898101723	0.00307237843884
520.029221034	889.294154076	1785.32337511	376.0	-13.1936930374	-0.129913827658	-0.0247549214287	519.515446968	705.628258856	1549.77328927	324.629583449	-2.36835183103	-0.0323545332108
520.029221034	889.294154076	1785.32337511	376.0	-4.78376067502	0.142804912059	0.0272113018405	606.502570155	799.988395376	1699.91777757	293.426812038	-0.787739583153	-0.0107614697152
520.029221034	889.294154076	1785.32337511	376.0	-1.96779952298	-0.137520613128	-0.0262043851235	473.294892752	931.788581198	1750.19179025	345.108316301	-0.240130063955	-0.00328046535457
520.029221034	889.294154076	1785.32337511	376.0	2.28102200095	-0.0937673623724	-0.0178672565496	491.115529689	918.283730563	1826.04699408	416.647733832	0.148700800801	0.00203143170493
520.029221034	889.294154076	1785.32337511	376.0	-7.25340989821	-0.0917311729399	-0.0174792631364	535.204851775	708.642804185	1655.8265527	411.978896745	-1.68576115532	-0.0230295239797
520.029221034	889.294154076	1785.32337511	376.0	-7.32119141334	-0.0366781933113	-0.00698898500597	552.070599072	722.079624743	1654.61643347	380.466209656	-1.51390447324	-0.0206817550989
520.029221034	889.294154076	1785.32337511	376.0	0.979373350624	-0.300572472414	-0.0572737180668	399.270035589	1086.66081687	1802.80835647	316.877504008	1.3426470433	0.0183421727227
520.029221034	889.294154076	1785.32337511	376.0	16.211633718	0.196363188697	0.0374167661389	527.822232791	1107.91767442	2074.75346137	439.013554156	4.37295460426	0.0597398169981
520.029221034	889.294154076	1785.32337511	376.0	1.56509690537	-0.126979081804	-0.0241957091852	445.100283927	1069.16454506	1813.265416	299.000587015	1.57195634129	0.0214748134056
520.029221034	889.294154076	1785.32337511	376.0	2.37597384829	0.00573066012062	0.00109197029737	547.453387993	817.98065647	1827.74219161	462.308147147	-0.199863772777	-0.00273037940952
520.029221034	889.294154076	1785.32337511	376.0	0.526532495344	0.0710198728838	0.0135327501684	575.447858623	810.988853027	1794.72368283	408.286971176	-0.271474624318	-0.00370866973111
520.029221034	889.294154076	1785.32337511	376.0	13.1643426316	0.346883789889	0.0660982831344	592.250322589	1032.72404592	2020.34946129	395.375092779	3.66957136886	0.0501307564052
520.029221034	889.294154076	1785.32337511	376.0	-18.4497937341	-0.251198750338	-0.047865615537	483.395279528	680.966958161	1455.93489492	291.572657227	-3.32564996307	-0.0454323765446
520.029221034	889.294154076	1785.32337511	376.0	10.8922480339	0.319357501149	0.0608531823837	585.929394478	1023.85944758	1979.78522533	369.996383281	3.26524328717	0.0446071487318
520.029221034	889.294154076	1785.32337511	376.0	0.912359416902	-0.102202554332	-0.0194745720907	463.570017018	1013.82014821	1801.61194104	324.221775819	0.939635848205	0.0128365553034
520.029221034	889.294154076	1785.32337511	376.0	-12.3499310579	-0.174400858002	-0.0332318708083	482.503848879	787.41289074	1564.83716912	294.920429503	-1.99049675869	-0.0271925786707
520.029221034	889.294154076	1785.32337511	376.0	9.13153463117	0.434833008259	0.0828568994395	642.763492093	965.109765534	1948.35079739	340.477539759	2.8335462746	0.0387096485602
520.029221034	889.294154076	1785.32337511	376.0	-6.99174318872	-0.198342145713	-0.037793853985	479.39388369	775.092135933	1660.49814963	406.012130011	-1.51151576209	-0.020649122433
520.029221034	889.294154076	1785.32337511	376.0	0.520753836167	0.0941593034218	0.0179419404386	580.080834425	833.378829595	1794.62051507	381.160851054	-0.16375549087	-0.00223709686981
520.029221034	889.294154076	1785.32337511	376.0	-3.11262542798	-0.280483941453	-0.0534458729902	436.369909156	881.032460457	1729.75294576	412.350576152	-0.761176323999	-0.0103985836612
520.029221034	889.294154076	1785.32337511	376.0	0.353792027189	0.0881944259683	0.0168053403141	539.860596877	939.02973792	1791.63970687	312.749372074	0.594329544259	0.00811925606911
520.029221034	889.294154076	1785.32337511	376.0	3.54887578844	0.098385916057	0.0187473163218	559.461855455	897.486301172	1848.68228411	391.734127488	0.585301277235	0.00799591908791
520.029221034	889.294154076	1785.32337511	376.0	10.7550924102	0.428272572841	0.0816068164713	635.953593514	978.790999417	1977.33655392	362.591960993	3.11874849816	0.0426058538
520.029221034	889.294154076	1785.32337511	376.0	-5.93904937463	-0.378234823673	-0.072072184389	417.417585092	808.996845104	1679.29213837	452.877708169	-1.53170411867	-0.0209249196539
520.029221034	889.294154076	1785.32337511	376.0	10.1272756632	-0.121554777018	-0.0231621145232	453.775486648	1042.84320822	1966.12799479	469.509299923	2.07356666444	0.0283274134487
520.029221034	889.294154076	1785.32337511	376.0	-0.325750967646	-0.0890422196344	-0.0169668863633	514.127972129	799.593147332	1779.50766694	465.786547479	-0.652757839471	-0.00891745682337
520.029221034	889.294154076	1785.32337511	376.0	-7.9860131079	-0.451535396357	-0.0860395191228	402.276471086	776.453467115	1642.74721636	464.017278154	-2.04900704432	-0.0279918995126
520.029221034	889.294154076	1785.32337511	376.0	-22.4558638898	-0.565053309615	-0.107670219058	394.263163049	668.291868024	1384.413588	321.85855693	-4.46771792341	-0.0610343978608
520.029221034	889.294154076	1785.32337511	376.0	-1.58243042796	-0.209364574964	-0.0398941644368	448.034676135	952.270829805	1757.07187478	356.766368845	-0.171635866528	-0.00234475227497
520.029221034	889.294154076	1785.32337511	376.0	16.5489717158	0.585694560913	0.11160338432	645.252214823	1107.09404412	2080.77603549	328.429776552	5.64490628219	0.0771162060409
520.029221034	889.294154076	1785.32337511	376.0	-16.7294772947	-0.278064972037	-0.0529849413181	464.951490654	715.582324977	1486.64810643	306.114290803	-2.97212830737	-0.040602845729
520.029221034	889.294154076	1785.32337511	376.0	14.7454586989	0.517858903718	0.0986773825681	640.837847272	1049.10385009	2048.57749603	358.635798669	4.57647989213	0.0625202171056
520.029221034	889.294154076	1785.32337511	376.0	15.637037424	0.370199721068	0.0705411053864	598.165141554	1038.76567544	2064.49505942	427.564242418	4.03325459277	0.0550991064586
520.029221034	889.294154076	1785.32337511	376.0	-7.53307978943	-0.0457824665395	-0.00872379316683	546.091577371	729.599575064	1650.83354076	375.142388329	-1.51729917393	-0.0207281307914
520.029221034	889.294154076	1785.32337511	376.0	4.14077362274	0.2854608845	0.0543942234185	590.201425141	972.706003961	1859.24957451	296.342145406	1.88636240342	0.0257699781888
520.029221034	889.294154076	1785.32337511	376.0	-3.23163738999	0.0756683713678	0.0144185158856	566.556991657	848.216811002	1727.62819739	312.854394729	-0.526641748591	-0.00719455940699
520.029221034	889.294154076	1785.32337511	376.0	1.84923771002	0.0759158629381	0.0144656751025	547.379394289	908.888475937	1818.33824821	362.070377981	0.45797299076	0.0062564616224
520.029221034	889.294154076	1785.32337511	376.0	-2.17004516889	-0.278307522893	-0.0530311590878	440.849308065	853.476741107	1746.58105146	452.255002287	-0.819555961115	-0.0111961196874
520.029221034	889.294154076	1785.32337511	376.0	2.34134467625	0.11595633771	0.0220953387404	545.816370212	948.940310617	1827.12394891	332.367268077	0.986180723296	0.0134724142527
520.029221034	889.294154076	1785.32337511	376.0	13.9969956774	0.238852006014	0.045512958463	561.194119231	1026.90971659	2035.21501075	447.111174933	3.30489527569	0.0451488425641
520.029221034	889.294154076	1785.32337511	376.0	-16.0409282267	-0.311936163322	-0.059439055511	439.972561604	775.729436085	1498.94093389	283.238936206	-2.6415617133	-0.0360869086517
520.029221034	889.294154076	1785.32337511	376.0	8.73945730967	0.384845920312	0.0733319207911	596.835202076	1049.7719029	1941.35094932	294.743844341	3.50779573364	0.0479207067437
520.029221034	889.294154076	1785.32337511	376.0	-5.23307267635	-0.166659132129	-0.0317566943843	490.914741264	773.836172743	1691.89610538	427.145191376	-1.31226830832	-0.017927162682
520.029221034	889.294154076	1785.32337511	376.0	9.00825139151	0.205745743803	0.0392046005722	533.124875639	1089.46775564	1946.14979289	323.557161615	3.49041232205	0.0476832284433
520.029221034	889.294154076	1785.32337511	376.0	12.746133498	0.390830325102	0.0744722418258	611.517427924	1015.29460721	2012.88307587	386.071040742	3.57904594074	0.0488940702286
520.029221034	889.294154076	1785.32337511	376.0	2.30984292408	-0.119039553455	-0.0226828417406	489.716092601	882.794035325	1826.56154076	454.051412836	-0.114243062684	-0.00156069757765
520.029221034	889.294154076	1785.32337511	376.0	9.45620534074	0.27152284188	0.0517383463948	571.239657469	1022.70981877	1954.14721946	360.197743218	2.96053609202	0.0404444821314
520.029221034	889.294154076	1785.32337511	376.0	0.750554492583	-0.136547993496	-0.0260190536388	488.899462971	845.245275123	1798.72319991	464.578461815	-0.427788593441	-0.00584410646777
520.029221034	889.294154076	1785.32337511	376.0	-3.79583149888	0.0224838480274	0.0042842698223	586.876495562	694.703366992	1717.55550808	435.975645527	-1.20588662857	-0.016473861046
520.029221034	889.294154076	1785.32337511	376.0	-12.0782669665	-0.165205032077	-0.0314796173928	519.17483281	671.559448345	1569.68725165	378.952970494	-2.49648592533	-0.0341049989799
520.029221034	889.294154076	1785.32337511	376.0	5.59518083675	0.376052590616	0.0716563625413	642.414758785	917.605917775	1885.21544647	325.194769908	1.81508942263	0.0247963035879
520.029221034	889.294154076	1785.32337511	376.0	5.79243980364	-0.117710339805	-0.0224295617007	462.067555478	1007.65184178	1888.73715691	419.017759657	1.30763073133	0.017863807805
520.029221034	889.294154076	1785.32337511	376.0	2.25698790205	0.055778654881	0.0106285546648	510.73799909	1003.41133281	1825.6179077	311.468575798	1.36483706122	0.0186453150441
520.029221034	889.294154076	1785.32337511	376.0	1.9218201618	0.171698769365	0.0327169911138	649.633673726	717.215228496	1819.63407969	452.785177464	-0.3155644229	-0.00431098938388
520.029221034	889.294154076	1785.32337511	376.0	1.85218702093	0.268698782312	0.0512002252882	626.376282554	871.664055168	1818.39090295	320.350565223	0.687157027828	0.00938739109054
520.029221034	889.294154076	1785.32337511	376.0	-0.912488393394	-0.140099890726	-0.0266958633243	478.230974041	907.062128965	1769.03250653	383.739403521	-0.305959917145	-0.00417978028887
520.029221034	889.294154076	1785.32337511	376.0	3.47888124687	-0.000132350326257	-2.52191932654e-05	501.409978412	981.359172504	1847.4326552	364.663504287	1.11980380016	0.0152978661224
520.029221034	889.294154076	1785.32337511	376.0	4.39551646554	0.101789702299	0.0193959036392	527.525265322	994.57429916	1863.79755803	341.697993544	1.63262925324	0.022303678323
520.029221034	889.294154076	1785.32337511	376.0	8.23156845579	0.33600610568	0.0640255536738	600.033025729	994.350767504	1932.28349089	337.899697656	2.72364857681	0.0372083138909
520.029221034	889.294154076	1785.32337511	376.0	6.43418696998	0.320177914573	0.0610095111611	638.285168767	887.89702085	1900.19441908	374.012229466	1.46688192845	0.0200393706072
520.029221034	889.294154076	1785.32337511	376.0	-10.8262859395	-0.167534797347	-0.0319235513237	498.01082638	737.045063596	1592.03916158	356.983271601	-2.0225734937	-0.0276307854331
520.029221034	889.294154076	1785.32337511	376.0	0.426713823772	-0.350068610454	-0.0667051468091	408.350244723	961.79541303	1792.94159675	422.795938998	-0.159414827278	-0.00217779818686
520.029221034	889.294154076	1785.32337511	376.0	-1.56310415025	0.189231859637	0.0360579000832	594.851727842	877.755699482	1757.41691134	284.809484014	0.104274468498	0.00142451459696
520.029221034	889.294154076	1785.32337511	376.0	-11.1586615936	-0.396024048406	-0.0754618994676	428.304832525	725.990875767	1586.10518133	431.809473037	-2.5665226416	-0.0350617847213
520.029221034	889.294154076	1785.32337511	376.0	0.574687328065	0.31112115637	0.0592837569302	638.052038603	874.820892321	1795.58340231	282.710471387	0.667383422966	0.00911725987659
520.029221034	889.294154076	1785.32337511	376.0	-4.27312161601	-0.360487072398	-0.0686903720271	393.67297909	1027.27401469	1709.03433605	288.087342273	-0.0563828836511	-0.000770257973375
520.029221034	889.294154076	1785.32337511	376.0	8.93132740656	-0.228643462222	-0.0435677328929	417.555148237	1089.10677651	1944.77645101	438.114526258	2.30169334123	0.0314438981043
520.029221034	889.294154076	1785.32337511	376.0	16.1061802612	0.509528685577	0.0970900696603	647.483166255	1022.90481842	2072.87077615	402.482791477	4.37968944052	0.0598318229579
520.029221034	889.294154076	1785.32337511	376.0	3.92432246288	-0.182903719399	-0.0348520806781	427.019832516	1094.16467395	1855.38522135	334.200714891	2.01416731084	0.0275159468694
520.029221034	889.294154076	1785.32337511	376.0	8.82219908482	0.0789916622671	0.0150517649137	506.557316597	1051.41157446	1942.82815757	384.859266512	2.65810791216	0.0363129496197
520.029221034	889.294154076	1785.32337511	376.0	-4.86604547262	-0.0658060480258	-0.0125392622	531.663699447	756.962837506	1698.44872784	409.822190892	-1.18238960225	-0.0161528634188
520.029221034	889.294154076	1785.32337511	376.0	6.77106328419	0.207455661663	0.0395304233352	624.38631276	835.437456539	1906.20875067	446.384981367	0.692480723279	0.00946011917048
520.029221034	889.294154076	1785.32337511	376.0	-10.7308670542	-0.0819565054294	-0.0156167121626	515.449352631	787.074701889	1593.74269724	291.218642721	-1.70741331094	-0.0233253184554
520.029221034	889.294154076	1785.32337511	376.0	8.84063556696	0.00559219106651	0.00106558518798	506.880881578	972.300580599	1943.1573084	463.975846218	1.49881383137	0.0204755987892
520.029221034	889.294154076	1785.32337511	376.0	4.63285188708	0.177988507738	0.0339154930903	567.33831152	945.068380146	1868.03476278	355.628071118	1.36861461015	0.0186969209037
520.029221034	889.294154076	1785.32337511	376.0	-0.377794534612	0.213898965761	0.0407581870734	640.247591664	800.198010495	1778.57852097	338.132918815	-0.17736416254	-0.00242300768497
520.029221034	889.294154076	1785.32337511	376.0	-4.64428276816	0.0587237432071	0.0111897376538	577.534890853	771.901414145	1702.40790924	352.971604246	-0.907019025542	-0.0123909702943
520.029221034	889.294154076	1785.32337511	376.0	12.5743672221	0.375335734413	0.071519766466	619.273936382	979.834229722	2009.8164924	410.708326295	3.11863947617	0.0426043644286
520.029221034	889.294154076	1785.32337511	376.0	-1.50044207102	-0.0808523486351	-0.015406316432	492.793247757	922.73023179	1758.53563209	343.012152539	-0.148776827031	-0.00203247031462
520.029221034	889.294154076	1785.32337511	376.0	-3.40852563204	-0.0250874753619	-0.00478038783574	509.2689956	921.552054624	1724.47017025	293.64912003	-0.268091863793	-0.00366245715564
520.029221034	889.294154076	1785.32337511	376.0	1.29843709309	0.066776572255	0.0127241944083	581.994630763	777.526758457	1808.50467604	448.983286824	-0.342257675748	-0.00467565130804
520.029221034	889.294154076	1785.32337511	376.0	7.53419757926	0.144275531182	0.027491526521	535.246714979	1014.00831924	1919.83316562	370.578131402	2.28794066804	0.0312560200551
520.029221034	889.294154076	1785.32337511	376.0	2.45834547735	-0.119770102155	-0.0228220469046	459.07414744	1014.81869656	1829.21279156	355.319947555	1.07484102027	0.0146836204954
520.029221034	889.294154076	1785.32337511	376.0	-3.57306805022	-0.285195392547	-0.0543436342505	427.981354373	942.652843351	1721.532556	350.898358277	-0.566013395292	-0.00773242343295
520.029221034	889.294154076	1785.32337511	376.0	19.1416983192	0.503320803285	0.09590716526	623.815352799	1094.54900511	2127.0645896	408.700231691	5.47408723141	0.0747826124509
520.029221034	889.294154076	1785.32337511	376.0	-6.08869351135	-0.408445396495	-0.0778287721981	400.382603472	870.113543398	1676.62050661	406.124359743	-1.22427894953	-0.0167251222613
520.029221034	889.294154076	1785.32337511	376.0	7.6987838127	0.270614187226	0.0515652033587	583.469432596	983.276296732	1922.77156212	356.025832789	2.35119602859	0.032120164325
520.029221034	889.294154076	1785.32337511	376.0	-3.52980288232	-0.108851817448	-0.0207415810685	497.909184492	842.690799253	1722.30497916	381.704995412	-0.756390230884	-0.0103331998755
520.029221034	889.294154076	1785.32337511	376.0	10.176081005	0.235158394489	0.0448091452914	546.491049709	1071.87620176	1966.99932796	348.632076495	3.49205712317	0.047705698404
520.029221034	889.294154076	1785.32337511	376.0	-9.19461349043	-0.138262285693	-0.0263457099262	499.929391433	771.716475607	1621.16979121	349.523924175	-1.64577725655	-0.0224832958546
520.029221034	889.294154076	1785.32337511	376.0	-3.27666262432	0.154528382731	0.0294451948802	607.93639821	815.961005358	1726.82435135	302.926947787	-0.553151549234	-0.00755671515348
520.029221034	889.294154076	1785.32337511	376.0	-7.29282990905	-0.0297016623328	-0.00565961553598	530.213800942	816.103550221	1655.12277804	308.805426873	-1.16507222312	-0.0159162872011
520.029221034	889.294154076	1785.32337511	376.0	20.3717941205	0.522109204301	0.0994872721611	639.247945028	1063.15843584	2149.02577747	446.619396605	5.25423025828	0.071779101889
520.029221034	889.294154076	1785.32337511	376.0	0.569055667572	-0.225564932179	-0.0429811227475	453.971228228	882.281713301	1795.48285896	459.229917432	-0.392050756086	-0.00535588464598
520.029221034	889.294154076	1785.32337511	376.0	-7.8032836099	-0.254517086387	-0.0484979204243	457.28953909	792.171879969	1646.0095288	396.548109738	-1.58372319464	-0.0216355627683
520.029221034	889.294154076	1785.32337511	376.0	2.83767084907	0.151846171375	0.0289341027773	567.603460804	920.577300727	1835.98497609	347.804214556	0.874616406779	0.011948311568
520.029221034	889.294154076	1785.32337511	376.0	-10.2461941737	-0.104937005077	-0.0199956183456	540.924858734	674.485284382	1602.39567547	386.985532352	-2.16809158071	-0.0296187374415
520.029221034	889.294154076	1785.32337511	376.0	5.67661171861	0.179303921979	0.0341661436697	564.097163086	956.180664679	1886.66925104	366.391423272	1.58864560211	0.021702808772
520.029221034	889.294154076	1785.32337511	376.0	8.18797556152	0.348817869739	0.0664668196911	624.201855589	942.127123966	1931.50521676	365.176237203	2.23254800345	0.0304992896646
520.029221034	889.294154076	1785.32337511	376.0	-5.36023220237	-0.314959222621	-0.0600150957738	441.439330911	780.087358813	1689.62589664	468.099206917	-1.56544415636	-0.0213858491305
520.029221034	889.294154076	1785.32337511	376.0	0.894043271415	-0.086637927411	-0.0165087514122	505.915229926	849.882698732	1801.28493862	445.487009961	-0.31969256449	-0.00436738476079
520.029221034	889.294154076	1785.32337511	376.0	11.6117498081	0.311380278659	0.0593331323664	582.212697603	1028.58054938	1992.63065869	381.837411709	3.36227716145	0.0459327481072
520.029221034	889.294154076	1785.32337511	376.0	-0.367678230538	0.139878540751	0.0266536853566	622.787129883	748.211447501	1778.75912972	407.760552331	-0.455229241039	-0.00621897870272
520.029221034	889.294154076	1785.32337511	376.0	-3.00902890419	-0.0372900259915	-0.00710556897703	534.031413369	794.330631669	1731.60247872	403.240433682	-0.804796969325	-0.0109944941165
520.029221034	889.294154076	1785.32337511	376.0	9.29948232256	0.242925346087	0.0462891284465	578.463726464	974.645543791	1951.34920678	398.239936524	2.32467988639	0.0317579219452
520.029221034	889.294154076	1785.32337511	376.0	-10.1721585392	-0.129816118241	-0.0247363030186	503.490148524	767.405587685	1603.71745096	332.821714748	-1.75838295186	-0.0240216250254
520.029221034	889.294154076	1785.32337511	376.0	3.79639839191	-0.0946994084926	-0.0180448568012	491.031928924	918.716790175	1853.10136301	443.352643913	0.274598157876	0.00375134095459
520.029221034	889.294154076	1785.32337511	376.0	11.4870492599	0.308926282113	0.0588655263173	606.843838207	956.050311511	1990.40435066	427.510200939	2.53826242227	0.0346757161512
520.029221034	889.294154076	1785.32337511	376.0	4.22738643246	-0.146395381751	-0.0278954614618	448.97201723	1030.14282548	1860.79589324	381.681050531	1.35814235521	0.0185538573116
520.029221034	889.294154076	1785.32337511	376.0	8.34454533893	0.164447977009	0.0313353614728	533.598663712	1041.28261536	1934.30049359	359.419214517	2.74033872478	0.0374363213767
520.029221034	889.294154076	1785.32337511	376.0	5.7195177321	0.321225317503	0.0612090925119	592.492639168	999.315201438	1887.43526212	295.627421519	2.43956452272	0.0333273841902
520.029221034	889.294154076	1785.32337511	376.0	-2.87575553361	0.21659826605	0.0412725354516	636.514788312	806.49224969	1733.98183936	290.974801355	-0.439803115445	-0.00600823928204
520.029221034	889.294154076	1785.32337511	376.0	-2.00963981661	-0.319796363958	-0.0609368071567	408.532426451	1003.13572531	1749.44480571	337.776653944	0.0421738927339	0.0005761460756
520.029221034	889.294154076	1785.32337511	376.0	10.8664923289	0.239722627469	0.0456788543195	568.595151245	1001.99682912	1979.32540271	408.733422348	2.75643462661	0.0376562107461
520.029221034	889.294154076	1785.32337511	376.0	20.6285534225	0.521667580331	0.0994031212521	639.164159891	1063.1213573	2153.60976131	451.324244121	5.27190676909	0.0720205842772
520.029221034	889.294154076	1785.32337511	376.0	-8.71085701683	-0.400970899786	-0.0764045159654	398.941983379	895.415515289	1629.80640862	335.448909948	-1.3597471715	-0.0185757810314
520.029221034	889.294154076	1785.32337511	376.0	-8.81010174079	-0.0140493309607	-0.00267708288123	556.555422865	733.827997438	1628.03456936	337.651149058	-1.58014698764	-0.0215867074814
520.029221034	889.294154076	1785.32337511	376.0	11.3973619686	0.18344579969	0.0349553734165	552.078695933	1000.35074437	1988.80314248	436.373702178	2.59559720896	0.0354589782645
520.029221034	889.294154076	1785.32337511	376.0	-4.60087289313	-0.419499994519	-0.0799352123703	399.022430121	858.699143456	1703.18291589	445.461342312	-1.18020111254	-0.0161229660183
520.029221034	889.294154076	1785.32337511	376.0	-3.22298428076	0.213243575877	0.0406333033303	649.061178931	771.309249012	1727.78268337	307.412255426	-0.601560895693	-0.00821804502313
520.029221034	889.294154076	1785.32337511	376.0	5.72108035113	0.265845121926	0.0506564637816	628.358087598	869.615357693	1887.46315993	389.489714637	1.0657467028	0.0145593811858
520.029221034	889.294154076	1785.32337511	376.0	-9.77459294668	-0.196052671091	-0.0373575973878	476.510851907	787.430878222	1610.81528241	346.873552282	-1.71571016937	-0.023438663516
520.029221034	889.294154076	1785.32337511	376.0	-13.0884723465	-0.291121847636	-0.0554729130404	457.919191788	732.01099989	1551.65181886	361.721627185	-2.49542539849	-0.0340905109083
520.029221034	889.294154076	1785.32337511	376.0	-1.61247362519	0.100626277981	0.0191742145543	605.504758816	743.739972087	1756.53550656	407.290775659	-0.650181026641	-0.00888225446231
520.029221034	889.294154076	1785.32337511	376.0	11.4841627363	0.505399246521	0.096303210084	629.076897488	1069.36671316	1990.35281688	291.909206224	4.39421199212	0.0600302184715
520.029221034	889.294154076	1785.32337511	376.0	-2.27609330215	-0.151303360967	-0.028830670916	457.134106257	980.921914018	1744.68774935	306.631729072	0.12758542458	0.00174297028115
520.029221034	889.294154076	1785.32337511	376.0	9.98220696997	0.229615372209	0.0437529291557	594.766254357	921.084951586	1963.5380495	447.686843554	1.77745843847	0.0242822191048
520.029221034	889.294154076	1785.32337511	376.0	6.16170442344	0.268238327891	0.0511124862598	630.226795096	867.787001592	1895.32972449	397.315927799	1.09914835278	0.0150156878795
520.029221034	889.294154076	1785.32337511	376.0	-2.75154720058	-0.150203900003	-0.0286211699701	491.790935784	799.041467355	1736.19935976	445.366956622	-0.948818962551	-0.0129620076851
520.029221034	889.294154076	1785.32337511	376.0	0.195193743882	0.0829999200128	0.015815533539	605.827926063	720.112369197	1788.80821465	462.867919386	-0.637792409509	-0.00871301105886
520.029221034	889.294154076	1785.32337511	376.0	4.02137269971	0.271460656743	0.0517264970928	606.209185765	921.074892337	1857.11788192	329.833803817	1.35404404149	0.0184978694192
520.029221034	889.294154076	1785.32337511	376.0	13.890805757	0.367426793101	0.070012727344	601.916477112	1023.08952903	2033.31917728	408.31317114	3.69128065482	0.05042733135
520.029221034	889.294154076	1785.32337511	376.0	3.29498425032	-0.212442718983	-0.0404807010258	440.381132813	988.516167513	1844.14949914	415.252198811	0.632518494755	0.0086409630431
520.029221034	889.294154076	1785.32337511	376.0	-9.56543314386	-0.23920484386	-0.0455801912844	491.723462231	678.655254473	1614.54946126	444.170744558	-2.41145785498	-0.0329434133194
520.029221034	889.294154076	1785.32337511	376.0	7.99601818618	0.306880907925	0.05847578276	590.338888436	995.985455156	1928.07815687	341.753813273	2.62682884396	0.0358856399448
520.029221034	889.294154076	1785.32337511	376.0	-5.9641013753	-0.419161598109	-0.0798707313469	394.136117266	901.091805845	1678.84487914	383.616956031	-1.07332342934	-0.0146628883789
520.029221034	889.294154076	1785.32337511	376.0	-3.64203242257	-0.0081953152281	-0.00156160732243	575.763749133	689.874484648	1720.30131894	454.66308516	-1.29334913654	-0.0176687040511
520.029221034	889.294154076	1785.32337511	376.0	-11.3131198519	-0.485946173829	-0.0925964508059	394.72006482	764.337567394	1583.34760194	424.289969726	-2.4683179184	-0.0337201901421
520.029221034	889.294154076	1785.32337511	376.0	-12.2910756835	-0.389743414855	-0.0742651324038	407.907842749	839.509332105	1565.88792788	318.470753026	-1.97845514143	-0.0270280757026
520.029221034	889.294154076	1785.32337511	376.0	5.11828299587	0.277657490524	0.0529072962127	621.602004049	891.984558592	1876.70127784	363.114715198	1.23403476494	0.0168583984282
520.029221034	889.294154076	1785.32337511	376.0	8.55104342616	0.0328756135985	0.00626440807898	505.298041382	1005.91103681	1937.98715221	426.778074023	1.95046769189	0.0266457334958
520.029221034	889.294154076	1785.32337511	376.0	-9.83979412339	-0.114559963673	-0.0218292613707	515.122019453	744.231704917	1609.65123056	350.297506193	-1.79995147729	-0.0245895010559
520.029221034	889.294154076	1785.32337511	376.0	7.01089174314	-0.253670874275	-0.0483366757383	423.114378362	1022.83303469	1910.4904642	464.543051154	1.22563889713	0.0167437007805
520.029221034	889.294154076	1785.32337511	376.0	-8.11550128203	-0.413646672998	-0.0788198690926	411.627681881	782.56924535	1640.43543371	446.238506483	-1.94330108458	-0.0265478290243
520.029221034	889.294154076	1785.32337511	376.0	0.340177499782	-0.249113563745	-0.0474682857747	438.178782938	948.168590401	1791.39664353	405.049270192	-0.0980828267916	-0.00133992932775
520.029221034	889.294154076	1785.32337511	376.0	11.0545948288	0.0465138158267	0.00886315088162	507.075531222	1015.38240911	1982.68364061	460.22570028	2.30434435628	0.0314801141568
520.029221034	889.294154076	1785.32337511	376.0	-2.71363288309	0.0903686318871	0.0172196326004	590.151775168	779.297304317	1736.87625293	367.427173449	-0.647936161525	-0.00885158690608
520.029221034	889.294154076	1785.32337511	376.0	15.5254229648	0.342402459547	0.0652443711027	580.392659072	1069.88048829	2062.50238039	412.229233026	4.30809506662	0.0588537577407
520.029221034	889.294154076	1785.32337511	376.0	15.9015697508	0.365296465156	0.0696067959521	603.048644827	1018.97868789	2069.21781688	447.190484163	3.80079239182	0.0519233933308
520.029221034	889.294154076	1785.32337511	376.0	-17.3467729775	-0.297392662456	-0.0566678091571	459.837571241	711.340807253	1475.62738232	304.449003821	-3.09979886571	-0.0423469790397
520.029221034	889.294154076	1785.32337511	376.0	-11.9905556468	-0.474408128663	-0.0903978903702	395.969468901	773.213838495	1571.25318234	402.069874946	-2.44142554539	-0.0333528079971
520.029221034	889.294154076	1785.32337511	376.0	-8.91575805711	-0.0964284983788	-0.0183743327703	533.527908322	706.487952962	1626.14826245	386.132401164	-1.85711808938	-0.0253704657019
520.029221034	889.294154076	1785.32337511	376.0	4.96576946528	0.0936197353731	0.0178391264049	545.530535956	932.729698025	1873.97841813	395.718184146	1.02863356747	0.0140523711403
520.029221034	889.294154076	1785.32337511	376.0	9.462670135	0.29366517807	0.0559575415529	576.60934183	1026.98290581	1954.26263694	350.670389299	3.07669082335	0.0420312954009
520.029221034	889.294154076	1785.32337511	376.0	-0.0706894566707	0.10580762779	0.0201615144417	596.432517192	786.162901917	1784.06133972	401.465920608	-0.356759015816	-0.00487375704666
520.029221034	889.294154076	1785.32337511	376.0	-4.89409770462	0.079707763056	0.0151882170457	594.027040998	745.489378722	1697.94790479	358.431485068	-0.988640573232	-0.01350601876
520.029221034	889.294154076	1785.32337511	376.0	-0.821714936351	0.0719226833556	0.0137047796028	546.920336545	903.364001832	1770.65310627	320.368767897	0.112502115934	0.0015369141521
520.029221034	889.294154076	1785.32337511	376.0	20.6405198149	0.452760264131	0.0862729161836	613.371386054	1076.68504812	2153.82340011	463.76696594	5.18803434151	0.0708747860861
520.029221034	889.294154076	1785.32337511	376.0	-7.11753488146	-0.397911890321	-0.0758216254422	408.081803934	832.023782752	1658.25236114	418.146774454	-1.51286782615	-0.0206675932534
520.029221034	889.294154076	1785.32337511	376.0	6.09749878661	0.0653433259067	0.0124510910645	492.990150644	1089.44458618	1894.18344624	311.74870942	2.79250362449	0.0381489566187
520.029221034	889.294154076	1785.32337511	376.0	-2.20554492922	0.154013145536	0.0293470170609	609.273096613	813.816110881	1745.94726594	322.858058446	-0.434123701089	-0.00593065165422
520.029221034	889.294154076	1785.32337511	376.0	4.21408109916	-0.263415471114	-0.0501934967825	421.511967211	1016.34820924	1860.55835002	422.698173564	0.902112496382	0.0123239412074
520.029221034	889.294154076	1785.32337511	376.0	-11.9487105352	-0.0547004511752	-0.0104231042636	551.443134969	695.747804491	1572.0002529	324.809313441	-2.14473195038	-0.0292996168085
520.029221034	889.294154076	1785.32337511	376.0	3.85334469264	-0.335828080494	-0.0639916311917	396.721994423	1054.8077179	1854.11803863	402.588326307	1.16631489925	0.015933263651
520.029221034	889.294154076	1785.32337511	376.0	-3.73333030192	0.0350206554364	0.00667314318528	558.013947289	813.379593364	1718.67135656	347.277815907	-0.715682935915	-0.00977708928845
520.029221034	889.294154076	1785.32337511	376.0	20.7895899754	0.46227780004	0.0880864710442	612.444406161	1090.57441528	2156.48478453	453.465963095	5.41129793009	0.0739248351105
520.029221034	889.294154076	1785.32337511	376.0	-8.4801946424	-0.233863648407	-0.0445624330044	459.085473385	816.145512702	1633.9244779	358.693491817	-1.50042378336	-0.0204975926688
520.029221034	889.294154076	1785.32337511	376.0	2.7451545978	0.0966095951684	0.0184088405428	597.336999737	771.00626938	1834.33326183	465.98999271	-0.202965703823	-0.00277275551671
520.029221034	889.294154076	1785.32337511	376.0	-1.05869118312	-0.183742535279	-0.0350119160211	467.114162746	882.426962366	1766.42231395	416.881188836	-0.466811407111	-0.00637720501518
520.029221034	889.294154076	1785.32337511	376.0	9.30496559273	0.299842821097	0.057134683898	584.139451093	1009.33969579	1951.44710088	357.967953997	2.88472288259	0.0394087825491
520.029221034	889.294154076	1785.32337511	376.0	14.3273495075	0.0970328436683	0.0184894900283	509.518820429	1064.1445056	2041.1128949	467.449568874	3.329840282	0.0454896213388
520.029221034	889.294154076	1785.32337511	376.0	6.02446539033	-0.193028491497	-0.0367813436542	447.548880851	981.728980795	1892.87956395	463.601702304	0.824685523593	0.0112661956775
520.029221034	889.294154076	1785.32337511	376.0	-2.67908106661	0.148163629162	0.0282323988496	640.629551164	704.468268438	1737.49311459	392.395294988	-0.795714233532	-0.0108704130264
520.029221034	889.294154076	1785.32337511	376.0	2.16612258679	0.0226673286354	0.00431923182839	532.150330772	903.874083904	1823.99566799	387.971253309	0.304269310622	0.00415668457134
520.029221034	889.294154076	1785.32337511	376.0	-13.4849915488	-0.370479992049	-0.07059451068	443.800618091	694.768712957	1544.57266886	406.00333781	-2.94165759011	-0.0401865790998
520.029221034	889.294154076	1785.32337511	376.0	-4.89446382518	-0.322747515342	-0.0614991454538	424.816012482	869.945680601	1697.94136835	403.17967527	-1.01772049621	-0.0139032854674
520.029221034	889.294154076	1785.32337511	376.0	-14.7094119705	-0.443152437911	-0.0844421566141	426.493865387	680.046521206	1522.71280486	416.172418267	-3.33028635715	-0.0454957152616
520.029221034	889.294154076	1785.32337511	376.0	-10.5891505477	-0.159943859575	-0.0304771073886	522.78910806	668.337461637	1596.27279516	405.146225459	-2.36464773241	-0.0323039307707
520.029221034	889.294154076	1785.32337511	376.0	4.42280853239	0.000955924854395	0.000182150315243	520.371101787	920.841520746	1864.28480968	423.072187142	0.597038754545	0.00815626713859
520.029221034	889.294154076	1785.32337511	376.0	5.00157651128	0.0755372445789	0.0143935298359	548.655949904	907.802906833	1874.61768969	418.158832953	0.739759186929	0.0101059998214
520.029221034	889.294154076	1785.32337511	376.0	-0.662865869987	-0.288624176965	-0.05499698494	418.383664735	994.481108052	1773.48907579	360.624303001	0.157277903491	0.00214860523895
520.029221034	889.294154076	1785.32337511	376.0	0.102466734947	-0.0438572512442	-0.00835694574012	518.764904229	866.231686381	1787.15273768	402.156147071	-0.263600140158	-0.0036010948109
520.029221034	889.294154076	1785.32337511	376.0	-3.20003170241	-0.0100341510987	-0.00191199525508	546.937507204	784.325514476	1728.19246112	396.929439436	-0.820470827118	-0.0112086178568
520.029221034	889.294154076	1785.32337511	376.0	12.0237752483	0.143244619267	0.0272950875127	537.375943022	1009.23160054	1999.98664519	453.379101624	2.616667803	0.0357468279098
520.029221034	889.294154076	1785.32337511	376.0	14.5595047551	0.367962737842	0.0701148509607	582.851921545	1088.12481533	2045.2576168	374.280879924	4.52820147175	0.0618606758436
520.029221034	889.294154076	1785.32337511	376.0	0.495725018608	0.0363339230823	0.00692338473367	508.802620353	988.232033277	1794.17366974	297.139016113	0.950955688449	0.0129911979296
520.029221034	889.294154076	1785.32337511	376.0	0.537607574254	-0.209629264672	-0.0399446007378	439.208816734	994.60006288	1794.9214088	361.112529185	0.448768997818	0.00613072401391
520.029221034	889.294154076	1785.32337511	376.0	-9.98971137191	0.0116697792387	0.00222366220249	567.040392222	730.628964676	1606.97472288	309.305365983	-1.69272618005	-0.0231246745908
520.029221034	889.294154076	1785.32337511	376.0	15.6589607699	0.13402135649	0.0255376060384	509.902219715	1108.81264758	2064.88646203	446.171594741	4.14319834713	0.0566010703159
520.029221034	889.294154076	1785.32337511	376.0	2.70288753849	0.126857041486	0.0241724545514	531.209188722	1004.29267525	1833.57865814	298.076794167	1.60542167364	0.021931990077
520.029221034	889.294154076	1785.32337511	376.0	-5.36068810468	-0.2450160878	-0.0466875167303	467.739508116	760.208089049	1689.61775731	461.670160145	-1.55623228427	-0.0212600038835
520.029221034	889.294154076	1785.32337511	376.0	14.7913060794	0.435337018014	0.0829529378838	645.419623757	963.877131869	2049.39602003	440.099264404	3.34728534661	0.0457279418935
520.029221034	889.294154076	1785.32337511	376.0	-2.56920274163	-0.140256767231	-0.0267257559511	500.263723023	776.054471185	1739.45479801	463.136603801	-1.04142587161	-0.0142271293936
520.029221034	889.294154076	1785.32337511	376.0	-3.37548286921	-0.414585481893	-0.0789987579827	393.783959845	923.203868484	1725.06009042	408.072262095	-0.7364683945	-0.0100610436407
520.029221034	889.294154076	1785.32337511	376.0	-10.9997955095	-0.128208987476	-0.0244300662112	511.14124733	739.03803885	1588.94145466	338.762168485	-1.96861798398	-0.0268936883057
520.029221034	889.294154076	1785.32337511	376.0	-2.64317033342	-0.0905067552211	-0.0172459518333	492.990041079	909.067116661	1738.1342373	336.077079564	-0.390645032987	-0.00533668077852
520.029221034	889.294154076	1785.32337511	376.0	-4.66199882914	0.0255719151928	0.00487269725473	593.219976272	680.367177478	1702.09162027	428.504466516	-1.33710957305	-0.018266524222
520.029221034	889.294154076	1785.32337511	376.0	10.6931804669	0.266914985757	0.05086032503	612.86228019	907.619137516	1976.23122553	455.749807822	1.83185069444	0.0250252827109
520.029221034	889.294154076	1785.32337511	376.0	-5.26482094264	-0.0505927566499	-0.00964038808116	510.698524248	884.850509559	1691.32929616	295.780262357	-0.773978785499	-0.0105734806762
520.029221034	889.294154076	1785.32337511	376.0	-13.3614848656	-0.469430308085	-0.0894493727296	397.134380933	772.424271783	1546.77766254	377.219009827	-2.56610485409	-0.0350560772417
520.029221034	889.294154076	1785.32337511	376.0	-9.11984877209	-0.0893322777604	-0.0170221565854	525.810357416	740.088604244	1622.50458321	356.605621547	-1.70347403613	-0.0232715032258
520.029221034	889.294154076	1785.32337511	376.0	-7.83545896707	-0.389247386842	-0.0741706148708	395.349354217	967.706341173	1645.43509462	282.379399233	-1.03909906136	-0.0141953423683
520.029221034	889.294154076	1785.32337511	376.0	-7.21275226311	-0.281228541738	-0.0535877556666	428.741815446	936.938455938	1656.55242297	290.872151583	-1.00854310515	-0.0137779112725
520.029221034	889.294154076	1785.32337511	376.0	-5.67857914747	-0.147471502168	-0.0281005148948	515.539237557	706.967720419	1683.94237422	461.43541624	-1.69755597076	-0.0231906553382
520.029221034	889.294154076	1785.32337511	376.0	-4.87227805783	-0.0796515967994	-0.015177514634	532.428171934	735.164290583	1698.33745604	430.744993526	-1.31925566289	-0.0180226183455
520.029221034	889.294154076	1785.32337511	376.0	-6.60913047273	0.101465181869	0.0193340666672	595.251713554	769.280958247	1667.32902389	302.796352087	-1.0927622569	-0.0149284461325
520.029221034	889.294154076	1785.32337511	376.0	-0.382383938905	-0.188318554887	-0.0358838709769	441.542840365	1008.33907653	1778.49658527	328.614668375	0.543048872315	0.00741870044146
520.029221034	889.294154076	1785.32337511	376.0	-8.11306758135	-0.373885149678	-0.0712433593137	409.926336746	866.175197855	1640.47888314	364.37734854	-1.39410934888	-0.0190452096841
520.029221034	889.294154076	1785.32337511	376.0	3.53468031142	0.146012800802	0.0278225611283	538.229118558	1000.93581773	1848.42884895	309.263912652	1.7208027907	0.0235082348456
520.029221034	889.294154076	1785.32337511	376.0	0.257932567842	0.273466961743	0.0521087960638	642.55406369	840.218827743	1789.92830554	307.155414102	0.284559353466	0.00388742286156
520.029221034	889.294154076	1785.32337511	376.0	-11.080025257	-0.339176555797	-0.0646296790773	423.313346714	834.437700312	1587.50909423	329.758047202	-1.81390215625	-0.0247800841018
520.029221034	889.294154076	1785.32337511	376.0	2.15027250646	0.0532516101477	0.0101470293727	532.586963281	931.161896833	1823.7126928	359.963832682	0.628425591159	0.00858504905955
520.029221034	889.294154076	1785.32337511	376.0	-14.1671188222	-0.376830080564	-0.0718045123027	437.543218244	709.469740898	1532.3944912	385.381532057	-2.9120240854	-0.0397817498005
520.029221034	889.294154076	1785.32337511	376.0	-4.57290052523	-0.100296147543	-0.0191113086019	535.03024441	701.426061128	1703.68231311	467.226007575	-1.53186213849	-0.0209270783946
520.029221034	889.294154076	1785.32337511	376.0	8.58797861072	0.130329772136	0.0248341791418	561.718216496	922.557191818	1938.6465647	454.371156382	1.34559490457	0.0183824440515
520.029221034	889.294154076	1785.32337511	376.0	-10.6964778419	-0.34324432886	-0.0654047882737	435.516701952	762.254900068	1594.35665588	396.585053864	-2.17123004658	-0.0296616126582
520.029221034	889.294154076	1785.32337511	376.0	16.5406751574	0.467149737533	0.0890148127921	647.193979245	986.653207169	2080.6279151	446.780728681	3.85270876773	0.0526326334389
520.029221034	889.294154076	1785.32337511	376.0	-5.63377139523	-0.176363045434	-0.0336057632305	478.178680799	819.277340053	1684.74233749	387.286316639	-1.13527852499	-0.0155092694671
520.029221034	889.294154076	1785.32337511	376.0	-7.97253907678	-0.0283560706928	-0.00540321468993	530.286308885	816.276929143	1642.98777138	296.424533355	-1.24746190209	-0.0170418292635
520.029221034	889.294154076	1785.32337511	376.0	4.05074137062	0.012778505423	0.00243492862481	544.818478453	848.311030072	1857.64220766	464.51269914	0.0631333257197	0.000862477127318
520.029221034	889.294154076	1785.32337511	376.0	1.89471798784	0.0688721571245	0.0131235055496	586.438345123	764.887022034	1819.15021824	467.824851082	-0.347104560578	-0.00474186558167
520.029221034	889.294154076	1785.32337511	376.0	1.45863543821	0.154598774017	0.0294586078538	640.895944562	717.420707043	1811.36473455	453.04808294	-0.388895583042	-0.0053127811891
520.029221034	889.294154076	1785.32337511	376.0	6.22578406264	-0.0730616828899	-0.0139218145751	472.110086459	1017.11470217	1896.47375326	407.248964634	1.57894117271	0.0215702345999
520.029221034	889.294154076	1785.32337511	376.0	10.2449575418	0.412861291242	0.0786702155567	644.29568085	945.576059877	1968.22899687	378.357256148	2.68156726654	0.036633432603
520.029221034	889.294154076	1785.32337511	376.0	10.3632210236	0.214532779367	0.0408789594831	588.792096992	923.886586999	1970.34038246	457.661698469	1.78230500858	0.0243484290789
520.029221034	889.294154076	1785.32337511	376.0	5.04209347137	0.144629836018	0.0275590388754	612.57741284	799.777109623	1875.34104845	462.986525986	0.16980241065	0.00231970506353
520.029221034	889.294154076	1785.32337511	376.0	-0.49896232292	-0.154937919455	-0.0295232316034	465.155919913	946.297818192	1776.41528413	364.961546021	-0.00372487130026	-5.0886219949e-05
520.029221034	889.294154076	1785.32337511	376.0	-15.0345082636	-0.414078571585	-0.0789021668417	429.134216037	699.549173566	1516.90878475	388.225395144	-3.14312465374	-0.0429388613899
520.029221034	889.294154076	1785.32337511	376.0	8.2520354177	0.297101711102	0.0566123687313	574.422402721	1035.82698027	1932.64889234	322.399509355	3.05321336	0.0417105650274
520.029221034	889.294154076	1785.32337511	376.0	-15.7982004217	-0.271412933023	-0.0517174033961	466.896503179	717.728021561	1503.27441013	318.649885394	-2.83896373217	-0.0387836575433
520.029221034	889.294154076	1785.32337511	376.0	13.4763314199	0.36836918935	0.0701922997999	584.058479018	1082.9672136	2025.91947006	358.893777439	4.36146633912	0.0595828734853
520.029221034	889.294154076	1785.32337511	376.0	1.76429728176	0.0589006085486	0.0112234391289	581.855940605	765.647157463	1816.82178689	469.318688819	-0.373733898982	-0.00510565435768
520.029221034	889.294154076	1785.32337511	376.0	-6.32969847172	-0.224630339275	-0.0428030372095	466.409431093	796.500573653	1672.31778872	409.407783975	-1.38203087279	-0.0188802031802
520.029221034	889.294154076	1785.32337511	376.0	18.7047174568	0.452510471148	0.0862253184351	622.064931825	1046.59872887	2119.26306811	450.599407423	4.66630824312	0.0637473803705
520.029221034	889.294154076	1785.32337511	376.0	-9.80525500341	-0.00464021438413	-0.000884187192097	556.517052722	744.157138211	1610.26786554	309.593674612	-1.64704056	-0.0225005540984
520.029221034	889.294154076	1785.32337511	376.0	-2.88390725801	-0.274047168164	-0.0522193536898	438.123974468	883.038937983	1733.83630472	412.673392265	-0.725005103624	-0.00990444130634
520.029221034	889.294154076	1785.32337511	376.0	-10.7435824122	-0.192538269638	-0.0366879324768	474.30061724	801.637614079	1593.51568698	317.577455661	-1.76109419662	-0.0240586638882
520.029221034	889.294154076	1785.32337511	376.0	9.73154516781	-0.165869525137	-0.031606235735	437.670745328	1065.16114229	1959.06292575	456.23103813	2.21160935014	0.0302132424882
520.029221034	889.294154076	1785.32337511	376.0	11.2415031904	0.239297938575	0.0455979303686	561.848490454	1023.26960633	1986.02055928	400.902462503	3.03386457287	0.0414462373343
520.029221034	889.294154076	1785.32337511	376.0	-1.48976761376	-0.0459752265351	-0.00876052334891	530.166070843	798.905514906	1758.72620567	429.654619918	-0.670204980499	-0.00915580574452
520.029221034	889.294154076	1785.32337511	376.0	-4.66128065981	0.0184869795026	0.00352267139913	552.722510634	805.204429603	1702.10444191	344.177501673	-0.854145883275	-0.0116686596076
520.029221034	889.294154076	1785.32337511	376.0	3.72429119627	-0.176960560036	-0.0337196189093	447.88766399	997.938660874	1851.81401639	405.987691531	0.8624709563	0.0117823901134
520.029221034	889.294154076	1785.32337511	376.0	2.14754630557	-0.0584899214029	-0.0111451831942	515.947046551	853.62770041	1823.66402129	454.089274334	-0.166177691949	-0.00227018704849
520.029221034	889.294154076	1785.32337511	376.0	10.4807175954	-0.10436894387	-0.0198873749752	454.067537587	1063.4231346	1972.43807622	454.947404036	2.4186639151	0.0330418567636
520.029221034	889.294154076	1785.32337511	376.0	-5.43536360532	-0.14913290477	-0.0284170931345	479.879503334	864.119937912	1688.28455814	344.285116895	-0.913526442096	-0.0124798694275
520.029221034	889.294154076	1785.32337511	376.0	-8.13291880916	-0.0522723001125	-0.00996042303973	548.564483331	712.944912835	1640.12447453	378.615078365	-1.66325877994	-0.0227221144801
520.029221034	889.294154076	1785.32337511	376.0	1.47116553448	0.0097551500404	0.00185883194367	498.967711858	997.52826413	1811.58843728	315.092461295	1.0983657871	0.0150049970916
520.029221034	889.294154076	1785.32337511	376.0	7.18688575692	0.0302220193353	0.00575876892823	511.680585584	979.764977195	1913.63252647	422.186963692	1.52763130632	0.020869280141
520.029221034	889.294154076	1785.32337511	376.0	-15.5224976104	-0.341569655843	-0.0650856813724	453.802731321	688.669360946	1508.19659687	365.724504603	-3.11491882548	-0.0425535358672
520.029221034	889.294154076	1785.32337511	376.0	-9.5128134725	-0.295450504974	-0.0562977334173	461.987368	715.614175997	1615.48889255	437.887348558	-2.2867882839	-0.0312402771025
520.029221034	889.294154076	1785.32337511	376.0	7.60294580126	0.222343334415	0.0423672512225	537.053299858	1090.58094372	1921.0605437	293.426300118	3.38099679198	0.0461884807647
520.029221034	889.294154076	1785.32337511	376.0	20.0034027555	0.538273812558	0.102567418551	637.539037187	1085.66500074	2142.44880032	419.244762392	5.56077165684	0.0759668259132
520.029221034	889.294154076	1785.32337511	376.0	6.35693404114	0.0494326690601	0.00941933480566	537.267900784	917.303272308	1898.81520449	444.244031395	0.862249866914	0.0117793697666
520.029221034	889.294154076	1785.32337511	376.0	-5.30993011922	-0.23174089595	-0.0441579451124	452.409391406	868.796597316	1690.52395149	369.317962767	-0.960894652676	-0.0131269761295
520.029221034	889.294154076	1785.32337511	376.0	-8.372229179	-0.128371557686	-0.0244610437665	504.032135173	770.520627778	1635.85201056	361.299247609	-1.55197103637	-0.0212017901144
520.029221034	889.294154076	1785.32337511	376.0	-6.27345328636	-0.151786433747	-0.0289227198451	478.16234537	867.465466879	1673.32194716	327.694134914	-0.997597809122	-0.0136283853705
520.029221034	889.294154076	1785.32337511	376.0	14.9518183921	0.413899309435	0.0788680086576	603.458138761	1065.20571773	2052.26168387	383.597827379	4.43863450955	0.0606370834638
520.029221034	889.294154076	1785.32337511	376.0	8.58976069911	-0.206589128842	-0.0393653065629	423.538970139	1085.58134277	1938.67838074	429.558067827	2.28421040622	0.0312050601942
520.029221034	889.294154076	1785.32337511	376.0	-1.82006072896	-0.228927595264	-0.0436218740976	457.729545879	844.193686214	1752.82940547	450.906173382	-0.768258574655	-0.0104953357193
520.029221034	889.294154076	1785.32337511	376.0	-5.92382221377	0.0217837796425	0.00415087264529	578.309465719	716.031754064	1679.56399243	385.222772645	-1.29714422404	-0.0177205495087
520.029221034	889.294154076	1785.32337511	376.0	-7.63535775749	0.0359495695622	0.00685014663914	601.02303824	668.529700423	1649.00754829	379.45480963	-1.63112696411	-0.0222831552474
520.029221034	889.294154076	1785.32337511	376.0	1.52757938933	0.150713216758	0.0287182196566	564.306263386	926.663844737	1812.59560702	321.625498898	0.781730207058	0.0106793744134
520.029221034	889.294154076	1785.32337511	376.0	7.26450054448	0.231105716029	0.044036912353	627.573065062	847.054252475	1915.01820142	440.390883878	0.900246212435	0.0122984455251
520.029221034	889.294154076	1785.32337511	376.0	-1.03943242638	0.116016169828	0.0221067396777	553.351178841	923.26919035	1766.76614503	290.145775843	0.353471226	0.00482884188524
520.029221034	889.294154076	1785.32337511	376.0	12.0135703618	0.384894296919	0.0733411388947	622.623770725	978.609666779	1999.80445496	398.571017462	3.0892606097	0.0422030137937
520.029221034	889.294154076	1785.32337511	376.0	6.49158686174	0.0817968595868	0.015586291842	496.800373006	1093.06404944	1901.21919277	311.354770322	2.92167841898	0.0399136396035
520.029221034	889.294154076	1785.32337511	376.0	-0.915253845921	0.0296321254578	0.00564636536925	536.435019007	894.312753006	1768.98313426	338.235362244	-0.0664549288979	-0.000907854219916
520.029221034	889.294154076	1785.32337511	376.0	-8.92696370478	-0.479957506138	-0.0914553174805	392.02007878	790.261262381	1625.9482054	443.666864239	-2.07026392915	-0.0282822941141
520.029221034	889.294154076	1785.32337511	376.0	-12.3990798007	-0.29873123779	-0.0569228730545	446.713391404	770.033957739	1563.95970513	347.212355987	-2.2210250819	-0.0303418727035
520.029221034	889.294154076	1785.32337511	376.0	-2.96645780241	-0.253148002287	-0.0482370431187	428.907935829	984.70696164	1732.36251055	318.747613082	-0.11673514196	-0.0015947423765
520.029221034	889.294154076	1785.32337511	376.0	5.25663253937	0.0399546784649	0.00761331525627	532.850437559	920.779060399	1879.17126458	425.541766622	0.778203805645	0.0106311995307
520.029221034	889.294154076	1785.32337511	376.0	-1.43017952275	0.189002939492	0.0360142796288	592.540677181	883.094176287	1759.79004578	284.155192317	0.159972982264	0.00218542325497
520.029221034	889.294154076	1785.32337511	376.0	9.38284592937	0.161347758691	0.030744618653	553.249142464	974.611249835	1952.83751674	424.977124439	2.06477000246	0.0282072404708
520.029221034	889.294154076	1785.32337511	376.0	-10.1112922031	-0.323251186629	-0.0615951194034	451.052622948	723.34825932	1604.80411188	430.403229614	-2.3429268035	-0.0320071967691
520.029221034	889.294154076	1785.32337511	376.0	-5.86902853292	-0.227493910266	-0.0433486871696	441.489700601	952.581784928	1680.54223682	286.470751291	-0.693780685061	-0.00947787821121
520.029221034	889.294154076	1785.32337511	376.0	-5.56485243575	0.141904406415	0.0270397115882	648.299535499	673.315523189	1685.97276378	364.357705096	-1.18938511421	-0.016248430522
520.029221034	889.294154076	1785.32337511	376.0	-14.9304303282	-0.435980969043	-0.083075641967	423.223390684	698.281978739	1518.76691246	397.261543035	-3.19006080795	-0.0435800656824
520.029221034	889.294154076	1785.32337511	376.0	1.71250943812	-0.0411054634191	-0.00783259592589	490.937825109	974.709261305	1815.89720641	350.250119996	0.763822489283	0.0104347334602
520.029221034	889.294154076	1785.32337511	376.0	-5.84950489187	0.00801389337114	0.00152703760883	588.431579231	672.311686807	1680.89079695	420.147530909	-1.51791881944	-0.020736595894
520.029221034	889.294154076	1785.32337511	376.0	-4.93134605468	0.105066568696	0.020020306535	591.448301052	793.510646032	1697.28290129	312.323954205	-0.837768543469	-0.0114449254572
520.029221034	889.294154076	1785.32337511	376.0	-3.57984524359	-0.0227241237786	-0.00433005407366	538.61837243	797.992964452	1721.41156118	384.800224302	-0.820625595204	-0.0112107321749
520.029221034	889.294154076	1785.32337511	376.0	-4.49833787433	-0.303381685507	-0.0578090101957	430.917028509	867.516448711	1705.01349755	406.580020328	-0.971356057924	-0.0132698915017
520.029221034	889.294154076	1785.32337511	376.0	5.3617055058	0.231544088276	0.0441204436502	647.508843758	805.523396418	1881.04715681	428.014916633	0.449821032266	0.0061450960692
520.029221034	889.294154076	1785.32337511	376.0	-8.51657013934	-0.158135031565	-0.0301324374171	482.644005696	822.487072515	1633.27505765	328.143979443	-1.39632584692	-0.019075489712
520.029221034	889.294154076	1785.32337511	376.0	4.49382296648	-0.354893974117	-0.0676246139705	398.899985965	1015.27044596	1865.55264697	451.382215037	0.694622339774	0.00948937622642
520.029221034	889.294154076	1785.32337511	376.0	-4.22373667303	0.13668730371	0.0260455990301	599.080032608	818.715321166	1709.91601698	292.12066321	-0.684583828134	-0.00935223808926
520.029221034	889.294154076	1785.32337511	376.0	-5.67637726167	0.0626726204553	0.0119421913977	592.482367213	725.878683445	1683.981685	365.62063434	-1.16160372245	-0.0158689033122
520.029221034	889.294154076	1785.32337511	376.0	-0.988363101926	-0.00636217385789	-0.00121230446987	523.968747929	896.647831988	1767.67789762	347.061317703	-0.135980357708	-0.00185765515994
520.029221034	889.294154076	1785.32337511	376.0	-6.57637899746	0.120216804989	0.0229071655848	614.817177326	733.097142699	1667.91374363	319.999423608	-1.15556889527	-0.015786460318
520.029221034	889.294154076	1785.32337511	376.0	-15.6673055938	-0.343443137778	-0.0654426710705	445.030949001	716.677318584	1505.61130609	343.903038508	-2.95173388446	-0.0403242333942
520.029221034	889.294154076	1785.32337511	376.0	7.29886825151	-0.185320551226	-0.0353126050354	443.959756562	1008.17504418	1915.63177612	463.496975378	1.24951549435	0.0170698838026
520.029221034	889.294154076	1785.32337511	376.0	7.00193040287	0.239251380983	0.0455890588763	583.213962258	956.396301867	1910.3304753	370.720211177	1.9060456464	0.0260388749509
520.029221034	889.294154076	1785.32337511	376.0	1.09563735204	0.0487341444084	0.00928623178514	532.03866541	927.464736487	1804.88404486	345.380642965	0.472952431414	0.00646109878981
520.029221034	889.294154076	1785.32337511	376.0	8.89727154972	0.0537241558608	0.010237072382	486.995564353	1106.47121962	1944.16844383	350.701659861	3.27491792922	0.0447393159729
520.029221034	889.294154076	1785.32337511	376.0	11.7670705784	0.172143047412	0.0328016477538	526.972621925	1078.64298303	1995.40363671	389.788031753	3.54160355012	0.0483825621601
520.029221034	889.294154076	1785.32337511	376.0	-9.08069895869	-0.0835918156576	-0.0159283185323	533.283495544	722.165452483	1623.20353398	367.754585951	-1.77150492452	-0.024200886947
520.029221034	889.294154076	1785.32337511	376.0	6.53350963251	0.208001016542	0.0396343400422	554.988616023	1010.19073891	1901.96764979	336.788294862	2.32883568503	0.0318146951507
520.029221034	889.294154076	1785.32337511	376.0	18.5817234505	0.40997762288	0.0781207360671	590.831077364	1109.78526137	2117.06722737	416.450888634	5.29726669105	0.0723670312986
520.029221034	889.294154076	1785.32337511	376.0	1.43687394372	-0.128937851511	-0.0245689503641	470.716885802	956.058604898	1810.9762215	384.200730799	0.332884992181	0.0045476091828
520.029221034	889.294154076	1785.32337511	376.0	8.79389235539	0.226110408695	0.0430850626323	557.298222717	1022.85852719	1942.32279091	362.166041007	2.7573773295	0.0376690892008
520.029221034	889.294154076	1785.32337511	376.0	2.89844652592	-0.0740651194874	-0.014113018195	508.730495893	863.725889028	1837.07001845	464.613633531	-0.0898527266483	-0.00122749626569
520.029221034	889.294154076	1785.32337511	376.0	-2.77344945342	-0.105949031858	-0.0201884588144	505.857985454	806.905397116	1735.80833372	423.044951151	-0.83712913036	-0.0114361903055
520.029221034	889.294154076	1785.32337511	376.0	11.2738335019	-0.11229580222	-0.0213978281669	447.868570943	1084.86568594	1986.59775989	453.863503005	2.74309781302	0.0374740138391
520.029221034	889.294154076	1785.32337511	376.0	-4.24934461245	-0.0462691649793	-0.00881653296099	512.023119904	887.490275712	1709.45883246	309.945436838	-0.632020247637	-0.00863415638848
520.029221034	889.294154076	1785.32337511	376.0	6.73389953092	0.209088353224	0.0398415307209	534.08209077	1085.89983712	1905.54525749	285.563329604	3.18629252051	0.0435285863457
520.029221034	889.294154076	1785.32337511	376.0	14.8868138043	0.460275925446	0.0877050162817	611.065644465	1088.12779045	2051.10114177	351.907706858	4.85375942459	0.0663081888605
520.029221034	889.294154076	1785.32337511	376.0	-10.6132365597	-0.315330817423	-0.0600859027102	439.271852677	784.427141103	1595.84278195	372.143788175	-1.98473791894	-0.0271139059964
520.029221034	889.294154076	1785.32337511	376.0	17.4860813055	0.452348394021	0.0861944348363	605.569005829	1101.99983545	2097.50647205	389.937630765	5.24608316065	0.0716678027411
520.029221034	889.294154076	1785.32337511	376.0	5.79336562093	-0.0560002613086	-0.0106707814994	465.334068488	1066.54030733	1888.75368575	356.879309924	2.17912772721	0.0297695044701
520.029221034	889.294154076	1785.32337511	376.0	-6.6131998655	-0.334896005977	-0.0638140255291	433.910775674	786.741605998	1667.25637207	446.603990397	-1.65367577756	-0.022591199147
520.029221034	889.294154076	1785.32337511	376.0	-0.275267219175	0.216283205511	0.0412125010501	644.032987656	794.128934643	1780.4089651	342.247042803	-0.189747178768	-0.00259217457333
520.029221034	889.294154076	1785.32337511	376.0	11.9513619156	0.263714040397	0.0502503887951	552.451971798	1083.0619186	1998.69383303	363.179942639	3.890285353	0.0531459747677
520.029221034	889.294154076	1785.32337511	376.0	-12.8231273216	-0.343917640991	-0.0655330870791	434.965933719	761.025773321	1556.38908562	360.397378577	-2.38448009155	-0.0325748646386
520.029221034	889.294154076	1785.32337511	376.0	-14.7773050622	-0.401507193749	-0.0765067061259	419.007015985	754.928767235	1521.50069362	347.564910403	-2.71540639965	-0.0370957158422
520.029221034	889.294154076	1785.32337511	376.0	-6.53310969725	-0.298144044326	-0.0568109840559	423.278985965	943.922702712	1668.68624056	301.484551886	-0.908960259921	-0.0124174898896
520.029221034	889.294154076	1785.32337511	376.0	-4.43937204956	0.151141206195	0.028799772522	640.008987335	707.010970725	1706.0662282	359.046270141	-0.952847602261	-0.0130170437467
520.029221034	889.294154076	1785.32337511	376.0	4.93915153426	0.0866180974738	0.0165049728418	572.888595146	851.212285569	1873.50320198	449.402321269	0.30191585108	0.0041245334847
520.029221034	889.294154076	1785.32337511	376.0	-4.49946725504	0.0597451126526	0.0113843583561	607.642323921	681.735258584	1704.99333445	415.615751945	-1.23529321357	-0.0168755903494
520.029221034	889.294154076	1785.32337511	376.0	-3.07623253267	-0.210405825884	-0.0400925735298	459.303358412	872.404567223	1730.40267663	398.694750997	-0.714383926138	-0.00975934325326
520.029221034	889.294154076	1785.32337511	376.0	-2.239973616	0.0398317384835	0.00758988919274	548.045518867	867.628893241	1745.33260255	329.658190439	-0.370868449062	-0.00506650886697
520.029221034	889.294154076	1785.32337511	376.0	-15.8158283516	-0.484269666754	-0.0922769944272	393.319851605	768.198920449	1502.95969458	341.440922527	-2.86775305686	-0.0391769543287
520.029221034	889.294154076	1785.32337511	376.0	-6.07376789969	-0.0627557765412	-0.0119580366885	551.153191447	695.332589996	1676.88697705	430.401195605	-1.59116509464	-0.0217372280689
520.029221034	889.294154076	1785.32337511	376.0	2.99843687104	-0.138534695444	-0.0263976172721	442.405865083	1070.06609973	1838.85516946	326.383204641	1.72387694917	0.0235502315461
520.029221034	889.294154076	1785.32337511	376.0	-3.44430893703	-0.010442276893	-0.00198976312747	566.082687974	715.604597976	1723.83132255	442.144036597	-1.15307621212	-0.0157524072694
520.029221034	889.294154076	1785.32337511	376.0	0.767759797186	-0.221602042391	-0.0422259989313	451.843941638	911.102344793	1799.03037023	436.084083803	-0.240385074314	-0.00328394910265
520.029221034	889.294154076	1785.32337511	376.0	-2.69531705291	0.0864289097318	0.0164689233483	574.469665762	836.701306717	1737.20324973	326.032277252	-0.496813395864	-0.00678706824951
520.029221034	889.294154076	1785.32337511	376.0	-2.35342877083	-0.0633895277839	-0.0120787972149	499.124471885	917.974789085	1743.30706115	326.207800178	-0.244395636044	-0.00333873819732
520.029221034	889.294154076	1785.32337511	376.0	-3.57320650195	0.0250270992511	0.00476888324145	552.860506288	818.858086436	1721.53008419	349.811491466	-0.693436186765	-0.00947317195034
520.029221034	889.294154076	1785.32337511	376.0	6.70133155479	-0.0343807543989	-0.00655121082296	472.585805748	1060.76988353	1904.9638138	371.608124521	2.25516487443	0.0308082633119
520.029221034	889.294154076	1785.32337511	376.0	-10.1557638884	-0.171553795334	-0.032689366489	515.60351051	677.153408689	1604.01014849	411.25322929	-2.30168066736	-0.0314437249639
520.029221034	889.294154076	1785.32337511	376.0	7.88895112909	0.153369770495	0.0292244227316	515.617194746	1099.26387717	1926.16666367	311.285591749	3.33856451623	0.0456088048666
520.029221034	889.294154076	1785.32337511	376.0	2.19439014702	0.235712092128	0.0449146517011	629.720284184	841.862785597	1824.50033535	352.917265565	0.410517763929	0.0056081661739
520.029221034	889.294154076	1785.32337511	376.0	3.33569666356	0.303558149375	0.0578426351705	614.417887815	925.035169242	1844.87634737	305.42329031	1.40129569833	0.0191433838569
520.029221034	889.294154076	1785.32337511	376.0	-14.7769004292	-0.171132374149	-0.0326090651961	513.853475275	676.981030673	1521.50791763	330.673411683	-2.76154065724	-0.0377259652629
520.029221034	889.294154076	1785.32337511	376.0	-1.39861750381	0.0793149464849	0.0151133663272	575.285837533	823.699887657	1760.35352989	361.367804697	-0.401791094942	-0.00548894938445
520.029221034	889.294154076	1785.32337511	376.0	-0.382912075799	-0.353604852591	-0.0673789734358	404.562142289	979.438686947	1778.48715631	394.486327079	-0.0887388596386	-0.00121227950326
520.029221034	889.294154076	1785.32337511	376.0	6.88524791164	0.245378462113	0.0467565667136	637.755846098	836.505177832	1908.24731551	433.98629158	0.836403286709	0.0114262744086
520.029221034	889.294154076	1785.32337511	376.0	-11.8370087824	-0.304372582325	-0.057997824376	439.125822097	800.082241364	1573.9944904	334.786426942	-2.01598919211	-0.0275408359578
520.029221034	889.294154076	1785.32337511	376.0	15.3281679706	0.366880867067	0.069908701804	579.370999435	1100.82555215	2058.98074086	378.784189278	4.75327144294	0.0649354022259
520.029221034	889.294154076	1785.32337511	376.0	-0.873979682174	-0.172575682877	-0.0328840859141	446.582198489	1003.62612851	1769.72001155	319.511684548	0.472263493437	0.00645168706882
520.029221034	889.294154076	1785.32337511	376.0	14.9069797314	0.541782717378	0.103236036086	645.279972082	1058.90713243	2051.46116878	347.274064266	4.78163700222	0.0653229098665
520.029221034	889.294154076	1785.32337511	376.0	12.8902784889	0.0812461919944	0.0154813628038	498.521429028	1091.71988753	2015.45653009	425.215213533	3.53102468313	0.0482380421192
520.029221034	889.294154076	1785.32337511	376.0	-10.3114808022	-0.385303059256	-0.0734190280594	402.907776044	893.596316445	1601.23009803	304.726005538	-1.54114610261	-0.0210539085056
520.029221034	889.294154076	1785.32337511	376.0	6.71137235351	0.252171441842	0.0480509607169	595.316848862	935.43246701	1905.14307453	374.393758655	1.70990513299	0.0233593597403
520.029221034	889.294154076	1785.32337511	376.0	10.5217389843	-0.156649802717	-0.0298494288713	434.874512083	1093.45552827	1973.17044067	444.840400317	2.67802908916	0.0365850968464
520.029221034	889.294154076	1785.32337511	376.0	-6.2518463166	0.11780602011	0.0224477934661	608.909946571	748.676690307	1673.70770144	316.121064566	-1.08174457543	-0.0147779313583
520.029221034	889.294154076	1785.32337511	376.0	-15.0604227272	-0.21585959539	-0.0411317826581	501.857819528	667.029979576	1516.44612777	347.558328666	-2.93723292522	-0.0401261328582
520.029221034	889.294154076	1785.32337511	376.0	-1.45488238579	-0.228305423792	-0.0435033200824	460.360514821	829.282659013	1759.3490198	469.705845962	-0.820938038773	-0.0112150005297
520.029221034	889.294154076	1785.32337511	376.0	-4.07741508554	-0.338246635974	-0.064452483989	413.849483777	931.646341117	1712.52833049	367.032505594	-0.701274474814	-0.00958025238818
520.029221034	889.294154076	1785.32337511	376.0	-13.8780009724	-0.177290445124	-0.0337824781105	492.073470516	741.171551722	1537.55617975	304.311157513	-2.36151491563	-0.0322611327272
520.029221034	889.294154076	1785.32337511	376.0	7.02761309639	0.246596956746	0.04698874938	636.502060947	840.00424535	1910.78899443	434.282688135	0.878841521515	0.0120060317147
520.029221034	889.294154076	1785.32337511	376.0	-0.996176858217	-0.076231234267	-0.0145257687247	470.686590099	1010.51815213	1767.5383968	286.333654573	0.733022974663	0.0100139750637
520.029221034	889.294154076	1785.32337511	376.0	-18.7326444886	-0.294923168578	-0.0561972501101	461.523776935	705.643823319	1450.88509428	283.717494026	-3.30287230542	-0.0451212063582
520.029221034	889.294154076	1785.32337511	376.0	-2.47958116303	-0.0494285012514	-0.00941854063479	497.624344874	937.436885131	1741.054833	305.993602996	-0.074968599651	-0.00102416119742
520.029221034	889.294154076	1785.32337511	376.0	8.09958795112	0.132409308351	0.0252304322314	521.898051932	1050.09157892	1929.92721209	357.937581241	2.72626844407	0.0372441044272
520.029221034	889.294154076	1785.32337511	376.0	-7.1797576185	-0.0628810482667	-0.011981907063	520.28341761	805.042751543	1657.14148407	331.815314918	-1.21178498911	-0.016554439742
520.029221034	889.294154076	1785.32337511	376.0	8.35715537308	0.232165298167	0.0442388144373	560.249768149	1018.68553836	1934.52562348	355.590316969	2.68472870338	0.0366766216309
520.029221034	889.294154076	1785.32337511	376.0	-6.2752747809	-0.275037900935	-0.0524081366111	444.575826806	829.570676677	1673.28942759	399.142924111	-1.2792564367	-0.0174761808292
520.029221034	889.294154076	1785.32337511	376.0	-0.704140828137	-0.304318768017	-0.0579875701252	422.741645722	946.48231222	1772.75218431	403.52822637	-0.292317517844	-0.00399340871372
520.029221034	889.294154076	1785.32337511	376.0	13.8886919646	0.21561020589	0.041084261793	553.650806102	1028.61136841	2033.28143925	451.019264735	3.23821308255	0.0442378836414
520.029221034	889.294154076	1785.32337511	376.0	-12.4164005849	-0.254427695002	-0.0484808870049	468.759416484	735.927011028	1563.65047312	358.964045609	-2.3399304329	-0.0319662627445
520.029221034	889.294154076	1785.32337511	376.0	9.42051901543	0.238303599663	0.0454084603017	563.267063286	1016.05771849	1953.51010315	374.185321373	2.77938967751	0.0379698043375
520.029221034	889.294154076	1785.32337511	376.0	-10.3841315643	0.00297178570109	0.000566270141214	568.270514906	715.416762598	1599.93304699	316.245769486	-1.80110059394	-0.0246051993708
520.029221034	889.294154076	1785.32337511	376.0	-6.93823384337	-0.26684636062	-0.0508472485938	441.030865474	869.111793048	1661.45346448	351.310805963	-1.15794411327	-0.0158189086513
520.029221034	889.294154076	1785.32337511	376.0	2.48060723747	-0.150924227009	-0.0287584274026	447.232132626	1030.7461178	1829.61023597	351.631985536	1.18192092018	0.0161464606582
520.029221034	889.294154076	1785.32337511	376.0	-6.93467461898	0.0384679792712	0.00733002653795	586.324830108	711.528141649	1661.51700815	363.664036393	-1.38293072123	-0.0188924961917
520.029221034	889.294154076	1785.32337511	376.0	7.62687572392	0.238299775528	0.0454077316174	542.69867509	1086.34833339	1921.4877702	292.440761721	3.37726132012	0.0461374497284
520.029221034	889.294154076	1785.32337511	376.0	2.61636745379	-0.322396251899	-0.0614322126332	399.592019692	1055.50067452	1832.03399484	376.94130063	1.09173661247	0.0149144345966
520.029221034	889.294154076	1785.32337511	376.0	2.35691628127	-0.0707839921549	-0.0134878033832	467.06695336	1036.75288391	1827.40195241	323.582115144	1.42771431209	0.019504293881
520.029221034	889.294154076	1785.32337511	376.0	-17.1288386071	-0.354227228984	-0.0674975664984	432.9788764	749.133483246	1479.51821557	297.405855928	-2.95330117096	-0.040345644412
520.029221034	889.294154076	1785.32337511	376.0	-17.7672958215	-0.493240922969	-0.0939864563583	415.130831037	668.369775886	1468.11968968	384.619082762	-3.81974708823	-0.0521823372709
520.029221034	889.294154076	1785.32337511	376.0	-0.332037936009	-0.00108098352074	-0.000205980091604	547.826610784	799.999504402	1779.39542422	431.569309038	-0.496849780141	-0.00678756530247
520.029221034	889.294154076	1785.32337511	376.0	-3.36318895234	-0.0144152341709	-0.00274680529171	551.768287056	758.441775093	1725.27957659	415.069514446	-0.951991014808	-0.0130053417324
520.029221034	889.294154076	1785.32337511	376.0	-8.86774690877	-0.327671054835	-0.0624373199	422.514299611	868.508083534	1627.0054167	335.983033558	-1.41988895993	-0.019397390163
520.029221034	889.294154076	1785.32337511	376.0	-10.5293342937	-0.0325631587691	-0.00620487019228	563.761301626	687.830562854	1597.34070872	345.748844241	-1.9816754486	-0.02707206897
520.029221034	889.294154076	1785.32337511	376.0	-4.15218547993	-0.163090897351	-0.031076771599	489.122790222	788.790502542	1711.19343716	433.280144395	-1.13694518377	-0.0155320380297
520.029221034	889.294154076	1785.32337511	376.0	7.25179000297	-0.259982869638	-0.0495394187573	410.774595474	1082.73751739	1914.79127715	421.279164285	1.99960283015	0.0273169785539
520.029221034	889.294154076	1785.32337511	376.0	-3.56342636056	-0.373990903226	-0.0712635105233	408.682622735	884.802838674	1721.70469134	428.219229931	-0.89273875313	-0.0121958846056
520.029221034	889.294154076	1785.32337511	376.0	4.5360414623	0.171076053198	0.0325983333076	573.692196051	922.467158356	1866.30638364	370.147029234	1.1216019676	0.0153224312514
520.029221034	889.294154076	1785.32337511	376.0	-2.27874262615	-0.0397935843675	-0.00758261897246	499.35000455	941.536890595	1744.64045035	303.753555202	0.00426276265515	5.8234462502e-05
520.029221034	889.294154076	1785.32337511	376.0	-8.3410168889	-0.203951247722	-0.0388626615324	471.472250732	801.881898949	1636.40925087	363.055101189	-1.51278608483	-0.0206664765687
520.029221034	889.294154076	1785.32337511	376.0	1.1144465168	-0.199115414122	-0.0379411993373	421.977117078	1095.89000109	1805.21984928	287.352731107	1.67060143811	0.022822424018
520.029221034	889.294154076	1785.32337511	376.0	15.0526975423	0.0805371094839	0.0153462479962	496.298233413	1102.5555438	2054.06270292	455.2089257	3.84446375218	0.0525199966144
520.029221034	889.294154076	1785.32337511	376.0	2.63246459724	-0.250264477788	-0.0476875910419	422.438248456	1027.23460391	1832.32138091	382.648528542	0.921090542539	0.012583204133
520.029221034	889.294154076	1785.32337511	376.0	-13.0087669823	-0.319652436555	-0.0609093819656	447.012555977	740.390191154	1553.07481736	365.67207023	-2.48707027288	-0.0339763698481
520.029221034	889.294154076	1785.32337511	376.0	-8.58446622274	-0.172826028094	-0.0329317888899	475.639755388	834.001004311	1632.06289301	322.422133308	-1.37849494391	-0.0188318981409
520.029221034	889.294154076	1785.32337511	376.0	-18.6356698433	-0.322497845301	-0.0614515711321	455.824763275	696.648041149	1452.61640529	300.143600866	-3.37992375843	-0.0461738218365
520.029221034	889.294154076	1785.32337511	376.0	-9.64462773082	-0.192251655218	-0.0366333184486	482.109622066	768.325718233	1613.13558179	362.70024149	-1.78649763515	-0.0244057053983
520.029221034	889.294154076	1785.32337511	376.0	-9.69571891809	-0.206208637518	-0.0392928044051	463.335666786	839.753271417	1612.22343888	309.134500677	-1.51741795924	-0.0207297535415
520.029221034	889.294154076	1785.32337511	376.0	8.50669173833	0.192457508707	0.0366725435799	552.261933621	1006.18639764	1937.19533116	378.746999904	2.43879671075	0.0333168949557
520.029221034	889.294154076	1785.32337511	376.0	2.187783662	-0.168536730728	-0.0321144685077	446.405991951	1013.08003931	1824.38238822	364.89635696	0.91002641844	0.0124320548967
520.029221034	889.294154076	1785.32337511	376.0	-12.290033596	-0.443038522449	-0.0844204501617	395.589127851	825.000442511	1565.90653251	345.316962149	-2.10279381449	-0.0287266914548
520.029221034	889.294154076	1785.32337511	376.0	-6.68428186403	-0.113255947958	-0.0215807827663	513.803858667	755.628633825	1665.98732853	396.554836041	-1.4358350107	-0.0196152323866
520.029221034	889.294154076	1785.32337511	376.0	-7.93964350118	-0.139047952404	-0.0264954177598	500.458643236	770.46443095	1643.57506378	372.651989597	-1.52535139562	-0.02083813382
520.029221034	889.294154076	1785.32337511	376.0	-12.893313798	0.025298131142	0.00482052803773	590.249516805	675.053163744	1555.13603005	289.833349499	-2.21469180911	-0.0302553525835
520.029221034	889.294154076	1785.32337511	376.0	4.26427170324	-0.144944780804	-0.0276190512204	449.10398171	1031.32900981	1861.45441461	381.021423085	1.37930983396	0.0188430305186
520.029221034	889.294154076	1785.32337511	376.0	-5.46831081392	-0.364088726964	-0.0693766629124	410.125204498	893.28768235	1687.69634393	384.283457078	-1.00760852722	-0.0137651438145
520.029221034	889.294154076	1785.32337511	376.0	18.7560887723	0.433195857221	0.0825449423059	605.419105373	1082.16123983	2120.18021222	432.599867016	5.04148279323	0.0688727157545
520.029221034	889.294154076	1785.32337511	376.0	-4.84440434981	-0.128367698401	-0.0244603083844	513.829644516	737.040518541	1698.83509187	447.964928811	-1.41076340612	-0.0192727241273
520.029221034	889.294154076	1785.32337511	376.0	7.77181581495	0.249534080103	0.0475484146539	610.764900216	897.489820556	1924.07541952	415.820698753	1.43813952593	0.019646714835
520.029221034	889.294154076	1785.32337511	376.0	10.8099151115	0.365885640242	0.0697190625461	575.357301146	1109.18888848	1978.31531643	293.769126798	4.36161069965	0.0595848456236
520.029221034	889.294154076	1785.32337511	376.0	-9.15876775283	-0.0319761334682	-0.00609301323709	546.120428183	744.65358934	1621.80975355	331.035736024	-1.60405454899	-0.0219133135108
520.029221034	889.294154076	1785.32337511	376.0	2.74163175446	0.217765569172	0.0414949636379	634.579433745	819.025188513	1834.27036768	380.665745423	0.260150575543	0.00355396961124
520.029221034	889.294154076	1785.32337511	376.0	-11.666060584	-0.17555124554	-0.0334510757508	515.944956841	670.75164587	1577.04646855	390.349865837	-2.48595625589	-0.0339611510368
520.029221034	889.294154076	1785.32337511	376.0	-3.79742921383	-0.110512506571	-0.0210580233558	518.408606154	745.110293699	1717.5269837	454.008083849	-1.24593737097	-0.0170210023357
520.029221034	889.294154076	1785.32337511	376.0	15.4185554318	0.233102345038	0.0444173675759	538.290151389	1107.71732128	2060.59444934	414.586976672	4.42271108636	0.0604195503602
520.029221034	889.294154076	1785.32337511	376.0	3.84655643228	-0.0704454378603	-0.0134232922752	493.075688987	938.564431469	1853.99684623	422.356725777	0.523929309712	0.00715750423104
520.029221034	889.294154076	1785.32337511	376.0	-5.17791952757	-0.367716002365	-0.0700678358165	417.006716809	831.718954834	1692.88076744	444.155095797	-1.31167586092	-0.0179190691382
520.029221034	889.294154076	1785.32337511	376.0	-18.3024200091	-0.342047019426	-0.065176642421	448.55290905	701.717731808	1458.56599248	308.29535162	-3.34154247729	-0.0456494873947
520.029221034	889.294154076	1785.32337511	376.0	10.6953218154	-0.110819983166	-0.0211166126459	453.639215394	1057.37090389	1976.26945552	465.259336239	2.33646057443	0.0319188603064
520.029221034	889.294154076	1785.32337511	376.0	-13.7805462562	-0.400333614342	-0.0762830820011	405.118106423	835.193904033	1539.29606158	298.984051124	-2.18507486456	-0.0298507495158
520.029221034	889.294154076	1785.32337511	376.0	-3.34150854608	0.193788432723	0.036926149528	645.814606122	751.316464484	1725.66664196	328.535571349	-0.666560956819	-0.00910602400025
520.029221034	889.294154076	1785.32337511	376.0	5.44548888053	0.130145190788	0.0247990073909	540.631904542	980.802364024	1882.54296098	361.108692418	1.6753765296	0.0228876575082
520.029221034	889.294154076	1785.32337511	376.0	2.13297307712	0.0768775425945	0.0146489219883	586.946350721	776.386463627	1823.40384204	460.071027693	-0.264694209175	-0.00361604110894
520.029221034	889.294154076	1785.32337511	376.0	-0.0541834553843	0.123962421752	0.0236208882911	610.338220826	765.442579913	1784.35602522	408.575224477	-0.396479627343	-0.00541638835168
520.029221034	889.294154076	1785.32337511	376.0	-0.372612234712	0.0843837984636	0.0160792298902	548.550545109	910.384327469	1778.67104179	319.736169207	0.251692002048	0.00343841532852
520.029221034	889.294154076	1785.32337511	376.0	-3.36588725966	-0.370252004186	-0.0705510678708	397.469753254	992.996632954	1725.23140308	334.765016876	-0.292886913041	-0.00400118733662
520.029221034	889.294154076	1785.32337511	376.0	11.8472766773	0.440413739142	0.0839203009036	605.078467182	1083.64430317	1996.83557494	308.112804596	4.40805066216	0.0602192713409
520.029221034	889.294154076	1785.32337511	376.0	-13.3120017209	-0.440019694808	-0.0838452162363	420.11154359	706.881934343	1547.66109669	420.667618759	-2.98922706141	-0.0408364352652
520.029221034	889.294154076	1785.32337511	376.0	5.98092966606	0.292257054274	0.0556892252809	621.474171661	903.759537001	1892.10231049	366.868601825	1.47043243397	0.020087874781
520.029221034	889.294154076	1785.32337511	376.0	-15.6939838697	-0.397988641572	-0.0758362502995	409.540624716	806.901366375	1505.1350126	288.693021507	-2.54375264364	-0.0347507191754
520.029221034	889.294154076	1785.32337511	376.0	-13.5853647318	-0.423137076432	-0.0806282538932	402.923514756	809.889887997	1542.78068296	329.967280207	-2.30086408669	-0.0314325694903
520.029221034	889.294154076	1785.32337511	376.0	-6.65694671568	0.15155093407	0.0288778456688	631.706954959	725.497146391	1666.47534933	309.271247977	-1.14995242022	-0.0157097325166
520.029221034	889.294154076	1785.32337511	376.0	-12.8847526428	-0.340922564114	-0.0649623788327	421.301873948	840.058125495	1555.28887435	293.928874909	-2.00886162997	-0.0274434648903
520.029221034	889.294154076	1785.32337511	376.0	7.98178128995	0.206155226065	0.0392826269178	562.168979313	987.86775224	1927.82398223	377.787250677	2.22858903602	0.0304452054102
520.029221034	889.294154076	1785.32337511	376.0	5.17937530122	0.22121591978	0.0421524237385	548.372565024	1043.16855434	1877.79197305	286.250853686	2.5571715121	0.0349340370505
520.029221034	889.294154076	1785.32337511	376.0	-5.31061358503	0.148487129776	0.0282940414969	620.130230165	759.58985499	1690.51174941	310.79166426	-0.918579314677	-0.0125488977415
520.029221034	889.294154076	1785.32337511	376.0	2.86741816634	0.14528931158	0.0276847011394	604.616389574	823.839094392	1836.5160619	408.06057793	0.108237673604	0.00147865674323
520.029221034	889.294154076	1785.32337511	376.0	2.02920104191	0.0824471677868	0.0157102072765	536.556679692	945.72874809	1821.55117564	339.265747857	0.831459387521	0.0113587348022
520.029221034	889.294154076	1785.32337511	376.0	2.12534811351	-0.288268855382	-0.0549292788457	413.130236738	1025.56255824	1823.26771178	384.574916809	0.766746660074	0.0104746811486
520.029221034	889.294154076	1785.32337511	376.0	-10.0848123974	-0.447670221431	-0.0853030147544	392.736263329	840.400410875	1605.27686204	372.140187839	-1.80034045322	-0.0245948149347
520.029221034	889.294154076	1785.32337511	376.0	-14.2123819448	-0.284713441263	-0.0542517990212	452.053410135	762.13688474	1531.58639809	317.396103215	-2.44450923657	-0.0333949349259
520.029221034	889.294154076	1785.32337511	376.0	7.58454858017	-0.113030982105	-0.0215379157975	463.9257276	1006.43775101	1920.73209381	450.368615197	1.45104479689	0.019823016351
520.029221034	889.294154076	1785.32337511	376.0	7.60504966391	0.0326182777682	0.00621537305034	483.580198995	1094.08168892	1921.09810445	343.43621653	2.93177319099	0.040051546325
520.029221034	889.294154076	1785.32337511	376.0	10.2389026846	0.288130776503	0.0549029680836	584.127460752	999.56692406	1968.12089809	384.426513281	2.8308018504	0.0386721564263
520.029221034	889.294154076	1785.32337511	376.0	-1.14171011708	-0.380253315239	-0.0724568054953	402.587798925	933.453046094	1764.94015751	428.899312494	-0.468795690511	-0.00640431271189
520.029221034	889.294154076	1785.32337511	376.0	-11.516675635	-0.238345063944	-0.0454163612698	466.987317227	765.377674758	1579.71347296	347.348480977	-2.06360844162	-0.0281913721533
520.029221034	889.294154076	1785.32337511	376.0	-9.09384166336	-0.272646087608	-0.0519523794984	437.895502926	873.961614659	1622.9688942	311.111776614	-1.38655310394	-0.0189419822943
520.029221034	889.294154076	1785.32337511	376.0	-2.78003417472	-0.203474090516	-0.0387717398086	474.249456084	796.037723278	1735.69077515	465.403595791	-1.063923104	-0.0145344686338
520.029221034	889.294154076	1785.32337511	376.0	-4.13830168659	-0.0562209243594	-0.0107128285746	521.772437282	816.079019818	1711.44130777	373.589850667	-0.850267188215	-0.0116156719701
520.029221034	889.294154076	1785.32337511	376.0	-15.0705706174	-0.540630586035	-0.103016498863	395.845612162	692.786575601	1516.26495511	427.632767352	-3.48038067098	-0.0475461840298
520.029221034	889.294154076	1785.32337511	376.0	-10.7705526194	-0.146020270562	-0.0278239844822	509.739752762	722.443971975	1593.03418157	360.85045683	-2.05284834193	-0.0280443762558
520.029221034	889.294154076	1785.32337511	376.0	9.93945873651	0.281839885404	0.0537042464565	577.128913626	1014.57879456	1962.77485529	371.067147107	2.94931556477	0.04029119624
520.029221034	889.294154076	1785.32337511	376.0	-8.2447207279	-0.441356751616	-0.0840999907806	394.180463141	845.253172101	1638.12844874	398.694813501	-1.59305524345	-0.0217630497739
520.029221034	889.294154076	1785.32337511	376.0	18.9903211663	0.46777003877	0.0891330104364	627.899664672	1043.59951678	2124.3620179	452.86283645	4.7078641225	0.0643150836407
520.029221034	889.294154076	1785.32337511	376.0	-3.73712919046	-0.417386404508	-0.0795324703712	400.453294556	852.902493536	1718.60353411	465.247746023	-1.14721492642	-0.0156723350604
520.029221034	889.294154076	1785.32337511	376.0	10.5807934904	0.0708669408183	0.0135036091498	520.189451924	993.750476133	1974.22475457	460.28482651	2.08544952255	0.0284897475759
520.029221034	889.294154076	1785.32337511	376.0	8.94508750754	0.0179111791963	0.00341295335294	477.375881006	1106.6277794	1945.02211331	361.018452902	3.18639881284	0.0435300384268
520.029221034	889.294154076	1785.32337511	376.0	12.1895169592	0.225193529026	0.0429103523297	554.160965443	1035.58152827	2002.9456707	413.203176985	3.21688907978	0.0439465721282
520.029221034	889.294154076	1785.32337511	376.0	3.59148788453	-0.0263356786968	-0.00501823145899	502.043287413	952.921561777	1849.44304783	394.478198637	0.763388492965	0.0104288045487
[truncated: 1 more rows]
