# Supplementary material for: Optimization of nutritional strategies using a mechanistic computational model in prediabetes: Application to the J-DOIT1 study data
Source: PLoS One. 2023 Nov 30;18(11):e0287069. doi: 10.1371/journal.pone.0287069 (PMC10688723; doi:10.1371/journal.pone.0287069)
Supplement: S1 File — (ZIP) [file pone.0287069.s011.zip › improved_intervention_J1211045.csv]

baseline_carb	baseline_fat	baseline_kcal	baseline_protein	diet_change_percent	hba1c_change	hba1c_percent_change	random_carb_kcal	random_fat_kcal	random_total_kcal	random_protein_kcal	weight_change	weight_percent_change
723.719991728	582.74552048	1682.46551221	376.0	4.00641180684	0.363609683967	0.0692853818535	808.109125089	503.733392028	1749.87200914	438.029492018	0.944699792267	0.0171763598594
723.719991728	582.74552048	1682.46551221	376.0	-1.91797986371	0.455511771802	0.0867972126148	819.833350874	540.804618613	1650.19616247	289.558192983	1.00830648591	0.0183328451984
723.719991728	582.74552048	1682.46551221	376.0	-4.24947151182	-0.13418893103	-0.0255695371627	658.094227163	597.080485739	1610.96961957	355.794906668	0.402168262134	0.00731215022062
723.719991728	582.74552048	1682.46551221	376.0	4.19959283915	0.226959602302	0.0432468754386	762.865386059	534.196862237	1753.12221338	456.059965083	0.986722644821	0.017940411724
723.719991728	582.74552048	1682.46551221	376.0	11.1285517472	0.0971188243845	0.0185058735489	689.926423612	716.069770683	1869.69955736	463.703363068	2.94768865743	0.0535943392261
723.719991728	582.74552048	1682.46551221	376.0	-0.11709019209	0.335690680784	0.0639654498445	802.750478278	497.525636794	1680.49551011	380.219395036	0.521508524385	0.00948197317064
723.719991728	582.74552048	1682.46551221	376.0	3.45636168089	0.657184024033	0.125225614336	829.847039777	585.027028178	1740.61760547	325.743537511	2.22945782497	0.0405355968177
723.719991728	582.74552048	1682.46551221	376.0	3.00560241807	1.02676997491	0.195649766561	864.691863851	564.329004839	1733.03373633	304.012867635	2.42900548739	0.0441637361343
723.719991728	582.74552048	1682.46551221	376.0	-1.82628173428	-0.472695621647	-0.0900715742467	563.063765266	702.166278262	1651.73895187	386.508908346	1.15016843454	0.0209121533552
723.719991728	582.74552048	1682.46551221	376.0	-3.53725780901	-0.286600985612	-0.0546114682949	607.185611743	701.382079668	1622.95236949	314.384678083	1.13366361786	0.0206120657792
723.719991728	582.74552048	1682.46551221	376.0	2.43433915954	0.440535682569	0.0839435370748	801.537944378	584.24054964	1723.42242902	337.643934999	1.80061430719	0.0327384419489
723.719991728	582.74552048	1682.46551221	376.0	8.77098515169	0.345244346838	0.0657858892603	756.180859859	660.38959343	1830.03431247	413.463859177	2.76815814025	0.0503301480046
723.719991728	582.74552048	1682.46551221	376.0	0.951455039585	0.266125351327	0.0507098611522	783.037200884	491.339399404	1698.47341511	424.096814826	0.385615756725	0.00701119557682
723.719991728	582.74552048	1682.46551221	376.0	-4.83915476967	-0.136355596377	-0.0259823926024	651.905258156	641.379329204	1601.04840213	307.763814766	0.695287328665	0.0126415877939
723.719991728	582.74552048	1682.46551221	376.0	-13.9646463514	-0.183127060854	-0.0348946381201	659.005407658	502.625466568	1447.51515344	285.884279218	-1.43788979148	-0.0261434507542
723.719991728	582.74552048	1682.46551221	376.0	0.429373857389	-0.418641472067	-0.079771621964	579.05784693	655.169822777	1689.68957928	455.46190957	0.97051079559	0.0176456508289
723.719991728	582.74552048	1682.46551221	376.0	-2.18095530698	0.566158308931	0.10788077533	880.299651423	449.259242791	1645.77169133	316.212797118	0.341142531336	0.00620259147884
723.719991728	582.74552048	1682.46551221	376.0	6.99195155775	0.816065732082	0.155500330046	854.426306846	570.625791857	1800.1026858	375.050587094	2.65600901488	0.0482910729978
723.719991728	582.74552048	1682.46551221	376.0	10.7902915309	0.41278493328	0.0786556656402	747.560576417	705.857941396	1864.00844588	410.58992807	3.32001582395	0.0603639240718
723.719991728	582.74552048	1682.46551221	376.0	4.31877577885	0.974375710522	0.185666103377	818.646380873	640.101133577	1755.12742524	296.379910787	2.88187775415	0.0523977773481
723.719991728	582.74552048	1682.46551221	376.0	-1.84955467241	-0.175408105524	-0.0334238005953	646.881851216	592.749018293	1651.34739272	411.716523206	0.51510536708	0.00936555212873
723.719991728	582.74552048	1682.46551221	376.0	-9.29460024348	-0.0590064475475	-0.0112436066211	689.604543767	516.510909666	1526.08706861	319.971615181	-0.715347171749	-0.0130063122136
723.719991728	582.74552048	1682.46551221	376.0	-9.7314316627	-0.582652241155	-0.111023674001	557.809035891	493.375365635	1518.73753064	467.553129113	-1.27313942895	-0.0231479896172
723.719991728	582.74552048	1682.46551221	376.0	13.6251831172	1.20782918883	0.230150378969	845.334067933	657.830732375	1911.70451913	408.539718823	4.08559172191	0.074283485853
723.719991728	582.74552048	1682.46551221	376.0	1.32637376688	0.33074427022	0.0630229173437	797.597975457	513.035680515	1704.7812934	394.147637427	0.788257616673	0.0143319566668
723.719991728	582.74552048	1682.46551221	376.0	-21.1072494183	-0.467997858022	-0.0891764211171	593.708461139	451.480595186	1327.34332017	282.154263845	-2.658392215	-0.0483344039091
723.719991728	582.74552048	1682.46551221	376.0	-7.48365156866	-0.394329400408	-0.0751389863583	594.842824037	579.787872004	1556.55565551	381.924959471	-0.255811177137	-0.00465111231157
723.719991728	582.74552048	1682.46551221	376.0	-0.15897606062	-0.0761674125675	-0.0145136075776	665.306360098	645.55911624	1679.79079482	368.925318476	1.25696601527	0.0228539275504
723.719991728	582.74552048	1682.46551221	376.0	-19.7182387975	-0.510170657371	-0.0972123966027	579.673103185	485.658103982	1350.71294483	285.381737659	-2.27714183378	-0.041402578796
723.719991728	582.74552048	1682.46551221	376.0	-8.56491211063	-0.185352786166	-0.035318747364	659.439186529	473.364441704	1538.3638198	405.560191563	-1.11154051494	-0.0202098275444
723.719991728	582.74552048	1682.46551221	376.0	14.5840162446	1.23607972258	0.235533483722	839.040221384	693.093593761	1927.83655582	395.702740673	4.35889223096	0.0792525860174
723.719991728	582.74552048	1682.46551221	376.0	-5.03349442423	-0.453314775827	-0.086378577711	572.799621169	656.640914259	1597.77870446	368.338169034	0.538285504702	0.00978700917639
723.719991728	582.74552048	1682.46551221	376.0	1.53906009176	0.415309879546	0.079136791072	813.744840998	536.739647134	1708.35966746	357.875179332	1.23732400601	0.0224968001094
723.719991728	582.74552048	1682.46551221	376.0	-17.67298856	-0.622180486892	-0.118555733021	550.658647236	446.508538221	1385.12357471	387.956389253	-4.23640494489	-0.0770255444525
723.719991728	582.74552048	1682.46551221	376.0	6.79278432572	1.11435166922	0.212338351605	827.186132348	654.682497348	1796.75176581	314.883136111	3.34058004534	0.0607378190062
723.719991728	582.74552048	1682.46551221	376.0	-0.687479019928	0.0941995116709	0.0179496020714	730.236685172	510.719010331	1670.89891479	429.943219291	0.162435987667	0.00295338159394
723.719991728	582.74552048	1682.46551221	376.0	15.4159906077	1.49227806572	0.284351765571	899.640470615	717.834841036	1941.83423755	324.358925897	4.76297263405	0.0865995024373
723.719991728	582.74552048	1682.46551221	376.0	-7.5882948656	-0.439634868219	-0.0837718879991	587.557833816	537.725932011	1554.79506813	429.511302302	-0.657372748069	-0.0119522317831
723.719991728	582.74552048	1682.46551221	376.0	6.76790774572	0.0953138524568	0.0181619383492	704.413159822	654.364900027	1796.33322593	437.555166078	2.12972434238	0.0387222607706
723.719991728	582.74552048	1682.46551221	376.0	0.498434825448	0.499431099585	0.0951659869636	857.442662063	464.97725098	1690.85150625	368.431593204	0.591099836664	0.0107472697575
723.719991728	582.74552048	1682.46551221	376.0	6.95555726711	0.625772026366	0.119240096487	863.009667917	523.766346684	1799.49036441	412.714349808	1.99896376672	0.0363447957586
723.719991728	582.74552048	1682.46551221	376.0	-16.6099680526	-0.361897927068	-0.068959208664	613.284842531	505.341796361	1403.00852813	284.381889243	-1.77971133297	-0.0323583878722
723.719991728	582.74552048	1682.46551221	376.0	3.81939778729	0.507250145622	0.0966558966505	861.877918397	453.918964859	1746.72556275	430.928679497	0.724557501555	0.0131737727555
723.719991728	582.74552048	1682.46551221	376.0	-6.88149732491	-0.0900543735425	-0.0171597510561	669.865809303	600.261322787	1566.68669299	296.559560903	0.191837587096	0.00348795612901
723.719991728	582.74552048	1682.46551221	376.0	-7.24596098952	-0.180482555595	-0.0343907308679	642.017827305	636.463667866	1560.55471753	282.07322236	0.337306711774	0.00613284930498
723.719991728	582.74552048	1682.46551221	376.0	7.49953391018	0.723925415008	0.137943104994	759.232380465	728.247482526	1808.64258382	321.162720832	3.39409232168	0.0617107694851
723.719991728	582.74552048	1682.46551221	376.0	-6.8621533541	-0.161823385074	-0.0308352486803	650.078987575	610.428219747	1567.01214863	306.504941308	0.214230407428	0.00389509831688
723.719991728	582.74552048	1682.46551221	376.0	-0.92394776712	0.213397190503	0.0406625744099	772.27601898	462.799833287	1666.92040968	431.844557409	-0.158442244357	-0.00288076807922
723.719991728	582.74552048	1682.46551221	376.0	7.70240645127	0.895493488777	0.170635192221	898.887075873	509.641714237	1812.05584436	403.52705425	2.40727865203	0.0437687027642
723.719991728	582.74552048	1682.46551221	376.0	-10.0604174871	-0.593595290732	-0.113108858752	548.907899012	572.124333184	1513.2024576	392.170225407	-0.654162973978	-0.0118938722542
723.719991728	582.74552048	1682.46551221	376.0	-15.1372163845	-0.615695484284	-0.117320023682	549.64925588	503.826102577	1427.78706703	374.311708573	-2.30326142911	-0.0418774805292
723.719991728	582.74552048	1682.46551221	376.0	5.09627485318	0.953883898413	0.181761413569	848.818826709	588.895029202	1768.20857902	330.494723109	2.71677135704	0.0493958428553
723.719991728	582.74552048	1682.46551221	376.0	-5.93249079089	-0.070046939299	-0.0133473588603	690.742939919	465.950824814	1582.65340064	425.959635904	-0.874938670948	-0.0159079758354
723.719991728	582.74552048	1682.46551221	376.0	-2.60176882458	-0.255469877431	-0.0486794735959	623.645249564	621.262208431	1638.69164903	393.784191032	0.626384961692	0.0113888174853
723.719991728	582.74552048	1682.46551221	376.0	-4.90743702603	0.20083302699	0.0382684883745	773.407449684	439.969699631	1599.89957671	386.522427396	-0.712529914272	-0.0129550893504
723.719991728	582.74552048	1682.46551221	376.0	3.21962862625	0.367551194716	0.0700364319199	793.114840218	566.192216453	1736.63465347	377.327596795	1.56490175013	0.0284527590932
723.719991728	582.74552048	1682.46551221	376.0	-1.46679529996	0.568791897323	0.108382602386	862.955408141	494.078123175	1657.78718715	300.753655835	0.861491075008	0.015663474091
723.719991728	582.74552048	1682.46551221	376.0	-2.03407369949	0.406793717681	0.0775140468142	815.519764289	522.845428549	1648.24292372	309.877730883	0.745953952817	0.0135627991421
723.719991728	582.74552048	1682.46551221	376.0	6.17360325045	0.277850949924	0.0529441596654	749.175646866	642.901869105	1786.33425776	394.256741786	2.32124262944	0.0422044114444
723.719991728	582.74552048	1682.46551221	376.0	-8.19624247734	0.019247073584	0.00366750639939	706.522226239	548.878984763	1544.56655923	289.165348228	-0.27065485021	-0.00492099727655
723.719991728	582.74552048	1682.46551221	376.0	9.47235286544	0.652681225246	0.124367611518	863.900863378	530.873007794	1841.83458236	447.060711191	2.28781591441	0.0415966529892
723.719991728	582.74552048	1682.46551221	376.0	13.5506974009	1.29800805341	0.24733385164	844.975885477	714.871875064	1910.45132264	350.603562101	4.41620936977	0.0802947158139
723.719991728	582.74552048	1682.46551221	376.0	4.99709981299	0.272936525126	0.0520077220133	777.076048307	526.365333842	1766.53999317	463.098611023	1.04862052481	0.0190658277239
723.719991728	582.74552048	1682.46551221	376.0	4.45179699356	0.202324527483	0.0385526919747	729.709118772	653.934910288	1757.3654613	373.721432237	2.14903458373	0.0390733560678
723.719991728	582.74552048	1682.46551221	376.0	2.62414096715	0.330483894863	0.0629733031371	800.325794482	497.369602153	1726.61577897	428.920382337	0.706087811745	0.0128379602135
723.719991728	582.74552048	1682.46551221	376.0	-7.67868843291	-0.505315451292	-0.0962872430054	568.705605342	572.491993549	1553.27422753	412.076628643	-0.408527299475	-0.00742776908136
723.719991728	582.74552048	1682.46551221	376.0	-8.51749362884	0.150493246059	0.0286763045082	758.565103602	447.40803034	1539.1616194	333.188485456	-1.03619198447	-0.0188398542631
723.719991728	582.74552048	1682.46551221	376.0	-2.83917807475	-0.290763662671	-0.0554046613321	605.284747929	707.533456146	1634.69732027	321.879116194	1.2464935982	0.0226635199673
723.719991728	582.74552048	1682.46551221	376.0	-20.7502061208	-0.610016853073	-0.11623796743	555.479817882	456.508774141	1333.35045051	321.361858491	-3.84973218699	-0.0699951306725
723.719991728	582.74552048	1682.46551221	376.0	-6.643983262	-0.189759714665	-0.0361584822151	648.055714699	564.261930201	1570.68278519	358.365140288	-0.153695618702	-0.00279446579459
723.719991728	582.74552048	1682.46551221	376.0	-4.88999570323	0.00843254624015	0.00160681140247	710.249854853	487.097282365	1600.19302095	402.845883734	-0.503705505195	-0.00915828191264
723.719991728	582.74552048	1682.46551221	376.0	0.241833359705	0.546695297844	0.104172122303	836.970098017	542.795859829	1686.53427508	306.768317236	1.42547651704	0.0259177548552
723.719991728	582.74552048	1682.46551221	376.0	18.4585843163	1.40866298612	0.268419014123	877.707120743	711.5660005	1993.02482737	403.751706128	4.94568431993	0.0899215330897
723.719991728	582.74552048	1682.46551221	376.0	-8.98466397296	-0.108356121908	-0.0206471268879	674.964157718	525.144707359	1531.30163948	331.192774398	-0.647204799899	-0.0117673599982
723.719991728	582.74552048	1682.46551221	376.0	-12.4893691292	-0.560050619523	-0.106716962562	567.446151017	455.786651229	1472.33618392	449.10338167	-1.7567393668	-0.03194071576
723.719991728	582.74552048	1682.46551221	376.0	5.57681499786	0.475159290204	0.0905410232858	755.636653459	694.187469768	1776.29350123	326.469377999	2.86952341441	0.0521731529893
723.719991728	582.74552048	1682.46551221	376.0	18.6487164292	1.46506573539	0.279166489212	899.423932804	663.969563721	1996.2237346	432.830238074	4.86242380525	0.0884077055501
723.719991728	582.74552048	1682.46551221	376.0	0.257793287502	0.271532152636	0.051740120548	776.342856056	536.28131114	1686.80279536	374.178628167	0.826716210328	0.0150312038241
723.719991728	582.74552048	1682.46551221	376.0	-1.15849187282	0.390668154676	0.0744413404489	795.090972115	571.373150767	1662.97428599	296.510163104	1.23975255755	0.0225409555918
723.719991728	582.74552048	1682.46551221	376.0	19.1505498701	1.39226727541	0.265294831443	881.110910917	663.457928086	2004.66690917	460.098070167	4.77158454023	0.0867560825497
723.719991728	582.74552048	1682.46551221	376.0	-10.2011265357	-0.295839944924	-0.0563719407248	633.559865045	447.328626425	1510.83507639	429.946584918	-1.54134864491	-0.0280245208166
723.719991728	582.74552048	1682.46551221	376.0	-2.90011796109	0.214631398953	0.0408977513249	750.445956519	584.463764774	1633.6720277	298.762306406	0.877331595662	0.0159514835575
723.719991728	582.74552048	1682.46551221	376.0	11.3314372148	0.964534664265	0.183790904014	861.835225253	578.863447391	1873.11303538	432.41436274	3.20140429444	0.058207350808
723.719991728	582.74552048	1682.46551221	376.0	5.4860749388	0.280363681138	0.0534229575339	757.385555895	617.789291452	1774.76683103	399.59198368	2.0526172472	0.0373203135854
723.719991728	582.74552048	1682.46551221	376.0	12.2489783807	1.11896103626	0.213216660873	878.990169931	567.257511488	1888.55034906	442.302667642	3.36515645101	0.0611846627457
723.719991728	582.74552048	1682.46551221	376.0	-1.84435682746	-0.209055983676	-0.0398353627432	641.254487976	561.273179684	1651.43484466	448.907177004	0.173280300118	0.00315055091123
723.719991728	582.74552048	1682.46551221	376.0	-11.9440366808	-0.33936678243	-0.0646659265301	617.539984804	503.612523165	1481.51121429	360.358706319	-1.24714043057	-0.0226752805558
723.719991728	582.74552048	1682.46551221	376.0	15.1054740976	1.28933662596	0.245681521715	877.451392807	606.576195774	1936.60990436	452.582315774	4.02446409548	0.0731720744632
723.719991728	582.74552048	1682.46551221	376.0	-9.64733708272	-0.505933039783	-0.0964049237392	563.341569814	640.793143535	1520.15239294	316.017679596	-0.0733670122531	-0.00133394567733
723.719991728	582.74552048	1682.46551221	376.0	-13.4601372575	-0.256571520386	-0.0488893903175	638.823226999	508.998001146	1456.00334495	308.182116809	-1.34410753785	-0.0244383188701
723.719991728	582.74552048	1682.46551221	376.0	-7.65236611969	-0.561351231455	-0.106964792579	557.624724593	546.335708022	1553.71709138	449.756658761	-0.668659620018	-0.0121574476367
723.719991728	582.74552048	1682.46551221	376.0	3.93211497649	-0.0779095890094	-0.014845577174	667.477423573	614.799900851	1748.62199059	466.344666164	1.25337985696	0.0227887246721
723.719991728	582.74552048	1682.46551221	376.0	3.5413639157	-0.0826380739179	-0.0157465842069	663.231721294	639.708882841	1742.04773875	439.107134616	1.46916221341	0.0267120402437
723.719991728	582.74552048	1682.46551221	376.0	-0.600217532711	0.0182957818138	0.00348623891268	706.16566972	529.110961244	1672.36705922	437.090428258	0.239063937502	0.00434661704549
723.719991728	582.74552048	1682.46551221	376.0	-4.598715083	-0.181702226804	-0.0346231377293	636.006832998	673.947826683	1605.09371693	295.139057251	0.913092342881	0.0166016789615
723.719991728	582.74552048	1682.46551221	376.0	5.12065370309	-0.0404197850257	-0.00770194074423	674.730125735	630.408424366	1768.61874476	463.480194661	1.54569767454	0.0281035940825
723.719991728	582.74552048	1682.46551221	376.0	-9.41785852794	-0.0645388967238	-0.0122978080648	694.068575123	464.329803016	1524.01329049	365.614912347	-1.1683294858	-0.0212423542873
723.719991728	582.74552048	1682.46551221	376.0	-2.39203964248	-0.40339731451	-0.076866866332	583.333798655	660.931284625	1642.22027018	397.955186905	0.836643135037	0.0152116933643
723.719991728	582.74552048	1682.46551221	376.0	-2.7027263651	-0.343919630114	-0.065533466104	605.639592027	576.484514837	1636.99307323	454.868966362	0.114782261128	0.00208695020232
723.719991728	582.74552048	1682.46551221	376.0	1.05388510173	-0.189450347817	-0.0360995327395	630.992098353	688.31254011	1700.19676558	380.89212712	1.57143503473	0.028571546086
723.719991728	582.74552048	1682.46551221	376.0	-1.07492148379	-0.155267935303	-0.0295861157209	634.627010721	718.337136063	1664.38032896	311.416182177	1.62858238757	0.0296105888648
723.719991728	582.74552048	1682.46551221	376.0	-0.400958480346	0.411892132067	0.0784855434579	837.712435176	438.42265595	1675.71952406	399.584432932	0.017555304397	0.000319187352672
723.719991728	582.74552048	1682.46551221	376.0	3.84761954986	0.0900039398563	0.0171501409787	706.923889361	639.13229393	1747.20038418	401.144200885	1.77576188513	0.0322865797297
723.719991728	582.74552048	1682.46551221	376.0	5.15419862868	1.41901822232	0.270392191752	903.912117152	562.534661094	1769.18312657	302.73634832	3.11970012444	0.0567218204443
723.719991728	582.74552048	1682.46551221	376.0	0.923172588104	0.50295292187	0.095837065905	842.134476075	513.763743017	1697.99757262	342.099353529	1.14632692679	0.0208423077598
723.719991728	582.74552048	1682.46551221	376.0	-7.02155437214	-0.458718584448	-0.0874082668537	581.051390064	556.043582945	1564.33028148	427.235308467	-0.468994453994	-0.0085271718908
723.719991728	582.74552048	1682.46551221	376.0	9.95500731216	0.173172309241	0.0329977723402	714.580275046	684.484705823	1849.95507697	450.890096104	2.74591058848	0.0499256470633
723.719991728	582.74552048	1682.46551221	376.0	11.4494329805	1.04069998953	0.198304113859	818.706889434	670.498018319	1875.09827345	385.893365695	3.78460972146	0.0688110858446
723.719991728	582.74552048	1682.46551221	376.0	9.41146728897	0.64544644344	0.122989032668	876.086902514	504.484516365	1840.81020354	460.238784659	2.01398245429	0.0366178628052
723.719991728	582.74552048	1682.46551221	376.0	5.00650217414	-0.172462909245	-0.032862597036	637.102272787	661.530687594	1766.69818466	468.065224275	1.63020595066	0.0296401081939
723.719991728	582.74552048	1682.46551221	376.0	6.07431242801	0.220093266948	0.0419385036104	724.393169381	684.120978811	1784.66372391	376.149575721	2.54628848727	0.0462961543139
723.719991728	582.74552048	1682.46551221	376.0	4.84552858656	0.532244397699	0.101418520903	869.762999698	450.55183173	1763.98985956	443.675028134	0.818772868005	0.0148867794183
723.719991728	582.74552048	1682.46551221	376.0	-4.99393014537	0.0404298276098	0.00770385434637	721.413630241	471.02833471	1598.44435981	406.002394858	-0.628725930563	-0.0114313805557
723.719991728	582.74552048	1682.46551221	376.0	11.0292510618	1.30447911696	0.248566904908	876.587443967	606.429734465	1868.02885758	385.011679146	3.74664887965	0.0681208887209
723.719991728	582.74552048	1682.46551221	376.0	0.380579155238	0.0235447130169	0.00448641635231	686.566348787	662.954494358	1688.86862524	339.347782096	1.58776344614	0.0288684262935
723.719991728	582.74552048	1682.46551221	376.0	-0.08836774337	0.0258966802519	0.00493458084067	699.696695978	592.047478939	1680.9787554	389.234580485	0.920539370923	0.0167370794713
723.719991728	582.74552048	1682.46551221	376.0	13.8854376497	1.42728522776	0.271967459558	877.457944662	720.667499276	1916.08321188	317.957767946	4.5664517638	0.0830263957055
723.719991728	582.74552048	1682.46551221	376.0	19.0284971783	1.41514054105	0.269653304316	880.133473908	709.68228363	2002.61341472	412.797657185	4.99068348599	0.0907396997453
723.719991728	582.74552048	1682.46551221	376.0	16.6309995438	1.32725942025	0.25290766392	853.98652795	719.480256642	1962.27634387	388.809559276	4.73063318889	0.0860115125252
723.719991728	582.74552048	1682.46551221	376.0	0.583196453533	0.464798414811	0.0885667711149	849.519701402	457.08009404	1692.27759141	385.677795966	0.425129431527	0.00772962602777
723.719991728	582.74552048	1682.46551221	376.0	14.2907647865	1.44660891509	0.275649564613	888.987775307	677.403355134	1922.90270117	356.511570731	4.5381078321	0.0825110514927
723.719991728	582.74552048	1682.46551221	376.0	-0.306182269481	0.191042649622	0.0364029439066	762.829117307	479.798316309	1677.31410112	434.686667504	0.0264650508736	0.000481182743157
723.719991728	582.74552048	1682.46551221	376.0	-11.7971466703	-0.351048206891	-0.0668918077155	618.318993769	464.755298783	1483.98258805	400.908295503	-1.54860981486	-0.0281565420883
723.719991728	582.74552048	1682.46551221	376.0	7.74974455904	0.142695537799	0.0271904607086	696.949408169	725.327426464	1812.8522917	390.575457064	2.8601205833	0.0520021924236
723.719991728	582.74552048	1682.46551221	376.0	2.3895274582	1.29699018128	0.247139897347	891.118198204	549.059784412	1722.6684876	282.490504981	2.55490709695	0.0464528563081
723.719991728	582.74552048	1682.46551221	376.0	1.39606369468	-0.0769603995822	-0.0146647102862	652.875338399	715.22166691	1705.9538024	337.856797091	1.94701568108	0.0354002851105
723.719991728	582.74552048	1682.46551221	376.0	2.2184573843	0.287650018115	0.0548113601591	757.221580188	622.343328931	1719.7902926	340.225383483	1.83465449721	0.0333573544947
723.719991728	582.74552048	1682.46551221	376.0	2.87667820109	0.77091590104	0.146897084802	893.44446943	497.09332895	1730.86463084	340.326832458	1.71823874386	0.0312407044338
723.719991728	582.74552048	1682.46551221	376.0	-4.12896612391	0.109538040288	0.0208723399939	728.765470728	558.18941054	1612.99708116	326.042199894	0.366482395928	0.0066633162896
723.719991728	582.74552048	1682.46551221	376.0	8.76298155921	1.39688522449	0.266174776008	878.895619948	636.899250494	1829.89965478	314.104784341	3.79732245418	0.0690422264396
723.719991728	582.74552048	1682.46551221	376.0	1.06589187557	0.0163463693595	0.00311478074685	702.258333398	550.351036113	1700.39877541	447.789405901	0.565315367762	0.010278461232
723.719991728	582.74552048	1682.46551221	376.0	5.12289280708	0.481683012295	0.0917841105745	844.215638328	490.972266482	1768.65641691	433.468512105	1.17019661701	0.0212763021275
723.719991728	582.74552048	1682.46551221	376.0	-4.56675732223	0.267585799256	0.0509881477241	771.862717578	551.413909285	1605.63139524	282.354768373	0.481157439359	0.00874831707925
723.719991728	582.74552048	1682.46551221	376.0	-7.15135528539	-0.201379178109	-0.0383725568044	640.345015878	608.145330444	1562.14642588	313.656079554	0.135854877968	0.00247008869033
723.719991728	582.74552048	1682.46551221	376.0	4.43458758688	0.561756142797	0.107041947941	869.10910066	479.121925529	1757.07591897	408.844892777	1.2059421387	0.0219262207036
723.719991728	582.74552048	1682.46551221	376.0	-3.2461356267	0.0713864202315	0.0136025953185	716.176247342	570.595356802	1627.85039981	341.078795666	0.51303222011	0.00932785854745
723.719991728	582.74552048	1682.46551221	376.0	3.36442586817	0.442948474647	0.084403291663	822.145351691	531.580733342	1739.07081712	385.34473209	1.39414724345	0.025348131699
723.719991728	582.74552048	1682.46551221	376.0	-15.2896890871	-0.193541409769	-0.0368790796054	659.789786669	474.327727505	1425.22176639	291.10425222	-1.79752497567	-0.0326822722849
723.719991728	582.74552048	1682.46551221	376.0	-9.88597341156	-0.479908738625	-0.0914460248905	573.051657193	601.579074884	1516.13741901	341.506686935	-0.360676594516	-0.00655775626393
723.719991728	582.74552048	1682.46551221	376.0	11.6063086633	1.13712887505	0.216678520398	886.798081324	555.191397551	1877.73765271	435.748173833	3.26885782126	0.0594337785684
723.719991728	582.74552048	1682.46551221	376.0	16.0143086969	1.32130842985	0.251773709957	854.379600879	706.437967917	1951.90073305	391.083164256	4.62987390502	0.0841795255459
723.719991728	582.74552048	1682.46551221	376.0	-8.63959904635	-0.423467538405	-0.0806912230192	579.293708121	673.104800677	1537.10723786	284.708729062	0.273931341448	0.00498056984451
723.719991728	582.74552048	1682.46551221	376.0	-2.80193374276	0.334762865192	0.0637886557149	796.858035368	523.151287606	1635.32394331	315.314620337	0.534229948456	0.0097132717901
723.719991728	582.74552048	1682.46551221	376.0	5.14631818628	0.198214662403	0.0377695621957	718.18736328	689.671823659	1769.05054084	361.191353902	2.47660094848	0.0450291081542
723.719991728	582.74552048	1682.46551221	376.0	10.4475789987	1.21144073516	0.230838554718	845.639888657	650.209804478	1858.24242572	362.392732586	3.78963087707	0.0689023795831
723.719991728	582.74552048	1682.46551221	376.0	0.799945861424	-0.443245983139	-0.0844599815432	571.959914652	667.75888473	1695.92432544	456.205526061	1.08114389844	0.0196571617899
723.719991728	582.74552048	1682.46551221	376.0	14.6655500411	0.725571618991	0.138256787155	768.821505581	724.571580212	1929.20833383	435.815248032	3.99692509457	0.0726713653559
723.719991728	582.74552048	1682.46551221	376.0	-11.1135620294	-0.49260348664	-0.0938649936432	571.446367708	590.351599971	1495.48366389	333.685696207	-0.575549798509	-0.0104645417911
723.719991728	582.74552048	1682.46551221	376.0	-1.03340009749	-0.363241042172	-0.0692151376089	595.446662726	628.632569311	1665.07891196	440.999679927	0.692334715838	0.0125879039243
723.719991728	582.74552048	1682.46551221	376.0	-15.2704948965	-0.572954419886	-0.109175765984	561.010009387	509.327238456	1425.54470203	355.207454188	-1.59420269418	-0.0289855035305
723.719991728	582.74552048	1682.46551221	376.0	-7.61370516563	-0.322936405846	-0.061535138309	616.106559649	543.467379952	1554.3675486	394.793608994	-0.523784855378	-0.00952336100687
723.719991728	582.74552048	1682.46551221	376.0	3.45176646612	0.382669035671	0.0729171180775	806.479293774	532.923445947	1740.54029256	401.137552841	1.27531059503	0.0231874653643
723.719991728	582.74552048	1682.46551221	376.0	16.5430894037	1.11791431989	0.213017210346	830.420678966	671.20688083	1960.79728608	459.169726283	4.24418054987	0.0771669190885
723.719991728	582.74552048	1682.46551221	376.0	-13.5932614349	-0.0651198808575	-0.0124085138829	694.295023168	474.535356955	1453.76357658	284.933196458	-1.55355942756	-0.0282465350465
723.719991728	582.74552048	1682.46551221	376.0	1.86393512079	0.362532711918	0.0690801661429	804.588577432	520.426592301	1713.82557779	388.810408052	0.977749936567	0.0177772715739
723.719991728	582.74552048	1682.46551221	376.0	-4.46284568448	-0.269923212758	-0.0514335390164	628.628910016	540.122720648	1607.3796727	438.628042039	-0.271469831248	-0.00493581511361
723.719991728	582.74552048	1682.46551221	376.0	11.9573853804	1.37510084163	0.262023788419	884.137784508	618.753001342	1883.6443974	380.753611545	3.99617550224	0.0726577364044
723.719991728	582.74552048	1682.46551221	376.0	-7.20887386886	-0.50776815141	-0.0967546020217	555.613276127	712.244520092	1561.17869555	293.320899327	0.647199256428	0.0117672592078
723.719991728	582.74552048	1682.46551221	376.0	3.75888321509	0.986663316485	0.188007491708	902.753041083	505.134561429	1745.70742595	337.819823435	2.14391034259	0.0389801880472
723.719991728	582.74552048	1682.46551221	376.0	-3.57572539634	-0.317902764431	-0.060575984076	597.809087511	717.409455752	1622.3051656	307.08662234	1.20789303385	0.0219616915246
723.719991728	582.74552048	1682.46551221	376.0	-7.79816786044	0.117475042317	0.0223847260512	742.88493569	488.27266552	1551.26402737	320.106426161	-0.633839451146	-0.0115243536572
723.719991728	582.74552048	1682.46551221	376.0	-17.542136706	-0.602070516227	-0.114723802635	556.341489324	475.469189848	1387.32511203	355.514432854	-2.6639764583	-0.0484359356054
723.719991728	582.74552048	1682.46551221	376.0	1.22182476601	0.457329380658	0.0871435557657	844.727737719	466.948201021	1703.02229252	391.346353776	0.565487056934	0.0102815828534
723.719991728	582.74552048	1682.46551221	376.0	0.509255504505	-0.411633697515	-0.0784362990691	574.742786274	719.872961869	1691.03356044	396.417812298	1.53048917588	0.0278270759251
723.719991728	582.74552048	1682.46551221	376.0	-6.53518153634	-0.00735078880425	-0.00140068384227	705.826149161	492.6762478	1572.5133367	374.010939738	-0.604036046592	-0.0109824735744
723.719991728	582.74552048	1682.46551221	376.0	-15.3730667117	-0.575031437099	-0.109571539081	566.010124766	443.047134315	1423.81896662	414.761707535	-2.07647809122	-0.0377541471131
723.719991728	582.74552048	1682.46551221	376.0	-5.7441445381	-0.172670702153	-0.0329021917213	659.887095937	489.632910416	1585.82226138	436.302255031	-0.741470158086	-0.0134812756016
723.719991728	582.74552048	1682.46551221	376.0	9.46346897705	1.18286269091	0.225393043237	815.87863398	718.618631035	1841.68511401	307.187848991	3.903610649	0.0709747390728
723.719991728	582.74552048	1682.46551221	376.0	-3.27197463323	0.435758228602	0.0830331990477	841.711320158	456.969466376	1627.41566744	328.734880902	0.0253202162759	0.000460367568653
723.719991728	582.74552048	1682.46551221	376.0	4.18026594485	1.28094071685	0.244081691474	892.86257372	549.328190155	1752.79704505	310.606281174	2.75166393217	0.0500302533122
723.719991728	582.74552048	1682.46551221	376.0	-4.19117254364	-0.000878482083566	-0.000167393689704	691.101424648	608.499820411	1611.9504796	312.349234545	0.651086773674	0.0118379413395
723.719991728	582.74552048	1682.46551221	376.0	-4.4820490511	-0.000669612045701	-0.000127593758708	703.25939585	523.085805326	1607.05658268	380.711381507	-0.136796340823	-0.00248720619679
723.719991728	582.74552048	1682.46551221	376.0	19.6141119311	1.44794563147	0.275904274289	889.503977485	717.231676556	2012.46618098	405.730526934	5.09800977585	0.0926910868337
723.719991728	582.74552048	1682.46551221	376.0	-4.94365727506	-0.414856809281	-0.0790504590856	591.656223842	547.009678945	1599.29018351	460.624280727	-0.373977675144	-0.00679959409353
723.719991728	582.74552048	1682.46551221	376.0	-7.33582914254	0.123854902856	0.0236004006966	745.939598147	478.679062539	1559.04271685	334.424056165	-0.663698676082	-0.012067248656
723.719991728	582.74552048	1682.46551221	376.0	5.7944744527	0.971935747152	0.185201171332	840.828292983	605.694558462	1779.95554649	333.432695044	2.8889957781	0.0525271959655
723.719991728	582.74552048	1682.46551221	376.0	-0.139395143267	0.243505708832	0.0463997158598	762.944808687	563.112700748	1680.120237	354.062727561	1.00670981807	0.018303814874
723.719991728	582.74552048	1682.46551221	376.0	1.64620066025	-0.00254359512172	-0.000484678948498	681.215554476	657.141361954	1710.16227058	371.805354148	1.61439449903	0.0293526272551
723.719991728	582.74552048	1682.46551221	376.0	-8.9798404217	0.286977417463	0.0546831969251	801.477232039	439.292104805	1531.38279406	290.613457218	-1.00950271483	-0.0183545948151
723.719991728	582.74552048	1682.46551221	376.0	15.2942364193	1.34868948163	0.256991135982	862.297104135	694.73242859	1939.78576532	382.756232593	4.56296238517	0.0829629524577
723.719991728	582.74552048	1682.46551221	376.0	-7.31734378016	-0.00115014830323	-0.00021915935656	711.488978551	461.774409936	1559.3537267	386.09033821	-0.949648418748	-0.0172663348863
723.719991728	582.74552048	1682.46551221	376.0	4.21202487902	0.27730120347	0.052839406149	771.058266682	562.683334496	1753.33137816	419.589776985	1.40737986393	0.0255887247987
723.719991728	582.74552048	1682.46551221	376.0	-8.19305549517	-0.330084006561	-0.0628971049086	610.114910779	589.579889787	1544.62017911	344.92537854	-0.200360733477	-0.00364292242686
723.719991728	582.74552048	1682.46551221	376.0	8.475034731	0.902695989524	0.172007619955	802.212381627	673.537600138	1825.0550487	349.30506694	3.41016379414	0.0620029780752
723.719991728	582.74552048	1682.46551221	376.0	6.18619738097	1.31777940286	0.251101258167	867.908233136	616.51659362	1786.54614966	302.121322904	3.33540854878	0.0606437917961
723.719991728	582.74552048	1682.46551221	376.0	3.37018099615	0.499834312052	0.0952428186076	767.739949076	669.700286425	1739.16764517	301.727409666	2.53306144661	0.0460556626657
723.719991728	582.74552048	1682.46551221	376.0	2.17732404436	0.0904087437805	0.0172272758728	708.905876523	631.438604881	1719.09823834	378.753756939	1.57683390457	0.0286697073558
723.719991728	582.74552048	1682.46551221	376.0	3.25194229742	0.957966827454	0.182539410719	831.478998162	612.617005772	1737.17831984	293.082315906	2.62598965032	0.0477452663694
723.719991728	582.74552048	1682.46551221	376.0	-7.81988958394	-0.271838456205	-0.0517984863196	632.71612933	508.196910752	1550.89856687	409.985526783	-0.810973566163	-0.0147449739302
723.719991728	582.74552048	1682.46551221	376.0	20.4412485546	1.45853865278	0.277922761581	894.037948081	707.109192485	2026.3824694	425.235328838	5.14117536099	0.0934759156543
723.719991728	582.74552048	1682.46551221	376.0	-12.6912265302	0.0483118890917	0.00920577154949	728.450064619	457.195807515	1468.94000276	283.294130628	-1.51981611492	-0.0276330202713
723.719991728	582.74552048	1682.46551221	376.0	-8.78549176944	-0.23549875266	-0.0448740001257	649.450717073	440.770622997	1534.65264311	444.43130304	-1.45845056113	-0.0265172829296
723.719991728	582.74552048	1682.46551221	376.0	-0.643607891414	0.0553894866814	0.010554399139	696.777294757	650.325659595	1671.6370314	324.534077049	1.43060332248	0.0260109694997
723.719991728	582.74552048	1682.46551221	376.0	-3.87171786605	-0.37847839936	-0.072118597439	597.299341036	579.316943667	1617.32519438	440.708909679	0.0298079079669	0.000541961963035
723.719991728	582.74552048	1682.46551221	376.0	1.58108113861	-0.0479432573909	-0.00913552922844	680.672855727	580.588354183	1709.06665709	447.805447175	0.807764804736	0.0146866328134
723.719991728	582.74552048	1682.46551221	376.0	-10.7248123758	-0.5413727231	-0.103157912176	555.71459233	637.424128593	1502.02424274	308.885521814	-0.231773415716	-0.00421406210393
723.719991728	582.74552048	1682.46551221	376.0	-11.7024868897	-0.560287190635	-0.106762040898	559.709242389	543.820962388	1485.57520622	382.04500144	-1.0025933604	-0.0182289701891
723.719991728	582.74552048	1682.46551221	376.0	9.98045058742	1.35218875509	0.257657918273	878.892206158	616.247181775	1850.3831513	355.243763371	3.7744760066	0.0686268364836
723.719991728	582.74552048	1682.46551221	376.0	-0.754530243841	0.115845296377	0.0220741799499	724.81616982	585.764391182	1669.77080108	359.190240075	0.949356015832	0.0172610184697
723.719991728	582.74552048	1682.46551221	376.0	-4.2489753916	0.108883482929	0.0207476148873	721.504008584	595.120630705	1610.97796662	294.353327333	0.667470349675	0.0121358245395
723.719991728	582.74552048	1682.46551221	376.0	-0.230687921351	0.0922569638747	0.0175794519578	712.674812138	616.789542499	1678.58426749	349.119912854	1.24213480522	0.0225842691858
723.719991728	582.74552048	1682.46551221	376.0	-11.4632304418	-0.195633445736	-0.0372777145075	650.530285458	542.359734687	1489.60061344	296.710593295	-0.84937409973	-0.0154431654496
723.719991728	582.74552048	1682.46551221	376.0	-10.5160618074	-0.526249708392	-0.100276240166	568.608735185	528.980022506	1505.53639906	407.947641365	-1.00523358754	-0.0182769743189
723.719991728	582.74552048	1682.46551221	376.0	5.0341117738	-0.234643336368	-0.0447110015946	619.560502594	679.692385026	1767.16270665	467.909819028	1.71148246302	0.0311178629639
723.719991728	582.74552048	1682.46551221	376.0	9.65129449849	0.679996443423	0.12957249303	839.827892079	580.427888324	1844.84521363	424.589433224	2.75246154984	0.0500447554516
723.719991728	582.74552048	1682.46551221	376.0	-3.46127353997	0.25329138498	0.0482643645161	788.151616462	445.958631598	1624.23077861	390.120530555	-0.451924159428	-0.00821680289869
723.719991728	582.74552048	1682.46551221	376.0	11.7313571935	1.47889640003	0.281801905493	896.515074589	667.000470199	1879.8415511	316.326006314	4.29138825099	0.0780252409271
723.719991728	582.74552048	1682.46551221	376.0	-9.2297276094	-0.556959797024	-0.106128010104	549.974598189	657.137549411	1527.17852831	320.066380709	0.0625198000388	0.00113672363707
723.719991728	582.74552048	1682.46551221	376.0	-1.80588721189	-0.364235498921	-0.0694046301298	590.956758084	677.299031412	1652.08208268	383.826293183	1.05482024958	0.0191785499924
723.719991728	582.74552048	1682.46551221	376.0	9.5103105185	1.3215534122	0.251820391044	859.466339425	656.553631108	1842.47320679	326.453236252	3.85606311337	0.0701102384249
723.719991728	582.74552048	1682.46551221	376.0	-6.27755517731	-0.307462719857	-0.0585866463142	619.548157847	542.697398932	1576.84781134	414.602254561	-0.413017839346	-0.00750941526084
723.719991728	582.74552048	1682.46551221	376.0	9.19334603495	0.492554538758	0.093855666684	801.348715831	610.06159994	1837.14038866	425.730072892	2.6465442857	0.0481189870128
723.719991728	582.74552048	1682.46551221	376.0	9.86228635717	0.3443005083	0.065606041978	733.51814582	717.002098701	1848.39507888	397.874834362	3.23486005238	0.0588156373159
723.719991728	582.74552048	1682.46551221	376.0	16.6334693734	1.43298139445	0.273052857174	881.624255768	727.349705798	1962.3178979	353.343936332	4.85517475485	0.0882759046336
723.719991728	582.74552048	1682.46551221	376.0	0.581990395527	0.280027640129	0.0533589253295	743.921057133	652.706968897	1692.2572999	295.629273867	1.87775789381	0.0341410526148
723.719991728	582.74552048	1682.46551221	376.0	8.11647119911	0.636270598592	0.121240586622	861.386356806	530.646916474	1819.02234094	426.989067661	2.16403984204	0.0393461789462
723.719991728	582.74552048	1682.46551221	376.0	-12.7757894467	-0.0690031172857	-0.0131484598486	695.660782439	451.149414694	1467.51726085	320.707063722	-1.62208445951	-0.0294924447184
723.719991728	582.74552048	1682.46551221	376.0	0.914405109216	-0.0242312522235	-0.00461723556088	692.256641467	539.745724448	1697.85006281	465.847696898	0.379878313859	0.0069068784338
723.719991728	582.74552048	1682.46551221	376.0	6.26780895728	0.58636520539	0.111731174808	870.216414574	491.25531816	1787.91923629	426.447503551	1.52817821466	0.0277850584484
723.719991728	582.74552048	1682.46551221	376.0	12.9631467852	1.12982699563	0.215287156179	809.646422998	726.593518611	1900.56598617	364.326044557	4.23433166628	0.0769878484778
723.719991728	582.74552048	1682.46551221	376.0	9.821562222	1.27649195216	0.243233984786	857.673688361	640.925089944	1847.70990935	349.111131048	3.76960180252	0.0685382145912
723.719991728	582.74552048	1682.46551221	376.0	-2.33065669949	-0.263143284023	-0.0501416318642	611.105540929	711.437512032	1643.25301703	320.70996407	1.34960019275	0.0245381853227
723.719991728	582.74552048	1682.46551221	376.0	4.64341898713	0.102598955267	0.0195501058054	720.782833264	577.528692259	1760.58943525	462.277909731	1.23055158245	0.0223736651355
723.719991728	582.74552048	1682.46551221	376.0	-17.2974172423	-0.482514101673	-0.091942473642	588.83154615	451.352331499	1391.4424326	351.258554954	-2.18481644631	-0.0397239353874
723.719991728	582.74552048	1682.46551221	376.0	13.3584836065	0.700194342866	0.133421178138	779.236841653	698.296324641	1907.21739184	429.684225548	3.75619084755	0.0682943790464
723.719991728	582.74552048	1682.46551221	376.0	1.39027930261	0.0271208732279	0.00516784931934	697.524892437	605.15036509	1705.856482	403.181224471	1.1623080489	0.0211328736163
723.719991728	582.74552048	1682.46551221	376.0	-13.8665565777	-0.266626691273	-0.0508053908676	639.36198694	480.279328173	1449.16548006	329.524164945	-1.59580130933	-0.0290145692605
723.719991728	582.74552048	1682.46551221	376.0	0.360005195385	-0.254192551332	-0.0484360806654	625.035543804	597.590364352	1688.52247546	465.896567307	0.61297476633	0.0111449957515
723.719991728	582.74552048	1682.46551221	376.0	-8.0717391552	-0.0212695367344	-0.00405288428627	700.238855856	511.803121217	1546.66128469	334.619307613	-0.593671040651	-0.0107940189209
723.719991728	582.74552048	1682.46551221	376.0	0.88226110601	-0.0522941835622	-0.00996459290438	660.055426933	707.075594205	1697.30925104	330.178229907	1.86953047795	0.0339914632354
723.719991728	582.74552048	1682.46551221	376.0	-7.31453618261	-0.0765249327581	-0.014581732614	674.431303505	593.327214089	1559.40096356	291.642445964	0.0985024994872	0.00179095453613
723.719991728	582.74552048	1682.46551221	376.0	4.29576842187	0.25939508649	0.0494274173953	752.824958199	617.210305583	1754.74033439	384.705070608	1.91759459753	0.0348653563188
723.719991728	582.74552048	1682.46551221	376.0	-7.87997832109	-0.282834489079	-0.053893766974	619.215101676	615.214441412	1549.88759459	315.458051498	0.0535927528603	0.000974413688369
723.719991728	582.74552048	1682.46551221	376.0	-0.730482279661	-0.329101944192	-0.062709974122	595.491677676	709.999784058	1670.17539978	364.683938046	1.43401713394	0.0260730387989
723.719991728	582.74552048	1682.46551221	376.0	6.40140789577	0.872827158279	0.166316150587	785.249464025	695.607728256	1790.16699235	309.309800069	3.25892848257	0.0592532451376
723.719991728	582.74552048	1682.46551221	376.0	-13.4410578413	-0.0654932326748	-0.0124796556164	697.50318016	445.887206719	1456.32434955	312.933962673	-1.737051273	-0.0315827504182
723.719991728	582.74552048	1682.46551221	376.0	18.2697926926	1.27427373048	0.24281130535	851.856547258	680.813261314	1989.84847341	457.178664841	4.61642101119	0.0839349274761
723.719991728	582.74552048	1682.46551221	376.0	-8.63198659676	-0.334884340136	-0.0638118026173	609.529289899	584.866596232	1537.2353147	342.839428569	-0.284036715571	-0.00516430391947
723.719991728	582.74552048	1682.46551221	376.0	-10.0146966107	0.195290470941	0.0372123610786	773.572781555	440.760077497	1513.97169558	299.638836529	-1.21658974239	-0.0221198134979
723.719991728	582.74552048	1682.46551221	376.0	10.3143426634	0.860515369575	0.163970154264	841.98531558	600.462023039	1856.00077033	413.553431712	3.14936026661	0.0572610957566
723.719991728	582.74552048	1682.46551221	376.0	-12.8357690032	0.0690500818349	0.0131574088862	736.194798497	444.476020944	1466.5081255	285.837306061	-1.62240236392	-0.0294982247985
723.719991728	582.74552048	1682.46551221	376.0	-1.3635460394	0.228938740695	0.0436239978458	765.866947719	531.640666216	1659.52432035	362.016706416	0.563355122242	0.0102428204044
723.719991728	582.74552048	1682.46551221	376.0	-0.894688457426	-0.217308395603	-0.0414078497719	633.114329822	616.87564617	1667.41268747	417.422711478	0.759447778125	0.0138081414205
723.719991728	582.74552048	1682.46551221	376.0	2.96848132914	-0.33116161744	-0.0631024423476	598.270220176	664.862057177	1732.40918681	469.276909454	1.31932908609	0.0239878015652
723.719991728	582.74552048	1682.46551221	376.0	-16.4283911366	-0.560041541207	-0.106715232699	566.936765311	481.392708545	1406.06349712	357.734023267	-1.89814348447	-0.0345116997176
723.719991728	582.74552048	1682.46551221	376.0	3.46858638552	0.249698251515	0.0475796973161	772.026499667	521.017285485	1740.82328191	447.779496754	0.844407581298	0.0153528651145
723.719991728	582.74552048	1682.46551221	376.0	-13.9419623242	-0.141144639592	-0.0268949389466	672.991686207	478.650516028	1447.89680438	296.254602143	-1.5872742503	-0.0288595318237
723.719991728	582.74552048	1682.46551221	376.0	-7.25660621451	0.0526658124869	0.0100354063428	716.618890272	541.225298628	1560.37561529	302.531426392	-0.188624009143	-0.00342952743896
723.719991728	582.74552048	1682.46551221	376.0	-0.292185984992	0.1558169215	0.0296907243712	743.98981825	537.045332224	1677.54958378	396.514433305	0.572654400393	0.010411898189
723.719991728	582.74552048	1682.46551221	376.0	6.2295337347	1.05306198004	0.200659676075	805.222218111	686.20883625	1787.27526887	295.844214505	3.336595423	0.0606653713272
723.719991728	582.74552048	1682.46551221	376.0	-4.75207585943	-0.420260515633	-0.0800801287411	574.129425928	720.608082095	1602.51347476	307.775966737	1.0281742366	0.018694077029
723.719991728	582.74552048	1682.46551221	376.0	20.5162397666	1.45260475187	0.276792063999	896.400995539	667.720290435	2027.64417068	463.522884709	4.98050563192	0.0905546478532
723.719991728	582.74552048	1682.46551221	376.0	14.4619625017	1.36671019601	0.260424961131	866.255004384	692.09343178	1925.78304369	367.434607524	4.50452611234	0.0819004747698
723.719991728	582.74552048	1682.46551221	376.0	-11.3608094473	-0.492195116902	-0.0937871792877	576.031980393	541.133406623	1491.32381135	374.158424333	-0.965565124232	-0.0175557295315
723.719991728	582.74552048	1682.46551221	376.0	-16.4285871931	-0.180865053647	-0.0344636154053	665.642935694	455.667655282	1406.06019854	284.749607566	-2.06772591511	-0.0375950166383
723.719991728	582.74552048	1682.46551221	376.0	-8.03888395376	-0.264597756882	-0.0504187798936	639.946235732	455.171029049	1547.21406212	452.096797339	-1.29954107649	-0.0236280195725
723.719991728	582.74552048	1682.46551221	376.0	-9.30604759498	-0.226548825337	-0.0431686023889	651.680036412	444.730468685	1525.89447087	429.483965776	-1.45348558961	-0.0264270107201
723.719991728	582.74552048	1682.46551221	376.0	-0.7389862814	0.353134235608	0.0672892979436	799.428125966	531.921704336	1670.03232288	338.682492582	0.857425126552	0.0155895477555
723.719991728	582.74552048	1682.46551221	376.0	-5.14009706641	-0.256897732384	-0.0489515496159	615.211808469	694.908105187	1595.98515177	285.865238116	0.925503106232	0.0168273292042
723.719991728	582.74552048	1682.46551221	376.0	13.0778947644	0.896091642202	0.170749169627	792.686379999	701.447868551	1902.49658134	408.362332792	3.92225739498	0.0713137708179
723.719991728	582.74552048	1682.46551221	376.0	0.18750857162	-0.204923975379	-0.0390480136011	631.196399931	658.802886468	1685.62027926	395.620992859	1.23348034029	0.022426915278
723.719991728	582.74552048	1682.46551221	376.0	-1.78697612134	0.101089712137	0.0192625213676	709.620169364	640.585662962	1652.40025526	302.194422929	1.29424146961	0.0235316630838
723.719991728	582.74552048	1682.46551221	376.0	9.10918144706	0.775729524774	0.147814314934	882.222657137	523.192765968	1835.7243485	430.308925394	2.43014575346	0.0441844682447
723.719991728	582.74552048	1682.46551221	376.0	11.6963334388	1.36709635608	0.26049854346	858.776046395	715.48993469	1879.25228851	304.986307424	4.28167829393	0.0778486962533
723.719991728	582.74552048	1682.46551221	376.0	1.23078425384	0.471251031105	0.0897963092808	850.863794557	458.660239426	1703.17303281	393.648998826	0.507356163542	0.00922465751894
723.719991728	582.74552048	1682.46551221	376.0	4.23424240066	0.190769551842	0.0363509054577	747.388767308	564.065436122	1753.7051803	442.250976872	1.23959162904	0.0225380296189
723.719991728	582.74552048	1682.46551221	376.0	-5.66335514007	-0.196160727572	-0.0373781874185	644.071417548	582.504823351	1587.18151514	360.605274243	0.0865106215401	0.00157292039164
723.719991728	582.74552048	1682.46551221	376.0	2.70961996022	-0.364170265338	-0.06939219995	588.205341448	688.033873015	1728.05393355	451.814719088	1.47361855017	0.0267930645485
723.719991728	582.74552048	1682.46551221	376.0	5.70030953675	0.267407007858	0.0509540792412	724.267068126	707.01583254	1778.37125425	347.088353587	2.73131839082	0.0496603343785
723.719991728	582.74552048	1682.46551221	376.0	4.22205068375	0.257350487562	0.0490378215628	766.040640203	561.187118617	1753.50005887	426.272300049	1.34858703055	0.0245197641918
723.719991728	582.74552048	1682.46551221	376.0	-7.8305256849	-0.0891611604594	-0.0169895503924	679.064586066	531.380927068	1550.71961813	340.274105001	-0.461712959231	-0.00839478107693
723.719991728	582.74552048	1682.46551221	376.0	9.64974005673	0.136628889927	0.026034468355	700.118875322	709.908536554	1844.81906068	434.791648804	2.87255760089	0.0522283200161
723.719991728	582.74552048	1682.46551221	376.0	15.2444905799	0.561125103775	0.106921704225	757.000828864	721.727279824	1938.94880873	460.22070004	3.87121557671	0.0703857377583
723.719991728	582.74552048	1682.46551221	376.0	-2.03474198191	0.316133152147	0.0602387866133	805.324258008	456.469942461	1648.2316801	386.437479631	-0.111882962173	-0.00203423567588
723.719991728	582.74552048	1682.46551221	376.0	5.837348177	0.778119590916	0.148269739123	782.727423599	686.210325695	1780.67688211	311.73913282	3.09673643241	0.0563042987711
723.719991728	582.74552048	1682.46551221	376.0	-16.6727915978	-0.588958890193	-0.112225398284	555.903842467	529.875902812	1401.95154365	316.171798373	-1.61859614625	-0.0294290208409
723.719991728	582.74552048	1682.46551221	376.0	-6.54908324027	-0.0682790791096	-0.0130104952572	684.477606766	529.872114417	1572.27944532	357.929724141	-0.331674566944	-0.00603044667171
723.719991728	582.74552048	1682.46551221	376.0	2.03314452392	-0.00739583258255	-0.0014092668793	668.827106077	712.758760932	1716.67246764	335.086600627	2.07694452354	0.0377626277007
723.719991728	582.74552048	1682.46551221	376.0	18.2851908785	1.47717056037	0.28147304885	901.688854615	671.507746961	1990.10754258	416.910941004	4.88646074462	0.0888447408113
723.719991728	582.74552048	1682.46551221	376.0	11.9159189517	1.2713153008	0.242247580182	853.453807341	657.455569775	1882.94673903	372.037361916	4.02709413696	0.0732198933993
723.719991728	582.74552048	1682.46551221	376.0	2.41533250819	-0.295369480526	-0.0562822943076	609.231032333	644.789403362	1723.10264866	469.082212969	1.14243603314	0.020771564239
723.719991728	582.74552048	1682.46551221	376.0	-12.3171912117	-0.472773290403	-0.0900863739335	589.492554459	447.845413826	1475.233018	437.895049713	-1.77628494258	-0.032296089865
723.719991728	582.74552048	1682.46551221	376.0	-6.2069576005	-0.120683347881	-0.0229960647639	664.6315899	577.49928878	1578.03559122	335.904712543	0.0603778270971	0.00109777867449
723.719991728	582.74552048	1682.46551221	376.0	4.56630241972	0.0238035798246	0.00453574310683	673.892904699	720.53579144	1759.2919756	364.863279464	2.40272634479	0.0436859335417
723.719991728	582.74552048	1682.46551221	376.0	4.51703686774	0.0825725582503	0.0157341002764	692.565592569	695.826567944	1758.46309968	370.070939168	2.29994509305	0.0418171835099
723.719991728	582.74552048	1682.46551221	376.0	-9.4422241596	-0.472332597351	-0.0900024004099	571.582891496	636.222797436	1523.60334714	315.797658205	-0.067866035555	-0.00123392791918
723.719991728	582.74552048	1682.46551221	376.0	2.97008329694	0.280785467451	0.0535033284016	773.338965038	558.182860386	1732.43613936	400.914313938	1.28038741559	0.0232797711926
723.719991728	582.74552048	1682.46551221	376.0	3.00451121987	0.286374513289	0.05456831427	779.962846904	534.876711803	1733.01537729	418.175818585	1.04742361651	0.0190440657547
723.719991728	582.74552048	1682.46551221	376.0	-1.74636209368	0.102333573871	0.0194995377041	708.07514609	648.043077892	1653.08357226	296.965348282	1.35587299403	0.024652236255
723.719991728	582.74552048	1682.46551221	376.0	-15.9791112526	-0.220430825202	-0.0420028249242	656.366395702	442.473144534	1413.62247622	314.782935989	-2.09388498465	-0.0380706360845
723.719991728	582.74552048	1682.46551221	376.0	0.286544377025	0.0604584709125	0.0115202879025	702.569032615	627.359953569	1687.28652253	357.357536344	1.33325042403	0.0242409168006
723.719991728	582.74552048	1682.46551221	376.0	-2.1952418908	0.220088634026	0.0419376208129	775.297840942	460.169161633	1645.53132449	410.06432191	-0.263683940085	-0.0047942534561
723.719991728	582.74552048	1682.46551221	376.0	4.36666172265	0.509155177691	0.0970188981881	839.915704436	524.79089004	1755.93308973	391.226495251	1.55456414582	0.0282648026513
723.719991728	582.74552048	1682.46551221	376.0	-4.58318001804	-0.0138262467692	-0.0026345744606	686.300899153	617.59012121	1605.35508904	301.464068679	0.664956138966	0.0120901116176
723.719991728	582.74552048	1682.46551221	376.0	-13.8523771551	-0.138400260888	-0.0263720009313	675.875418184	459.402581606	1449.40404395	314.126044162	-1.7100834344	-0.03109242608
723.719991728	582.74552048	1682.46551221	376.0	-3.46551874813	-0.213567570585	-0.0406950401267	636.509477624	603.454717605	1624.15935445	384.195159223	0.443131617014	0.00805693849117
723.719991728	582.74552048	1682.46551221	376.0	-4.89015999179	-0.0903387966848	-0.017213947539	681.633279907	493.539168482	1600.19025685	425.017808465	-0.556736794961	-0.0101224871811
723.719991728	582.74552048	1682.46551221	376.0	-1.37916820746	0.543245666054	0.103514799172	859.957002791	488.973548328	1659.26148276	310.330931644	0.769006416666	0.0139819348485
723.719991728	582.74552048	1682.46551221	376.0	4.58855452309	1.39275724712	0.265388194955	892.633683365	577.182986101	1759.66635957	289.849690102	3.0798012193	0.0559963858055
723.719991728	582.74552048	1682.46551221	376.0	-8.82952879144	0.20409774183	0.038890575806	776.073527379	439.401868279	1533.9117354	318.436339744	-1.08398771235	-0.0197088674972
723.719991728	582.74552048	1682.46551221	376.0	5.13561066367	0.100474848137	0.0191453597822	706.954250127	650.200113105	1768.87039047	411.716027234	1.99045203767	0.0361900370486
723.719991728	582.74552048	1682.46551221	376.0	-5.10431475589	-0.0761776197341	-0.0145155525408	672.377939959	605.275806347	1596.58717681	318.9334305	0.444967786641	0.00809032339346
723.719991728	582.74552048	1682.46551221	376.0	12.711921808	1.23355305686	0.235052030651	838.464250425	687.343726549	1896.33921257	370.531235593	4.1762051483	0.0759310026963
723.719991728	582.74552048	1682.46551221	376.0	4.48930597508	0.302688417399	0.0576769088031	747.625965447	659.940539546	1757.99653698	350.430031983	2.35624387574	0.0428407977407
723.719991728	582.74552048	1682.46551221	376.0	7.17411090057	0.259951244505	0.0495333926268	759.615374317	588.897308788	1803.16745392	454.654770813	1.83517720374	0.0333668582498
723.719991728	582.74552048	1682.46551221	376.0	6.798948787	1.38541990229	0.263990072845	881.373011569	612.643352965	1796.85548074	302.839116207	3.47524036492	0.0631861884531
723.719991728	582.74552048	1682.46551221	376.0	4.74760788328	0.164773853639	0.0313974568672	730.807370477	612.729577499	1762.3423775	418.805429523	1.7246309308	0.0313569260145
723.719991728	582.74552048	1682.46551221	376.0	-9.09385184729	0.00167439765074	0.0003190544304	712.764249909	464.502039552	1529.46459115	352.198301685	-1.0824520433	-0.0196809462418
723.719991728	582.74552048	1682.46551221	376.0	8.24909950362	0.333334263463	0.0635164373977	782.479973044	570.699610218	1821.25376642	468.074183162	1.87241050108	0.0340438272925
723.719991728	582.74552048	1682.46551221	376.0	6.2401602877	-0.0063653252392	-0.00121290496174	671.743024229	697.977461874	1787.45405695	417.733570851	2.30936986104	0.041988542928
723.719991728	582.74552048	1682.46551221	376.0	6.54695403196	0.239544787502	0.0456449671307	756.245734273	581.142300438	1792.6157559	455.227721185	1.66933998712	0.0303516361294
723.719991728	582.74552048	1682.46551221	376.0	-4.38433726174	0.315429510944	0.0601047086402	803.351910144	470.43694741	1608.70054984	334.911692287	-0.17333334501	-0.00315151536381
723.719991728	582.74552048	1682.46551221	376.0	-4.6206953525	-0.077778200022	-0.0148205411627	687.391099542	471.001223124	1604.72390648	446.331583812	-0.743838651359	-0.0135243391156
723.719991728	582.74552048	1682.46551221	376.0	-4.90610817704	0.331392305044	0.0631463995893	805.560203142	483.001300084	1599.92193414	311.360430912	-0.076201301828	-0.00138547821505
723.719991728	582.74552048	1682.46551221	376.0	-8.04385723834	-0.0876872198335	-0.0167086928036	688.012750771	454.60476496	1547.13038832	404.512872591	-1.15745814434	-0.0210446935335
723.719991728	582.74552048	1682.46551221	376.0	2.90790288285	0.128693273256	0.0245223462759	704.46140971	687.234810163	1731.38997534	339.693755468	2.15917460607	0.0392577201104
723.719991728	582.74552048	1682.46551221	376.0	5.47084874254	0.448070862175	0.0853793563596	777.447272212	644.197424145	1774.51065553	352.865959168	2.54083530607	0.0461970055648
723.719991728	582.74552048	1682.46551221	376.0	11.7216441864	0.542049771255	0.103286922876	789.986320242	648.667966692	1879.67813311	441.023846174	3.1812488624	0.0578408884073
723.719991728	582.74552048	1682.46551221	376.0	0.462310938581	-0.261222768707	-0.0497756800127	616.736953481	662.316400024	1690.24373431	411.190380803	1.21647968397	0.0221178124359
723.719991728	582.74552048	1682.46551221	376.0	-4.77614212015	-0.518594582792	-0.0988175653186	555.682550125	676.922047511	1602.10856822	369.503970586	0.669558000298	0.0121737818236
723.719991728	582.74552048	1682.46551221	376.0	-7.73839748232	0.0734116794565	0.013988505994	734.662778507	451.56445275	1552.26964337	366.042412113	-1.00345836883	-0.0182446976151
723.719991728	582.74552048	1682.46551221	376.0	11.8586805865	1.43554665769	0.273541664957	892.878933261	630.712878628	1881.98372328	358.39191139	4.13618907989	0.0752034378161
723.719991728	582.74552048	1682.46551221	376.0	0.416803762791	-0.386131415619	-0.0735768703542	585.524098766	670.272752339	1689.47809177	433.681240666	1.14039378869	0.0207344325217
723.719991728	582.74552048	1682.46551221	376.0	-9.74502718178	-0.153295946305	-0.0292103556221	669.691084076	463.526725994	1518.50879072	385.290980649	-1.27089695147	-0.0231072172995
723.719991728	582.74552048	1682.46551221	376.0	-10.545807738	0.0599066521275	0.011415139506	726.676165352	491.089625316	1505.03593403	287.270143365	-0.983060577871	-0.0178738286886
723.719991728	582.74552048	1682.46551221	376.0	-15.9817906072	-0.319622786427	-0.0609037321698	625.129114649	492.509297187	1413.57739701	295.938985172	-1.77501166993	-0.0322729394534
723.719991728	582.74552048	1682.46551221	376.0	6.89442212111	0.575990640057	0.109754314035	808.443847647	615.267904092	1798.46178666	374.750034923	2.64234894775	0.0480427081409
723.719991728	582.74552048	1682.46551221	376.0	-4.79644630845	0.0646049854625	0.0123104011933	725.884755153	491.774586543	1601.76695726	384.107615561	-0.380478897873	-0.00691779814314
723.719991728	582.74552048	1682.46551221	376.0	-4.8840510395	0.426058611559	0.0811849488489	831.522646398	484.358890266	1600.29303787	284.411501206	0.101033499829	0.00183697272416
723.719991728	582.74552048	1682.46551221	376.0	8.22306728734	1.07770382212	0.205355149031	889.810723729	539.926052926	1820.81578336	391.079006707	2.85453252233	0.0519005913151
723.719991728	582.74552048	1682.46551221	376.0	12.3504702929	1.13994225899	0.217214607278	816.595687568	707.847981542	1890.25791548	365.814246372	4.12208984368	0.074947088067
723.719991728	582.74552048	1682.46551221	376.0	17.6930267247	1.31355665957	0.250296619583	858.536009634	684.133346422	1980.14458492	437.475228861	4.65213755226	0.084584319132
723.719991728	582.74552048	1682.46551221	376.0	1.95529213859	0.188015292189	0.0358260846397	729.287020125	643.356468595	1715.3626281	342.719139383	1.82176149198	0.0331229362179
723.719991728	582.74552048	1682.46551221	376.0	-0.310127181064	0.0550740133081	0.0104942860724	715.413649035	537.33452877	1677.24772934	424.499551537	0.401798126059	0.0073054204738
723.719991728	582.74552048	1682.46551221	376.0	7.86887820293	0.431624158796	0.0822454570876	798.510849721	591.110841662	1814.85667417	425.234982787	2.27531255726	0.0413693192229
723.719991728	582.74552048	1682.46551221	376.0	10.4024775021	1.14059624573	0.217339223653	845.973907754	630.805205468	1857.4836086	380.704495375	3.60925692518	0.0656228531851
723.719991728	582.74552048	1682.46551221	376.0	-5.72087908051	-0.313124371838	-0.0596654671947	620.568469411	513.932279361	1586.21369468	451.71294591	-0.643311079457	-0.011696565081
723.719991728	582.74552048	1682.46551221	376.0	-2.84854741661	-0.297529831731	-0.056693946595	619.348124468	555.553370131	1634.53968432	459.638189725	-0.0463342174935	-0.000842440318063
723.719991728	582.74552048	1682.46551221	376.0	-11.8644986094	-0.393758962708	-0.0750302901502	605.667262421	484.219955687	1482.84941491	392.9621968	-1.41645475369	-0.0257537227943
723.719991728	582.74552048	1682.46551221	376.0	2.41392047902	-0.328956559151	-0.0626822711797	595.073660985	704.612012929	1723.07889176	423.393217845	1.63928338455	0.0298051524464
723.719991728	582.74552048	1682.46551221	376.0	0.998053570503	0.123038204956	0.0234447799077	696.604023536	706.774971863	1699.25741933	295.878423926	2.07909636304	0.0378017520553
723.719991728	582.74552048	1682.46551221	376.0	-5.13874575216	0.412309972605	0.0785651624628	837.743612025	445.115557871	1596.00788717	313.148717272	-0.329359398071	-0.0059883526922
723.719991728	582.74552048	1682.46551221	376.0	11.8711251367	0.992379745414	0.189096750269	857.9388379	589.006611306	1882.19309854	435.247649339	3.32958638445	0.0605379342628
723.719991728	582.74552048	1682.46551221	376.0	-4.21914056727	-0.218843176696	-0.0417003004375	632.062204207	634.048604427	1611.47992725	345.369118618	0.628310298799	0.0114238236145
723.719991728	582.74552048	1682.46551221	376.0	2.75797087772	-0.08948183788	-0.0170506550838	653.471795661	694.972255884	1728.86742106	380.423369517	1.89648613327	0.0344815660595
723.719991728	582.74552048	1682.46551221	376.0	4.19020939875	0.431694703778	0.082258899348	773.046632779	646.64335721	1752.96434023	333.274350242	2.41475414303	0.0439046207824
723.719991728	582.74552048	1682.46551221	376.0	3.38239550014	-0.0838164144877	-0.0159711155655	661.983096065	647.165457956	1739.37314998	430.224595963	1.52830555312	0.0277873736931
723.719991728	582.74552048	1682.46551221	376.0	8.85764793692	1.1167829064	0.212801620884	831.351631759	652.964003009	1831.49238394	347.176749171	3.54903672337	0.0645279404249
723.719991728	582.74552048	1682.46551221	376.0	1.55224407575	-0.191499347956	-0.0364899672172	638.586780403	617.913059839	1708.58148345	452.081643206	0.968007271607	0.017600132211
723.719991728	582.74552048	1682.46551221	376.0	2.38214066965	0.48651916237	0.0927056330736	849.313737161	479.931818854	1722.54420743	393.298651412	0.870570250328	0.015828550006
723.719991728	582.74552048	1682.46551221	376.0	-3.93635255417	-0.277346796051	-0.0528480937597	620.266987547	605.009995998	1616.23773805	390.9607545	0.353996035771	0.00643629155948
723.719991728	582.74552048	1682.46551221	376.0	-19.8866179055	-0.587878399086	-0.112019512021	563.725649953	439.556211622	1347.8800244	344.598162828	-3.09335720926	-0.0562428583501
723.719991728	582.74552048	1682.46551221	376.0	-5.97058348689	-0.0905621414612	-0.0172565056138	665.800967524	625.862094461	1582.01250416	290.349442178	0.489385449387	0.00889791726157
723.719991728	582.74552048	1682.46551221	376.0	-20.7994951823	-0.521551055605	-0.0993809176076	579.042769737	466.641072368	1332.52117905	286.837336948	-2.51586122918	-0.0457429314397
723.719991728	582.74552048	1682.46551221	376.0	-0.827753813869	-0.34343994783	-0.0654420632298	593.977240983	693.151852942	1668.53883976	381.409745839	1.28252656976	0.0233186649048
723.719991728	582.74552048	1682.46551221	376.0	-1.79396095067	-0.224866234247	-0.0428479867086	635.460093923	578.053130066	1652.28273791	438.769513921	0.320677153153	0.00583049369369
723.719991728	582.74552048	1682.46551221	376.0	-9.31175219525	-0.299224428881	-0.0570168500154	614.148366117	627.728798769	1525.79849294	283.921328054	-0.0440480039996	-0.000800872799992
723.719991728	582.74552048	1682.46551221	376.0	3.86500973998	-0.231278763137	-0.0440698862684	623.330625069	657.247687803	1747.49296813	466.914655255	1.43471098865	0.0260856543391
723.719991728	582.74552048	1682.46551221	376.0	10.0267579873	0.780542727445	0.148731464833	798.107266921	668.565045029	1851.16225734	384.489945387	3.42419152733	0.0622580277697
723.719991728	582.74552048	1682.46551221	376.0	5.81050366972	0.0415146261406	0.0079105613835	676.366307353	725.893523186	1780.22523254	377.965401998	2.568828651	0.0467059754727
723.719991728	582.74552048	1682.46551221	376.0	-10.2236283346	0.0352761355822	0.00672182461551	720.283310301	485.464166271	1510.45649138	304.709014809	-1.00348289427	-0.0182451435322
723.719991728	582.74552048	1682.46551221	376.0	15.6544183044	1.27032798975	0.242059449266	871.543981618	615.530311562	1945.84570132	458.771408137	4.08358321323	0.0742469675133
723.719991728	582.74552048	1682.46551221	376.0	10.8244807838	1.04168993504	0.198492746768	851.849082133	604.315184878	1864.58366827	408.419401259	3.39416954267	0.0617121735031
723.719991728	582.74552048	1682.46551221	376.0	-7.919132482	-0.390674720264	-0.0744425915138	590.104640704	641.411484451	1549.22883933	317.712714177	0.17539316626	0.00318896665927
723.719991728	582.74552048	1682.46551221	376.0	5.91711442625	0.980150805022	0.186766540591	828.936488674	627.518334259	1782.01892175	325.564098814	3.01235273506	0.0547700497283
723.719991728	582.74552048	1682.46551221	376.0	4.90404533328	1.20540321089	0.229688111831	846.596818919	626.885705699	1764.97438364	291.491859025	3.10057439768	0.0563740799578
723.719991728	582.74552048	1682.46551221	376.0	6.48666407385	0.638726246371	0.121708507312	881.717831858	489.81081634	1791.60139814	420.072749946	1.66433589853	0.0302606527006
723.719991728	582.74552048	1682.46551221	376.0	-1.0143800309	0.295455578779	0.0562987002247	763.15592314	605.597455403	1665.39891803	296.645539483	1.38081660172	0.0251057563949
723.719991728	582.74552048	1682.46551221	376.0	-17.1019454154	-0.613685867042	-0.116937093568	552.990494532	459.093155128	1394.73117868	382.647529018	-3.46495610109	-0.0629992018379
723.719991728	582.74552048	1682.46551221	376.0	-2.56313663645	0.187138787418	0.0356590677245	753.204337091	538.626913307	1639.34162227	347.510371871	0.45304521196	0.00823718567199
723.719991728	582.74552048	1682.46551221	376.0	-8.65351404669	-0.52588617891	-0.100206970067	555.284352159	675.846494947	1536.87312278	305.742275672	0.256592233079	0.00466531332871
723.719991728	582.74552048	1682.46551221	376.0	-12.8814823836	-0.580899382439	-0.11068966891	562.61465894	454.80699277	1465.73901364	448.317361934	-1.8037548707	-0.0327955431036
723.719991728	582.74552048	1682.46551221	376.0	7.74653765008	0.714469101198	0.13614121593	810.046887587	634.918256413	1812.79833656	367.833192561	2.99361026856	0.0544292776101
723.719991728	582.74552048	1682.46551221	376.0	11.7522846998	0.818375525021	0.155940458274	836.177196274	607.219186224	1880.19364918	436.79726668	3.24768856077	0.0590488829231
723.719991728	582.74552048	1682.46551221	376.0	-14.9560648927	-0.409461235141	-0.0780223390132	606.414693984	448.409717189	1430.8348784	376.010467231	-1.96940645275	-0.0358073900501
723.719991728	582.74552048	1682.46551221	376.0	16.352298151	1.29057487403	0.245917468375	875.978592691	612.153030204	1957.58728905	469.455666158	4.13891407148	0.0752529831178
723.719991728	582.74552048	1682.46551221	376.0	-3.49013954339	0.0456501159085	0.00869857391549	702.795635389	608.903662148	1623.74511806	312.045820526	0.786189935635	0.0142943624661
723.719991728	582.74552048	1682.46551221	376.0	7.77519978949	0.398147916295	0.0758665999039	781.29742323	619.263680948	1813.28056717	412.719462993	2.45456688331	0.0446284887874
723.719991728	582.74552048	1682.46551221	376.0	6.76022982468	1.36594662259	0.260279463146	874.737803024	621.505311722	1796.20404755	299.960932808	3.47933516498	0.0632606393632
723.719991728	582.74552048	1682.46551221	376.0	13.0175941153	1.47763434815	0.281561423047	894.284369399	693.668982725	1901.48204372	313.528691593	4.47321036906	0.0813310976192
723.719991728	582.74552048	1682.46551221	376.0	-4.30615621781	-0.0747529132623	-0.01424407646	686.845388506	482.71827254	1610.01591894	440.452257896	-0.603822954643	-0.0109785991753
723.719991728	582.74552048	1682.46551221	376.0	4.22993293219	0.209488918481	0.0399178579422	725.521444735	672.824087644	1753.63267498	355.287142602	2.29009150622	0.0416380273857
723.719991728	582.74552048	1682.46551221	376.0	3.54696173055	-0.175295301423	-0.0334023059114	634.947614269	678.175647669	1742.14192006	429.018658118	1.68879438529	0.0307053524598
723.719991728	582.74552048	1682.46551221	376.0	15.6403739013	1.26549715724	0.241138940023	840.459273389	713.501742653	1945.60940908	391.648393036	4.55890932844	0.0828892605171
723.719991728	582.74552048	1682.46551221	376.0	-4.75354199665	0.113655284577	0.0216568758721	724.19887497	587.97919862	1602.48880751	290.310733916	0.556692515947	0.0101216821081
723.719991728	582.74552048	1682.46551221	376.0	6.0605482524	-0.0788500987528	-0.0150247901587	658.051894721	676.216552689	1784.43214641	450.163698995	1.98302334144	0.0360549698444
723.719991728	582.74552048	1682.46551221	376.0	15.0642365357	1.45681007297	0.277593382808	890.544949998	693.346799591	1935.9160966	352.024347009	4.66234328174	0.0847698778498
723.719991728	582.74552048	1682.46551221	376.0	-7.19571520475	-0.176360223609	-0.0336052255353	645.033198274	621.587207424	1561.40008553	294.779679834	0.244962645607	0.00445386628376
723.719991728	582.74552048	1682.46551221	376.0	-10.3973764027	-0.356090490492	-0.0678526087065	604.55010267	587.915290942	1507.53324006	315.067846446	-0.46300278248	-0.00841823240873
723.719991728	582.74552048	1682.46551221	376.0	3.7016270645	1.33509483435	0.254400692521	903.427057208	537.772489794	1744.74411096	303.544563957	2.70834370491	0.0492426128165
723.719991728	582.74552048	1682.46551221	376.0	-2.1889545142	0.431128377962	0.0821509866543	822.727050914	518.686925543	1645.63710743	304.223130971	0.736893895537	0.0133980708279
723.719991728	582.74552048	1682.46551221	376.0	6.20076831498	0.712180453804	0.13570511696	903.690931103	471.556569841	1786.7913006	411.543799656	1.6455386288	0.02991888416
723.719991728	582.74552048	1682.46551221	376.0	-0.402630500248	-0.00529296532706	-0.00100856808824	688.379283351	613.192839833	1675.6913929	374.119269716	1.04718087112	0.0190396522022
723.719991728	582.74552048	1682.46551221	376.0	-13.8564081663	-0.115885339564	-0.0220818101303	682.043802507	459.551914151	1449.33622358	307.74050692	-1.70346045306	-0.0309720082374
723.719991728	582.74552048	1682.46551221	376.0	-12.7407043203	-0.499635978818	-0.0952050264516	575.217754862	536.020661347	1468.10755601	356.869139797	-1.13781999866	-0.0206876363393
723.719991728	582.74552048	1682.46551221	376.0	0.884130909035	0.347918789102	0.0662955009722	806.149515303	496.775161571	1697.34070984	394.416032961	0.616751964442	0.0112136720808
723.719991728	582.74552048	1682.46551221	376.0	-7.71898382615	-0.41065393296	-0.078249606128	593.809112787	547.937703656	1552.59627144	410.849454997	-0.557494101365	-0.0101362563885
723.719991728	582.74552048	1682.46551221	376.0	-7.98696129777	-0.595718314092	-0.113513398264	548.347310934	563.00241326	1548.0876429	436.737918705	-0.569741329758	-0.0103589332683
723.719991728	582.74552048	1682.46551221	376.0	17.0274801052	1.27522867799	0.242993269434	849.262834412	688.930246968	1968.94699258	430.753911196	4.57386115573	0.0831611119223
723.719991728	582.74552048	1682.46551221	376.0	11.6768165975	1.30494852787	0.248656350585	879.032531803	602.13144371	1878.92392438	397.759948871	3.77649359831	0.0686635199692
723.719991728	582.74552048	1682.46551221	376.0	-9.31398979986	-0.457259632272	-0.0871302652957	578.061066028	603.846879731	1525.76084601	343.852900256	-0.274991901496	-0.00499985275448
723.719991728	582.74552048	1682.46551221	376.0	-3.17292105648	0.212994409027	0.0405858248909	748.231907243	591.171462984	1629.0822097	289.678839476	0.898843732556	0.0163426133192
723.719991728	582.74552048	1682.46551221	376.0	7.30326657796	-0.166883915807	-0.0317995266401	630.163856151	718.361550017	1805.34045365	456.815047478	2.29859997182	0.0417927267604
723.719991728	582.74552048	1682.46551221	376.0	4.17389574971	-0.147214269078	-0.0280514994433	641.843660739	676.586822812	1752.68986871	434.259385161	1.75759898397	0.031956345163
723.719991728	582.74552048	1682.46551221	376.0	-3.15900085037	0.56031347247	0.10676704887	880.164626389	444.559007617	1629.31641237	304.592778364	0.177710316479	0.00323109666326
723.719991728	582.74552048	1682.46551221	376.0	-12.8722968695	-0.578720347741	-0.110274456505	551.04841776	599.063808849	1465.89355675	315.78133014	-0.73674349623	-0.0133953362951
723.719991728	582.74552048	1682.46551221	376.0	-0.781869135594	-0.253953894172	-0.0483906048345	613.442071613	707.964494021	1669.31083365	347.904268017	1.48917213468	0.0270758569942
723.719991728	582.74552048	1682.46551221	376.0	-6.95121150895	-0.210944606727	-0.0401952375623	655.138652484	440.61764176	1565.51377589	469.757481645	-1.32017278317	-0.0240031415121
723.719991728	582.74552048	1682.46551221	376.0	6.45453020056	0.568574266696	0.108341133136	834.952183967	561.900709526	1791.06075681	394.207863314	2.18692510605	0.0397622746555
723.719991728	582.74552048	1682.46551221	376.0	-3.77530075998	-0.47537542663	-0.0905822078181	565.667553079	673.573497342	1618.94737894	379.706328518	0.763420183774	0.0138803669777
723.719991728	582.74552048	1682.46551221	376.0	4.46914844167	0.22732817594	0.0433171066958	751.714387349	590.310854649	1757.65739343	415.632151431	1.60605098169	0.0292009269398
723.719991728	582.74552048	1682.46551221	376.0	-5.78776243489	-0.0711085859451	-0.0135496543341	677.694622997	577.16623978	1585.08840531	330.227542535	0.147483034355	0.00268150971554
723.719991728	582.74552048	1682.46551221	376.0	-3.61088923689	0.109290570644	0.020825184955	741.134970103	470.398752243	1621.71354611	410.179823768	-0.438337539748	-0.00796977344996
723.719991728	582.74552048	1682.46551221	376.0	9.12867364427	0.869337622019	0.165651223708	829.086316084	621.931100639	1836.05229799	385.034881272	3.18740494875	0.05795281725
723.719991728	582.74552048	1682.46551221	376.0	-0.0908345782849	0.499906747969	0.0952566211832	833.82356517	531.466769613	1680.93725176	315.646916973	1.20779095817	0.021959835603
723.719991728	582.74552048	1682.46551221	376.0	-3.19412847193	-0.41029914921	-0.0781820025172	584.254986229	635.6419476	1628.72540225	408.828468423	0.553687770816	0.0100670503785
723.719991728	582.74552048	1682.46551221	376.0	3.53565208207	-0.183882845961	-0.0350386520505	630.233782652	698.193048148	1741.95163912	413.52480832	1.85121293343	0.0336584169715
723.719991728	582.74552048	1682.46551221	376.0	-7.27075535331	-0.333908014006	-0.063625764864	614.613792176	528.28446323	1560.13756091	417.239305506	-0.638805599271	-0.0116146472595
723.719991728	582.74552048	1682.46551221	376.0	2.1807962735	0.574610723895	0.109491372693	793.831978942	631.275062756	1719.1566574	294.049615703	2.26876827489	0.0412503322708
723.719991728	582.74552048	1682.46551221	376.0	-12.3595787506	-0.112111315521	-0.0213626744515	676.368251629	513.618960364	1474.51986228	284.532650282	-1.13565193159	-0.020648216938
723.719991728	582.74552048	1682.46551221	376.0	12.8855780959	1.12063009508	0.213534697995	831.869576899	662.58964693	1899.26091972	404.801695891	3.9465734705	0.0717558812818
723.719991728	582.74552048	1682.46551221	376.0	2.02383021353	0.0138920915702	0.00264712110712	674.727397882	707.259266246	1716.51575758	334.529093448	2.06469859622	0.0375399744768
723.719991728	582.74552048	1682.46551221	376.0	-11.2873191854	-0.489723541586	-0.0933162236254	572.496687843	586.920094784	1492.56025966	333.143477033	-0.617491149457	-0.0112271118083
723.719991728	582.74552048	1682.46551221	376.0	-16.4001124096	-0.16039645123	-0.0305633481765	671.563877068	452.145161352	1406.53927695	282.830238534	-2.08673060245	-0.0379405564082
723.719991728	582.74552048	1682.46551221	376.0	-15.8415555825	-0.429474204913	-0.0818357859971	593.387251677	534.450342465	1415.93680293	288.099208792	-1.49940869076	-0.0272619761956
723.719991728	582.74552048	1682.46551221	376.0	-7.54382237815	-0.0657408364951	-0.0125268362224	687.452712867	513.432004727	1555.54330239	354.658584799	-0.567042687771	-0.0103098670504
723.719991728	582.74552048	1682.46551221	376.0	3.38134741806	0.482201870935	0.0918829784556	824.848110491	548.199683801	1739.35551636	366.307722073	1.64603946455	0.0299279902645
723.719991728	582.74552048	1682.46551221	376.0	2.72916650778	0.727889997868	0.138698551423	793.820230106	651.102944492	1728.38279747	283.459622874	2.55487065624	0.0464521937499
723.719991728	582.74552048	1682.46551221	376.0	-5.48833720949	0.161601658821	0.0307929990132	751.11951442	513.393282802	1590.12613146	325.613334243	-0.109952563263	-0.00199913751388
723.719991728	582.74552048	1682.46551221	376.0	-6.67178048258	0.034441315851	0.0065627507338	723.868586106	441.371792117	1570.21510654	404.974728316	-1.05152388616	-0.019118616112
723.719991728	582.74552048	1682.46551221	376.0	3.10082055084	0.145272953549	0.0276815841366	728.347907265	602.415474243	1734.63574857	403.872367063	1.46894839759	0.0267081526835
723.719991728	582.74552048	1682.46551221	376.0	1.50419215578	0.220454240732	0.0420072867249	766.097346349	510.790190318	1707.77302647	430.885489799	0.543216243218	0.00987665896761
723.719991728	582.74552048	1682.46551221	376.0	2.93159243199	0.492648551349	0.0938735806686	847.338935287	491.863874387	1731.78854383	392.585734161	1.05884628108	0.019251750565
723.719991728	582.74552048	1682.46551221	376.0	6.71766354089	0.651495836972	0.124141737228	876.890191313	504.411722359	1795.48788451	414.185970838	1.85692244759	0.0337622263199
723.719991728	582.74552048	1682.46551221	376.0	-3.18572359752	0.0326802841469	0.00622718829019	711.149456516	530.894911629	1628.86681137	386.82244322	0.0883929528663	0.00160714459757
723.719991728	582.74552048	1682.46551221	376.0	2.28739868488	-0.367942787235	-0.0701110493969	589.256025335	668.89187479	1720.95020621	462.802306083	1.26997906387	0.0230905284339
723.719991728	582.74552048	1682.46551221	376.0	4.52810986242	-0.118301123365	-0.0225421347875	651.503757609	656.915335732	1758.649399	450.230305657	1.64112214313	0.0298385844206
723.719991728	582.74552048	1682.46551221	376.0	-12.3403938392	-0.30360700215	-0.0578519440073	627.92585259	492.678711435	1474.84264179	354.238077768	-1.35562897478	-0.0246477995414
723.719991728	582.74552048	1682.46551221	376.0	2.58574579112	0.850957185388	0.162148853923	827.005666031	607.814276434	1725.96979338	291.149850912	2.44015425215	0.0443664409482
723.719991728	582.74552048	1682.46551221	376.0	10.7814687362	1.28116014391	0.244123503031	861.929442232	634.467252013	1863.8600054	367.463311159	3.83444772434	0.0697172313517
723.719991728	582.74552048	1682.46551221	376.0	0.315314782358	0.195150441624	0.0371856786631	757.107599882	523.913611462	1687.77057468	406.749363333	0.552882895437	0.0100524162807
723.719991728	582.74552048	1682.46551221	376.0	-0.347066537126	-0.493534605506	-0.0940424172077	557.008955259	710.236527303	1676.62623742	409.380754854	1.31074034463	0.0238316426296
723.719991728	582.74552048	1682.46551221	376.0	-16.9151077596	-0.567282301068	-0.108094950661	563.281358997	505.326452343	1397.8746578	329.266846459	-1.79719084622	-0.032676197204
723.719991728	582.74552048	1682.46551221	376.0	5.6924506254	1.09501146013	0.208653098349	816.991976841	667.928745005	1778.23903078	293.318308934	3.24510130338	0.0590018418796
723.719991728	582.74552048	1682.46551221	376.0	4.23084305852	0.529109480674	0.100821166287	773.032411704	667.181563859	1753.64798754	313.43401198	2.64326136433	0.0480592975332
723.719991728	582.74552048	1682.46551221	376.0	2.54321404133	-0.18838208457	-0.0358959764805	638.45765788	622.58321256	1725.25421135	464.213340915	1.07940925336	0.0196256227884
723.719991728	582.74552048	1682.46551221	376.0	-1.4267134697	0.130383649072	0.0248444453263	749.74105899	442.584413187	1658.46155012	466.136077945	-0.549837324133	-0.00999704225697
723.719991728	582.74552048	1682.46551221	376.0	-1.40832074707	0.0168197323921	0.00320497949544	700.428591898	573.254374919	1658.77100134	385.088034521	0.620276120218	0.0112777476403
723.719991728	582.74552048	1682.46551221	376.0	15.742337255	1.34629855602	0.256535548021	895.476040159	582.413984014	1947.32490734	469.434883166	4.01048859561	0.0729179744657
723.719991728	582.74552048	1682.46551221	376.0	-1.92276849961	0.188172420679	0.0358560252818	745.617213573	576.911137991	1650.11559532	327.587243758	0.874348169847	0.0158972394518
723.719991728	582.74552048	1682.46551221	376.0	-11.4236254206	-0.138538681087	-0.0263983767315	669.448180653	508.98249712	1490.26695426	311.836276491	-1.06197637857	-0.0193086614286
723.719991728	582.74552048	1682.46551221	376.0	-0.0811526440405	-0.279434109822	-0.0532458288534	617.005124572	616.606925746	1681.10014696	447.488096642	0.73800060461	0.0134181928111
723.719991728	582.74552048	1682.46551221	376.0	12.1119645201	0.720769027227	0.137341659151	812.257762346	637.629955204	1886.24513811	436.357420559	3.35258409261	0.0609560744111
723.719991728	582.74552048	1682.46551221	376.0	-4.34547777496	-0.156894644925	-0.0298960832555	655.966729832	562.924922052	1609.3543473	390.46269542	0.0662672381323	0.00120485887513
723.719991728	582.74552048	1682.46551221	376.0	-2.11048438052	-0.281627889872	-0.0536638509665	623.174414382	554.525693897	1646.95734037	469.257232086	0.0068294733951	0.000124172243547
723.719991728	582.74552048	1682.46551221	376.0	-3.93493908342	-0.542239239051	-0.103323025734	545.521215565	728.100154418	1616.2615192	342.640149219	1.09054695392	0.0198281264349
723.719991728	582.74552048	1682.46551221	376.0	11.8661222535	0.394383865975	0.0751493647056	742.154998936	713.796550916	1882.10892676	426.157376907	3.42184707921	0.0622154014402
723.719991728	582.74552048	1682.46551221	376.0	7.22899080816	0.682993788698	0.130143633517	889.816035706	489.431958042	1804.09078944	424.842795688	1.82024846734	0.0330954266789
723.719991728	582.74552048	1682.46551221	376.0	-6.17677120605	-0.242400957396	-0.0461892068209	635.831428835	547.265300454	1578.5434669	395.44673761	-0.307213240202	-0.0055856952764
723.719991728	582.74552048	1682.46551221	376.0	0.505396119546	0.150849181548	0.0287441275816	734.010148682	584.369532826	1690.96862762	372.588946112	1.10203853543	0.0200370642806
723.719991728	582.74552048	1682.46551221	376.0	6.73146298981	-0.119307767925	-0.0227339496808	641.113075552	721.132251293	1795.72005548	433.474728633	2.3587554023	0.0428864618601
723.719991728	582.74552048	1682.46551221	376.0	-5.0726187124	0.0519052155886	0.00989047553136	728.388583957	439.979945582	1597.12045181	428.751922267	-0.9262271081	-0.0168404928745
723.719991728	582.74552048	1682.46551221	376.0	-0.728979946041	-0.124600560763	-0.0237424849016	642.391604895	713.818880536	1670.20067602	313.990190594	1.66761747282	0.0303203176877
723.719991728	582.74552048	1682.46551221	376.0	-13.8823762659	-0.179248119046	-0.0341555104889	666.975343493	439.395709849	1448.89931926	342.528265917	-1.87236575138	-0.0340430136615
723.719991728	582.74552048	1682.46551221	376.0	7.47213384718	1.42320529819	0.271190033953	886.324890422	623.195866562	1808.18158721	298.660830228	3.63772251505	0.0661404093645
723.719991728	582.74552048	1682.46551221	376.0	1.51895914356	0.438946733429	0.0836407647541	777.328806977	633.817865154	1708.02147594	296.874803812	2.0594882794	0.0374452414437
723.719991728	582.74552048	1682.46551221	376.0	14.6664219387	1.28112006899	0.244115866804	863.303308145	640.150833077	1929.2230032	425.76886198	4.17263072724	0.0758660132225
723.719991728	582.74552048	1682.46551221	376.0	7.22255448803	0.274850828507	0.052372490188	730.635237938	695.414152325	1803.98250057	377.933110306	2.79897165762	0.0508903937749
723.719991728	582.74552048	1682.46551221	376.0	7.82969305363	1.19943007864	0.228549938766	879.087607976	571.142178509	1814.19739755	363.967611062	3.13722387266	0.0570404340483
723.719991728	582.74552048	1682.46551221	376.0	-0.571400025993	0.146987183546	0.028008228572	752.320573666	459.238550121	1672.85190383	461.292780047	-0.291411359209	-0.00529838834925
723.719991728	582.74552048	1682.46551221	376.0	8.36505397537	0.238725179768	0.0454887918766	734.897861323	662.641004618	1823.20466042	425.66579448	2.57498539248	0.0468179162269
723.719991728	582.74552048	1682.46551221	376.0	-8.62327707607	-0.0450420776545	-0.00858271296771	687.704090353	559.784659955	1537.38184938	289.893099073	-0.29017468983	-0.00527590345145
723.719991728	582.74552048	1682.46551221	376.0	1.45164964182	0.600133364247	0.114354680687	876.689486141	481.253095725	1706.88901679	348.946434924	1.09405094691	0.0198918353984
723.719991728	582.74552048	1682.46551221	376.0	16.6084279875	1.3043440254	0.248541163376	876.386021553	616.610923755	1961.89658522	468.899639909	4.20395856017	0.0764356101849
723.719991728	582.74552048	1682.46551221	376.0	-13.9048746388	-0.203647589407	-0.0388047998107	658.132878893	460.379150303	1448.5207919	330.008762699	-1.72713031497	-0.0314023693631
723.719991728	582.74552048	1682.46551221	376.0	12.0886280782	1.4495460998	0.276209241579	888.797735141	667.892713265	1885.85251052	329.162062117	4.30184227982	0.0782153141785
723.719991728	582.74552048	1682.46551221	376.0	1.62225342434	-0.0686319431025	-0.0130777330607	656.360544486	706.960221769	1709.75936659	346.438600338	1.91934609923	0.0348972018042
723.719991728	582.74552048	1682.46551221	376.0	1.33245097347	0.807619932581	0.153890993251	851.011000045	562.628498153	1704.8835403	291.244042105	2.02370307203	0.0367946013096
723.719991728	582.74552048	1682.46551221	376.0	7.91910267895	0.384536462284	0.0732729539414	795.093581006	571.087039625	1815.70168366	449.521063027	1.97767696707	0.0359577630376
723.719991728	582.74552048	1682.46551221	376.0	1.26628885784	-0.184545803697	-0.0351649778387	635.967643825	658.153437718	1703.77038553	409.649303983	1.33530492518	0.0242782713668
723.719991728	582.74552048	1682.46551221	376.0	6.19006063009	-0.0703419392822	-0.0134035707474	661.845072966	664.489689915	1786.61114749	460.276384613	1.89417021691	0.0344394584892
723.719991728	582.74552048	1682.46551221	376.0	-6.16862025628	0.0774581848609	0.014759562664	735.121573025	451.822672226	1578.68060382	391.736358566	-0.862127956646	-0.0156750537572
723.719991728	582.74552048	1682.46551221	376.0	5.94192193537	0.0661350050449	0.0126019445589	685.260723895	711.004733534	1782.43629953	386.170842103	2.50573578462	0.0455588324477
723.719991728	582.74552048	1682.46551221	376.0	11.0060954318	0.162187527692	0.0309046356121	705.608460271	708.303907044	1867.63927209	453.726904774	2.98766554019	0.0543211916398
723.719991728	582.74552048	1682.46551221	376.0	8.68355000828	0.0454191013526	0.00865455437359	685.572750408	685.879813462	1828.56324633	457.110682464	2.44962733974	0.0445386789043
723.719991728	582.74552048	1682.46551221	376.0	4.40002318924	0.512380487832	0.0976334771021	864.835810522	447.476836767	1756.4943849	444.181737607	0.698763013668	0.0127047820667
723.719991728	582.74552048	1682.46551221	376.0	14.5728238994	0.954462865712	0.181871735082	796.986574104	706.164676199	1927.64824847	424.496998167	4.10809386357	0.0746926157013
723.719991728	582.74552048	1682.46551221	376.0	10.3277807614	0.875558605167	0.16683662446	828.300424213	625.87998834	1856.2268617	402.046449142	3.31099679878	0.0601999417961
723.719991728	582.74552048	1682.46551221	376.0	-14.1059797931	-0.479195088479	-0.0913100397254	578.916425476	554.260342864	1445.13726703	311.960498689	-1.15700102678	-0.0210363823051
723.719991728	582.74552048	1682.46551221	376.0	0.783273071161	0.312904047354	0.0596234846331	805.46340902	441.452883985	1695.6438115	448.727518492	-0.0882687895691	-0.00160488708307
723.719991728	582.74552048	1682.46551221	376.0	3.30335641963	0.571773234553	0.10895069256	823.870166099	579.974334483	1738.04334471	334.198844131	2.06468897082	0.0375397994695
723.719991728	582.74552048	1682.46551221	376.0	9.05338166687	1.18461844135	0.225727599342	900.886843506	533.522314777	1834.78553644	400.376378158	3.00544686322	0.0546444884222
723.719991728	582.74552048	1682.46551221	376.0	-9.40837298334	0.0992776445818	0.0189172341048	736.121662797	501.621523653	1524.1728815	286.429695053	-0.7276953357	-0.0132308242854
723.719991728	582.74552048	1682.46551221	376.0	0.70019020078	-0.172461966974	-0.0328624174874	637.584351677	670.720092688	1694.24597086	385.941526491	1.41747149294	0.0257722089625
723.719991728	582.74552048	1682.46551221	376.0	0.809647872705	0.0398299805001	0.00758955421115	703.073004244	592.267026006	1696.08755844	400.747528186	1.01387792899	0.0184341441634
723.719991728	582.74552048	1682.46551221	376.0	-1.44676125769	0.167669853085	0.0319492860298	752.367548848	507.846875502	1658.124253	397.909828653	0.202548154844	0.00368269372443
723.719991728	582.74552048	1682.46551221	376.0	-14.3209032053	-0.484823664661	-0.0923825580528	576.300482872	568.501537787	1441.52125474	296.719234083	-1.09572991583	-0.0199223621059
723.719991728	582.74552048	1682.46551221	376.0	-11.7726828529	-0.330158127344	-0.0629112285336	625.015275858	450.970136998	1484.39418335	408.408770491	-1.64933491768	-0.0299879075942
723.719991728	582.74552048	1682.46551221	376.0	9.32508982885	0.328768390002	0.0626464157777	751.628194285	664.98932599	1839.35693256	422.739412286	2.81525461968	0.0511864476305
723.719991728	582.74552048	1682.46551221	376.0	9.17356627324	0.409717502927	0.0780711705272	787.891277716	607.807672292	1836.80760099	441.108650987	2.4686651519	0.0448848209436
723.719991728	582.74552048	1682.46551221	376.0	-19.1067990337	-0.392748010344	-0.07483765441	611.801655969	452.01639111	1361.00020798	297.182160899	-2.40966186755	-0.0438120339555
723.719991728	582.74552048	1682.46551221	376.0	5.98306090695	-0.144798036397	-0.0275910892525	640.128280964	688.672628897	1783.12844854	454.327538681	1.9872336521	0.0361315209472
723.719991728	582.74552048	1682.46551221	376.0	0.580111643665	0.602323521164	0.114772012417	874.928573595	485.232760376	1692.22569054	332.064356574	1.05892407763	0.0192531650477
723.719991728	582.74552048	1682.46551221	376.0	-6.45942145913	-0.071278820646	-0.0135820923487	684.06334701	525.96689777	1573.78797387	363.75772909	-0.361044945375	-0.00656445355228
723.719991728	582.74552048	1682.46551221	376.0	2.05657897023	0.0552199965125	0.010522102994	695.99042334	653.035965377	1717.06674411	368.040355396	1.70196380243	0.0309447964078
723.719991728	582.74552048	1682.46551221	376.0	-5.65655334288	-0.0910406838086	-0.0173476912745	678.301822036	525.920057469	1587.29595303	383.074073529	-0.311464683278	-0.00566299424141
723.719991728	582.74552048	1682.46551221	376.0	5.23792891154	0.368441541229	0.0702060863623	796.995783802	552.907363075	1770.5918597	420.688712822	1.57886980768	0.0287067237759
723.719991728	582.74552048	1682.46551221	376.0	-5.58587155009	-0.484214591053	-0.0922664998195	563.666309572	679.703176675	1588.48514982	345.115663574	0.636039487585	0.0115643543197
723.719991728	582.74552048	1682.46551221	376.0	-2.67198930939	-0.27494504826	-0.052390443647	615.490547428	652.90641454	1637.51021359	369.113251619	0.869737397039	0.0158134072189
723.719991728	582.74552048	1682.46551221	376.0	16.5004484128	1.41011302125	0.268695316549	886.040006919	652.473940721	1960.07986611	421.565918472	4.56940918707	0.0830801670377
723.719991728	582.74552048	1682.46551221	376.0	10.0677323005	0.672419519991	0.12812871951	869.101407897	526.418359588	1851.85163603	456.33186854	2.32523848283	0.0422770633241
723.719991728	582.74552048	1682.46551221	376.0	-11.3791784941	-0.0643109439242	-0.0122543719368	695.037782488	463.444913041	1491.01475847	332.532062943	-1.37030476201	-0.0249146320365
723.719991728	582.74552048	1682.46551221	376.0	1.76435737159	0.244758657995	0.0466384637948	761.782994433	568.345349188	1712.1502165	382.021872876	1.21934410746	0.022169892863
723.719991728	582.74552048	1682.46551221	376.0	-0.710349023645	-0.427209654602	-0.0814042786971	577.490726626	655.06505455	1670.51413487	437.958353693	0.88575820141	0.0161046945711
723.719991728	582.74552048	1682.46551221	376.0	-8.76360460439	-0.485079025118	-0.0924312166764	576.482442302	543.770507577	1535.02088711	414.767937234	-0.722797814324	-0.0131417784423
723.719991728	582.74552048	1682.46551221	376.0	3.51180396443	0.245256805131	0.0467333851241	731.742182147	673.885080225	1741.55040277	335.923140393	2.28242931273	0.041498714777
723.719991728	582.74552048	1682.46551221	376.0	1.82803283254	-0.0287080697382	-0.00547028767877	675.404783952	653.332708237	1713.22153417	384.484041979	1.5567759033	0.0283050164236
723.719991728	582.74552048	1682.46551221	376.0	-12.2670687514	-0.111766635677	-0.0212969961274	682.748362022	458.128774666	1476.07631111	335.199174418	-1.53166835334	-0.0278485155152
723.719991728	582.74552048	1682.46551221	376.0	-7.56058779612	0.143060296544	0.0272599650428	755.398386372	451.547080565	1555.26123002	348.31576308	-0.911400165719	-0.016570912104
723.719991728	582.74552048	1682.46551221	376.0	7.76443124642	0.644302854341	0.12277112316	883.866571641	487.625470689	1813.09939015	441.607347819	1.73812261097	0.0316022292904
723.719991728	582.74552048	1682.46551221	376.0	11.1299321262	1.36957811363	0.260971439336	871.733303192	654.048208936	1869.72278176	343.941269636	4.06809371961	0.0739653403566
723.719991728	582.74552048	1682.46551221	376.0	-4.57903265733	0.208452153518	0.039720303643	756.224398105	553.135396781	1605.42486696	296.06507207	0.410810214511	0.00746927662748
723.719991728	582.74552048	1682.46551221	376.0	-15.2453889058	-0.464428317299	-0.0884962494853	584.302957952	538.660347701	1425.96710167	303.003796012	-1.39467244421	-0.0253576808038
723.719991728	582.74552048	1682.46551221	376.0	-3.01055574291	0.415077944582	0.0790925961475	828.903535939	483.905643175	1631.81395011	319.004770994	0.281764312663	0.00512298750297
723.719991728	582.74552048	1682.46551221	376.0	10.6256895521	0.70199133439	0.133763592681	795.206997513	664.662124731	1861.23907436	401.369952113	3.38109682948	0.0614744878087
723.719991728	582.74552048	1682.46551221	376.0	-0.280192311353	0.534799088074	0.101905314039	864.088833538	473.805051719	1677.7513732	339.857487945	0.704892207418	0.012816221953
723.719991728	582.74552048	1682.46551221	376.0	0.413734148001	0.354484156926	0.0675465238044	772.916688716	612.625644181	1689.42644656	303.884113663	1.6797251019	0.0305404563981
723.719991728	582.74552048	1682.46551221	376.0	11.0478432325	1.00596110633	0.191684662029	792.419806116	721.608200609	1868.34166444	354.313657712	3.92962057818	0.071447646876
723.719991728	582.74552048	1682.46551221	376.0	1.37888109243	0.247165445862	0.0470970742877	775.791425187	499.91606514	1705.66471104	429.957220715	0.469790191564	0.00854163984661
723.719991728	582.74552048	1682.46551221	376.0	-10.2820740355	-0.359859226951	-0.0685707368428	610.771430897	513.081866423	1509.47316262	385.6198653	-1.0296272363	-0.0187204952054
723.719991728	582.74552048	1682.46551221	376.0	-6.60949341718	-0.098938067688	-0.0188525281418	685.526868809	441.935642538	1571.26306493	443.800553585	-1.18171112834	-0.021485656879
723.719991728	582.74552048	1682.46551221	376.0	4.34164379737	0.35791232177	0.0681997564348	750.968800301	672.96832464	1755.51217176	331.57504682	2.50353041411	0.045518734802
723.719991728	582.74552048	1682.46551221	376.0	1.38027504108	-0.0274594543315	-0.00523236553573	685.463632511	587.287027613	1705.68816375	432.937503624	0.895152088482	0.0162754925179
723.719991728	582.74552048	1682.46551221	376.0	6.74124413951	0.788292850789	0.150208241385	882.657638679	522.040898854	1795.88461995	391.186082416	2.26881215982	0.0412511301785
723.719991728	582.74552048	1682.46551221	376.0	2.29079998493	0.187803364865	0.0357857021465	758.133879571	497.270107128	1721.00743191	465.603445209	0.375677206314	0.00683049466026
723.719991728	582.74552048	1682.46551221	376.0	1.94116903963	0.661037726021	0.12595993255	896.835429462	464.397173024	1715.12501183	353.892409347	1.11606652038	0.0202921185524
723.719991728	582.74552048	1682.46551221	376.0	11.4281795914	0.442958679673	0.0844052362182	744.404222642	720.801121936	1874.74069251	409.535347928	3.48626089176	0.0633865616684
723.719991728	582.74552048	1682.46551221	376.0	1.75320976303	-0.0237235676578	-0.00452049688601	689.936392856	557.610468739	1711.96266183	464.415800233	0.618769742349	0.0112503589518
723.719991728	582.74552048	1682.46551221	376.0	3.2259446668	0.547155289919	0.104259773231	874.040111172	452.405567469	1736.74091867	410.295240029	0.778172676312	0.0141485941148
723.719991728	582.74552048	1682.46551221	376.0	11.8362849207	1.42437534047	0.271412984083	875.584269276	706.571955426	1881.60692393	299.450699223	4.32114254824	0.0785662281498
723.719991728	582.74552048	1682.46551221	376.0	14.4450110882	1.17929235947	0.224712720936	848.048532121	643.078848984	1925.497842	434.370460896	4.03095283804	0.0732900516007
723.719991728	582.74552048	1682.46551221	376.0	-0.222644799352	0.0696837125861	0.0132781464531	721.130063474	524.927207564	1678.71959024	432.662319205	0.302481359032	0.00549966107331
723.719991728	582.74552048	1682.46551221	376.0	10.8768907848	0.762039130953	0.145205627087	767.697474875	726.257575274	1865.46544846	371.510398313	3.74007309016	0.068001328912
723.719991728	582.74552048	1682.46551221	376.0	4.96431668563	-0.0506856511439	-0.0096580890137	660.207659061	705.959317418	1765.98842836	399.821451882	2.21448683123	0.0402633969314
723.719991728	582.74552048	1682.46551221	376.0	7.22344815289	1.34419982233	0.256135636876	894.978544734	566.791069617	1803.99753617	342.227921822	3.24946474089	0.059081177107
723.719991728	582.74552048	1682.46551221	376.0	-8.85558072985	-0.0731226261434	-0.0139334272377	678.777540994	570.710465313	1533.47342052	283.985414215	-0.258119252511	-0.00469307731839
723.719991728	582.74552048	1682.46551221	376.0	5.59505116877	0.0929909649867	0.0177193149746	700.014828869	673.75549271	1776.60031851	402.829996934	2.22114487406	0.0403844522556
723.719991728	582.74552048	1682.46551221	376.0	6.88798947918	0.376440825594	0.0717303402427	799.202620471	550.798486912	1798.35355968	448.352452296	1.68031939257	0.0305512616831
723.719991728	582.74552048	1682.46551221	376.0	-6.37200793557	-0.148221579471	-0.0282434412102	649.859771908	636.692253976	1575.25867626	288.706650373	0.470889229562	0.00856162235568
723.719991728	582.74552048	1682.46551221	376.0	3.3429294899	-0.252633746931	-0.0481390523878	616.092260583	677.373603495	1738.70914797	445.243283895	1.56048144717	0.0283723899486
723.719991728	582.74552048	1682.46551221	376.0	4.07341721392	0.919525240241	0.175214413156	810.915255342	646.471579203	1750.999352	293.612517456	2.83690737385	0.05158013407
723.719991728	582.74552048	1682.46551221	376.0	0.0880599612346	-0.101283677956	-0.0192994813178	668.160862514	569.925208646	1683.94709069	445.861019526	0.524281366914	0.00953238848935
723.719991728	582.74552048	1682.46551221	376.0	9.58790175556	0.692976012388	0.132045734068	806.308927913	641.733167402	1843.77865259	395.736557275	3.16344612946	0.0575172023537
723.719991728	582.74552048	1682.46551221	376.0	-7.01307195016	-0.518762958148	-0.0988496490373	565.124490803	573.851245965	1564.4729953	425.497258532	-0.355949368417	-0.00647180669848
723.719991728	582.74552048	1682.46551221	376.0	-1.2914337875	0.0209662686554	0.00399509692366	689.917681538	643.355576198	1660.73758412	327.464326384	1.26351232098	0.0229729512905
723.719991728	582.74552048	1682.46551221	376.0	0.619145465222	0.358873365905	0.0683828822227	779.909397081	597.238330719	1692.88242113	315.734693331	1.58958856039	0.0289016101889
723.719991728	582.74552048	1682.46551221	376.0	9.8314431323	1.37739407212	0.262460760694	878.893411888	629.008141632	1847.87615226	339.974598741	3.85307485539	0.0700559064617
723.719991728	582.74552048	1682.46551221	376.0	-1.13922038726	0.383117980066	0.0730026638846	819.993158189	482.608720102	1663.29852208	360.696643794	0.378740457663	0.00688619013933
723.719991728	582.74552048	1682.46551221	376.0	8.4334587438	0.368486041364	0.0702145658087	790.079251098	574.586179703	1824.35554706	459.690116258	2.00732064277	0.0364967389594
723.719991728	582.74552048	1682.46551221	376.0	14.5604103823	1.13539759963	0.216348627978	818.317968071	707.293921258	1927.43939533	401.827505998	4.29937620351	0.0781704764275
723.719991728	582.74552048	1682.46551221	376.0	12.5757668387	1.4597353157	0.278150784242	887.019138822	705.054834761	1894.04845216	301.974478582	4.42403163893	0.0804369388896
723.719991728	582.74552048	1682.46551221	376.0	10.3471516926	1.19703865192	0.228094255321	822.656811044	708.923257687	1856.55277093	324.9727022	3.98615858461	0.0724756106293
723.719991728	582.74552048	1682.46551221	376.0	-7.28292475416	-0.0440134962578	-0.00838671803692	687.792649423	558.76358025	1559.93281494	313.376585266	-0.139020867824	-0.00252765214225
723.719991728	582.74552048	1682.46551221	376.0	0.397062201146	0.510674983074	0.0973084952504	854.051686265	485.585265786	1689.1459468	349.508994753	0.831393380018	0.0151162432731
723.719991728	582.74552048	1682.46551221	376.0	-3.20568247764	-0.376221860177	-0.0716886166496	592.603845618	634.776478798	1628.53101009	401.150685675	0.576739137075	0.0104861661286
723.719991728	582.74552048	1682.46551221	376.0	10.2289347146	1.2313152441	0.23462561816	863.687119801	613.107390025	1854.56381105	377.769301221	3.61333627003	0.0656970230915
723.719991728	582.74552048	1682.46551221	376.0	5.7719187926	0.64348707646	0.122615677679	901.157118022	446.835595084	1779.57605529	431.58334218	1.15980431526	0.0210873511866
723.719991728	582.74552048	1682.46551221	376.0	1.90780982912	-0.0228446127392	-0.00435301309818	668.040640472	700.591113811	1714.56375462	345.932000339	1.95837756999	0.0356068649089
723.719991728	582.74552048	1682.46551221	376.0	-10.6295818687	-0.119955546277	-0.0228573830559	679.799361327	458.239252852	1503.62646318	365.587848997	-1.37216615407	-0.0249484755285
723.719991728	582.74552048	1682.46551221	376.0	7.69268390469	1.35331447588	0.257872422996	866.629260226	643.52925461	1811.89226587	301.733751031	3.64823660565	0.0663315746481
723.719991728	582.74552048	1682.46551221	376.0	1.55690500099	0.420885099924	0.0801991425161	824.618445791	504.694905692	1708.65990191	379.346550424	0.919222885477	0.0167131433723
723.719991728	582.74552048	1682.46551221	376.0	-12.6660931216	-0.177476694463	-0.0338179676949	666.434095334	444.225836711	1469.36286369	358.702931649	-1.71165188365	-0.0311209433391
723.719991728	582.74552048	1682.46551221	376.0	4.10146059883	0.57259489392	0.10910725875	877.436178358	463.181895563	1751.47117228	410.853098359	1.03325560687	0.0187864655795
723.719991728	582.74552048	1682.46551221	376.0	7.67154837247	-0.00995848931686	-0.00189757799483	671.50547899	692.499926981	1811.53666783	447.531261856	2.34926197857	0.0427138541558
723.719991728	582.74552048	1682.46551221	376.0	-4.86929188448	0.254180196681	0.0484337265016	775.603344362	520.959636921	1600.54135556	303.978374279	0.159643356475	0.00290260648136
723.719991728	582.74552048	1682.46551221	376.0	-3.96979292018	0.267151441808	0.0509053814421	772.229630579	550.012120446	1615.67511542	293.433364395	0.539057696726	0.00980104903139
723.719991728	582.74552048	1682.46551221	376.0	-0.651085688498	-0.405999210352	-0.0773626544116	576.503944328	719.165015989	1671.51122004	375.842259727	1.43579424467	0.0261053499032
723.719991728	582.74552048	1682.46551221	376.0	5.24976634907	1.24220607716	0.236700853118	845.197191368	641.555471339	1770.7910205	284.038357795	3.23233731893	0.0587697694352
723.719991728	582.74552048	1682.46551221	376.0	-11.350638069	-0.311665687549	-0.0593875166824	622.655659908	520.887205907	1491.49494128	347.952075466	-1.04258849245	-0.0189561544082
723.719991728	582.74552048	1682.46551221	376.0	5.41137279172	0.567698641387	0.108174283801	848.539697811	532.543501659	1773.50999317	392.426793696	1.84235975806	0.0334974501465
723.719991728	582.74552048	1682.46551221	376.0	3.60425794599	-0.172687571705	-0.0329054061937	631.619041856	707.216779358	1743.10590912	404.270087905	1.94719423608	0.0354035315651
723.719991728	582.74552048	1682.46551221	376.0	2.5714361675	0.815702750778	0.155431164401	864.654423166	545.762054537	1725.72903889	315.312561192	2.07735256018	0.0377700465488
723.719991728	582.74552048	1682.46551221	376.0	0.614579987797	0.396388826189	0.0755314074294	804.832307043	549.903323924	1692.80560855	338.06997758	1.24308369729	0.0226015217689
723.719991728	582.74552048	1682.46551221	376.0	-4.43514181912	0.475211516741	0.0905509749889	855.881317217	446.508773936	1607.84578068	305.455689531	-0.121763300226	-0.00221387818593
723.719991728	582.74552048	1682.46551221	376.0	-0.868518110519	0.010422189336	0.00198593546799	683.740816025	661.709665241	1667.85299453	322.402513265	1.4370305584	0.0261278283346
723.719991728	582.74552048	1682.46551221	376.0	-1.68163458792	-0.126922795336	-0.0241849838674	659.197595501	595.795899202	1654.17259022	399.179095522	0.616048607289	0.0112008837689
723.719991728	582.74552048	1682.46551221	376.0	-6.71296907748	-0.168877966691	-0.0321794906042	665.169491803	452.57310206	1569.52212263	451.779528771	-1.15474610468	-0.0209953837215
723.719991728	582.74552048	1682.46551221	376.0	-6.33754216235	-0.272760059964	-0.0519740967919	618.072042489	644.322529287	1575.838551	313.443979229	0.441550388918	0.00802818888941
723.719991728	582.74552048	1682.46551221	376.0	0.0574329823452	-0.122002618581	-0.0232474501869	651.187088479	663.618795434	1683.43180233	368.625918416	1.36900048889	0.0248909179798
723.719991728	582.74552048	1682.46551221	376.0	5.60297595124	0.60776398602	0.115808686361	865.303397914	512.182457667	1776.73365024	399.247794664	1.75159192008	0.0318471258196
723.719991728	582.74552048	1682.46551221	376.0	2.95969553794	-0.00248484082431	-0.000473483388778	688.821829538	607.107671119	1732.2613689	436.331868243	1.24108814196	0.0225652389447
723.719991728	582.74552048	1682.46551221	376.0	-4.11584080604	-0.418789907129	-0.079799906084	576.963793008	695.598893004	1613.21791011	340.655224098	0.936652789065	0.0170300507103
723.719991728	582.74552048	1682.46551221	376.0	-20.0226611115	-0.640712400967	-0.122086966648	544.788610256	444.371715729	1345.59114438	356.430818396	-5.4476042537	-0.0990473500673
723.719991728	582.74552048	1682.46551221	376.0	3.67791693943	0.134436482649	0.0256167078218	733.641578818	554.173644777	1744.34519628	456.529972686	0.982854354655	0.0178700791755
723.719991728	582.74552048	1682.46551221	376.0	6.43702029236	0.496798621484	0.0946643714718	831.030688446	541.157156671	1790.76615864	418.578313524	1.83840323123	0.0334255132951
723.719991728	582.74552048	1682.46551221	376.0	14.1812316468	0.489051081081	0.0931880870963	756.168946143	708.32616991	1921.05984387	456.564727819	3.65306038949	0.0664192798089
723.719991728	582.74552048	1682.46551221	376.0	-6.37209259846	-0.456162817259	-0.0869212685325	570.148025946	682.680463693	1575.25725183	322.428762193	0.590464787207	0.0107357234038
723.719991728	582.74552048	1682.46551221	376.0	0.600150697936	0.131665426654	0.0250886864814	712.668442698	657.751098595	1692.56284072	322.143299428	1.71978411359	0.0312688020652
723.719991728	582.74552048	1682.46551221	376.0	8.20333598077	0.817429086695	0.155760115605	773.454415413	716.236569461	1820.48381093	330.792826061	3.48819423636	0.0634217133883
723.719991728	582.74552048	1682.46551221	376.0	6.16956100236	-0.00973908275258	-0.00185577034157	673.181608386	686.013625491	1786.26624833	427.07101445	2.19446209697	0.039899310854
723.719991728	582.74552048	1682.46551221	376.0	2.45885402193	0.84453552429	0.160925214232	839.742540795	586.594749938	1723.83488312	297.497592389	2.31748406113	0.0421360738388
723.719991728	582.74552048	1682.46551221	376.0	0.030565732872	-0.503920887499	-0.0960215105752	556.668150633	684.269313841	1682.97977012	442.042305648	1.1133108675	0.0202420157728
723.719991728	582.74552048	1682.46551221	376.0	1.17574262651	0.306739330633	0.0584488053797	785.745601246	536.283133628	1702.24697641	380.218241537	0.970948589531	0.0176536107187
723.719991728	582.74552048	1682.46551221	376.0	-9.29961753935	-0.0301001127297	-0.00573553977319	702.039662123	479.442136123	1526.00265434	344.520856094	-1.00045500374	-0.0181900909772
723.719991728	582.74552048	1682.46551221	376.0	3.64212477797	1.03485982779	0.197191278161	829.350418373	626.178118392	1743.74300551	288.214468744	2.79104003403	0.050746182437
723.719991728	582.74552048	1682.46551221	376.0	10.3487658763	0.987622958973	0.188190350414	788.845082218	723.03158355	1856.57992902	344.703263248	3.85275539105	0.0700500980192
723.719991728	582.74552048	1682.46551221	376.0	7.5094207102	1.44269636771	0.274904033481	887.1239167	636.019432475	1808.80892582	285.665576649	3.7000760656	0.0672741102837
723.719991728	582.74552048	1682.46551221	376.0	-1.33501865143	-0.0693326818862	-0.0132112579814	655.932989178	707.589837255	1660.00428382	296.481457383	1.61631519174	0.0293875489408
723.719991728	582.74552048	1682.46551221	376.0	-11.7410613026	-0.605248837383	-0.115329427855	546.282260136	578.590838425	1484.92620502	360.053106463	-0.762201589208	-0.0138582107129
723.719991728	582.74552048	1682.46551221	376.0	-6.81169816401	-0.482264061614	-0.0918948288137	567.899970755	641.728031476	1567.8610398	358.233037572	0.24067940862	0.00437598924763
723.719991728	582.74552048	1682.46551221	376.0	14.2902314795	1.33329898372	0.254058495373	880.785799647	613.366617005	1922.89372847	428.741311814	4.0796093305	0.0741747151001
723.719991728	582.74552048	1682.46551221	376.0	-16.7690445948	-0.618550558206	-0.117864054536	548.441286841	519.69318083	1400.33212017	332.197652502	-2.26975968584	-0.0412683579244
723.719991728	582.74552048	1682.46551221	376.0	20.27163171	1.3953763666	0.265887264977	876.985653806	696.90700043	2023.52872449	449.636070255	5.00167199936	0.0909394908975
723.719991728	582.74552048	1682.46551221	376.0	-9.2738958985	-0.381151461393	-0.0726279461495	598.243105188	585.282731337	1526.43541208	342.909575553	-0.371807496642	-0.00676013630258
723.719991728	582.74552048	1682.46551221	376.0	-10.1322715537	-0.59738781043	-0.113831518756	545.847178907	598.905460027	1511.99353771	367.24089878	-0.455818113266	-0.00828760205938
723.719991728	582.74552048	1682.46551221	376.0	-0.139365965407	0.170029730196	0.0323989577355	757.233804505	473.703115545	1680.1207279	449.183807854	-0.0672829489109	-0.00122332634383
723.719991728	582.74552048	1682.46551221	376.0	-16.5148404999	-0.519707367181	-0.0990296050269	572.18642408	530.450534159	1404.6090164	301.972058161	-1.60234527684	-0.0291335504879
723.719991728	582.74552048	1682.46551221	376.0	10.3216732396	1.07434152612	0.204714467629	822.811407175	666.122985868	1856.12410475	367.189711705	3.70094745571	0.0672899537403
723.719991728	582.74552048	1682.46551221	376.0	4.99423984264	0.689508410188	0.131384986697	830.475015333	591.641974072	1766.49187516	344.374885752	2.46160693286	0.0447564896884
723.719991728	582.74552048	1682.46551221	376.0	-2.63704682249	-0.448337002822	-0.0854300691354	567.906368458	713.34614932	1638.09810888	356.845591101	1.18124612965	0.0214772023573
723.719991728	582.74552048	1682.46551221	376.0	16.8711136035	1.35635890414	0.258452535088	862.302200561	713.584404736	1966.31618011	390.429574815	4.7647091143	0.0866310748055
723.719991728	582.74552048	1682.46551221	376.0	-4.52593981628	-0.0214447007661	-0.0040862615789	687.339147511	599.288334321	1606.3181357	319.690653863	0.516265751651	0.00938665003001
723.719991728	582.74552048	1682.46551221	376.0	2.10477764478	-0.0231947278886	-0.00441972711291	677.78412494	646.755234368	1717.87767019	393.338310883	1.52780376888	0.0277782503434
723.719991728	582.74552048	1682.46551221	376.0	12.1772178413	1.10259450391	0.210098038092	818.987398233	687.177644297	1887.34300273	381.177960203	3.98418742414	0.072439771348
723.719991728	582.74552048	1682.46551221	376.0	-11.1743727092	-0.484438847579	-0.0923092316271	576.361052214	557.48064494	1494.46054517	360.618848016	-0.819686480786	-0.0149033905598
723.719991728	582.74552048	1682.46551221	376.0	12.0148847115	0.535120955341	0.101966645454	752.391203131	723.377812823	1884.61180381	408.842787857	3.63464891841	0.0660845257892
723.719991728	582.74552048	1682.46551221	376.0	1.2809722407	0.34753629367	0.066222616934	812.436108786	463.14152109	1704.01742838	428.439798503	0.268197320528	0.00487631491869
723.719991728	582.74552048	1682.46551221	376.0	-7.71401947019	-0.554226359395	-0.105607156897	547.834534616	683.905022994	1552.67979502	320.940237407	0.404333794929	0.00735152354417
723.719991728	582.74552048	1682.46551221	376.0	-13.3746648095	-0.60055956349	-0.114435892433	546.511139254	594.998578752	1457.44138941	315.931671409	-0.824789018707	-0.0149961639765
723.719991728	582.74552048	1682.46551221	376.0	10.0004585079	0.672579785389	0.128159257887	870.206583465	524.383309293	1850.71977767	456.129884908	2.3029937561	0.0418726137472
723.719991728	582.74552048	1682.46551221	376.0	6.63150137166	0.840053903724	0.160071246899	813.771122186	640.288357072	1794.03823573	339.97875647	3.02881090106	0.0550692891102
723.719991728	582.74552048	1682.46551221	376.0	-7.80221650555	-0.173736762927	-0.0331053283016	646.575212682	615.713733619	1551.19591031	288.906964013	0.130777470004	0.00237777218189
723.719991728	582.74552048	1682.46551221	376.0	3.21961513538	-0.0336072107439	-0.00640381302285	667.286085421	691.05300552	1736.63442649	378.295335545	1.98237333519	0.0360431515488
723.719991728	582.74552048	1682.46551221	376.0	-6.45456930923	-0.453498742911	-0.0864136324144	573.03334862	658.850680772	1573.86960962	341.985580227	0.419375186997	0.00762500339994
723.719991728	582.74552048	1682.46551221	376.0	-17.0781324135	-0.439934194371	-0.0838289242322	598.456380313	460.455216727	1395.13182422	336.220227181	-2.10441793465	-0.0382621442663
723.719991728	582.74552048	1682.46551221	376.0	11.3910001726	0.519926803759	0.0990714183993	770.484508875	683.167524178	1874.11516161	420.463128554	3.35320921301	0.0609674402365
723.719991728	582.74552048	1682.46551221	376.0	4.06121980707	0.721455878233	0.137472537773	803.034617146	639.151516708	1750.79413484	308.608000983	2.6551516429	0.0482754844163
723.719991728	582.74552048	1682.46551221	376.0	17.0412607868	1.0865700292	0.207044593978	814.771196005	702.862379181	1969.17884779	451.545272605	4.40033039101	0.0800060071093
723.719991728	582.74552048	1682.46551221	376.0	-2.514649712	-0.103513500744	-0.0197243713308	676.647174283	495.232712282	1640.15739805	468.277511486	-0.398637240651	-0.00724794983003
723.719991728	582.74552048	1682.46551221	376.0	-14.4994814295	-0.602021720447	-0.114714504658	554.983573762	483.19123314	1438.51673771	400.341930805	-2.14253862198	-0.0389552476723
723.719991728	582.74552048	1682.46551221	376.0	-9.07594279827	-0.245553044109	-0.0467898331	641.680231145	492.638945311	1529.76590472	395.446728263	-1.02836216847	-0.0186974939722
723.719991728	582.74552048	1682.46551221	376.0	3.38991195125	-0.0861791765569	-0.0164213369964	656.551118139	680.076435861	1739.49961168	402.872057682	1.82507781006	0.0331832329102
723.719991728	582.74552048	1682.46551221	376.0	-3.69110594117	-0.0441012175746	-0.00840343322687	672.287442019	653.743168314	1620.36392773	294.333317396	1.0056337201	0.0182842494564
723.719991728	582.74552048	1682.46551221	376.0	12.0557403083	1.31669036298	0.250893742945	853.687944449	686.175594897	1885.29918514	345.435645791	4.20657155079	0.0764831191052
723.719991728	582.74552048	1682.46551221	376.0	7.34706781101	0.749580793325	0.142831706045	869.973594854	537.925828458	1806.07739429	398.177970975	2.37487004737	0.0431794554067
723.719991728	582.74552048	1682.46551221	376.0	8.04247706114	1.10093412795	0.209781655478	835.442412008	638.863570029	1817.77741509	343.471433052	3.39055193327	0.0616463987868
723.719991728	582.74552048	1682.46551221	376.0	-3.91706055592	-0.109717018283	-0.0209064440325	670.58995523	543.032383175	1616.56231926	402.939980857	-0.0325113670835	-0.000591115765154
723.719991728	582.74552048	1682.46551221	376.0	1.45689541781	0.608391018847	0.115928166701	892.285725481	447.531139805	1706.97727516	367.160409876	0.75911916518	0.0138021666396
723.719991728	582.74552048	1682.46551221	376.0	3.65632085661	0.466698497362	0.0889288295279	853.09185009	438.867854364	1743.98184964	452.022145182	0.427676189611	0.00777593072019
723.719991728	582.74552048	1682.46551221	376.0	-10.8363448096	-0.303081362523	-0.0577517840174	632.265107369	444.303627843	1500.147748	423.57901279	-1.61841531293	-0.0294257329623
723.719991728	582.74552048	1682.46551221	376.0	9.94286679444	0.511449439113	0.0974560669042	827.365394142	557.521138368	1849.75081695	464.864284439	2.25554404463	0.0410098917206
723.719991728	582.74552048	1682.46551221	376.0	-11.0947168253	-0.606757793746	-0.11561695765	550.250503573	520.996227494	1495.80072795	424.553996878	-1.23206020594	-0.0224010946535
723.719991728	582.74552048	1682.46551221	376.0	-4.14008746783	-0.523810184231	-0.0998113918122	559.822165613	609.181025771	1612.80996839	443.806777003	0.153292221149	0.00278713129362
723.719991728	582.74552048	1682.46551221	376.0	-4.76484695246	0.0877318430496	0.0167171957031	726.758130673	534.220159995	1602.29860552	341.320314855	0.0549752384307	0.000999549789648
723.719991728	582.74552048	1682.46551221	376.0	4.07821217479	0.285885765609	0.0544751839956	782.611823808	518.829923233	1751.08002556	449.638278523	0.938182753453	0.0170578682446
723.719991728	582.74552048	1682.46551221	376.0	5.17687418972	0.230116050863	0.0438483328627	761.936243009	542.066355639	1769.56463506	465.562036412	1.13939389393	0.0207162526169
723.719991728	582.74552048	1682.46551221	376.0	-7.37356610577	-0.453296969226	-0.0863751846849	573.333927134	659.177356601	1558.40780546	325.896521723	0.325657038799	0.00592103706907
723.719991728	582.74552048	1682.46551221	376.0	14.2685066648	1.23184834944	0.234727200732	837.755575702	693.981772941	1922.52821595	390.790867307	4.33214749658	0.0787663181197
723.719991728	582.74552048	1682.46551221	376.0	-10.9104681174	-0.424097401379	-0.0808112426409	599.670674362	462.722805797	1498.90064891	436.507168754	-1.5319726204	-0.0278540476436
723.719991728	582.74552048	1682.46551221	376.0	13.4032254317	1.00297080645	0.191114864034	861.369638994	585.553100432	1907.97015762	461.047418193	3.42097908942	0.0621996198076
723.719991728	582.74552048	1682.46551221	376.0	17.1711589526	1.35974195036	0.25909717042	867.727862553	687.635053298	1971.36433963	416.001423781	4.69700626712	0.0854001139476
723.719991728	582.74552048	1682.46551221	376.0	13.281086488	1.04994717351	0.20006615349	850.397485545	611.131587419	1905.91521201	444.386139051	3.61746221068	0.0657720401942
723.719991728	582.74552048	1682.46551221	376.0	-2.82742233025	-0.18150639388	-0.0345858220045	646.030401575	589.577593233	1634.89510662	399.287111809	0.404282836004	0.00735059701826
723.719991728	582.74552048	1682.46551221	376.0	3.00677541759	0.441620839533	0.0841503124109	832.128834214	496.833779974	1733.05347164	404.09085745	0.991216691467	0.018022121663
723.719991728	582.74552048	1682.46551221	376.0	-3.07973890747	-0.0801938388689	-0.0152808381991	677.311884725	551.650524907	1630.64996722	401.687557591	0.149279759698	0.00271417744906
723.719991728	582.74552048	1682.46551221	376.0	19.8884342623	1.3176286053	0.251072523876	857.168002885	700.744824427	2017.08155959	459.168732277	4.87844831821	0.0886990603312
723.719991728	582.74552048	1682.46551221	376.0	4.95900300935	1.42582428575	0.271689078839	901.238260568	570.523751043	1765.89902759	294.137015979	3.14288628322	0.0571433869677
723.719991728	582.74552048	1682.46551221	376.0	6.63068069594	-0.0831160680733	-0.0158376654103	654.369176653	692.038192294	1794.02442814	447.617059195	2.15657473928	0.0392104498052
723.719991728	582.74552048	1682.46551221	376.0	7.74815115887	1.22350460035	0.233137309518	902.885323132	532.505562631	1812.82548329	377.434597526	2.93975590308	0.0534501073287
723.719991728	582.74552048	1682.46551221	376.0	-6.21955225088	0.253354698272	0.0482764287866	789.373672463	445.366850961	1577.82369057	343.083167149	-0.698417981369	-0.0126985087522
723.719991728	582.74552048	1682.46551221	376.0	2.51988979852	0.411911213446	0.0784891793914	784.66088281	612.006668122	1724.86178901	328.194238081	1.98076557939	0.0360139196254
723.719991728	582.74552048	1682.46551221	376.0	11.0933245783	1.03851223991	0.197887240837	809.625100953	689.412264434	1869.1068724	370.069507008	3.83650530296	0.069754641872
723.719991728	582.74552048	1682.46551221	376.0	-13.2476086965	-0.456136035373	-0.0869161652769	594.599485104	441.575894065	1459.5790647	423.403685528	-1.88930357158	-0.0343509740287
723.719991728	582.74552048	1682.46551221	376.0	-7.36499642955	-0.0930447507702	-0.0177295637901	670.997729944	587.159092205	1558.55198731	300.395165157	0.033361932046	0.000606580582655
723.719991728	582.74552048	1682.46551221	376.0	-0.830205703228	-0.212977936558	-0.040582686082	636.410176531	595.261026505	1668.49758757	436.826384535	0.565256812979	0.0102773965996
723.719991728	582.74552048	1682.46551221	376.0	-3.49662809362	-0.371009430793	-0.070695394587	589.792769464	678.386813626	1623.63595044	355.456367352	0.908473633833	0.0165177024333
723.719991728	582.74552048	1682.46551221	376.0	3.01229007	0.0370844195509	0.00706639092052	689.408294864	663.398634844	1733.14625376	380.339324055	1.84131760806	0.0334785019646
723.719991728	582.74552048	1682.46551221	376.0	7.22221062411	0.57269765336	0.109126839436	815.766912216	601.167673022	1803.97671518	387.04212994	2.56469893416	0.046630889712
723.719991728	582.74552048	1682.46551221	376.0	15.7437937967	1.20256487744	0.229147270853	834.719216209	691.527024635	1947.34941315	421.103172307	4.39812486828	0.079965906696
723.719991728	582.74552048	1682.46551221	376.0	-4.86927606697	-0.241774002265	-0.0460697412853	635.392666822	547.646531718	1600.54162169	417.502423147	-0.202056048218	-0.00367374633125
723.719991728	582.74552048	1682.46551221	376.0	-15.1788591582	-0.328439149258	-0.0625836793556	625.197227835	467.435168847	1427.08644172	334.454045042	-1.84336594699	-0.0335157444908
723.719991728	582.74552048	1682.46551221	376.0	6.39465880314	-0.107593733297	-0.0205018546679	645.045266974	714.410988949	1790.05344119	430.597185271	2.29782776532	0.0417786866422
723.719991728	582.74552048	1682.46551221	376.0	-12.9689672079	-0.584665254444	-0.111407251228	556.648401641	517.86151699	1464.26711165	389.757193014	-1.31924561959	-0.0239862839926
723.719991728	582.74552048	1682.46551221	376.0	1.22623410577	-0.220785196333	-0.042070349911	620.401992609	710.702569194	1703.09647814	371.991916334	1.72536715735	0.0313703119518
723.719991728	582.74552048	1682.46551221	376.0	-15.0713437553	-0.418497765064	-0.0797442387697	603.031991355	460.567846324	1428.8953513	365.29551362	-1.89426849041	-0.0344412452801
723.719991728	582.74552048	1682.46551221	376.0	7.45568511616	1.30829170529	0.249293388966	858.624579085	642.612794756	1807.90484299	306.667469145	3.56798247034	0.0648724085516
723.719991728	582.74552048	1682.46551221	376.0	-8.80354394658	-0.398257098237	-0.0758874043898	600.161348099	517.087702937	1534.34892145	417.099870419	-0.899171906461	-0.0163485801175
723.719991728	582.74552048	1682.46551221	376.0	10.3087302337	1.46079647919	0.27835298765	889.026774124	669.840954256	1855.90634314	297.038614756	4.12053277865	0.0749187777936
723.719991728	582.74552048	1682.46551221	376.0	14.461133834	0.961293785743	0.183173358564	821.474451955	655.105896805	1925.76910164	449.18875288	3.84929058867	0.0699871016122
723.719991728	582.74552048	1682.46551221	376.0	-4.67352117053	-0.0347624455473	-0.0066239416058	690.537132185	550.324177269	1603.83513031	362.973820854	0.0591162166878	0.00107484030341
723.719991728	582.74552048	1682.46551221	376.0	-4.01117068392	0.134944422222	0.0257134950881	744.308280519	504.679834872	1614.97894882	365.990833424	-0.0909742954749	-0.00165407809954
723.719991728	582.74552048	1682.46551221	376.0	-6.46904411867	0.221164302328	0.042142588096	766.109830209	523.227960697	1573.62607594	284.288285036	-0.0531243741279	-0.000965897711416
723.719991728	582.74552048	1682.46551221	376.0	12.9331146308	1.29458494191	0.246681581919	898.940082744	558.189200146	1900.06070552	442.931422635	3.59060288375	0.0652836887955
723.719991728	582.74552048	1682.46551221	376.0	-6.446095633	0.315021495925	0.0600269618759	807.641098438	449.486618428	1574.0121763	316.884459433	-0.589031418557	-0.0107096621556
723.719991728	582.74552048	1682.46551221	376.0	-3.80933587271	-0.0367191239545	-0.00699678429012	699.102916089	466.252651008	1618.37474991	453.019182808	-0.688971015282	-0.0125267457324
723.719991728	582.74552048	1682.46551221	376.0	10.7287302209	0.631568293921	0.120344568201	796.381535278	652.352222456	1862.97269807	414.238940339	3.24669256343	0.0590307738805
723.719991728	582.74552048	1682.46551221	376.0	-8.77567257208	-0.410101285457	-0.0781442998202	588.888473228	607.758869814	1534.81784772	338.170504677	-0.167191292988	-0.00303984169069
723.719991728	582.74552048	1682.46551221	376.0	1.76667100465	-0.427567883131	-0.0814725387064	571.253955559	712.917494953	1712.18914258	428.017692064	1.55135812418	0.0282065113488
723.719991728	582.74552048	1682.46551221	376.0	4.95600883904	0.41924297298	0.0798862372295	814.910029253	535.47313426	1765.84865171	415.465488194	1.49414795013	0.0271663263661
723.719991728	582.74552048	1682.46551221	376.0	-2.56282251746	-0.120325036218	-0.0229277889134	667.765134127	536.745801406	1639.34690721	434.83597168	-0.00758622564796	-0.000137931375417
723.719991728	582.74552048	1682.46551221	376.0	6.42425583777	1.13345500777	0.215978469469	828.590084447	654.596589954	1790.55140109	307.364726693	3.31653280016	0.0603005963666
723.719991728	582.74552048	1682.46551221	376.0	14.0721637559	1.43691145559	0.273801725532	887.733657062	667.75773947	1919.22481422	363.73341769	4.4763850961	0.0813888199292
723.719991728	582.74552048	1682.46551221	376.0	7.40395075629	0.607771814846	0.115810178134	884.969560521	465.573102691	1807.03443022	456.491767011	1.3696133079	0.0249020601436
723.719991728	582.74552048	1682.46551221	376.0	-1.02285870326	-0.0969033283738	-0.0184648110468	646.709728213	722.801026659	1665.25626729	295.745512416	1.71868092653	0.0312487441187
723.719991728	582.74552048	1682.46551221	376.0	-3.73293521883	-0.482471504223	-0.0919343567498	568.049103666	625.760901092	1619.66016456	425.8501598	0.36369519822	0.00661263996763
723.719991728	582.74552048	1682.46551221	376.0	12.7576742087	1.3420585806	0.255727625876	855.104381015	709.829206764	1897.10898093	332.175393151	4.36689037137	0.0793980067522
723.719991728	582.74552048	1682.46551221	376.0	12.0631004552	1.19819324997	0.228314262571	889.835419367	558.125676727	1885.42301707	437.461920976	3.39457697657	0.0617195813922
723.719991728	582.74552048	1682.46551221	376.0	-3.11593074531	-0.00453710559628	-0.000864539938315	707.67641844	469.014204216	1630.04105203	453.350429378	-0.575279771686	-0.0104596322125
723.719991728	582.74552048	1682.46551221	376.0	7.05862394749	0.928790848868	0.17697996358	824.477305798	632.419760779	1801.22442576	344.327359185	3.10758036866	0.0565014612484
723.719991728	582.74552048	1682.46551221	376.0	1.91377338248	0.571494172218	0.108897517572	828.345998367	568.986957421	1714.66408935	317.331133562	1.84439266294	0.0335344120535
723.719991728	582.74552048	1682.46551221	376.0	-3.48562325898	0.207316325305	0.0395038729621	757.382941747	546.272305167	1623.82110299	320.165856076	0.467467305015	0.00849940554573
723.719991728	582.74552048	1682.46551221	376.0	8.02962605599	1.00015930284	0.190579135449	826.144857169	640.749592973	1817.56120136	350.666751218	3.30301175784	0.0600547592335
723.719991728	582.74552048	1682.46551221	376.0	-5.39366983822	0.146464739967	0.0279086775851	756.711389348	441.955543801	1591.71887734	393.051944189	-0.808438972566	-0.0146988904103
723.719991728	582.74552048	1682.46551221	376.0	-0.273459652018	-0.116854715867	-0.0222665236028	658.486868701	619.355582263	1677.86464787	400.022196909	0.956661400513	0.0173938436457
723.719991728	582.74552048	1682.46551221	376.0	8.39331957143	0.424873770399	0.0809591788109	802.984888375	574.882792576	1823.68021933	445.812538376	2.13788951111	0.0388707183839
723.719991728	582.74552048	1682.46551221	376.0	-6.0101976976	-0.145403777436	-0.0277065124687	671.859439666	446.576985095	1581.34600873	462.909583969	-1.14393943945	-0.020798898899
723.719991728	582.74552048	1682.46551221	376.0	-1.67474783993	0.41488651054	0.0790561186242	839.051682714	438.734962475	1654.28845738	376.501812196	-0.0703961773504	-0.00127993049728
723.719991728	582.74552048	1682.46551221	376.0	-16.9296324572	-0.542687623636	-0.10340846487	567.470666288	523.670464449	1397.63028477	306.489154035	-1.69173710019	-0.0307588563671
723.719991728	582.74552048	1682.46551221	376.0	5.15680725104	0.300140079283	0.0571913260829	770.015497829	589.532597475	1769.22701574	409.678920433	1.79830147984	0.0326963905425
723.719991728	582.74552048	1682.46551221	376.0	13.2488986365	0.959177813139	0.182770162565	810.393047936	675.825372063	1905.37366251	419.155242516	3.87094762872	0.0703808659768
723.719991728	582.74552048	1682.46551221	376.0	16.9785340923	1.37413605304	0.261839949132	888.704215938	614.802155053	1968.12349279	464.617121799	4.33660253888	0.0788473188888
723.719991728	582.74552048	1682.46551221	376.0	-13.4634123296	-0.531775159595	-0.101329108155	567.167630285	543.051945989	1455.948243	345.728666722	-1.16902198557	-0.0212549451922
723.719991728	582.74552048	1682.46551221	376.0	3.03806659656	-0.0569121407393	-0.0108445390128	659.352252574	704.629448806	1733.57993493	369.598233553	2.04234858616	0.0371336106574
723.719991728	582.74552048	1682.46551221	376.0	13.7615351739	1.28444043869	0.244748559201	853.780690105	669.37926438	1913.99859546	390.838640974	4.25226370112	0.0773138854749
723.719991728	582.74552048	1682.46551221	376.0	11.4170944256	1.16879918691	0.2227132597	816.998607591	716.927797511	1874.55418841	340.627783312	4.09370366057	0.0744309756466
723.719991728	582.74552048	1682.46551221	376.0	-3.68332386457	0.132869845371	0.0253181869991	733.822412539	564.535378724	1620.49485848	322.13706722	0.50188348034	0.009125154188
723.719991728	582.74552048	1682.46551221	376.0	-6.51148422771	-0.303537440705	-0.0578386891587	608.647178817	661.406641196	1572.91203574	302.858215731	0.519082277942	0.00943785959895
723.719991728	582.74552048	1682.46551221	376.0	1.65097239674	-0.241035705129	-0.0459290596663	616.390501948	703.885120342	1710.2425534	389.966931109	1.68231638649	0.0305875706634
723.719991728	582.74552048	1682.46551221	376.0	-4.41233227223	-0.279111322433	-0.0531843221099	626.238493743	540.073956173	1608.22954344	441.917093527	-0.277637516958	-0.00504795485379
723.719991728	582.74552048	1682.46551221	376.0	-1.95770428688	0.138969996693	0.0264805633942	737.047640325	553.786795954	1649.52781275	358.693376471	0.575600985408	0.010465472462
723.719991728	582.74552048	1682.46551221	376.0	-0.580177682359	0.408954369967	0.0779257564723	821.199039433	506.154384242	1672.70422279	345.350799119	0.728057011779	0.0132374002142
723.719991728	582.74552048	1682.46551221	376.0	1.04853249683	-0.103463254626	-0.0197147969944	663.894180168	598.903772016	1700.10670985	437.308757667	0.873242928295	0.0158771441508
723.719991728	582.74552048	1682.46551221	376.0	-7.36789723258	0.129723913041	0.0247187334301	750.243249631	459.716696838	1558.50318229	348.543235826	-0.832891759058	-0.0151434865283
723.719991728	582.74552048	1682.46551221	376.0	10.4453521459	1.44463949929	0.275274294835	899.562433486	607.563370202	1858.20495969	351.079156005	3.91919081362	0.0712580147932
723.719991728	582.74552048	1682.46551221	376.0	3.07957527424	-0.0522612824445	-0.00995832363652	676.885539734	596.668081099	1734.27830412	460.724683287	1.05877251339	0.0192504093344
723.719991728	582.74552048	1682.46551221	376.0	6.17646383605	1.27823725431	0.243566549984	862.030609053	617.367284367	1786.38238612	306.984492703	3.29094642328	0.0598353895142
723.719991728	582.74552048	1682.46551221	376.0	-12.8148868262	-0.1220525114	-0.0232569572027	678.12207376	475.979745113	1466.85946093	312.757642055	-1.46244490404	-0.0265899073461
723.719991728	582.74552048	1682.46551221	376.0	11.7459559369	0.973880920525	0.185571821746	828.486436367	639.918205071	1880.08716992	411.682528487	3.58932671874	0.0652604857953
723.719991728	582.74552048	1682.46551221	376.0	10.67817349	0.942735625428	0.179637123748	788.980995332	713.210069663	1862.12209851	359.931033517	3.81137237013	0.0692976794569
723.719991728	582.74552048	1682.46551221	376.0	-9.86845081187	-0.294499214402	-0.0561164661589	633.185683574	453.077778345	1516.43223071	430.168768789	-1.46655201091	-0.0266645820166
723.719991728	582.74552048	1682.46551221	376.0	13.8395895756	0.766596938388	0.146074111736	775.556830409	716.361089243	1915.31183385	423.393914197	3.93568866578	0.0715579757415
723.719991728	582.74552048	1682.46551221	376.0	8.83566494285	0.626071082631	0.119297081294	755.852771896	724.975045476	1831.12252765	350.294710274	3.44941257196	0.0627165922175
723.719991728	582.74552048	1682.46551221	376.0	-4.93161201939	-0.400430419518	-0.0763015281094	594.079785352	559.711283703	1599.49284079	445.70177173	-0.242921408202	-0.0044167528764
723.719991728	582.74552048	1682.46551221	376.0	-10.1491136015	-0.320917641014	-0.0611504651322	618.186616147	537.712431791	1511.71017607	355.81112813	-0.796525094919	-0.0144822744531
723.719991728	582.74552048	1682.46551221	376.0	9.89597008409	0.336829095704	0.0641823734192	753.093757814	664.989846574	1848.96179597	430.878191584	2.86709066625	0.0521289212045
723.719991728	582.74552048	1682.46551221	376.0	-7.21514918997	-0.197587997416	-0.0376501519467	655.720493115	471.437559804	1561.07311543	433.915062514	-1.03852992794	-0.0188823623261
723.719991728	582.74552048	1682.46551221	376.0	-0.564468180105	-0.201085071865	-0.0383165152181	626.09569417	705.929365837	1672.96852975	340.943469743	1.55005015218	0.0281827300396
723.719991728	582.74552048	1682.46551221	376.0	-8.88521933928	-0.44665545464	-0.0851096521799	580.623202993	602.021511556	1532.97476114	350.330046592	-0.240307364514	-0.00436922480935
723.719991728	582.74552048	1682.46551221	376.0	-2.18021655848	-0.155031452461	-0.0295410542036	651.701039706	598.65027557	1645.78412052	395.432805243	0.569123973256	0.0103477086047
723.719991728	582.74552048	1682.46551221	376.0	2.56254941188	0.316302090913	0.0602709776893	750.765523259	654.978301873	1725.5795223	319.835697164	2.15462308117	0.0391749651121
723.719991728	582.74552048	1682.46551221	376.0	-12.7618110805	-0.399325015083	-0.0760908946424	605.648447023	473.69030414	1467.75244205	388.413690883	-1.57899558107	-0.0287090105649
723.719991728	582.74552048	1682.46551221	376.0	3.89638123358	0.616152723289	0.117407150017	861.497833812	521.362136129	1748.02078269	365.160812746	1.72238520205	0.0313160945828
723.719991728	582.74552048	1682.46551221	376.0	-15.1239436024	-0.202510013176	-0.0385880360472	659.00527182	459.243219052	1428.01037701	309.761886139	-1.87643009973	-0.0341169109041
723.719991728	582.74552048	1682.46551221	376.0	-9.53560823136	-0.503387120496	-0.0959198019238	572.451024106	543.146809302	1522.03219234	406.434358927	-0.79910074582	-0.0145291044694
723.719991728	582.74552048	1682.46551221	376.0	-10.6110354992	-0.0998060228943	-0.0190179159479	685.470319015	457.407656839	1503.93849945	361.060523592	-1.36419202431	-0.0248034913511
723.719991728	582.74552048	1682.46551221	376.0	-16.1591274066	-0.588697195268	-0.112175532635	559.714824555	483.009205909	1410.59376652	367.869736054	-1.91184767823	-0.0347608668769
723.719991728	582.74552048	1682.46551221	376.0	-2.4839287456	-0.549937917925	-0.104789999605	548.204036203	669.804507265	1640.67426772	422.665724247	0.773132772836	0.0140569595061
723.719991728	582.74552048	1682.46551221	376.0	12.5556991214	1.04216714357	0.198583678272	807.07065978	700.057609664	1893.71081974	386.582550298	4.01030085614	0.0729145610208
723.719991728	582.74552048	1682.46551221	376.0	-5.20520565823	0.305946616371	0.0582977546439	799.148982579	478.486413087	1594.88972217	317.254326503	-0.193340536937	-0.00351528248976
723.719991728	582.74552048	1682.46551221	376.0	7.32161427727	0.324239705389	0.0617834804476	780.404886116	570.913237756	1805.64914736	454.331023488	1.79938633311	0.0327161151475
723.719991728	582.74552048	1682.46551221	376.0	-4.91173256816	-0.21613664639	-0.0411845743883	646.517691693	503.031134194	1599.8273057	450.27847981	-0.600931001179	-0.0109260182033
723.719991728	582.74552048	1682.46551221	376.0	-8.47167171601	-0.270926140476	-0.0516246456701	629.503099303	546.028910185	1539.93255728	364.40054779	-0.539121867899	-0.00980221577998
723.719991728	582.74552048	1682.46551221	376.0	16.7365166665	1.31935399037	0.251401293897	857.87999519	689.856618263	1964.05163307	416.315019614	4.61812792031	0.0839659621874
723.719991728	582.74552048	1682.46551221	376.0	-21.2847925968	-0.549186034995	-0.104646729229	572.801406589	463.268818626	1324.35621742	288.285992207	-2.58566640897	-0.0470121165266
723.719991728	582.74552048	1682.46551221	376.0	-6.15901179842	-0.351593940024	-0.0669957964984	610.456206185	519.613244409	1578.84226281	448.772812213	-0.653023446478	-0.0118731535723
723.719991728	582.74552048	1682.46551221	376.0	-4.67260241579	-0.130035308591	-0.0247780694724	649.346317136	667.492519776	1603.85058804	287.011751128	0.903141289236	0.0164207507134
723.719991728	582.74552048	1682.46551221	376.0	7.97271889571	0.987314326024	0.188131540782	892.830037828	527.165339652	1816.60375801	396.608380533	2.65645925073	0.0482992591042
723.719991728	582.74552048	1682.46551221	376.0	4.74262025707	0.136251650027	0.0259625857521	730.95661443	571.31886674	1762.25846241	459.982981238	1.23680374879	0.0224873408871
723.719991728	582.74552048	1682.46551221	376.0	6.33819335176	0.546880490414	0.104207410521	812.628644801	600.088494788	1789.10342945	376.38628986	2.44607441529	0.044474080278
723.719991728	582.74552048	1682.46551221	376.0	-8.30616310947	-0.484967959919	-0.0924100533382	568.97735686	627.986254242	1542.7171825	345.753571401	-0.00896782432641	-0.000163051351389
723.719991728	582.74552048	1682.46551221	376.0	0.0184231878389	-0.14558869969	-0.0277417491788	654.899357156	583.450612523	1682.77547599	444.425506311	0.593405750959	0.010789195472
723.719991728	582.74552048	1682.46551221	376.0	-5.48865548045	-0.0243552965076	-0.00464087204793	701.684671521	482.36142952	1590.12077667	406.074675624	-0.634119613708	-0.011529447522
723.719991728	582.74552048	1682.46551221	376.0	-15.414099103	-0.139543698895	-0.0265898816491	675.388346586	465.551248678	1423.12861078	282.189015519	-1.86823944163	-0.0339679898478
723.719991728	582.74552048	1682.46551221	376.0	-13.2560972548	-0.604035988604	-0.115098320999	553.890147101	483.684606147	1459.43624763	421.861494383	-2.06784465054	-0.0375971754644
723.719991728	582.74552048	1682.46551221	376.0	1.2192753935	-0.182944252293	-0.0348598041717	629.752469203	707.627655212	1702.9794002	365.599275787	1.74623052072	0.0317496458313
723.719991728	582.74552048	1682.46551221	376.0	10.4193293841	0.988317875759	0.18832276596	840.899434033	616.809206186	1857.7671357	400.05849548	3.37742432108	0.0614077149287
723.719991728	582.74552048	1682.46551221	376.0	13.2373200022	1.25868498199	0.239840888337	878.942974911	592.034075445	1905.17885599	434.20180563	3.76527106258	0.0684594738651
723.719991728	582.74552048	1682.46551221	376.0	-5.25770923759	-0.475803785796	-0.090663831135	576.612186639	550.827662018	1594.00636755	466.566518896	-0.410002976771	-0.00745459957766
723.719991728	582.74552048	1682.46551221	376.0	10.8987010274	0.405686118579	0.0773029951561	775.445578026	638.05710342	1865.83239827	452.329716826	2.83225431791	0.051495533053
723.719991728	582.74552048	1682.46551221	376.0	2.55096232715	0.26762251728	0.0509951442988	740.291621714	660.087560469	1725.38457359	325.005391409	2.12281109483	0.0385965653606
723.719991728	582.74552048	1682.46551221	376.0	11.4867918051	0.805834504985	0.1535507822	824.194545927	626.478962419	1875.72682279	425.053314442	3.33191341618	0.0605802439306
723.719991728	582.74552048	1682.46551221	376.0	7.02627693719	0.977282147533	0.186219921405	852.906125319	588.718338653	1800.68019847	359.055734497	2.9259677904	0.0531994143709
723.719991728	582.74552048	1682.46551221	376.0	10.6439393052	0.747310382785	0.142399082086	890.492065953	505.230439042	1861.54612016	465.823615163	2.32465437552	0.0422664431912
723.719991728	582.74552048	1682.46551221	376.0	21.2633661561	1.47327688545	0.280731113843	898.868432108	710.705228973	2040.21431452	430.640653438	5.22995825135	0.0950901500245
723.719991728	582.74552048	1682.46551221	376.0	6.14466119076	0.266990183955	0.0508746539549	761.062904744	591.624878901	1785.84731758	433.15953394	1.8152210469	0.0330040190345
723.719991728	582.74552048	1682.46551221	376.0	2.97826827305	0.299164849055	0.0570054971523	716.933548805	727.560622367	1732.57384876	288.079677591	2.58008188212	0.0469105796749
723.719991728	582.74552048	1682.46551221	376.0	5.82694953323	0.623987715306	0.118900098191	898.231138704	441.107326471	1780.50192852	441.163463344	1.03723094182	0.0188587443968
723.719991728	582.74552048	1682.46551221	376.0	-0.448201009574	-0.0703471743725	-0.0134045682874	678.819277594	551.70069866	1674.9246848	444.404708542	0.349294763513	0.00635081388206
723.719991728	582.74552048	1682.46551221	376.0	-9.42077619394	-0.568263679731	-0.108281951168	560.34394034	502.764334492	1523.96420176	460.855926931	-1.16584865693	-0.0211972483078
723.719991728	582.74552048	1682.46551221	376.0	0.67738803345	0.0550243284892	0.0104848186908	717.407316627	517.614030235	1693.86233225	458.840985393	0.258639913447	0.00470254388085
723.719991728	582.74552048	1682.46551221	376.0	-8.95534427775	-0.422796224162	-0.0805633049089	592.088794482	539.612467856	1531.79493324	400.093670897	-0.734699001591	-0.0133581636653
723.719991728	582.74552048	1682.46551221	376.0	-5.14708263018	-0.0597908475846	-0.0113930730916	695.007849	449.551759937	1595.86762207	451.308013133	-0.969137834139	-0.0176206878934
723.719991728	582.74552048	1682.46551221	376.0	3.74122450145	0.931440173839	0.177484789222	871.677071806	547.638006399	1745.41032418	326.095245974	2.33310793866	0.0424201443392
723.719991728	582.74552048	1682.46551221	376.0	1.67032687893	0.522745413063	0.0996085009647	853.390586778	496.308832336	1710.56818589	360.868766773	1.0810316047	0.0196551200854
723.719991728	582.74552048	1682.46551221	376.0	4.58857016567	0.985338655015	0.187755079081	834.729602751	614.168958004	1759.66662275	310.768061993	2.81115808897	0.0511119652539
723.719991728	582.74552048	1682.46551221	376.0	-1.81571032959	-0.15606027393	-0.02973709488	643.251742324	663.764130613	1651.91681211	344.900939174	1.16015762369	0.0210937749761
723.719991728	582.74552048	1682.46551221	376.0	-4.64498095435	0.119431101194	0.0227574506848	737.983561942	518.842056782	1604.3153096	347.489690878	-0.0342920017592	-0.000623490941077
723.719991728	582.74552048	1682.46551221	376.0	-12.9051118656	-0.495836413198	-0.0944810238564	572.136618952	580.566696559	1465.34145576	312.638140247	-0.845657993777	-0.0153755998869
723.719991728	582.74552048	1682.46551221	376.0	-10.0440241589	-0.378602833449	-0.072142308203	601.833291626	556.846928812	1513.4782697	354.798049259	-0.666252395537	-0.0121136799189
723.719991728	582.74552048	1682.46551221	376.0	1.93568709359	0.658515074158	0.125479244314	841.643513756	562.109905303	1715.03277998	311.279360923	1.92196812226	0.0349448749503
723.719991728	582.74552048	1682.46551221	376.0	-9.11763873005	-0.0427853520756	-0.00815269666074	699.832078338	466.604085341	1529.06438505	362.628221368	-1.10338876267	-0.0200616138668
723.719991728	582.74552048	1682.46551221	376.0	2.70872443203	-0.169054164595	-0.0322130648999	638.043577098	668.34274807	1728.0388666	421.652541429	1.55138527373	0.0282070049769
723.719991728	582.74552048	1682.46551221	376.0	-2.61690018495	-0.35015749972	-0.0667220845503	596.405701533	659.333249861	1638.43706911	382.698117713	0.854817290659	0.0155421325574
723.719991728	582.74552048	1682.46551221	376.0	9.39960619464	0.277740245945	0.0529230651573	727.431754341	706.961340631	1840.61064472	406.217549744	3.04917369424	0.0554395217135
723.719991728	582.74552048	1682.46551221	376.0	-18.2602126913	-0.383704921708	-0.0731145048987	611.731993712	472.210560223	1375.24373122	291.301177285	-2.18780086283	-0.039778197506
723.719991728	582.74552048	1682.46551221	376.0	-10.2091116348	-0.368270154718	-0.0701734288716	603.144855423	570.64428896	1510.70072985	336.911585467	-0.572497376201	-0.0104090432036
723.719991728	582.74552048	1682.46551221	376.0	10.8512685751	1.43272127009	0.273003290795	889.882748629	635.49849585	1865.03436362	339.653119142	4.05548998755	0.0737361815917
723.719991728	582.74552048	1682.46551221	376.0	-15.1757321041	-0.619012289461	-0.117952036864	549.113855128	491.720924067	1427.13905333	386.304274137	-2.7041544571	-0.0491664446746
723.719991728	582.74552048	1682.46551221	376.0	2.71522451631	0.576307014655	0.109814598829	808.236826218	607.754733071	1728.14822827	312.156668985	2.19615278502	0.0399300506367
723.719991728	582.74552048	1682.46551221	376.0	7.26884719836	0.516565130296	0.0984308556204	841.262432787	525.414750308	1804.76135946	438.084176361	1.77745147705	0.0323172995827
723.719991728	582.74552048	1682.46551221	376.0	17.0405079512	1.18133265072	0.225101495946	822.873505515	723.761961325	1969.16618159	422.530714752	4.6066331917	0.0837569671219
723.719991728	582.74552048	1682.46551221	376.0	-2.37977676921	-0.234313773345	-0.0446482037624	628.793211568	622.434410764	1642.4265888	391.198966467	0.677122335558	0.012311315192
723.719991728	582.74552048	1682.46551221	376.0	11.2024308512	1.28679534913	0.245197284515	842.296705716	702.867964785	1870.94254781	325.777877308	4.13995237362	0.0752718613385
723.719991728	582.74552048	1682.46551221	376.0	-18.2236998736	-0.471833551332	-0.0899073077996	590.825268193	461.915411719	1375.85804679	323.117366875	-2.22324394735	-0.0404226172245
723.719991728	582.74552048	1682.46551221	376.0	1.39859895167	-0.187429895039	-0.0357145379266	628.964295328	705.537255002	1705.99645722	371.494906894	1.74004267908	0.0316371396197
723.719991728	582.74552048	1682.46551221	376.0	8.08764336407	1.12228761226	0.213850535872	839.678025706	634.431969955	1818.53732256	344.427326898	3.39622830698	0.0617496055814
723.719991728	582.74552048	1682.46551221	376.0	6.33549173679	-0.0151161299503	-0.00288036012772	672.845000847	680.287373051	1789.05797571	435.92560181	2.14447144417	0.038990389894
723.719991728	582.74552048	1682.46551221	376.0	0.797275455532	-0.389473668481	-0.0742137325611	585.055283482	664.864891421	1695.87939678	445.959221881	1.11410144167	0.0202563898486
723.719991728	582.74552048	1682.46551221	376.0	1.46308033779	0.0551258537405	0.0105041642036	695.806290026	654.199901631	1707.08133431	357.07514265	1.66083027568	0.0301969141033
723.719991728	582.74552048	1682.46551221	376.0	-0.275416174693	0.373080637703	0.0710900605378	811.67410685	504.995608484	1677.83173005	361.16201472	0.665603139814	0.0121018752693
723.719991728	582.74552048	1682.46551221	376.0	3.37584156585	0.304668165273	0.0580541473462	784.369693952	537.328585851	1739.2628823	417.564602497	1.13923966346	0.0207134484265
723.719991728	582.74552048	1682.46551221	376.0	-6.79764516553	-0.226446795579	-0.0431491607429	644.789356772	501.767235975	1568.09747666	421.540883909	-0.753987853255	-0.0137088700592
723.719991728	582.74552048	1682.46551221	376.0	-5.14722646171	-0.206794173019	-0.0394043774808	631.57838244	663.306017038	1595.86520215	300.980802676	0.757158506347	0.0137665182972
723.719991728	582.74552048	1682.46551221	376.0	-5.2462477491	-0.0150943729277	-0.0028762143536	692.615079726	576.189421407	1594.19920314	325.394702012	0.254012421428	0.00461840766232
723.719991728	582.74552048	1682.46551221	376.0	2.80915255756	0.372871720064	0.0710502515365	822.232161462	448.231682095	1729.72853517	459.264691618	0.250408184643	0.00455287608442
723.719991728	582.74552048	1682.46551221	376.0	3.13425744771	-0.450913413781	-0.0859210011015	566.116016355	703.499516777	1735.19831283	465.582779697	1.53439625893	0.0278981137987
723.719991728	582.74552048	1682.46551221	376.0	-1.69069397698	0.251500218071	0.0479230598458	764.928995383	563.922645641	1654.02016913	325.168528104	0.883168328809	0.0160576059783
723.719991728	582.74552048	1682.46551221	376.0	9.20326732496	0.788513892398	0.150250360594	858.263259697	564.137156775	1837.30731095	414.906894475	2.75462732651	0.0500841332093
723.719991728	582.74552048	1682.46551221	376.0	-8.35256506581	-0.301068492014	-0.0573682339966	616.993385204	594.060780611	1541.93648559	330.882319776	-0.164920441553	-0.00299855348278
723.719991728	582.74552048	1682.46551221	376.0	-5.04256865223	0.171063682632	0.0325959761113	746.139234485	554.214361128	1597.6260337	297.272438093	0.315900211471	0.00574364020856
723.719991728	582.74552048	1682.46551221	376.0	6.51195142475	0.160757619004	0.0306321682554	726.238610386	627.206085679	1792.0268491	438.582153036	1.97684921432	0.0359427129877
723.719991728	582.74552048	1682.46551221	376.0	-0.72665255131	-0.500279597244	-0.0953276671578	557.881300141	683.433443754	1670.23983364	428.925089743	1.0579063498	0.0192346609054
723.719991728	582.74552048	1682.46551221	376.0	-0.641485968123	0.27151487561	0.0517368284319	747.390934362	636.992464156	1671.67273203	287.289333511	1.61965193377	0.0294482169776
723.719991728	582.74552048	1682.46551221	376.0	10.4996529518	0.863480168253	0.164535093036	832.677298041	617.058425773	1859.11855202	409.382828209	3.26296031729	0.0593265512235
723.719991728	582.74552048	1682.46551221	376.0	10.5679500954	1.05482774872	0.200996141143	876.56946257	562.502833672	1860.26762791	421.195331669	3.14559448941	0.0571926270802
723.719991728	582.74552048	1682.46551221	376.0	-13.6003192566	-0.380150727947	-0.0724372576118	610.73969785	474.453412092	1453.64483117	368.451721224	-1.64291070077	-0.0298711036504
723.719991728	582.74552048	1682.46551221	376.0	7.10062385332	0.402974560824	0.0767863111327	810.89936652	532.844317514	1801.93105969	458.187375657	1.56047548753	0.0283722815914
723.719991728	582.74552048	1682.46551221	376.0	11.7625494838	1.29741149375	0.247220177924	857.113994237	659.327760895	1880.36635063	363.924595498	4.05529284616	0.073732597203
723.719991728	582.74552048	1682.46551221	376.0	-1.93766687771	-0.3364259882	-0.0641055617759	597.227040973	681.676418068	1649.86493525	370.961476208	1.10480817241	0.0200874213166
723.719991728	582.74552048	1682.46551221	376.0	0.871354318926	0.53029819734	0.101047674798	866.699749039	462.434317262	1697.12574811	367.991681812	0.671003332708	0.0122000605947
723.719991728	582.74552048	1682.46551221	376.0	-8.51098368703	-0.290487063311	-0.0553519556613	620.051057394	590.691275696	1539.27114692	328.528813834	-0.201030462392	-0.00365509931623
723.719991728	582.74552048	1682.46551221	376.0	-7.64102259133	-0.24494501655	-0.0466739741902	630.979369758	593.878710922	1553.90794233	329.049861649	-0.0553953052105	-0.00100718736746
723.719991728	582.74552048	1682.46551221	376.0	0.681684312596	-0.254112112953	-0.0484207532304	623.316326356	614.184353331	1693.93461567	456.433935983	0.794654227316	0.0144482586785
723.719991728	582.74552048	1682.46551221	376.0	8.33121835866	0.506408903392	0.0964955989695	844.305395228	509.084558312	1822.63538784	469.245434298	1.63459026793	0.0297198230533
723.719991728	582.74552048	1682.46551221	376.0	-16.3301139595	-0.588929266838	-0.11221975359	552.772044303	563.947332125	1407.71697673	290.997600306	-1.38074071783	-0.0251043766879
723.719991728	582.74552048	1682.46551221	376.0	-16.13722054	-0.334212737931	-0.0636838296362	624.702827487	461.262547266	1410.96234199	324.99696724	-1.99345238537	-0.036244588825
723.719991728	582.74552048	1682.46551221	376.0	-12.895985435	-0.332314455715	-0.0633221142749	613.933612918	560.864161154	1465.4950048	290.697230733	-0.944121414087	-0.0171658438925
723.719991728	582.74552048	1682.46551221	376.0	-7.46244119606	-0.520989382859	-0.0992738915508	554.517432216	693.011919864	1556.91251272	309.383160635	0.502290090814	0.00913254710571
723.719991728	582.74552048	1682.46551221	376.0	6.02207558591	1.08105691945	0.205994077639	808.03537649	685.67707717	1783.78485706	290.0724034	3.33106883715	0.0605648879481
723.719991728	582.74552048	1682.46551221	376.0	-11.4086818785	-0.496136172033	-0.0945381425367	574.592852504	546.842354316	1490.5183742	369.083167385	-0.927675523871	-0.0168668277067
723.719991728	582.74552048	1682.46551221	376.0	5.87973151302	0.195707854612	0.0372918930283	711.135730979	710.316241589	1781.38996712	359.937994557	2.67788190882	0.0486887619785
723.719991728	582.74552048	1682.46551221	376.0	2.67435197863	0.673085791725	0.128255676777	883.570987348	494.510410835	1727.46056192	349.37916374	1.49457088986	0.0271740161793
723.719991728	582.74552048	1682.46551221	376.0	11.9921529124	0.66286044314	0.126307249074	838.268131344	581.400431529	1884.22934913	464.560786257	2.88407274969	0.052437686358
723.719991728	582.74552048	1682.46551221	376.0	-2.04151360456	-0.391778594639	-0.0746529334298	585.221529602	669.184973998	1648.11774988	393.711246284	0.943597625164	0.0171563204575
723.719991728	582.74552048	1682.46551221	376.0	4.16172444694	0.346983312359	0.0661172470196	733.048168976	708.697720494	1752.48509074	310.73920127	2.67110697795	0.0485655814172
723.719991728	582.74552048	1682.46551221	376.0	5.82097947874	1.45435199468	0.277124998986	899.36090161	593.171597973	1780.40148441	287.868984827	3.3776137698	0.0614111594509
723.719991728	582.74552048	1682.46551221	376.0	-2.96834211914	0.303395117932	0.0578115697279	778.099501213	562.124029617	1632.52417977	292.300648939	0.81570351978	0.0148309730869
723.719991728	582.74552048	1682.46551221	376.0	7.40003523755	1.06873177222	0.203645535866	848.140476692	608.04783715	1806.96855297	350.780239129	3.14898902796	0.0572543459629
723.719991728	582.74552048	1682.46551221	376.0	4.46595436956	0.818118473832	0.155891477483	804.458514564	648.034785876	1757.60365427	305.110353826	2.8156296775	0.0511932668636
723.719991728	582.74552048	1682.46551221	376.0	0.504495489246	0.347207734384	0.0661600103628	814.776432437	451.201733762	1690.95347483	424.975308626	0.079754571821	0.00145008312402
723.719991728	582.74552048	1682.46551221	376.0	-0.67874125342	-0.0716110326591	-0.0136453949427	667.369016884	640.348716584	1671.0459247	363.328191234	1.1730844	0.0213288072728
723.719991728	582.74552048	1682.46551221	376.0	-12.3660381418	-0.567053830927	-0.108051415954	550.491444066	634.606557346	1474.41118525	289.313183834	-0.4590634622	-0.00834660840364
723.719991728	582.74552048	1682.46551221	376.0	3.42964048222	-0.0503861086889	-0.00960101156419	671.307801848	641.258758484	1740.16803051	427.601470183	1.52859339341	0.0277926071529
723.719991728	582.74552048	1682.46551221	376.0	-10.93626158	-0.48242371003	-0.0919252496247	578.598427821	536.946511535	1498.4666828	382.921743443	-0.956001951388	-0.0173818536616
723.719991728	582.74552048	1682.46551221	376.0	7.44592206374	0.435056752065	0.0828995335489	756.088407234	688.789218166	1807.740583	362.862957596	2.97778700266	0.0541415818666
723.719991728	582.74552048	1682.46551221	376.0	-4.78633210835	0.247373851286	0.0471367856872	769.273695159	540.78774693	1601.93712519	291.875683096	0.335078499264	0.00609233635025
723.719991728	582.74552048	1682.46551221	376.0	-16.1723447402	-0.572266905661	-0.109044760987	562.522236376	497.511017682	1410.37138944	350.338135382	-1.76578327029	-0.0321051503689
723.719991728	582.74552048	1682.46551221	376.0	16.2977161909	1.36377053158	0.259864811659	875.579662653	652.872744549	1956.6689664	428.216559195	4.48205888152	0.081491979664
723.719991728	582.74552048	1682.46551221	376.0	-7.37427084725	-0.306631689815	-0.0584282945532	615.11832658	595.485043367	1558.39594843	347.792578479	-0.0574423163076	-0.00104440575105
723.719991728	582.74552048	1682.46551221	376.0	-5.36280804695	-0.23845571656	-0.0454374459909	631.406371733	598.076772975	1592.23811633	362.754971624	0.207773291503	0.00377769620915
723.719991728	582.74552048	1682.46551221	376.0	-8.40880462233	-0.424581027901	-0.0809033970847	581.725724139	645.542430108	1540.99027445	313.722120201	0.131826889028	0.00239685252778
723.719991728	582.74552048	1682.46551221	376.0	11.6166218519	1.37376880135	0.26176996977	897.270996996	581.434425961	1877.91116855	399.205745593	3.76477648244	0.0684504814988
723.719991728	582.74552048	1682.46551221	376.0	-1.76718451193	-0.550081811596	-0.104817418368	548.108503903	667.066772279	1652.73324226	437.557966076	0.800270849955	0.0145503790901
723.719991728	582.74552048	1682.46551221	376.0	9.96772626142	1.39618891737	0.266042095536	870.769669288	676.351916856	1850.16906891	303.047482764	4.03988676704	0.0734524866734
723.719991728	582.74552048	1682.46551221	376.0	5.39392320164	0.425875802464	0.0811501147987	747.501086193	700.13090725	1773.21640983	325.584416388	2.83403089838	0.051527834516
723.719991728	582.74552048	1682.46551221	376.0	16.6829381968	1.04838316586	0.199768133739	809.181714433	704.473859332	1963.15019379	449.494620026	4.34148407217	0.0789360740394
723.719991728	582.74552048	1682.46551221	376.0	1.76686117296	0.408416684619	0.077823301185	798.930856684	574.698370598	1712.19234209	338.56311481	1.5990295987	0.0290732654309
723.719991728	582.74552048	1682.46551221	376.0	9.26525572449	1.0387090227	0.197924737558	849.326704123	605.952687729	1838.35024439	383.070852538	3.27527642206	0.0595504804011
723.719991728	582.74552048	1682.46551221	376.0	4.71525794862	1.35855238595	0.258870500371	897.319592276	557.683304508	1761.79810101	306.795204222	2.95727110911	0.0537685656201
723.719991728	582.74552048	1682.46551221	376.0	3.37944692454	0.144368239766	0.0275091920285	732.998654749	575.632145049	1739.32354122	430.692741419	1.21371055727	0.0220674646776
723.719991728	582.74552048	1682.46551221	376.0	7.37837045402	1.13394256333	0.216071372586	862.023596293	591.70465822	1806.60405046	352.875795947	3.13062608967	0.0569204743577
723.719991728	582.74552048	1682.46551221	376.0	-9.61513085604	-0.398190399055	-0.075874694942	598.161350382	542.456853591	1520.6942516	380.076047629	-0.752181712439	-0.0136760311353
723.719991728	582.74552048	1682.46551221	376.0	17.1542320339	1.21892776275	0.232265198695	836.081012725	699.702784262	1971.07955006	435.295753075	4.55646901034	0.0828448910971
723.719991728	582.74552048	1682.46551221	376.0	-9.52068423922	-0.135835229587	-0.025883237345	662.075069643	573.384452363	1522.28328336	286.823761351	-0.360572134598	-0.00655585699269
723.719991728	582.74552048	1682.46551221	376.0	4.21567688354	0.0591542494086	0.0112717700855	702.162380999	622.0221962	1753.39282188	429.20824468	1.58200356216	0.0287637011303
723.719991728	582.74552048	1682.46551221	376.0	-3.93047694733	0.170178652005	0.0324273346046	759.656855752	469.31086032	1616.3365931	387.368877032	-0.383702528523	-0.00697640960951
723.719991728	582.74552048	1682.46551221	376.0	2.69167037902	0.185950439376	0.0354326294542	745.794708184	568.578540879	1727.75193804	413.378688975	1.17513267211	0.0213660485839
723.719991728	582.74552048	1682.46551221	376.0	-10.3737814965	-0.439135312373	-0.0836766982418	579.682846834	636.397934519	1507.93021622	291.849434865	-0.16973575481	-0.0030861046329
723.719991728	582.74552048	1682.46551221	376.0	-0.208806179338	-0.46628524961	-0.0888500856726	564.867838228	691.930241814	1678.95242025	422.154340212	1.19863986792	0.0217934521439
723.719991728	582.74552048	1682.46551221	376.0	-2.8952524604	0.423397668877	0.0806779094658	825.567084376	503.4078329	1633.75388807	304.778970793	0.501681381768	0.00912147966851
723.719991728	582.74552048	1682.46551221	376.0	19.102343215	1.43610242223	0.273647565211	893.906446854	651.876811091	2003.85584882	458.072590879	4.78643023648	0.0870260042996
723.719991728	582.74552048	1682.46551221	376.0	9.15397843296	0.627234469408	0.119518763226	866.94408229	516.854922567	1836.47804234	452.67903748	2.07819029049	0.037785278009
723.719991728	582.74552048	1682.46551221	376.0	-4.30808475894	-0.505780709669	-0.0963758974218	559.951021512	659.687051437	1609.9834719	390.345398953	0.585360737784	0.0106429225052
723.719991728	582.74552048	1682.46551221	376.0	-7.35761847271	-0.438935527952	-0.0836386295639	576.89311983	657.31841312	1558.67611888	324.464585935	0.322022502801	0.00585495459639
723.719991728	582.74552048	1682.46551221	376.0	-3.32227539341	0.466338600697	0.0888602516572	847.827333276	466.670995558	1626.56937449	312.071045659	0.180878944559	0.0032887080829
723.719991728	582.74552048	1682.46551221	376.0	12.668125771	0.987203676759	0.188110456699	819.227467136	661.596002924	1895.60235935	414.778889289	3.7839192684	0.0687985321528
723.719991728	582.74552048	1682.46551221	376.0	-10.9084727086	-0.217715865128	-0.0414854925929	645.650969967	532.247802955	1498.93422098	321.035448056	-0.865659862223	-0.0157392702222
723.719991728	582.74552048	1682.46551221	376.0	1.92699899747	0.730558800531	0.139207088516	882.486816436	506.712369357	1714.88660576	325.687419968	1.63173580375	0.0296679237046
723.719991728	582.74552048	1682.46551221	376.0	4.96547194266	0.328162616779	0.0625309864289	786.167157334	554.762930616	1766.00786516	425.077777212	1.48763824806	0.0270479681466
723.719991728	582.74552048	1682.46551221	376.0	11.8035170831	1.10234763999	0.210050998474	825.734044527	669.839160129	1881.05561636	385.482411703	3.87447710317	0.0704450382395
723.719991728	582.74552048	1682.46551221	376.0	8.24313392482	0.72038663128	0.13726879407	819.665110937	619.734002624	1821.15339762	381.754284057	2.95507544523	0.0537286444588
723.719991728	582.74552048	1682.46551221	376.0	-12.8421724188	-0.307737970676	-0.0586390950221	630.754351994	456.128126697	1466.40039024	379.517911552	-1.68899392097	-0.0307089803813
723.719991728	582.74552048	1682.46551221	376.0	-11.7008958729	-0.497258620389	-0.0947520237021	581.647783476	465.472661748	1485.60197453	438.481529304	-1.5990481042	-0.0290736018946
723.719991728	582.74552048	1682.46551221	376.0	13.5846805248	0.458081850404	0.0872869379581	768.372439595	673.625268696	1911.02307698	469.025368691	3.35236400239	0.0609520727707
723.719991728	582.74552048	1682.46551221	376.0	3.32580738347	0.254126599464	0.0484235136173	745.934297241	636.345559391	1738.42107444	356.141217806	1.99449772095	0.0362635949263
723.719991728	582.74552048	1682.46551221	376.0	3.02520872856	0.0804697105789	0.015333405217	715.42901046	577.507843934	1733.36360574	440.426751344	1.08825790547	0.0197865073722
723.719991728	582.74552048	1682.46551221	376.0	13.9184986706	1.06372957064	0.202692372453	843.697130056	626.840359973	1916.63945216	446.101962129	3.76543579044	0.0684624689171
723.719991728	582.74552048	1682.46551221	376.0	-10.3304122036	-0.311496990985	-0.0593553717578	623.998302589	503.647463902	1508.65988961	381.014123123	-1.08426147611	-0.0197138450201
723.719991728	582.74552048	1682.46551221	376.0	5.9349193223	0.49694485254	0.0946922356211	832.838640327	536.500793943	1782.31848298	412.979048713	1.75727600833	0.0319504728787
723.719991728	582.74552048	1682.46551221	376.0	1.02112072595	-0.123671506948	-0.02356545483	645.015501733	699.336318267	1699.64551626	355.29369626	1.73779566379	0.0315962847963
723.719991728	582.74552048	1682.46551221	376.0	-1.16762649259	0.338804640941	0.0645588111548	813.867544346	445.47530843	1662.82059916	403.477746383	-0.120026019653	-0.00218229126641
723.719991728	582.74552048	1682.46551221	376.0	2.15024462384	-0.192052646225	-0.0365953975276	627.328439278	707.992717054	1718.64263643	383.3214801	1.81564280267	0.0330116873213
723.719991728	582.74552048	1682.46551221	376.0	1.44609359709	0.323795685645	0.0616988730268	770.058501547	605.899341981	1706.79553825	330.837694725	1.68561116354	0.0306474757008
723.719991728	582.74552048	1682.46551221	376.0	-4.74147533286	0.261312214131	0.0497927237292	791.044786618	446.806025802	1602.69182496	364.841012543	-0.536169782831	-0.00974854150601
723.719991728	582.74552048	1682.46551221	376.0	0.576730331683	-0.102249733854	-0.0194835620911	649.603233347	702.031938656	1692.16880114	340.533629134	1.74269370848	0.0316853401541
723.719991728	582.74552048	1682.46551221	376.0	0.267754683612	-0.365267157715	-0.0696012114548	586.359404206	712.965821126	1686.97039242	387.645167086	1.50481904846	0.0273603463357
723.719991728	582.74552048	1682.46551221	376.0	-14.6492632005	-0.287963794182	-0.054871149806	631.789450637	502.344100743	1435.99671107	301.863159687	-1.54074423397	-0.0280135315268
723.719991728	582.74552048	1682.46551221	376.0	-11.203528341	-0.191051834705	-0.036404694113	654.224248819	518.802766506	1493.97001172	320.942996396	-0.987299309075	-0.0179508965286
723.719991728	582.74552048	1682.46551221	376.0	-11.9247032427	-0.516109684517	-0.0983440709826	570.909041954	536.670667236	1481.83649272	374.256783527	-1.06079419393	-0.0192871671624
723.719991728	582.74552048	1682.46551221	376.0	6.98603897832	0.459887252948	0.087630955211	745.809532981	713.959334514	1800.00320869	340.234341192	3.09120872345	0.0562037949718
723.719991728	582.74552048	1682.46551221	376.0	3.90498006664	-0.000623353372057	-0.000118779224858	667.96663972	723.383348193	1748.16545509	356.815467175	2.33263965974	0.0424116301771
723.719991728	582.74552048	1682.46551221	376.0	-13.6319200715	-0.511720530824	-0.097507723099	574.573612831	514.631827037	1453.11315835	363.907718485	-1.38421784729	-0.0251675972234
723.719991728	582.74552048	1682.46551221	376.0	2.88125480372	-0.0404149994099	-0.00770102885096	666.62103625	686.204935283	1730.9416306	378.115659066	1.90488155215	0.034634210039
723.719991728	582.74552048	1682.46551221	376.0	7.16861705392	0.0816265511023	0.015553839768	685.230664431	723.850930764	1803.07502184	393.993426648	2.71802886358	0.0494187066105
723.719991728	582.74552048	1682.46551221	376.0	-13.6583580221	-0.529839518889	-0.100960274178	575.508893475	453.569150281	1452.66834895	423.590305196	-1.84972156092	-0.0336313011076
723.719991728	582.74552048	1682.46551221	376.0	-7.11591143383	-0.134872918809	-0.0256998701999	661.056709848	578.494919555	1562.74275645	323.191127052	-0.0387367400965	-0.000704304365391
723.719991728	582.74552048	1682.46551221	376.0	-8.30247849294	-0.462496925076	-0.0881282250526	577.629119817	590.500307362	1542.77917491	374.649747726	-0.28436164395	-0.00517021170819
723.719991728	582.74552048	1682.46551221	376.0	4.80835962072	0.12171039766	0.0231917678468	716.971045658	627.116103215	1763.36450453	419.277355657	1.78725444672	0.032495535395
723.719991728	582.74552048	1682.46551221	376.0	-1.18404206717	0.102832905751	0.0195946847849	734.080035628	502.197671365	1662.54441278	426.266705785	0.0532252506056	0.000967731829192
723.719991728	582.74552048	1682.46551221	376.0	1.81729163042	0.288820724098	0.0550344367564	736.83410744	676.597299046	1713.04081715	299.609410659	2.17712422705	0.0395840768555
723.719991728	582.74552048	1682.46551221	376.0	0.973447583841	0.394938595638	0.0752550677665	824.284455098	476.324314099	1698.84343209	398.234662889	0.504179472571	0.00916689950129
723.719991728	582.74552048	1682.46551221	376.0	0.64900330614	-0.179666984462	-0.0342353247831	640.327361324	633.318425527	1693.38476901	419.738982156	1.07028609788	0.0194597472342
723.719991728	582.74552048	1682.46551221	376.0	5.99062250838	0.546303007698	0.104097371894	818.461240797	588.059020987	1783.25566988	376.735408094	2.32497975933	0.0422723592605
723.719991728	582.74552048	1682.46551221	376.0	-11.258259256	-0.089126676658	-0.0169829795461	684.026397215	498.89022519	1493.04918295	310.132560545	-1.09476023944	-0.0199047316262
723.719991728	582.74552048	1682.46551221	376.0	16.346782515	1.3969348807	0.266184237938	894.489936423	608.838317022	1957.49449038	454.166236934	4.30298315022	0.0782360572768
723.719991728	582.74552048	1682.46551221	376.0	1.16501210395	-0.222326233237	-0.0423639926138	617.822530969	726.155705412	1702.06643907	358.088202689	1.83295956552	0.0333265375549
723.719991728	582.74552048	1682.46551221	376.0	5.65505928926	-0.0975874751623	-0.0185951743831	656.056171114	658.522137564	1777.60993444	463.031625766	1.7589419322	0.0319807624036
723.719991728	582.74552048	1682.46551221	376.0	10.1062618546	0.398991212069	0.0760272888851	738.898291135	720.581557533	1852.49988248	393.020033817	3.33721661069	0.060676665649
723.719991728	582.74552048	1682.46551221	376.0	-1.53902319525	0.186052741491	0.0354521229975	738.986151408	603.058782849	1656.57197772	314.527043466	1.13918639462	0.0207124799022
723.719991728	582.74552048	1682.46551221	376.0	-0.0362006959785	0.379480208929	0.0723094910306	791.497638977	576.544311948	1681.85644798	313.814497058	1.38547912317	0.0251905295122
723.719991728	582.74552048	1682.46551221	376.0	-2.65544535073	0.535031271759	0.101949556356	871.406764847	451.053310034	1637.78855999	315.328485105	0.239496735164	0.00435448609388
723.719991728	582.74552048	1682.46551221	376.0	-5.94603073081	-0.318693901109	-0.0607267342051	612.386162383	586.8755775	1582.42559582	383.163855933	-0.00701752017069	-0.000127591275831
723.719991728	582.74552048	1682.46551221	376.0	-7.81728460321	-0.158181456432	-0.0301412836189	655.429399316	576.149210629	1550.94239477	319.363784822	-0.15129057085	-0.00275073765183
723.719991728	582.74552048	1682.46551221	376.0	-1.61996891474	0.208074422771	0.0396483275097	755.841046628	553.51800762	1655.21009391	345.851039661	0.7186992941	0.0130672598927
723.719991728	582.74552048	1682.46551221	376.0	-2.98064858854	0.317443499877	0.0604884717753	801.470268762	481.40501195	1632.31712767	349.441846955	0.0732506908038	0.00133183074189
723.719991728	582.74552048	1682.46551221	376.0	1.6787113819	-0.0204546655342	-0.00389761157282	684.898520696	604.774130123	1710.70925226	421.036601439	1.10157628557	0.0200286597377
723.719991728	582.74552048	1682.46551221	376.0	6.69704962844	0.211076123993	0.0402202980169	745.747329403	595.251613333	1795.14106254	454.142119806	1.76601537128	0.0321093703869
723.719991728	582.74552048	1682.46551221	376.0	-3.82822303997	-0.0518494790692	-0.00987985500556	673.030705691	639.265484325	1618.05697983	305.760789814	0.87588979335	0.01592526897
723.719991728	582.74552048	1682.46551221	376.0	-5.12064134744	-0.15215737236	-0.0289934017453	662.598239442	514.613542332	1596.31248753	419.10070576	-0.438921860551	-0.00798039746457
723.719991728	582.74552048	1682.46551221	376.0	-9.74719981322	-0.454242294689	-0.086555315299	577.757485313	616.723851738	1518.47223694	323.990899894	-0.227431812983	-0.00413512387242
723.719991728	582.74552048	1682.46551221	376.0	2.58194938095	-0.0604734597392	-0.0115231440052	670.617180887	630.025008541	1725.90592009	425.263730657	1.34675314636	0.024486420843
723.719991728	582.74552048	1682.46551221	376.0	3.68747497886	0.0348707933111	0.00664458714008	700.131740134	595.570306218	1744.506007	448.803960646	1.23517431581	0.0224577148329
723.719991728	582.74552048	1682.46551221	376.0	-0.379455724475	0.297848799196	0.0567547254566	787.548708423	518.738897157	1676.08130051	369.79369493	0.645899483695	0.0117436269763
723.719991728	582.74552048	1682.46551221	376.0	-0.660959500032	0.12536784857	0.0238886906574	741.675114992	492.710706108	1671.34509657	436.959275471	0.0258280170788	0.000469600310524
723.719991728	582.74552048	1682.46551221	376.0	2.45990821085	-0.185507492956	-0.0353482265542	628.674848546	708.813813944	1723.85261949	386.363956998	1.85529319512	0.0337326035476
723.719991728	582.74552048	1682.46551221	376.0	2.3882449259	0.283693749625	0.054057498023	770.992025741	571.64958251	1722.64690943	380.005301182	1.38014241231	0.0250934984057
723.719991728	582.74552048	1682.46551221	376.0	-11.9832117691	-0.564815087985	-0.107624826217	561.96666092	506.026883867	1480.85210694	412.858562152	-1.321992745	-0.0240362317274
723.719991728	582.74552048	1682.46551221	376.0	12.7287107187	0.849578084349	0.161886067902	833.059521628	617.169786325	1896.6216802	446.392372246	3.40655822451	0.0619374222638
723.719991728	582.74552048	1682.46551221	376.0	0.198003350018	0.49256957733	0.0938585322656	826.65920771	545.082867138	1685.79685029	314.054775437	1.34292996366	0.0244169084301
723.719991728	582.74552048	1682.46551221	376.0	0.56683981725	0.457021328223	0.0870848567497	803.422797169	583.221792377	1692.00239664	305.357807097	1.63047448658	0.0296449906651
723.719991728	582.74552048	1682.46551221	376.0	4.87221723603	0.422801750401	0.080564357927	827.41240753	492.242909573	1764.43888688	444.783569781	1.01371860853	0.0184312474278
723.719991728	582.74552048	1682.46551221	376.0	2.42063434616	-0.0501812759543	-0.0095619809364	657.41013818	722.189214122	1723.19185026	343.592497957	2.12575528245	0.0386500960446
723.719991728	582.74552048	1682.46551221	376.0	1.33642903711	0.0380552239751	0.00725137651965	697.874612915	620.648231326	1704.95046985	386.427625611	1.32437872525	0.0240796131864
723.719991728	582.74552048	1682.46551221	376.0	13.7956252497	1.409074718	0.268497469132	872.026919008	721.559517366	1914.57214923	320.985712853	4.5467654925	0.0826684634999
723.719991728	582.74552048	1682.46551221	376.0	-1.14450624757	-0.369984537369	-0.0705001023951	593.192614	635.862090865	1663.20958931	434.154884443	0.743558059021	0.0135192374367
723.719991728	582.74552048	1682.46551221	376.0	13.3123384637	1.2580504422	0.239719977553	903.485021239	543.325915492	1906.44101573	459.630078996	3.46608275935	0.0630196865336
723.719991728	582.74552048	1682.46551221	376.0	-1.88246081788	-0.570476993721	-0.10870369545	543.948178137	660.984269667	1650.79375817	445.861310362	0.721567260106	0.0131194047292
723.719991728	582.74552048	1682.46551221	376.0	6.79187809695	0.224314907699	0.0427429321072	734.154557333	655.039948479	1796.73651882	407.542013009	2.37517478072	0.0431849960131
723.719991728	582.74552048	1682.46551221	376.0	-4.62891083596	-0.287967676546	-0.0548718895858	617.961289762	603.938688163	1604.5856838	382.685705877	0.277412351995	0.00504386094537
723.719991728	582.74552048	1682.46551221	376.0	3.38632736073	0.53222929558	0.101415643213	827.430117109	562.624364324	1739.43930218	349.384820749	1.87238703278	0.0340434005959
723.719991728	582.74552048	1682.46551221	376.0	-9.43854259553	-0.316869538697	-0.0603791041724	628.390504972	440.646906725	1523.66528818	454.627876486	-1.55916342362	-0.028348425884
723.719991728	582.74552048	1682.46551221	376.0	13.8596094029	1.28476262405	0.244809951229	857.392185937	657.950491042	1915.64866054	400.305983561	4.20778500423	0.076505181895
723.719991728	582.74552048	1682.46551221	376.0	-2.32870593569	0.0818640951445	0.0155991034955	712.356456747	606.359219459	1643.28583796	324.570161753	0.934378693497	0.0169887035181
723.719991728	582.74552048	1682.46551221	376.0	3.64646700587	0.803202009637	0.153049163422	819.49775168	618.837017778	1743.816062	305.481292538	2.57857771385	0.0468832311608
723.719991728	582.74552048	1682.46551221	376.0	-0.593609641843	0.324185329901	0.0617731192647	804.358987048	472.71388514	1672.47823471	395.405362519	0.1918426649	0.00348804845273
723.719991728	582.74552048	1682.46551221	376.0	2.67873085199	0.188651684129	0.0359473483478	724.057438813	662.501844342	1727.53423496	340.974951803	2.04045493917	0.0370991807122
723.719991728	582.74552048	1682.46551221	376.0	1.57077534749	0.582441790258	0.110983572839	796.874229568	625.331503862	1708.8932657	286.687532274	2.17183553914	0.0394879188935
723.719991728	582.74552048	1682.46551221	376.0	-18.5363065981	-0.472396850221	-0.0900146437158	588.690021777	483.745528252	1370.59854646	298.162996429	-2.13801498047	-0.0388729996449
723.719991728	582.74552048	1682.46551221	376.0	9.83165944537	0.310486540129	0.0591628315795	736.874131124	696.273183819	1847.87979165	414.732476712	3.05363328515	0.0555206051845
723.719991728	582.74552048	1682.46551221	376.0	-19.6415122384	-0.577855613753	-0.110109682499	566.333471722	448.719125094	1352.00384272	336.951245904	-2.54806169964	-0.0463283945389
723.719991728	582.74552048	1682.46551221	376.0	14.2313761555	1.40515390308	0.267750362629	875.815490523	690.842170813	1921.90350794	355.245846601	4.52380869626	0.0822510672048
723.719991728	582.74552048	1682.46551221	376.0	-5.91445926053	0.0288935442814	0.0055056296268	715.03393892	500.095550585	1582.95677492	367.827285411	-0.440762841814	-0.00801386985117
723.719991728	582.74552048	1682.46551221	376.0	-14.3716133356	-0.524685237408	-0.0999781321281	578.415166982	437.308114662	1440.66807429	424.944792644	-2.02731783449	-0.0368603242635
723.719991728	582.74552048	1682.46551221	376.0	5.24169463396	0.188356286185	0.0358910606297	738.354137093	604.755049229	1770.65521668	427.546030358	1.72499453508	0.0313635370015
723.719991728	582.74552048	1682.46551221	376.0	3.56490288931	0.455561620743	0.0868067112696	821.203424127	542.924960679	1742.44377386	378.315389059	1.55262309571	0.0282295108312
723.719991728	582.74552048	1682.46551221	376.0	-9.56728339412	-0.314349042986	-0.0598988267885	622.658685149	506.610707449	1521.49926865	392.229876049	-0.995706857397	-0.0181037610436
723.719991728	582.74552048	1682.46551221	376.0	12.2875332154	0.319233114224	0.0608294806067	745.169450448	678.073544523	1889.19902086	465.956025887	3.08985601217	0.0561792002212
723.719991728	582.74552048	1682.46551221	376.0	-0.104056775149	-0.520756162067	-0.0992294516133	554.497224863	663.494799237	1680.71479285	462.722768753	0.905437632307	0.0164625024056
723.719991728	582.74552048	1682.46551221	376.0	10.8924788271	1.15770271115	0.220598839777	903.3693673	528.785533566	1865.7277119	433.572811033	3.07970747296	0.0559946813265
723.719991728	582.74552048	1682.46551221	376.0	-10.3521457119	-0.266620619893	-0.0508042339734	635.450187506	505.133091947	1508.29423083	367.710951378	-1.04800734123	-0.0190546789314
723.719991728	582.74552048	1682.46551221	376.0	-11.1628134204	-0.346105240441	-0.0659499314865	617.265079106	485.701343048	1494.65502622	391.688604064	-1.32247268877	-0.0240449579777
723.719991728	582.74552048	1682.46551221	376.0	5.64324020416	-0.215375778028	-0.0410395918499	618.133843295	726.870922859	1777.41108241	432.40631626	2.19366276755	0.0398847775919
723.719991728	582.74552048	1682.46551221	376.0	-1.18636860232	0.484724012457	0.0923635694468	859.899482057	440.64442637	1662.50526963	361.961361199	0.148396621833	0.00269812039696
723.719991728	582.74552048	1682.46551221	376.0	-4.96097651598	-0.204417286108	-0.0389514645786	634.504821306	645.291651139	1598.99879326	319.202320813	0.651728470848	0.0118496085609
723.719991728	582.74552048	1682.46551221	376.0	9.55184562312	1.42707123361	0.271926683234	887.85928743	631.843493025	1843.1720206	323.469240141	3.90253442218	0.0709551713123
723.719991728	582.74552048	1682.46551221	376.0	-17.6500237986	-0.600499294247	-0.114424408203	557.609290789	461.644465705	1385.5099489	366.256192405	-2.89620394995	-0.0526582536354
723.719991728	582.74552048	1682.46551221	376.0	-15.6539556255	-0.569284856415	-0.10847653514	559.550021316	537.248937898	1419.09310751	322.294148299	-1.45338109244	-0.0264251107717
723.719991728	582.74552048	1682.46551221	376.0	-0.480347993076	-0.0113062675	-0.00215439548399	696.786227915	537.551418301	1674.38382289	440.04617667	0.28902389561	0.00525497992018
723.719991728	582.74552048	1682.46551221	376.0	10.4985850588	1.37497236413	0.261999307189	883.25310574	616.723461892	1859.10058509	359.12401746	3.85825404747	0.0701500735904
723.719991728	582.74552048	1682.46551221	376.0	-6.49544829541	-0.18900037454	-0.0360137908803	650.185224737	545.252559473	1573.18183477	377.744050565	-0.304017819733	-0.00552759672242
723.719991728	582.74552048	1682.46551221	376.0	14.502780855	1.38990547756	0.264844793743	873.82215029	681.758180919	1926.46979841	370.889467196	4.50184019364	0.0818516398843
723.719991728	582.74552048	1682.46551221	376.0	0.155589723408	0.2035566116	0.0387874641006	770.057913132	452.755675334	1685.08325564	462.269667179	-0.217899178267	-0.00396180324122
723.719991728	582.74552048	1682.46551221	376.0	-0.0597104694509	-0.0451741004589	-0.00860786975207	660.980804096	709.792928809	1681.46090415	310.687171248	1.79841335693	0.0326984246715
723.719991728	582.74552048	1682.46551221	376.0	-10.8249441932	-0.203579330852	-0.0387917932264	651.463631929	512.227453023	1500.33955944	336.648474489	-1.00273301251	-0.0182315093183
723.719991728	582.74552048	1682.46551221	376.0	-3.15528405204	0.0507934636368	0.00967863255275	724.453248056	463.174336955	1629.37894622	441.751361209	-0.562606307492	-0.0102292055908
723.719991728	582.74552048	1682.46551221	376.0	13.485625628	0.675027877826	0.128625738915	809.790376375	636.396474185	1909.3565125	463.169661944	3.38107140478	0.0614740255414
723.719991728	582.74552048	1682.46551221	376.0	-2.12757557572	0.0393835941205	0.00750449583089	693.809915397	646.096662302	1646.6697869	306.763209202	1.22033802953	0.0221879641732
723.719991728	582.74552048	1682.46551221	376.0	-7.92302116154	-0.382653683997	-0.0729141928348	602.903660093	525.385205034	1549.16341364	420.874548513	-0.749886490037	-0.0136342998189
723.719991728	582.74552048	1682.46551221	376.0	-1.29158015966	-0.0160984582309	-0.00306754158364	678.179561912	657.821910009	1660.73512146	324.733649538	1.33042625849	0.0241895683362
723.719991728	582.74552048	1682.46551221	376.0	-9.79743400088	-0.154084191537	-0.0293605547898	657.166613712	575.061799782	1517.62706406	285.398650568	-0.393607847274	-0.00715650631408
723.719991728	582.74552048	1682.46551221	376.0	4.49998977919	0.231263888117	0.0440670518515	753.685154857	585.979668414	1758.1762883	418.511465025	1.5719199739	0.0285803631618
723.719991728	582.74552048	1682.46551221	376.0	-4.99095885747	-0.0755706267664	-0.014399890771	671.185267779	614.436984184	1598.4943507	312.872098739	0.530710006748	0.00964927284997
723.719991728	582.74552048	1682.46551221	376.0	16.4954895874	0.958417409533	0.182625268585	802.87395121	696.159459151	1959.99643559	460.963025225	4.19288108329	0.0762342015144
723.719991728	582.74552048	1682.46551221	376.0	-9.13393311095	-0.590519933194	-0.112522853124	544.576290073	629.373447204	1528.79023771	354.840500431	-0.132013445762	-0.00240024446841
723.719991728	582.74552048	1682.46551221	376.0	0.916299706382	-0.4176520086	-0.079583080907	576.430075143	685.469726292	1697.88193876	435.982137321	1.27247085959	0.0231358338107
723.719991728	582.74552048	1682.46551221	376.0	-4.1791198369	-0.0571605714659	-0.0108918771848	683.471877636	556.522347243	1612.15326224	372.159037359	0.13315426961	0.00242098672018
723.719991728	582.74552048	1682.46551221	376.0	-4.90261105342	0.31585806239	0.0601863685956	806.379109968	455.59715283	1599.98077204	338.004509238	-0.371308518321	-0.00675106396947
723.719991728	582.74552048	1682.46551221	376.0	-6.86121516162	-0.26484177048	-0.0504652763873	635.429558733	494.682007163	1567.0279334	436.916367499	-0.857258585955	-0.0155865197446
723.719991728	582.74552048	1682.46551221	376.0	-12.7191643147	-0.500679648888	-0.0954038965107	581.935002339	457.495244908	1468.46995917	429.039711925	-1.73888983456	-0.0316161788103
723.719991728	582.74552048	1682.46551221	376.0	-9.99111530729	-0.506569917577	-0.0965262800261	564.11528386	631.608480713	1514.36844288	318.644678305	-0.173296742479	-0.00315084986326
723.719991728	582.74552048	1682.46551221	376.0	1.31063946926	-0.389223565848	-0.0741660758094	579.306797635	723.513468077	1704.51656927	401.696303555	1.64361892446	0.0298839804446
723.719991728	582.74552048	1682.46551221	376.0	8.01135013249	1.20933731076	0.230437749764	854.347043407	622.201751644	1817.25371525	340.704920198	3.42690348021	0.0623073360038
723.719991728	582.74552048	1682.46551221	376.0	-8.45445742494	0.100663505849	0.0191813082792	739.950935974	475.509879634	1540.22218179	324.761366181	-0.832717661114	-0.0151403211112
723.719991728	582.74552048	1682.46551221	376.0	1.53940978728	1.10481613524	0.210521367233	901.252586227	510.285561822	1708.36555097	296.827402922	2.05130344709	0.0372964263107
723.719991728	582.74552048	1682.46551221	376.0	-3.20233650182	-0.401938633182	-0.0765889163837	587.447763367	622.463825346	1628.58730498	418.675716267	0.445731730203	0.00810421327641
723.719991728	582.74552048	1682.46551221	376.0	10.6743798655	1.35729002605	0.258629959232	895.22415766	578.645043784	1862.05827209	388.189070642	3.64568120277	0.0662851127777
723.719991728	582.74552048	1682.46551221	376.0	19.0542176069	1.49102811042	0.284113588114	902.30054903	727.406266913	2003.04615206	373.339336121	5.12015066269	0.0930936484125
723.719991728	582.74552048	1682.46551221	376.0	6.22290703467	0.505101757181	0.096246523853	844.843665799	508.000466586	1787.16377692	434.319644537	1.49369338297	0.0271580615086
723.719991728	582.74552048	1682.46551221	376.0	-3.382765659	-0.263358253764	-0.0501825940861	629.487741258	543.759803322	1625.55164664	452.304102057	-0.157965813966	-0.00287210570847
723.719991728	582.74552048	1682.46551221	376.0	-14.2869314317	-0.36880732355	-0.0702757857375	615.368966213	459.325022484	1442.09281812	367.39882942	-1.81778876012	-0.0330507047295
723.719991728	582.74552048	1682.46551221	376.0	-14.8532007494	-0.327605801629	-0.0624248859811	624.695572817	473.241321532	1432.56553214	334.628637791	-1.76715738914	-0.032130134348
723.719991728	582.74552048	1682.46551221	376.0	-3.82496033776	0.228401016896	0.0435215352317	760.630510954	556.64057788	1618.11187367	300.840784836	0.555273468579	0.0100958812469
723.719991728	582.74552048	1682.46551221	376.0	3.60825976073	0.305995949116	0.0583071549383	775.519865559	575.247316586	1743.17323827	392.406056128	1.55581553566	0.0282875551939
723.719991728	582.74552048	1682.46551221	376.0	1.09374383987	0.308812390527	0.0588438244144	790.446957232	517.785220632	1700.86737511	392.635197242	0.774750769056	0.0140863776192
723.719991728	582.74552048	1682.46551221	376.0	-6.331850089	-0.0624802324057	-0.0119055320895	683.708802684	549.129444655	1575.93431818	343.096070837	-0.137043217036	-0.0024916948552
723.719991728	582.74552048	1682.46551221	376.0	-4.06440526879	0.37453849986	0.0713678543941	826.785971065	441.319665147	1614.08329528	345.977659072	-0.331839082473	-0.00603343786314
723.719991728	582.74552048	1682.46551221	376.0	-2.22410060649	-0.326699841213	-0.0622522563288	596.158238908	712.370843295	1645.04578655	336.516704344	1.31258989608	0.0238652708378
723.719991728	582.74552048	1682.46551221	376.0	7.05286017842	0.273504597905	0.0521159675885	754.173472001	622.983822895	1801.12745233	423.970157439	2.1972370943	0.0399497653508
723.719991728	582.74552048	1682.46551221	376.0	-3.0374728663	0.290448340473	0.0553445770718	788.156257176	508.568384043	1631.36107879	334.636437571	0.291596010323	0.00530174564224
723.719991728	582.74552048	1682.46551221	376.0	-5.21882055761	-0.132069676999	-0.0251657158917	660.098196313	587.642273031	1594.66065618	346.920186838	0.232272054198	0.00422312825814
723.719991728	582.74552048	1682.46551221	376.0	-7.31953205042	-0.268301237605	-0.0511244736291	626.138827888	582.074685212	1559.3169098	351.103396705	-0.132295624326	-0.00240537498774
723.719991728	582.74552048	1682.46551221	376.0	9.48854685053	0.563878992041	0.107446454276	826.816597259	578.760669926	1842.10704058	436.529773392	2.53441333087	0.0460802423794
723.719991728	582.74552048	1682.46551221	376.0	5.86043602039	0.944019921133	0.179881844728	789.772977462	695.781674041	1781.06532712	295.510675613	3.24496881423	0.0589994329859
723.719991728	582.74552048	1682.46551221	376.0	-4.78224150245	-0.330250917341	-0.0629289095543	608.570397143	591.639709144	1602.00594822	401.795841932	0.119380559061	0.00217055561929
723.719991728	582.74552048	1682.46551221	376.0	7.2738141892	0.415331402548	0.0791408922538	735.744465446	726.101415789	1804.84492736	342.999046128	3.13594980194	0.0570172691261
723.719991728	582.74552048	1682.46551221	376.0	5.51393982252	0.112270192777	0.0213929483189	713.53831485	631.421674906	1775.23564809	430.27565833	1.85871224139	0.0337947680253
723.719991728	582.74552048	1682.46551221	376.0	9.8279041621	1.19187883808	0.227111059086	829.189881668	684.435142474	1847.81661031	334.191586166	3.8483747149	0.0699704493617
723.719991728	582.74552048	1682.46551221	376.0	-8.75575321089	-0.348370912633	-0.0663816525596	612.090851536	522.985100922	1535.1529841	400.077031643	-0.811627542332	-0.014756864406
723.719991728	582.74552048	1682.46551221	376.0	-5.41031854154	-0.50939563085	-0.0970647162444	563.788598676	608.546344704	1591.43876865	419.103825266	0.0693121730634	0.00126022132843
723.719991728	582.74552048	1682.46551221	376.0	-13.2161040643	-0.539451022469	-0.102791734464	568.838200267	502.364666621	1460.10911927	388.90625238	-1.44421799464	-0.0262585089934
723.719991728	582.74552048	1682.46551221	376.0	0.249892154642	0.776873179277	0.148032236905	857.851721509	546.241396926	1686.66986153	282.576743093	1.76751259283	0.032136592597
723.719991728	582.74552048	1682.46551221	376.0	-10.5313326199	-0.572519114348	-0.109092819045	562.101622937	474.369885379	1505.2794729	468.807964586	-1.47937381251	-0.026897705682
723.719991728	582.74552048	1682.46551221	376.0	-9.47117508845	-0.508293664898	-0.0968547379759	560.921092059	660.898148408	1523.11625774	301.297017277	0.0729728671267	0.0013267794023
723.719991728	582.74552048	1682.46551221	376.0	12.2758222172	1.37110386494	0.261262169386	858.965145665	726.107216048	1889.00198735	303.929625639	4.3619717873	0.0793085779509
723.719991728	582.74552048	1682.46551221	376.0	2.53778134186	0.00494174979195	0.000941644396331	694.420956801	581.95580785	1725.16280806	448.786043409	0.969076007012	0.0176195637639
723.719991728	582.74552048	1682.46551221	376.0	-3.41542396563	-0.00452135933051	-0.000861539506575	693.188038888	588.263994972	1625.00218189	343.550148031	0.554036558725	0.0100733919768
723.719991728	582.74552048	1682.46551221	376.0	-12.7647769728	0.00379973692988	0.000724035238163	715.798734334	455.790787444	1467.70254193	296.113020152	-1.55675110671	-0.0283045655765
723.719991728	582.74552048	1682.46551221	376.0	-9.19463862408	-0.428017814329	-0.0815582725474	582.223864668	634.150366254	1527.76888839	311.394657463	-0.0361525904033	-0.000657319825514
723.719991728	582.74552048	1682.46551221	376.0	-12.5324285541	-0.075541826816	-0.0143944029756	691.486314414	470.723458987	1471.61172394	309.401950542	-1.44998345044	-0.0263633354625
723.719991728	582.74552048	1682.46551221	376.0	9.06727918249	0.385395450799	0.0734366331554	759.127263551	669.452831395	1835.01935735	406.439262403	2.91943613519	0.0530806570034
723.719991728	582.74552048	1682.46551221	376.0	-5.04467832388	-0.157907073762	-0.0300890003357	659.674754108	527.647658852	1597.59053921	410.268126246	-0.31649467554	-0.00575444864617
723.719991728	582.74552048	1682.46551221	376.0	-9.54979329638	-0.349743458342	-0.0666431894706	618.504291261	455.871757486	1521.79353351	447.417484763	-1.45399876355	-0.0264363411555
723.719991728	582.74552048	1682.46551221	376.0	8.37170698574	0.0131230595884	0.00250058300083	673.3270528	710.069921347	1823.31659503	439.919620879	2.58631782542	0.0470239604622
723.719991728	582.74552048	1682.46551221	376.0	9.27770730761	0.260596921662	0.0496564256215	749.998410286	625.616390172	1838.55973798	462.944937524	2.33497177373	0.0424540322496
723.719991728	582.74552048	1682.46551221	376.0	-9.3741442041	-0.188172359768	-0.0358560136752	651.935178407	541.208006437	1524.74876891	331.605584066	-0.613198075509	-0.0111490559184
723.719991728	582.74552048	1682.46551221	376.0	-1.03078764513	-0.0788997852521	-0.0150342578605	659.127994346	680.004050421	1665.12286557	325.990820807	1.44982146669	0.0263603903035
723.719991728	582.74552048	1682.46551221	376.0	5.88009298919	0.247056567673	0.0470763276816	713.76505539	725.994087655	1781.39604884	341.636905792	2.83415635057	0.0515301154649
723.719991728	582.74552048	1682.46551221	376.0	11.1082205073	0.905439047008	0.172530306213	846.45945323	598.556459652	1869.35749126	424.34157838	3.24216071544	0.0589483766444
723.719991728	582.74552048	1682.46551221	376.0	2.48531911042	0.524445092413	0.0999323727921	779.499761669	649.734986156	1724.28014911	295.045401284	2.35285288497	0.042779143363
723.719991728	582.74552048	1682.46551221	376.0	7.69708254169	1.09825623648	0.209271386524	833.39727085	641.511316687	1811.96627142	337.057683881	3.3654722721	0.0611904049473
723.719991728	582.74552048	1682.46551221	376.0	8.42547516312	0.07250216555	0.0138151992283	682.866581265	725.422630953	1824.22122607	415.932013848	2.80772957127	0.0510496285686
723.719991728	582.74552048	1682.46551221	376.0	14.9809109669	1.2117701193	0.230901318465	876.099783588	589.542535778	1934.51417264	468.871853275	3.79722973442	0.0690405406259
723.719991728	582.74552048	1682.46551221	376.0	1.91619168154	0.194183711503	0.0370014694175	737.098309265	619.060887536	1714.7047764	358.545579597	1.62132441704	0.0294786257643
723.719991728	582.74552048	1682.46551221	376.0	-4.31816683733	0.455164412815	0.0867310237833	844.847004047	465.907830861	1609.81384441	299.059009503	0.0435247688736	0.000791359434065
723.719991728	582.74552048	1682.46551221	376.0	-8.5259871438	-0.425335586178	-0.0810471772444	584.293867264	616.714484882	1539.01871894	338.010366793	-0.0832182060532	-0.00151305829188
723.719991728	582.74552048	1682.46551221	376.0	3.61504777598	-0.0865687754702	-0.0164955745942	666.159318301	607.983859691	1743.28744429	469.144266297	1.15098128287	0.0209269324158
723.719991728	582.74552048	1682.46551221	376.0	-6.38159507909	-0.336402918441	-0.0641011658615	607.859034599	589.630422835	1575.09737587	377.60791844	-0.0352942326454	-0.000641713320825
723.719991728	582.74552048	1682.46551221	376.0	-5.49246953167	-0.239414738882	-0.0456201865248	630.543373342	604.417698474	1590.05660657	355.095534753	0.247657676108	0.00450286683833
723.719991728	582.74552048	1682.46551221	376.0	7.68603099155	0.689957293361	0.131470520839	815.718896926	621.771197904	1811.7803329	374.290238068	2.88783011366	0.0525060020665
723.719991728	582.74552048	1682.46551221	376.0	-8.43485164551	-0.321665357218	-0.0612929415431	608.257291527	629.287700236	1540.55204227	303.007050503	0.0666213591774	0.00121129743959
723.719991728	582.74552048	1682.46551221	376.0	3.66250567255	1.29811734783	0.247354677559	885.590038354	563.984990196	1744.08590703	294.510878481	2.78407070246	0.0506194673174
723.719991728	582.74552048	1682.46551221	376.0	1.38695722323	0.48178364204	0.0918032854497	828.177994187	538.069369918	1705.80058916	339.553225053	1.37584563016	0.0250153750939
723.719991728	582.74552048	1682.46551221	376.0	3.85075412752	0.692790480564	0.132010381205	878.717994822	509.256362825	1747.25312236	359.278764717	1.76552308319	0.0321004196944
723.719991728	582.74552048	1682.46551221	376.0	-5.56194619194	-0.265607095333	-0.0506111081045	632.206994633	519.672508572	1588.88768572	437.008182516	-0.535333536298	-0.00973333702359
723.719991728	582.74552048	1682.46551221	376.0	-1.96368049797	-0.10557473605	-0.0201171372047	661.988620259	619.435982082	1649.42726506	368.002662719	0.834615554313	0.0151748282602
723.719991728	582.74552048	1682.46551221	376.0	-6.08973710898	0.182156282353	0.0347096574606	754.368805979	528.250087132	1580.00778557	297.388892454	-0.0148101223633	-0.000269274952061
723.719991728	582.74552048	1682.46551221	376.0	15.1938472113	1.43336583449	0.273126111755	896.795927545	624.844406839	1938.09675152	416.456417131	4.37827700448	0.0796050364451
723.719991728	582.74552048	1682.46551221	376.0	-10.7515811487	-0.38079396654	-0.0725598259413	605.081339981	519.657307789	1501.57386736	376.835219594	-1.02862219757	-0.018702221774
723.719991728	582.74552048	1682.46551221	376.0	-6.84596392143	-0.418768966388	-0.0797959158514	588.279762655	583.38853573	1567.28453025	395.616231866	-0.189526752786	-0.00344594095975
723.719991728	582.74552048	1682.46551221	376.0	9.07708330153	0.569496556071	0.108516874251	759.730978394	709.822271294	1835.18430827	365.631058582	3.36113272861	0.0611115041565
723.719991728	582.74552048	1682.46551221	376.0	-0.915709843059	-0.222226253254	-0.0423449415499	635.623715054	579.33617902	1667.05900991	452.099115833	0.393992700173	0.00716350363952
723.719991728	582.74552048	1682.46551221	376.0	-10.7322760891	-0.595995318428	-0.113566181103	550.195837531	552.911702635	1501.89866833	398.791128168	-0.86322795138	-0.0156950536614
723.719991728	582.74552048	1682.46551221	376.0	2.03955101261	0.942460464135	0.179584692099	880.139888129	531.47968984	1716.7802546	305.16067663	2.06679994371	0.0375781807948
723.719991728	582.74552048	1682.46551221	376.0	3.03743927163	0.200911644376	0.0382834688217	729.422532059	653.346100712	1733.56938041	350.800747636	2.02084873536	0.0367427042792
723.719991728	582.74552048	1682.46551221	376.0	-13.6728338981	-0.191792322871	-0.03654579323	659.414547368	477.025664983	1452.42479733	315.984584979	-1.57749782713	-0.0286817786751
723.719991728	582.74552048	1682.46551221	376.0	-2.05552247376	0.476688145601	0.0908323448174	849.5668727	470.796783134	1647.88205549	327.518399657	0.372794255983	0.00677807738151
723.719991728	582.74552048	1682.46551221	376.0	-6.73336153635	-0.496117108129	-0.0945345099331	571.188116765	564.587890099	1569.17902655	433.403019683	-0.400412936096	-0.00728023520174
723.719991728	582.74552048	1682.46551221	376.0	5.5674115611	1.1141866573	0.212306908784	833.313340412	637.700983108	1776.13529165	305.120968126	3.13487223226	0.0569976769502
723.719991728	582.74552048	1682.46551221	376.0	18.3809403326	1.48581685061	0.283120588911	900.70629981	714.268657665	1991.71849412	376.743536648	5.03281755725	0.0915057737682
723.719991728	582.74552048	1682.46551221	376.0	13.2595235996	1.33466892798	0.254319536582	879.380231053	615.820548474	1905.55242385	410.351644326	4.02027007542	0.073095819553
723.719991728	582.74552048	1682.46551221	376.0	-14.4342461685	-0.412345250944	-0.0785718847073	602.695440308	477.491617338	1439.61429848	359.42724083	-1.70921018508	-0.0310765488196
723.719991728	582.74552048	1682.46551221	376.0	-0.280281788839	0.0238069215901	0.00453637987615	700.724678713	581.650515686	1677.74986777	395.374673375	0.801200300818	0.0145672781967
723.719991728	582.74552048	1682.46551221	376.0	1.58140238476	0.130066996314	0.0247841075294	727.136818121	590.293485918	1709.07206194	391.641757903	1.2085116872	0.0219729397672
723.719991728	582.74552048	1682.46551221	376.0	-3.77057009042	0.0194651185652	0.00370905460465	716.140376007	458.333380208	1619.02697082	444.553214607	-0.694799981204	-0.012632726931
723.719991728	582.74552048	1682.46551221	376.0	0.285432898638	-0.54434472988	-0.103724224444	543.737716307	727.267882957	1687.26782229	416.262223024	1.44379091885	0.0262507439791
723.719991728	582.74552048	1682.46551221	376.0	11.9870420062	1.46227446463	0.278634615973	891.84734262	669.419485865	1884.1433599	322.876531412	4.30789762952	0.0783254114458
723.719991728	582.74552048	1682.46551221	376.0	-13.2554309476	-0.121707753408	-0.0231912639877	682.103469375	442.754261858	1459.44745802	334.589726786	-1.76007818461	-0.0320014215384
723.719991728	582.74552048	1682.46551221	376.0	-4.08883608651	-0.189705477878	-0.0361481474615	648.028061969	554.557658919	1613.6722552	411.086534314	-0.0260740291453	-0.000474073257187
723.719991728	582.74552048	1682.46551221	376.0	1.50779503999	0.88153857128	0.16797609971	893.140853212	506.304145963	1707.83364375	308.388644576	1.79358586391	0.0326106520712
723.719991728	582.74552048	1682.46551221	376.0	11.4386373423	0.344696174431	0.0656814356767	742.298653495	696.806957232	1874.91664056	435.811029833	3.21663452397	0.0584842640722
723.719991728	582.74552048	1682.46551221	376.0	4.55775238022	0.22026363213	0.0419709664883	761.499095634	530.049857607	1759.14812414	467.599170896	0.946488456583	0.0172088810288
723.719991728	582.74552048	1682.46551221	376.0	16.0410380605	1.18396783589	0.225603627266	829.24307479	700.261737288	1952.35044538	422.845633299	4.4362841441	0.0806597117109
723.719991728	582.74552048	1682.46551221	376.0	11.6977750306	1.0473358955	0.199568577649	826.329518297	656.083027058	1879.27654279	396.863997439	3.74198533417	0.0680360969849
723.719991728	582.74552048	1682.46551221	376.0	3.41148186452	-0.176403900755	-0.0336135481623	631.132571552	704.87641679	1739.86251803	403.853529691	1.90852167689	0.0347003941253
723.719991728	582.74552048	1682.46551221	376.0	-1.61212335794	-0.160884432545	-0.0306563324208	632.270017637	724.234357493	1655.3420927	298.837717566	1.59987740945	0.0290886801719
723.719991728	582.74552048	1682.46551221	376.0	2.5056647952	-0.236067265574	-0.0449823295683	622.286270872	661.19140845	1724.62245824	441.144778916	1.38013439187	0.0250933525795
723.719991728	582.74552048	1682.46551221	376.0	-6.79045865126	-0.163849682334	-0.031221357152	655.349625483	560.457535525	1568.21838728	352.411226272	-0.177625027608	-0.00322954595651
723.719991728	582.74552048	1682.46551221	376.0	6.77468417857	0.0964849320738	0.0183850861421	700.911994685	672.344427265	1796.44723707	423.190815123	2.29773624534	0.0417770226425
723.719991728	582.74552048	1682.46551221	376.0	9.27103380865	0.955447437361	0.182059344009	790.912375585	707.504720323	1838.44745866	340.030362755	3.66579360114	0.066650792748
723.719991728	582.74552048	1682.46551221	376.0	-8.22725278015	-0.462845108782	-0.0881945710332	573.346630277	637.378361988	1544.04482158	333.319829315	0.0780305192423	0.0014187367135
723.719991728	582.74552048	1682.46551221	376.0	-4.84047689438	-0.0868648782175	-0.0165519966116	677.185679925	543.176324646	1601.02615783	380.664153262	-0.079810929943	-0.00145110781715
723.719991728	582.74552048	1682.46551221	376.0	-3.20974409259	0.297674358611	0.0567214860158	773.595795821	572.153305533	1628.46267482	282.713573466	0.86210095465	0.0156745628118
723.719991728	582.74552048	1682.46551221	376.0	16.8195915178	1.26087970865	0.240259090826	847.470843725	684.883374064	1965.44933879	433.095121	4.52062769318	0.0821932307851
723.719991728	582.74552048	1682.46551221	376.0	5.23481871449	-0.153312988709	-0.0292136030314	640.211792934	674.377741611	1770.53953171	455.949997161	1.79551387671	0.0326457068492
723.719991728	582.74552048	1682.46551221	376.0	4.76346868518	0.278781271251	0.0531214312597	778.120634443	530.144328308	1762.60923002	454.344267271	1.09086452614	0.0198339004753
723.719991728	582.74552048	1682.46551221	376.0	-5.93825115808	0.312097624306	0.0594698217046	799.358245217	486.449816842	1582.55648445	296.748422386	-0.189251921943	-0.00344094403533
723.719991728	582.74552048	1682.46551221	376.0	3.88839145496	0.473327159964	0.0901919131029	791.549826515	619.30145752	1747.88635742	337.035073382	2.25793071664	0.0410532857571
723.719991728	582.74552048	1682.46551221	376.0	-8.9126656255	-0.400034784322	-0.0762261403052	593.481698345	585.229534503	1532.51298684	353.801753993	-0.34649055906	-0.00629982834655
723.719991728	582.74552048	1682.46551221	376.0	-1.85979737863	0.468077304851	0.0891915596134	847.260000932	470.574009178	1651.17506272	333.341052605	0.370200829478	0.00673092417233
723.719991728	582.74552048	1682.46551221	376.0	13.28709392	1.01691344519	0.193771616843	808.599373277	691.589145676	1906.01628499	405.827766034	4.00588321206	0.0728342402193
723.719991728	582.74552048	1682.46551221	376.0	-3.12103424264	-0.289395340379	-0.055143929188	617.609046839	597.535826821	1629.95518745	414.810313791	0.33838367813	0.00615243051146
723.719991728	582.74552048	1682.46551221	376.0	9.80175997606	0.296547554464	0.0565067748598	741.24289522	677.858617344	1847.37674339	428.275230831	2.89457543522	0.0526286442768
723.719991728	582.74552048	1682.46551221	376.0	2.03756240515	0.406602467078	0.0774776042451	774.509860153	631.763115313	1716.74679696	310.473821498	2.06338261686	0.0375160475793
723.719991728	582.74552048	1682.46551221	376.0	12.0332643044	1.19345553589	0.22741149693	819.576806801	725.489079559	1884.92103412	339.855147762	4.20211397956	0.0764020723557
723.719991728	582.74552048	1682.46551221	376.0	-3.59819982402	-0.00553122401488	-0.00105396799064	700.046676397	535.31248772	1621.92704111	386.567876991	0.0464917233734	0.000845304061334
723.719991728	582.74552048	1682.46551221	376.0	-9.26133840015	0.057190900266	0.0108976563007	728.669881609	466.629901628	1526.64668766	331.34690442	-1.03408006808	-0.0188014557833
723.719991728	582.74552048	1682.46551221	376.0	-8.40674040269	-0.58490189141	-0.111452342113	546.724160144	615.786472858	1541.02500423	378.51437123	-0.163968681179	-0.00298124874871
723.719991728	582.74552048	1682.46551221	376.0	-0.671374428826	0.635060172307	0.12100994137	893.422932269	457.855379741	1671.16986899	319.891556975	0.745015344933	0.0135457335442
723.719991728	582.74552048	1682.46551221	376.0	7.49098102324	1.32747344176	0.252948445457	862.233264408	641.719625822	1808.49868445	304.545794221	3.5903152692	0.06527845944
723.719991728	582.74552048	1682.46551221	376.0	-11.6789319738	-0.338895536526	-0.0645761311977	618.079093456	498.285393296	1485.97150956	369.607022803	-1.26357582524	-0.0229741059135
723.719991728	582.74552048	1682.46551221	376.0	7.17275066299	0.481236826305	0.0916990903782	784.950991237	639.958437428	1803.14456839	378.235139725	2.70404510626	0.0491644564774
723.719991728	582.74552048	1682.46551221	376.0	4.0269033315	0.586782388788	0.111810668595	848.81595453	537.431014713	1750.21677197	363.969802727	1.81639525851	0.0330253683366
723.719991728	582.74552048	1682.46551221	376.0	-5.73790351784	-0.33065803129	-0.0630064846208	608.388270588	596.561917368	1585.9272644	380.977076441	0.083311884724	0.00151476154044
723.719991728	582.74552048	1682.46551221	376.0	-9.91372726251	-0.423347759154	-0.0806683992291	596.611134556	493.239194542	1515.67047004	425.820140944	-1.20195011054	-0.0218536383735
723.719991728	582.74552048	1682.46551221	376.0	-0.512086665382	0.134886135081	0.0257023885444	745.016233295	488.11754124	1673.84983067	440.716056136	0.00278776183643	5.06865788442e-05
723.719991728	582.74552048	1682.46551221	376.0	11.4663562328	0.314524986385	0.0599323525886	743.606751371	680.255955012	1875.38300133	451.520294947	3.04975409909	0.0554500745289
723.719991728	582.74552048	1682.46551221	376.0	-6.57084970966	-0.49562866891	-0.0944414384355	570.319554707	575.355262198	1571.91323198	426.238415079	-0.294031742819	-0.00534603168762
723.719991728	582.74552048	1682.46551221	376.0	1.24995607569	0.0602948502938	0.0114891101932	687.728740729	694.488060829	1703.4955921	321.278790542	1.95734540865	0.0355880983391
723.719991728	582.74552048	1682.46551221	376.0	-8.10729630279	-0.311214689684	-0.0593015795892	627.227312681	461.212760882	1546.06304794	457.622974378	-1.28413968389	-0.0233479942525
723.719991728	582.74552048	1682.46551221	376.0	-8.59084976108	-0.492692632906	-0.0938819803555	565.225967698	650.753891336	1537.92742777	321.947568738	0.116930895238	0.00212601627706
723.719991728	582.74552048	1682.46551221	376.0	12.5334308683	1.01066223372	0.192580456121	833.477290489	636.81658573	1893.33616406	423.042287844	3.66769035108	0.0666852791105
723.719991728	582.74552048	1682.46551221	376.0	5.16404137714	0.60694095507	0.115651858817	873.959365061	492.751013093	1769.34872741	402.63834926	1.52257766153	0.0276832302097
723.719991728	582.74552048	1682.46551221	376.0	6.32317547451	0.809265022684	0.154204463164	814.81373263	634.429261011	1788.85075884	339.607765202	2.94408412002	0.0535288021822
723.719991728	582.74552048	1682.46551221	376.0	7.15328956356	0.307708242475	0.0586334303496	761.808791322	622.85636953	1802.8171421	418.15198125	2.27038661336	0.0412797566065
723.719991728	582.74552048	1682.46551221	376.0	-9.2386105761	-0.0854882600589	-0.0162896837002	679.959371032	536.342700673	1527.02907546	310.727003753	-0.570626766781	-0.0103750321233
723.719991728	582.74552048	1682.46551221	376.0	15.0468262942	1.48558259888	0.283075952531	902.287255596	665.966531526	1935.62317529	367.369388168	4.61977215675	0.0839958573955
723.719991728	582.74552048	1682.46551221	376.0	-2.43701547345	0.199369384626	0.0379895931071	737.974698908	617.469246386	1641.46356734	286.019622046	1.17245067369	0.0213172849762
723.719991728	582.74552048	1682.46551221	376.0	9.71588446	0.563328379611	0.107341535749	779.098168984	672.509074811	1845.93191745	394.324673659	3.21415422473	0.0584391677224
723.719991728	582.74552048	1682.46551221	376.0	11.9425797351	1.26614821116	0.241262997554	848.868598477	668.986961491	1883.39529752	365.539737552	4.07255316337	0.0740464211522
723.719991728	582.74552048	1682.46551221	376.0	1.89221213547	0.369099219764	0.070331406205	796.769562511	555.389751849	1714.3013288	362.142014445	1.35397393103	0.0246177078368
723.719991728	582.74552048	1682.46551221	376.0	-2.91558701372	-0.00543379162404	-0.00103540236739	706.182050599	479.368376833	1633.41176622	447.861338792	-0.458121380555	-0.00832947964646
723.719991728	582.74552048	1682.46551221	376.0	8.28672192963	0.270858548937	0.0516117661846	741.523819653	662.482997246	1821.88675077	417.879933867	2.62516573235	0.0477302860428
723.719991728	582.74552048	1682.46551221	376.0	2.20697632067	0.523633134273	0.0997776551586	853.886717278	495.682776025	1719.59712767	370.027634363	1.12080121128	0.0203782038414
723.719991728	582.74552048	1682.46551221	376.0	-4.80803846022	0.211200991202	0.0402440913114	754.29525975	564.243011184	1601.5719233	283.033652367	0.480395653647	0.00873446642995
723.719991728	582.74552048	1682.46551221	376.0	-0.309099346094	-0.333267479175	-0.063503711733	601.465550249	640.096940591	1677.26502231	435.702531472	0.87914714399	0.0159844935271
723.719991728	582.74552048	1682.46551221	376.0	-2.55156749571	0.181181791799	0.0345239694739	738.938313433	597.96326346	1639.53626907	302.634692179	0.980113921854	0.0178202531246
723.719991728	582.74552048	1682.46551221	376.0	2.29393423386	0.46658379341	0.0889069728297	760.03571535	675.001185591	1721.06016457	286.023263625	2.40210385085	0.04367461547
723.719991728	582.74552048	1682.46551221	376.0	10.5417490275	0.463627852462	0.0883437218869	761.95700977	687.409234404	1859.82680398	410.460559806	3.25117768592	0.0591123215622
723.719991728	582.74552048	1682.46551221	376.0	1.71123469134	0.225243036883	0.0429197859915	712.909385754	710.773466622	1711.25644572	287.573593347	2.28580636316	0.0415601156937
723.719991728	582.74552048	1682.46551221	376.0	-3.60640608907	-0.359472095216	-0.0684969693627	597.245121744	630.535159734	1621.78897353	394.008692051	0.524103123975	0.00952914770863
723.719991728	582.74552048	1682.46551221	376.0	1.58884817995	0.421557227296	0.0803272155671	799.21923386	580.296033935	1709.19733488	329.682067081	1.65360531765	0.03006555123
723.719991728	582.74552048	1682.46551221	376.0	-2.35631619083	0.185625847771	0.0353707789199	753.776891017	532.827749529	1642.82130494	356.216664393	0.412550375927	0.00750091592595
723.719991728	582.74552048	1682.46551221	376.0	-11.3382285783	-0.524868629826	-0.10001307733	561.907900032	612.832683959	1491.70372668	316.963142693	-0.457316424241	-0.00831484407712
723.719991728	582.74552048	1682.46551221	376.0	18.8633378511	1.44491966264	0.275327679618	895.310080837	656.118732897	1999.834666	448.40585227	4.80724689152	0.0874044889367
723.719991728	582.74552048	1682.46551221	376.0	2.54332986854	0.0129169569998	0.00246131040393	693.342332254	605.186715997	1725.25616011	426.727111856	1.22034003778	0.0221880006869
723.719991728	582.74552048	1682.46551221	376.0	-4.10869410709	0.169965199865	0.0323866615596	740.860372724	577.247438986	1613.33815085	295.230339144	0.616211377398	0.0112038432254
723.719991728	582.74552048	1682.46551221	376.0	0.535576536455	-0.202410849651	-0.0385691405584	638.57694624	594.89160312	1691.47640273	458.007853365	0.663670174906	0.0120667304528
723.719991728	582.74552048	1682.46551221	376.0	11.2426583492	1.42780156213	0.272065846443	876.698512877	699.322162834	1871.61936159	295.598685877	4.24635598078	0.0772064723778
723.719991728	582.74552048	1682.46551221	376.0	8.89060402194	1.00392416287	0.191296524936	868.862754973	568.087409408	1832.0468587	395.096694324	2.99647792815	0.0544814168754
723.719991728	582.74552048	1682.46551221	376.0	-2.35845788414	0.117048510773	0.0223034509858	730.831353306	555.590903171	1642.78527169	356.36301521	0.522498828396	0.0094999786981
723.719991728	582.74552048	1682.46551221	376.0	5.74964893877	1.2480931136	0.237822620732	871.720472384	587.969652156	1779.20137268	319.511248136	3.07598845074	0.0559270627408
723.719991728	582.74552048	1682.46551221	376.0	-6.47742790673	-0.0369540158278	-0.00704154265012	696.47488264	500.935547092	1573.4850216	376.074591867	-0.55421958208	-0.0100767196742
723.719991728	582.74552048	1682.46551221	376.0	-2.88232080602	-0.344040152244	-0.0655564314489	591.866242305	715.711268721	1633.9714587	326.39394767	1.25360555559	0.0227928282835
723.719991728	582.74552048	1682.46551221	376.0	-13.7623263825	-0.486027777693	-0.0926120003225	583.868317759	481.299836826	1450.91911714	385.750962559	-1.63572860431	-0.0297405200783
723.719991728	582.74552048	1682.46551221	376.0	21.7293441728	1.45411823808	0.277080456952	892.534903241	719.778958685	2048.05423394	435.740372018	5.26563066687	0.0957387393976
723.719991728	582.74552048	1682.46551221	376.0	-8.11130714547	-0.16850904778	-0.0321091935556	666.932414559	443.092022287	1545.9955669	435.97113005	-1.33807314525	-0.0243286026409
723.719991728	582.74552048	1682.46551221	376.0	-19.59169265	-0.579997062791	-0.110517733001	563.850472649	474.452686975	1352.84204011	314.538880489	-2.29218892838	-0.0416761623341
723.719991728	582.74552048	1682.46551221	376.0	9.47211366034	0.309281548922	0.0589332219746	745.49413491	672.312455617	1841.83055782	424.023967293	2.85024676969	0.0518226685399
723.719991728	582.74552048	1682.46551221	376.0	6.02481512351	0.254317277171	0.0484598470219	725.027827676	699.964105232	1783.83094884	358.839015927	2.70013230664	0.0490933146662
723.719991728	582.74552048	1682.46551221	376.0	6.04901564359	0.248258922104	0.0473054348522	732.704119169	675.236780197	1784.23811424	376.297214874	2.52091537928	0.0458348250778
723.719991728	582.74552048	1682.46551221	376.0	11.8794128307	0.762452184418	0.145284333921	775.078734956	713.583832437	1882.33253614	393.669968744	3.77101673706	0.0685639406738
723.719991728	582.74552048	1682.46551221	376.0	-5.12781071348	-0.416275337754	-0.0793207579561	582.729442707	644.741233337	1596.19186542	368.721189378	0.464220551146	0.00844037365721
723.719991728	582.74552048	1682.46551221	376.0	-2.70810285627	-0.383987370807	-0.0731683252299	581.78446614	722.628719711	1636.90261562	332.489429766	1.28641609307	0.0233893835105
723.719991728	582.74552048	1682.46551221	376.0	5.26677354775	1.11538055057	0.21253440369	854.868343712	596.513116428	1771.07716075	319.695700614	2.92116848678	0.0531121543051
723.719991728	582.74552048	1682.46551221	376.0	-6.28363964787	0.045007149478	0.00857605744627	723.350887205	470.954443945	1576.74544222	382.44011107	-0.727317029131	-0.0132239459842
723.719991728	582.74552048	1682.46551221	376.0	7.03927197536	0.422171332068	0.0804442324824	802.900610183	573.838122306	1800.8988355	424.160103016	2.03500999691	0.037000181762
723.719991728	582.74552048	1682.46551221	376.0	-3.56212665783	0.0322397827565	0.00614325128744	718.584581342	468.809385475	1622.53395969	435.139992872	-0.557979911463	-0.0101450892993
723.719991728	582.74552048	1682.46551221	376.0	-5.54088747578	-0.0576767184079	-0.0109902283552	695.744206164	450.121200316	1589.24199136	443.376584877	-0.987349869599	-0.0179518158109
723.719991728	582.74552048	1682.46551221	376.0	4.44633249387	-0.047440490699	-0.00903972764844	664.97312976	683.884501113	1757.27352298	408.415892103	1.99424102059	0.0362589276471
723.719991728	582.74552048	1682.46551221	376.0	0.256482347478	0.329588796529	0.062802743241	805.044892525	476.083463718	1686.78073925	405.652383006	0.303100100459	0.00551091091743
723.719991728	582.74552048	1682.46551221	376.0	-11.0374486067	-0.356583229124	-0.0679464994521	607.394313998	559.700012149	1496.76424597	329.669919824	-0.736982044472	-0.0133996735359
723.719991728	582.74552048	1682.46551221	376.0	11.3202372339	0.410371510071	0.0781957907909	777.489594804	634.906409872	1872.92459957	460.528594892	2.83973416945	0.0516315303536
723.719991728	582.74552048	1682.46551221	376.0	3.06920174561	0.343423806639	0.0654389875455	797.171145126	528.253637229	1734.10377308	408.678990724	1.1067305579	0.02012237378
723.719991728	582.74552048	1682.46551221	376.0	1.96406621578	0.0384729655873	0.00733097667441	686.709462259	678.594561151	1715.51024893	350.206225516	1.88004185282	0.0341825791422
723.719991728	582.74552048	1682.46551221	376.0	-1.21869265549	0.076164244956	0.0145130039931	715.209564418	581.071361685	1661.96142858	365.680502477	0.801533198175	0.0145733308759
723.719991728	582.74552048	1682.46551221	376.0	-9.51167485371	-0.0625233384081	-0.0119137458857	689.894343726	506.440911535	1522.43486316	326.099607899	-0.822739807171	-0.0149589055849
723.719991728	582.74552048	1682.46551221	376.0	-10.6425551134	-0.395897006509	-0.075437691789	593.499977282	601.815253619	1503.40819281	308.092961906	-0.410891945381	-0.00747076264329
723.719991728	582.74552048	1682.46551221	376.0	15.3787427769	0.927481813033	0.176730528398	800.373359336	694.145424758	1941.20755564	446.688771546	4.07985461226	0.0741791747683
723.719991728	582.74552048	1682.46551221	376.0	-1.92646859159	0.120219752136	0.0229077271601	745.39625085	455.429912616	1650.05334255	449.227179085	-0.460536259723	-0.00837338654041
723.719991728	582.74552048	1682.46551221	376.0	-0.311898084054	-0.099945298636	-0.0190444547706	659.233678553	646.531598958	1677.21793451	371.452657	1.22057234823	0.0221922245134
723.719991728	582.74552048	1682.46551221	376.0	-0.465735549394	-0.390463013471	-0.0744022510425	581.188010837	708.198409625	1674.62967221	385.24325175	1.3833059422	0.0251510171308
723.719991728	582.74552048	1682.46551221	376.0	-11.3944705774	-0.365897946797	-0.0697214075452	610.914910145	500.486515408	1490.75747444	379.356048892	-1.23267288689	-0.0224122343071
723.719991728	582.74552048	1682.46551221	376.0	-3.12859520428	0.157315509652	0.029976278516	738.673556299	572.371109756	1629.82797688	318.783310825	0.664332971327	0.0120787812969
723.719991728	582.74552048	1682.46551221	376.0	6.04905121101	0.225524475521	0.0429734137806	720.684078116	698.196845164	1784.23871265	365.357789368	2.65185500701	0.048215545582
723.719991728	582.74552048	1682.46551221	376.0	4.27819640044	0.179439219564	0.0341919244597	740.535195858	584.083315724	1754.44469119	429.826179607	1.43100207034	0.0260182194608
723.719991728	582.74552048	1682.46551221	376.0	5.79620646457	1.29008792985	0.245824681754	859.995284476	624.383157917	1779.98468699	295.606244598	3.28788786419	0.0597797793489
723.719991728	582.74552048	1682.46551221	376.0	-10.4623549196	0.0656422219622	0.0125080453434	732.067607148	462.725784608	1506.43999892	311.646607165	-1.19205501485	-0.0216737275428
723.719991728	582.74552048	1682.46551221	376.0	-3.37100702852	-0.157303792985	-0.0299740459193	647.299974073	634.201930629	1625.74948154	344.247576837	0.772184832075	0.0140397242195
723.719991728	582.74552048	1682.46551221	376.0	17.9029141145	1.42916339576	0.272325342179	897.401508885	624.87176377	1983.67586787	461.40259521	4.55461350813	0.0828111546932
723.719991728	582.74552048	1682.46551221	376.0	-8.76036830866	-0.548439536898	-0.104504484927	553.305795455	639.414159718	1535.07533667	342.355381499	-0.00347250467917	-6.31364487122e-05
723.719991728	582.74552048	1682.46551221	376.0	-4.02264236285	-0.0873865777823	-0.0166514058274	684.132316358	473.578880414	1614.78594177	457.074745002	-0.69058373146	-0.0125560678447
723.719991728	582.74552048	1682.46551221	376.0	5.23208736589	0.482914179634	0.0920187080095	843.413834394	494.827504246	1770.49357771	432.252239067	1.22443224168	0.0222624043943
723.719991728	582.74552048	1682.46551221	376.0	-3.65171517495	-0.0285966767736	-0.00544906188522	675.300905709	657.115493835	1621.02666379	288.610264241	1.04923521088	0.0190770038341
723.719991728	582.74552048	1682.46551221	376.0	0.89477903397	-0.333947997262	-0.0636333836245	598.461604629	664.849922503	1697.51986086	434.208333734	1.18371908558	0.0215221651924
723.719991728	582.74552048	1682.46551221	376.0	-5.03274680435	-0.509132298259	-0.0970145385402	553.605983962	724.463899778	1597.79128291	319.721399168	0.971804078256	0.0176691650592
723.719991728	582.74552048	1682.46551221	376.0	14.7761593776	1.47241116094	0.280566151094	895.093769787	691.097278679	1931.06929776	344.878249299	4.6454308549	0.0844623791801
723.719991728	582.74552048	1682.46551221	376.0	5.56615839175	0.285931784422	0.0544839528242	721.257531863	720.744098393	1776.1142075	334.112577248	2.81718603184	0.0512215642152
723.719991728	582.74552048	1682.46551221	376.0	16.67167117	1.29385052769	0.246541640186	850.720476568	697.61060969	1962.96062995	414.629543695	4.61159068335	0.0838471033336
723.719991728	582.74552048	1682.46551221	376.0	10.7268616676	1.27504956137	0.242959138981	871.496550941	608.554558194	1862.94126031	382.890151173	3.6904766302	0.0670995750946
723.719991728	582.74552048	1682.46551221	376.0	-15.0640624285	-0.467361092031	-0.089055086134	590.691161764	462.489359933	1429.01785711	375.837335414	-1.88779690463	-0.0343235800842
723.719991728	582.74552048	1682.46551221	376.0	12.8895846311	1.21928372008	0.23233302593	883.619038531	573.962410763	1899.32832829	441.746878999	3.57645104601	0.0650263826547
723.719991728	582.74552048	1682.46551221	376.0	-5.87276662034	0.00366410855095	0.000698191415959	701.868375852	547.515186796	1583.65823921	334.27467656	-0.0367417721628	-0.000668032221141
723.719991728	582.74552048	1682.46551221	376.0	-5.21798030391	0.337217414226	0.06425636704	810.663170573	467.073847212	1594.67479316	316.937775376	-0.253378844095	-0.00460688807446
723.719991728	582.74552048	1682.46551221	376.0	6.34758531211	0.420678829944	0.0801598380228	800.916793106	578.561358127	1789.26144594	409.78329471	2.03030366833	0.0369146121515
723.719991728	582.74552048	1682.46551221	376.0	-4.15731724021	-0.368581953056	-0.0702328416645	588.121175399	701.222728967	1612.52008341	323.176179042	1.0054011602	0.0182800210945
723.719991728	582.74552048	1682.46551221	376.0	13.8935064026	0.689255349563	0.131336766304	772.346520418	710.859633301	1916.21896587	433.012812149	3.84649116942	0.0699362030803
723.719991728	582.74552048	1682.46551221	376.0	4.10777198606	-0.13577601829	-0.0258719547046	648.283928784	648.735265777	1751.57735919	454.558164632	1.50894159244	0.0274353016806
723.719991728	582.74552048	1682.46551221	376.0	1.05525677215	-0.36938334359	-0.0703855456536	586.332487816	701.138003901	1700.21984346	412.749351748	1.46679939294	0.0266690798716
723.719991728	582.74552048	1682.46551221	376.0	-6.37897384869	0.264753720368	0.0504484985456	786.577933183	482.235852321	1575.14147717	306.327691668	-0.348163770056	-0.00633025036465
723.719991728	582.74552048	1682.46551221	376.0	5.83672198547	0.4364906508	0.0831727612042	775.25164287	646.109920359	1780.66634666	359.304783428	2.57057424474	0.0467377135408
723.719991728	582.74552048	1682.46551221	376.0	5.56914062295	1.17291338034	0.223497214242	833.444118917	650.140516707	1776.16438252	292.579746892	3.23604824362	0.0588372407931
723.719991728	582.74552048	1682.46551221	376.0	16.3711024215	1.35458042004	0.258113647112	862.125678813	709.150377101	1957.90366442	386.627608503	4.70773268492	0.0855951397257
723.719991728	582.74552048	1682.46551221	376.0	21.6842811026	1.47864772756	0.281754521257	902.308177311	688.312597289	2047.29606333	456.67528873	5.18561242159	0.0942838622107
723.719991728	582.74552048	1682.46551221	376.0	-1.18651314141	0.343091246508	0.0653756186181	785.811789964	568.912006354	1662.50283781	307.779041487	1.1368895808	0.0206707196508
723.719991728	582.74552048	1682.46551221	376.0	4.96796793663	0.761113755973	0.145029298013	853.06852221	563.36867629	1766.0498594	349.6126609	2.36555414106	0.0430100752919
723.719991728	582.74552048	1682.46551221	376.0	1.42540383814	0.25090737609	0.0478100945294	770.421536285	535.686929003	1706.44744019	400.338974906	0.869504689024	0.0158091761641
723.719991728	582.74552048	1682.46551221	376.0	-1.81160980884	-0.151629451985	-0.0288928071617	656.58539712	559.872647113	1651.98580196	435.527757725	0.231675254287	0.00421227735067
723.719991728	582.74552048	1682.46551221	376.0	-10.8600200064	-0.499713969238	-0.0952198874309	571.94704412	564.677044845	1499.74942098	363.125332015	-0.741310968056	-0.0134783812374
723.719991728	582.74552048	1682.46551221	376.0	-10.9898916506	-0.414657261636	-0.0790124355252	590.782646479	583.555917261	1497.56437536	323.225811617	-0.582651556029	-0.0105936646551
723.719991728	582.74552048	1682.46551221	376.0	17.4427102896	1.23937974677	0.236162299308	835.824364172	716.820423401	1975.93309723	423.288309652	4.67725239158	0.0850409525741
723.719991728	582.74552048	1682.46551221	376.0	-3.23009420874	-0.138467151815	-0.0263847469159	664.782943505	520.915451808	1628.12029113	442.421895821	-0.2303534708	-0.00418824492363
723.719991728	582.74552048	1682.46551221	376.0	-10.6896454201	-0.246191496029	-0.0469114893348	639.688011133	517.159346956	1502.61591464	345.768556548	-0.972584582783	-0.0176833560506
723.719991728	582.74552048	1682.46551221	376.0	-7.73204039673	-0.120274669128	-0.0229181915259	672.127559967	517.119126104	1552.37659914	363.129913072	-0.600417596394	-0.0109166835708
723.719991728	582.74552048	1682.46551221	376.0	-12.892380355	-0.599725554597	-0.114276973056	556.925363211	449.752893108	1465.55565903	458.877402713	-2.53753224231	-0.0461369498603
723.719991728	582.74552048	1682.46551221	376.0	2.51912541534	0.585979854712	0.111657746706	874.838453723	479.042437707	1724.84892853	370.9680371	1.12596465882	0.0204720847058
723.719991728	582.74552048	1682.46551221	376.0	5.59147968315	0.069289356275	0.013203002339	702.547402167	631.903886804	1776.5402295	442.088940528	1.78763549168	0.0325024634852
723.719991728	582.74552048	1682.46551221	376.0	-4.74433719154	-0.256638839492	-0.0489022178911	621.354005323	646.652750474	1602.64367518	334.63691938	0.641228975882	0.0116587086524
723.719991728	582.74552048	1682.46551221	376.0	-1.03136342382	0.229572815883	0.0437448200996	774.421939965	482.113257999	1665.1131783	408.577980332	0.0729666012864	0.00132666547794
723.719991728	582.74552048	1682.46551221	376.0	-4.01253252433	0.126769105971	0.0241556985464	747.559885865	462.279992912	1614.95603632	405.116157544	-0.525410481074	-0.00955291783771
723.719991728	582.74552048	1682.46551221	376.0	-4.14485507968	0.0392141187334	0.00747220250255	722.916588553	451.111983578	1612.72975496	438.70118283	-0.76700827507	-0.0139456050013
723.719991728	582.74552048	1682.46551221	376.0	-0.719818622845	-0.544457564197	-0.103745724885	544.810460337	718.579907072	1670.35481213	406.964444719	1.30158568673	0.0236651943041
723.719991728	582.74552048	1682.46551221	376.0	-1.42269162179	0.643511978784	0.122620422787	891.852675125	463.414230937	1658.52921633	303.262310264	0.741130964248	0.0134751084409
723.719991728	582.74552048	1682.46551221	376.0	6.58378532753	-0.066244214164	-0.0126227542233	663.238416963	660.862765605	1793.23542974	469.134247174	1.88934128938	0.0343516598069
723.719991728	582.74552048	1682.46551221	376.0	-14.454753433	-0.362275745503	-0.0690312015058	611.536549139	514.989120642	1439.26927082	312.743601043	-1.44192891162	-0.0262168893021
723.719991728	582.74552048	1682.46551221	376.0	-9.2271672655	-0.187795797676	-0.0357842602279	661.044957153	454.438470383	1527.22160521	411.738177676	-1.33343803645	-0.0242443279355
723.719991728	582.74552048	1682.46551221	376.0	2.44430678639	0.327673639981	0.0624378124965	758.095331904	641.308920109	1723.5901309	324.185878888	2.0633029086	0.0375145983382
723.719991728	582.74552048	1682.46551221	376.0	7.55781491955	0.745143591131	0.141986202578	786.097650713	680.96475907	1809.62314171	342.560731923	3.23078815743	0.0587416028623
723.719991728	582.74552048	1682.46551221	376.0	20.3132977982	1.38402231653	0.263723764583	875.749863294	685.512201443	2024.22974205	462.967677317	4.93676849764	0.0897594272297
723.719991728	582.74552048	1682.46551221	376.0	-11.4551060252	-0.571198347348	-0.108841148504	557.351474805	540.20733557	1489.73730395	392.178493571	-1.01318774056	-0.018421595283
723.719991728	582.74552048	1682.46551221	376.0	-6.32286815325	-0.0322874647986	-0.00615233704242	701.157699488	470.23414219	1576.08543615	404.693594469	-0.822838698053	-0.014960703601
723.719991728	582.74552048	1682.46551221	376.0	6.07592862386	1.0323706603	0.196716970332	868.271085604	566.740212115	1784.69091585	349.679618132	2.77099769331	0.0503817762419
723.719991728	582.74552048	1682.46551221	376.0	-4.28058028681	0.154538498671	0.0294471224602	749.824341993	506.463364865	1610.44622516	354.158518302	-0.0685984557847	-0.00124724465063
723.719991728	582.74552048	1682.46551221	376.0	3.82284028912	0.427409633753	0.0814423844804	805.47360572	569.308059668	1746.78348166	372.001816271	1.76642718851	0.032116857973
723.719991728	582.74552048	1682.46551221	376.0	7.41403649336	0.453419447766	0.0863985228213	802.431353597	591.647181181	1807.20411927	413.125584493	2.29325690722	0.0416955801312
723.719991728	582.74552048	1682.46551221	376.0	2.61039815462	-0.114363240569	-0.021791776023	654.805552568	644.965730245	1726.38456089	426.613278077	1.40828809531	0.0256052380966
723.719991728	582.74552048	1682.46551221	376.0	-3.79449554815	-0.277152722528	-0.0528111132865	625.396244579	551.357857119	1618.62443325	441.87033155	-0.126965586078	-0.00230846520142
723.719991728	582.74552048	1682.46551221	376.0	-1.37221397805	-0.0175577756311	-0.00334561273458	683.442177782	626.079592312	1659.37848527	349.856715179	1.06006883296	0.019273978781
723.719991728	582.74552048	1682.46551221	376.0	0.266387061065	0.348914474357	0.0664852275833	764.275792355	630.743459786	1686.94738264	291.928130499	1.78313797266	0.0324206904119
723.719991728	582.74552048	1682.46551221	376.0	3.40055308117	1.14221713598	0.217648082313	866.755369277	573.558643843	1739.67864502	299.364631903	2.62710091599	0.0477654711999
723.719991728	582.74552048	1682.46551221	376.0	-5.63415518392	0.165501428547	0.0315360953786	758.502630193	472.60074475	1587.67279433	356.56941939	-0.504245237924	-0.00916809523498
723.719991728	582.74552048	1682.46551221	376.0	7.79191665793	1.07903083684	0.205608010069	824.90466217	655.508220414	1813.56182272	333.148940134	3.41737333876	0.0621340607047
723.719991728	582.74552048	1682.46551221	376.0	-9.32815354445	-0.493818141151	-0.094096444579	570.421568119	591.647918558	1525.5225459	363.45305922	-0.386813482701	-0.00703297241274
723.719991728	582.74552048	1682.46551221	376.0	-5.8214996451	0.0866743671452	0.0165156949591	729.763297118	513.722621533	1584.52078839	341.034869735	-0.237751813626	-0.00432276024774
723.719991728	582.74552048	1682.46551221	376.0	-1.01608098818	-0.0131289028695	-0.00250169643093	687.915240744	603.884880905	1665.37030001	373.570178357	0.898570292915	0.0163376416894
723.719991728	582.74552048	1682.46551221	376.0	-6.5439572731	-0.239211729533	-0.045581503341	631.338149753	600.828265221	1572.36568795	340.19927298	0.116460433209	0.00211746242199
723.719991728	582.74552048	1682.46551221	376.0	-13.4391697901	-0.434858069274	-0.0828616747854	591.274861879	534.823917657	1456.35611536	330.257335827	-1.20262654663	-0.0218659372114
723.719991728	582.74552048	1682.46551221	376.0	-2.05424591972	0.638103025498	0.121589753334	893.303112513	457.308925112	1647.90353307	297.291495448	0.602250541863	0.0109500098521
723.719991728	582.74552048	1682.46551221	376.0	2.3163777911	0.276250157838	0.0526391306856	773.013146349	554.973014137	1721.43776968	393.45160919	1.18898768924	0.0216179579861
723.719991728	582.74552048	1682.46551221	376.0	4.58192717597	0.261431649591	0.0498154820105	742.279606701	653.214623773	1759.55485674	364.060626264	2.25054405357	0.0409189827922
723.719991728	582.74552048	1682.46551221	376.0	-8.08728679567	-0.400070039692	-0.076232858173	602.383440412	484.727394908	1546.399701	459.288865677	-1.13438225588	-0.0206251319251
723.719991728	582.74552048	1682.46551221	376.0	-3.24682821575	-0.248991440987	-0.0474450154319	612.673815303	723.033509461	1627.83874724	292.131422474	1.32896169798	0.0241629399632
723.719991728	582.74552048	1682.46551221	376.0	16.4344620873	0.794403414138	0.151372601779	779.864866944	714.905378298	1958.96966894	464.1994237	4.12641687261	0.0750257613202
723.719991728	582.74552048	1682.46551221	376.0	7.23989906941	0.247382578063	0.0471384485638	738.772772259	655.985244248	1804.27431717	409.516300662	2.45620620438	0.044658294625
723.719991728	582.74552048	1682.46551221	376.0	-0.0133282375129	0.185714721802	0.0353877137579	732.481670052	628.633413047	1682.24126921	321.12618611	1.50770668181	0.0274128487601
723.719991728	582.74552048	1682.46551221	376.0	11.0424906097	1.39599729364	0.266005581868	887.763143476	616.622949886	1868.25160841	363.865515043	3.93917284401	0.0716213244365
723.719991728	582.74552048	1682.46551221	376.0	-10.8894202709	-0.427344432646	-0.081429960489	583.937949845	622.889345768	1499.25477167	292.427476058	-0.315145458164	-0.00572991742116
723.719991728	582.74552048	1682.46551221	376.0	4.96102241904	1.01783872689	0.193947928142	873.165729114	555.166876004	1765.93300346	337.600398344	2.58427045021	0.0469867354584
723.719991728	582.74552048	1682.46551221	376.0	-6.89401720158	-0.0434629889674	-0.0082818195441	681.772944067	600.774020599	1566.47605039	283.92908572	0.232304282434	0.00422371422607
723.719991728	582.74552048	1682.46551221	376.0	-14.4718361414	-0.168928107484	-0.0321890448711	667.046094891	466.10164689	1438.98186015	305.834118365	-1.74477139489	-0.0317231162707
723.719991728	582.74552048	1682.46551221	376.0	-0.496779317714	0.489586367143	0.0932900852025	830.315248335	534.320849344	1674.10737152	309.471273837	1.171108273	0.0212928776909
723.719991728	582.74552048	1682.46551221	376.0	-6.27260011707	-0.275085529738	-0.0524172122215	632.733741432	492.121858831	1576.93117852	452.075578257	-0.849963460584	-0.0154538811015
723.719991728	582.74552048	1682.46551221	376.0	3.25240110584	-0.055525670984	-0.0105803488918	674.553530803	607.809965439	1737.18603913	454.822542891	1.17791532479	0.0214166422689
723.719991728	582.74552048	1682.46551221	376.0	18.5025214419	1.28496765271	0.24484901919	857.810342264	666.472030604	1993.76405436	469.481681489	4.57288378091	0.0831433414711
723.719991728	582.74552048	1682.46551221	376.0	11.6530057785	0.987816512185	0.188227231743	816.523421714	665.490364157	1878.52331557	396.509529696	3.72572669071	0.0677404852857
723.719991728	582.74552048	1682.46551221	376.0	10.8941773933	1.26638447087	0.241308016552	849.793983673	662.511295216	1865.75628969	353.4510108	3.95027100751	0.0718231092275
723.719991728	582.74552048	1682.46551221	376.0	14.1757372494	1.44862325991	0.276033395562	899.40548043	625.17657114	1920.96740253	396.385350961	4.32895750501	0.0787083182729
723.719991728	582.74552048	1682.46551221	376.0	-6.72187143673	-0.279316280759	-0.053223376669	632.441806146	485.96507626	1569.37234351	450.965461105	-0.940754397088	-0.0171046254016
723.719991728	582.74552048	1682.46551221	376.0	-3.26705013442	-0.0744322047102	-0.0141829658366	672.149750444	606.760941792	1627.49852043	348.587828194	0.644005230985	0.0117091860179
723.719991728	582.74552048	1682.46551221	376.0	-15.0710474726	-0.2092440837	-0.0398712049733	653.771517331	490.321222902	1428.90033615	284.807595921	-1.66771384127	-0.0303220698412
723.719991728	582.74552048	1682.46551221	376.0	10.5470342016	0.484942775882	0.0924052545507	786.247013942	641.170721401	1859.91572521	432.497989868	2.9672829389	0.0539505988891
723.719991728	582.74552048	1682.46551221	376.0	-10.0985041076	-0.485205617224	-0.092455338648	567.252903138	652.260053691	1512.56166335	293.048706519	-0.0509350552226	-0.000926091913139
723.719991728	582.74552048	1682.46551221	376.0	-6.29650542166	-0.193442788974	-0.0368602875332	641.182117277	616.144897041	1576.52898001	319.201965697	0.296637980281	0.00539341782329
723.719991728	582.74552048	1682.46551221	376.0	-3.756933155	-0.469670819949	-0.089495201972	565.897657183	685.886248865	1619.25640756	367.47250151	0.863424302758	0.0156986236865
723.719991728	582.74552048	1682.46551221	376.0	-9.34258427351	-0.602376404405	-0.114782089254	542.870128709	617.866423277	1525.27975386	364.543201871	-0.242207667811	-0.00440377577839
723.719991728	582.74552048	1682.46551221	376.0	11.8597652918	1.27171016226	0.242322820552	837.586644394	713.277482464	1882.00197307	331.137846213	4.22129564771	0.0767508299584
723.719991728	582.74552048	1682.46551221	376.0	18.3438490474	1.41108130851	0.268879822506	881.585228908	685.741464391	1991.09444604	423.767752744	4.84790372779	0.0881437041417
723.719991728	582.74552048	1682.46551221	376.0	-14.7066435505	-0.503381553783	-0.0959187411935	581.697387514	462.227618991	1435.03130647	391.106299962	-1.86399604786	-0.0338908372339
723.719991728	582.74552048	1682.46551221	376.0	-6.87835570562	0.0845297715636	0.0161070448864	726.127293225	536.072365758	1566.73954965	304.539890672	-0.154862794008	-0.00281568716378
723.719991728	582.74552048	1682.46551221	376.0	4.38834038202	0.154957143713	0.0295268947624	722.785179865	638.615305631	1756.29782569	394.897340197	1.92796459275	0.0350539016863
723.719991728	582.74552048	1682.46551221	376.0	-4.34049261779	-0.227905764647	-0.0434271655196	639.667510676	538.557854943	1609.43822085	431.212855234	-0.235107241178	-0.00427467711233
723.719991728	582.74552048	1682.46551221	376.0	-16.1340277187	-0.191458844433	-0.0364822493202	663.91024526	444.888498281	1411.01606011	302.217316569	-2.09608776844	-0.038110686699
723.719991728	582.74552048	1682.46551221	376.0	-5.56084403174	-0.00492486265076	-0.000938426572172	708.946419687	467.415442369	1588.90622919	412.54436713	-0.76116827975	-0.0138394232682
723.719991728	582.74552048	1682.46551221	376.0	8.19635913855	0.454451018112	0.0865950872926	817.4838393	552.122412879	1820.36642797	450.760175791	1.96242763074	0.0356805023771
723.719991728	582.74552048	1682.46551221	376.0	-0.579691166705	0.366309800142	0.0697998856978	802.445821721	533.313131054	1672.71240825	336.953455476	0.912228477175	0.0165859723123
723.719991728	582.74552048	1682.46551221	376.0	8.86688353405	0.0950671611575	0.018114931623	686.977820931	727.417089724	1831.64776968	417.25285902	2.88767983498	0.0525032697269
723.719991728	582.74552048	1682.46551221	376.0	-0.461973550016	0.12771880146	0.0243366618635	727.173638028	589.438928068	1674.69296655	358.080400457	1.02881482239	0.0187057240435
723.719991728	582.74552048	1682.46551221	376.0	-9.4365190543	-0.311736434136	-0.0594009973582	615.490116149	585.938940472	1523.69933357	322.270276945	-0.348771342856	-0.00634129714284
723.719991728	582.74552048	1682.46551221	376.0	-6.36567437168	-0.533396100787	-0.101637976522	563.832993772	544.643103583	1575.36523628	466.88913893	-0.580472451315	-0.0105540445694
723.719991728	582.74552048	1682.46551221	376.0	-2.13625910504	-0.171483836962	-0.0326760360065	632.294007314	710.655406156	1646.52368951	303.574276045	1.44657577566	0.0263013777393
723.719991728	582.74552048	1682.46551221	376.0	7.15860657321	0.0565053522852	0.010767025969	695.806148795	648.388023894	1802.90659896	458.712426268	2.02219988249	0.0367672705908
723.719991728	582.74552048	1682.46551221	376.0	-4.03498340329	-0.312408106368	-0.0595289836829	597.809565783	726.775353302	1614.57830802	289.993388939	1.2118321381	0.0220333116017
723.719991728	582.74552048	1682.46551221	376.0	12.6502952425	0.72479520037	0.138108841534	785.376671738	689.091610266	1895.30236686	420.834084852	3.68123475006	0.0669315409102
723.719991728	582.74552048	1682.46551221	376.0	17.128625554	1.37877106058	0.262723144166	873.759024676	679.276112171	1970.64872987	417.613593021	4.68630704725	0.0852055826772
723.719991728	582.74552048	1682.46551221	376.0	-8.94054283893	-0.622240161223	-0.118567103892	544.736916089	519.536731468	1532.04396234	467.770314782	-1.53680937914	-0.0279419887116
723.719991728	582.74552048	1682.46551221	376.0	-8.18619005905	-0.0902309743694	-0.0171934021283	688.265225152	446.279804419	1544.7356877	410.190658129	-1.24698048408	-0.0226723724379
723.719991728	582.74552048	1682.46551221	376.0	7.55418440786	1.3959985822	0.266005827402	895.132411493	583.951728214	1809.5620596	330.477919891	3.44820216211	0.0626945847656
723.719991728	582.74552048	1682.46551221	376.0	1.94956360933	-0.0533532924172	-0.0101664048051	666.042616116	672.907132214	1715.26624757	376.316499243	1.69936646747	0.0308975721359
723.719991728	582.74552048	1682.46551221	376.0	-8.82336725805	-0.439399388114	-0.0837270175523	591.718513922	498.100362966	1534.01540108	444.196524188	-1.09160149074	-0.0198472998316
723.719991728	582.74552048	1682.46551221	376.0	14.928523008	0.525047941812	0.10004724501	755.167258414	718.439961673	1933.6327633	460.025543213	3.79689564295	0.0690344662354
723.719991728	582.74552048	1682.46551221	376.0	9.00824451753	1.01565432147	0.193531692354	880.961740284	549.647960143	1834.02611947	403.416419043	2.90804655601	0.0528735737457
723.719991728	582.74552048	1682.46551221	376.0	11.4775620245	0.170509858976	0.0324904456891	710.698174323	695.657960221	1875.57153491	469.215400368	2.926463687	0.0532084306727
723.719991728	582.74552048	1682.46551221	376.0	-3.66478577022	0.0390665421045	0.0074440819559	702.008821715	604.167633244	1620.80675553	314.630300568	0.720252287764	0.0130954961412
723.719991728	582.74552048	1682.46551221	376.0	-2.76864616111	0.288878420413	0.0550454307189	772.80834295	568.522608764	1635.88399539	294.553043678	0.870288625134	0.0158234295479
723.719991728	582.74552048	1682.46551221	376.0	-6.54727912748	-0.0641982282957	-0.0122328941112	683.333033216	548.99006443	1572.3097989	339.986701255	-0.161248633084	-0.00293179332881
723.719991728	582.74552048	1682.46551221	376.0	-7.33495284753	0.0155984460094	0.00297226486459	717.003477398	455.995940688	1559.05746021	386.058042125	-0.987491006625	-0.0179543819386
723.719991728	582.74552048	1682.46551221	376.0	3.56203706653	0.325263443977	0.061978552587	790.203132623	536.220386847	1742.39555738	415.972037915	1.18598217939	0.0215633123526
723.719991728	582.74552048	1682.46551221	376.0	-3.86241127119	-0.0465166148354	-0.00886368422931	697.79509666	452.642633799	1617.48177463	467.044044171	-0.841277661037	-0.0152959574734
723.719991728	582.74552048	1682.46551221	376.0	-0.471451662419	-0.204738366653	-0.0390126460848	639.631507134	582.83426836	1674.53350058	452.067725087	0.478427686361	0.00869868520657
723.719991728	582.74552048	1682.46551221	376.0	-12.0986514739	-0.479089147916	-0.0912898528803	577.738330206	560.112221928	1478.90987372	341.059321585	-0.891244352742	-0.0162044427771
723.719991728	582.74552048	1682.46551221	376.0	-5.36405822061	0.336276612409	0.064077098401	804.3429949	494.415480077	1592.21708259	293.458607614	-0.0123583196024	-0.000224696720044
723.719991728	582.74552048	1682.46551221	376.0	-15.5183051857	-0.254238143982	-0.0484447682893	645.495143453	458.674769692	1421.37537938	317.205466235	-1.93326223082	-0.0351502223785
723.719991728	582.74552048	1682.46551221	376.0	-19.128007656	-0.636677885278	-0.121318194603	543.011128391	523.555016768	1360.64338022	294.077235063	-3.14916940689	-0.0572576255798
723.719991728	582.74552048	1682.46551221	376.0	5.84332568373	0.181675938646	0.034618128553	734.505197166	614.006793908	1780.7774516	432.265460529	1.84433370788	0.0335333401432
723.719991728	582.74552048	1682.46551221	376.0	-11.0948367723	-0.17239385167	-0.0328494381993	662.645743982	486.383053973	1495.79870988	346.769911923	-1.21814172811	-0.0221480314202
723.719991728	582.74552048	1682.46551221	376.0	12.3331146068	0.83267320894	0.158664864508	796.306561622	682.782167574	1889.96591205	410.877182852	3.72169883541	0.067667251553
723.719991728	582.74552048	1682.46551221	376.0	-16.1102016957	-0.599804935979	-0.114292099081	557.44116725	460.011529351	1411.41692473	393.964228129	-2.70807206551	-0.0492376739184
723.719991728	582.74552048	1682.46551221	376.0	1.83867068258	-0.359450673763	-0.0684928875312	588.417234018	700.929051851	1713.40051233	424.054226457	1.53241240443	0.0278620437169
723.719991728	582.74552048	1682.46551221	376.0	-4.66899628944	0.216788993434	0.0413088783219	766.983886773	511.524388855	1603.91125987	325.402984244	0.0366129828236	0.000665690596792
723.719991728	582.74552048	1682.46551221	376.0	5.29030462036	-0.233841559893	-0.0445582240651	617.374700719	699.489451078	1771.47306294	454.608911139	1.90905472828	0.0347100859687
723.719991728	582.74552048	1682.46551221	376.0	-12.7563851954	-0.036738943804	-0.00700056093827	706.274548031	438.310425312	1467.84373069	323.258757349	-1.70362343406	-0.0309749715284
723.719991728	582.74552048	1682.46551221	376.0	3.16198289501	0.365510552144	0.0696475899664	772.291839968	623.481026502	1735.66478392	339.891917449	2.05761717217	0.0374112213122
723.719991728	582.74552048	1682.46551221	376.0	0.51651278355	0.708354389187	0.134976065013	862.775944799	531.681407504	1691.15566166	296.698309354	1.62572756717	0.0295586830395
723.719991728	582.74552048	1682.46551221	376.0	-3.92613488098	0.263053154792	0.050124457849	774.575571844	536.081439552	1616.40964687	305.752635477	0.414234614782	0.00753153845058
723.719991728	582.74552048	1682.46551221	376.0	3.38407357369	0.585856122025	0.111634169593	888.023169628	442.081851454	1739.40138299	409.296361911	0.778003482095	0.0141455178563
723.719991728	582.74552048	1682.46551221	376.0	-0.191433711401	0.409533936074	0.0780361920873	834.576246629	450.179610926	1679.24470603	394.48884848	0.159725994956	0.0029041089992
723.719991728	582.74552048	1682.46551221	376.0	5.96803523758	0.50377378959	0.095993481248	806.701545252	599.7638631	1782.87564684	376.410238485	2.3440525284	0.0426191368799
723.719991728	582.74552048	1682.46551221	376.0	3.96821081014	0.300157166644	0.0571945820587	780.806135347	546.946829102	1749.22929054	421.476326092	1.27294075551	0.0231443773729
723.719991728	582.74552048	1682.46551221	376.0	9.56847344839	1.21643319522	0.231789861895	885.046407351	566.136061731	1843.45177802	392.26930894	3.27944390771	0.0596262528674
723.719991728	582.74552048	1682.46551221	376.0	12.8923644351	1.27986956756	0.243877585283	846.014114228	691.165058643	1899.37509754	362.195924666	4.2602520275	0.0774591277728
723.719991728	582.74552048	1682.46551221	376.0	5.86278732532	-0.0266214385193	-0.00507268264469	671.180962096	674.518463255	1781.10488701	435.405461659	2.04151840124	0.0371185163862
723.719991728	582.74552048	1682.46551221	376.0	6.9990877741	0.443048512632	0.084422353779	827.669836688	510.572302341	1800.22275018	461.980611148	1.40554439924	0.0255553527135
723.719991728	582.74552048	1682.46551221	376.0	9.45398135035	1.46242041104	0.278662425883	890.880958992	654.954255649	1841.52548796	295.690273317	3.99495549775	0.0726355545046
723.719991728	582.74552048	1682.46551221	376.0	7.93899313167	0.179782588988	0.0342573530846	719.457917669	672.80524578	1816.03633366	423.773170216	2.52818859662	0.045967065393
723.719991728	582.74552048	1682.46551221	376.0	16.0906933809	1.36296395869	0.259711120178	875.490119473	652.02812083	1953.18587902	425.667638714	4.46192990908	0.0811259983469
723.719991728	582.74552048	1682.46551221	376.0	1.35274986309	0.231789145812	0.0441671390649	735.923792425	651.292503545	1705.22506212	318.008766151	1.88848181483	0.0343360329968
723.719991728	582.74552048	1682.46551221	376.0	5.4345856496	0.365350808546	0.0696171510188	801.545320198	532.069264174	1773.90054149	440.285957122	1.35755640022	0.0246828436404
723.719991728	582.74552048	1682.46551221	376.0	-5.144927874	-0.410715421167	-0.0782613226309	586.002970939	623.415595813	1595.9038751	386.485308348	0.294088216556	0.00534705848283
723.719991728	582.74552048	1682.46551221	376.0	6.76631389909	0.350180101875	0.0667263913633	773.793323055	613.807599652	1796.30641001	408.705487302	2.24404382974	0.0408007969044
723.719991728	582.74552048	1682.46551221	376.0	-6.38866558248	-0.253598069689	-0.0483228029133	634.42884909	532.785250429	1574.97841709	407.764317573	-0.464146578438	-0.00843902869887
723.719991728	582.74552048	1682.46551221	376.0	-8.41605211582	-0.290647207144	-0.0553824708735	635.017919097	437.73680254	1540.86833787	468.113616233	-1.50108022194	-0.0272923676717
723.719991728	582.74552048	1682.46551221	376.0	-12.7025481075	-0.591090924073	-0.112631654739	556.774269294	496.723854383	1468.74952113	415.251397451	-1.46064188377	-0.0265571251594
723.719991728	582.74552048	1682.46551221	376.0	1.49943722999	-0.262680056482	-0.050053364421	615.194784433	669.617277428	1707.69302648	422.880964618	1.35375416605	0.0246137121099
723.719991728	582.74552048	1682.46551221	376.0	-0.866036759436	0.746808776348	0.142303501591	903.628988966	469.834951067	1667.89474241	294.430802375	1.07139466753	0.019479903046
723.719991728	582.74552048	1682.46551221	376.0	12.158886265	0.965172046871	0.183912356492	810.44454924	674.969823654	1887.03458028	401.620207391	3.79003149111	0.0689096634747
723.719991728	582.74552048	1682.46551221	376.0	12.6081010226	0.521622997599	0.099394626067	791.271887502	641.414636976	1894.59246366	461.905939178	3.15570579148	0.057376468936
723.719991728	582.74552048	1682.46551221	376.0	-0.68281014369	-0.0548683253067	-0.0104550924746	673.936913452	624.673077381	1670.97746703	372.367476193	1.05725307491	0.0192227831801
723.719991728	582.74552048	1682.46551221	376.0	9.55570742504	1.31131249228	0.249868996242	865.249162684	634.13114525	1843.23699408	343.856686148	3.75894630857	0.0683444783377
723.719991728	582.74552048	1682.46551221	376.0	7.34846254007	-0.00668241094023	-0.00127332525538	673.501567987	686.301473234	1806.10086012	446.297818901	2.27861107794	0.0414292923262
723.719991728	582.74552048	1682.46551221	376.0	-5.53107392981	-0.20493218696	-0.039049578308	650.036776311	500.530664219	1589.40710088	438.839660354	-0.655255638694	-0.0119137388853
723.719991728	582.74552048	1682.46551221	376.0	2.42632592579	0.355557554368	0.067751058378	799.65667342	532.24249292	1723.28760912	391.388442783	1.13073651202	0.020558845673
723.719991728	582.74552048	1682.46551221	376.0	8.97585919016	0.851338345436	0.162221483505	890.348235575	519.623852364	1833.48124751	423.509159568	2.510132682	0.0456387760364
723.719991728	582.74552048	1682.46551221	376.0	3.77534809804	0.662493242371	0.126237279415	859.672907347	535.863906195	1745.98444192	350.447628381	1.92042954017	0.0349169007303
723.719991728	582.74552048	1682.46551221	376.0	10.4694223372	0.597603905862	0.113872695477	778.605746352	680.288309183	1858.60993236	399.715876824	3.35219398395	0.0609489815264
723.719991728	582.74552048	1682.46551221	376.0	4.14869628564	0.77174552269	0.147055168195	845.293073544	575.316300884	1752.26589642	331.656521993	2.37133049439	0.0431150998979
723.719991728	582.74552048	1682.46551221	376.0	7.622137772	0.389326309587	0.0741856535035	783.912137731	607.759890844	1810.70535151	419.03332294	2.3257324103	0.0422860438236
723.719991728	582.74552048	1682.46551221	376.0	4.38083777684	-0.0987056197771	-0.0188082354758	656.758478129	655.020362139	1756.17159695	444.392756681	1.64484088308	0.0299061978742
723.719991728	582.74552048	1682.46551221	376.0	4.54010024888	0.153511655348	0.0292514587172	732.813442607	587.975773022	1758.85113312	438.061917486	1.43648017671	0.0261178213947
723.719991728	582.74552048	1682.46551221	376.0	-6.93093271764	0.14536553714	0.027699225827	755.678256107	452.73538348	1565.85495956	357.441319972	-0.838182994596	-0.0152396908108
723.719991728	582.74552048	1682.46551221	376.0	-2.18354812129	-0.00314926772573	-0.000600089124568	704.852342856	494.036952056	1645.72806812	446.838773213	-0.257560223528	-0.00468291315505
723.719991728	582.74552048	1682.46551221	376.0	-7.74173541656	0.0463589727688	0.00883364572576	727.988801812	440.441131173	1552.21348378	383.783550792	-1.13421691792	-0.0206221257804
723.719991728	582.74552048	1682.46551221	376.0	-0.632413670424	-0.37763936748	-0.0719587209375	591.331522799	633.346924182	1671.82537031	447.146923328	0.746715038779	0.0135766370687
723.719991728	582.74552048	1682.46551221	376.0	9.38433549781	1.45888509077	0.277988774917	888.829994121	660.193463318	1840.35372051	291.33026307	3.99319241568	0.0726034984668
723.719991728	582.74552048	1682.46551221	376.0	-6.17347368997	-0.379870620622	-0.0723838835026	603.935487282	513.297576525	1578.59894647	461.365882662	-0.735788550545	-0.0133779736463
723.719991728	582.74552048	1682.46551221	376.0	-10.2564080182	-0.510514938209	-0.0972779988964	569.837146102	556.796075586	1509.90498451	383.271762823	-0.752418250322	-0.013680331824
723.719991728	582.74552048	1682.46551221	376.0	2.79577763211	0.510860604746	0.0973438652337	785.500887923	637.224874075	1729.50350667	306.777744669	2.30593321447	0.0419260584449
723.719991728	582.74552048	1682.46551221	376.0	-8.02067177724	-0.455833084822	-0.0868584384187	580.311671006	577.043830761	1547.52047571	390.164973941	-0.365519808919	-0.00664581470761
723.719991728	582.74552048	1682.46551221	376.0	-3.20432959195	-0.487714222908	-0.0929333504016	562.113637336	678.970448989	1628.55377193	387.469685601	0.843835945285	0.0153424717325
723.719991728	582.74552048	1682.46551221	376.0	17.4327824414	1.3142760031	0.250433689614	870.092968327	640.885928462	1975.7660646	464.787167815	4.41289638278	0.0802344796869
723.719991728	582.74552048	1682.46551221	376.0	7.5077390629	1.46934522503	0.279981940745	897.780559762	618.772657914	1808.78063269	292.227415012	3.68336899842	0.0669703454258
723.719991728	582.74552048	1682.46551221	376.0	7.88130980039	0.92550939778	0.176354687077	792.277440457	694.802031824	1815.06583151	327.986359229	3.45430898238	0.0628056178614
723.719991728	582.74552048	1682.46551221	376.0	-2.73457522433	0.286490672517	0.0545904482693	785.894367511	513.750129282	1636.45722715	336.81273036	0.36459592308	0.00662901678326
723.719991728	582.74552048	1682.46551221	376.0	-7.95366370258	-0.286246775249	-0.0545439739422	620.887733168	591.143851579	1548.64786346	336.616278708	-0.136282244084	-0.00247785898334
723.719991728	582.74552048	1682.46551221	376.0	2.70026573139	0.139100162755	0.0265053663786	725.360460351	609.934485271	1727.89655188	392.601606254	1.50087194236	0.0272885807702
723.719991728	582.74552048	1682.46551221	376.0	-15.138233092	-0.263409390279	-0.0501923380867	643.532904586	453.191500421	1427.76996128	331.04555627	-1.92830527673	-0.0350600959405
723.719991728	582.74552048	1682.46551221	376.0	12.1288184464	0.647864497772	0.123449789972	827.434378565	598.484178128	1886.52869961	460.610142914	2.99876873748	0.0545230679542
723.719991728	582.74552048	1682.46551221	376.0	5.22588555612	0.997288638332	0.190032133829	903.943288915	506.896708478	1770.3892344	359.549237005	2.30692735621	0.0419441337493
723.719991728	582.74552048	1682.46551221	376.0	6.55281169166	0.301192071052	0.0573917818316	751.412224623	650.359982081	1792.714309	390.942102297	2.4521993842	0.044585443349
723.719991728	582.74552048	1682.46551221	376.0	2.40199223684	-0.357095353015	-0.0680440840348	592.211992215	664.746918288	1722.8782032	465.919292695	1.25190752178	0.0227619549415
723.719991728	582.74552048	1682.46551221	376.0	2.39280052152	-0.490708329073	-0.09350387368	556.944406857	706.262132976	1722.72355576	459.517015926	1.46835430233	0.0266973509515
723.719991728	582.74552048	1682.46551221	376.0	2.14576067268	-0.303031142765	-0.0577422147037	604.778505097	672.155978778	1718.5671955	441.632711625	1.37005050096	0.0249100091084
723.719991728	582.74552048	1682.46551221	376.0	-11.3027223918	-0.157535645521	-0.0300182251374	667.907454898	475.576716834	1492.30110602	348.816934293	-1.31746540444	-0.0239539164443
723.719991728	582.74552048	1682.46551221	376.0	0.547646345569	-0.155644226409	-0.0296578175323	649.739322841	604.706924112	1691.6794731	437.233226148	0.823203061968	0.0149673283994
723.719991728	582.74552048	1682.46551221	376.0	9.41177696874	0.454678452519	0.0866384246416	809.847290612	573.111019974	1840.81541379	457.857103207	2.24913934664	0.0408934426661
723.719991728	582.74552048	1682.46551221	376.0	-5.74823619338	0.237008008962	0.0451615870735	771.047483581	520.3531202	1585.75342069	294.352816913	0.0292819742458	0.000532399531741
723.719991728	582.74552048	1682.46551221	376.0	-0.275113022781	-0.105772059133	-0.0201547368774	666.134486947	578.846467806	1677.83683048	432.855875727	0.58285475766	0.0105973592302
723.719991728	582.74552048	1682.46551221	376.0	-3.53906412164	0.268852860982	0.0512295847908	784.801307898	494.832519056	1622.92197891	343.288151952	0.0698616448681	0.00127021172488
723.719991728	582.74552048	1682.46551221	376.0	4.44782834993	1.20106373419	0.228861229838	854.026442488	609.047695811	1757.29869024	294.224551939	2.96938058909	0.0539887379834
723.719991728	582.74552048	1682.46551221	376.0	-0.967034137188	-0.159147730062	-0.0303254058808	637.598158778	695.556792759	1666.19549636	333.040544821	1.48054750757	0.0269190455921
723.719991728	582.74552048	1682.46551221	376.0	8.6741910202	0.673180386495	0.128273701695	789.459837782	668.162333982	1828.40578459	370.783612822	3.21295606745	0.0584173830445
723.719991728	582.74552048	1682.46551221	376.0	4.74029441174	0.122638711487	0.0233686569144	723.957643239	591.013836593	1762.21933086	447.247851031	1.41949975837	0.0258090865159
723.719991728	582.74552048	1682.46551221	376.0	-7.64349339435	-0.411061452366	-0.0783272584539	588.529221784	604.841583511	1553.86637192	360.495566626	-0.0782272273771	-0.00142231322504
723.719991728	582.74552048	1682.46551221	376.0	4.92814405643	0.720268089967	0.137246206167	826.09446181	602.614789692	1765.37983635	336.670584847	2.55444431603	0.0464444421096
723.719991728	582.74552048	1682.46551221	376.0	-8.74011700219	-0.277299375286	-0.0528390577908	623.110646476	593.981993581	1535.41605792	318.323417863	-0.194289284677	-0.00353253244868
723.719991728	582.74552048	1682.46551221	376.0	-8.89471753118	-0.19857910442	-0.0378390061775	651.747883406	514.98507298	1532.81495734	366.082000952	-0.787241658672	-0.0143134847031
723.719991728	582.74552048	1682.46551221	376.0	15.2287552488	1.10669916651	0.210880176546	836.06774232	653.044683007	1938.68406721	449.571641881	4.04765652674	0.0735937550317
723.719991728	582.74552048	1682.46551221	376.0	-5.74782385681	0.457009508216	0.0870826044618	849.130952506	451.758607239	1585.76035811	284.870798369	-0.253904694294	-0.00461644898716
723.719991728	582.74552048	1682.46551221	376.0	-13.9774624891	-0.452818972689	-0.0862841030277	585.449734403	552.00729872	1447.29952635	309.842493223	-1.15307343736	-0.0209649715884
723.719991728	582.74552048	1682.46551221	376.0	-19.849654267	-0.467469830668	-0.0890758061487	593.003504024	456.081426471	1348.50192487	299.416994379	-2.46113151728	-0.0447478457687
723.719991728	582.74552048	1682.46551221	376.0	1.66632890864	0.240705487299	0.0458661370616	770.460885179	519.409999029	1710.50092142	420.630037208	0.690379734347	0.0125523588063
723.719991728	582.74552048	1682.46551221	376.0	-10.6275258341	-0.542103126273	-0.10329708961	556.212062256	629.508384556	1503.66105525	317.940608435	-0.271077999142	-0.0049286908935
723.719991728	582.74552048	1682.46551221	376.0	-11.9289927237	-0.0342393895337	-0.0065242739203	699.68230415	497.009226558	1481.76432368	285.072792971	-1.16732878726	-0.0212241597683
723.719991728	582.74552048	1682.46551221	376.0	-3.82035261939	-0.0313815061538	-0.00597970772747	679.197741328	632.849037186	1618.18939694	306.142618427	0.849895844371	0.0154526517158
723.719991728	582.74552048	1682.46551221	376.0	6.19072138391	-0.031125166041	-0.00593086243159	666.035678095	697.444258499	1786.62226445	423.142327854	2.26077847415	0.0411050631663
723.719991728	582.74552048	1682.46551221	376.0	6.75905051327	0.0943102351262	0.0179707002908	704.387206683	653.288806208	1796.18420605	438.508193156	2.11702268883	0.038491321615
723.719991728	582.74552048	1682.46551221	376.0	7.09874664056	0.254613880346	0.0485163643952	761.591734345	573.842510074	1801.89947623	466.465231816	1.65651725369	0.0301184955217
723.719991728	582.74552048	1682.46551221	376.0	10.9894579841	0.202629872727	0.0386108751385	708.086379014	725.841743012	1867.35935277	433.431230743	3.18148514924	0.0578451845316
723.719991728	582.74552048	1682.46551221	376.0	-19.7399746209	-0.617688574768	-0.117699804643	551.825579334	471.784675667	1350.34724709	326.736992092	-3.69494717454	-0.0671808577189
723.719991728	582.74552048	1682.46551221	376.0	10.9215210109	0.699973361429	0.133379070394	827.117404242	607.030668571	1866.21633662	432.068263811	3.05280616248	0.0555055665905
723.719991728	582.74552048	1682.46551221	376.0	-2.37942674608	-0.514799631016	-0.0980944418856	560.561541359	617.085130809	1642.43247782	464.785805648	0.347279243882	0.00631416807059
723.719991728	582.74552048	1682.46551221	376.0	-17.0753156191	-0.607584402299	-0.115774466901	550.647062069	541.440193162	1395.17921582	303.091960585	-1.601448089	-0.0291172379818
723.719991728	582.74552048	1682.46551221	376.0	12.2522101427	0.617583040226	0.117679695165	787.770390625	667.937240887	1888.60472234	432.897090831	3.43186550883	0.062397554706
723.719991728	582.74552048	1682.46551221	376.0	12.8395387549	1.17679494877	0.224236842372	819.265397737	719.814597542	1898.48632369	359.406328408	4.24565461561	0.0771937202839
723.719991728	582.74552048	1682.46551221	376.0	-10.6094532691	-0.488514289525	-0.0930858021198	579.299628405	511.138908241	1503.96511992	413.526583275	-1.13993070984	-0.0207260129061
723.719991728	582.74552048	1682.46551221	376.0	-7.49884107445	-0.489023552054	-0.0931828414737	571.723086098	581.778398832	1556.30009732	402.798612385	-0.305090871918	-0.00554710676214
723.719991728	582.74552048	1682.46551221	376.0	-2.56830434142	0.0747513429036	0.0142437772301	700.335456525	653.163443177	1639.25467742	285.755777713	1.26320131099	0.0229672965635
723.719991728	582.74552048	1682.46551221	376.0	-2.28689947126	0.254248726892	0.0484467848499	779.188199748	500.318929865	1643.98921731	364.482087692	0.211646385717	0.00384811610395
723.719991728	582.74552048	1682.46551221	376.0	4.78448106198	0.800652662042	0.152563388346	866.163144028	546.604991037	1762.96275601	350.194620949	2.28839278164	0.0416071414844
723.719991728	582.74552048	1682.46551221	376.0	-1.03113423767	0.486875330698	0.092773500514	835.494189591	519.700530033	1665.11703427	309.92231465	0.97803438433	0.0177824433515
723.719991728	582.74552048	1682.46551221	376.0	0.0741255395328	0.50171864317	0.095601875604	833.272009962	533.794434375	1683.71264885	316.64620451	1.24890116146	0.0227072938447
723.719991728	582.74552048	1682.46551221	376.0	3.67228292257	0.509862945111	0.0971537624068	820.257648011	570.519874131	1744.25040589	353.472883749	1.92317404202	0.0349668007641
723.719991728	582.74552048	1682.46551221	376.0	-3.8151597744	0.454770178151	0.0866559028489	833.627423681	501.506189348	1618.27676477	283.143151739	0.438710443441	0.00797655351711
723.719991728	582.74552048	1682.46551221	376.0	5.3315471251	0.466584840253	0.0889071723042	768.188581543	667.345783882	1772.16695385	336.63258843	2.6940901606	0.0489834574654
723.719991728	582.74552048	1682.46551221	376.0	-3.50666869391	0.140175053809	0.026710185558	737.902594987	552.892338433	1623.46702081	332.672087386	0.424490570497	0.00771801037268
723.719991728	582.74552048	1682.46551221	376.0	14.2792687249	1.36731070848	0.260539388049	873.118005217	659.732869563	1922.7092839	389.85840912	4.36695555601	0.0793991919274
723.719991728	582.74552048	1682.46551221	376.0	-3.0552707012	0.14841502048	0.0282803011586	731.038768073	597.013261682	1631.06163636	303.009606601	0.869940004038	0.0158170909825
723.719991728	582.74552048	1682.46551221	376.0	-13.5604765349	-0.370035273088	-0.0705097700244	607.340971052	534.654265223	1454.31517122	312.319934943	-1.2047442001	-0.0219044400018
723.719991728	582.74552048	1682.46551221	376.0	10.6482690893	1.29515725149	0.246790634811	869.303899174	620.270259138	1861.61896728	372.044808971	3.77254921142	0.0685918038439
723.719991728	582.74552048	1682.46551221	376.0	8.29219262758	0.0489807467894	0.00933322156811	678.263717259	723.901267824	1821.97879337	419.81380829	2.75068818242	0.0500125124076
723.719991728	582.74552048	1682.46551221	376.0	-15.4443736983	-0.505802181849	-0.0963799889194	583.137759572	442.167365745	1422.61925116	397.314125841	-2.0743046141	-0.0377146293472
723.719991728	582.74552048	1682.46551221	376.0	6.61214072224	0.264752304515	0.0504482287566	751.902514825	624.176008632	1793.71249948	417.633976022	2.16126144693	0.0392956626715
723.719991728	582.74552048	1682.46551221	376.0	-5.75780155634	0.0939279616307	0.0178978585424	726.713967621	547.055794895	1585.59248676	311.822724245	0.075501837019	0.00137276067307
723.719991728	582.74552048	1682.46551221	376.0	-19.9329645351	-0.599340683826	-0.1142036364	556.381674278	502.929218373	1347.10025834	287.789365694	-2.37708676462	-0.0432197593567
723.719991728	582.74552048	1682.46551221	376.0	11.9069284347	1.12443867198	0.214260417678	819.184164157	693.105515394	1882.79547669	370.505797135	4.00884001326	0.0728880002411
723.719991728	582.74552048	1682.46551221	376.0	-2.93502730385	-0.508621177505	-0.0969171451039	560.120241299	643.232730566	1633.08469005	429.731718182	0.550099982654	0.0100018178664
723.719991728	582.74552048	1682.46551221	376.0	-4.04182771441	-0.428101528621	-0.0815742242037	582.582972471	609.470308032	1614.46315485	422.409874347	0.245520160355	0.00446400291555
723.719991728	582.74552048	1682.46551221	376.0	-0.863402550528	-0.105451722831	-0.0200936971859	650.587738977	692.867805637	1667.93906206	324.483517449	1.53027981372	0.0278232693403
723.719991728	582.74552048	1682.46551221	376.0	-13.4419642166	-0.511223698787	-0.0974130523603	569.446661957	571.819245925	1456.3091001	315.043192218	-0.968538331542	-0.0176097878462
723.719991728	582.74552048	1682.46551221	376.0	-6.39939235055	0.305756875964	0.0582615998407	805.642245374	444.745248914	1574.79794292	324.410448632	-0.644005591803	-0.0117091925782
723.719991728	582.74552048	1682.46551221	376.0	15.6923075976	1.13508461805	0.21628898972	815.562364054	718.664780128	1946.48317561	412.256031425	4.43343199487	0.0806078544521
723.719991728	582.74552048	1682.46551221	376.0	-2.47823772863	-0.135696781564	-0.0258568562432	657.642897234	591.94614002	1640.77001711	391.180979859	0.507015774093	0.00921846861987
723.719991728	582.74552048	1682.46551221	376.0	-10.9208176365	0.0853491258649	0.0162631718493	735.610908048	480.10908118	1498.72652182	283.006532594	-1.09901465684	-0.0199820846699
723.719991728	582.74552048	1682.46551221	376.0	-13.6278421188	-0.494805079296	-0.094284504439	576.615951799	536.881045095	1453.1817685	339.684771608	-1.22157892329	-0.0222105258779
723.719991728	582.74552048	1682.46551221	376.0	17.7565154775	1.40179018385	0.267109410033	875.453697816	710.025048706	1981.21276129	395.734014765	4.87790953632	0.0886892642968
723.719991728	582.74552048	1682.46551221	376.0	4.56595462627	-0.283033319714	-0.0539316539089	606.962369981	688.587154609	1759.2861241	463.736599508	1.6976230646	0.0308658739018
723.719991728	582.74552048	1682.46551221	376.0	-2.58796740573	0.314877808891	0.0599995824869	807.89824489	439.954939763	1638.92385314	391.070668487	-0.335452337527	-0.00609913340958
723.719991728	582.74552048	1682.46551221	376.0	-0.466629466125	-0.328949136361	-0.0626808567761	593.625567324	725.444892672	1674.61463237	355.544172375	1.56968147148	0.0285396631178
723.719991728	582.74552048	1682.46551221	376.0	7.38636326456	0.430534739215	0.082037869515	755.306185589	689.239720766	1806.73852674	362.192620386	2.97005552004	0.0540010094552
723.719991728	582.74552048	1682.46551221	376.0	6.07892874123	0.559286269333	0.106571316565	804.640265687	617.81194397	1784.74139179	362.289182134	2.56737998145	0.0466796360264
723.719991728	582.74552048	1682.46551221	376.0	4.69641455085	0.0418479532803	0.00797407646348	687.330997062	677.955823922	1761.48106734	396.194246353	2.10541515351	0.0382802755183
723.719991728	582.74552048	1682.46551221	376.0	-0.808984438677	-0.31269439592	-0.059583535808	600.815659811	697.556685104	1668.85462803	370.482283113	1.34934141408	0.024533480256
723.719991728	582.74552048	1682.46551221	376.0	5.11254733164	-0.0867724459853	-0.0165343837624	658.666671449	660.897617646	1768.48235786	448.918068763	1.76641284803	0.0321165972369
723.719991728	582.74552048	1682.46551221	376.0	15.5246958277	1.39783391143	0.266355547147	897.112393839	599.860753241	1943.66316538	446.690018304	4.19774453382	0.0763226278877
723.719991728	582.74552048	1682.46551221	376.0	0.681146453695	0.307736267686	0.0586387705195	752.294746052	643.8778504	1693.92556638	297.752969927	1.86562829295	0.0339205144173
723.719991728	582.74552048	1682.46551221	376.0	-0.127549909855	0.416172145915	0.0793010948771	821.201905293	512.836478443	1680.31952896	346.281145228	0.852625245591	0.0155022771926
723.719991728	582.74552048	1682.46551221	376.0	0.76339626733	-0.132871671035	-0.025318534877	652.796944322	628.840437404	1695.30939113	413.672009401	1.10010751469	0.0200019548126
723.719991728	582.74552048	1682.46551221	376.0	3.80785005737	0.137741370759	0.0262464502209	698.101032922	715.281310473	1746.53127618	333.148932785	2.44493097028	0.0444532903688
723.719991728	582.74552048	1682.46551221	376.0	-1.26139970273	0.40496148461	0.0771649170369	833.161434282	452.012224913	1661.24289724	376.069238043	0.0866637643781	0.00157570480687
723.719991728	582.74552048	1682.46551221	376.0	-2.42098073842	0.29154357845	0.0555532733328	768.867146052	583.812056987	1641.73334623	289.054143188	1.04111207847	0.0189293105177
723.719991728	582.74552048	1682.46551221	376.0	-0.617978120032	0.192744648375	0.0367272576935	729.455827741	643.745172728	1672.06824347	298.867242997	1.56819319733	0.0285126035877
723.719991728	582.74552048	1682.46551221	376.0	-5.47085741586	-0.530343834149	-0.101056370836	550.38328035	709.021815994	1590.42022296	331.01512662	0.818095623962	0.0148744658902
723.719991728	582.74552048	1682.46551221	376.0	2.80509864174	0.0768723537404	0.0146479332585	717.340713959	558.151188404	1729.66032944	454.168427076	0.862186916629	0.0156761257569
723.719991728	582.74552048	1682.46551221	376.0	-19.0870782737	-0.582502593832	-0.110995158886	562.61777179	479.819505176	1361.33200296	318.894725998	-2.20013452677	-0.0400024459413
723.719991728	582.74552048	1682.46551221	376.0	8.18807646125	0.993107744576	0.189235469622	830.765040579	631.606222372	1820.22707478	357.855811831	3.2678693544	0.0594158064436
723.719991728	582.74552048	1682.46551221	376.0	11.173768128	0.379275760522	0.0722705336361	766.500034609	649.228110774	1870.46030738	454.732161993	2.89434503405	0.0526244551645
723.719991728	582.74552048	1682.46551221	376.0	7.06903441323	0.671328013794	0.127920734336	878.169076885	508.059109644	1801.39957826	415.171391728	1.9606812221	0.0356487494927
723.719991728	582.74552048	1682.46551221	376.0	0.519539718494	-0.358324967344	-0.0682783855457	588.897191693	703.552260786	1691.20658879	398.757136315	1.45792842698	0.0265077895814
723.719991728	582.74552048	1682.46551221	376.0	-0.454223654949	0.163219062132	0.0311011932417	752.892046803	491.967537101	1674.82335587	429.963771962	0.0975742031215	0.00177407642039
723.719991728	582.74552048	1682.46551221	376.0	-17.2055642542	-0.571639213533	-0.108925155018	559.215983474	540.01892855	1392.98782745	293.752915425	-1.63134429416	-0.0296608053483
723.719991728	582.74552048	1682.46551221	376.0	9.50705598846	0.707910707692	0.134891522045	874.215022748	525.160805848	1842.41845044	443.042621844	2.3510471955	0.0427463126455
723.719991728	582.74552048	1682.46551221	376.0	-3.26291540708	-0.373840226862	-0.0712347993258	597.281650572	589.450596708	1627.56808579	440.835838511	0.169345587874	0.00307901068862
723.719991728	582.74552048	1682.46551221	376.0	3.01433664412	0.140770294521	0.0268236079499	722.949931571	623.331300225	1733.18068667	386.899454871	1.65579786597	0.0301054157449
723.719991728	582.74552048	1682.46551221	376.0	5.15577047119	0.607902025478	0.115834989611	779.715000421	669.104648499	1769.20957227	320.389923354	2.82196223789	0.0513084043252
723.719991728	582.74552048	1682.46551221	376.0	-3.11460935393	0.353922517596	0.0674395041151	808.30964989	498.220052387	1630.06328399	323.533581711	0.296816913382	0.0053966711524
723.719991728	582.74552048	1682.46551221	376.0	2.0154216915	0.236714208085	0.0451056036748	760.94317136	562.159813861	1716.37428709	393.271301872	1.16025871114	0.0210956129298
723.719991728	582.74552048	1682.46551221	376.0	-8.55665354734	-0.114851208453	-0.0218847577082	669.998532073	551.700979456	1538.50276727	316.803255747	-0.393427210803	-0.0071532220146
723.719991728	582.74552048	1682.46551221	376.0	19.7560532997	1.42505364114	0.271542233448	882.378961213	721.346763575	2014.85429555	411.128570761	5.09340691817	0.0926073985121
723.719991728	582.74552048	1682.46551221	376.0	-4.28140129284	-0.525143809516	-0.100065512484	559.612504392	608.626409462	1610.43241202	442.193498163	0.137642609507	0.00250259290013
723.719991728	582.74552048	1682.46551221	376.0	-0.892462335085	0.183034482987	0.0348769975204	740.71410969	592.760583154	1667.45014121	333.975448366	1.10952399276	0.0201731635047
723.719991728	582.74552048	1682.46551221	376.0	-12.6735855649	0.025074536675	0.00477792238471	721.08726135	462.204189276	1469.23680592	285.945355293	-1.49052208702	-0.0271004015823
723.719991728	582.74552048	1682.46551221	376.0	13.6511657129	1.38352351896	0.263628719314	889.256816832	612.2070199	1912.14166734	410.67783061	4.11050633792	0.0747364788713
723.719991728	582.74552048	1682.46551221	376.0	-11.4850545735	-0.581059805931	-0.110720237411	557.559676005	510.12671316	1489.23342995	421.547040786	-1.25709543874	-0.0228562807044
723.719991728	582.74552048	1682.46551221	376.0	-3.75254216677	0.191143665849	0.0364221924255	758.546058541	516.634380827	1619.33028442	344.149845053	0.135435370148	0.00246246127541
723.719991728	582.74552048	1682.46551221	376.0	4.51593620879	0.554051578278	0.105573852568	859.630371195	499.691074929	1758.44458147	399.12313535	1.41478358265	0.0257233378663
723.719991728	582.74552048	1682.46551221	376.0	3.86208510845	0.428494725681	0.081649147424	823.39483245	515.09568388	1747.44376221	408.95324588	1.22075439734	0.0221955344971
723.719991728	582.74552048	1682.46551221	376.0	12.0172658233	1.04013952347	0.198197317734	902.520036894	520.278641665	1884.65186519	461.853186636	2.95819918934	0.0537854398061
723.719991728	582.74552048	1682.46551221	376.0	-1.027147637	-0.266141775125	-0.050712990687	621.848918277	605.501611463	1665.18410746	437.833577716	0.58586892498	0.0106521622724
723.719991728	582.74552048	1682.46551221	376.0	11.43414871	1.47565505724	0.281184271578	904.176149175	620.824791047	1874.84112087	349.840180646	4.11723181432	0.0748587602604
723.719991728	582.74552048	1682.46551221	376.0	-11.3356841074	-0.151408267441	-0.0288506607166	666.088105279	507.672237723	1491.74653653	317.986193526	-1.06757875045	-0.0194105227354
723.719991728	582.74552048	1682.46551221	376.0	-8.88847647977	-0.165621244075	-0.0315589260813	654.705504029	568.354287071	1532.91996088	309.860169776	-0.336746484718	-0.00612266335851
723.719991728	582.74552048	1682.46551221	376.0	-7.30422332488	0.136611004778	0.0260310603617	753.974554067	446.732286378	1559.57447383	358.867633387	-0.939096992551	-0.0170744907736
723.719991728	582.74552048	1682.46551221	376.0	-7.16831083895	-0.0154028729736	-0.00293499866112	708.694810891	449.471159741	1561.86115453	403.695183903	-1.06675126319	-0.0193954775125
723.719991728	582.74552048	1682.46551221	376.0	-9.85536551538	-0.17234149339	-0.032839461393	655.62110992	547.26764631	1516.65238631	313.763630079	-0.610428211087	-0.011098694747
723.719991728	582.74552048	1682.46551221	376.0	4.57922672541	0.0509744116318	0.00971311197252	698.516288566	630.30656617	1759.50942259	430.686567853	1.672909445	0.0304165353637
723.719991728	582.74552048	1682.46551221	376.0	-2.28284548079	0.258923845295	0.0493376229601	765.042552892	570.660671797	1644.0574243	308.354199608	0.894969374807	0.016272170451
723.719991728	582.74552048	1682.46551221	376.0	2.03299579989	-0.467015840989	-0.088989298969	563.93488157	690.390779397	1716.66996541	462.344304438	1.33377945778	0.0242505355961
723.719991728	582.74552048	1682.46551221	376.0	4.82199922707	0.73316018043	0.139702778283	877.569658831	519.886542123	1763.5939862	366.137785248	2.00697422232	0.0364904404059
723.719991728	582.74552048	1682.46551221	376.0	14.9509217988	1.27096415827	0.242180670402	853.095156757	667.000515281	1934.00961523	413.913943191	4.31514135525	0.07845711555
723.719991728	582.74552048	1682.46551221	376.0	-5.17410775286	-0.357987560798	-0.0682140931398	597.823390827	634.422637919	1595.4129337	363.166904955	0.422993408688	0.00769078924887
723.719991728	582.74552048	1682.46551221	376.0	7.55676910359	0.706070947642	0.134540958011	855.028715112	556.480154831	1809.60554621	398.096676269	2.46268102582	0.0447760186512
723.719991728	582.74552048	1682.46551221	376.0	8.48893161962	0.170738489677	0.0325340109903	709.056184566	703.117357746	1825.28885906	413.115316751	2.79592851218	0.0508350638579
723.719991728	582.74552048	1682.46551221	376.0	-0.509425966614	0.601101927462	0.114539239227	882.783726679	465.777741404	1673.89459601	325.333127926	0.75909397442	0.0138017086258
723.719991728	582.74552048	1682.46551221	376.0	3.10661365872	0.346536064468	0.0660320244794	809.522129189	473.034560658	1734.73321561	452.176525767	0.495326899791	0.00900594363256
723.719991728	582.74552048	1682.46551221	376.0	2.37193401227	0.0108322223075	0.00206406675067	695.532751954	586.137601119	1722.37248394	440.702130864	1.01181080315	0.0183965600572
723.719991728	582.74552048	1682.46551221	376.0	2.72169241546	0.286710373997	0.0546323121184	776.309819095	552.349035201	1728.25704845	399.598194151	1.21374896664	0.0220681630298
723.719991728	582.74552048	1682.46551221	376.0	6.04212199074	0.622926721511	0.118697927117	871.489818906	505.115590057	1784.12213091	407.516721945	1.74938509915	0.0318070018027
723.719991728	582.74552048	1682.46551221	376.0	13.1378735003	1.26851142471	0.241713305013	846.211024511	683.531211489	1903.50570289	373.763466888	4.23955176813	0.0770827594205
723.719991728	582.74552048	1682.46551221	376.0	20.4057973735	1.3526005718	0.257736389444	861.880915224	727.719394251	2025.78601551	436.185706033	5.07039311793	0.0921889657805
723.719991728	582.74552048	1682.46551221	376.0	4.65548500335	0.679706214894	0.129517190338	896.96801759	473.141357771	1760.79244182	390.683066455	1.46886183076	0.026706578741
723.719991728	582.74552048	1682.46551221	376.0	11.1285738956	0.300185386528	0.0571999593232	734.582877825	698.29951908	1869.69993	436.817533097	3.14085831701	0.0571065148548
723.719991728	582.74552048	1682.46551221	376.0	7.34207649636	1.28591165682	0.245028898022	879.992829526	584.166565554	1805.99341714	341.834022059	3.26979383247	0.059450796954
723.719991728	582.74552048	1682.46551221	376.0	-1.41778177123	-0.328086732503	-0.0625165267726	596.34582391	706.323595399	1658.61182287	355.942403559	1.34587372694	0.024470431399
723.719991728	582.74552048	1682.46551221	376.0	7.72880713385	0.535012383884	0.101945957295	859.786487658	484.332411645	1812.50002674	468.381127438	1.3956583052	0.0253756055492
723.719991728	582.74552048	1682.46551221	376.0	12.5580580888	1.30323840277	0.248330488334	861.866031455	650.127720487	1893.75050856	381.756756613	4.09131265643	0.0743875028442
723.719991728	582.74552048	1682.46551221	376.0	-5.90744709314	-0.52509955054	-0.10005707899	552.191776041	703.598474767	1583.07475221	327.284501405	0.739944797427	0.0134535417714
723.719991728	582.74552048	1682.46551221	376.0	1.70894453979	-0.20108337188	-0.0383161912881	625.358967454	707.637810774	1711.21791471	378.221136485	1.76561182522	0.0321020331857
723.719991728	582.74552048	1682.46551221	376.0	8.36522291313	1.35401252592	0.25800543558	877.597862854	614.882844422	1823.20750274	330.726795464	3.61299925463	0.0656908955387
723.719991728	582.74552048	1682.46551221	376.0	-5.27142930021	0.238400162604	0.0454268602523	781.472280667	464.622633807	1593.77553223	347.680617758	-0.442558077132	-0.0080465104933
723.719991728	582.74552048	1682.46551221	376.0	13.5452513832	0.534120985076	0.101776102339	766.196069363	696.55320637	1910.35969527	447.610419538	3.59441090608	0.065352925565
723.719991728	582.74552048	1682.46551221	376.0	1.15913812772	0.602005221148	0.114711360737	890.793937971	447.13003571	1701.96761145	364.043637764	0.713229332488	0.0129678060452
723.719991728	582.74552048	1682.46551221	376.0	-1.18883299804	-0.375548398548	-0.0715602893575	591.549554294	639.235908603	1662.46380702	431.678344122	0.765084323802	0.0139106240691
723.719991728	582.74552048	1682.46551221	376.0	8.75883228985	0.654963686118	0.124802531654	827.946118054	596.460707344	1829.82984476	405.423019359	2.76747871826	0.0503177948775
723.719991728	582.74552048	1682.46551221	376.0	14.9594384721	1.37244227556	0.261517201898	862.782132783	726.277269761	1934.15290532	345.093502777	4.64529377053	0.0844598867368
723.719991728	582.74552048	1682.46551221	376.0	-3.57622118486	0.0528714696088	0.0100745940566	726.039047041	456.4924152	1622.29682413	439.765361891	-0.656056100125	-0.0119282927296
723.719991728	582.74552048	1682.46551221	376.0	2.66896566223	-0.109505401971	-0.0208661208025	655.90751892	645.813706005	1727.36993901	425.648714083	1.42756394564	0.0259557081025
723.719991728	582.74552048	1682.46551221	376.0	6.19708255811	0.613210034242	0.116846424208	895.741153014	439.51801412	1786.72928901	451.470121877	1.00743877922	0.0183170687131
723.719991728	582.74552048	1682.46551221	376.0	-2.15473580849	0.0446994859242	0.00851743253129	719.210896602	488.949087366	1646.21282535	438.052841383	-0.239854987396	-0.00436099977084
723.719991728	582.74552048	1682.46551221	376.0	-2.34685326747	-0.117851438744	-0.0224564479315	663.33907179	582.876117972	1642.98051536	396.765325598	0.454952113845	0.00827185661536
723.719991728	582.74552048	1682.46551221	376.0	-0.802390638388	0.408257264112	0.0777929238018	790.753417443	590.352287428	1668.96556644	287.859861573	1.45536454726	0.0264611735866
723.719991728	582.74552048	1682.46551221	376.0	1.42941566803	-0.12086133021	-0.0230299790797	648.855669855	678.863479399	1706.51493785	378.795788595	1.61295178452	0.0293263960821
723.719991728	582.74552048	1682.46551221	376.0	5.6508064637	1.18655604905	0.226096808126	841.677226477	635.887045393	1777.53838212	299.974110251	3.20602285167	0.0582913245758
723.719991728	582.74552048	1682.46551221	376.0	-5.95875605051	0.029995893613	0.00571568094759	706.813854003	563.184798878	1582.2114967	312.21284382	0.11735891601	0.00213379847291
723.719991728	582.74552048	1682.46551221	376.0	-0.0925895669427	0.164935684072	0.0314282934589	741.846819611	563.752993746	1680.90772468	375.307911319	0.875910174065	0.0159256395284
723.719991728	582.74552048	1682.46551221	376.0	11.4063966766	0.820726894421	0.156388508845	818.595773699	638.188320755	1874.37420248	417.590108024	3.40790071162	0.0619618311203
723.719991728	582.74552048	1682.46551221	376.0	-1.87274781041	0.0417868942218	0.00796244173434	703.374113104	598.59876092	1650.95717617	348.984302143	0.853973824729	0.0155267968132
723.719991728	582.74552048	1682.46551221	376.0	-0.909213079809	0.642937576285	0.122510971091	856.667939724	527.544922026	1667.16831571	282.955453957	1.33369541484	0.0242490075425
723.719991728	582.74552048	1682.46551221	376.0	12.1723209488	0.470182649859	0.0895927305372	744.263683464	727.816670064	1887.26061421	415.180260679	3.60620052467	0.0655672822667
723.719991728	582.74552048	1682.46551221	376.0	-10.7835444536	-0.595697601575	-0.11350945152	555.927416414	479.438007455	1501.03609578	465.670671913	-1.60610710823	-0.0292019474223
723.719991728	582.74552048	1682.46551221	376.0	0.945454818073	0.219065017721	0.0417425719742	763.626665811	524.514468524	1698.37246346	410.23132912	0.651338734618	0.0118425224476
723.719991728	582.74552048	1682.46551221	376.0	-0.540738582159	-0.460557092852	-0.087758592388	564.747072009	709.566150393	1673.36777205	399.05454965	1.32133942614	0.0240243532026
723.719991728	582.74552048	1682.46551221	376.0	-1.60449829041	0.213479049207	0.040678172486	761.524957016	532.062071761	1655.47038183	361.883353051	0.519062641923	0.00943750258042
723.719991728	582.74552048	1682.46551221	376.0	0.221614330782	0.279876183961	0.0533300655414	774.804381649	553.062525491	1686.19409689	358.327189753	1.00854908735	0.0183372561336
723.719991728	582.74552048	1682.46551221	376.0	-7.28204521579	-0.487691227374	-0.0929289686307	561.245520408	701.662588035	1559.94761287	297.039504426	0.586698593393	0.0106672471526
723.719991728	582.74552048	1682.46551221	376.0	10.6843144741	0.509032222763	0.0969954692764	797.005566003	625.211518303	1862.22541845	440.008334143	2.89351409079	0.0526093471052
723.719991728	582.74552048	1682.46551221	376.0	-2.23888828975	0.263291188153	0.0501698148158	791.213852991	442.466517813	1644.79698888	411.116618073	-0.378716201304	-0.00688574911462
723.719991728	582.74552048	1682.46551221	376.0	-13.4083327223	-0.423714906426	-0.080738358694	600.340763077	468.104078727	1456.87493839	388.43009659	-1.6866903031	-0.03066709642
723.719991728	582.74552048	1682.46551221	376.0	13.4630279224	1.32377046702	0.252242848136	899.716777195	563.766717313	1908.9763139	445.492819393	3.70777512856	0.0674140932465
723.719991728	582.74552048	1682.46551221	376.0	10.3436612003	1.000900506	0.190720370808	828.572744452	641.288575983	1856.4940446	386.632724169	3.51199541015	0.0638544620027
723.719991728	582.74552048	1682.46551221	376.0	-2.99395332891	-0.0595228860195	-0.0113420133421	681.219172077	566.066181027	1632.09328	384.807926893	0.318540926027	0.00579165320049
723.719991728	582.74552048	1682.46551221	376.0	-6.52283272316	-0.561266195625	-0.106948589105	551.412570591	616.709701898	1572.72110122	404.598828733	0.0153512226284	0.000279113138698
723.719991728	582.74552048	1682.46551221	376.0	-0.0331521257322	0.526320763696	0.100289779668	836.976809375	535.419495171	1681.90773913	309.51143458	1.29832280996	0.023605869272
723.719991728	582.74552048	1682.46551221	376.0	-6.43875654358	-0.353988037949	-0.0674519889385	612.174760744	496.053269526	1574.13565395	465.907623678	-0.891048097342	-0.0162008744971
723.719991728	582.74552048	1682.46551221	376.0	6.36970983884	1.00355679322	0.191226523098	811.165064164	665.128073662	1789.63368347	313.340545648	3.23940432407	0.0588982604376
723.719991728	582.74552048	1682.46551221	376.0	22.9127275972	1.47015822753	0.280136857379	898.088224516	723.063858514	2067.96425194	446.812168908	5.37624456053	0.0977499011005
723.719991728	582.74552048	1682.46551221	376.0	0.772925680955	0.336179044931	0.0640585070371	793.563304301	536.972403196	1695.46972023	364.934012727	1.00705669915	0.0183101218028
723.719991728	582.74552048	1682.46551221	376.0	11.6182916127	0.767860032079	0.146314792698	865.292695802	551.499754563	1877.9392617	461.146811336	2.79609880704	0.050838160128
723.719991728	582.74552048	1682.46551221	376.0	-16.6441690681	-0.5365979277	-0.102248080735	567.9785054	532.893822818	1402.43310784	301.560779625	-1.60292065915	-0.0291440119845
723.719991728	582.74552048	1682.46551221	376.0	0.632678541271	-0.22943989464	-0.0437194921189	629.845094658	612.050735363	1693.11011047	451.214280447	0.802338531945	0.0145879733081
723.719991728	582.74552048	1682.46551221	376.0	10.4536529968	0.685134064826	0.130551460523	845.12710848	572.498944487	1858.34461865	440.718565679	2.75495629749	0.0500901144999
723.719991728	582.74552048	1682.46551221	376.0	-5.42079660679	-0.374368519182	-0.0713354647832	587.111040849	700.610592484	1591.26247881	303.540845479	0.856160827174	0.0155665604941
723.719991728	582.74552048	1682.46551221	376.0	-6.29701483271	-0.233032362048	-0.0444040324024	638.158927749	548.925379377	1576.52040935	389.436102223	-0.293946777678	-0.00534448686686
723.719991728	582.74552048	1682.46551221	376.0	7.55879248798	0.65761700412	0.125308118163	872.37723466	515.402686571	1809.63958896	421.859667727	2.03226902721	0.0369503459492
723.719991728	582.74552048	1682.46551221	376.0	0.347399657715	-0.411819737188	-0.0784717487021	579.028440756	674.483176244	1688.31039164	434.798774639	1.14477407988	0.0208140741796
723.719991728	582.74552048	1682.46551221	376.0	12.406607587	1.05658357562	0.201330711817	798.69392873	725.758945633	1891.20240609	366.749531731	4.11317850584	0.0747850637425
723.719991728	582.74552048	1682.46551221	376.0	-10.3081738377	-0.012873404185	-0.00245301146818	708.120656435	472.667731491	1509.03404245	328.245654525	-1.1488418328	-0.0208880333237
723.719991728	582.74552048	1682.46551221	376.0	6.98040878845	0.154624225335	0.0294634575715	714.189530229	672.220202969	1799.90848268	413.498749487	2.41312717533	0.0438750395515
723.719991728	582.74552048	1682.46551221	376.0	4.58509814848	0.271691657995	0.0517705140996	772.814573361	547.024096492	1759.60820726	439.769537404	1.2509298597	0.0227441792673
723.719991728	582.74552048	1682.46551221	376.0	5.75636898706	0.246292851394	0.0469308024759	752.508661715	605.875973014	1779.31443517	420.929800442	1.8896969284	0.034358125971
723.719991728	582.74552048	1682.46551221	376.0	-17.0723835097	-0.610823091761	-0.116391595229	554.090678193	456.758923902	1395.22854754	384.37894545	-3.38470657061	-0.0615401194656
723.719991728	582.74552048	1682.46551221	376.0	-3.73909577722	-0.287691300773	-0.0548192265192	618.782207193	592.478556571	1619.55651529	408.295751524	0.247837799115	0.0045061418021
723.719991728	582.74552048	1682.46551221	376.0	10.4028041811	0.527541909172	0.100522467449	775.295264045	674.019850287	1857.48910486	408.173990525	3.23527195505	0.0588231264554
723.719991728	582.74552048	1682.46551221	376.0	0.907748998554	0.119892225066	0.0228453172763	711.04913981	653.954722471	1697.73807605	332.734213765	1.70435927891	0.0309883505257
723.719991728	582.74552048	1682.46551221	376.0	15.930566461	1.14513186461	0.218203480299	814.939922514	726.837534902	1950.49179881	408.714341397	4.4958889747	0.0817434359036
723.719991728	582.74552048	1682.46551221	376.0	-2.18933130352	-0.25964575128	-0.0494751812652	610.532183568	720.878732626	1645.63076808	314.219851884	1.42897266301	0.0259813211456
723.719991728	582.74552048	1682.46551221	376.0	-7.67603544971	-0.476766555537	-0.090847285735	571.22525718	622.040874626	1553.31886306	360.052731256	0.0123130902135	0.000223874367517
723.719991728	582.74552048	1682.46551221	376.0	-5.64691240881	-0.469768090363	-0.0895137367308	567.808525527	671.396983162	1587.45815843	348.252649737	0.579880791561	0.0105432871193
723.719991728	582.74552048	1682.46551221	376.0	1.21867945417	0.100045466052	0.0190635415495	707.27325547	650.606494575	1702.96937373	345.089623683	1.67730698342	0.0304964906076
723.719991728	582.74552048	1682.46551221	376.0	-12.2569731771	-0.195052392785	-0.0371669955764	655.594902048	499.621674504	1476.24616566	321.029589111	-1.25116509666	-0.022748456303
723.719991728	582.74552048	1682.46551221	376.0	-19.4794520267	-0.530759566033	-0.10113558804	576.097257894	469.880789384	1354.73044989	308.752402614	-2.3180679492	-0.0421466899855
723.719991728	582.74552048	1682.46551221	376.0	0.969285556115	0.266987438323	0.0508741307779	777.282605397	524.519583572	1698.7734074	396.971218436	0.750104151276	0.0136382572959
723.719991728	582.74552048	1682.46551221	376.0	5.7562471335	0.878297243452	0.167358468646	810.475919268	647.946160139	1779.31238503	320.890305619	3.00401203865	0.0546184007027
723.719991728	582.74552048	1682.46551221	376.0	-14.9384302035	-0.43487361087	-0.0828646362175	595.72842031	493.744316764	1431.13157597	341.658838894	-1.65013637795	-0.030002479599
723.719991728	582.74552048	1682.46551221	376.0	0.492173432439	-0.521067201425	-0.0992887197837	553.336580551	674.039786801	1690.74616047	463.369793117	1.03632808301	0.018842328782
723.719991728	582.74552048	1682.46551221	376.0	-8.7052263935	-0.546027393189	-0.104044853885	564.985220606	507.104918033	1536.00308038	463.912941739	-1.06969195245	-0.0194489445899
723.719991728	582.74552048	1682.46551221	376.0	0.539960745477	0.539006464367	0.10270702446	827.870270854	558.910797487	1691.55016553	304.76909719	1.57180173145	0.0285782132991
723.719991728	582.74552048	1682.46551221	376.0	-0.283648686836	0.344689148607	0.0656800969144	814.248092272	451.734938926	1677.69322088	411.710189678	0.0258535812704	0.000470065114007
723.719991728	582.74552048	1682.46551221	376.0	3.21802665675	0.400609666788	0.0763356834582	785.365344353	606.775417411	1736.60770088	344.466939117	1.9886704967	0.0361576453945
723.719991728	582.74552048	1682.46551221	376.0	11.0950503671	0.325393329152	0.0620033020487	749.761781656	668.543872139	1869.1359082	450.830254402	2.95255568154	0.0536828305734
723.719991728	582.74552048	1682.46551221	376.0	-5.52487249373	0.108868633645	0.0207447853745	744.770071644	447.09183599	1589.51143791	397.649530273	-0.817696859669	-0.0148672156303
723.719991728	582.74552048	1682.46551221	376.0	-7.86708875426	-0.0428693059904	-0.00816869397684	684.816460803	582.869618744	1550.1044571	282.418377556	-0.0218613666272	-0.000397479393223
723.719991728	582.74552048	1682.46551221	376.0	-3.46024938195	-0.431394057697	-0.0822016116039	582.461755215	598.794757661	1624.24800972	442.991496845	0.187113798033	0.00340206905515
723.719991728	582.74552048	1682.46551221	376.0	-1.21730208325	-0.360745398356	-0.0687395957232	597.659810146	611.610344426	1661.98482448	452.714669905	0.524725756488	0.00954046829979
723.719991728	582.74552048	1682.46551221	376.0	8.8881092924	1.00730287045	0.191940333546	845.815658698	607.710299365	1832.00488574	378.478927677	3.22160967271	0.058574721322
723.719991728	582.74552048	1682.46551221	376.0	0.919936169562	-0.224807693518	-0.0428368318441	623.209919549	682.441668065	1697.943121	392.291533381	1.46835441343	0.0266973529715
723.719991728	582.74552048	1682.46551221	376.0	2.63747553231	0.616168986785	0.117410249006	826.955723627	581.720375251	1726.84012843	318.164029554	2.07135648763	0.0376610270478
723.719991728	582.74552048	1682.46551221	376.0	7.80574772794	0.200267177331	0.0381606664122	731.035275801	646.046673934	1813.7945257	436.712575966	2.31851201454	0.0421547639008
723.719991728	582.74552048	1682.46551221	376.0	8.87877876393	0.496402294249	0.0945888518006	758.096751143	700.176488021	1831.84790282	373.574663653	3.22897341029	0.0587086074598
723.719991728	582.74552048	1682.46551221	376.0	-7.4399005907	-0.16665527087	-0.0317559586262	663.375033817	479.20220496	1557.29175063	414.714511849	-0.956097639015	-0.0173835934366
723.719991728	582.74552048	1682.46551221	376.0	-5.45835332445	-0.169971198995	-0.0323878046865	662.774569041	467.037898607	1590.63059999	460.818132341	-0.93629904385	-0.0170236189791
723.719991728	582.74552048	1682.46551221	376.0	9.08252166018	0.883715146652	0.168390843493	786.998049726	702.147368182	1835.27580678	346.130388871	3.57147052943	0.0649358278078
723.719991728	582.74552048	1682.46551221	376.0	-7.9040147136	-0.257957530396	-0.0491534928347	643.276064587	438.668411778	1549.48319057	467.538714208	-1.43621126283	-0.0261129320515
723.719991728	582.74552048	1682.46551221	376.0	-2.11748861197	0.303648406326	0.0578598335225	804.409962168	438.407172731	1646.83949659	404.022361687	-0.338006185373	-0.00614556700678
723.719991728	582.74552048	1682.46551221	376.0	0.921352469314	0.688959589695	0.131280409622	885.418223473	492.289354481	1697.96694975	320.259371797	1.34000265354	0.0243636846099
723.719991728	582.74552048	1682.46551221	376.0	-10.6584008564	-0.413888159582	-0.0788658840668	593.271993074	557.725266035	1503.14159365	352.144334538	-0.736980038863	-0.0133996370702
723.719991728	582.74552048	1682.46551221	376.0	-4.71233890193	0.156376579685	0.0297973665558	749.504001774	512.811030723	1603.18203536	340.867002868	-0.0453919786101	-0.000825308702003
723.719991728	582.74552048	1682.46551221	376.0	-6.82194861032	-0.169981042907	-0.0323896804319	656.323452322	536.126486026	1567.68857958	375.238641231	-0.39580441467	-0.00719644390309
723.719991728	582.74552048	1682.46551221	376.0	0.174039799801	0.344455233659	0.0656355247064	781.9070713	582.901448547	1685.39367182	320.585151969	1.40104333993	0.0254735152714
723.719991728	582.74552048	1682.46551221	376.0	0.229505348637	0.305670909485	0.058245219033	802.313475965	448.894947071	1686.32686055	435.118437511	-0.0545850939442	-0.000992456253531
723.719991728	582.74552048	1682.46551221	376.0	8.12384631036	0.217304303067	0.0414070699441	739.354419631	628.369841515	1819.14642464	451.422163499	2.20335051735	0.0400609184972
723.719991728	582.74552048	1682.46551221	376.0	12.061750506	0.398043607238	0.0758467239401	745.268913065	707.867932129	1885.40030464	432.263459444	3.40324557225	0.0618771922228
723.719991728	582.74552048	1682.46551221	376.0	-3.19652526697	0.264917464354	0.0504796997625	765.687347108	572.901662283	1628.685077	290.096067611	0.821141479989	0.0149298450907
723.719991728	582.74552048	1682.46551221	376.0	8.95588388229	0.641041145754	0.122149608566	852.739729142	548.751723161	1833.14516984	431.653717538	2.38930601521	0.0434419275492
723.719991728	582.74552048	1682.46551221	376.0	-4.5721342356	0.164884375552	0.0314185166829	754.091500958	498.847580606	1605.54093052	352.601848958	-0.153895016526	-0.00279809120957
723.719991728	582.74552048	1682.46551221	376.0	-12.6002042539	-0.460600918708	-0.0877669433513	590.58486898	470.881729522	1470.47142117	409.004822666	-1.60975653991	-0.0292683007256
723.719991728	582.74552048	1682.46551221	376.0	-2.4340338014	0.124736037968	0.0237682999176	727.51655409	585.274968726	1641.51373294	328.722210128	0.801621416896	0.0145749348526
723.719991728	582.74552048	1682.46551221	376.0	-5.98774645938	0.11881053758	0.0226392030449	744.290523775	476.049838309	1581.72374307	361.383380987	-0.564815072248	-0.01026936495
723.719991728	582.74552048	1682.46551221	376.0	-15.9760542227	-0.526336009527	-0.100292684742	572.654065544	506.341836987	1413.6739097	334.678007168	-1.68595990525	-0.030653816459
723.719991728	582.74552048	1682.46551221	376.0	10.5919681354	0.978614329168	0.186473766991	895.176124825	525.507121612	1860.67172315	439.988476714	2.82669917774	0.0513945305043
723.719991728	582.74552048	1682.46551221	376.0	5.77511648174	0.6454615458	0.122991910404	882.434669512	490.717237243	1779.6298553	406.477948548	1.64168299966	0.029848781812
723.719991728	582.74552048	1682.46551221	376.0	-0.893626681518	0.185704495426	0.0353857651344	766.727152167	440.044390333	1667.43055148	460.659008984	-0.452965713616	-0.00823574024757
723.719991728	582.74552048	1682.46551221	376.0	-6.59362391794	-0.125138802986	-0.0238450463007	674.789480866	474.721440336	1571.53006378	422.019142582	-0.895993623835	-0.0162907931606
723.719991728	582.74552048	1682.46551221	376.0	12.9235730912	0.985791443429	0.187841357361	846.900703059	608.78484685	1899.90017241	444.214622504	3.51102269267	0.0638367762304
723.719991728	582.74552048	1682.46551221	376.0	5.35281468556	0.346651423288	0.0660540059619	788.39426419	564.098302243	1772.52477322	420.032206792	1.65424031603	0.0300770966551
723.719991728	582.74552048	1682.46551221	376.0	-1.60099959386	0.0244941850213	0.00466733708486	711.728818263	500.809138702	1655.52924619	442.991289226	-0.110315898378	-0.00200574360687
723.719991728	582.74552048	1682.46551221	376.0	-16.2328062373	-0.543250107649	-0.103515645512	568.849478179	504.569485689	1409.3541456	335.935181734	-1.72598923818	-0.0313816225124
723.719991728	582.74552048	1682.46551221	376.0	-5.18171188901	-0.0830570986775	-0.0158264288638	684.888005616	483.269589871	1595.28499673	427.127401247	-0.668675376216	-0.012157734113
723.719991728	582.74552048	1682.46551221	376.0	-6.79507286129	-0.320715552717	-0.0611119574537	606.023899069	648.251004743	1568.14075479	313.865850975	0.387246918317	0.0070408530603
723.719991728	582.74552048	1682.46551221	376.0	-9.9816855813	-0.522372621206	-0.099537465931	568.532956598	538.049361946	1514.52709477	407.944776221	-0.886731825174	-0.0161223968213
723.719991728	582.74552048	1682.46551221	376.0	-0.695793391762	0.201263876234	0.0383505861727	726.23693299	658.815406599	1670.75902836	285.706688766	1.67292699449	0.0304168544453
723.719991728	582.74552048	1682.46551221	376.0	1.10814601144	0.0771356460364	0.0146981032844	712.962419223	591.986535248	1701.10968668	396.160732204	1.09630938728	0.0199328979506
723.719991728	582.74552048	1682.46551221	376.0	-15.8741013557	-0.35008235485	-0.0667077657869	617.983745769	486.401158787	1415.38923153	311.004326969	-1.79932848373	-0.0327150633406
723.719991728	582.74552048	1682.46551221	376.0	-0.671952875938	0.489882468086	0.0933465068761	857.785306894	454.400360229	1671.16013681	358.97446969	0.353975077114	0.00643591049297
723.719991728	582.74552048	1682.46551221	376.0	-2.93797536615	0.123627240371	0.0235570198878	719.877245277	619.090057669	1633.03508992	294.067786969	1.02745818868	0.018681057976
723.719991728	582.74552048	1682.46551221	376.0	16.2361714495	1.24329252733	0.236907874873	845.428734725	679.705208407	1955.63349735	430.499554217	4.43098369559	0.0805633399199
723.719991728	582.74552048	1682.46551221	376.0	4.08378893059	0.14939686084	0.0284673896417	727.621397689	610.010239862	1751.17385256	413.542215006	1.62158641268	0.0294833893214
723.719991728	582.74552048	1682.46551221	376.0	-11.50332461	-0.550503645851	-0.104897798371	565.247456305	505.325231044	1488.92604289	418.353355537	-1.28442758509	-0.0233532288199
723.719991728	582.74552048	1682.46551221	376.0	5.84724726107	1.33728001573	0.254817076168	866.537572572	626.245050502	1780.84343079	288.060807715	3.35335580911	0.0609701056202
723.719991728	582.74552048	1682.46551221	376.0	1.9312076445	-0.185829752077	-0.0354096326366	636.501552977	648.685121353	1714.9574148	429.770740465	1.29408648445	0.0235288451718
723.719991728	582.74552048	1682.46551221	376.0	0.305406967453	0.00799957810825	0.00152430985294	668.997658859	723.331998935	1687.60387911	295.274221313	1.97725622901	0.0359501132548
723.719991728	582.74552048	1682.46551221	376.0	6.08048488251	1.12784776156	0.21491001554	812.557972147	688.211496353	1784.76757333	283.998104832	3.38095630059	0.0614719327381
723.719991728	582.74552048	1682.46551221	376.0	-0.146520968077	-0.354663736134	-0.0675807424036	593.463940549	668.855718888	1680.00034745	417.680688015	1.12263921115	0.020411622021
723.719991728	582.74552048	1682.46551221	376.0	-14.6807128696	-0.273370396744	-0.052090395721	641.869497563	442.497418933	1435.46758123	351.100664734	-1.95771534127	-0.0355948243868
723.719991728	582.74552048	1682.46551221	376.0	-8.56226322616	-0.261344179101	-0.0497988146152	637.124226515	494.556349393	1538.40838636	406.727810455	-0.981720265967	-0.0178494593812
723.719991728	582.74552048	1682.46551221	376.0	-15.5860658459	-0.43022837607	-0.0819794923913	598.370012723	480.702925688	1420.23532964	341.16239123	-1.80803273966	-0.0328733225394
723.719991728	582.74552048	1682.46551221	376.0	-7.36569500122	0.126140723612	0.0240359610541	746.080026194	482.576072295	1558.54023408	329.884135589	-0.629123348251	-0.0114386063318
723.719991728	582.74552048	1682.46551221	376.0	-3.89456788194	-0.346279055848	-0.0659830518002	596.970253072	667.392562544	1616.94075074	352.577935129	0.808300750458	0.014696377281
723.719991728	582.74552048	1682.46551221	376.0	-0.319459836051	0.175261966674	0.0333959540157	762.067557263	449.131836402	1677.09071064	465.891316976	-0.337298019364	-0.00613269126116
723.719991728	582.74552048	1682.46551221	376.0	-4.03286412215	-0.062426611796	-0.0118953147477	686.649212482	515.409016099	1614.6139642	412.555735617	-0.250085027588	-0.0045470005016
723.719991728	582.74552048	1682.46551221	376.0	13.4792114049	1.35529286144	0.258249401951	860.259336986	703.915075166	1909.24859541	345.074183261	4.4362261888	0.0806586579782
723.719991728	582.74552048	1682.46551221	376.0	9.89026463092	0.283407130864	0.0540028831677	745.239239125	658.454449936	1848.86580369	445.172114629	2.71903515053	0.0494370027368
723.719991728	582.74552048	1682.46551221	376.0	-0.21259740214	-0.380520603363	-0.0725077369213	590.716515948	630.299543992	1678.88863424	457.872574297	0.742245998586	0.0134953817925
723.719991728	582.74552048	1682.46551221	376.0	-5.47312143306	-0.566026246231	-0.107855610943	553.760953619	568.816095265	1590.38213166	467.805082772	-0.330641712236	-0.0060116674952
723.719991728	582.74552048	1682.46551221	376.0	1.65825491057	-0.175898128522	-0.03351717388	637.491612608	662.188996622	1710.36507918	410.684469952	1.41168511118	0.0256670020214
723.719991728	582.74552048	1682.46551221	376.0	-0.876209562999	0.414042469258	0.0788952875873	808.383074964	549.638478438	1667.7235885	309.702035094	1.12611517508	0.0204748213651
723.719991728	582.74552048	1682.46551221	376.0	15.8688353424	1.30143628395	0.24798709679	866.024055738	644.209525379	1949.45319403	439.219612916	4.30898366846	0.0783451576084
723.719991728	582.74552048	1682.46551221	376.0	-1.90592281302	-0.0682276933529	-0.0130007037639	686.222729065	494.662107245	1650.39901819	469.51418188	-0.322034888003	-0.00585517978186
723.719991728	582.74552048	1682.46551221	376.0	-10.5851119429	-0.384214903258	-0.0732116812611	595.554819029	609.712724142	1504.37465434	299.10711117	-0.348393019536	-0.00633441853702
723.719991728	582.74552048	1682.46551221	376.0	2.46868110177	0.12262521049	0.023366084316	722.848516559	601.446404723	1724.00022035	399.70529907	1.37153056462	0.0249369193568
723.719991728	582.74552048	1682.46551221	376.0	5.88987076002	0.520763652422	0.0992308788915	855.761273229	486.825879764	1781.56055646	438.973403466	1.27652061016	0.0232094656392
723.719991728	582.74552048	1682.46551221	376.0	-9.87443007779	-0.276066728415	-0.0526041784328	625.623485662	576.292096565	1516.33163162	314.416049395	-0.451166051204	-0.0082030191128
723.719991728	582.74552048	1682.46551221	376.0	-5.00769056795	-0.0831557674212	-0.0158452300726	670.022474406	609.036706289	1598.21284544	319.15366475	0.478495490056	0.00869991800102
723.719991728	582.74552048	1682.46551221	376.0	-4.41990459301	0.0372348859647	0.00709506211217	722.635598426	449.679349541	1608.10214176	435.787193791	-0.802688588574	-0.0145943379741
723.719991728	582.74552048	1682.46551221	376.0	3.99984358471	0.813520793051	0.155015395017	864.469720058	549.030333041	1749.76150106	336.261447964	2.243299699	0.0407872672545
723.719991728	582.74552048	1682.46551221	376.0	17.3587988395	1.42287891705	0.271127842425	885.289118201	677.300034675	1974.52131602	411.93216314	4.75981386352	0.0865420702458
723.719991728	582.74552048	1682.46551221	376.0	16.5428907114	1.42875830664	0.272248152942	880.359086323	726.344907974	1960.79394315	354.089948852	4.84157985208	0.0880287245833
723.719991728	582.74552048	1682.46551221	376.0	-6.35853150127	0.0261942771635	0.00499128756927	719.223894305	459.576050731	1575.48541262	396.68546758	-0.862618639625	-0.0156839752659
723.719991728	582.74552048	1682.46551221	376.0	-14.729437571	-0.543547175473	-0.103572251424	563.595613593	556.469188305	1434.64780493	314.583003036	-1.22295450844	-0.0222355365172
723.719991728	582.74552048	1682.46551221	376.0	-2.12426059262	0.0372358198655	0.00709524006583	714.59335751	509.720817184	1646.72556035	422.411385654	-0.0359261978549	-0.000653203597361
723.719991728	582.74552048	1682.46551221	376.0	-0.771473771744	0.20923264527	0.0398690253944	773.693982224	442.06562484	1669.48573206	453.726124998	-0.382013555135	-0.00694570100246
723.719991728	582.74552048	1682.46551221	376.0	1.49304357653	0.151437409257	0.0288562136542	729.284033918	607.34202207	1707.58545547	370.959399477	1.40278833619	0.0255052424761
723.719991728	582.74552048	1682.46551221	376.0	8.16222958082	1.35201489172	0.257624788818	861.524961981	662.408201597	1819.79220993	295.859046355	3.75662046544	0.0683021902808
723.719991728	582.74552048	1682.46551221	376.0	4.0949873963	0.530214000348	0.101031631164	791.550145384	632.806860174	1751.36226288	327.005257322	2.43957672102	0.0443559403821
723.719991728	582.74552048	1682.46551221	376.0	-6.17586762123	-0.022377736587	-0.00426405041674	685.582473234	609.835406501	1578.5586694	283.140789666	0.407218741318	0.00740397711487
723.719991728	582.74552048	1682.46551221	376.0	-4.36763279722	-0.15660487017	-0.0298408670293	662.175319654	503.484615649	1608.98159669	443.321661392	-0.497609750798	-0.0090474500145
723.719991728	582.74552048	1682.46551221	376.0	18.0118688469	1.45347109985	0.276957145551	891.36468115	701.275087885	1985.50899366	392.869224626	4.93410047912	0.0897109178021
723.719991728	582.74552048	1682.46551221	376.0	5.52398145085	-0.0214983808771	-0.0040964902586	676.324026134	651.454040287	1775.40459502	447.626528599	1.81148506995	0.0329360921809
723.719991728	582.74552048	1682.46551221	376.0	-7.06262829248	-0.305193672112	-0.0581542820335	607.673139524	667.188326995	1563.63922693	288.777760412	0.487856402506	0.00887011640921
723.719991728	582.74552048	1682.46551221	376.0	-9.35615735658	-0.213093974636	-0.0406047969961	654.824962243	449.368276178	1525.05139142	420.858152995	-1.40656715271	-0.0255739482312
723.719991728	582.74552048	1682.46551221	376.0	5.11578152938	0.372230159247	0.0709280029052	733.43133622	716.413306745	1768.53677212	318.692129155	2.83411457535	0.0515293559155
723.719991728	582.74552048	1682.46551221	376.0	-2.12720147785	0.124261726036	0.0236779203575	731.842480906	560.896680336	1646.67608097	353.936919726	0.605278995581	0.0110050726469
723.719991728	582.74552048	1682.46551221	376.0	6.40859330685	0.603680248442	0.115030535145	861.122178253	519.830219603	1790.28788441	409.335486558	1.87390462918	0.0340709932579
723.719991728	582.74552048	1682.46551221	376.0	8.5812885819	0.982583647901	0.187230115835	792.947027676	706.500713698	1826.8427331	327.394991728	3.61314734815	0.0656935881482
723.719991728	582.74552048	1682.46551221	376.0	15.9760818353	1.33395700783	0.254183881065	856.617388607	710.105164156	1951.25757929	384.535026526	4.65430034414	0.0846236426208
723.719991728	582.74552048	1682.46551221	376.0	4.61803014168	0.228768376856	0.0435915352242	727.10912235	679.742165998	1760.16227669	353.310988338	2.40301658841	0.0436912106983
723.719991728	582.74552048	1682.46551221	376.0	12.206372047	1.47760362177	0.281555568172	899.9999062	647.555789244	1887.83351219	340.277816746	4.28907862986	0.0779832478156
723.719991728	582.74552048	1682.46551221	376.0	-10.5701109572	-0.424523880349	-0.0808925076884	585.988560048	607.615753432	1504.62704075	311.022727271	-0.372814124718	-0.00677843863123
723.719991728	582.74552048	1682.46551221	376.0	-5.2988196944	-0.242038877414	-0.0461202129219	631.76714903	585.37809004	1593.3146983	376.169459226	0.102009079271	0.0018547105322
723.719991728	582.74552048	1682.46551221	376.0	-14.6210886555	-0.489176321097	-0.0932119514286	580.002442462	518.626469244	1436.47073807	337.841826364	-1.45303578696	-0.0264188324901
723.719991728	582.74552048	1682.46551221	376.0	-18.6191999062	-0.33850763907	-0.0645022178105	625.275208829	453.277912051	1369.20389514	290.650774256	-2.35323685287	-0.0427861245976
723.719991728	582.74552048	1682.46551221	376.0	20.6564657096	1.41625024843	0.269864757704	882.772373771	697.240973375	2030.00342381	449.990076667	5.05939073239	0.0919889224071
723.719991728	582.74552048	1682.46551221	376.0	-7.87375321979	-0.529897537676	-0.100971329588	562.444129566	578.507603692	1549.99232977	409.04059651	-0.38887725414	-0.00707049552982
723.719991728	582.74552048	1682.46551221	376.0	-4.606641854	0.499464334513	0.0951723198386	858.243546011	460.993283595	1604.96035174	285.723522138	0.0499248860804	0.000907725201461
723.719991728	582.74552048	1682.46551221	376.0	-6.52707437379	0.196127988288	0.0373719489878	771.853741789	445.889215915	1572.64973691	354.906779209	-0.801720349741	-0.0145767336317
723.719991728	582.74552048	1682.46551221	376.0	4.12559714636	0.727379871343	0.138601347436	768.7834965	699.421311677	1751.87726137	283.672453191	2.90877498232	0.0528868178604
723.719991728	582.74552048	1682.46551221	376.0	-9.89936003501	-0.539940198137	-0.102884946291	562.495986248	559.311281496	1515.91219369	394.104925946	-0.716361067594	-0.0130247466835
723.719991728	582.74552048	1682.46551221	376.0	18.7712700327	1.49624982783	0.285108579998	904.042934026	722.341268507	1998.28565671	371.901454179	5.09153740598	0.0925734073815
723.719991728	582.74552048	1682.46551221	376.0	8.57333355349	0.200677882787	0.0382389258359	720.477956801	684.754717764	1826.70889249	421.476217926	2.70654028789	0.0492098234161
723.719991728	582.74552048	1682.46551221	376.0	0.775735950491	0.249177776207	0.0474805213808	737.886374604	654.356779297	1695.51700204	303.273848139	1.87160877842	0.0340292505167
723.719991728	582.74552048	1682.46551221	376.0	0.195161095428	-0.187329999534	-0.0356955029599	638.541627029	633.433916213	1685.74903033	413.77348709	1.02878050576	0.0187051001048
723.719991728	582.74552048	1682.46551221	376.0	11.777544756	0.96301932825	0.183502158584	838.234848305	620.407904408	1880.61864091	421.975888199	3.47454329183	0.063173514397
723.719991728	582.74552048	1682.46551221	376.0	-21.7940603795	-0.607822872808	-0.115819907166	555.831857245	471.615912125	1315.78796261	288.340193243	-3.56492430239	-0.064816805498
723.719991728	582.74552048	1682.46551221	376.0	7.39590750069	-0.028190549642	-0.00537167485557	671.075261021	669.534821459	1806.89910522	466.289022741	2.08696243909	0.0379447716199
723.719991728	582.74552048	1682.46551221	376.0	-9.81523802199	-0.621438718264	-0.118414389913	543.273551743	558.780097583	1517.32751755	415.27386822	-0.824971342848	-0.0149994789609
723.719991728	582.74552048	1682.46551221	376.0	-14.8553463393	-0.631889418549	-0.120405758108	544.707045575	489.255265294	1432.52943333	398.567122461	-3.25372607864	-0.0591586559753
723.719991728	582.74552048	1682.46551221	376.0	6.60382774555	0.342131492147	0.065192738595	743.930876884	687.755220891	1793.57263651	361.886538737	2.78632313721	0.0506604206766
723.719991728	582.74552048	1682.46551221	376.0	0.222017334751	-0.511891500661	-0.097540301193	551.099192213	727.378853	1686.2008773	407.722832083	1.46978786608	0.026723415747
723.719991728	582.74552048	1682.46551221	376.0	-2.99460495491	0.049192734702	0.00937361560633	726.301327137	441.877815909	1632.08231661	463.903173569	-0.773513202151	-0.0140638764027
723.719991728	582.74552048	1682.46551221	376.0	-0.947249663724	0.408509094142	0.0778409097069	812.278860458	534.932766658	1666.5283633	319.316736185	0.974708058881	0.0177219647069
723.719991728	582.74552048	1682.46551221	376.0	0.554292149903	0.145812057051	0.0277843096514	749.128887385	477.284483439	1691.79128647	465.377915643	-0.0288652768246	-0.000524823214993
723.719991728	582.74552048	1682.46551221	376.0	14.0615309588	0.789203807112	0.150381823002	783.386743599	704.314686583	1919.04592108	431.344490896	3.91375651607	0.0711592093831
723.719991728	582.74552048	1682.46551221	376.0	-9.48452369744	-0.491932354718	-0.093737110274	569.449591047	608.465149261	1522.891672	344.976931693	-0.274608444396	-0.0049928808072
723.719991728	582.74552048	1682.46551221	376.0	-3.04859534337	0.143395030452	0.0273237481806	748.56699106	489.19727845	1631.17394695	393.409677439	-0.153276201442	-0.00278684002623
723.719991728	582.74552048	1682.46551221	376.0	-6.45199035271	0.0379869834891	0.00723837337825	724.837771469	441.081850984	1573.91299967	407.99337722	-1.03337955692	-0.0187887192167
723.719991728	582.74552048	1682.46551221	376.0	-4.47236544843	0.0775111774189	0.0147696603313	733.251042437	460.932639111	1607.21950596	413.035824411	-0.64143353165	-0.0116624278482
723.719991728	582.74552048	1682.46551221	376.0	-2.47038836848	-0.0595033479284	-0.0113382903827	687.677148122	506.630617282	1640.90207989	446.594314487	-0.224232813574	-0.0040769602468
723.719991728	582.74552048	1682.46551221	376.0	-5.75423751948	-0.0148430665126	-0.00282832822267	699.354572024	526.734260603	1585.65245045	359.563617824	-0.230847089507	-0.00419721980921
723.719991728	582.74552048	1682.46551221	376.0	-1.71181579816	-0.23791495936	-0.0453344053659	626.876553327	629.53819432	1653.66480177	397.250054125	0.788908859606	0.0143437974474
723.719991728	582.74552048	1682.46551221	376.0	-6.78090361327	-0.359959438311	-0.0685898319953	605.459917283	553.849389634	1568.3791475	409.069840582	-0.395284281655	-0.00718698693919
723.719991728	582.74552048	1682.46551221	376.0	-5.33607824478	-0.525763110892	-0.100183519606	563.259520057	567.90986572	1592.68783604	461.518450258	-0.299001213532	-0.00543638570058
723.719991728	582.74552048	1682.46551221	376.0	6.80230794613	0.118223842279	0.0225274089709	693.1095008	721.933776481	1796.91199744	381.868720155	2.72808690035	0.0496015800063
723.719991728	582.74552048	1682.46551221	376.0	-6.13972710406	-0.12184086017	-0.023216627319	676.429826361	465.655998186	1579.16672114	437.080896591	-0.946208920092	-0.0172037985471
723.719991728	582.74552048	1682.46551221	376.0	0.733725520714	-0.0220627127855	-0.00420402301553	679.142772756	642.417599839	1694.81019105	373.249818453	1.38107541048	0.0251104620088
723.719991728	582.74552048	1682.46551221	376.0	1.98117194905	0.021297417744	0.00405819697866	687.426251859	654.661820903	1715.79804699	373.709974226	1.65658541208	0.0301197347651
723.719991728	582.74552048	1682.46551221	376.0	3.38649055947	0.443961007314	0.0845962285278	824.018760602	526.528043847	1739.44204795	388.895243496	1.34575824338	0.0244683316978
723.719991728	582.74552048	1682.46551221	376.0	7.77372476289	0.740148114949	0.141034320684	784.093468158	684.553698721	1813.25575036	344.608583479	3.26373590845	0.0593406528809
723.719991728	582.74552048	1682.46551221	376.0	-2.45570476511	-0.120630084078	-0.0229859154113	662.060301853	588.001660705	1641.14912645	391.087163895	0.490642167898	0.00892076668905
723.719991728	582.74552048	1682.46551221	376.0	-8.83719404023	0.226147259191	0.0430920844496	782.658168501	440.462208297	1533.78277023	310.662393436	-1.05156357576	-0.0191193377411
723.719991728	582.74552048	1682.46551221	376.0	-2.4339736582	0.331392878376	0.063146508837	809.268824638	461.432105703	1641.51474483	370.813814491	-0.0609494783606	-0.00110817233383
723.719991728	582.74552048	1682.46551221	376.0	9.74501566233	0.387588387145	0.0738544945018	781.24025231	613.944386513	1846.42203989	451.237401063	2.51547214415	0.0457358571664
723.719991728	582.74552048	1682.46551221	376.0	-12.43899514	-0.560956303666	-0.10688953957	564.849989399	484.8380235	1473.18370891	423.495696013	-1.52289067978	-0.0276889214506
723.719991728	582.74552048	1682.46551221	376.0	1.98863736775	0.377813217832	0.0719918479101	811.189651355	510.497917093	1715.92365008	394.236081636	0.914543965963	0.0166280721084
723.719991728	582.74552048	1682.46551221	376.0	4.88358207575	0.0039128836737	0.000745595212215	668.530292596	725.22007283	1764.63009639	370.879730967	2.43576656854	0.0442866648825
723.719991728	582.74552048	1682.46551221	376.0	2.60880706801	0.244365394095	0.0465635278383	775.334784161	494.083051371	1726.35779141	456.939955876	0.47603377564	0.00865515955708
723.719991728	582.74552048	1682.46551221	376.0	10.27153749	1.29995442473	0.247704730322	843.011293167	705.499321147	1855.28058805	306.769973738	4.05604067865	0.0737461941573
723.719991728	582.74552048	1682.46551221	376.0	1.09426941344	0.120626542272	0.0229852405244	731.09762639	552.697917041	1700.8762177	417.080674269	0.77269385169	0.0140489791216
723.719991728	582.74552048	1682.46551221	376.0	-5.30919525315	-0.395977906977	-0.0754531072746	589.200850568	628.229396115	1593.1401331	375.709886415	0.331298845045	0.00602361536446
723.719991728	582.74552048	1682.46551221	376.0	0.151293025073	0.28763964611	0.0548093837861	775.202637479	559.753418334	1685.01096518	350.054909364	1.0831828881	0.019694234329
723.719991728	582.74552048	1682.46551221	376.0	10.8129238714	1.22777503929	0.233951036451	833.65046362	692.327781316	1864.38922721	338.410982269	4.01102574591	0.0729277408347
723.719991728	582.74552048	1682.46551221	376.0	-4.47645696071	-0.335341605361	-0.0638989339484	612.033309939	538.720736944	1607.15066768	456.396620792	-0.349338430353	-0.00635160782459
723.719991728	582.74552048	1682.46551221	376.0	15.8997431751	1.45182507946	0.276643498373	903.968512427	614.486567397	1949.97320766	431.518127835	4.40776328637	0.0801411506613
723.719991728	582.74552048	1682.46551221	376.0	10.9182062741	0.397351375705	0.0757148200658	738.954610122	720.968911993	1866.16056732	406.237045207	3.39949194555	0.0618089444645
723.719991728	582.74552048	1682.46551221	376.0	-11.3054457555	-0.581761040473	-0.110853856797	555.031221919	537.567165269	1492.25528637	399.656899181	-1.02551244491	-0.0186456808166
723.719991728	582.74552048	1682.46551221	376.0	-4.27858448829	0.195454768445	0.0372436677676	767.091211189	471.582268968	1610.47980378	371.806323625	-0.350818980252	-0.00637852691367
723.719991728	582.74552048	1682.46551221	376.0	-5.72582965858	-0.00972091396748	-0.00185230830173	704.081877567	498.903222934	1586.13040291	383.145302414	-0.479618272422	-0.00872033222586
723.719991728	582.74552048	1682.46551221	376.0	1.63858476694	0.113122223974	0.0215553018243	718.860376926	610.540485734	1710.0341358	380.63327314	1.37844762882	0.0250626841604
723.719991728	582.74552048	1682.46551221	376.0	4.79124975132	0.912815707083	0.173935919795	810.128176972	649.516074351	1763.07663688	303.432385555	2.92906944264	0.0532558080481
723.719991728	582.74552048	1682.46551221	376.0	9.48248952273	1.41884089434	0.270358402123	887.490857477	626.406896943	1842.00512813	328.107373706	3.86445337681	0.0702627886692
723.719991728	582.74552048	1682.46551221	376.0	7.75710572037	0.384919333382	0.0733459095622	783.486531701	606.481324263	1812.9761407	423.008284735	2.31445552473	0.0420810095405
723.719991728	582.74552048	1682.46551221	376.0	7.20847242391	0.478291103996	0.0911377865846	808.207500558	588.440721857	1803.7455747	407.097352282	2.29900351631	0.041800063933
723.719991728	582.74552048	1682.46551221	376.0	-7.19906567966	-0.0142815099032	-0.00272132429558	705.079044903	484.50895716	1561.34371495	371.755712884	-0.744173215552	-0.0135304221009
723.719991728	582.74552048	1682.46551221	376.0	10.1858606151	0.272405281369	0.0519064941633	744.355467732	653.888494596	1853.83910418	455.59514185	2.67667915278	0.0486668936869
723.719991728	582.74552048	1682.46551221	376.0	-10.7848762441	-0.00497636353917	-0.000948240003653	705.884366775	509.913956733	1501.01368887	285.215365358	-0.911037722169	-0.0165643222213
723.719991728	582.74552048	1682.46551221	376.0	-5.68487659345	-0.0885777478535	-0.0168783818318	680.603241155	511.147748807	1586.81942411	395.06843415	-0.447847800616	-0.00814268728393
723.719991728	582.74552048	1682.46551221	376.0	-9.21833301754	-0.287703060851	-0.0548214673877	622.389270757	576.951721645	1527.37023839	328.029245986	-0.379046466357	-0.00689175393376
723.719991728	582.74552048	1682.46551221	376.0	11.5892440404	1.19796592977	0.228270946984	879.983377924	575.731911203	1877.45054631	421.735257185	3.46747642803	0.0630450259642
723.719991728	582.74552048	1682.46551221	376.0	12.3693565219	0.548994741404	0.104610278469	794.874680464	640.687892547	1890.57566977	455.01309676	3.17625756916	0.0577501376211
723.719991728	582.74552048	1682.46551221	376.0	-10.0109145092	0.0130124521869	0.00247950689538	714.024148064	484.045798375	1514.03532813	315.965381696	-1.00571818672	-0.0182857852131
723.719991728	582.74552048	1682.46551221	376.0	5.80617457396	0.376185347954	0.07168165929	807.981918089	517.037132488	1780.15239699	455.133346417	1.23670779	0.0224855961819
723.719991728	582.74552048	1682.46551221	376.0	2.69607639609	0.489898342496	0.0933495317256	850.831858291	477.663066138	1727.82606775	399.331143326	0.876643286365	0.015938968843
723.719991728	582.74552048	1682.46551221	376.0	-8.10467971933	-0.283410193981	-0.0540034668408	627.92027635	527.874036726	1546.10707106	390.312757979	-0.669876288731	-0.012179568886
723.719991728	582.74552048	1682.46551221	376.0	7.87408679146	-0.0316983732126	-0.00604008635911	666.064609308	693.518313969	1814.94430688	455.361383599	2.33300020744	0.0424181855899
723.719991728	582.74552048	1682.46551221	376.0	-9.58358467124	-0.194773109819	-0.0371137785479	658.745637959	460.027913125	1521.22500528	402.451454198	-1.31748828959	-0.0239543325381
723.719991728	582.74552048	1682.46551221	376.0	-5.36650278836	-0.481714944123	-0.0917901951455	570.716997454	604.010872079	1592.17595358	417.448084049	0.055002040663	0.00100003710296
723.719991728	582.74552048	1682.46551221	376.0	5.94920076328	0.564957394973	0.10765194264	786.484963797	652.365454354	1782.5587633	343.708345151	2.77487932883	0.0504523514333
723.719991728	582.74552048	1682.46551221	376.0	-2.0038687908	-0.118730555969	-0.0226239626466	657.464366828	628.300526241	1648.75111089	362.986217824	0.892382604997	0.0162251382727
723.719991728	582.74552048	1682.46551221	376.0	2.20062862649	0.301041086726	0.0573630119524	737.929953121	679.312461964	1719.4903299	302.247914815	2.24980963804	0.0409056297825
723.719991728	582.74552048	1682.46551221	376.0	13.3578509876	1.0302314776	0.196309351676	830.228711303	647.576392705	1907.20674825	429.401644238	3.80477805954	0.0691777829007
723.719991728	582.74552048	1682.46551221	376.0	-4.25774149547	-0.0768167200339	-0.0146373323235	662.781937007	662.856587753	1610.83047995	285.191955188	0.969118654784	0.0176203391779
723.719991728	582.74552048	1682.46551221	376.0	0.688531820624	-0.424126253242	-0.0808167403281	576.918707963	663.493316741	1694.04982263	453.637797927	1.05645156853	0.019208210337
723.719991728	582.74552048	1682.46551221	376.0	9.29576818618	1.35144444399	0.257516090699	859.087911246	678.274276142	1838.86360604	301.501418647	3.92765582065	0.0714119240117
723.719991728	582.74552048	1682.46551221	376.0	20.534394434	1.45303781414	0.276874583487	895.190017637	678.439787669	2027.9496167	454.319811394	5.03038738739	0.0914615888616
723.719991728	582.74552048	1682.46551221	376.0	3.4552144155	0.419348298439	0.0799063068671	739.555495767	709.064681846	1740.59830312	291.978125508	2.6550148208	0.0482729967419
723.719991728	582.74552048	1682.46551221	376.0	4.08795594549	0.172844441636	0.0329352975678	724.101799256	650.423078552	1751.24396115	376.719083337	2.04045748797	0.037099227054
723.719991728	582.74552048	1682.46551221	376.0	15.2368883745	1.34094323177	0.255515097516	864.468437549	675.934646646	1938.82090424	398.417820048	4.47514351239	0.0813662456799
723.719991728	582.74552048	1682.46551221	376.0	-3.84989980888	0.312043652665	0.0594595374742	802.526417438	468.697562082	1617.69227567	346.468296149	-0.146200331278	-0.00265818784141
723.719991728	582.74552048	1682.46551221	376.0	-5.92007880239	0.0283487212849	0.00540181426923	713.595904752	510.489978015	1582.86222806	358.776345296	-0.345840943058	-0.0062880171465
723.719991728	582.74552048	1682.46551221	376.0	11.4023815282	0.50339330875	0.0959209810879	791.905217917	634.71542596	1874.30664899	447.686005112	3.00306673551	0.0546012133729
723.719991728	582.74552048	1682.46551221	376.0	8.06670086257	0.952906332786	0.181575139632	793.616265277	697.437768103	1818.18497219	327.130938813	3.50416571971	0.0637121039947
723.719991728	582.74552048	1682.46551221	376.0	-11.623853028	-0.467978509313	-0.0891727342441	576.264323394	603.597713715	1486.89819382	307.036156713	-0.537138635202	-0.00976615700368
723.719991728	582.74552048	1682.46551221	376.0	-6.47238887608	-0.442303211269	-0.0842803375132	580.997029943	599.503286029	1573.56980155	393.069485579	-0.0401089558286	-0.000729253742338
723.719991728	582.74552048	1682.46551221	376.0	-8.7558692535	-0.394092635374	-0.0750938710698	597.147054326	560.711014251	1535.15103172	377.292963146	-0.524448647948	-0.00953542996269
723.719991728	582.74552048	1682.46551221	376.0	0.257934312971	0.461356431553	0.0879109054027	802.272221272	586.454391447	1686.80516807	298.078555348	1.62703131635	0.02958238757
723.719991728	582.74552048	1682.46551221	376.0	3.63142767073	0.206307143859	0.0393115746683	718.21299581	692.448779359	1743.56303037	332.9012552	2.36722657189	0.0430404831253
723.719991728	582.74552048	1682.46551221	376.0	7.39782597015	0.815834116061	0.155456195896	858.475089593	564.678351446	1806.93138281	383.77794177	2.65215248953	0.048220954355
723.719991728	582.74552048	1682.46551221	376.0	-1.16079043093	-0.50291339112	-0.0958295333688	559.763216073	655.170610712	1662.93561354	448.001786753	0.781171222753	0.014203113141
723.719991728	582.74552048	1682.46551221	376.0	-15.4560016707	-0.387720839795	-0.0738797331926	605.721097415	512.802511736	1422.42361453	303.900005381	-1.58085210162	-0.0287427654841
723.719991728	582.74552048	1682.46551221	376.0	8.27332320115	1.36468563406	0.26003918332	870.308177004	641.674283772	1821.66132178	309.678861004	3.72102071308	0.067654922056
723.719991728	582.74552048	1682.46551221	376.0	-2.02817205601	-0.301982436997	-0.0575423850986	611.058275368	628.165089819	1648.34221684	409.11885165	0.682819375295	0.0124148977326
723.719991728	582.74552048	1682.46551221	376.0	-10.3372773412	-0.442213510512	-0.0842632451433	594.781440769	463.961498938	1508.54438604	449.801446335	-1.490530244	-0.0271005498909
723.719991728	582.74552048	1682.46551221	376.0	2.70562475288	0.125965601752	0.0240025917972	715.358685941	641.697579985	1727.98671556	370.930449639	1.77257114349	0.0322285662453
723.719991728	582.74552048	1682.46551221	376.0	-12.3802654393	-0.320413107952	-0.0610543269726	623.619024312	492.768131469	1474.17181587	357.784660091	-1.36558246358	-0.0248287720651
723.719991728	582.74552048	1682.46551221	376.0	6.50643227359	0.575350408621	0.109632318716	875.27041404	470.33266914	1791.93399129	446.330908106	1.27746686111	0.023226670202
723.719991728	582.74552048	1682.46551221	376.0	-0.139339636446	-0.384730717028	-0.0733099689459	582.740173273	705.064505218	1680.12117088	392.316492389	1.390961606	0.0252902110181
723.719991728	582.74552048	1682.46551221	376.0	8.10129462905	1.24545296269	0.237319543196	847.568647652	649.153982563	1818.76700038	322.04437017	3.59346867807	0.0653357941468
723.719991728	582.74552048	1682.46551221	376.0	6.09073061669	0.240904177762	0.0459039972869	744.95001599	629.818945632	1784.93995428	410.170992653	2.13112140413	0.0387476618932
723.719991728	582.74552048	1682.46551221	376.0	-2.85153510445	0.149508718003	0.0284887038878	737.599074252	567.342080809	1634.48941751	329.548262447	0.635827172522	0.0115604940459
723.719991728	582.74552048	1682.46551221	376.0	8.85292820132	0.949998575443	0.181021070016	852.970816366	589.15364261	1831.41297602	389.28851704	3.0603401706	0.0556425485564
723.719991728	582.74552048	1682.46551221	376.0	-0.198430599342	-0.0243635797896	-0.00464245041723	678.524880793	643.939639926	1679.12698581	356.662465089	1.3107341564	0.0238315301164
723.719991728	582.74552048	1682.46551221	376.0	-13.8597728816	-0.383166772453	-0.0730119612144	611.942902088	455.324199631	1449.2796134	382.012511686	-1.81192273014	-0.032944049639
723.719991728	582.74552048	1682.46551221	376.0	7.47376604743	0.416749699605	0.0794111470285	786.852571111	613.676168016	1808.20904842	407.680309292	2.41987401516	0.0439977093665
723.719991728	582.74552048	1682.46551221	376.0	-5.95436312235	-0.196034259325	-0.0373540890482	638.114467821	635.044048569	1582.2854062	309.126889814	0.473083133339	0.00860151151525
723.719991728	582.74552048	1682.46551221	376.0	-6.44214806881	-0.243482395875	-0.0463952736041	635.68972865	546.983094861	1574.0785927	391.405769194	-0.332321361734	-0.00604220657699
723.719991728	582.74552048	1682.46551221	376.0	4.22643458555	0.147834787427	0.0281697384579	707.126733504	692.604289291	1753.57381651	353.842793711	2.3453007147	0.0426418311763
723.719991728	582.74552048	1682.46551221	376.0	-0.0610837243678	0.122763921667	0.0233925155616	730.750651428	561.280982369	1681.43779961	389.406165815	0.779451007833	0.0141718365061
723.719991728	582.74552048	1682.46551221	376.0	12.3556023715	1.0699009918	0.203868329231	819.665438663	676.952889551	1890.34426093	393.72593272	3.91849630984	0.0712453874517
723.719991728	582.74552048	1682.46551221	376.0	-1.87404638825	-0.00671233054476	-0.00127902639953	683.021040583	644.431370068	1650.93532804	323.482917392	1.17764121802	0.0214116585095
723.719991728	582.74552048	1682.46551221	376.0	-0.308641737198	0.376471309532	0.0717361489199	804.054742406	536.68485147	1677.27272142	336.533127547	0.99076422276	0.0180138949593
723.719991728	582.74552048	1682.46551221	376.0	-3.43232713784	-0.3346174764	-0.063760952058	595.876070519	701.54507375	1624.71779185	327.296647578	1.10903870835	0.0201643401518
723.719991728	582.74552048	1682.46551221	376.0	-5.66446228887	-0.460310654676	-0.0877116338941	572.819710571	640.2043428	1587.16288775	374.138834374	0.348291241269	0.00633256802307
723.719991728	582.74552048	1682.46551221	376.0	-10.3684338933	-0.35947022101	-0.0684966122352	608.827687854	534.773621856	1508.0201878	364.418878086	-0.861411784923	-0.0156620324531
723.719991728	582.74552048	1682.46551221	376.0	9.30718256907	0.273987994964	0.0522080783087	742.49383328	661.281016147	1839.05564909	435.280799664	2.68889124003	0.0488889316369
723.719991728	582.74552048	1682.46551221	376.0	7.66441203816	1.10908481752	0.211334759437	866.979959471	580.288614344	1811.41660146	364.148027648	3.07024702407	0.055822673165
723.719991728	582.74552048	1682.46551221	376.0	-3.62555268602	-0.127941017732	-0.0243790049031	669.709184205	502.657064558	1621.46683864	449.100589875	-0.424092217854	-0.00771076759734
723.719991728	582.74552048	1682.46551221	376.0	-5.34431032908	-0.419107361816	-0.0798603966874	579.238868567	675.452922739	1592.54933406	337.857542751	0.671586917282	0.0122106712233
723.719991728	582.74552048	1682.46551221	376.0	1.90414311499	0.426159263872	0.0812041280244	820.12137316	524.978776393	1714.50206342	369.401913868	1.17274374881	0.0213226136147
723.719991728	582.74552048	1682.46551221	376.0	-15.2761279524	-0.344401146605	-0.0656252184842	619.501976047	483.641563667	1425.44992781	322.306388094	-1.74587169505	-0.0317431217282
723.719991728	582.74552048	1682.46551221	376.0	0.266978277232	0.954475394673	0.181874122461	899.693242895	498.947223168	1686.95732965	288.316863584	1.68446673733	0.0306266679515
723.719991728	582.74552048	1682.46551221	376.0	-5.87811982616	-0.255205407764	-0.0486290792233	624.45883503	625.072262649	1583.56817337	334.037075687	0.361423558179	0.00657133742144
723.719991728	582.74552048	1682.46551221	376.0	-8.1707591261	-0.367066947411	-0.0699441591865	601.079784643	587.862990592	1544.99530783	356.052532591	-0.234654816322	-0.00426645120585
723.719991728	582.74552048	1682.46551221	376.0	-0.597584451735	0.396222267805	0.0754996699324	792.249188185	582.176468683	1672.4113599	297.985703033	1.39824484848	0.0254226336087
723.719991728	582.74552048	1682.46551221	376.0	-1.96104948233	-0.0742772159989	-0.0141534329266	665.713736793	648.583668117	1649.47153099	335.174126081	1.11954395263	0.0203553445932
723.719991728	582.74552048	1682.46551221	376.0	-3.2473002965	-0.336285408105	-0.0640787744102	606.647714435	589.103397548	1627.83080464	432.079692659	0.204356551222	0.00371557365859
723.719991728	582.74552048	1682.46551221	376.0	3.27878219452	0.338129043785	0.0644300769408	722.506490783	726.011295638	1737.62989185	289.11210543	2.64072087946	0.0480131068993
723.719991728	582.74552048	1682.46551221	376.0	4.2076795226	0.125406143096	0.0238959876326	711.325046283	658.004482406	1753.25826904	383.928740351	2.0349378427	0.0369988698673
723.719991728	582.74552048	1682.46551221	376.0	-16.4560631832	-0.62259079122	-0.11863391601	546.404763991	532.657051501	1405.59792448	326.536108992	-2.10043316661	-0.0381896939383
723.719991728	582.74552048	1682.46551221	376.0	12.1990651817	0.909195764767	0.173246144201	783.341018052	722.499513647	1887.7105767	381.870045004	3.95383054393	0.0718878280715
723.719991728	582.74552048	1682.46551221	376.0	-9.74839508998	-0.449747381047	-0.085698814986	577.180546782	634.456084973	1518.45212683	306.81549507	-0.107381592252	-0.0019523925864
723.719991728	582.74552048	1682.46551221	376.0	-11.3255482109	-0.263623451051	-0.0502331271058	635.259189332	518.430874794	1491.91706949	338.227005365	-1.03691455491	-0.0188529919074
723.719991728	582.74552048	1682.46551221	376.0	8.42894836198	0.418526264362	0.0797496692763	754.702294188	689.05232342	1824.27966144	380.525043833	3.04336277443	0.055333868626
723.719991728	582.74552048	1682.46551221	376.0	11.4127413074	0.659441390829	0.125655752826	787.050199095	674.961909087	1874.4809487	412.46884052	3.45550292971	0.0628273259947
723.719991728	582.74552048	1682.46551221	376.0	-15.3351027025	-0.219938650124	-0.0419090415633	656.678622504	438.638425905	1424.45769798	329.140649568	-2.04516092726	-0.0371847441319
723.719991728	582.74552048	1682.46551221	376.0	-3.42354140116	-0.508006605144	-0.0968000390899	564.173335958	597.872354056	1624.86560884	462.819918823	0.111306575685	0.00202375592155
723.719991728	582.74552048	1682.46551221	376.0	9.13438324411	0.35327912543	0.0673169065225	779.24592281	598.235778806	1836.14836004	458.666658428	2.25554024121	0.0410098225675
723.719991728	582.74552048	1682.46551221	376.0	0.164284135895	0.347851334615	0.066282647602	790.742679444	557.888598898	1685.22953614	336.598257794	1.18174527083	0.0214862776514
723.719991728	582.74552048	1682.46551221	376.0	14.0245194658	0.397565092669	0.0757555435726	745.676422652	707.546199456	1918.42321547	465.200593365	3.52503771869	0.0640915948852
723.719991728	582.74552048	1682.46551221	376.0	23.0094628854	1.44330784352	0.275020549451	890.123284285	714.656857637	2069.5917898	464.811647878	5.31613850595	0.0966570637445
723.719991728	582.74552048	1682.46551221	376.0	6.45630433732	1.31901651139	0.251336987689	889.14814794	570.500158221	1791.09060605	331.442299886	3.15539995528	0.0573709082778
723.719991728	582.74552048	1682.46551221	376.0	-15.6435022341	-0.550407224664	-0.104879425431	567.380437725	499.497160347	1419.26898222	352.391384145	-1.69674776775	-0.0308499594137
723.719991728	582.74552048	1682.46551221	376.0	-8.34864651551	-0.0706370857706	-0.0134598105508	692.00469152	463.20577363	1542.00241385	386.791948698	-1.08907834784	-0.0198014245062
723.719991728	582.74552048	1682.46551221	376.0	-0.263903174722	0.012247242429	0.00233369710918	701.118655953	555.122413161	1678.02543231	421.784363194	0.519282572415	0.00944150131664
723.719991728	582.74552048	1682.46551221	376.0	15.7869991327	1.30873681017	0.249378203158	851.415479504	706.11874849	1948.07632803	390.542100035	4.59521875227	0.0835494318595
723.719991728	582.74552048	1682.46551221	376.0	-10.9828723843	-0.602998148199	-0.114900561776	551.262852762	521.22609421	1497.68247209	425.19352512	-1.1394886689	-0.0207179757982
723.719991728	582.74552048	1682.46551221	376.0	7.66224395827	0.219740627597	0.0418713086122	737.530357487	638.397270428	1811.38012427	435.452496352	2.27575046681	0.0413772812146
723.719991728	582.74552048	1682.46551221	376.0	-0.00628013130462	0.262085351055	0.0499400440273	754.022485422	613.166125139	1682.35985116	315.171240603	1.49980459177	0.0272691743957
723.719991728	582.74552048	1682.46551221	376.0	3.2944072822	-0.0744699910884	-0.0141901659848	660.042553918	676.183391785	1737.89277856	401.66683286	1.8015917736	0.0327562140655
723.719991728	582.74552048	1682.46551221	376.0	-4.93039469448	0.201753006187	0.0384437892887	762.803473995	511.267193086	1599.51332186	325.442654776	-0.0151057036921	-0.000274649158038
723.719991728	582.74552048	1682.46551221	376.0	5.28970690003	0.801861395035	0.152793710944	810.348332371	638.657555197	1771.4630065	322.45711893	2.85214279823	0.0518571417859
723.719991728	582.74552048	1682.46551221	376.0	-11.2630048907	-0.238274332689	-0.0454028835154	647.37434852	464.869290707	1492.96933928	380.725700057	-1.44536379481	-0.0262793417239
723.719991728	582.74552048	1682.46551221	376.0	1.45555272839	0.448502080898	0.0854615245614	844.813383626	455.233692368	1706.95468488	406.907608881	0.428999935109	0.00779999882017
723.719991728	582.74552048	1682.46551221	376.0	-15.4474984792	-0.365196807406	-0.0695878062892	609.956066923	526.431739399	1422.5666778	286.178871474	-1.49730136156	-0.0272236611192
723.719991728	582.74552048	1682.46551221	376.0	9.79947634592	0.233868818762	0.0445634182092	719.711535886	707.570048631	1847.3383221	420.056737588	3.01793013226	0.0548714569502
723.719991728	582.74552048	1682.46551221	376.0	-5.74376986122	0.104677874332	0.0199462412979	738.762221844	485.652814992	1585.82856519	361.413528356	-0.469616263807	-0.00853847752376
723.719991728	582.74552048	1682.46551221	376.0	5.28080665838	-0.117360688531	-0.0223629360769	644.462148104	705.741038431	1771.313263	421.110076467	2.13406552518	0.0388011913668
723.719991728	582.74552048	1682.46551221	376.0	4.80320363125	-0.181733109617	-0.0346290224118	629.547431128	703.88866685	1763.27775678	429.841658807	1.99112222738	0.036202222316
723.719991728	582.74552048	1682.46551221	376.0	11.410597764	1.40219728282	0.267186982244	891.273859079	610.512967334	1874.44488432	372.658057912	3.95192532485	0.0718531877245
723.719991728	582.74552048	1682.46551221	376.0	-3.38641372732	0.258921014453	0.0493370835466	785.486112283	473.957936574	1625.49026915	366.046220288	-0.145450427059	-0.00264455321925
723.719991728	582.74552048	1682.46551221	376.0	-1.15017760522	-0.0378886812732	-0.0072196420109	671.575596597	665.181782483	1663.11417067	326.356791591	1.37475592534	0.0249955622789
723.719991728	582.74552048	1682.46551221	376.0	11.6291439538	0.190495146388	0.0362986178331	707.009929831	722.128301565	1878.1218486	448.983617199	3.1775309629	0.0577732902346
723.719991728	582.74552048	1682.46551221	376.0	-4.21241119788	-0.298689674714	-0.0569149532611	609.393535073	659.941235743	1611.59314657	342.258375755	0.760327735952	0.0138241406537
723.719991728	582.74552048	1682.46551221	376.0	-0.403842218072	0.397973906437	0.0758334425376	813.794873008	522.072537568	1675.67100617	339.803595589	0.881969221151	0.0160358040209
723.719991728	582.74552048	1682.46551221	376.0	13.4975159652	1.23736902796	0.235779159291	833.749220641	709.505285416	1909.55656333	366.30205727	4.3320543893	0.07876462526
723.719991728	582.74552048	1682.46551221	376.0	2.25430475005	0.330992196864	0.0630701594634	758.794668206	640.679474095	1720.39341217	320.919269866	2.04425114903	0.0371682027096
723.719991728	582.74552048	1682.46551221	376.0	0.491427565427	0.00466621487376	0.000889141553689	699.636922837	547.315050432	1690.73361151	443.781638245	0.477985761283	0.00869065020514
723.719991728	582.74552048	1682.46551221	376.0	6.73908454844	0.450352836113	0.0858141837105	752.186671837	698.835516023	1795.84828557	344.826097714	2.98404218532	0.0542553124604
723.719991728	582.74552048	1682.46551221	376.0	6.14174532238	0.928908136899	0.177002312671	892.529077095	520.224730152	1785.7982591	373.044451858	2.3937617202	0.0435229403673
723.719991728	582.74552048	1682.46551221	376.0	-13.359114071	-0.126445225845	-0.0240939835832	674.320703271	500.350318157	1457.70302523	283.032003799	-1.36207715029	-0.0247650390962
723.719991728	582.74552048	1682.46551221	376.0	6.26904441054	0.391448740167	0.0745900800622	784.605365901	606.742813993	1787.94002236	396.591842467	2.22441938669	0.0404439888489
723.719991728	582.74552048	1682.46551221	376.0	-3.18094392752	0.327499907704	0.0624047080229	806.03939243	473.552226581	1628.94722766	349.355608654	-0.00670855463207	-0.000121973720583
723.719991728	582.74552048	1682.46551221	376.0	-15.3000014133	-0.33689397777	-0.0641947366177	621.254229778	485.252543708	1425.04826506	318.541491576	-1.73724037489	-0.0315861886343
723.719991728	582.74552048	1682.46551221	376.0	-3.59973511479	-0.291928152788	-0.0556265535037	611.000583808	658.619649092	1621.90121037	352.280977471	0.815061676472	0.0148193032086
723.719991728	582.74552048	1682.46551221	376.0	11.5775518156	0.551354226874	0.105059875548	819.518840046	590.520383642	1877.25382866	467.214604975	2.73967061305	0.0498121929646
723.719991728	582.74552048	1682.46551221	376.0	10.8886259094	1.42633271417	0.271785959256	886.213550798	644.795039964	1865.66288789	334.654297124	4.08390629921	0.0742528418038
723.719991728	582.74552048	1682.46551221	376.0	1.87651051652	-0.0565831292188	-0.0107818462688	669.719321012	645.018004963	1714.03715448	399.299828506	1.44337631536	0.0262432057338
723.719991728	582.74552048	1682.46551221	376.0	1.87581095693	0.276425719515	0.0526725837491	770.741340433	565.35090641	1714.02538463	377.93313779	1.26172903376	0.0229405278866
723.719991728	582.74552048	1682.46551221	376.0	-1.02470764067	-0.0445930222837	-0.00849714601442	664.33628018	694.161200403	1665.22515955	306.727678969	1.58978562679	0.0289051932143
723.719991728	582.74552048	1682.46551221	376.0	14.2159102897	1.47678250411	0.281399105205	897.757519379	674.749261212	1921.64330008	349.136519489	4.55838329531	0.0828796962783
723.719991728	582.74552048	1682.46551221	376.0	9.90559575499	1.23522208845	0.235370062585	824.517551056	724.42660728	1849.12374456	300.179586228	4.00395217921	0.0727991305312
723.719991728	582.74552048	1682.46551221	376.0	-6.52267752766	-0.286586585149	-0.0546087243042	628.750951487	503.634001016	1572.72371233	440.338759829	-0.76983039206	-0.0139969162193
723.719991728	582.74552048	1682.46551221	376.0	17.188090769	1.20662585748	0.229921085648	828.53815893	720.12114093	1971.6492116	422.989911743	4.63239504044	0.0842253643716
723.719991728	582.74552048	1682.46551221	376.0	9.16279865003	0.197926446172	0.0377146429443	723.091040973	673.24423189	1836.62643945	440.291166585	2.6445059375	0.0480819261363
723.719991728	582.74552048	1682.46551221	376.0	-10.0790488705	-0.0441019343125	-0.00840356980039	692.56441826	527.738302978	1512.888991	292.586269766	-0.711178201288	-0.0129305127507
723.719991728	582.74552048	1682.46551221	376.0	-9.0272493899	-0.259946176002	-0.0495324268297	634.660995558	524.964513677	1530.58515452	370.959645288	-0.75819285206	-0.0137853245829
723.719991728	582.74552048	1682.46551221	376.0	10.8058495873	0.539268059053	0.102756871009	754.945387009	717.287226414	1864.27020481	392.037591392	3.51516076993	0.0639120139987
723.719991728	582.74552048	1682.46551221	376.0	-1.62893462516	0.362303559517	0.0690365014324	816.770592019	469.649111437	1655.05924892	368.639545467	0.156253656225	0.00284097556772
723.719991728	582.74552048	1682.46551221	376.0	14.2855583016	0.827029585729	0.157589478988	808.456051966	660.789542712	1922.81510386	453.56950918	3.73725436428	0.0679500793505
723.719991728	582.74552048	1682.46551221	376.0	3.40210715399	0.302683968675	0.0576760611042	749.663874984	653.137236342	1739.70479176	336.903680436	2.20627197312	0.0401140358749
723.719991728	582.74552048	1682.46551221	376.0	-12.7030275613	-0.264916726754	-0.0504795592138	640.719518127	467.191257462	1468.74145448	360.830678893	-1.57261289301	-0.0285929616911
723.719991728	582.74552048	1682.46551221	376.0	17.6547555072	1.45201936632	0.276680519498	894.820157742	666.887694133	1979.50068488	417.792833006	4.78349424609	0.0869726226563
723.719991728	582.74552048	1682.46551221	376.0	-3.69068067551	-0.0526195573098	-0.0100265924752	684.728222008	554.779307018	1620.37108268	380.863553651	0.163894238817	0.00297989525122
723.719991728	582.74552048	1682.46551221	376.0	1.48453668082	0.82795002348	0.157764867279	861.977397142	548.142555613	1707.44232988	297.322377124	1.98137131835	0.0360249330609
723.719991728	582.74552048	1682.46551221	376.0	-13.7207421706	-0.271521072976	-0.0517380093323	640.814391053	453.56098717	1451.61875717	357.243378945	-1.77880369392	-0.0323418853441
723.719991728	582.74552048	1682.46551221	376.0	7.04024670028	0.483487572019	0.0921279672293	814.172428457	576.546923449	1800.91523491	410.195883009	2.19111593213	0.0398384714933
723.719991728	582.74552048	1682.46551221	376.0	10.928984488	1.15346658842	0.219791651758	903.371156671	528.390725005	1866.34190705	434.580025377	3.07458899455	0.0559016180827
723.719991728	582.74552048	1682.46551221	376.0	-14.8983160393	-0.382704661663	-0.0729239065669	607.185322496	508.843683271	1431.80648295	315.777477179	-1.53773604638	-0.027958837207
723.719991728	582.74552048	1682.46551221	376.0	-9.75984330568	-0.514292244842	-0.097997760069	563.709758213	614.827127686	1518.25951454	339.722628645	-0.266666112878	-0.0048484747796
723.719991728	582.74552048	1682.46551221	376.0	-9.2122140541	-0.583500036128	-0.111185220299	552.078164837	558.243678081	1527.47318784	417.15134492	-0.692895973952	-0.0125981086173
723.719991728	582.74552048	1682.46551221	376.0	5.81253112682	0.561314435319	0.10695778112	821.100868122	586.575468266	1780.2593438	372.583007415	2.32341003779	0.0422438188688
723.719991728	582.74552048	1682.46551221	376.0	-1.8034911242	0.0523831207868	0.00998153978406	723.066988577	473.402736999	1652.12239603	455.652670451	-0.367091696331	-0.00667439447875
723.719991728	582.74552048	1682.46551221	376.0	-12.2051242781	-0.237509021609	-0.0452570544225	649.666976581	448.624962135	1477.11850551	378.82656679	-1.66118783185	-0.0302034151245
723.719991728	582.74552048	1682.46551221	376.0	13.5830149884	1.23702421793	0.23571345616	891.323482698	562.924889051	1910.99505491	456.746683157	3.5783027374	0.0650600497709
723.719991728	582.74552048	1682.46551221	376.0	0.418544334652	0.064320487972	0.0122561905434	709.860502095	591.463098421	1689.50737629	388.183775775	1.01656884664	0.0184830699389
723.719991728	582.74552048	1682.46551221	376.0	-0.326863043348	-0.316319251249	-0.0602742475702	600.626354171	690.031948937	1676.96615423	386.307851123	1.32676777736	0.0241230504975
723.719991728	582.74552048	1682.46551221	376.0	-8.41433945829	0.144898252188	0.0276101852493	747.902304456	507.831058787	1540.89715274	285.163789498	-0.510958515628	-0.0092901548296
723.719991728	582.74552048	1682.46551221	376.0	14.8812099953	1.06832215579	0.203567483954	843.969781141	628.025878748	1932.83673818	460.84107829	3.83984134983	0.0698152972696
723.719991728	582.74552048	1682.46551221	376.0	12.7414478849	0.851526975091	0.162257426656	850.669111377	586.899376753	1896.83597863	459.267490498	3.22046861952	0.0585539749003
723.719991728	582.74552048	1682.46551221	376.0	-1.76509773863	0.537463615768	0.102413036541	841.22740516	527.135134166	1652.7683515	284.405812173	1.05516809289	0.0191848744161
723.719991728	582.74552048	1682.46551221	376.0	-3.81309527639	-0.173982736414	-0.0331521982495	636.19503154	684.136783598	1618.31149924	297.979684097	1.0796682538	0.0196303318873
723.719991728	582.74552048	1682.46551221	376.0	5.02344043437	0.56031628089	0.106767584011	817.217754233	592.687741673	1766.98316504	357.077669137	2.29984102376	0.0418152913411
723.719991728	582.74552048	1682.46551221	376.0	-3.01726564054	0.0421788487972	0.00803712820069	722.414438214	458.205346454	1631.70105839	451.081273727	-0.616413150027	-0.0112075118187
723.719991728	582.74552048	1682.46551221	376.0	-8.60833058907	-0.418834985493	-0.0798084957114	599.086427959	472.111902607	1537.63331887	466.434988304	-1.2923756515	-0.0234977391181
723.719991728	582.74552048	1682.46551221	376.0	4.73631254257	0.351214957821	0.0669235819019	767.926767485	629.749255045	1762.15233729	364.476314757	2.22417467185	0.0404395394881
723.719991728	582.74552048	1682.46551221	376.0	1.62866862711	-0.18965865506	-0.0361392254306	640.518323745	603.527367696	1709.86730017	465.821608727	0.833512579815	0.0151547741785
723.719991728	582.74552048	1682.46551221	376.0	-1.12401859307	-0.414347426651	-0.0789533968466	584.235079244	614.594189005	1663.55428703	464.725018779	0.501531939666	0.00911876253938
723.719991728	582.74552048	1682.46551221	376.0	-1.31109414269	0.378470071332	0.0721170105435	817.481985841	487.843044599	1660.40680542	355.081774985	0.409059723823	0.00743744952405
723.719991728	582.74552048	1682.46551221	376.0	3.59333186894	0.421260409033	0.080270657209	805.569850245	565.385015569	1742.92208164	371.967215828	1.69854610453	0.0308826564459
723.719991728	582.74552048	1682.46551221	376.0	8.92782170424	0.528405736142	0.100687068625	824.578602534	571.410865373	1832.67303337	436.683565466	2.36343418026	0.0429715305502
723.719991728	582.74552048	1682.46551221	376.0	-7.07810667615	-0.228805499913	-0.0435986089774	642.361378895	521.172525895	1563.37880846	399.844903673	-0.601356281478	-0.0109337505723
723.719991728	582.74552048	1682.46551221	376.0	8.76296752088	0.468881694606	0.0893448351003	819.277613625	555.912591044	1829.89941859	454.709213923	2.07010518882	0.0376382761603
723.719991728	582.74552048	1682.46551221	376.0	2.14790470572	0.249345808097	0.0475125396526	734.71210236	665.627136798	1718.60326812	318.264028959	2.09525747506	0.0380955904556
723.719991728	582.74552048	1682.46551221	376.0	15.6341479829	1.07613796056	0.205056776021	808.547043815	713.946668572	1945.50466015	423.01094776	4.3437865528	0.0789779373237
723.719991728	582.74552048	1682.46551221	376.0	6.53322730745	1.27400830757	0.242760729339	878.69583416	581.840166576	1792.38480849	331.848807755	3.16084421719	0.057469894858
723.719991728	582.74552048	1682.46551221	376.0	8.78390272334	0.668754508801	0.127430356098	894.134835144	475.669186141	1830.25164615	460.44762487	1.73750375635	0.0315909773881
723.719991728	582.74552048	1682.46551221	376.0	-0.951151062958	0.0486110003571	0.00926276683633	720.503425517	482.370627709	1666.4627236	463.588670378	-0.225722676624	-0.00410404866589
723.719991728	582.74552048	1682.46551221	376.0	2.92679766661	0.604836843379	0.1152509229	879.973508587	476.938788213	1731.70787356	374.795576761	1.18435902998	0.0215338005451
723.719991728	582.74552048	1682.46551221	376.0	13.9881804456	0.384432933089	0.0732532265796	745.592392781	703.496485135	1917.81182399	468.722946074	3.47790179549	0.0632345780998
723.719991728	582.74552048	1682.46551221	376.0	-6.74075561566	-0.508765788317	-0.0969447005177	556.02149665	704.689051256	1569.05462371	308.344075806	0.660892475094	0.0120162268199
723.719991728	582.74552048	1682.46551221	376.0	2.80356955903	1.09878551295	0.209372239509	895.351102146	522.121082585	1729.63460315	312.162418419	2.25542538304	0.0410077342371
723.719991728	582.74552048	1682.46551221	376.0	5.42038154253	-0.195205532821	-0.0371961762236	629.782121503	674.058767219	1773.66156229	469.820673569	1.73957739178	0.0316286798505
723.719991728	582.74552048	1682.46551221	376.0	13.553370582	1.10176195735	0.209939397361	827.401442396	669.412775369	1910.49629799	413.682080226	4.00967671703	0.072903213037
723.719991728	582.74552048	1682.46551221	376.0	16.3525100743	1.36353146907	0.259819258588	892.897858385	596.379291677	1957.59085459	468.313704526	4.1666418912	0.0757571252945
723.719991728	582.74552048	1682.46551221	376.0	2.13895341079	0.267715518397	0.0510128655482	760.083122394	598.210653382	1718.45266567	360.158889891	1.58312060549	0.028784011009
723.719991728	582.74552048	1682.46551221	376.0	1.34675609804	0.460833831134	0.0878113245301	828.032743535	526.284186009	1705.12421909	350.807289547	1.21531209629	0.022096583569
723.719991728	582.74552048	1682.46551221	376.0	5.40189879334	1.39885595663	0.266550296614	894.671134142	577.969746938	1773.35059641	300.70971533	3.188911514	0.0579802093455
723.719991728	582.74552048	1682.46551221	376.0	-0.52309407907	-0.304269800949	-0.0579782395101	609.015477671	637.066804088	1673.66463473	427.582352972	0.869552743403	0.0158100498801
723.719991728	582.74552048	1682.46551221	376.0	1.25733211821	0.234752905769	0.0447318799103	751.088307367	602.356457705	1703.61969147	350.174926399	1.48420962473	0.0269856295406
723.719991728	582.74552048	1682.46551221	376.0	-16.3341227359	-0.585077671118	-0.111485836722	552.993595973	571.439118959	1407.64953045	283.216815523	-1.34205098556	-0.0244009270101
723.719991728	582.74552048	1682.46551221	376.0	16.5756823711	1.20505631416	0.229622011083	846.955010135	657.559914064	1961.34565152	456.830727316	4.28655545448	0.0779373718997
723.719991728	582.74552048	1682.46551221	376.0	5.18722222528	0.546909948646	0.104213023751	817.324025584	589.455319536	1769.73873719	362.95939207	2.26933729604	0.0412606781099
723.719991728	582.74552048	1682.46551221	376.0	5.7037463129	0.230965560284	0.0440102058467	758.856477873	558.625681961	1778.42907683	460.946916992	1.35599289842	0.0246544163349
723.719991728	582.74552048	1682.46551221	376.0	-9.4519467376	-0.509669345629	-0.0971168722617	575.675095154	488.212728012	1523.43976812	459.55194495	-1.26053980979	-0.0229189056325
723.719991728	582.74552048	1682.46551221	376.0	-10.4263702839	-0.570594495595	-0.108726085289	551.155219705	610.703244103	1507.04542801	345.186964197	-0.387297468086	-0.00704177214701
723.719991728	582.74552048	1682.46551221	376.0	9.8430922011	0.616846195027	0.117539290211	845.694586741	556.292820699	1848.07214383	446.084736386	2.46472439696	0.0448131708538
723.719991728	582.74552048	1682.46551221	376.0	-9.9502832721	-0.0430372102281	-0.00820068792457	691.502425045	537.886992733	1515.05542779	285.666010009	-0.619315088584	-0.0112602743379
723.719991728	582.74552048	1682.46551221	376.0	19.2092491768	1.48026829659	0.28206331871	904.202710494	662.622976628	2005.65450476	438.82881764	4.91998775261	0.0894543227748
723.719991728	582.74552048	1682.46551221	376.0	5.56577548323	0.487507535766	0.0928939664188	854.153238833	458.747775745	1776.1077652	463.206750623	0.833347218194	0.0151517676035
723.719991728	582.74552048	1682.46551221	376.0	-3.36594956139	0.18279709316	0.0348317631784	760.728495411	486.721061877	1625.83457168	378.385014392	-0.141430098948	-0.00257145634451
723.719991728	582.74552048	1682.46551221	376.0	6.64345513574	0.745623260124	0.14207760292	801.753389889	650.812286451	1794.23935369	341.673677346	3.00212376451	0.0545840684456
723.719991728	582.74552048	1682.46551221	376.0	-9.72041541873	0.0820309365944	0.0156308949303	735.502141571	471.208629803	1518.92287514	312.21210377	-1.02543036129	-0.018644188387
723.719991728	582.74552048	1682.46551221	376.0	21.388859744	1.40142253096	0.267039354222	879.636586728	692.775369449	2042.32570086	469.913744679	5.06355148542	0.0920645724623
723.719991728	582.74552048	1682.46551221	376.0	-0.884287275321	-0.264399121742	-0.05038093021	609.168999065	721.500068238	1667.58768377	336.918616469	1.56422083349	0.0284403787908
723.719991728	582.74552048	1682.46551221	376.0	-7.60200698298	-0.0317620594042	-0.00605222168526	700.032558605	486.739263445	1554.56436648	367.792544433	-0.777049211363	-0.0141281674793
723.719991728	582.74552048	1682.46551221	376.0	-0.429374747863	0.536498309328	0.102229098576	862.943230502	478.116552419	1675.24143016	334.181647236	0.739717097946	0.0134494017808
723.719991728	582.74552048	1682.46551221	376.0	-2.67780114582	0.128053851747	0.0244005052872	734.547295991	551.988052447	1637.41243144	350.877083006	0.476336271664	0.00866065948481
723.719991728	582.74552048	1682.46551221	376.0	2.74710652579	-0.26562262831	-0.0506140678944	615.674186304	653.080988473	1728.68463209	459.929457311	1.28027213737	0.023277675225
723.719991728	582.74552048	1682.46551221	376.0	-4.75046835126	-0.505357898596	-0.0962953312873	565.078046137	601.274728749	1602.54052053	436.187745644	0.0563624823195	0.00102477240581
723.719991728	582.74552048	1682.46551221	376.0	-4.51876315886	0.103742087209	0.0197679282029	735.945503876	501.048942161	1606.43888048	369.444434445	-0.214977163831	-0.00390867570601
723.719991728	582.74552048	1682.46551221	376.0	-5.75398034869	0.213866181425	0.040751940058	765.971948144	513.526469122	1585.65677726	306.158359996	-0.0647102677586	-0.00117655032288
723.719991728	582.74552048	1682.46551221	376.0	4.69596781853	-0.13550554798	-0.0258204169169	643.031461843	687.486842652	1761.47355122	430.955246724	1.90824099439	0.0346952908071
723.719991728	582.74552048	1682.46551221	376.0	14.2374386096	1.35131912498	0.257492211315	868.794999676	663.429971164	1922.00550664	389.780535797	4.35668164149	0.0792123934817
723.719991728	582.74552048	1682.46551221	376.0	-5.9658119756	-0.12469038146	-0.0237596001257	675.709809115	464.20321432	1582.0927832	442.17975976	-0.951052491841	-0.017291863488
[truncated: 1 more rows]
