# Supplementary material for: Optimization of nutritional strategies using a mechanistic computational model in prediabetes: Application to the J-DOIT1 study data
Source: PLoS One. 2023 Nov 30;18(11):e0287069. doi: 10.1371/journal.pone.0287069 (PMC10688723; doi:10.1371/journal.pone.0287069)
Supplement: S1 File — (ZIP) [file pone.0287069.s011.zip › improved_intervention_J1211051.csv]

baseline_carb	baseline_fat	baseline_kcal	baseline_protein	diet_change_percent	hba1c_change	hba1c_percent_change	random_carb_kcal	random_fat_kcal	random_total_kcal	random_protein_kcal	weight_change	weight_percent_change
702.779797376	805.500408013	1884.28020539	376.0	5.74322172461	0.246585705812	0.042824888123	832.784366631	782.944090416	1992.4985955	376.77013845	1.22742066893	0.0142723333597
702.779797376	805.500408013	1884.28020539	376.0	-17.5515870467	-0.371736213154	-0.0645599536565	582.09072696	609.148906038	1553.55912494	362.319491939	-5.58458629881	-0.0649370499862
702.779797376	805.500408013	1884.28020539	376.0	3.93649086111	-0.244749640298	-0.0425060160296	605.754675691	895.92820104	1958.45472347	456.77184674	-0.0368223794022	-0.000428167202351
702.779797376	805.500408013	1884.28020539	376.0	10.0236881185	0.324615662864	0.056376461074	860.0969684	819.644975448	2073.15457646	393.412632608	2.99594854258	0.0348366109602
702.779797376	805.500408013	1884.28020539	376.0	-3.6738812257	0.166197074857	0.0288636809408	818.291407947	656.763721734	1815.05398868	339.998859003	-1.83216405869	-0.0213042332406
702.779797376	805.500408013	1884.28020539	376.0	-3.44254278634	0.0504297779381	0.00875821082635	763.878715977	618.3262322	1819.4130531	437.208104927	-2.41781222385	-0.0281140956261
702.779797376	805.500408013	1884.28020539	376.0	0.297023070166	-0.0414120531042	-0.00719208980621	707.863039755	728.03737151	1889.87695231	453.97654104	-1.50793826856	-0.0175341659135
702.779797376	805.500408013	1884.28020539	376.0	6.59319014882	0.24659124848	0.0428258507259	824.144383331	816.669539924	2008.51438227	367.700459012	1.96444586718	0.0228423938045
702.779797376	805.500408013	1884.28020539	376.0	-6.02555735679	-0.151589860984	-0.0263268254575	655.056298073	753.401194455	1770.74182085	362.284328322	-2.20879260612	-0.0256836349549
702.779797376	805.500408013	1884.28020539	376.0	-9.80273689521	-0.192462499176	-0.0334252343133	645.93717039	664.611123658	1699.56917449	389.020880437	-3.4533393178	-0.0401551083465
702.779797376	805.500408013	1884.28020539	376.0	-0.278398234433	-0.020450281259	-0.00355162925652	715.790841264	750.371886975	1879.03440257	412.871674326	-1.34260654626	-0.0156117040263
702.779797376	805.500408013	1884.28020539	376.0	-1.2980523445	0.110541522418	0.0191979024692	774.433271031	762.671251715	1859.82126201	322.71673926	-0.836543206998	-0.009727246593
702.779797376	805.500408013	1884.28020539	376.0	6.37760921749	0.313910243824	0.0545172358151	851.213965017	829.427398753	2004.45223345	323.810869682	2.71759473873	0.0315999388225
702.779797376	805.500408013	1884.28020539	376.0	-0.387166779977	-0.351364904016	-0.0610220395999	561.988122195	936.979510433	1876.98489839	378.017265763	-0.176084552561	-0.00204749479722
702.779797376	805.500408013	1884.28020539	376.0	6.76436992991	0.261278831996	0.0453766641188	813.613213712	888.613134897	2011.739889	309.513540388	3.55493927989	0.0413365032545
702.779797376	805.500408013	1884.28020539	376.0	8.32423089437	0.261339484465	0.0453871977188	804.656796578	935.187405787	2041.13204038	301.287838017	4.72883677744	0.0549864741563
702.779797376	805.500408013	1884.28020539	376.0	5.77895844262	0.13174845598	0.022880940601	789.978721546	747.041390836	1993.1719754	456.151863019	-0.235032772266	-0.0027329392124
702.779797376	805.500408013	1884.28020539	376.0	8.0883262718	0.0830965203857	0.0144314901677	732.598038107	911.359150685	2036.68693628	392.729747484	2.84395042542	0.0330691909933
702.779797376	805.500408013	1884.28020539	376.0	5.36090613414	-0.176484907453	-0.0306503833715	631.939832414	892.808414166	1985.2946985	460.546451924	0.417385729299	0.00485332243371
702.779797376	805.500408013	1884.28020539	376.0	-3.83891070522	0.220585242117	0.0383093508366	852.243193862	620.89916941	1811.94437087	338.802007596	-1.91857408677	-0.0223090010089
702.779797376	805.500408013	1884.28020539	376.0	4.49982983155	0.156407620136	0.0271635325002	782.214955648	821.681506716	1969.06960818	365.173145817	1.16467049805	0.0135426802099
702.779797376	805.500408013	1884.28020539	376.0	-2.92926329024	0.0781354818496	0.0135698995918	764.84910732	732.727455791	1829.08467705	331.508113936	-1.53153540861	-0.0178085512629
702.779797376	805.500408013	1884.28020539	376.0	-8.61307452323	-0.159438434625	-0.0276898983372	648.853299535	780.391472843	1721.98574707	292.740974694	-2.41088060344	-0.0280334953888
702.779797376	805.500408013	1884.28020539	376.0	-17.715961638	-0.304835400287	-0.0529411949091	604.748755237	623.303786201	1550.46184705	322.409305611	-5.17905340757	-0.0602215512508
702.779797376	805.500408013	1884.28020539	376.0	5.96534376535	0.119825621458	0.0208102850744	745.981556739	918.677030225	1996.68399714	332.025410179	3.0522398323	0.0354911608407
702.779797376	805.500408013	1884.28020539	376.0	-19.5733450402	-0.331217776565	-0.0575230594937	592.179594406	635.479082738	1515.46353926	287.80486212	-5.39461623063	-0.062728095705
702.779797376	805.500408013	1884.28020539	376.0	-11.6902210634	-0.389124956024	-0.0675798812128	565.562373109	692.67593904	1664.00368393	405.765371777	-4.00611994355	-0.0465827900413
702.779797376	805.500408013	1884.28020539	376.0	-9.08154086724	-0.0362001937967	-0.00628693883236	721.125386498	618.385313623	1713.15852848	373.647828363	-3.27495020899	-0.0380808163836
702.779797376	805.500408013	1884.28020539	376.0	6.26662450926	0.158518668675	0.0275301612843	762.993467344	915.941117845	2002.36097056	323.426385374	3.30798466213	0.0384649379317
702.779797376	805.500408013	1884.28020539	376.0	5.15710452549	0.0445063029398	0.00772947254946	705.160548253	973.131697416	1981.45450513	303.162259465	3.61527210971	0.0420380477873
702.779797376	805.500408013	1884.28020539	376.0	8.09307382116	-0.0465326482802	-0.00808139080935	678.960100014	915.978339711	2036.77639341	441.837953684	2.00452983625	0.023308486468
702.779797376	805.500408013	1884.28020539	376.0	-4.1859946273	-0.133704356067	-0.0232206245341	669.10127326	689.938652877	1805.40433723	446.364411092	-2.49291080249	-0.0289873349127
702.779797376	805.500408013	1884.28020539	376.0	-3.33405527276	0.00134207028029	0.000233079242842	727.513697247	726.888764575	1821.45726185	367.054800025	-1.75202224044	-0.020372351633
702.779797376	805.500408013	1884.28020539	376.0	7.8800607846	-0.0995763004696	-0.0172935568721	650.473639817	965.708311785	2032.76263093	416.580679324	2.75315644117	0.0320134469904
702.779797376	805.500408013	1884.28020539	376.0	-0.107865529693	-0.391648771003	-0.0680181957282	554.398265088	857.904347197	1882.24771656	469.945104279	-1.40383252459	-0.0163236340069
702.779797376	805.500408013	1884.28020539	376.0	-10.8825375522	-0.422629134224	-0.0733985992052	548.608673826	746.646437384	1679.22270445	383.967593237	-3.44447874402	-0.0400520784188
702.779797376	805.500408013	1884.28020539	376.0	7.21990345005	0.274870568575	0.047737160225	876.388205232	678.540225232	2020.32341695	465.394986483	-0.196088786694	-0.00228010217086
702.779797376	805.500408013	1884.28020539	376.0	1.06602887122	0.250272239043	0.0434651335608	837.442941754	764.250856751	1904.36717639	302.673377888	0.37523017613	0.00436314158291
702.779797376	805.500408013	1884.28020539	376.0	8.20192802971	0.249728681478	0.0433707331501	814.499491832	864.446234048	2038.82751171	359.881785833	3.12835757681	0.0363762508932
702.779797376	805.500408013	1884.28020539	376.0	2.96444855533	-0.109200684487	-0.0189650372502	660.456113554	875.133518552	1940.13872272	404.54909061	0.270987444855	0.00315101680064
702.779797376	805.500408013	1884.28020539	376.0	11.1700710172	0.114167071745	0.0198275567463	745.346841531	916.29007519	2094.75564249	433.118725772	3.46458430081	0.0402858639629
702.779797376	805.500408013	1884.28020539	376.0	-2.35217459885	-0.048896354244	-0.00849189896561	695.656636234	807.701886259	1839.95864503	336.600122534	-1.1283779651	-0.0131206740128
702.779797376	805.500408013	1884.28020539	376.0	4.1784156157	0.155007002552	0.0269202852644	770.741020419	867.824121401	1963.01326373	324.448121914	2.03462990809	0.0236584873034
702.779797376	805.500408013	1884.28020539	376.0	-1.91439733396	-0.00830996782629	-0.00144320386007	720.602525047	757.808796393	1848.20759537	369.796273932	-1.4359392765	-0.0166969683314
702.779797376	805.500408013	1884.28020539	376.0	7.90148554646	0.100426457783	0.0174412048945	725.567802914	993.662259956	2033.16633347	313.936270602	4.79154069463	0.0557155894724
702.779797376	805.500408013	1884.28020539	376.0	9.62796794212	0.0958019101911	0.0166380531766	743.937932395	882.210422731	2065.6980995	439.549744377	2.43538113136	0.0283183852484
702.779797376	805.500408013	1884.28020539	376.0	6.14747608756	0.231648307787	0.0402306890913	816.848599411	818.378827466	2000.11588044	364.888453561	1.83610412907	0.0213500480125
702.779797376	805.500408013	1884.28020539	376.0	-6.37476642625	-0.4292211518	-0.0745434442167	538.607928391	894.655030804	1764.16174348	330.898784285	-1.83768280337	-0.0213684046904
702.779797376	805.500408013	1884.28020539	376.0	-10.4014726919	-0.16808252835	-0.0291911303144	660.723822393	630.30308537	1688.28731439	397.260406624	-3.77571675302	-0.0439036831747
702.779797376	805.500408013	1884.28020539	376.0	-3.69087405604	-0.20802245877	-0.0361275544929	631.655407301	753.281220113	1814.73379615	429.797168732	-2.11399597205	-0.0245813485122
702.779797376	805.500408013	1884.28020539	376.0	9.86427684133	-0.0192495134217	-0.0033430902087	686.205579422	939.171408211	2070.15082131	444.773833682	2.87199190048	0.0333952546567
702.779797376	805.500408013	1884.28020539	376.0	-9.59770737849	-0.219222892382	-0.0380727496322	627.78803379	730.953761421	1703.43250508	344.690709874	-2.92984569759	-0.0340679732277
702.779797376	805.500408013	1884.28020539	376.0	15.2910163618	0.26674431018	0.0463258614414	798.231877354	997.281622918	2172.4057999	376.892299624	6.93524145027	0.0806423424451
702.779797376	805.500408013	1884.28020539	376.0	9.80674024954	-0.0976907838699	-0.0169660965387	646.652233961	1000.65130813	2069.0666707	421.763128612	3.76049950654	0.0437267384481
702.779797376	805.500408013	1884.28020539	376.0	-7.58248278517	-0.435777348391	-0.0756820681472	535.607586009	902.496977179	1741.40498319	303.300420003	-1.94125858343	-0.0225727742259
702.779797376	805.500408013	1884.28020539	376.0	-2.56143669605	-0.316429687037	-0.0549547910798	583.696885405	827.48375068	1836.01556075	424.834924666	-1.6841905111	-0.0195836105942
702.779797376	805.500408013	1884.28020539	376.0	-4.76346548561	-0.416190910317	-0.0722804637577	538.470636583	944.861111695	1794.52316815	311.191419875	-0.825397267616	-0.00959764264669
702.779797376	805.500408013	1884.28020539	376.0	-16.3936013622	-0.464734615252	-0.0807111176193	538.756079729	684.443469556	1575.37881997	352.179270685	-4.84829712049	-0.0563755479126
702.779797376	805.500408013	1884.28020539	376.0	-10.4034391871	-0.365528099503	-0.0634817817824	573.254315068	704.099925345	1688.25026011	410.896019694	-3.67511189666	-0.0427338592635
702.779797376	805.500408013	1884.28020539	376.0	-9.2273680511	-0.336375713583	-0.0584188457074	584.378542434	703.868942043	1710.41073572	422.163251247	-3.47254941393	-0.0403784815573
702.779797376	805.500408013	1884.28020539	376.0	2.34362554449	-0.334920234637	-0.0581660706213	561.179568612	996.359663983	1928.44067761	370.901445017	1.48246512104	0.0172379665237
702.779797376	805.500408013	1884.28020539	376.0	-0.426568938527	-0.110498280157	-0.0191903925246	674.772722054	744.639027573	1876.24245132	456.830701691	-1.63595138963	-0.0190226905771
702.779797376	805.500408013	1884.28020539	376.0	3.74856087535	0.159229930694	0.0276536871647	776.100945892	851.374367891	1954.91359595	327.438282167	1.68442963551	0.0195863911106
702.779797376	805.500408013	1884.28020539	376.0	-1.14583297334	0.185245252883	0.0321718049467	805.599910799	769.677365548	1862.68950149	287.412225138	-0.262710046973	-0.00305476798806
702.779797376	805.500408013	1884.28020539	376.0	6.22516771928	0.188844010686	0.0327968063018	815.648472601	749.864430597	2001.57980848	436.066905278	0.23943987347	0.00278418457523
702.779797376	805.500408013	1884.28020539	376.0	-13.8531890617	-0.38065957582	-0.0661096866655	579.586178212	609.05354339	1623.24730608	434.607584482	-5.25850131546	-0.0611453641333
702.779797376	805.500408013	1884.28020539	376.0	0.909019077856	0.0460968746569	0.00800570938813	754.989207954	678.892019068	1901.40867194	467.527444914	-1.57048462695	-0.0182614491505
702.779797376	805.500408013	1884.28020539	376.0	18.0412211589	0.354924304959	0.0616402057936	850.25419439	933.976044709	2224.2273645	439.997125398	6.46024504065	0.0751191283797
702.779797376	805.500408013	1884.28020539	376.0	-12.931117843	-0.0527347849366	-0.00915852465033	710.522294469	628.85719095	1640.62171154	301.242226119	-3.71937117809	-0.0432485020709
702.779797376	805.500408013	1884.28020539	376.0	10.1880857635	0.0985594193789	0.0171169536955	728.96796033	971.433684741	2076.25228874	375.850643668	4.51981707053	0.052556012448
702.779797376	805.500408013	1884.28020539	376.0	-2.43786186966	0.00546794597128	0.000949625906787	728.865382223	736.586702003	1838.34405674	372.891972519	-1.58788698668	-0.0184638021707
702.779797376	805.500408013	1884.28020539	376.0	-5.62286559695	-0.400660252521	-0.0695832324628	546.893306594	913.153040075	1778.32966197	318.283315301	-1.42645440125	-0.0165866790843
702.779797376	805.500408013	1884.28020539	376.0	5.43434371319	-0.00689035963396	-0.00119665849843	685.818365313	966.613262358	1986.67846827	334.246840598	3.16134268996	0.0367597987204
702.779797376	805.500408013	1884.28020539	376.0	1.81492331817	0.1406342513	0.0244241492358	785.107596312	778.549553526	1918.47844622	354.821296378	-0.0276206143313	-0.000321169934085
702.779797376	805.500408013	1884.28020539	376.0	-5.50114677533	0.231245400704	0.0401607156485	859.279094215	606.395220576	1780.62318563	314.948870842	-2.18293707997	-0.025382989302
702.779797376	805.500408013	1884.28020539	376.0	-6.43447499554	0.00565179894435	0.00098155591253	726.478055761	749.468072781	1763.03666673	287.090538186	-2.04713428781	-0.0238038870675
702.779797376	805.500408013	1884.28020539	376.0	-14.6241296876	-0.296250353595	-0.0514502177135	605.289454355	648.182307083	1608.72062447	355.248863036	-4.49788073502	-0.0523009387793
702.779797376	805.500408013	1884.28020539	376.0	-6.16434762703	0.151687801369	0.0263438349025	808.762004361	662.481064915	1768.12662326	296.883553985	-2.16803901593	-0.0252097559992
702.779797376	805.500408013	1884.28020539	376.0	6.0963982679	0.244750471593	0.0425061604017	811.421452664	864.571215169	1999.15343119	323.160763359	2.85664051198	0.0332167501393
702.779797376	805.500408013	1884.28020539	376.0	-2.01443289253	0.195108113006	0.0338847018072	840.07248647	612.85222886	1846.32264514	393.397929815	-1.82923758453	-0.0212702044713
702.779797376	805.500408013	1884.28020539	376.0	-8.59454843308	0.170076063511	0.0295373503841	823.194376317	616.148785637	1722.33483052	282.991668568	-2.69678324771	-0.0313579447408
702.779797376	805.500408013	1884.28020539	376.0	4.59423178279	0.232337581652	0.0403503962577	852.479433232	686.572059713	1970.84840546	431.796912518	-0.570729555021	-0.00663639017467
702.779797376	805.500408013	1884.28020539	376.0	-3.25916779971	-0.0710922543235	-0.0123466923104	696.156242343	700.363070386	1822.86835168	426.34903895	-2.12021006358	-0.0246536053904
702.779797376	805.500408013	1884.28020539	376.0	-0.432563089753	0.0759307733396	0.0131870047481	772.889155774	651.218845442	1876.12950471	452.021503497	-1.79734355847	-0.0208993437031
702.779797376	805.500408013	1884.28020539	376.0	-15.0582275036	-0.337132052845	-0.0585502002162	594.106321343	617.966036781	1600.54100526	388.468647133	-5.06085927695	-0.0588472008948
702.779797376	805.500408013	1884.28020539	376.0	1.31050221797	-0.0585683978758	-0.0101716564564	685.260602315	847.52383005	1908.97373927	376.189306909	-0.11032017443	-0.00128279272593
702.779797376	805.500408013	1884.28020539	376.0	4.87361862931	0.19508756725	0.0338811335968	832.049608432	693.634360713	1976.11283651	450.428867362	-0.658685002993	-0.00765912794178
702.779797376	805.500408013	1884.28020539	376.0	15.4211965589	0.410370777036	0.0712696729829	863.531211364	999.92833381	2174.85875958	311.399214408	8.19021176457	0.0952350205183
702.779797376	805.500408013	1884.28020539	376.0	6.81794133539	-0.197835396903	-0.0343583530572	614.399225155	959.960422776	2012.74932439	438.389676455	1.8771781583	0.0218276530034
702.779797376	805.500408013	1884.28020539	376.0	-8.39750705506	0.0793500302819	0.013780831935	769.250238893	674.074327594	1726.0476422	282.723075717	-2.55277108487	-0.0296833847078
702.779797376	805.500408013	1884.28020539	376.0	-11.1924844789	-0.303298862912	-0.052674342291	604.257475317	641.195544416	1673.38243586	427.929416129	-4.25876099907	-0.0495204767334
702.779797376	805.500408013	1884.28020539	376.0	4.67605921066	0.259281250248	0.0450297412726	856.22126997	720.254954723	1972.39026349	395.914038795	0.111023628576	0.00129097242531
702.779797376	805.500408013	1884.28020539	376.0	9.88769978002	0.324429981158	0.0563442134696	854.33595631	841.906618976	2070.59217511	374.349599826	3.43877624629	0.0399857703056
702.779797376	805.500408013	1884.28020539	376.0	-13.6362557254	-0.16558071231	-0.0287566363858	658.0554737	649.664221711	1627.334938	319.615242588	-3.95225044253	-0.0459564004946
702.779797376	805.500408013	1884.28020539	376.0	0.876757589558	0.159456489887	0.02769303402	807.180475643	723.399095691	1900.8007751	370.221203763	-0.865567550719	-0.0100647389618
702.779797376	805.500408013	1884.28020539	376.0	5.24069128467	-0.401276345908	-0.0696902302724	538.645708335	1005.32835455	1983.02951389	439.055451006	1.58289337164	0.0184057368795
702.779797376	805.500408013	1884.28020539	376.0	8.50300032239	0.0779276878569	0.0135338117153	722.634931292	955.723964724	2044.50055733	366.141661312	3.83991469727	0.0446501708985
702.779797376	805.500408013	1884.28020539	376.0	1.60018794345	-0.133622633974	-0.0232064317426	659.724893811	815.589657115	1914.43223006	439.11767913	-0.982094904324	-0.0114197081898
702.779797376	805.500408013	1884.28020539	376.0	14.7479184735	0.188405351298	0.0327206237058	763.071509709	1001.90104763	2162.17231389	397.199756551	6.35906743524	0.0739426445958
702.779797376	805.500408013	1884.28020539	376.0	-10.5312914585	0.0582728496302	0.0101203281747	763.069163151	633.540541946	1685.84116506	289.231459967	-3.0977001596	-0.0360197692977
702.779797376	805.500408013	1884.28020539	376.0	4.79603139378	-0.0974594513956	-0.0169259207009	659.529657068	909.440678998	1974.65087559	405.68053952	1.2275652223	0.0142740142128
702.779797376	805.500408013	1884.28020539	376.0	13.5173946773	0.0332270153255	0.00577058272412	702.735293793	970.957755942	2138.98579758	465.292747843	4.30028451716	0.0500033083391
702.779797376	805.500408013	1884.28020539	376.0	-9.83548053772	-0.229014221791	-0.0397732236525	624.96186055	718.064422204	1698.95219251	355.925909758	-3.08197948546	-0.0358369707612
702.779797376	805.500408013	1884.28020539	376.0	9.11606692089	0.184237857894	0.0319968492348	780.842788826	887.25106801	2056.05244989	387.958593054	3.18823017345	0.0370724438773
702.779797376	805.500408013	1884.28020539	376.0	-4.21655795861	-0.231053920039	-0.0401274609307	621.756840514	757.68589392	1804.82843843	425.385703993	-2.18600230079	-0.0254186314045
702.779797376	805.500408013	1884.28020539	376.0	-3.44567765919	-0.300686440997	-0.0522206392839	588.361976794	851.921056869	1819.35398332	379.070949653	-1.56970720641	-0.0182524093769
702.779797376	805.500408013	1884.28020539	376.0	12.1847955167	0.0364344436753	0.00632762133993	700.719693703	991.923611144	2113.87589538	421.232590531	4.71894021785	0.054871397882
702.779797376	805.500408013	1884.28020539	376.0	20.6410204404	0.37428269464	0.065002204696	855.992177299	953.681851187	2273.21486774	463.540839251	7.30064261541	0.0848911932024
702.779797376	805.500408013	1884.28020539	376.0	-5.62180939756	-0.406979293515	-0.0706806692454	547.696105188	869.494990523	1778.34956373	361.158468015	-1.86705090353	-0.0217098942271
702.779797376	805.500408013	1884.28020539	376.0	-2.57681974356	0.252438125519	0.043841286127	860.125760311	682.880278523	1835.72570103	292.719662199	-1.31797882087	-0.0153253351264
702.779797376	805.500408013	1884.28020539	376.0	-5.93057451936	-0.421408033434	-0.0731865289047	536.606121845	943.567715049	1772.53156365	292.35772676	-1.0275260508	-0.0119479773349
702.779797376	805.500408013	1884.28020539	376.0	13.913295869	0.239207184481	0.0415434498926	785.8482786	996.50632485	2146.44568537	364.091081915	6.55872744738	0.0762642726439
702.779797376	805.500408013	1884.28020539	376.0	-9.85693974622	-0.328501588352	-0.057051335247	577.540756036	831.099452938	1698.54784089	289.90763192	-2.53752710878	-0.0295061291718
702.779797376	805.500408013	1884.28020539	376.0	19.0017586009	0.408284070993	0.0709072717945	863.535552609	1000.60596043	2242.32658138	378.185068343	8.57183962751	0.0996725538082
702.779797376	805.500408013	1884.28020539	376.0	2.22362053965	0.246735977622	0.0428509860407	868.134040607	627.557843668	1926.17944706	430.487562786	-1.17588616989	-0.0136730949987
702.779797376	805.500408013	1884.28020539	376.0	3.6875112444	-0.272002253709	-0.0472390159273	584.080813498	986.573867567	1953.76324984	383.108568774	1.75253480012	0.0203783116294
702.779797376	805.500408013	1884.28020539	376.0	9.18633806328	0.320412323493	0.0556464611833	838.829152256	899.720460904	2057.37655512	318.826941955	4.53901753243	0.052779273633
702.779797376	805.500408013	1884.28020539	376.0	11.4857829595	-0.00806253644048	-0.00140023210151	687.417166864	960.9571803	2100.70454013	452.330192965	3.59307499651	0.0417799418199
702.779797376	805.500408013	1884.28020539	376.0	5.14065292568	0.0221767040127	0.00385145953676	714.192855647	872.618740003	1981.1445109	394.332915245	1.29272999404	0.0150317441167
702.779797376	805.500408013	1884.28020539	376.0	-4.24779483618	-0.176660929782	-0.0306809534181	645.547668827	743.152601895	1804.23984813	415.539577403	-2.1633085904	-0.0251547510512
702.779797376	805.500408013	1884.28020539	376.0	-5.65612240235	-0.170907244804	-0.0296817028142	651.068730809	706.890507379	1777.70301057	419.743772381	-2.58637456835	-0.0300741228878
702.779797376	805.500408013	1884.28020539	376.0	-5.03441767607	-0.47241367088	-0.082044750066	527.580093238	812.8528799	1789.41766966	448.984696524	-2.38423057128	-0.0277236112939
702.779797376	805.500408013	1884.28020539	376.0	-9.9231873608	-0.0120214831343	-0.00208778797053	732.535905665	615.334524103	1697.29955021	349.429120438	-3.31549688298	-0.038552289337
702.779797376	805.500408013	1884.28020539	376.0	-5.73044308732	-0.00823682387752	-0.00143050084709	730.42472152	652.007746384	1776.30260061	393.870132708	-2.55167683386	-0.0296706608589
702.779797376	805.500408013	1884.28020539	376.0	-16.6275107557	-0.354694128918	-0.061600230795	578.892872128	676.836267325	1570.97131157	315.242172116	-4.63003025946	-0.0538375611565
702.779797376	805.500408013	1884.28020539	376.0	-0.945644963275	-0.00740039821504	-0.00128523761984	698.951565334	878.40664365	1866.46160453	289.103395549	0.519747690486	0.00604357779635
702.779797376	805.500408013	1884.28020539	376.0	12.3992046771	0.316030542501	0.0548854710838	834.864969803	914.623205482	2117.91596474	368.42778946	5.17747447636	0.0602031915856
702.779797376	805.500408013	1884.28020539	376.0	13.3526144224	0.0694448314199	0.0120605820458	712.984923469	1001.0507072	2135.88087585	421.845245181	5.28693867249	0.0614760310754
702.779797376	805.500408013	1884.28020539	376.0	-3.55919348826	-0.313701666373	-0.0544810118745	587.82517386	774.667648259	1817.21502702	454.722204899	-2.20476375554	-0.0256367878551
702.779797376	805.500408013	1884.28020539	376.0	-5.75737970456	-0.0542951597681	-0.0094295171532	698.722139336	749.165785775	1775.79503927	327.907114156	-2.0224469305	-0.0235168247733
702.779797376	805.500408013	1884.28020539	376.0	15.947387898	0.382053098296	0.0663517016839	855.336016113	972.121251982	2184.77367883	357.316410732	7.38549293494	0.0858778248249
702.779797376	805.500408013	1884.28020539	376.0	10.6952246359	0.264694223514	0.045969819992	805.146342402	945.216152593	2085.80820612	335.445711129	5.25622944379	0.0611189470208
702.779797376	805.500408013	1884.28020539	376.0	-2.90712477005	-0.123494638983	-0.0214474885347	668.550266223	745.666605356	1829.5018288	415.284957221	-1.87883502371	-0.0218469188804
702.779797376	805.500408013	1884.28020539	376.0	9.2859783777	0.070998453456	0.0123304017812	714.548041447	989.549236462	2059.25405784	355.156779928	4.64436550381	0.0540042500444
702.779797376	805.500408013	1884.28020539	376.0	4.11800172639	0.132183160998	0.022956436436	753.235218872	904.535861832	1961.87489678	304.103816073	2.61702861718	0.030430565316
702.779797376	805.500408013	1884.28020539	376.0	2.49219092924	-0.0335667412202	-0.00582958340052	696.317412266	844.422924493	1931.24006575	390.49972899	0.103701645592	0.00120583308827
702.779797376	805.500408013	1884.28020539	376.0	-15.7148466242	-0.463033768303	-0.0804157291253	542.407820652	660.015986981	1588.16846114	385.744653508	-5.0744863429	-0.05900565515
702.779797376	805.500408013	1884.28020539	376.0	-18.0678353823	-0.340876212661	-0.0592004537446	584.086366832	672.275384819	1543.83155974	287.469808086	-4.8424273119	-0.0563072943244
702.779797376	805.500408013	1884.28020539	376.0	-3.76019044883	0.118474346437	0.0205756072311	797.258655697	624.912741353	1813.42768108	391.256284026	-2.15932156646	-0.0251083903077
702.779797376	805.500408013	1884.28020539	376.0	-7.86110507754	-0.373812273817	-0.0649205060467	564.331576696	779.068595812	1736.15495849	392.75478598	-2.71038887126	-0.0315161496659
702.779797376	805.500408013	1884.28020539	376.0	-7.92620894529	-0.228350370941	-0.0396579317369	635.170949567	636.624416893	1734.92821919	463.132852735	-3.72645131822	-0.0433308292816
702.779797376	805.500408013	1884.28020539	376.0	-3.89074603785	-0.315428735998	-0.0547809544977	572.161093692	947.461250192	1810.96764796	291.345304072	-0.196812006506	-0.00228851170356
702.779797376	805.500408013	1884.28020539	376.0	13.6634786152	0.33426804942	0.0580528046926	863.606792593	826.88929865	2141.7384283	451.242337059	3.54533304106	0.0412248028031
702.779797376	805.500408013	1884.28020539	376.0	2.77444275933	-0.284589401503	-0.0494250436789	587.404818888	923.91394325	1936.55848111	425.239718975	0.209492283119	0.00243595678045
702.779797376	805.500408013	1884.28020539	376.0	-4.52119796885	-0.109341693746	-0.0189895265277	678.009160149	707.168422964	1799.08816702	413.910583902	-2.29395230032	-0.0266738639572
702.779797376	805.500408013	1884.28020539	376.0	-17.5037357702	-0.441970706282	-0.0767576773675	543.290066193	713.505391949	1554.46077707	297.665318924	-4.62333807678	-0.0537597450789
702.779797376	805.500408013	1884.28020539	376.0	-10.2202370713	-0.330800052825	-0.0574505128212	582.046012566	750.970975535	1691.70230131	358.68531321	-3.10092968261	-0.0360573218908
702.779797376	805.500408013	1884.28020539	376.0	16.8966758977	0.348262219103	0.0604831919248	856.454393794	887.655810219	2202.6609247	458.550720685	5.25196987057	0.0610694170997
702.779797376	805.500408013	1884.28020539	376.0	-9.74195697099	-0.320068121195	-0.0555866830835	587.604548893	734.538665136	1700.71443857	378.571224538	-3.16569451587	-0.0368104013473
702.779797376	805.500408013	1884.28020539	376.0	6.98712814544	0.238237395392	0.0413750252505	821.756960192	811.87687273	2015.93727796	382.303445036	1.84423560396	0.021444600046
702.779797376	805.500408013	1884.28020539	376.0	0.97655710479	0.0394315622211	0.00684813515476	747.342554924	723.714322575	1902.68127761	431.62440011	-1.25442776758	-0.0145863693905
702.779797376	805.500408013	1884.28020539	376.0	-2.62672945029	-0.221026962397	-0.0383860650221	609.518213479	920.649897333	1834.78526231	304.617151495	-0.0816096496222	-0.000948949414212
702.779797376	805.500408013	1884.28020539	376.0	-13.6342461398	-0.242883757012	-0.0421819654415	618.572779062	714.957367925	1627.37280422	293.842657236	-3.6327753937	-0.0422415743454
702.779797376	805.500408013	1884.28020539	376.0	9.05547955422	0.241208011882	0.0418909364157	804.18288099	895.265096203	2054.91081413	355.462836938	3.80391355535	0.0442315529692
702.779797376	805.500408013	1884.28020539	376.0	-9.38359937913	-0.143760038232	-0.0249670090711	668.121770729	653.315758884	1707.46689974	386.029370123	-3.35540818086	-0.0390163741961
702.779797376	805.500408013	1884.28020539	376.0	4.57036072724	-0.105548624521	-0.0183307788331	669.671268997	831.145956737	1970.39860789	469.581382153	-0.388726119519	-0.0045200711572
702.779797376	805.500408013	1884.28020539	376.0	-0.264341795667	0.00562199504109	0.000976379826519	723.642152942	786.003147726	1879.29926526	369.653964591	-0.935679843772	-0.0108799981834
702.779797376	805.500408013	1884.28020539	376.0	-7.75954294543	-0.116419959632	-0.0202188189705	674.589934876	702.932563075	1738.06867364	360.546175689	-2.67938837437	-0.0311556787717
702.779797376	805.500408013	1884.28020539	376.0	-6.41237497794	-0.249883657082	-0.0433976479823	611.479136092	789.2832277	1763.45309298	362.690729192	-2.20943344306	-0.0256910865472
702.779797376	805.500408013	1884.28020539	376.0	-8.37993395707	-0.255631008063	-0.0443957985522	608.327403788	795.377957026	1726.37876861	322.673407797	-2.42170283207	-0.0281593352566
702.779797376	805.500408013	1884.28020539	376.0	3.28810589678	-0.155765560622	-0.0270520251167	633.757590241	929.701807794	1946.23733393	382.777935899	1.14899051937	0.0133603548763
702.779797376	805.500408013	1884.28020539	376.0	4.01396700167	0.288923277565	0.0501777140614	839.949481564	824.357373838	1959.91459105	295.60773565	2.13026130684	0.0247704803121
702.779797376	805.500408013	1884.28020539	376.0	-8.9572868819	-0.405439206302	-0.0704132001219	551.363344049	799.176321731	1715.49982173	364.960155953	-2.7292140425	-0.0317350470058
702.779797376	805.500408013	1884.28020539	376.0	9.36629211491	0.270338225987	0.0469500218803	850.902890187	760.605024902	2060.76739369	449.2594786	1.32343691513	0.0153888013387
702.779797376	805.500408013	1884.28020539	376.0	10.4271020602	0.237706157677	0.0412827644455	804.392022595	888.918730519	2080.75602551	387.445272391	3.77613105737	0.0439085006671
702.779797376	805.500408013	1884.28020539	376.0	1.94216726161	0.265271126242	0.0460700115044	871.595927625	672.82340388	1920.87607865	376.456747149	-0.809112853557	-0.00940828899485
702.779797376	805.500408013	1884.28020539	376.0	-1.65103798873	0.10825853066	0.0188014120632	766.593577997	789.401494833	1853.17002338	297.174950554	-0.475686971436	-0.0055312438539
702.779797376	805.500408013	1884.28020539	376.0	4.03213404927	0.0430090295243	0.00746943895871	716.476827201	903.12010801	1960.25690913	340.659973923	1.96274743185	0.0228226445564
702.779797376	805.500408013	1884.28020539	376.0	-5.28977435268	0.0942035063435	0.0163604561208	778.727341744	669.09768106	1784.60603435	336.781011547	-2.11527417168	-0.0245962112987
702.779797376	805.500408013	1884.28020539	376.0	3.4629381275	0.122269111386	0.0212346494244	771.241391425	804.249067955	1949.53166305	374.04120367	0.482445271167	0.0056098287345
702.779797376	805.500408013	1884.28020539	376.0	2.15653661371	-0.11737783561	-0.0203851746458	637.597031949	1000.39055874	1924.91539792	286.927807231	2.80784539443	0.0326493650515
702.779797376	805.500408013	1884.28020539	376.0	6.75672690974	0.18849155381	0.032735594618	809.613950567	772.446685481	2011.59587308	429.535237033	0.684320146478	0.00795721100556
702.779797376	805.500408013	1884.28020539	376.0	3.10901606411	-0.380495661502	-0.0660812194342	552.396987031	938.282189987	1942.86277967	452.183602649	0.0149072312797	0.000173339898601
702.779797376	805.500408013	1884.28020539	376.0	-6.26313475432	-0.00547263502239	-0.000950440260921	722.072297207	740.505002695	1766.26519698	303.687897074	-2.06507900878	-0.0240125466137
702.779797376	805.500408013	1884.28020539	376.0	14.1777955325	0.340190122536	0.0590812995026	858.089272318	861.489470393	2151.42960017	431.850857456	4.38171715975	0.0509501995319
702.779797376	805.500408013	1884.28020539	376.0	9.22798930836	-0.0093354274969	-0.00162129689074	680.06046882	1005.19672238	2058.16138128	372.904190082	4.43170594084	0.0515314644284
702.779797376	805.500408013	1884.28020539	376.0	-12.7391065607	-0.292798684171	-0.0508507614052	608.448207778	638.428831305	1644.23974212	397.362703039	-4.39609499122	-0.0511173836188
702.779797376	805.500408013	1884.28020539	376.0	-6.03005209117	-0.08404225376	-0.0145957370198	690.161019666	696.027847649	1770.65712746	384.468260145	-2.45910296103	-0.0285942204771
702.779797376	805.500408013	1884.28020539	376.0	-7.84325030901	-0.375944335378	-0.065290784192	559.109592957	856.32843497	1736.49139236	321.05336443	-2.17587351876	-0.0253008548693
702.779797376	805.500408013	1884.28020539	376.0	7.72090347807	0.333764596464	0.057965369306	875.383783544	776.313721463	2029.7636613	378.066156296	1.99261150155	0.0231699011809
702.779797376	805.500408013	1884.28020539	376.0	5.46813095953	0.261966014994	0.0454960081615	836.71790854	793.658559092	1987.31511466	356.938647032	1.5191856393	0.0176649492942
702.779797376	805.500408013	1884.28020539	376.0	-10.7655390126	0.0657647299589	0.0114214536226	768.753159692	618.929857829	1681.42728477	293.74426725	-3.19754399308	-0.0371807441055
702.779797376	805.500408013	1884.28020539	376.0	10.2980027606	0.0921513119936	0.0160040486269	724.57437575	982.465555256	2078.32343296	371.283501951	4.73820400841	0.0550953954467
702.779797376	805.500408013	1884.28020539	376.0	-5.55175990679	-0.0647831821267	-0.011250986823	691.705576258	777.258021468	1779.66949241	310.705894688	-1.87918619237	-0.0218510022369
702.779797376	805.500408013	1884.28020539	376.0	1.4042393848	-0.297926237377	-0.0517412708193	574.653519938	986.907866754	1910.74001015	349.178623461	1.37691534386	0.0160106435332
702.779797376	805.500408013	1884.28020539	376.0	-6.8813110942	-0.235887421198	-0.0409669019101	619.417177497	756.689962643	1754.61702257	378.50988243	-2.46599045129	-0.0286743075731
702.779797376	805.500408013	1884.28020539	376.0	0.368196911013	-0.337003617439	-0.0585278946576	570.963497838	904.292235878	1891.2180669	415.962333183	-0.662469129743	-0.00770312941562
702.779797376	805.500408013	1884.28020539	376.0	0.0363535039967	0.0762375498514	0.0132402830586	742.375480064	837.464991476	1884.96520727	305.124735729	0.395439755444	0.00459813669121
702.779797376	805.500408013	1884.28020539	376.0	-9.94958670412	-0.435966953467	-0.0757149971286	544.478941078	741.07102911	1696.80211261	411.252142418	-3.4476308502	-0.0400887308162
702.779797376	805.500408013	1884.28020539	376.0	-2.12800390472	0.239960201856	0.0416742274845	860.446170825	647.297347936	1844.18264904	336.439130281	-1.54224851725	-0.0179331222936
702.779797376	805.500408013	1884.28020539	376.0	-0.832504682723	0.268645234672	0.0466559976853	876.137730059	655.076086614	1868.59348444	337.37966777	-1.28469874607	-0.0149383575124
702.779797376	805.500408013	1884.28020539	376.0	-3.12723191563	-0.0118797189241	-0.00206316757974	707.806267641	821.908645716	1825.35439343	295.639480069	-0.819629678403	-0.00953057765585
702.779797376	805.500408013	1884.28020539	376.0	-9.78619605094	0.0671526272052	0.0116624916994	767.825775189	633.39150888	1699.88085034	298.663566271	-2.97061632639	-0.0345420503069
702.779797376	805.500408013	1884.28020539	376.0	-0.950991652484	-0.192823256912	-0.0334878876193	634.036288029	817.535469267	1866.36085793	414.78910063	-1.34349988354	-0.015622091669
702.779797376	805.500408013	1884.28020539	376.0	-6.14495030484	0.141391633831	0.0245556849308	810.683697553	608.082359567	1768.49212316	349.726066044	-2.46649162315	-0.0286801351529
702.779797376	805.500408013	1884.28020539	376.0	-3.19462932168	-0.160549460413	-0.0278828517564	647.946085878	807.180883612	1824.08443744	368.957467955	-1.57468932814	-0.0183103410249
702.779797376	805.500408013	1884.28020539	376.0	5.23962375577	0.289684132453	0.0503098528053	863.900101552	742.608938024	1983.00939866	376.50035908	0.773088098921	0.00898939649908
702.779797376	805.500408013	1884.28020539	376.0	-0.729304332208	0.0166541115374	0.00289234309437	709.600732427	874.040565115	1870.53806822	286.896770678	0.610472506122	0.00709851751305
702.779797376	805.500408013	1884.28020539	376.0	-3.66325842501	-0.281502623671	-0.0488889586091	593.268288982	878.332351168	1815.25415201	343.653511864	-1.26136151748	-0.0146669943893
702.779797376	805.500408013	1884.28020539	376.0	7.66925369493	0.221344885303	0.0384412791425	826.801113935	764.855304552	2028.79043466	437.134016176	0.872970941896	0.0101508249058
702.779797376	805.500408013	1884.28020539	376.0	-4.24817766649	0.178294467277	0.0309646521843	827.997364853	629.121595272	1804.23263453	347.113674404	-2.02097817092	-0.0234997461735
702.779797376	805.500408013	1884.28020539	376.0	-6.76654395556	-0.031638256249	-0.0054946606893	713.994212835	695.875590228	1756.77955705	346.909753983	-2.40994809521	-0.0280226522698
702.779797376	805.500408013	1884.28020539	376.0	9.58501649713	0.221810875578	0.0385222083325	825.673055634	771.128891153	2064.88877393	468.086827141	1.14900422285	0.0133605142192
702.779797376	805.500408013	1884.28020539	376.0	2.22811582247	0.0733870684602	0.0127452359257	751.748367394	795.379796535	1926.26415078	379.135986856	-0.131612046385	-0.00153037263238
702.779797376	805.500408013	1884.28020539	376.0	14.0197495606	0.316204551611	0.0549156914921	838.89873669	897.717627953	2148.4515712	411.835206561	4.95623130972	0.0576305966247
702.779797376	805.500408013	1884.28020539	376.0	4.46188179119	0.150606004375	0.0261559576893	772.219558194	853.366299138	1968.35456077	342.768703436	1.74470779532	0.0202872999455
702.779797376	805.500408013	1884.28020539	376.0	8.40333053788	0.062049971444	0.0107763062598	732.704612344	866.342575927	2042.62249931	443.575311036	1.73680215345	0.0201953738773
702.779797376	805.500408013	1884.28020539	376.0	-2.88084192015	-0.349727049985	-0.0607375911749	568.789517297	873.601418556	1829.99707134	387.606135486	-1.45015600381	-0.0168622791141
702.779797376	805.500408013	1884.28020539	376.0	0.842682974514	0.0526566981739	0.00914496321187	747.814810232	770.235073507	1900.15871387	382.108830133	-0.801017095281	-0.00931415227071
702.779797376	805.500408013	1884.28020539	376.0	1.79768300996	0.0262137679327	0.00455258213489	712.913139139	882.238279301	1918.1535905	323.002172061	1.16010751631	0.0134896222826
702.779797376	805.500408013	1884.28020539	376.0	6.46876272742	0.0600531601584	0.010429517221	725.408728201	896.805182252	2006.169821	383.955910543	2.20244570836	0.0256098338181
702.779797376	805.500408013	1884.28020539	376.0	-5.47021514796	0.0484762357311	0.00841893638957	760.707789888	630.67071578	1781.20602416	389.827518497	-2.51249396255	-0.0292150460762
702.779797376	805.500408013	1884.28020539	376.0	15.2996433757	0.35690258718	0.0619837768635	849.760707785	938.341459208	2172.56835701	384.466190019	6.33816566887	0.0736996008008
702.779797376	805.500408013	1884.28020539	376.0	1.24950823549	0.171946996694	0.0298622779949	785.577820515	829.481384929	1907.82444173	292.765236291	1.03254754589	0.0120063668126
702.779797376	805.500408013	1884.28020539	376.0	7.43385367846	0.0377038176809	0.00654807531798	701.500382515	983.578387775	2024.35483875	339.276068459	4.07235448328	0.047352959108
702.779797376	805.500408013	1884.28020539	376.0	-13.5069667578	-0.406506426898	-0.0705985458316	563.709918848	652.87116664	1629.77110442	413.190018934	-4.73511183116	-0.0550594398972
702.779797376	805.500408013	1884.28020539	376.0	10.2431441636	0.389829455835	0.067702232691	877.159273066	873.737489757	2077.28974327	326.39298045	4.68163147649	0.054437575308
702.779797376	805.500408013	1884.28020539	376.0	4.12253917018	0.224652080287	0.0390156443708	807.005030493	841.934487424	1961.96039493	313.020877014	2.01471906816	0.0234269659089
702.779797376	805.500408013	1884.28020539	376.0	-5.10289308359	-0.323509539249	-0.056184359022	584.642625653	763.927789075	1788.12740111	439.556986384	-2.46091631312	-0.0286153059665
702.779797376	805.500408013	1884.28020539	376.0	1.22923855593	-0.162199226164	-0.0281693689065	648.780608359	793.928016048	1907.44250418	464.733879768	-1.25662239962	-0.0146118883677
702.779797376	805.500408013	1884.28020539	376.0	-2.02854004606	-0.0526297252216	-0.0091402787811	693.600621279	811.039432038	1846.05682684	341.416773526	-1.05910939569	-0.0123152255313
702.779797376	805.500408013	1884.28020539	376.0	5.57745886699	-0.196035976161	-0.034045845113	609.123862327	1004.8390931	1989.37515878	375.412203358	2.82501606877	0.0328490240554
702.779797376	805.500408013	1884.28020539	376.0	5.95337097068	-0.199943349682	-0.0347244441963	608.499278055	998.946933522	1996.45839614	389.012184566	2.69806424766	0.031372840089
702.779797376	805.500408013	1884.28020539	376.0	-5.33199299461	-0.41698400638	-0.0724182018721	549.683022178	768.747956496	1783.81051684	465.379538165	-2.69896850874	-0.0313833547528
702.779797376	805.500408013	1884.28020539	376.0	7.97167865309	0.2358309415	0.0409570930011	790.27971355	950.986785703	2034.48896829	293.222469033	4.83151733224	0.0561804340959
702.779797376	805.500408013	1884.28020539	376.0	2.87693632078	0.0357986414663	0.00621720067147	731.296643508	815.513149353	1938.489747	391.679954142	0.0484566673518	0.000563449620369
702.779797376	805.500408013	1884.28020539	376.0	3.89639265956	0.234481943389	0.0407228105921	821.690150344	801.032714635	1957.699161	334.976296019	1.27549108776	0.0148312917181
702.779797376	805.500408013	1884.28020539	376.0	12.0836351724	0.324673773695	0.0563865532641	824.887551741	987.407039008	2111.96975103	299.675160284	6.81874913231	0.0792877806082
702.779797376	805.500408013	1884.28020539	376.0	-1.17769284859	0.198180320474	0.0344182564213	829.709376208	702.696550923	1862.08917216	329.683245032	-1.16104587491	-0.0135005334292
702.779797376	805.500408013	1884.28020539	376.0	11.718640958	0.277864708416	0.0482571567238	837.101264647	827.113842014	2105.0922373	440.87713064	2.90383828753	0.0337655614829
702.779797376	805.500408013	1884.28020539	376.0	6.30127521333	0.303583533054	0.052723781357	875.092081498	728.301012303	2003.01388692	399.620793119	0.734446014287	0.00854006993357
702.779797376	805.500408013	1884.28020539	376.0	0.307918588707	0.0116464042412	0.00202264748892	736.460097932	693.257080162	1890.0822544	460.36507631	-1.6167946691	-0.0187999380128
702.779797376	805.500408013	1884.28020539	376.0	-8.13651956309	-0.0598435467795	-0.0103931133691	696.819974727	732.85484594	1730.96537785	301.290557187	-2.43608300788	-0.0283265466032
702.779797376	805.500408013	1884.28020539	376.0	6.81045936692	-0.0252560220218	-0.00438624904859	691.217815004	893.536088276	2012.60834314	427.854439855	1.55365385077	0.0180657424508
702.779797376	805.500408013	1884.28020539	376.0	-2.15970326214	-0.315150874094	-0.054732697828	583.999721167	831.957948836	1843.58534433	427.627674322	-1.61159762041	-0.0187395072141
702.779797376	805.500408013	1884.28020539	376.0	5.20645206133	0.0716536030603	0.0124441825391	726.801736287	912.721176899	1982.38435098	342.861437797	2.49665124254	0.0290308284016
702.779797376	805.500408013	1884.28020539	376.0	11.9627481935	0.217656263748	0.0378006710225	777.844119609	984.710871404	2109.69190162	347.136910607	5.91487977691	0.0687776718246
702.779797376	805.500408013	1884.28020539	376.0	1.56102694821	-0.242959835741	-0.0421951781419	593.65960484	988.029409606	1913.69432717	332.005312729	1.73091043389	0.0201268655103
702.779797376	805.500408013	1884.28020539	376.0	3.84482722867	-0.185173725165	-0.0321593826269	618.010166559	964.05763467	1956.72752379	374.659722561	1.78109076073	0.020710357683
702.779797376	805.500408013	1884.28020539	376.0	11.0445926521	0.210023222854	0.0364750300198	808.722125552	816.939080887	2092.3912785	466.73007206	2.0728728368	0.0241031725209
702.779797376	805.500408013	1884.28020539	376.0	6.14384721437	0.0957577999182	0.0166303924832	733.958372531	929.480786513	2000.0475023	336.608343255	3.13376601603	0.0364391397213
702.779797376	805.500408013	1884.28020539	376.0	-13.3075728103	-0.0650993207255	-0.0113058910604	702.318828294	645.710052896	1633.52824511	285.499363917	-3.69086703384	-0.042917058533
702.779797376	805.500408013	1884.28020539	376.0	9.26799306194	-0.020873933522	-0.00362520554393	679.502432577	977.532140183	2058.91516409	401.880591332	3.70249526483	0.0430522705213
702.779797376	805.500408013	1884.28020539	376.0	-2.8697977938	-0.225498989609	-0.03916272831	624.374879842	755.56503876	1830.20517363	450.265255023	-2.0726639905	-0.0241007440756
702.779797376	805.500408013	1884.28020539	376.0	4.08356126167	0.184230468887	0.0319955659755	779.516479087	884.76028313	1961.22594192	296.949179701	2.57126764431	0.0298984609804
702.779797376	805.500408013	1884.28020539	376.0	1.360343082	-0.21530739396	-0.037392739486	607.706765552	955.49807601	1909.91288081	346.708039247	1.1500723626	0.0133729344488
702.779797376	805.500408013	1884.28020539	376.0	3.06946241854	-0.127064032339	-0.0220673901248	650.32232487	893.998288011	1942.11747815	397.796865273	0.551649116503	0.0064145246105
702.779797376	805.500408013	1884.28020539	376.0	-8.82842138441	-0.424715309057	-0.0737609081377	541.280217834	859.82980098	1717.92800879	316.81798998	-2.34454148806	-0.0272621103262
702.779797376	805.500408013	1884.28020539	376.0	1.84001525163	-0.0270871191003	-0.00470425826681	701.575202759	830.48508944	1918.95124855	386.890956353	-0.177961159356	-0.00206931580647
702.779797376	805.500408013	1884.28020539	376.0	-4.74499719015	-0.018470079364	-0.00320772479403	720.497111539	698.274418117	1794.87116259	376.099632932	-2.13396383143	-0.0248135329236
702.779797376	805.500408013	1884.28020539	376.0	2.44604227193	0.32837127764	0.0570287040014	873.784709727	763.842834749	1930.37049573	292.742951258	1.10193835157	0.0128132366462
702.779797376	805.500408013	1884.28020539	376.0	-8.8480415984	-0.260767284659	-0.0452878229696	609.221607029	754.211853038	1717.55830899	354.124848919	-2.75905674578	-0.0320820551835
702.779797376	805.500408013	1884.28020539	376.0	-5.84345161052	-0.296433162136	-0.0514819663313	591.279577781	820.641937692	1774.17320338	362.251687907	-2.0240985831	-0.023536030036
702.779797376	805.500408013	1884.28020539	376.0	-5.66772013605	-0.149223246816	-0.0259158122293	650.141919593	827.502822363	1777.48447677	299.839734812	-1.70606207792	-0.0198379311387
702.779797376	805.500408013	1884.28020539	376.0	-1.82773542298	-0.188834120909	-0.0327950887302	636.96311579	795.242004401	1849.84054861	417.635428416	-1.57277911834	-0.018288129283
702.779797376	805.500408013	1884.28020539	376.0	-0.96322299713	-0.218209661709	-0.0378967804288	612.091480786	913.520326498	1866.13038512	340.518577837	-0.00426189901204	-4.95569652562e-05
702.779797376	805.500408013	1884.28020539	376.0	-0.459857919741	0.297497923942	0.0516668850195	872.91605477	714.631626944	1875.61519363	288.06751192	-0.322370902299	-0.00374849886395
702.779797376	805.500408013	1884.28020539	376.0	7.22856584983	0.278394273118	0.0483491269743	876.682256863	683.782743491	2020.48664083	460.021640476	-0.096316277221	-0.00111995671187
702.779797376	805.500408013	1884.28020539	376.0	3.30059822078	-0.227523691527	-0.0395143611543	605.848141865	939.720135138	1946.47272432	400.90444732	0.928393631706	0.0107952747873
702.779797376	805.500408013	1884.28020539	376.0	-2.77091953604	0.0943170389541	0.0163801734898	773.919657065	724.18360939	1832.06831706	333.965050609	-1.52568247058	-0.017740493844
702.779797376	805.500408013	1884.28020539	376.0	4.48016781875	0.202170682175	0.035111268179	795.185325553	850.810668387	1968.69912077	322.703126826	2.0701390285	0.0240713840523
702.779797376	805.500408013	1884.28020539	376.0	10.2380984964	-0.0855155324264	-0.0148516034085	655.825798448	968.121636418	2077.19466877	453.247233899	3.10388218867	0.0360916533566
702.779797376	805.500408013	1884.28020539	376.0	-11.8377221151	-0.488541499485	-0.0848456928595	527.419312802	724.336434842	1661.2243508	409.468603161	-3.9742025056	-0.0462116570419
702.779797376	805.500408013	1884.28020539	376.0	-13.8141702105	-0.19942294334	-0.0346340644911	641.133145914	670.771683549	1623.98253057	312.077701111	-3.89144955225	-0.0452494133982
702.779797376	805.500408013	1884.28020539	376.0	-9.17182746785	-0.435208704264	-0.0755833109178	543.912061215	752.984248368	1711.45727594	414.560966357	-3.24650342947	-0.0377500398776
702.779797376	805.500408013	1884.28020539	376.0	5.78514109681	-0.00689319007051	-0.00119715006435	684.937566682	972.89771915	1993.28847393	335.453188097	3.3416345785	0.0388562160291
702.779797376	805.500408013	1884.28020539	376.0	-18.9402148834	-0.431418101291	-0.0749249915406	552.398606792	661.956066033	1527.39348548	313.038812658	-5.32213210877	-0.0618852570787
702.779797376	805.500408013	1884.28020539	376.0	-10.9926699746	-0.0157202706438	-0.00273016162623	731.331527429	609.446374611	1677.14750101	336.369598973	-3.5037608981	-0.0407414057919
702.779797376	805.500408013	1884.28020539	376.0	6.75391246621	0.25495372655	0.0442781741143	809.349381471	895.283678669	2011.54284108	306.909780939	3.6438916211	0.0423708328034
702.779797376	805.500408013	1884.28020539	376.0	0.872491046545	-0.366667050654	-0.0636795850388	557.388557926	933.323680933	1900.72038147	410.008142613	-0.207621082918	-0.00241419863858
702.779797376	805.500408013	1884.28020539	376.0	-7.7110864679	-0.137067347424	-0.0238046799972	664.56877696	712.951966324	1738.98172945	361.46098617	-2.65078805679	-0.0308231169394
702.779797376	805.500408013	1884.28020539	376.0	3.49477825887	0.238045587097	0.0413417136326	860.330295111	654.85277764	1950.13162034	434.948547593	-0.917816107211	-0.0106722803164
702.779797376	805.500408013	1884.28020539	376.0	1.44632194935	0.0231358672663	0.00401803877498	712.943759256	875.179698932	1911.53296359	323.409505398	0.956606735017	0.0111233341281
702.779797376	805.500408013	1884.28020539	376.0	5.27346302766	0.0805906525383	0.0139962925562	746.925405186	833.698103803	1983.64702536	403.023516369	0.92912217015	0.0108037461645
702.779797376	805.500408013	1884.28020539	376.0	-1.88286323447	-0.405724329421	-0.070462717857	548.666032027	868.809892366	1848.80178617	431.325861775	-1.4950790921	-0.0173846406058
702.779797376	805.500408013	1884.28020539	376.0	-16.3165448563	-0.436106478342	-0.075739228611	542.334261837	750.581557045	1576.83078046	283.914961575	-4.12771036641	-0.0479966321676
702.779797376	805.500408013	1884.28020539	376.0	-11.0244824257	-0.301720808208	-0.0524002792998	609.224946397	612.487488344	1676.5480653	454.835630555	-4.6077565149	-0.0535785641267
702.779797376	805.500408013	1884.28020539	376.0	15.2801224431	0.312912919335	0.0543440290612	819.576442712	993.610238014	2172.20052794	359.013847219	7.22875953107	0.0840553433845
702.779797376	805.500408013	1884.28020539	376.0	-0.0979338323746	0.137315156876	0.0238477174152	773.195713646	816.324378667	1882.43485757	292.914765258	0.380759938442	0.00442744114468
702.779797376	805.500408013	1884.28020539	376.0	-0.563818947774	-0.254160273263	-0.0441403739602	608.46644851	825.767738827	1873.65627656	439.422089225	-1.38441159615	-0.0160978092576
702.779797376	805.500408013	1884.28020539	376.0	0.440078982629	0.0149029731502	0.00258822041512	716.227530678	841.300849372	1892.57252655	335.044146497	0.131231522305	0.00152594793378
702.779797376	805.500408013	1884.28020539	376.0	-8.3766944317	-0.274232041554	-0.0476262663346	597.956136537	844.901181168	1726.43981035	283.582492641	-2.2149615163	-0.0257553664686
702.779797376	805.500408013	1884.28020539	376.0	-6.64505925693	-0.381287477118	-0.0662187351717	553.729809638	908.261536673	1759.06866917	297.077322864	-1.56812576014	-0.0182340204668
702.779797376	805.500408013	1884.28020539	376.0	-3.59273407324	0.167433515978	0.0290784154182	819.974770138	648.577080723	1816.58302841	348.031177554	-1.86193992072	-0.0216504641945
702.779797376	805.500408013	1884.28020539	376.0	1.11748962124	0.137039394616	0.0237998253936	772.829151671	819.955009871	1905.33684112	312.552679577	0.606316307938	0.00705018962719
702.779797376	805.500408013	1884.28020539	376.0	4.37160278955	-0.0360734925013	-0.00626493443927	681.200479287	922.881189096	1966.65345141	362.571783028	1.88578639798	0.0219277488138
702.779797376	805.500408013	1884.28020539	376.0	3.89592102148	-0.129731296626	-0.0225306176842	654.274781832	865.07133441	1957.69027401	438.344157772	0.0301296716975	0.000350345019739
702.779797376	805.500408013	1884.28020539	376.0	4.2589164295	-0.247898178619	-0.0430528271308	600.276829385	927.585973989	1964.53012463	436.667321259	0.627219063005	0.00729324491867
702.779797376	805.500408013	1884.28020539	376.0	-10.2905075502	-0.0608119331101	-0.0105612943922	702.468373293	669.064796711	1690.37820859	318.845038583	-3.09671816851	-0.0360083507966
702.779797376	805.500408013	1884.28020539	376.0	-0.982212082379	-0.127073205037	-0.0220689831602	651.91471968	878.600977328	1865.77257755	335.256880537	-0.178140410147	-0.00207140011798
702.779797376	805.500408013	1884.28020539	376.0	3.35148039588	0.250318062859	0.0434730918478	861.034430762	686.769716857	1947.43148708	399.627339457	-0.577856124038	-0.00671925725625
702.779797376	805.500408013	1884.28020539	376.0	16.1832068432	0.321530475736	0.0558406522639	843.330037601	890.334336416	2189.21716853	455.552794515	5.01703422777	0.0583376072996
702.779797376	805.500408013	1884.28020539	376.0	4.57903335206	-0.12237172244	-0.0212524700313	643.775278231	948.375803052	1970.56202444	378.410943156	1.89964322049	0.0220888746569
702.779797376	805.500408013	1884.28020539	376.0	0.912653463171	-0.167422455536	-0.0290764945355	622.585038343	972.70712839	1901.47715394	306.184987206	1.75019720149	0.0203511302498
702.779797376	805.500408013	1884.28020539	376.0	8.06708669	-0.0247832161959	-0.00430413619241	674.259403708	1001.6561726	2036.28672304	360.371146732	4.12455030368	0.0479598872521
702.779797376	805.500408013	1884.28020539	376.0	-12.0891980936	-0.383339012251	-0.0665750281784	568.315341765	686.224079878	1656.48583872	401.946417079	-4.10009141447	-0.0476754815637
702.779797376	805.500408013	1884.28020539	376.0	-12.7301722552	-0.140984825818	-0.024485034008	666.351877764	668.239567503	1644.40808947	309.816644204	-3.61973686779	-0.0420899635789
702.779797376	805.500408013	1884.28020539	376.0	-4.44783286489	-0.28760560772	-0.0499488724766	594.020468589	837.492299257	1800.47057115	368.957803301	-1.74747419082	-0.0203194673352
702.779797376	805.500408013	1884.28020539	376.0	6.93080313322	0.216785276591	0.0376494054517	784.684144272	934.457088711	2014.8759569	295.73472392	4.20553512437	0.0489015712136
702.779797376	805.500408013	1884.28020539	376.0	-3.65980967561	-0.030579460356	-0.00531077810976	724.492117703	621.050003248	1815.31913612	469.777015165	-2.7309279552	-0.0317549762233
702.779797376	805.500408013	1884.28020539	376.0	6.31254913399	0.127322532225	0.0221122841655	768.883794392	826.738317494	2003.22631918	407.604207291	1.2272369922	0.0142701975837
702.779797376	805.500408013	1884.28020539	376.0	10.2707578785	0.150253084568	0.0260946656076	771.656620575	862.156788978	2077.81006304	443.996653484	2.47947533359	0.0288311085301
702.779797376	805.500408013	1884.28020539	376.0	15.1632130303	0.229886656738	0.039924740663	785.527884401	975.283624768	2169.99762702	409.186117851	6.10381662928	0.0709746119684
702.779797376	805.500408013	1884.28020539	376.0	-5.38817081714	-0.347981060898	-0.0604343627819	574.79557434	771.471399969	1782.75196925	436.48499494	-2.48223621912	-0.0288632118502
702.779797376	805.500408013	1884.28020539	376.0	10.1992605718	-0.0584456622457	-0.010150340786	662.368199786	995.878459317	2076.46285344	418.216194336	3.95362512233	0.0459723851434
702.779797376	805.500408013	1884.28020539	376.0	-5.4840478937	-0.238831657717	-0.0414782316286	620.757432159	729.261182748	1780.94537647	430.926761567	-2.5727782969	-0.0299160267082
702.779797376	805.500408013	1884.28020539	376.0	7.26444233195	0.320687267612	0.0556942111171	868.760187069	777.66183249	2021.16265428	374.740634722	1.86590631379	0.0216965850441
702.779797376	805.500408013	1884.28020539	376.0	2.81345584031	0.0148413715842	0.00257752198405	700.611669634	924.929625268	1937.29359688	311.752301974	2.08946898314	0.0242961509667
702.779797376	805.500408013	1884.28020539	376.0	14.5542713249	0.354635370349	0.0615900261113	847.915771764	941.387205219	2158.523459	369.220482019	6.3151298222	0.0734317421187
702.779797376	805.500408013	1884.28020539	376.0	12.2449172932	0.328321842931	0.0570201186055	872.518507256	781.783162924	2115.00875811	460.70708793	2.45349674905	0.0285290319657
702.779797376	805.500408013	1884.28020539	376.0	-10.3963827821	-0.0723798008635	-0.0125703023382	693.090967142	704.592402796	1688.38322255	290.699852612	-2.92511089038	-0.03401291733
702.779797376	805.500408013	1884.28020539	376.0	10.566628145	0.251650039267	0.0437044180735	798.100317168	951.751412319	2083.3850879	333.533358416	5.28428424496	0.0614451656391
702.779797376	805.500408013	1884.28020539	376.0	5.80031709122	0.0578778600984	0.0100517297844	709.651298181	980.143123706	1993.57443219	303.780010301	3.93993228119	0.0458131660604
702.779797376	805.500408013	1884.28020539	376.0	-19.5266835989	-0.374636428009	-0.0650636380703	580.357989969	609.575922939	1516.34277157	326.40885866	-5.82647165881	-0.0677496704513
702.779797376	805.500408013	1884.28020539	376.0	-14.3143432249	-0.463544939416	-0.080504504935	537.18709413	707.229874838	1614.55786947	370.140900503	-4.34666364489	-0.050542600522
702.779797376	805.500408013	1884.28020539	376.0	-17.5871516627	-0.305517800099	-0.0530597082492	602.127591257	638.960370218	1552.88898792	311.801026443	-4.99683061456	-0.0581026815647
702.779797376	805.500408013	1884.28020539	376.0	9.99635819942	0.115832609552	0.0201168130518	749.566389082	896.984943658	2072.6396042	426.08827146	2.94619052738	0.0342580293881
702.779797376	805.500408013	1884.28020539	376.0	18.2939158065	0.355624265513	0.0617617689324	843.544119997	972.305187613	2228.98883972	413.139532111	7.38065168602	0.0858215312328
702.779797376	805.500408013	1884.28020539	376.0	-15.3086903716	-0.222178350932	-0.0385860282967	639.333058858	615.317959536	1595.82158301	341.170564617	-4.67192655909	-0.0543247274313
702.779797376	805.500408013	1884.28020539	376.0	-4.39113518765	0.0405516712922	0.00704266608061	757.949055633	624.480587357	1801.53891426	419.109271266	-2.48582897608	-0.028904988094
702.779797376	805.500408013	1884.28020539	376.0	7.87544384004	0.0727437699502	0.0126335133641	741.889649749	843.785169119	2032.67563475	447.000815885	1.30170908069	0.0151361521011
702.779797376	805.500408013	1884.28020539	376.0	-4.0712406091	-0.0302118351614	-0.00524693212252	712.567206501	724.561603173	1807.56662448	370.437814805	-1.91591214518	-0.0222780481998
702.779797376	805.500408013	1884.28020539	376.0	-3.8339454743	-0.154878856488	-0.0268980299562	654.247143875	751.441832364	1812.03792973	406.348953492	-2.00267363209	-0.0232869026987
702.779797376	805.500408013	1884.28020539	376.0	-4.53430329922	-0.462117999272	-0.0802566862229	527.529146381	893.959708329	1798.84122587	377.352371159	-1.67267516873	-0.0194497112643
702.779797376	805.500408013	1884.28020539	376.0	1.66815665327	-0.218380610473	-0.0379264693424	608.694863412	940.871222388	1915.712951	366.146865201	0.848111194377	0.00986175807415
702.779797376	805.500408013	1884.28020539	376.0	-1.11586101072	0.113685346472	0.0197438948371	775.376984272	764.833866966	1863.25425724	323.043406006	-0.763159926294	-0.00887395263132
702.779797376	805.500408013	1884.28020539	376.0	7.33917140732	-0.121681379168	-0.0211325771392	649.386762033	916.577156533	2022.57075946	456.606840891	1.43876866433	0.0167298681899
702.779797376	805.500408013	1884.28020539	376.0	-8.05672986329	0.0174677443462	0.00303364785449	736.2125176	700.456659483	1732.46883937	295.799662291	-2.46830262821	-0.0287011933513
702.779797376	805.500408013	1884.28020539	376.0	0.815951477875	0.0229769958249	0.00399044734715	729.255298891	796.923756423	1899.65501757	373.475962258	-0.5600217076	-0.00651188032093
702.779797376	805.500408013	1884.28020539	376.0	8.18375076151	0.214392757796	0.0372338933303	797.585812057	869.836600481	2038.48500105	371.062588508	2.96134363226	0.0344342282821
702.779797376	805.500408013	1884.28020539	376.0	10.74239727	0.266062384254	0.0462074304019	802.516603649	962.785264324	2086.69707073	321.395202758	5.66022647158	0.0658165868788
702.779797376	805.500408013	1884.28020539	376.0	-10.7215480932	-0.110334667526	-0.0191619776877	684.534516325	637.011476282	1682.25619696	360.71020435	-3.53900951838	-0.0411512734696
702.779797376	805.500408013	1884.28020539	376.0	-17.8804875206	-0.407755725873	-0.0708155133507	555.637909001	709.167366385	1547.36171841	282.556443026	-4.64372180731	-0.0539967652013
702.779797376	805.500408013	1884.28020539	376.0	5.70097259389	0.297291195948	0.0516309822764	876.685399996	712.806532797	1991.70250349	402.210570697	0.366234628062	0.00425854218677
702.779797376	805.500408013	1884.28020539	376.0	-12.1766518345	-0.378764088598	-0.0657804947201	562.327066444	770.102064158	1654.83796519	322.40883459	-3.28987485854	-0.0382543588202
702.779797376	805.500408013	1884.28020539	376.0	1.5347074018	0.0217392271296	0.00377548230803	734.660599632	766.672177675	1913.19839317	411.865615865	-0.930518477067	-0.0108199822915
702.779797376	805.500408013	1884.28020539	376.0	0.367508603771	0.0329375409196	0.00572030929482	734.616110129	791.194877792	1891.20509726	365.394109342	-0.642271202139	-0.00746826979232
702.779797376	805.500408013	1884.28020539	376.0	-17.5844426917	-0.389308737864	-0.0676117988649	566.193282498	674.809320205	1552.94003252	311.937429819	-4.87653561911	-0.0567039025478
702.779797376	805.500408013	1884.28020539	376.0	20.2613539501	0.410165712507	0.0712340591363	865.116936857	998.142566116	2266.06088721	402.801384242	8.64649697982	0.100540662556
702.779797376	805.500408013	1884.28020539	376.0	-8.74750018728	-0.0588320769988	-0.0102174499824	703.585028545	671.759050538	1719.45279089	344.10871181	-2.87710610085	-0.0334547221029
702.779797376	805.500408013	1884.28020539	376.0	5.8674543712	0.14673602382	0.0254838526953	766.004501606	876.202442952	1994.83948667	352.632542108	2.33842407266	0.027190977589
702.779797376	805.500408013	1884.28020539	376.0	-12.5263802143	-0.361330095212	-0.0627527084425	575.317471684	695.640418666	1648.24810256	377.290212209	-3.96620946053	-0.0461187146573
702.779797376	805.500408013	1884.28020539	376.0	-4.20896439563	-0.376210559841	-0.0653370197709	559.136152158	867.151736332	1804.97152243	378.68363394	-1.67877236689	-0.0195206089173
702.779797376	805.500408013	1884.28020539	376.0	4.74123422231	-0.0984278608695	-0.0170941057432	653.92346622	941.84768548	1973.61834333	377.847191632	1.9261514619	0.022397110022
702.779797376	805.500408013	1884.28020539	376.0	-12.9560540161	-0.230228144059	-0.0399840472489	627.573467622	681.381084387	1640.15184416	331.197292155	-3.76973200212	-0.0438340930479
702.779797376	805.500408013	1884.28020539	376.0	-7.77178711221	-0.145677569805	-0.0253000294903	655.725845327	770.935039301	1737.83795923	311.1770746	-2.31575981992	-0.0269274397665
702.779797376	805.500408013	1884.28020539	376.0	-3.61212216943	-0.158146674223	-0.0274655564819	639.036429566	879.16272955	1816.21770236	298.01854324	-0.666189425809	-0.0077463886722
702.779797376	805.500408013	1884.28020539	376.0	19.9955017892	0.282532582893	0.0490678330831	808.397969611	983.221082103	2261.05148757	469.432435857	7.13341271594	0.0829466594876
702.779797376	805.500408013	1884.28020539	376.0	-2.66779647511	-0.134111816954	-0.0232913888423	662.450937942	764.460037487	1834.01144449	407.10046906	-1.7446797894	-0.0202869742953
702.779797376	805.500408013	1884.28020539	376.0	3.4006204268	0.0681180438309	0.0118301569696	727.851865952	896.514868834	1948.35742295	323.990688165	1.92308083869	0.022361405101
702.779797376	805.500408013	1884.28020539	376.0	16.9608853772	0.396117080954	0.0687942134342	861.397843954	976.708898468	2203.87081121	365.764068789	7.71388424422	0.0896963284212
702.779797376	805.500408013	1884.28020539	376.0	-4.98466629297	-0.414212222366	-0.071936822224	536.900387341	964.433345885	1790.35512513	289.0213919	-0.468617943014	-0.00544904584901
702.779797376	805.500408013	1884.28020539	376.0	-10.3166465209	-0.247208750243	-0.0429330931301	631.167730448	610.550493251	1689.88567714	448.167453437	-4.32702084918	-0.0503141959207
702.779797376	805.500408013	1884.28020539	376.0	9.83281324625	0.310019424798	0.0538415117746	859.334859837	796.813517313	2069.55795902	413.409581871	2.39514641018	0.0278505396532
702.779797376	805.500408013	1884.28020539	376.0	-4.20040147465	0.0311586327025	0.00541136378995	754.553198999	616.408860614	1805.13287186	434.170812242	-2.57383214953	-0.0299282808085
702.779797376	805.500408013	1884.28020539	376.0	-10.4673610242	-0.456267779458	-0.0792406702776	530.366608416	851.468986566	1687.04579358	305.210198603	-2.6509557349	-0.0308250666849
702.779797376	805.500408013	1884.28020539	376.0	-1.99996161823	0.0972397186465	0.0168877594037	786.548001783	626.668506977	1846.5953245	433.378815741	-2.05154954468	-0.0238552272637
702.779797376	805.500408013	1884.28020539	376.0	16.611378275	0.379244224726	0.0658638806402	854.004623199	973.261579306	2197.28511807	370.018915561	7.45417597683	0.0866764648469
702.779797376	805.500408013	1884.28020539	376.0	13.4870327913	0.267441506946	0.0464469445894	803.933928658	963.060320127	2138.41369457	371.419445784	5.97291204287	0.0694524656148
702.779797376	805.500408013	1884.28020539	376.0	4.51658668006	0.134679406108	0.0233899628531	768.043096115	841.778747525	1969.38535416	359.56351052	1.40386645315	0.016324028525
702.779797376	805.500408013	1884.28020539	376.0	3.11741252169	0.258844820491	0.0449539458998	871.161965359	661.383400181	1943.02099246	410.475626915	-0.841638895762	-0.00978649878793
702.779797376	805.500408013	1884.28020539	376.0	-13.0631234448	-0.41609745653	-0.0722642335064	557.806924618	673.037118844	1638.13435611	407.29031265	-4.47035839416	-0.05198091156
702.779797376	805.500408013	1884.28020539	376.0	2.85667255568	0.231753434247	0.0402489465521	860.93163559	618.091123669	1938.10792089	459.08516163	-1.23581251425	-0.0143699129564
702.779797376	805.500408013	1884.28020539	376.0	-0.933320436925	-0.00417389629271	-0.00072488646973	730.519771244	675.387578106	1866.69383314	460.786483794	-1.91505617474	-0.0222680950551
702.779797376	805.500408013	1884.28020539	376.0	16.0719515729	0.340393165867	0.059116562325	833.639683805	985.894141229	2187.1208075	367.586982463	7.35961281972	0.0855768932526
702.779797376	805.500408013	1884.28020539	376.0	-2.81523111449	0.0944085321522	0.0163960632428	765.341123116	767.585813934	1831.23336276	298.306425712	-1.05286729929	-0.0122426430149
702.779797376	805.500408013	1884.28020539	376.0	-10.2599526512	-0.105589197125	-0.0183378251346	685.2693952	647.655287469	1690.9539485	358.02926583	-3.37759695735	-0.0392743832251
702.779797376	805.500408013	1884.28020539	376.0	5.41669402429	0.32640790943	0.0566877230688	850.372409119	853.143730678	1986.34589868	282.829758878	3.15118680443	0.0366417070283
702.779797376	805.500408013	1884.28020539	376.0	8.68366074744	0.0854990728006	0.0148487448421	740.17754082	878.429522052	2047.90470596	429.297643085	2.19543288166	0.0255282893216
702.779797376	805.500408013	1884.28020539	376.0	-2.21775621237	0.181142850549	0.0314593349339	831.120217711	622.681335161	1842.49146408	388.689911203	-1.82765112729	-0.021251757294
702.779797376	805.500408013	1884.28020539	376.0	-11.5053616862	-0.169052624575	-0.0293596082972	662.443718947	614.786028586	1667.48695258	390.257205044	-4.05579645704	-0.0471604239191
702.779797376	805.500408013	1884.28020539	376.0	-6.49162186374	-0.104596106614	-0.0181653537016	671.402568307	803.432396011	1761.9598596	287.124895284	-1.93800107303	-0.022534896198
702.779797376	805.500408013	1884.28020539	376.0	8.34029561332	0.222881251738	0.0387081020732	797.057091169	889.575531132	2041.4347447	354.802122401	3.4627111273	0.0402640828756
702.779797376	805.500408013	1884.28020539	376.0	-0.624423286944	-0.0427732930233	-0.00742849826733	688.817515982	858.808586897	1872.514321	324.888218116	-0.0201792274032	-0.000234642179108
702.779797376	805.500408013	1884.28020539	376.0	0.796943657137	0.274416888424	0.0476583689517	846.921691688	768.242754377	1899.29685697	284.132410904	0.568898974281	0.00661510435211
702.779797376	805.500408013	1884.28020539	376.0	-7.49000759151	-0.167817913692	-0.0291451743127	651.209714112	715.134099793	1743.14747496	376.803661055	-2.68830780272	-0.0312593930548
702.779797376	805.500408013	1884.28020539	376.0	-6.06232095524	-0.285575794304	-0.0495963519112	593.822994988	850.106716112	1770.04909164	326.119380542	-1.86758948122	-0.0217161567584
702.779797376	805.500408013	1884.28020539	376.0	-6.57432814978	0.122578634044	0.021288404662	790.845193451	684.550608911	1760.40144143	285.005639064	-2.18419242522	-0.0253975863398
702.779797376	805.500408013	1884.28020539	376.0	5.18267227741	0.234887809761	0.0407932979786	817.589228083	819.652795389	1981.93627322	344.69424975	1.78149578876	0.0207150673111
702.779797376	805.500408013	1884.28020539	376.0	0.00873866770903	-0.0469114180379	-0.00814717228863	704.728736755	734.083200659	1884.44486637	445.632928961	-1.50153953128	-0.0174597619917
702.779797376	805.500408013	1884.28020539	376.0	-5.96762821915	-0.341778557924	-0.059357165322	574.889952515	804.641252089	1771.83336812	392.30216352	-2.23770275166	-0.026019799438
702.779797376	805.500408013	1884.28020539	376.0	-16.5703701888	-0.427819158102	-0.0742999579893	559.05815485	627.961673131	1572.04799996	385.02817198	-5.45689234027	-0.0634522365148
702.779797376	805.500408013	1884.28020539	376.0	5.02992663365	0.135525706085	0.0235369409664	750.601509904	927.098954932	1979.05811729	301.357652456	3.22802313194	0.037535152697
702.779797376	805.500408013	1884.28020539	376.0	17.1911397135	0.395070968548	0.0686125336138	864.495236644	957.334891326	2208.20944809	386.379320121	7.28293351587	0.0846852734404
702.779797376	805.500408013	1884.28020539	376.0	-16.1916229744	-0.339047485367	-0.0588828560901	581.571157869	705.728308442	1579.18465875	291.88519244	-4.27128390426	-0.04966609191
702.779797376	805.500408013	1884.28020539	376.0	3.80934299783	-0.0286468369356	-0.00497513666822	682.596135082	930.971440759	1956.05890145	342.491325611	2.05008401786	0.0238381862542
702.779797376	805.500408013	1884.28020539	376.0	5.17417002458	0.197079170191	0.034227018095	818.568709335	752.07683497	1981.77606696	411.13052265	0.243871897134	0.00283571973412
702.779797376	805.500408013	1884.28020539	376.0	-5.01678639066	-0.0374150709852	-0.00649792827113	700.112486497	803.499216935	1789.74989248	286.138189051	-1.49031768336	-0.0173292753879
702.779797376	805.500408013	1884.28020539	376.0	6.71263799854	0.160863113439	0.0279373243207	769.606099368	889.149174459	2010.76511445	352.009840628	2.80632067786	0.032631635789
702.779797376	805.500408013	1884.28020539	376.0	-9.524429645	-0.251049171392	-0.0436000645001	615.488753623	725.017755849	1704.81326291	364.306753441	-3.04503430917	-0.0354073756881
702.779797376	805.500408013	1884.28020539	376.0	-2.37752379132	-0.178953353491	-0.0310790818846	624.998227257	920.438422967	1839.48099521	294.044344987	0.16986523227	0.00197517711942
702.779797376	805.500408013	1884.28020539	376.0	-5.04694096747	-0.0124897717593	-0.00216911631804	717.298316332	762.41796871	1789.18169576	309.465410719	-1.81034094613	-0.0210504761178
702.779797376	805.500408013	1884.28020539	376.0	1.11479461514	0.00798773786269	0.00138724172676	713.327488482	842.683082204	1905.28605965	349.275488967	0.190778276681	0.00221835205443
702.779797376	805.500408013	1884.28020539	376.0	0.972028127312	0.317669683209	0.0551701429678	876.475788389	735.845061545	1902.59593898	290.275089049	0.349041766417	0.00405862519089
702.779797376	805.500408013	1884.28020539	376.0	9.2578951552	0.147775931623	0.0256644549537	765.376647363	885.754511031	2058.72489123	407.59373284	2.88342802661	0.0335282328676
702.779797376	805.500408013	1884.28020539	376.0	-12.1736447856	-0.367287333731	-0.0637873104778	582.377856984	623.97675426	1654.89462642	448.540015176	-4.8427510336	-0.0563110585302
702.779797376	805.500408013	1884.28020539	376.0	-5.69132850385	-0.252822965971	-0.0439081219123	610.625096562	786.556892764	1777.03962897	379.857639642	-2.15574043218	-0.0250667492114
702.779797376	805.500408013	1884.28020539	376.0	-3.85557057992	0.100632298559	0.0174769535532	771.129147158	752.376913747	1811.63045215	288.124391242	-1.37901794142	-0.0160350923421
702.779797376	805.500408013	1884.28020539	376.0	-19.1739499062	-0.479439756148	-0.0832649802272	538.020219708	644.808584692	1522.98926271	340.160458315	-5.72007109089	-0.0665124545453
702.779797376	805.500408013	1884.28020539	376.0	0.488227206244	0.0108667321445	0.00188724073368	707.113696776	877.486942403	1893.47977399	308.879134815	0.804842244497	0.00935863074997
702.779797376	805.500408013	1884.28020539	376.0	-2.23804754747	-0.394500624525	-0.068513481161	544.207017366	962.597703825	1842.10911846	335.304397274	-0.0655254541996	-0.000761923886042
702.779797376	805.500408013	1884.28020539	376.0	-11.4286016995	-0.0221280841965	-0.00384301566456	722.500479168	647.590710639	1668.93332581	298.842136005	-3.30878891469	-0.0384742897057
702.779797376	805.500408013	1884.28020539	376.0	-6.62587566159	-0.26499427545	-0.046021930436	603.988336809	811.377499125	1759.43014186	344.06430593	-2.12112133296	-0.024664201546
702.779797376	805.500408013	1884.28020539	376.0	4.95955657409	-0.0129514475088	-0.00224929619813	689.570113709	928.431762264	1977.73214819	359.730272217	2.22423428364	0.0258631893447
702.779797376	805.500408013	1884.28020539	376.0	14.3473933529	0.399780117301	0.069430378135	874.546110436	913.696421582	2154.62529833	366.382766309	6.06699532812	0.0705464573037
702.779797376	805.500408013	1884.28020539	376.0	-0.84754745298	0.164263055684	0.028527797097	810.804137189	714.512014485	1868.3100365	342.993884827	-1.14459001457	-0.0133091862159
702.779797376	805.500408013	1884.28020539	376.0	2.89092713995	0.182486192791	0.03169263508	783.269547259	861.939484381	1938.75337324	293.544341599	1.9464840492	0.0226335354559
702.779797376	805.500408013	1884.28020539	376.0	5.13111928732	0.236189641966	0.041019389018	832.86939841	764.8152319	1980.96487043	383.280240124	0.752993151655	0.00875573432157
702.779797376	805.500408013	1884.28020539	376.0	-9.45890963901	-0.196050268508	-0.0340483272851	633.681005901	774.638384009	1706.04784342	297.728453505	-2.60229259813	-0.0302592162573
702.779797376	805.500408013	1884.28020539	376.0	10.4252541277	0.119253073742	0.020710849903	736.013112692	981.516623174	2080.72120528	363.191469413	4.93101074461	0.0573373342396
702.779797376	805.500408013	1884.28020539	376.0	-18.3384163918	-0.506649063111	-0.0879904590328	533.07704905	617.440978727	1538.73305534	388.21502756	-6.1208038497	-0.0711721377873
702.779797376	805.500408013	1884.28020539	376.0	-8.81147144958	-0.277229514933	-0.0481468417737	602.959920208	751.32387348	1718.24739306	363.963599373	-2.8141884702	-0.0327231217465
702.779797376	805.500408013	1884.28020539	376.0	-15.4984260461	-0.466893541549	-0.0810860614014	531.460045232	756.402721037	1592.24643126	304.383664986	-4.01637772737	-0.0467020665974
702.779797376	805.500408013	1884.28020539	376.0	18.7419291929	0.340727398119	0.0591746089127	839.263335628	957.986879143	2237.43066728	440.180452508	6.94974069192	0.0808109382781
702.779797376	805.500408013	1884.28020539	376.0	-11.3661482526	-0.35289415761	-0.0612876272335	583.589312265	654.085675111	1670.11012375	432.435136375	-4.3121804163	-0.0501416327477
702.779797376	805.500408013	1884.28020539	376.0	1.08773879757	0.264460068869	0.0459291540238	852.559748324	734.911904651	1904.77625224	317.304599262	-0.0123257274037	-0.000143322411671
702.779797376	805.500408013	1884.28020539	376.0	-14.9935055957	-0.435239984543	-0.0755887434079	550.389315678	675.301620127	1601.76054736	376.06961155	-4.70508375538	-0.0547102762254
702.779797376	805.500408013	1884.28020539	376.0	7.04553306882	0.315186957553	0.0547389644934	873.646444607	751.876611034	2017.03779037	391.514734728	1.31844580436	0.0153307651669
702.779797376	805.500408013	1884.28020539	376.0	6.09582861801	0.117039087243	0.0203263437379	753.755372877	874.525529848	1999.14269739	370.861794667	2.10826465738	0.0245147053183
702.779797376	805.500408013	1884.28020539	376.0	-12.2367600372	-0.291691356955	-0.0506584503221	613.802492483	607.301645593	1653.70535823	432.601220152	-4.73517375991	-0.055060159999
702.779797376	805.500408013	1884.28020539	376.0	1.82667035452	0.226613817912	0.0393563421173	815.473758564	807.148157937	1918.6997933	296.077876796	1.07164129617	0.0124609453043
702.779797376	805.500408013	1884.28020539	376.0	-2.47608447824	0.0294256874858	0.00511040074432	754.227677455	614.871332123	1837.6238357	468.524826119	-2.45183676873	-0.0285097298689
702.779797376	805.500408013	1884.28020539	376.0	-0.96484017385	-0.207625806224	-0.0360586672845	623.769204225	861.485755481	1866.09991298	380.844953273	-0.906728907028	-0.010543359384
702.779797376	805.500408013	1884.28020539	376.0	9.96723504496	0.273300102822	0.0474644152175	802.853334786	977.064432496	2072.09084237	292.173075084	5.93078910021	0.0689626639559
702.779797376	805.500408013	1884.28020539	376.0	4.76052994603	0.193009264648	0.0335201918457	829.36060115	701.930810229	1973.98192883	442.690517454	-0.585139047578	-0.0068039424137
702.779797376	805.500408013	1884.28020539	376.0	-15.0966581391	-0.442321761909	-0.0768186456945	554.955628772	623.008275043	1599.8168644	421.852960583	-5.44534603688	-0.0633179771731
702.779797376	805.500408013	1884.28020539	376.0	-13.204499873	-0.171053346337	-0.029707076474	662.009975406	609.463990192	1635.47042806	363.996462463	-4.30075118703	-0.0500087347329
702.779797376	805.500408013	1884.28020539	376.0	9.14545967725	0.142619283034	0.0247688925034	752.744018355	939.269514097	2056.60629178	364.592759327	4.01603144087	0.0466980400101
702.779797376	805.500408013	1884.28020539	376.0	-7.54761568043	-0.309494922493	-0.0537504207177	584.300598029	849.628933202	1742.06197714	308.132445912	-2.09869764179	-0.024403460951
702.779797376	805.500408013	1884.28020539	376.0	-0.20947484338	0.17164183197	0.0298092796058	822.658167852	654.431041653	1880.33311238	403.243902875	-1.45331471829	-0.0168990083522
702.779797376	805.500408013	1884.28020539	376.0	-0.526806146555	-0.0486864413248	-0.00845544309219	683.255621965	875.548415312	1874.35370145	315.549664172	0.274322472894	0.00318979619644
702.779797376	805.500408013	1884.28020539	376.0	-12.9665063072	-0.413094930346	-0.0717427805394	547.708983484	800.45231896	1639.95489371	291.793591269	-3.25275177185	-0.0378226950216
702.779797376	805.500408013	1884.28020539	376.0	3.0307625389	-0.148186727303	-0.0257357984202	631.482824518	963.909698519	1941.38826398	345.995740945	1.92189075913	0.0223475669666
702.779797376	805.500408013	1884.28020539	376.0	8.36298957331	0.105663124796	0.0183506642578	726.891426849	999.995202147	2041.8623625	314.975733501	5.02639180519	0.0584464163394
702.779797376	805.500408013	1884.28020539	376.0	-4.06240426744	0.252877498708	0.0439175926898	870.969397585	614.271192907	1807.73312591	322.492535423	-1.91325883194	-0.0222471957203
702.779797376	805.500408013	1884.28020539	376.0	-12.6391707957	-0.164909185087	-0.0286400113038	659.606096408	643.081701495	1646.12281196	343.435014058	-3.8821390993	-0.0451411523174
702.779797376	805.500408013	1884.28020539	376.0	13.3506369633	0.393392981106	0.0683211151626	876.908720597	887.380174216	2135.84361498	371.554720168	5.33661321976	0.0620536420902
702.779797376	805.500408013	1884.28020539	376.0	12.7680283512	0.280709907404	0.0487512864542	820.43693803	907.216926386	2124.86563623	397.211771812	4.75278734361	0.0552649691117
702.779797376	805.500408013	1884.28020539	376.0	-15.1458953938	-0.395330862133	-0.0686576697001	570.838826255	629.034962549	1598.88909655	399.01530775	-5.16502596641	-0.0600584414698
702.779797376	805.500408013	1884.28020539	376.0	7.90873314331	0.11922431784	0.020705855825	732.965030557	995.947401185	2033.30289851	304.390466764	4.97438541449	0.0578416908661
702.779797376	805.500408013	1884.28020539	376.0	0.194633637417	-0.296956003335	-0.0515727689015	590.943454807	838.89895586	1887.94764849	458.105237825	-1.31792486172	-0.0153247076944
702.779797376	805.500408013	1884.28020539	376.0	-5.03554413037	0.129593154076	0.0225066262724	798.898934778	653.244738673	1789.39644411	337.252770656	-2.09493863605	-0.0243597515819
702.779797376	805.500408013	1884.28020539	376.0	-0.610497159443	-0.0221192491852	-0.00384148127565	705.782135618	816.173611523	1872.77672826	350.820981118	-0.655302524782	-0.00761979679979
702.779797376	805.500408013	1884.28020539	376.0	10.6304290845	-0.106041597129	-0.0184163940829	646.393133938	979.658302777	2084.58727638	458.53583966	3.26565024933	0.0379726773178
702.779797376	805.500408013	1884.28020539	376.0	1.59208070133	0.309785125941	0.0538008207609	877.709811804	721.864905433	1914.2794669	314.70474966	0.152489508215	0.00177313381646
702.779797376	805.500408013	1884.28020539	376.0	-16.9455241427	-0.4767301451	-0.0827943982459	528.682942047	744.601804739	1564.97904827	291.694301481	-4.3426543601	-0.0504959809314
702.779797376	805.500408013	1884.28020539	376.0	-0.956383309114	-0.354044347958	-0.0614873824172	562.219961911	926.461503213	1866.25926401	377.577798884	-0.456138306987	-0.00530393380217
702.779797376	805.500408013	1884.28020539	376.0	-1.6704815824	0.110617134617	0.0192110341468	786.947111153	681.610086479	1852.8036516	384.246453965	-1.59357280154	-0.018529916297
702.779797376	805.500408013	1884.28020539	376.0	-6.33329376462	-0.120969173736	-0.0210088874151	665.793423918	785.232722259	1764.94320463	313.917058456	-2.01847657215	-0.0234706578157
702.779797376	805.500408013	1884.28020539	376.0	7.42518370834	0.243022917219	0.0422061335913	794.07769167	946.156248895	2024.19147222	283.957531654	4.70731529292	0.0547362243363
702.779797376	805.500408013	1884.28020539	376.0	-6.18797240357	-0.128449433575	-0.0223079947161	669.114033152	708.571234637	1767.68146627	389.996198484	-2.49920988377	-0.0290605800439
702.779797376	805.500408013	1884.28020539	376.0	-7.06080347269	0.10954092133	0.0190241266639	786.45709464	663.130801025	1751.23488321	301.646987547	-2.35550305118	-0.0273895703626
702.779797376	805.500408013	1884.28020539	376.0	-11.6598347619	-0.364567825319	-0.0633150096073	570.162025523	738.638640778	1664.57624699	355.775580689	-3.45459097464	-0.0401696624958
702.779797376	805.500408013	1884.28020539	376.0	-14.8924398081	-0.144321487575	-0.0250645167723	670.358668585	623.812453161	1603.66490999	309.49378824	-4.28194685923	-0.0497900797585
702.779797376	805.500408013	1884.28020539	376.0	-1.86101376617	-0.362315950841	-0.0629239233834	564.446193295	869.6142468	1849.21349137	415.153051279	-1.40265349714	-0.0163099243853
702.779797376	805.500408013	1884.28020539	376.0	12.3511686313	0.218128585751	0.0378826998525	777.119212047	991.001922218	2117.01083104	348.889696779	6.10402965651	0.0709770890292
702.779797376	805.500408013	1884.28020539	376.0	-1.23883207582	-0.0322747064223	-0.00560519389065	694.510402527	850.180644871	1860.93713781	316.246090408	-0.193887297674	-0.00225450346132
702.779797376	805.500408013	1884.28020539	376.0	-21.3690310813	-0.413538561906	-0.0718198266596	561.842689803	633.508415075	1481.62778264	286.276677762	-5.93293194231	-0.0689875807245
702.779797376	805.500408013	1884.28020539	376.0	-6.93640539186	-0.142680332968	-0.0247794951316	660.230620055	735.232028225	1753.57889162	358.116243344	-2.41609714159	-0.0280941528091
702.779797376	805.500408013	1884.28020539	376.0	-12.6563418364	-0.399779503359	-0.0694302715108	560.998832294	697.682765603	1645.79926144	387.117663543	-4.0798535438	-0.0474401574861
702.779797376	805.500408013	1884.28020539	376.0	-2.89482167145	-0.326251015899	-0.0566604751474	574.900945632	898.30194795	1829.73365365	356.530760071	-1.04371444556	-0.0121362144832
702.779797376	805.500408013	1884.28020539	376.0	8.95834598441	0.314046764962	0.0545409456342	835.690348904	900.418116582	2053.0805455	316.972080017	4.47611084998	0.0520478005812
702.779797376	805.500408013	1884.28020539	376.0	14.8370150083	0.309571895393	0.0537637887102	832.937319314	912.582175262	2163.85114226	418.331647685	5.30329181547	0.0616661839008
702.779797376	805.500408013	1884.28020539	376.0	8.87569446205	0.0749917790127	0.0130239282759	739.163512514	861.890969785	2051.52315923	450.468676929	1.77782661636	0.0206724025158
702.779797376	805.500408013	1884.28020539	376.0	13.1475941896	0.302992211544	0.0526210857144	823.668039773	942.300101018	2132.01772019	366.049579397	5.7607592078	0.0669855721837
702.779797376	805.500408013	1884.28020539	376.0	-0.0913749442842	0.252639595315	0.0438762756712	851.718991613	717.381462784	1882.5584454	313.457991004	-0.514267627746	-0.00597985613658
702.779797376	805.500408013	1884.28020539	376.0	-14.203682673	-0.483886277548	-0.0840372138846	534.770386563	665.675669037	1616.64302435	416.196968745	-4.92952493439	-0.0573200573766
702.779797376	805.500408013	1884.28020539	376.0	-3.51164790677	0.0900148562308	0.0156330073343	782.33368445	628.045736948	1818.110919	407.7314976	-2.20363005174	-0.0256236052527
702.779797376	805.500408013	1884.28020539	376.0	-13.7667810776	-0.409502005495	-0.0711187922013	567.063653714	621.686919644	1624.87547462	436.124901265	-5.20018440783	-0.0604672605562
702.779797376	805.500408013	1884.28020539	376.0	-13.2244906324	-0.156176318515	-0.0271233620207	662.387742942	648.112685534	1635.09374614	324.593317663	-3.8849510624	-0.0451738495628
702.779797376	805.500408013	1884.28020539	376.0	7.42568931522	0.241303053196	0.0419074423751	809.011049871	870.814106199	2024.20099927	344.3758432	3.11163807376	0.036181838067
702.779797376	805.500408013	1884.28020539	376.0	-4.04611725372	-0.451536093201	-0.0784189116362	531.844857787	878.703418189	1808.04001889	397.491742914	-1.70957861504	-0.0198788211051
702.779797376	805.500408013	1884.28020539	376.0	11.3874535481	0.313966973974	0.0545270882205	843.426577515	869.507080734	2098.85173849	385.918080244	4.07922189634	0.0474328127482
702.779797376	805.500408013	1884.28020539	376.0	-5.88793499852	-0.285265323358	-0.049542431983	590.629446723	883.445335099	1773.33501171	299.260229884	-1.48156738831	-0.0172275277711
702.779797376	805.500408013	1884.28020539	376.0	10.7577013666	0.208093804891	0.0361399452746	788.381475112	903.272838209	2086.98544279	395.331129474	3.88281035776	0.0451489576483
702.779797376	805.500408013	1884.28020539	376.0	-9.21959011072	-0.309351093388	-0.0537254417138	586.463360634	806.201135857	1710.55729391	317.892797424	-2.54863213699	-0.0296352574069
702.779797376	805.500408013	1884.28020539	376.0	-12.0757056751	-0.416433513126	-0.0723225969305	561.577270982	643.647630783	1656.74007369	451.515171926	-4.77404769997	-0.0555121825578
702.779797376	805.500408013	1884.28020539	376.0	-9.5229533434	-0.400653658924	-0.0695820873435	557.247850243	739.874263274	1704.84108057	407.718967053	-3.31679003604	-0.0385673260005
702.779797376	805.500408013	1884.28020539	376.0	-1.98221748245	0.0686525310887	0.0119229821272	754.713743715	766.401108156	1846.92967374	325.814821868	-1.0919628743	-0.0126972427244
702.779797376	805.500408013	1884.28020539	376.0	18.1511756993	0.321800204176	0.0558874963834	822.864040829	1002.23187776	2226.29921614	401.203297543	7.77913534709	0.0904550621754
702.779797376	805.500408013	1884.28020539	376.0	-6.12476169467	-0.211602830668	-0.0367493627418	623.574293345	840.584385289	1768.87253315	304.713854515	-1.81484803129	-0.0211028840848
702.779797376	805.500408013	1884.28020539	376.0	-2.87880543376	-0.381986256279	-0.0663400931363	560.041847774	809.894806495	1830.03544445	460.098790179	-2.00965168622	-0.023368042863
702.779797376	805.500408013	1884.28020539	376.0	-1.6481095906	0.0955007045523	0.0165857423675	770.325460449	750.808074368	1853.22520261	332.091667793	-1.12650555058	-0.0130989017509
702.779797376	805.500408013	1884.28020539	376.0	-5.02978947858	-0.235540559968	-0.0409066620298	620.240746336	752.139639358	1789.50487787	417.124492177	-2.3190355999	-0.0269655302314
702.779797376	805.500408013	1884.28020539	376.0	-15.896303933	-0.139801697401	-0.0242795584233	671.784640577	624.016556219	1584.74929699	288.948100195	-4.41285529171	-0.0513122708339
702.779797376	805.500408013	1884.28020539	376.0	19.7607013364	0.412195813522	0.0715866296495	878.315146134	930.31374384	2256.62718912	447.998299144	7.03618327241	0.0818160845629
702.779797376	805.500408013	1884.28020539	376.0	4.78145050357	0.225328290563	0.0391330827653	796.478982287	890.173912975	1974.37613076	287.723235496	3.06399337626	0.0356278299565
702.779797376	805.500408013	1884.28020539	376.0	-16.2777523454	-0.301220923701	-0.0523134636508	596.698811998	697.609914734	1577.56174006	283.253013329	-4.27001404236	-0.0496513260739
702.779797376	805.500408013	1884.28020539	376.0	-14.1346424677	-0.379509020809	-0.0659098681502	572.7643808	657.841863991	1617.94393527	387.337690477	-4.63049512502	-0.05384296657
702.779797376	805.500408013	1884.28020539	376.0	6.89997232555	0.0885534779977	0.0153792077106	719.369174812	1000.08425437	2014.2950181	294.841588914	4.72717145734	0.0549671099691
702.779797376	805.500408013	1884.28020539	376.0	9.53368218752	0.330049910399	0.0573202345258	876.951761107	766.886318372	2063.92149169	420.083412214	1.95159556098	0.0226929716393
702.779797376	805.500408013	1884.28020539	376.0	8.30558611024	0.312540764257	0.0542793963628	869.479234814	763.261031857	2040.78072041	408.040453735	1.62697933146	0.0189183643193
702.779797376	805.500408013	1884.28020539	376.0	-3.11468159719	-0.211135082208	-0.0366681282056	629.327947804	768.079153921	1825.59087659	428.183774868	-1.94955088107	-0.0226691962915
702.779797376	805.500408013	1884.28020539	376.0	15.7796391331	0.377137173757	0.0654979461197	849.305083394	993.056064069	2181.61282206	339.251674593	7.80215430187	0.0907227244403
702.779797376	805.500408013	1884.28020539	376.0	9.71798187962	0.375492900295	0.065212382823	865.475780614	894.583447481	2067.39421431	307.334986214	4.934204778	0.0573744741627
702.779797376	805.500408013	1884.28020539	376.0	-16.9800916154	-0.25105757722	-0.0436015243522	621.161373684	655.252555411	1564.32770022	287.913771128	-4.60424403435	-0.0535377213297
702.779797376	805.500408013	1884.28020539	376.0	-10.6099129098	-0.191950761625	-0.0333363601294	642.172974288	696.890858852	1684.35971662	345.29588348	-3.25082778413	-0.0378003230712
702.779797376	805.500408013	1884.28020539	376.0	-2.50195424006	0.151904227436	0.0263814219236	796.267999891	746.535865944	1837.1363769	294.332511061	-1.00536801031	-0.0116903257013
702.779797376	805.500408013	1884.28020539	376.0	-11.2580483009	-0.462004190779	-0.080236920941	533.946946662	757.014544155	1672.14702974	381.185538925	-3.48411737112	-0.0405129926875
702.779797376	805.500408013	1884.28020539	376.0	-6.97897158058	-0.362749286932	-0.0629991814748	562.074260973	889.206772919	1752.77682536	301.495791465	-1.81856975474	-0.0211461599389
702.779797376	805.500408013	1884.28020539	376.0	7.88290376438	0.362739861838	0.0629975446054	877.711016995	816.739250169	2032.81620063	338.365933468	3.03219708228	0.0352581056079
702.779797376	805.500408013	1884.28020539	376.0	1.84141846036	0.0780245136658	0.0135506275905	760.324197788	766.096750117	1918.97768894	392.556741031	-0.62086747964	-0.00721938929814
702.779797376	805.500408013	1884.28020539	376.0	-11.5045667086	-0.365487444829	-0.0634747212276	578.278524814	658.665946805	1667.50193218	430.557460563	-4.31613403447	-0.0501876050519
702.779797376	805.500408013	1884.28020539	376.0	4.68727489933	-0.107865076768	-0.0187330803696	655.664945119	908.307561757	1972.60159849	408.629091613	1.12498464109	0.0130812167568
702.779797376	805.500408013	1884.28020539	376.0	9.360494598	0.359971004618	0.0625166732577	852.785199847	919.299895056	2060.65815223	288.573057322	5.27890852307	0.061382657245
702.779797376	805.500408013	1884.28020539	376.0	6.26528340463	-0.0864075776538	-0.0150065261643	659.975414539	934.663846145	2002.33570039	407.696439709	1.9895484202	0.0231342839558
702.779797376	805.500408013	1884.28020539	376.0	-13.2677126513	-0.0218389549273	-0.00379280217563	728.065192448	605.822944221	1634.27932219	300.391185523	-3.85341725505	-0.0448071773843
702.779797376	805.500408013	1884.28020539	376.0	-5.61497567463	-0.0513219823656	-0.00891316123056	700.907901265	740.249564988	1778.47833021	337.320863961	-2.04608552757	-0.023791692181
702.779797376	805.500408013	1884.28020539	376.0	-0.956677772333	-0.0727079590814	-0.0126272940398	687.189952336	800.186403658	1866.2537155	378.877359501	-1.17415205054	-0.0136529308202
702.779797376	805.500408013	1884.28020539	376.0	-6.73483869273	-0.276060941642	-0.0479438939982	600.312347221	800.043892995	1757.37697304	357.020732821	-2.22338087654	-0.0258532660063
702.779797376	805.500408013	1884.28020539	376.0	-7.42784956555	-0.183440333165	-0.0318583419878	652.792745814	644.358592769	1744.31870634	447.167367757	-3.41244938984	-0.039679644068
702.779797376	805.500408013	1884.28020539	376.0	9.01285556646	0.263729266368	0.0458022345203	823.103481963	855.60545363	2054.10765877	375.398723176	3.13832235298	0.0364921203835
702.779797376	805.500408013	1884.28020539	376.0	-15.1337958369	-0.468729442954	-0.0814049049938	532.73047049	734.320949997	1599.11708611	332.065665624	-4.16973229652	-0.0484852592619
702.779797376	805.500408013	1884.28020539	376.0	4.78985060025	0.0465713430645	0.00808811098724	745.830875473	770.741122062	1974.53441212	457.962414582	-0.468899722668	-0.0054523223566
702.779797376	805.500408013	1884.28020539	376.0	-11.955792182	-0.315861228307	-0.0548560660484	588.465902106	737.499575953	1658.99957991	333.034101847	-3.38509318841	-0.0393615487025
702.779797376	805.500408013	1884.28020539	376.0	13.1105810336	0.017626012318	0.0030611344769	693.690873161	989.00640075	2131.32028862	448.623014705	4.58416402538	0.0533042328533
702.779797376	805.500408013	1884.28020539	376.0	-11.5935467293	-0.436643923319	-0.0758325674399	538.791712721	816.249012916	1665.82529927	310.78457363	-2.98894838025	-0.0347552137238
702.779797376	805.500408013	1884.28020539	376.0	11.601942067	0.38674574007	0.0671666794147	862.110398604	939.433119687	2102.8933032	301.349784906	6.20648113002	0.0721683852328
702.779797376	805.500408013	1884.28020539	376.0	5.2551949869	0.16060392996	0.0278923115596	796.483159536	773.216574941	1983.30280428	413.603069805	0.360631833917	0.00419339341763
702.779797376	805.500408013	1884.28020539	376.0	-0.920329235761	-0.0892572547048	-0.0155014336062	661.551027901	906.842187834	1866.93862378	298.54540804	0.596731811377	0.00693874199276
702.779797376	805.500408013	1884.28020539	376.0	4.14502843432	0.168729437382	0.0293034799204	818.178675788	690.479194299	1962.38415568	453.726285598	-0.839292918199	-0.00975921997906
702.779797376	805.500408013	1884.28020539	376.0	-13.654561603	-0.212801072694	-0.0369574631285	638.188840669	651.909334445	1626.99000397	336.891828857	-4.07262738207	-0.0473561323497
702.779797376	805.500408013	1884.28020539	376.0	-2.91563492834	-0.126520853643	-0.0219730555129	663.725055463	792.330257114	1829.34147357	373.286160995	-1.57088338126	-0.0182660858286
702.779797376	805.500408013	1884.28020539	376.0	-2.90598822584	-0.353165214616	-0.0613347020869	566.782843167	884.462277157	1829.52324448	378.278124154	-1.35417676567	-0.0157462414613
702.779797376	805.500408013	1884.28020539	376.0	-13.7850717942	-0.283410248847	-0.0492202585701	608.929596848	659.785675851	1624.53082627	355.815553574	-4.23441392776	-0.049237371253
702.779797376	805.500408013	1884.28020539	376.0	-7.85136433717	-0.307666578455	-0.053432889624	591.940972077	743.373162676	1736.33850133	401.024366578	-2.85933355014	-0.0332480645365
702.779797376	805.500408013	1884.28020539	376.0	-15.5917985805	-0.404235423249	-0.0702041374173	555.263633772	733.375092368	1590.48703107	301.848304932	-4.0943979718	-0.0476092787418
702.779797376	805.500408013	1884.28020539	376.0	0.407675619894	-0.0758850901789	-0.013179070889	665.906062606	914.306022597	1891.9619564	311.749871194	0.998102968331	0.011605848469
702.779797376	805.500408013	1884.28020539	376.0	-10.3914822708	-0.337640913273	-0.0586385747261	585.075452635	690.948516049	1688.47556191	412.45159323	-3.72716108649	-0.043339082401
702.779797376	805.500408013	1884.28020539	376.0	4.52233194659	-0.0179316646482	-0.00311421754919	692.734432478	898.801996201	1969.49361108	377.957182401	1.50640841997	0.0175163769764
702.779797376	805.500408013	1884.28020539	376.0	-11.6014908997	-0.363607086955	-0.0631481568174	573.336678116	708.352245326	1665.67560884	383.986685393	-3.74158430587	-0.0435067942543
702.779797376	805.500408013	1884.28020539	376.0	-18.3430729851	-0.461602729576	-0.0801671986065	539.946512872	679.250240542	1538.64531207	319.448558656	-5.13921135839	-0.0597582716092
702.779797376	805.500408013	1884.28020539	376.0	-11.6867036955	-0.303144457312	-0.0526475264523	592.894110252	743.306897257	1664.06996099	327.868953483	-3.27833481969	-0.0381201723219
702.779797376	805.500408013	1884.28020539	376.0	4.00018985323	0.0474683144136	0.00824388926947	743.438623596	783.839410689	1959.65499097	432.376956686	-0.325034616462	-0.00377947228444
702.779797376	805.500408013	1884.28020539	376.0	2.23707492697	0.0853874438524	0.0148293580848	772.447496601	705.121370644	1926.43296542	448.864098172	-1.14556404188	-0.0133205121148
702.779797376	805.500408013	1884.28020539	376.0	22.0389048095	0.40194458426	0.0698062841715	865.649552757	973.852447802	2299.5549262	460.05292564	8.14080523693	0.0946605260108
702.779797376	805.500408013	1884.28020539	376.0	-0.473642143255	-0.0895287575201	-0.015548585884	678.560920756	811.251816819	1875.35546024	385.542722664	-1.05657827949	-0.0122857939476
702.779797376	805.500408013	1884.28020539	376.0	1.07949537293	-0.408755194678	-0.070989092511	546.923569471	890.976877128	1904.62092302	466.72047642	-1.07459647955	-0.0124953079017
702.779797376	805.500408013	1884.28020539	376.0	5.19956764022	0.0818777118321	0.0142198179632	749.973478991	822.513883295	1982.2546292	409.767266913	0.712448927957	0.00828428985997
702.779797376	805.500408013	1884.28020539	376.0	1.869193353	0.104184449454	0.0180938606207	782.458388263	701.142179702	1919.50104574	435.900477774	-1.14982254005	-0.0133700295354
702.779797376	805.500408013	1884.28020539	376.0	1.36502712194	-0.0574331935022	-0.00997450390799	678.093938974	888.138215548	1910.00114125	343.768986724	0.693555686421	0.00806460100489
702.779797376	805.500408013	1884.28020539	376.0	-9.17127840126	-0.113275931522	-0.0196727911639	684.279536505	632.706985549	1711.46762189	394.481099838	-3.42518687517	-0.0398277543624
702.779797376	805.500408013	1884.28020539	376.0	-6.21453089654	-0.462022359139	-0.0802400762658	532.260190771	791.536038922	1767.18102985	443.384800155	-2.66425568253	-0.0309797172387
702.779797376	805.500408013	1884.28020539	376.0	17.4465628346	0.346760054778	0.0602223089229	842.222585922	955.87344961	2213.0223354	414.926299871	6.84568464345	0.0796009842261
702.779797376	805.500408013	1884.28020539	376.0	-19.2465678405	-0.349700947798	-0.0607330579712	587.223299136	624.030649383	1521.62093735	310.366988835	-5.52836907851	-0.0642833613781
702.779797376	805.500408013	1884.28020539	376.0	2.5260636195	-0.332525931651	-0.0577502486368	561.910076339	997.333226362	1931.87832215	372.635019446	1.53658717061	0.0178672926815
702.779797376	805.500408013	1884.28020539	376.0	19.6526268508	0.289591913295	0.0502938369739	810.35110765	990.53676553	2254.59076298	453.702889798	7.34523438736	0.0854097021786
702.779797376	805.500408013	1884.28020539	376.0	1.30919112919	0.0682502341883	0.0118531146558	730.875939874	877.635408828	1908.94903469	300.437685985	1.27983489587	0.0148818011148
702.779797376	805.500408013	1884.28020539	376.0	-9.13176183961	-0.0222083420784	-0.00385695416437	723.148890274	649.547598187	1712.21222464	339.51573618	-2.98842750384	-0.0347491570214
702.779797376	805.500408013	1884.28020539	376.0	12.3484082556	0.294305616013	0.0511124723885	826.859456685	905.436227524	2116.95881783	384.663133621	4.7879529887	0.0556738719616
702.779797376	805.500408013	1884.28020539	376.0	-3.27468210347	0.0188206481001	0.00326860856202	735.412872164	732.929537601	1822.57601872	354.233608959	-1.67596410661	-0.0194879547281
702.779797376	805.500408013	1884.28020539	376.0	16.1185393192	0.166144001825	0.0288544636723	754.17920259	998.999093756	2187.99865118	434.820354833	6.2284984003	0.0724244000035
702.779797376	805.500408013	1884.28020539	376.0	-2.37707806112	0.00343074084043	0.000595821611746	738.855413234	635.072409105	1839.48939402	465.561571678	-2.35898042561	-0.0274300049489
702.779797376	805.500408013	1884.28020539	376.0	9.78020253535	0.112898094498	0.0196071716738	739.140702695	946.085614795	2068.56662581	383.34030832	4.00733950145	0.0465969709471
702.779797376	805.500408013	1884.28020539	376.0	-1.85626061944	-0.0114486434789	-0.00198830209776	718.211379776	768.712324481	1849.30305398	362.37934972	-1.37145405456	-0.0159471401693
702.779797376	805.500408013	1884.28020539	376.0	13.9642918822	0.249796419187	0.0433824972537	792.606529522	983.904544885	2147.40659315	370.895518741	6.35642910755	0.0739119663669
702.779797376	805.500408013	1884.28020539	376.0	-1.13139725772	0.0098269743815	0.00170666453308	738.826523213	661.436794835	1862.96151082	462.698192768	-2.00109041905	-0.0232684932448
702.779797376	805.500408013	1884.28020539	376.0	12.6029251821	0.136244715766	0.0236618123942	741.361410416	995.915692449	2121.75462989	384.47752703	5.60940437709	0.0652256322917
702.779797376	805.500408013	1884.28020539	376.0	-5.46151618309	-0.258004190619	-0.0448079525216	602.219950312	872.042915231	1781.36993704	307.107071494	-1.48718129597	-0.0172928057671
702.779797376	805.500408013	1884.28020539	376.0	5.34170673332	-0.144207446084	-0.0250447110254	641.916229569	907.602767893	1984.93292799	435.413930532	0.931286131363	0.0108289085042
702.779797376	805.500408013	1884.28020539	376.0	6.54312624214	0.128201462164	0.0222649291706	750.213928446	916.04083343	2007.57103798	341.316276107	3.12140243287	0.0362953771264
702.779797376	805.500408013	1884.28020539	376.0	-1.93283234217	0.0781014725724	0.0135639931526	776.25111081	631.053769783	1847.86022816	440.555347569	-2.07855378007	-0.0241692300008
702.779797376	805.500408013	1884.28020539	376.0	-10.8362312703	-0.267930897782	-0.0465319377878	602.906509188	793.549799617	1680.09524455	283.638935748	-2.80061199427	-0.0325652557473
702.779797376	805.500408013	1884.28020539	376.0	-9.81597404508	-0.036940285883	-0.00641547167124	721.367218183	613.13489399	1699.31974949	364.817637319	-3.40387962745	-0.039579995668
702.779797376	805.500408013	1884.28020539	376.0	-0.333336911091	0.0714540917757	0.0124095331323	769.961506507	656.959549545	1877.99920396	451.078147904	-1.75895445898	-0.0204529588254
702.779797376	805.500408013	1884.28020539	376.0	7.26020996304	0.129043658188	0.0224111945447	760.806721398	867.014116475	2021.08290459	393.262066719	2.15400181264	0.0250465327051
702.779797376	805.500408013	1884.28020539	376.0	-19.2026910298	-0.447766777149	-0.0777642891888	543.908486071	684.0543161	1522.44769941	294.484897241	-5.16900262745	-0.0601046817146
702.779797376	805.500408013	1884.28020539	376.0	5.2270309108	0.0120729180985	0.00209672075348	701.231217231	919.540211538	1982.77211417	362.000685402	2.2300917594	0.0259312995279
702.779797376	805.500408013	1884.28020539	376.0	11.6110655843	0.211776173034	0.0367794673558	787.819789847	915.146202478	2103.06521583	400.099223505	4.25544572527	0.049481927038
702.779797376	805.500408013	1884.28020539	376.0	12.7088580234	0.327338786273	0.056849389766	853.30708005	855.052890028	2123.75070145	415.390731377	4.00457321631	0.0465648048408
702.779797376	805.500408013	1884.28020539	376.0	7.04186548447	-0.12307444182	-0.0213745122995	642.859797976	955.719432972	2016.9686828	418.389451854	2.28974509692	0.0266249429874
702.779797376	805.500408013	1884.28020539	376.0	7.9610358471	0.299770251018	0.0520615232751	828.374882546	902.323339832	2034.288428	303.590205622	4.2813513145	0.0497831548197
702.779797376	805.500408013	1884.28020539	376.0	2.83147604515	0.141614552487	0.0245943995287	781.850779033	794.632224016	1937.63314803	361.150144979	0.374087873315	0.00434985899204
702.779797376	805.500408013	1884.28020539	376.0	-0.944934678512	0.013775278621	0.00239237211202	727.865274975	781.416478044	1866.47498829	357.19323527	-1.03366447506	-0.0120193543612
702.779797376	805.500408013	1884.28020539	376.0	-0.869893885934	0.157318557178	0.0273217362241	808.376694821	709.789029476	1867.88896709	349.723242791	-1.22586628882	-0.0142542591723
702.779797376	805.500408013	1884.28020539	376.0	1.53737126091	-0.164475411979	-0.0285646773149	641.189254309	859.619733977	1913.24858774	412.439599456	-0.477772643872	-0.00555549585898
702.779797376	805.500408013	1884.28020539	376.0	3.76987031884	-0.0274248614704	-0.00476291446169	692.840604256	876.801803238	1955.31512558	385.672718081	0.908491300806	0.010563852335
702.779797376	805.500408013	1884.28020539	376.0	4.82416927409	0.311972740853	0.0541807469352	859.024074887	794.018420462	1975.18107209	322.138576746	1.83477455388	0.0213345878358
702.779797376	805.500408013	1884.28020539	376.0	7.08702047961	0.351824643158	0.0611018831466	866.927120492	837.212274846	2017.81952944	313.6801341	3.25421876762	0.0378397531118
702.779797376	805.500408013	1884.28020539	376.0	-5.0835912227	0.183641035446	0.0318931982365	831.414794875	622.31221017	1788.49110226	334.764097211	-2.14810070148	-0.0249779151335
702.779797376	805.500408013	1884.28020539	376.0	4.36698296195	0.0888043612592	0.0154227789613	739.961476702	880.879474438	1966.56640091	345.725449773	1.85401629812	0.0215583290479
702.779797376	805.500408013	1884.28020539	376.0	10.9350847391	0.322295853264	0.0559735764613	841.103461386	896.376450938	2090.32784257	352.847930246	4.68058476807	0.0544254042799
702.779797376	805.500408013	1884.28020539	376.0	-10.8807055113	-0.276909008237	-0.0480911789226	600.918343038	772.439816355	1679.25722523	305.89906584	-2.92707600323	-0.0340357674795
702.779797376	805.500408013	1884.28020539	376.0	9.3496699276	0.170742437523	0.0296530805007	785.041890515	841.712046262	2060.4541851	433.700248327	2.13253836276	0.0247969577066
702.779797376	805.500408013	1884.28020539	376.0	3.51667818315	0.221522905324	0.0384721961313	853.752583844	630.732348012	1950.54427628	466.059344425	-1.12996392191	-0.013139115371
702.779797376	805.500408013	1884.28020539	376.0	13.6257288082	0.290047077321	0.0503728859537	807.952086385	998.682440351	2141.02711616	334.392589426	6.98345916992	0.0812030136038
702.779797376	805.500408013	1884.28020539	376.0	2.33018394988	-0.0574374540685	-0.00997524384657	684.793304819	853.718213567	1928.18740031	389.67588192	0.115036820751	0.0013376374506
702.779797376	805.500408013	1884.28020539	376.0	4.52617342385	0.0369234432169	0.00641254658161	732.292757838	814.904308062	1969.56599528	422.368929375	0.197376111807	0.00229507106752
702.779797376	805.500408013	1884.28020539	376.0	1.2459771088	-0.208580851128	-0.036224531283	606.802331164	980.055013877	1907.75790541	320.900560373	1.71424969148	0.0199331359475
702.779797376	805.500408013	1884.28020539	376.0	2.49534522464	-0.0979810200858	-0.0170165022726	671.935148585	834.367672085	1931.29950151	424.996680843	-0.464659410407	-0.00540301640008
702.779797376	805.500408013	1884.28020539	376.0	-0.526991887104	0.18196711439	0.0316024860003	830.809489519	632.394876376	1874.35020158	411.145835681	-1.59575111249	-0.0185552454941
702.779797376	805.500408013	1884.28020539	376.0	-7.40739861677	-0.35851607404	-0.0622639934075	574.313939371	724.696115246	1744.70405952	445.694004902	-3.15863849148	-0.0367283545521
702.779797376	805.500408013	1884.28020539	376.0	4.69726740934	0.199142649427	0.0345853854509	836.8028707	672.652911512	1972.78988538	463.334103166	-0.82157476993	-0.00955319499919
702.779797376	805.500408013	1884.28020539	376.0	-10.8996534171	-0.1145157501	-0.019888112209	675.603809661	692.190023928	1678.90019359	311.106360005	-3.14300172569	-0.036546531694
702.779797376	805.500408013	1884.28020539	376.0	-14.5618971446	-0.427334104995	-0.0742157181304	560.98481527	618.941607388	1609.89325996	429.966837306	-5.3898099269	-0.0626722084524
702.779797376	805.500408013	1884.28020539	376.0	-1.15128955562	0.0616470685781	0.0107063335495	743.599616779	803.194621459	1862.58668419	315.792445947	-0.455033277702	-0.00529108462445
702.779797376	805.500408013	1884.28020539	376.0	-9.34013287753	0.0304880188035	0.00529489732606	748.779473059	643.795329544	1708.28593042	315.711127818	-2.92448776474	-0.034005671683
702.779797376	805.500408013	1884.28020539	376.0	-8.86978303448	-0.376390520381	-0.0653682737724	563.349350925	777.213447189	1717.14863941	376.585841295	-2.83664618307	-0.0329842579427
702.779797376	805.500408013	1884.28020539	376.0	4.97005827525	0.167303748216	0.0290558784675	769.103992469	901.598781165	1977.93002967	307.227256031	2.91084533725	0.0338470388052
702.779797376	805.500408013	1884.28020539	376.0	3.09464845078	-0.206694624778	-0.0358969476864	606.033938695	994.852586386	1942.59205357	341.705528492	2.26971541627	0.026392039724
702.779797376	805.500408013	1884.28020539	376.0	-7.40498737004	-0.272790026813	-0.0473758295959	604.26239271	760.433731734	1744.74949416	380.05336972	-2.57862098967	-0.0299839649961
702.779797376	805.500408013	1884.28020539	376.0	-10.575464001	-0.0593005703495	-0.0102988138849	703.845402103	662.71267121	1685.00883059	318.450757278	-3.17404209953	-0.0369074662736
702.779797376	805.500408013	1884.28020539	376.0	-7.29321914326	-0.184941141087	-0.0321189894212	647.006512959	686.423668354	1746.85552074	413.425339423	-2.97219913675	-0.0345604550784
702.779797376	805.500408013	1884.28020539	376.0	-2.47329782214	-0.165984751645	-0.0288268064684	648.605631222	765.680211807	1837.67634411	423.390501078	-1.7956679694	-0.0208798601093
702.779797376	805.500408013	1884.28020539	376.0	1.0681726789	-0.105324429676	-0.0182918425975	659.721903716	885.513767935	1904.40757174	359.171900086	0.312975857932	0.003639254162
702.779797376	805.500408013	1884.28020539	376.0	-0.965266055229	0.129601070662	0.022508001157	784.308393885	757.651130307	1866.09188818	324.132363989	-0.761897836349	-0.00885927716685
702.779797376	805.500408013	1884.28020539	376.0	4.3625255782	-0.114316395912	-0.0198534900854	642.639490318	976.671418248	1966.48241131	347.171502748	2.56576358132	0.0298344602479
702.779797376	805.500408013	1884.28020539	376.0	-3.95484151011	-0.141184739461	-0.024519753293	645.118756792	880.367096429	1809.75990966	284.274056439	-0.606958230635	-0.00705765384459
702.779797376	805.500408013	1884.28020539	376.0	4.35716843681	-0.0401137497772	-0.00696661163202	691.104676995	859.658910328	1966.38146776	415.617880437	0.531771129864	0.00618338523098
702.779797376	805.500408013	1884.28020539	376.0	-4.07647037657	0.00899104238326	0.0015614870412	741.295430126	634.653860473	1807.468081	431.518790406	-2.48396541963	-0.0288833188329
702.779797376	805.500408013	1884.28020539	376.0	-13.0264211288	-0.219080673992	-0.0380480503634	640.360913885	620.91913541	1638.82593059	377.545881294	-4.34100561212	-0.0504768094433
702.779797376	805.500408013	1884.28020539	376.0	-17.9733958583	-0.499288515675	-0.086712142354	535.524444562	618.14438522	1545.611065	391.942235214	-6.04160735884	-0.0702512483586
702.779797376	805.500408013	1884.28020539	376.0	2.73811385978	0.0651476411882	0.0113142829434	731.856872813	869.648508637	1935.87394285	334.368561401	1.27711968469	0.0148502288917
702.779797376	805.500408013	1884.28020539	376.0	6.55807379393	0.294077053197	0.0510727775612	842.180386772	829.866128196	2007.85269174	335.806176775	2.59286560711	0.0301496000827
702.779797376	805.500408013	1884.28020539	376.0	2.74942834793	-0.118624206007	-0.0206016335545	637.927833564	995.926224899	1936.08713951	302.233081047	2.78043082328	0.0323305909684
702.779797376	805.500408013	1884.28020539	376.0	-1.22564817405	-0.00336741414936	-0.000584823575783	724.985044646	735.623926308	1861.18555946	400.576588503	-1.48877601113	-0.0173113489667
702.779797376	805.500408013	1884.28020539	376.0	11.1462281845	0.251102807524	0.0436093795631	804.386512504	918.749584021	2094.30637672	371.170280192	4.60984422921	0.0536028398745
702.779797376	805.500408013	1884.28020539	376.0	2.11471318853	-0.0758041995794	-0.0131650225042	683.662148939	818.61936213	1924.1273274	421.845816331	-0.636255067342	-0.00739831473653
702.779797376	805.500408013	1884.28020539	376.0	1.27049588582	0.219987414562	0.0382055252799	848.091865114	668.289705309	1908.21990788	391.838337453	-1.09603054732	-0.0127445412479
702.779797376	805.500408013	1884.28020539	376.0	-7.12503669232	-0.269929258257	-0.0468789958765	610.314853205	705.166613098	1750.02454937	434.543083066	-3.05098973041	-0.0354766247722
702.779797376	805.500408013	1884.28020539	376.0	7.67085794546	0.271368420782	0.0471289372668	811.901221339	919.704217087	2028.82066324	297.215224813	4.39226588068	0.0510728590776
702.779797376	805.500408013	1884.28020539	376.0	15.936179564	0.336456632557	0.05843289902	846.820579705	906.392869601	2184.56248241	431.349033103	5.49185830793	0.063858817534
702.779797376	805.500408013	1884.28020539	376.0	-2.11117283815	0.0230897089196	0.00401002238965	731.650004643	780.692552625	1844.4997935	332.15723623	-1.13514251372	-0.0131993315548
702.779797376	805.500408013	1884.28020539	376.0	9.33654131264	0.00767773137311	0.00133340246146	696.363738486	942.619451654	2060.20680521	421.223615071	3.10367258133	0.036089216062
702.779797376	805.500408013	1884.28020539	376.0	-9.58624247645	-0.199808606554	-0.0347010431668	640.990882796	680.66843475	1703.64853596	381.989218418	-3.30083161379	-0.038381762951
702.779797376	805.500408013	1884.28020539	376.0	-14.7016789098	-0.409755796904	-0.0711628685141	568.010604943	614.266554119	1607.25937983	424.982220769	-5.39151048566	-0.0626919823914
702.779797376	805.500408013	1884.28020539	376.0	1.76502393504	0.226238598126	0.0392911771667	820.624210627	787.315314507	1917.53820202	309.598676883	0.703694661802	0.00818249606746
702.779797376	805.500408013	1884.28020539	376.0	-2.70761733734	-0.319367339253	-0.0554649772929	579.827014224	876.221170815	1833.26110786	377.212922825	-1.326018755	-0.0154188227325
702.779797376	805.500408013	1884.28020539	376.0	0.350167125642	-0.123370657118	-0.021425956429	664.804853046	805.303782073	1890.87833522	420.769700104	-1.15237918357	-0.0133997579485
702.779797376	805.500408013	1884.28020539	376.0	-4.40383822528	-0.019592542817	-0.00340266460871	725.559516431	650.363442721	1801.29955343	425.376594281	-2.47745816484	-0.0288076530796
702.779797376	805.500408013	1884.28020539	376.0	-3.01529375721	-0.1110986897	-0.0192946664987	666.986013199	824.005997534	1827.46362199	336.471611254	-1.25882446576	-0.0146374937879
702.779797376	805.500408013	1884.28020539	376.0	-2.3235235326	0.157498013393	0.0273529026385	804.076412193	726.432386098	1840.4985114	309.989713106	-1.22158356523	-0.0142044600608
702.779797376	805.500408013	1884.28020539	376.0	10.6587499293	0.181742663515	0.0315635052996	794.106495849	824.790996694	2085.12092045	466.223427906	1.9748622729	0.0229635148012
702.779797376	805.500408013	1884.28020539	376.0	4.27038834801	0.0529798835366	0.00920109127068	741.952229919	801.993918685	1964.74628772	420.800139119	0.0461000274991	0.000536046831385
702.779797376	805.500408013	1884.28020539	376.0	7.77799408716	0.207477617941	0.0360329312159	799.764823453	846.471594616	2030.83940835	384.60299028	2.37912545749	0.0276642495057
702.779797376	805.500408013	1884.28020539	376.0	6.98993799395	0.209709885774	0.0364206123261	805.685214867	825.028665808	2015.99022338	385.276342703	1.8834595157	0.021900692043
702.779797376	805.500408013	1884.28020539	376.0	-3.59453435718	-0.401294959364	-0.0696934628976	553.059432461	807.794240479	1816.54910602	455.69543308	-2.13521057569	-0.0248280299499
702.779797376	805.500408013	1884.28020539	376.0	17.6158713822	0.394940016097	0.0685897909164	878.370783074	888.680108368	2216.21258285	449.161691408	5.75702804445	0.0669421865633
702.779797376	805.500408013	1884.28020539	376.0	2.01815432119	-0.119486699566	-0.0207514240302	667.618075185	792.365645581	1922.30788778	462.324167012	-1.09557731353	-0.0127392710876
702.779797376	805.500408013	1884.28020539	376.0	6.20635174522	0.200022291344	0.0347381541063	803.894320629	813.96106442	2001.2252628	383.369877752	1.51246242939	0.0175867724348
702.779797376	805.500408013	1884.28020539	376.0	1.00460674903	0.143254355559	0.0248791864465	772.664598167	831.338220675	1903.2098115	299.206992661	0.843278315928	0.00980556181311
702.779797376	805.500408013	1884.28020539	376.0	10.3029338547	0.228874611126	0.0397489772709	797.288340935	903.945571014	2078.41634859	377.182436638	4.02118375727	0.046757950666
702.779797376	805.500408013	1884.28020539	376.0	-1.14835440606	-0.0655543007211	-0.0113849080794	694.403007061	752.319191608	1862.64199063	415.919791959	-1.52087667647	-0.0176846125171
702.779797376	805.500408013	1884.28020539	376.0	-3.14488510642	0.0813048044442	0.0141203203272	766.574590881	730.59306739	1825.02175785	327.854099575	-1.56464971227	-0.0181936013054
702.779797376	805.500408013	1884.28020539	376.0	-1.44531604114	-0.268524020126	-0.0466349461838	604.192875448	798.643664484	1857.04640132	454.209861389	-1.7044699659	-0.0198194182081
702.779797376	805.500408013	1884.28020539	376.0	-3.80935992944	0.0799171117201	0.0138793177701	770.413146896	683.334117507	1812.50119029	358.753925883	-1.88930016743	-0.0219686065981
702.779797376	805.500408013	1884.28020539	376.0	5.23724812582	-0.0160883517032	-0.00279408678417	695.329506952	889.670960538	1982.96463513	397.964167641	1.39417331441	0.0162113176094
702.779797376	805.500408013	1884.28020539	376.0	-8.07914056601	-0.0860089882275	-0.0149373025751	687.946512707	703.39287867	1732.04655894	340.707167561	-2.64153190936	-0.0307154873181
702.779797376	805.500408013	1884.28020539	376.0	0.759869422519	-0.18417038422	-0.0319851309865	636.146408776	839.466927198	1898.5982745	422.984938531	-0.963592114377	-0.0112045594695
702.779797376	805.500408013	1884.28020539	376.0	15.1538186407	0.319414399608	0.0554731503313	823.947658932	985.051480118	2169.8206104	360.821471347	7.07241982273	0.0822374397992
702.779797376	805.500408013	1884.28020539	376.0	0.525206807459	-0.234486437314	-0.0407235910583	604.140179951	930.076196806	1894.1765733	359.960196542	0.406538705513	0.00472719425015
702.779797376	805.500408013	1884.28020539	376.0	7.14312198694	0.0204944337245	0.00355929727761	693.225238561	992.267430415	2018.87663904	333.38397006	4.11890696491	0.0478942670338
702.779797376	805.500408013	1884.28020539	376.0	-5.06332602868	0.199411896101	0.0346321459015	837.169914709	643.173632091	1788.8729553	308.529408496	-2.01821976026	-0.0234676716309
702.779797376	805.500408013	1884.28020539	376.0	-2.68219081936	0.0616639959786	0.0107092733551	761.364740035	685.245618513	1833.74021471	387.129856162	-1.79964313331	-0.0209260829455
702.779797376	805.500408013	1884.28020539	376.0	-7.9052061336	-0.288412157627	-0.0500889471391	596.84718007	776.420309092	1735.32397102	362.056481856	-2.5449232071	-0.0295921303152
702.779797376	805.500408013	1884.28020539	376.0	-7.67173739222	-0.462401124118	-0.0803058569153	529.759773563	830.998800693	1739.7231763	378.964602042	-2.45201858556	-0.0285118440181
702.779797376	805.500408013	1884.28020539	376.0	-4.04060978334	-0.0356179544686	-0.00618582050515	700.058111128	809.979828664	1808.14379506	298.105855272	-1.25121756616	-0.014549041467
702.779797376	805.500408013	1884.28020539	376.0	5.28546359778	0.286291666338	0.0497206784193	855.403213759	766.244104171	1983.87314972	362.225831794	1.17587803775	0.013673000439
702.779797376	805.500408013	1884.28020539	376.0	-4.12318573561	-0.133500944899	-0.023185297829	664.337799984	740.899279899	1806.58783274	401.350752858	-2.05616477263	-0.023908892705
702.779797376	805.500408013	1884.28020539	376.0	-11.4368427894	-0.293144397438	-0.0509108019169	606.993741194	649.657358286	1668.77804059	412.126941106	-4.13860184591	-0.048123277278
702.779797376	805.500408013	1884.28020539	376.0	-5.376108712	-0.26687035192	-0.0463477512886	605.248039522	784.0735663	1782.97925311	393.657647287	-2.17222386362	-0.0252584170188
702.779797376	805.500408013	1884.28020539	376.0	-2.84377473935	0.0641140439133	0.0111347766435	756.301958364	746.104898994	1830.69552089	328.288663532	-1.46030299067	-0.0169802673334
702.779797376	805.500408013	1884.28020539	376.0	3.89448728692	0.314868757957	0.0546837023197	865.243691841	775.002748954	1957.66325844	317.416817643	1.39184393432	0.0161842317944
702.779797376	805.500408013	1884.28020539	376.0	1.62879102445	0.0186151649635	0.00323292201519	725.310093895	807.870427728	1914.97119225	381.790670627	-0.319094718242	-0.00371040370049
702.779797376	805.500408013	1884.28020539	376.0	-3.95496033453	-0.0386424926753	-0.00671109633125	714.549721404	668.012424178	1809.75767067	427.195525092	-2.34984708825	-0.0273238033517
702.779797376	805.500408013	1884.28020539	376.0	-13.9193615841	-0.116143499838	-0.0201708058072	682.221667639	627.807312326	1622.00043034	311.971450379	-4.03369913164	-0.0469034782749
702.779797376	805.500408013	1884.28020539	376.0	-1.59042016468	0.0980850343236	0.0170345665723	758.241707271	805.705619789	1854.31223304	290.364905983	-0.255365922579	-0.00296937119278
702.779797376	805.500408013	1884.28020539	376.0	-1.0720145392	-0.198771887332	-0.0345209946739	611.543158597	965.849845847	1864.08044763	286.687443184	1.1655644233	0.0135530746896
702.779797376	805.500408013	1884.28020539	376.0	20.0667179402	0.328308641493	0.0570178258932	831.897889372	968.099957507	2262.39339941	462.395552529	7.18199038939	0.0835115161557
702.779797376	805.500408013	1884.28020539	376.0	-0.642220587602	-0.0659933684594	-0.0114611615942	686.031234076	824.552532158	1872.17896998	361.595203748	-0.760507820318	-0.00884311418975
702.779797376	805.500408013	1884.28020539	376.0	-0.330223824754	0.258435085818	0.0448827866998	858.622522495	702.866742716	1878.05786323	316.568598015	-0.72013585804	-0.0083736727679
702.779797376	805.500408013	1884.28020539	376.0	-5.95296382223	-0.21475822483	-0.0372973645068	622.606117389	838.412010207	1772.10968645	311.091558857	-1.81810284282	-0.0211407307305
702.779797376	805.500408013	1884.28020539	376.0	-11.5646797612	-0.245679001602	-0.0426674195211	620.836668165	689.230493359	1666.36923383	356.302072308	-3.57528073373	-0.0415730317876
702.779797376	805.500408013	1884.28020539	376.0	-7.89380620253	-0.292631362538	-0.0508217024206	601.861941366	699.311679982	1735.53877766	434.365156315	-3.25590462037	-0.0378593560508
702.779797376	805.500408013	1884.28020539	376.0	-4.44368402814	-0.294936671463	-0.0512220686806	583.644638694	913.10123399	1800.54874686	303.802874172	-0.828566668009	-0.00963449613964
702.779797376	805.500408013	1884.28020539	376.0	-3.03639568482	0.0676733997535	0.0117529350041	770.115491301	636.07813529	1827.06600254	420.872375951	-2.17190054487	-0.0252546574985
702.779797376	805.500408013	1884.28020539	376.0	12.5720264637	0.0928711800783	0.0161290691348	730.653966956	949.60831669	2121.17241146	440.910127814	4.18085207634	0.0486145590273
702.779797376	805.500408013	1884.28020539	376.0	-6.12150295469	-0.226834440598	-0.0393946579712	622.246336413	769.729341261	1768.93393694	376.958259267	-2.26714037977	-0.0263620974392
702.779797376	805.500408013	1884.28020539	376.0	-8.79350615945	0.0155756782827	0.00270505006646	737.333457787	679.59022626	1718.58590947	301.66222542	-2.67734712127	-0.0311319432706
702.779797376	805.500408013	1884.28020539	376.0	15.1640999086	0.405090295561	0.0703526043002	875.085350167	924.450362557	2170.01433829	370.478625569	6.43307289371	0.0748031731827
702.779797376	805.500408013	1884.28020539	376.0	8.06394358963	-0.109316094033	-0.0189850805892	643.552149143	988.981314206	2036.22749822	403.694034873	3.24933186187	0.0377829286263
702.779797376	805.500408013	1884.28020539	376.0	9.78507183006	0.231677552013	0.0402357679772	787.378690737	960.90125262	2068.65837697	320.378433609	5.2428637408	0.0609635318698
702.779797376	805.500408013	1884.28020539	376.0	-10.8815691985	-0.346905515061	-0.0602475712158	589.963236126	625.262437477	1679.24095095	464.015277342	-4.62702660511	-0.0538026349432
702.779797376	805.500408013	1884.28020539	376.0	4.63792332886	-0.225281303571	-0.0391249224681	606.62446065	941.464815092	1971.67167662	423.582400874	1.10030523227	0.0127942468869
702.779797376	805.500408013	1884.28020539	376.0	-19.2197682501	-0.484491110583	-0.0841422560929	541.054580747	613.404678941	1522.12591673	367.666657043	-6.1795763127	-0.0718555385198
702.779797376	805.500408013	1884.28020539	376.0	-4.22422614857	-0.354394153648	-0.0615481336658	570.712171416	799.471322032	1804.68394824	434.500454793	-2.14575195356	-0.0249506041112
702.779797376	805.500408013	1884.28020539	376.0	-4.09893839982	-0.286600780148	-0.0497743626517	600.220748246	748.747734465	1807.04472049	458.076237779	-2.41446184938	-0.0280751377835
702.779797376	805.500408013	1884.28020539	376.0	1.40958925919	0.30573725222	0.0530978208094	870.939988576	737.109394497	1910.84081678	302.791433704	0.348149179252	0.00404824627037
702.779797376	805.500408013	1884.28020539	376.0	6.61081946739	-0.0994657514799	-0.0172743576728	653.350250724	945.277764661	2008.84656803	410.218552642	2.17181655395	0.0252536808598
702.779797376	805.500408013	1884.28020539	376.0	-3.47290106812	-0.183800800501	-0.0319209448594	628.570843429	884.394101901	1818.84101801	305.87607268	-0.683345209475	-0.00794587452878
702.779797376	805.500408013	1884.28020539	376.0	5.58782591019	0.0448708951989	0.00779279180252	711.043676711	939.734643988	1989.57050293	338.792182227	2.9372922158	0.0341545606488
702.779797376	805.500408013	1884.28020539	376.0	-0.77839915944	0.0165254949225	0.00287000606504	710.548261291	869.057893708	1869.61298411	290.00682911	0.508277120166	0.0059101990717
702.779797376	805.500408013	1884.28020539	376.0	-1.51683781778	0.137574088268	0.023892686396	796.925600395	717.785036129	1855.69873064	340.988094116	-1.30190382969	-0.0151384166243
702.779797376	805.500408013	1884.28020539	376.0	6.51937526553	0.198557384013	0.0344837415793	777.343619826	930.77095031	2007.12350303	299.008932896	3.94285221825	0.0458471188169
702.779797376	805.500408013	1884.28020539	376.0	23.4784572966	0.416603271132	0.0723520790434	868.683665094	998.189714938	2326.68012876	459.806748726	8.97036407723	0.104306559038
702.779797376	805.500408013	1884.28020539	376.0	9.04022774116	0.247735391785	0.0430245557111	825.084947688	817.959160991	2054.62342724	411.579318559	2.23482660645	0.025986355889
702.779797376	805.500408013	1884.28020539	376.0	1.8259349933	-0.0232887667443	-0.00404459304346	704.155995803	825.405478193	1918.68593703	389.124463036	-0.247329531992	-0.00287592479061
702.779797376	805.500408013	1884.28020539	376.0	-6.00373520384	0.153642211351	0.0266832600472	814.346474113	627.742649316	1771.15301136	329.06388793	-2.3026088246	-0.0267745212163
702.779797376	805.500408013	1884.28020539	376.0	-12.2854304326	-0.181738539048	-0.0315627889976	657.712447359	609.951892777	1652.7882716	385.123931464	-4.23861619596	-0.0492862348368
702.779797376	805.500408013	1884.28020539	376.0	-12.1125689378	-0.482079451663	-0.0837234198789	530.745913958	711.622309763	1656.04546653	413.677242808	-4.13185788096	-0.0480448590809
702.779797376	805.500408013	1884.28020539	376.0	-3.55057275898	-0.268624006906	-0.0466523110292	600.685631479	854.137004675	1817.37746571	362.554829559	-1.50768569698	-0.0175312290346
702.779797376	805.500408013	1884.28020539	376.0	4.88475980022	0.158957903153	0.027606443757	775.733007706	854.452100399	1976.32276739	346.13765928	1.87449257356	0.0217964252739
702.779797376	805.500408013	1884.28020539	376.0	11.478857745	0.172843116926	0.0300179084623	782.53091226	858.507082382	2100.57404968	459.536055041	2.67903842647	0.0311516096101
702.779797376	805.500408013	1884.28020539	376.0	-1.84817632143	0.0652036040381	0.0113240020907	764.389821641	675.622184682	1849.4553848	409.44337848	-1.77295898006	-0.0206158020937
702.779797376	805.500408013	1884.28020539	376.0	8.7442151387	0.241679432506	0.041972808702	821.389256156	821.466343972	2049.04572036	406.190120236	2.23014848779	0.0259319591604
702.779797376	805.500408013	1884.28020539	376.0	-12.0223842826	-0.26203684846	-0.0455083099097	618.567577652	653.68626731	1657.74479814	385.490953174	-4.03483672281	-0.0469167060792
702.779797376	805.500408013	1884.28020539	376.0	-5.5793927099	0.0621362844792	0.0107912963666	754.842313371	741.369612425	1779.14881298	282.936887179	-1.88843669277	-0.021958566195
702.779797376	805.500408013	1884.28020539	376.0	-1.77343196205	-0.0557325995545	-0.00967915935298	705.162345316	683.999809522	1850.86377797	461.701623134	-2.08404399675	-0.0242330697297
702.779797376	805.500408013	1884.28020539	376.0	5.90581515837	0.1836196449	0.0318894833101	822.428999144	713.31607259	1995.56231138	459.817239651	-0.396716692345	-0.00461298479471
702.779797376	805.500408013	1884.28020539	376.0	5.16218972899	-0.0410367881389	-0.00712691700919	698.500898093	819.531224644	1981.55032462	463.518201879	-0.165807943241	-0.00192799934001
702.779797376	805.500408013	1884.28020539	376.0	-0.7667956678	-0.0199086152082	-0.00345755734773	692.928382481	884.092144669	1869.8316264	292.811099255	0.579274911467	0.0067357547845
702.779797376	805.500408013	1884.28020539	376.0	2.96875320448	0.082295889922	0.0142924435433	735.385818435	887.394918755	1940.21983437	317.439097177	1.77979023896	0.0206952353368
702.779797376	805.500408013	1884.28020539	376.0	0.708518906274	-0.394445922699	-0.0685039810175	550.997630836	903.642685359	1897.63068689	442.990370696	-0.895550192749	-0.0104133743343
702.779797376	805.500408013	1884.28020539	376.0	-2.02606339835	-0.38984656436	-0.0677052039528	553.423150056	889.382500985	1846.10349383	403.297842785	-1.31600877505	-0.0153024276168
702.779797376	805.500408013	1884.28020539	376.0	-12.6267365292	-0.122704422702	-0.0213102505561	676.296073829	652.738052212	1646.35710838	317.322982341	-3.67743591063	-0.0427608826818
702.779797376	805.500408013	1884.28020539	376.0	-19.9555128374	-0.393976999782	-0.0684225425116	573.01676377	610.704641021	1508.26242711	324.541022318	-5.94059424208	-0.0690766772335
702.779797376	805.500408013	1884.28020539	376.0	7.2736432272	0.326508617858	0.0567052132439	843.027624029	888.999996627	2021.33602493	289.308404274	4.12004346647	0.0479074821682
702.779797376	805.500408013	1884.28020539	376.0	-16.775163424	-0.303840898045	-0.0527684782988	607.601895776	610.124414949	1568.18912157	350.462810844	-5.2114296713	-0.0605980194337
702.779797376	805.500408013	1884.28020539	376.0	1.15197292535	-0.0271233177848	-0.00471054494352	710.527793801	779.015544997	1905.98660319	416.443264395	-1.02381631968	-0.0119048409265
702.779797376	805.500408013	1884.28020539	376.0	10.8859819766	0.250969683912	0.0435862597971	814.851763987	868.805617052	2089.40260894	405.745227898	3.49185840582	0.0406030047188
702.779797376	805.500408013	1884.28020539	376.0	1.83207162349	-0.133190757477	-0.0231314271409	643.540350929	919.445048261	1918.80156834	355.816169149	0.920566512039	0.0107042617679
702.779797376	805.500408013	1884.28020539	376.0	-9.9822733542	-0.349842507718	-0.0607576428825	577.315095792	723.315154264	1696.18620453	395.555954473	-3.38211426703	-0.0393269100818
702.779797376	805.500408013	1884.28020539	376.0	-5.35576869751	-0.0646958572979	-0.0112358209965	694.43899513	744.993231544	1783.36251598	343.930289301	-2.01176622834	-0.0233926305621
702.779797376	805.500408013	1884.28020539	376.0	-10.597158888	-0.0414800856677	-0.00720390511769	708.96789486	687.11947805	1684.60003813	288.512665219	-2.99812685597	-0.0348619401856
702.779797376	805.500408013	1884.28020539	376.0	-5.17002628357	-0.331756277932	-0.0576165817875	574.277141504	881.875506134	1786.86242351	330.709775876	-1.5767174695	-0.018333924064
702.779797376	805.500408013	1884.28020539	376.0	-0.743572667916	-0.0549335589162	-0.00954038883574	703.91810068	701.012056339	1870.26921279	465.339055775	-1.85211815197	-0.021536257581
702.779797376	805.500408013	1884.28020539	376.0	5.89123900791	-0.0390872290084	-0.00678833431893	694.969726031	842.955062523	1995.28765587	457.362867314	0.339175843709	0.00394390515941
702.779797376	805.500408013	1884.28020539	376.0	-14.3057515287	-0.387270558966	-0.0672578254543	574.17343081	627.405984336	1614.7197611	413.140345955	-5.07252160294	-0.0589828093365
702.779797376	805.500408013	1884.28020539	376.0	-4.71298924245	0.00981355685561	0.00170433429239	726.979366326	768.422396136	1795.47428201	300.072519549	-1.67870772356	-0.0195198572507
702.779797376	805.500408013	1884.28020539	376.0	3.1304648154	-0.00671998461374	-0.00116706922781	709.092771684	836.555765819	1943.26693424	397.61839674	0.187766160843	0.00218332745166
702.779797376	805.500408013	1884.28020539	376.0	-2.45122427203	-0.387324709938	-0.0672672299302	546.594403913	962.022638071	1838.09227164	329.475229657	-0.0673802328206	-0.000783491079309
702.779797376	805.500408013	1884.28020539	376.0	-2.76513811774	0.0982377136252	0.0170610826025	783.253968712	655.252525659	1832.17725518	393.670760814	-1.90811478682	-0.022187381242
702.779797376	805.500408013	1884.28020539	376.0	16.8172440185	0.358764464652	0.0623071317562	855.959541554	913.270165319	2201.16420552	431.934498649	5.91954652638	0.0688319363532
702.779797376	805.500408013	1884.28020539	376.0	3.82655685109	0.0382807167769	0.00664826619954	706.559469908	946.767193088	1956.38325868	303.056595686	2.8340449363	0.0329540108872
702.779797376	805.500408013	1884.28020539	376.0	-0.0264555443782	0.163110957238	0.0283277105311	823.686292714	609.946350361	1883.7817088	450.149065729	-1.7771606014	-0.0206646581558
702.779797376	805.500408013	1884.28020539	376.0	-0.14227649591	-0.247319021147	-0.0429522440338	594.479544314	966.189722806	1881.59931754	320.930050419	1.02646860252	0.0119356814246
702.779797376	805.500408013	1884.28020539	376.0	-11.2993472253	-0.024387927444	-0.00423548583606	720.90017965	652.109128849	1671.36884228	298.359533785	-3.26701559052	-0.0379885533782
702.779797376	805.500408013	1884.28020539	376.0	6.53645274866	0.203852441697	0.0354033417327	818.023407989	766.834334776	2007.44529067	422.587547901	0.67799360073	0.00788364652011
702.779797376	805.500408013	1884.28020539	376.0	-10.8743050694	-0.347374257294	-0.0603289783421	576.494105331	741.179160605	1679.37782749	361.704561556	-3.29967715308	-0.0383683389893
702.779797376	805.500408013	1884.28020539	376.0	-1.33938404612	-0.261041119936	-0.0453353803292	596.41450292	913.981166581	1859.04245693	348.646787433	-0.267187233478	-0.00310682829625
702.779797376	805.500408013	1884.28020539	376.0	7.46534285024	-0.00173327633685	-0.000301020551728	685.239633869	987.273599401	2024.94818298	352.43494971	3.88706627583	0.0451984450678
702.779797376	805.500408013	1884.28020539	376.0	-20.9190220226	-0.467473738554	-0.0811868250354	546.265923344	614.300115314	1490.10721426	329.541175598	-6.29749528129	-0.0732266893173
702.779797376	805.500408013	1884.28020539	376.0	-6.35367081724	-0.051188573132	-0.00888999186036	700.929749077	738.07421308	1764.55924386	325.555281706	-2.15180695534	-0.0250210111086
702.779797376	805.500408013	1884.28020539	376.0	-1.51120321944	-0.190126856716	-0.0330195999854	635.409575008	812.125427347	1855.80490226	408.269899908	-1.42797965414	-0.0166044145831
702.779797376	805.500408013	1884.28020539	376.0	-7.6427687397	-0.0716471901643	-0.0124430688024	707.240798642	605.923196754	1740.26902688	427.105031488	-3.3881520594	-0.0393971169698
702.779797376	805.500408013	1884.28020539	376.0	-2.67339075907	0.162864355039	0.0282848827786	811.700669866	702.204760391	1833.9060325	320.000602246	-1.49617607949	-0.0173973962731
702.779797376	805.500408013	1884.28020539	376.0	-6.70896949057	0.141014285088	0.024490150241	804.433448844	650.251946918	1757.86442129	303.17902553	-2.31267299586	-0.0268915464635
702.779797376	805.500408013	1884.28020539	376.0	6.82134683332	0.166102711951	0.0288472928015	785.64451259	828.010205097	2012.81349351	399.158775823	1.5914868146	0.0185056606349
702.779797376	805.500408013	1884.28020539	376.0	-3.71266144458	-0.196079585043	-0.0340534187292	621.34077123	900.525194126	1814.3232607	292.45729534	-0.483185762431	-0.00561843909804
702.779797376	805.500408013	1884.28020539	376.0	-2.62848944215	0.160789264332	0.027924498842	818.017187431	638.611362367	1834.75209913	378.123549331	-1.82723521275	-0.0212469210785
702.779797376	805.500408013	1884.28020539	376.0	17.058203375	0.37554014798	0.0652205883953	870.656203054	881.501652314	2205.70455498	453.546699611	5.37425956258	0.0624913902626
702.779797376	805.500408013	1884.28020539	376.0	-7.24594801264	0.12584847876	0.0218562832165	795.61249138	655.816273917	1747.74624129	296.317475997	-2.39011441728	-0.0277920281079
702.779797376	805.500408013	1884.28020539	376.0	-5.51465384715	0.185953828828	0.0322948643328	829.291509341	646.220427905	1780.36867455	304.856737305	-2.09004711853	-0.0243028734712
702.779797376	805.500408013	1884.28020539	376.0	-21.851538212	-0.505160224833	-0.0877318903844	532.534224798	618.341999105	1472.53599629	321.659772384	-6.50561443481	-0.0756466794745
702.779797376	805.500408013	1884.28020539	376.0	4.90876180162	0.0843618327363	0.0146512387524	757.821716282	792.755820117	1976.77503235	426.197495948	0.147142029987	0.00171095383706
702.779797376	805.500408013	1884.28020539	376.0	-3.68568673593	0.0140671686914	0.00244306507319	747.216510695	610.644459449	1814.83153979	456.970569647	-2.6512375075	-0.0308283431105
702.779797376	805.500408013	1884.28020539	376.0	-1.44433357551	0.163151172898	0.0283346948416	800.364120413	752.392286943	1857.06491373	304.308506369	-0.709411580787	-0.00824897186962
702.779797376	805.500408013	1884.28020539	376.0	13.6628075548	0.114630914936	0.019908113049	732.026222889	998.990954495	2141.72578364	410.708606261	5.61175849678	0.0652530057765
702.779797376	805.500408013	1884.28020539	376.0	0.230900832436	0.161225920332	0.0280003335068	815.833050102	666.219862106	1888.63102407	406.57811186	-1.36596606745	-0.0158833263657
702.779797376	805.500408013	1884.28020539	376.0	-13.1239807692	-0.397693397697	-0.0690679745913	553.757942513	791.259417617	1636.98763359	291.970273465	-3.31134080382	-0.0385039628351
702.779797376	805.500408013	1884.28020539	376.0	3.03867117292	-0.406552996846	-0.0706066337002	543.061157851	943.615462246	1941.53728481	454.86066471	-0.0153244123137	-0.000178190840857
702.779797376	805.500408013	1884.28020539	376.0	6.01114336933	-0.0525540006232	-0.00912712758305	671.023005446	947.68823923	1997.54699001	378.835745338	2.48831619521	0.0289339092467
702.779797376	805.500408013	1884.28020539	376.0	-15.6254894576	-0.224061785891	-0.0389131271086	633.930838777	644.826066099	1589.85220054	311.095295669	-4.42790300853	-0.0514872442852
702.779797376	805.500408013	1884.28020539	376.0	3.67241751934	0.13652598259	0.0237106604012	771.991558542	827.060287458	1953.47884176	354.426995765	1.03765235797	0.0120657250927
702.779797376	805.500408013	1884.28020539	376.0	-1.87893344324	-0.133283103616	-0.0231474650253	665.684153244	730.532998856	1848.87583445	452.658682345	-1.93787526931	-0.0225334333641
702.779797376	805.500408013	1884.28020539	376.0	21.2463426865	0.415727871904	0.072200047222	876.601421251	949.161264317	2284.620835	458.858149432	7.62424525312	0.0886540145712
702.779797376	805.500408013	1884.28020539	376.0	5.78192544842	0.180654758342	0.0313745672702	786.329937889	850.757275546	1993.2278821	356.140668669	2.05784784391	0.0239284633013
702.779797376	805.500408013	1884.28020539	376.0	16.6693790706	0.37565645214	0.0652407871031	853.214305452	968.419891049	2198.37801558	376.743819077	7.31767042976	0.0850891910437
702.779797376	805.500408013	1884.28020539	376.0	-3.63876130811	-0.0304095483237	-0.00528126924691	715.4078346	695.674927343	1815.71574634	404.632984395	-2.07250386097	-0.0240988821043
702.779797376	805.500408013	1884.28020539	376.0	5.12315229712	-0.19095742251	-0.0331638455211	627.299634226	887.026290952	1980.81475002	466.488824837	0.193015400848	0.00224436512614
702.779797376	805.500408013	1884.28020539	376.0	-12.0329906354	-0.453607712748	-0.0787786927316	534.986644842	781.292443435	1657.54494473	341.265856454	-3.32957339717	-0.0387159697345
702.779797376	805.500408013	1884.28020539	376.0	3.28501901055	0.167353148048	0.0290644578062	780.360900662	847.239952142	1946.17916835	318.578315544	1.60445154615	0.0186564133274
702.779797376	805.500408013	1884.28020539	376.0	11.1124331747	0.094762732468	0.0164575777124	723.639093587	996.679838436	2093.66958404	373.350652013	5.16958210798	0.0601114198602
702.779797376	805.500408013	1884.28020539	376.0	0.465772567278	0.142473341687	0.0247435466633	808.854716813	640.415009089	1893.05666568	443.786939774	-1.57814858168	-0.0183505649033
702.779797376	805.500408013	1884.28020539	376.0	4.16031580437	-0.129969312066	-0.0225719541622	633.061775064	1003.84259768	1962.67221257	325.767839824	3.06155871181	0.0355995199048
702.779797376	805.500408013	1884.28020539	376.0	-1.10544499207	0.212979643761	0.0369884758182	828.696604393	731.840833267	1863.45052422	302.913086562	-0.677468332051	-0.00787753874478
702.779797376	805.500408013	1884.28020539	376.0	5.66102441896	0.19900743732	0.0345619029732	782.288316743	905.199019079	1990.94976794	303.462432116	3.29998525344	0.0383719215516
702.779797376	805.500408013	1884.28020539	376.0	3.29144933341	0.12602671008	0.0218872369016	775.496302323	793.3584063	1946.30033365	377.445625026	0.291442215794	0.00338886297435
702.779797376	805.500408013	1884.28020539	376.0	-0.865777192916	0.0588727053353	0.0102245059631	763.336313894	658.695178691	1867.96653712	445.935044535	-1.83209174871	-0.0213033924269
702.779797376	805.500408013	1884.28020539	376.0	-5.66580803976	0.17488031778	0.0303717120145	824.681237726	635.536870942	1777.52050602	317.302397353	-2.17595609848	-0.0253018150986
702.779797376	805.500408013	1884.28020539	376.0	-3.94336416833	0.00334862730042	0.000581560837169	725.37543591	760.188964291	1809.97617494	324.411774738	-1.64837497469	-0.0191671508685
702.779797376	805.500408013	1884.28020539	376.0	-1.77282409263	0.132137924736	0.0229485801904	795.715582851	704.914451777	1850.87523194	350.245197308	-1.4297199779	-0.0166246509058
702.779797376	805.500408013	1884.28020539	376.0	15.7618158603	0.326987954936	0.0567884603917	841.798796987	909.320795474	2181.27698166	430.157389194	5.45993039595	0.0634875627436
702.779797376	805.500408013	1884.28020539	376.0	6.41693866906	0.104740825162	0.0181904871765	768.790838726	785.455669845	2005.19331052	450.946801951	0.284057849129	0.00330299824568
702.779797376	805.500408013	1884.28020539	376.0	-11.3719800108	-0.369840513684	-0.0642307248496	580.900766168	628.124221026	1670.00023708	460.975249891	-4.72980211859	-0.0549976990534
702.779797376	805.500408013	1884.28020539	376.0	3.36999111532	-0.203119175389	-0.0352759943364	622.991256646	883.640708566	1947.7802809	441.148315686	-0.0871293584319	-0.00101313207479
702.779797376	805.500408013	1884.28020539	376.0	-4.62649550859	-0.231495323237	-0.0402041200481	620.209996862	775.285487117	1797.10406632	401.608582338	-2.08389374555	-0.0242313226227
702.779797376	805.500408013	1884.28020539	376.0	4.0687480709	-0.182098491204	-0.0316253023973	624.102829639	929.489806478	1960.9468199	407.354183779	1.05355651286	0.0122506571263
702.779797376	805.500408013	1884.28020539	376.0	1.1473586224	0.152024965701	0.0264023907087	812.881627717	650.494129181	1905.8996568	442.523899898	-1.41600220308	-0.0164651418962
702.779797376	805.500408013	1884.28020539	376.0	1.65807450711	0.0748430987231	0.0129981067598	744.633055205	828.068773291	1915.52297512	342.821146622	0.40977143393	0.00476478411547
702.779797376	805.500408013	1884.28020539	376.0	-1.65462018079	-0.185023225004	-0.032133245051	632.662300017	858.855717026	1853.10252485	361.584507806	-0.914425766158	-0.010632857746
702.779797376	805.500408013	1884.28020539	376.0	1.94874203689	0.278492417144	0.048366171786	842.278994946	793.607425333	1920.99996584	285.113545564	1.20371890513	0.013996731455
702.779797376	805.500408013	1884.28020539	376.0	6.14941527279	0.0963716563894	0.0167370018043	724.221790185	987.676197283	2000.15242012	288.254432653	4.40770555822	0.0512523902119
702.779797376	805.500408013	1884.28020539	376.0	6.08464230445	0.216722599125	0.0376385201676	800.853984093	856.768463583	1998.9319159	341.309468224	2.48484673599	0.0288935666976
702.779797376	805.500408013	1884.28020539	376.0	-1.56577556496	-0.201845149969	-0.0350547325406	629.481264931	829.158504626	1854.77660636	396.136836801	-1.34134773825	-0.0155970667239
702.779797376	805.500408013	1884.28020539	376.0	2.98724849502	-0.356773543746	-0.0619613657079	559.521744375	946.402301915	1940.56833747	434.644291176	0.303346955519	0.00352729018046
702.779797376	805.500408013	1884.28020539	376.0	3.31849414618	0.286331412254	0.0497275811487	847.329734317	791.225516658	1946.8099337	308.254682727	1.40267185496	0.0163101378484
702.779797376	805.500408013	1884.28020539	376.0	-14.4149993123	-0.26173360893	-0.0454556458719	612.117631515	702.736086683	1612.66122674	297.807508542	-3.87088221253	-0.0450102582853
702.779797376	805.500408013	1884.28020539	376.0	10.3724433523	0.307510160025	0.0534057242142	858.642565589	795.586058761	2079.72610229	425.497477941	2.39687621713	0.0278706536875
702.779797376	805.500408013	1884.28020539	376.0	-17.9473886743	-0.476306523556	-0.0827208272935	534.97306032	679.56962816	1546.10111321	331.558424734	-5.12901508282	-0.0596397102653
702.779797376	805.500408013	1884.28020539	376.0	-2.08056006512	-0.0090284819509	-0.00156798922385	729.691695692	660.834555434	1845.07662392	454.550372794	-2.14989645748	-0.0249987960173
702.779797376	805.500408013	1884.28020539	376.0	2.91568446891	0.0267682173749	0.00464887415333	702.450699571	941.768658657	1939.21987069	295.00051246	2.53433257928	0.02946898348
702.779797376	805.500408013	1884.28020539	376.0	18.2631753883	0.271973103549	0.0472339533777	806.118104202	967.329265625	2228.40960411	454.96223428	6.52818367034	0.0759091124458
702.779797376	805.500408013	1884.28020539	376.0	-9.86780244393	-0.372878063784	-0.0647582604695	566.47570691	750.264883655	1698.34315723	381.602566666	-3.17270974865	-0.0368919738215
702.779797376	805.500408013	1884.28020539	376.0	-4.46967409384	0.196238263773	0.0340809766887	831.389458455	679.554661011	1800.05902119	289.114901727	-1.80702210472	-0.0210118849386
702.779797376	805.500408013	1884.28020539	376.0	-0.225940774222	0.188281729326	0.0326991541032	816.646361386	736.601238761	1880.0228481	326.775247958	-0.640206203899	-0.00744425818487
702.779797376	805.500408013	1884.28020539	376.0	-7.47635889905	-0.230442737463	-0.0400213159887	631.428211527	658.621563424	1743.40465457	453.354879619	-3.4422386775	-0.0400260311337
702.779797376	805.500408013	1884.28020539	376.0	-3.44481905461	-0.348535202348	-0.0605306013109	570.682904722	841.782968099	1819.37016183	406.904289011	-1.72634030529	-0.0200737244801
702.779797376	805.500408013	1884.28020539	376.0	6.95393015676	-0.296237771047	-0.0514480324846	574.839175582	997.605671869	2015.31173483	442.866887378	2.15601749315	0.0250699708505
702.779797376	805.500408013	1884.28020539	376.0	-9.90691251254	-0.116039115879	-0.0201526772975	686.36951256	609.939978243	1697.60621395	401.296723147	-3.73825675885	-0.043468101847
702.779797376	805.500408013	1884.28020539	376.0	-2.5083940647	-0.121757553997	-0.0211458065295	664.832227595	807.522178099	1837.01503255	364.660626861	-1.42370359351	-0.0165546929478
702.779797376	805.500408013	1884.28020539	376.0	15.9082289852	0.187522104935	0.0325672290614	771.092556784	951.913787575	2184.03581519	461.029470827	5.26263831854	0.0611934688202
702.779797376	805.500408013	1884.28020539	376.0	-4.22018392444	-0.292267462841	-0.0507585034459	584.289551781	915.767960049	1804.76011507	304.70260324	-0.737698527942	-0.00857788985978
702.779797376	805.500408013	1884.28020539	376.0	18.8727681937	0.312446701166	0.0542630602929	823.794510298	971.870429971	2239.89604067	444.231100403	7.03772333766	0.0818339922983
702.779797376	805.500408013	1884.28020539	376.0	-0.605307678798	-0.347052179292	-0.0602730426002	559.19610443	972.749742064	1872.87451262	340.928666121	0.576178503916	0.00669975004553
702.779797376	805.500408013	1884.28020539	376.0	-10.4216797611	-0.221139761939	-0.038405655078	624.521484006	756.791600453	1687.90655658	306.593472122	-2.86948585824	-0.0333661146307
702.779797376	805.500408013	1884.28020539	376.0	-5.56033338706	-0.0301870979688	-0.0052426359793	725.90250847	610.790957883	1779.50794402	442.81447767	-2.98669957218	-0.0347290647928
702.779797376	805.500408013	1884.28020539	376.0	-3.15230317403	-0.395205818691	-0.0686359532287	550.212395328	903.647238124	1824.88198067	371.022347214	-1.26383158367	-0.0146957160892
702.779797376	805.500408013	1884.28020539	376.0	-11.3211997705	-0.419540128742	-0.0728621272564	554.551597416	693.441804001	1670.9570791	422.963677683	-4.06770585226	-0.0472989052589
702.779797376	805.500408013	1884.28020539	376.0	6.41669504676	0.256301444499	0.0445122341957	835.041732772	791.717164268	2005.18872	378.429822955	1.53686598259	0.0178705346813
702.779797376	805.500408013	1884.28020539	376.0	3.87937705372	0.19777083859	0.0343471411237	797.496827385	832.103822606	1957.3785393	327.777889314	1.59865907495	0.0185890590111
702.779797376	805.500408013	1884.28020539	376.0	8.39692083857	0.0791525120469	0.0137465286639	741.417019439	859.193629249	2042.50172261	441.891073924	1.71299495223	0.0199185459562
702.779797376	805.500408013	1884.28020539	376.0	11.8838778756	0.23396094678	0.0406323283745	812.601063217	846.169210125	2108.20576383	449.435490488	2.9499487389	0.034301729522
702.779797376	805.500408013	1884.28020539	376.0	0.725268548965	-0.399816305424	-0.0694366629774	545.579808641	938.638299835	1897.94629709	413.728188617	-0.280748675092	-0.00326451947782
702.779797376	805.500408013	1884.28020539	376.0	-5.18889406939	-0.272783413186	-0.0473746809979	594.666814407	888.564645889	1786.50690156	303.275441265	-1.25451290798	-0.0145873593952
702.779797376	805.500408013	1884.28020539	376.0	2.20005975289	-0.0775073250652	-0.013460806715	655.337223751	980.60178416	1925.73549582	289.796487909	2.61983151512	0.0304631571526
702.779797376	805.500408013	1884.28020539	376.0	18.162580003	0.337634984118	0.0586375450013	845.846836488	915.543594192	2226.51410517	465.123674493	5.88843531698	0.0684701781044
702.779797376	805.500408013	1884.28020539	376.0	4.69415199712	-0.204300884031	-0.0354812233469	621.923534372	888.931205835	1972.73118228	461.876442075	0.118069791395	0.0013729045511
702.779797376	805.500408013	1884.28020539	376.0	-7.79532574724	-0.268286899246	-0.0465937650652	610.143634023	712.476434419	1737.39442539	414.774356947	-3.03261529984	-0.0352629686028
702.779797376	805.500408013	1884.28020539	376.0	5.15746952971	0.235266439909	0.0408590552118	805.263629205	871.211516292	1981.46138284	304.986237339	2.80393964596	0.0326039493717
702.779797376	805.500408013	1884.28020539	376.0	14.8745643363	0.269239092979	0.046759133897	817.517046989	898.245103434	2164.55867682	448.796526393	4.63413335338	0.053885271551
702.779797376	805.500408013	1884.28020539	376.0	4.047072649	0.0618581407627	0.0107429907542	723.937687411	904.548604651	1960.53839421	332.05210215	2.12380159806	0.0246953674193
702.779797376	805.500408013	1884.28020539	376.0	5.44199714208	-0.0193826999687	-0.00336622090459	678.261033417	983.929244655	1986.82268031	324.632402242	3.46681722152	0.0403118281572
702.779797376	805.500408013	1884.28020539	376.0	-4.60152015702	-0.399572886786	-0.0693943881184	551.008011309	858.241845641	1797.57467192	388.324814973	-1.81884305101	-0.0211493378024
702.779797376	805.500408013	1884.28020539	376.0	8.05149149994	0.136818028297	0.0237613803919	768.844581807	846.592906296	2035.99286596	420.555377858	1.85814726632	0.0216063635618
702.779797376	805.500408013	1884.28020539	376.0	-4.2102439904	-0.196413855528	-0.0341114719569	635.17823413	769.444889716	1804.94741128	400.324287433	-2.00488510939	-0.0233126175511
702.779797376	805.500408013	1884.28020539	376.0	7.74803297656	-0.0175891005996	-0.00305472396659	690.110981353	918.004728124	2030.27485707	422.159147596	2.22617732483	0.0258857828469
702.779797376	805.500408013	1884.28020539	376.0	12.5901598051	0.0552335103831	0.00959248183103	716.534072164	940.661449808	2121.51409442	464.318572451	3.68110254786	0.0428035179983
702.779797376	805.500408013	1884.28020539	376.0	-3.45418733496	-0.443614541337	-0.0770431645254	527.991962782	962.414377906	1819.19363718	328.78729649	-0.443601925189	-0.0051581619208
702.779797376	805.500408013	1884.28020539	376.0	7.63266268498	0.0307435630707	0.00533927806021	712.478762316	902.552399813	2028.10095751	413.069795378	2.22248166082	0.0258428100095
702.779797376	805.500408013	1884.28020539	376.0	-6.43159787542	-0.262132997779	-0.0455250082978	615.501913188	686.181990168	1763.09087973	461.406976376	-3.16834624067	-0.0368412353566
702.779797376	805.500408013	1884.28020539	376.0	-11.870714265	-0.3723214823	-0.0646615981764	567.825979375	732.1954745	1660.60268626	360.58123238	-3.55781847478	-0.0413699822649
702.779797376	805.500408013	1884.28020539	376.0	-11.194753416	-0.310225171791	-0.0538772441457	598.983636762	660.594206551	1673.33968273	413.761839416	-4.05211417969	-0.0471176067406
702.779797376	805.500408013	1884.28020539	376.0	4.32420354646	-0.134628396124	-0.023381103877	635.280778551	974.869977738	1965.76031686	355.609560566	2.39180696775	0.0278117089273
702.779797376	805.500408013	1884.28020539	376.0	6.40202221051	0.188848456104	0.0327975783438	821.511915469	727.653373244	2004.91224265	455.746953934	-0.111641647169	-0.00129815868801
702.779797376	805.500408013	1884.28020539	376.0	-0.565106168095	0.0946134465731	0.01643165102	784.972739714	630.480934247	1873.63202172	458.178347763	-1.90947557842	-0.0222032044003
702.779797376	805.500408013	1884.28020539	376.0	2.68853529323	0.248783488648	0.043206580175	863.314926335	673.467218469	1934.93974373	398.157598931	-0.811374250535	-0.00943458430855
702.779797376	805.500408013	1884.28020539	376.0	3.59970360231	0.287356714833	0.0499056468971	851.385499714	779.074254097	1952.10870782	321.648954009	1.22462425426	0.01423981691
702.779797376	805.500408013	1884.28020539	376.0	8.01457012598	0.275185693024	0.0477918883335	841.478418786	801.726861129	2035.29716382	392.091883905	2.037731606	0.0236945535581
702.779797376	805.500408013	1884.28020539	376.0	-2.32584321405	0.246513757326	0.0428123927277	865.610021056	634.485374739	1840.4548021	340.359406304	-1.61224062707	-0.0187469840357
702.779797376	805.500408013	1884.28020539	376.0	-14.0219491583	-0.307799377169	-0.0534559529644	601.45779006	644.843762123	1620.06739299	373.765840805	-4.50935476022	-0.052434357677
702.779797376	805.500408013	1884.28020539	376.0	-6.49949893875	0.0949666745714	0.0164929966258	779.4539875	662.089875809	1761.81143344	320.267570128	-2.30700209541	-0.0268256057606
702.779797376	805.500408013	1884.28020539	376.0	5.98441226631	0.0175777815634	0.00305275817356	706.009580443	906.543646658	1997.04330113	384.490074031	2.06230588828	0.0239803010265
702.779797376	805.500408013	1884.28020539	376.0	-0.627859002916	0.120924727764	0.0210011684202	773.483129632	785.964742478	1872.44958248	313.001710369	-0.319590056153	-0.00371616344364
702.779797376	805.500408013	1884.28020539	376.0	-8.80466629693	-0.150994430696	-0.0262234162376	657.770553917	718.050866205	1718.37562121	342.554201084	-2.77461017828	-0.0322629090497
702.779797376	805.500408013	1884.28020539	376.0	-9.89044451344	0.0256717464245	0.00445844849332	750.340530468	615.442568222	1697.9165172	332.133418508	-3.19771762074	-0.0371827630318
702.779797376	805.500408013	1884.28020539	376.0	8.66278142287	0.223214217035	0.0387659286272	812.608615217	823.297952858	2047.51128098	411.604712901	2.11144326962	0.0245516659258
702.779797376	805.500408013	1884.28020539	376.0	-13.2735051959	-0.420077540343	-0.0729554602889	554.351995518	690.639761559	1634.17017442	389.178417346	-4.29067144492	-0.0498915284293
702.779797376	805.500408013	1884.28020539	376.0	8.91386282988	0.315664395176	0.0548218817604	863.692969483	789.463420944	2052.24235823	399.085967801	2.21312284022	0.0257339865142
702.779797376	805.500408013	1884.28020539	376.0	0.722142761861	0.172695042954	0.0299921922463	796.269750338	787.889017453	1897.88739851	313.728630715	0.217265830019	0.00252634686069
702.779797376	805.500408013	1884.28020539	376.0	-0.716040060942	0.0464173040609	0.00806135881572	734.064126708	817.588580046	1870.78800426	319.135297504	-0.243859157328	-0.00283557159684
702.779797376	805.500408013	1884.28020539	376.0	3.36476522224	0.168031783258	0.0291823173424	820.328601179	664.793434607	1947.68181043	462.559774644	-1.0815032559	-0.0125756192547
702.779797376	805.500408013	1884.28020539	376.0	5.41099079323	-0.193356616924	-0.0335805170067	612.117282898	988.303292357	1986.23843382	385.817858567	2.43863119008	0.0283561766288
702.779797376	805.500408013	1884.28020539	376.0	-11.2353476761	-0.107936681129	-0.0187455160001	676.125483242	712.615497717	1672.57477312	283.833792164	-3.06428044551	-0.0356311679711
702.779797376	805.500408013	1884.28020539	376.0	6.15482266431	0.247353038727	0.042958151915	842.520087262	749.93453332	2000.25431053	407.799689947	0.668628029257	0.00777474452624
702.779797376	805.500408013	1884.28020539	376.0	-6.35858888648	-0.374200195451	-0.0649878769453	564.045289915	784.417805015	1764.46657366	416.003478729	-2.51907983369	-0.0292916259732
702.779797376	805.500408013	1884.28020539	376.0	1.48394961815	0.134836761365	0.0234172909629	797.468160172	710.680388537	1912.2419743	404.093425593	-1.03953654091	-0.0120876341966
702.779797376	805.500408013	1884.28020539	376.0	-22.1368164125	-0.468495119889	-0.0813642097758	543.919603423	624.058958854	1467.16055562	299.181993347	-6.33659231891	-0.0736813060338
702.779797376	805.500408013	1884.28020539	376.0	13.4858790832	0.286849111059	0.049817490632	822.098270814	913.515939926	2138.39195548	402.777744736	5.01068083427	0.058263730631
702.779797376	805.500408013	1884.28020539	376.0	-0.951626437691	-0.23859254355	-0.0414367043331	601.517002999	935.649082114	1866.34889679	329.18281168	0.334032760308	0.00388410186404
702.779797376	805.500408013	1884.28020539	376.0	-4.82858198421	-0.0450971081945	-0.00783207853325	696.378412004	806.833822818	1793.29619086	290.083956037	-1.45042496598	-0.0168654065812
702.779797376	805.500408013	1884.28020539	376.0	-0.0151523931831	-0.321420091543	-0.0558214816851	579.601235401	874.615815415	1883.99469184	429.777641027	-1.0924856198	-0.0127033211604
702.779797376	805.500408013	1884.28020539	376.0	-3.6433260132	-0.141611224141	-0.0245938214902	651.223787141	844.613774841	1815.6297345	319.792172522	-1.16999740206	-0.0136046209542
702.779797376	805.500408013	1884.28020539	376.0	12.3268214282	0.34948663739	0.0606958383796	858.188809565	877.870237508	2116.55206151	380.493014441	4.65125267986	0.0540843334868
702.779797376	805.500408013	1884.28020539	376.0	2.13711809986	0.318466729411	0.0553085671086	874.28596586	746.673767756	1924.54949871	303.589765095	0.694737588356	0.00807834405065
702.779797376	805.500408013	1884.28020539	376.0	-4.95324858052	0.0168378572687	0.00292425447529	736.613134072	704.952760536	1790.94712286	349.381228254	-2.03362756901	-0.0236468321978
702.779797376	805.500408013	1884.28020539	376.0	-7.1525793208	-0.449711408245	-0.0781020160203	529.932961795	915.455457307	1749.50556907	304.117149971	-1.76105666933	-0.0204774031317
702.779797376	805.500408013	1884.28020539	376.0	-8.45341846182	-0.199834828015	-0.0347055970849	630.232441846	805.242938193	1724.99411463	289.518734595	-2.32221313172	-0.0270024782758
702.779797376	805.500408013	1884.28020539	376.0	-3.11626279872	-0.0699736328741	-0.0121524197419	687.026884757	804.975423051	1825.56108232	333.558774517	-1.35080135715	-0.015706992525
702.779797376	805.500408013	1884.28020539	376.0	5.49715977834	0.173634095054	0.0301552787521	787.892553364	830.743825271	1987.86209895	369.225720315	1.5732378524	0.0182934634
702.779797376	805.500408013	1884.28020539	376.0	3.62029730792	0.241827439796	0.0419985133373	833.809018836	768.42380249	1952.49675094	350.263929612	0.700519025661	0.00814557006582
702.779797376	805.500408013	1884.28020539	376.0	-8.63094516638	-0.307940481108	-0.053480458685	599.396153709	667.345515332	1721.64901408	454.90734504	-3.73790352294	-0.0434639944528
702.779797376	805.500408013	1884.28020539	376.0	14.2087295679	0.37682304708	0.0654433912957	847.029101078	1002.24480689	2152.01248407	302.738576111	7.82190660949	0.090952402436
702.779797376	805.500408013	1884.28020539	376.0	4.10036600297	-0.145072924689	-0.0251950199182	638.698411802	924.767821356	1961.54259033	398.076357173	1.1868607747	0.0138007066826
702.779797376	805.500408013	1884.28020539	376.0	5.47666128744	0.239971723755	0.041676228509	811.990755989	851.970310158	1987.47584994	323.514783797	2.49241168564	0.0289815312284
702.779797376	805.500408013	1884.28020539	376.0	-3.80419641513	-0.310291141288	-0.0538887011615	585.944397729	826.364606863	1812.59848536	400.289480772	-1.79649315083	-0.0208894552422
702.779797376	805.500408013	1884.28020539	376.0	6.68185104464	0.0673192063631	0.0116914217373	732.137625494	878.35998502	2010.18500198	399.687391462	1.88088446114	0.0218707495482
702.779797376	805.500408013	1884.28020539	376.0	0.434269172065	0.0218138391536	0.00378844028372	741.48996467	692.764780149	1892.46305344	458.208308618	-1.57803248124	-0.0183492148981
702.779797376	805.500408013	1884.28020539	376.0	-2.4023850331	-0.322945854722	-0.0560864631333	581.820947125	816.471614176	1839.01253975	440.719978452	-1.77109701223	-0.020594151305
702.779797376	805.500408013	1884.28020539	376.0	-3.35084947638	0.0702533444636	0.0122009976491	755.245488726	764.197622157	1821.14081199	301.69770111	-1.29462077497	-0.0150537299415
702.779797376	805.500408013	1884.28020539	376.0	-8.21952176311	-0.128322518182	-0.0222859531403	679.954085252	618.868012354	1729.40138383	430.579286223	-3.53628795752	-0.041119627413
702.779797376	805.500408013	1884.28020539	376.0	-4.58934791074	0.176785538981	0.030702594474	826.120996359	636.166288655	1797.80403115	335.516746137	-2.02863130173	-0.0235887360666
702.779797376	805.500408013	1884.28020539	376.0	17.6931744306	0.307215275788	0.0533545112518	824.030362358	956.020875845	2217.66918889	437.617950686	6.52259299207	0.075844104559
702.779797376	805.500408013	1884.28020539	376.0	2.56809104227	0.22453425341	0.0389951812105	805.701280989	843.571608531	1932.67023655	283.397347035	1.83783676632	0.0213701949572
702.779797376	805.500408013	1884.28020539	376.0	11.3016067096	0.279876696565	0.04860658155	842.998274212	807.235464981	2097.23414351	447.000404316	2.47625760301	0.0287936930583
702.779797376	805.500408013	1884.28020539	376.0	-3.10551220865	0.052749116942	0.00916101370997	762.440738855	637.77954764	1825.76365357	425.54336707	-2.21572804675	-0.0257642796133
702.779797376	805.500408013	1884.28020539	376.0	-8.2032118811	-0.0860757873256	-0.0149489036689	682.666599561	758.73655072	1729.70870771	288.305557427	-2.36577161153	-0.0275089722271
702.779797376	805.500408013	1884.28020539	376.0	-3.30258173993	0.0176755236946	0.00306973318767	736.669918857	713.365716644	1822.0503114	372.014675895	-1.79419797398	-0.0208627671393
702.779797376	805.500408013	1884.28020539	376.0	9.17592577285	0.270809444134	0.047031859002	854.167508136	749.793113265	2057.18035839	453.219736988	1.11056315099	0.0129135250115
702.779797376	805.500408013	1884.28020539	376.0	9.16821184304	0.061151181416	0.010620212125	726.78935549	894.863357493	2057.03500634	435.382293352	2.41092778913	0.0280340440596
702.779797376	805.500408013	1884.28020539	376.0	3.35557861954	0.0207443805445	0.0036027058952	735.969929204	753.551315586	1947.50870909	457.987464304	-0.894348126677	-0.0103993968218
702.779797376	805.500408013	1884.28020539	376.0	11.0757951678	0.0351244786642	0.00610011786458	704.464456665	962.838495287	2092.97922132	425.676269372	3.92513284046	0.0456410795402
702.779797376	805.500408013	1884.28020539	376.0	-1.9655920158	-0.28130635837	-0.0488548729368	584.108891197	950.597906738	1847.24294412	312.536146181	0.290533076516	0.0033782915874
702.779797376	805.500408013	1884.28020539	376.0	-0.546428026525	-0.170962797311	-0.0296913506966	644.681000771	795.833576808	1873.98397025	433.46939267	-1.4119023749	-0.0164174694756
702.779797376	805.500408013	1884.28020539	376.0	-6.09305143239	0.140622720527	0.0244221466702	809.601587538	612.892502246	1769.47004334	346.97595356	-2.43192558508	-0.0282782044777
702.779797376	805.500408013	1884.28020539	376.0	10.7385754634	0.159542128509	0.0277079070006	754.413192811	973.346307342	2086.62505719	358.865557034	5.07947600333	0.0590636744573
702.779797376	805.500408013	1884.28020539	376.0	13.3971303853	0.404180370018	0.0701945762449	875.968651183	915.273869005	2136.71968133	345.477161142	6.04042200782	0.0702374652072
702.779797376	805.500408013	1884.28020539	376.0	8.91974549646	0.216675359729	0.0376303160348	810.79908265	819.024684156	2052.35320415	422.529437343	1.99503340219	0.0231980628162
702.779797376	805.500408013	1884.28020539	376.0	-5.97876445904	-0.159531619024	-0.0277060818034	659.215190076	675.863003509	1771.62353016	436.545336575	-2.87002496277	-0.033372383288
702.779797376	805.500408013	1884.28020539	376.0	-9.70274617435	-0.2456937529	-0.0426699813998	617.2986804	728.19609927	1701.45327985	355.958500177	-3.02569445858	-0.0351824937044
702.779797376	805.500408013	1884.28020539	376.0	12.3145344289	0.188761766943	0.0327825229148	762.491931943	1003.08361029	2116.32054002	350.744997783	6.15205642457	0.0715355398206
702.779797376	805.500408013	1884.28020539	376.0	-9.54798364991	-0.450257763042	-0.0781969022302	538.737559781	750.92663816	1704.36943946	414.705241519	-3.34605068678	-0.0389075661253
702.779797376	805.500408013	1884.28020539	376.0	9.97135229483	-0.0964953682785	-0.016758487023	649.795612265	980.828344261	2072.16842289	441.544466363	3.30760053219	0.0384604713046
702.779797376	805.500408013	1884.28020539	376.0	-0.82322513645	0.0804611891432	0.0139738084653	749.228058592	813.820794524	1868.7683371	305.719483981	-0.116992110557	-0.00136037337856
702.779797376	805.500408013	1884.28020539	376.0	1.05846376188	-0.300466585235	-0.052182456623	575.831828761	969.122181981	1904.22462854	359.270617793	0.930045314518	0.0108144804014
702.779797376	805.500408013	1884.28020539	376.0	8.58737386162	0.23585071683	0.0409605274106	787.796393007	966.042566823	2046.09039123	292.251431396	5.23578301744	0.0608811978772
702.779797376	805.500408013	1884.28020539	376.0	7.64642060462	0.343775314685	0.0597039448915	854.132317638	875.711788916	2028.36019526	298.516088708	4.03259017739	0.046890583458
702.779797376	805.500408013	1884.28020539	376.0	-1.92509225572	-0.12022848227	-0.020880250481	670.236525719	744.635915797	1848.00607308	433.133631562	-1.78944012307	-0.0208074432916
702.779797376	805.500408013	1884.28020539	376.0	15.9887163354	0.401465315141	0.0697230488262	863.053714085	979.896644181	2185.55242239	342.602064126	7.73148240976	0.0899009582531
702.779797376	805.500408013	1884.28020539	376.0	6.73581055301	0.293759572173	0.0510176401829	829.669023942	881.553837218	2011.20175031	299.978889152	3.65100081772	0.0424534978804
702.779797376	805.500408013	1884.28020539	376.0	-1.90964408544	0.21177135915	0.0367786313217	843.193946304	661.456075025	1848.29715989	343.647138565	-1.5039028248	-0.0174872421488
702.779797376	805.500408013	1884.28020539	376.0	2.64001105347	-0.0250792220865	-0.0043555439539	712.044127049	775.712857325	1934.02541109	446.268426715	-0.914924307272	-0.0106386547357
702.779797376	805.500408013	1884.28020539	376.0	-3.26059019847	-0.0119917322448	-0.00208262109149	720.56385264	733.58579651	1822.8415497	368.691900551	-1.73229678904	-0.0201429859191
702.779797376	805.500408013	1884.28020539	376.0	-5.01744771013	-0.284758984231	-0.049454495351	587.548314947	909.468128474	1789.73743137	292.72098795	-0.92552015434	-0.0107618622598
702.779797376	805.500408013	1884.28020539	376.0	6.74938668233	0.0354670566558	0.00615961386867	730.034720079	824.354331823	2011.45756263	457.068510728	0.553415539684	0.00643506441494
702.779797376	805.500408013	1884.28020539	376.0	-2.0312017764	-0.0276012292341	-0.00479354450054	711.756119356	753.89841935	1846.00667238	380.352133679	-1.51091850711	-0.0175688198501
702.779797376	805.500408013	1884.28020539	376.0	-2.63603659414	-0.199795401032	-0.0346987497451	632.851985266	786.06990401	1834.60988964	415.688000363	-1.73944757591	-0.0202261346036
702.779797376	805.500408013	1884.28020539	376.0	-5.88867411519	-0.171241044599	-0.0297396742964	645.035718545	774.797530706	1773.32108468	353.487835425	-2.09463172457	-0.0243561828439
702.779797376	805.500408013	1884.28020539	376.0	10.7683791342	0.240893896704	0.0418363835887	810.135539738	869.559238231	2087.18664186	407.491863888	3.41447212762	0.0397031642746
702.779797376	805.500408013	1884.28020539	376.0	14.1833141903	0.388057642279	0.067394519326	852.079607661	1003.08253538	2151.53358714	296.371444098	7.92615845419	0.0921646331882
702.779797376	805.500408013	1884.28020539	376.0	-8.07946628956	-0.411738363323	-0.0715071836267	553.37547012	740.689734527	1732.04042139	437.975216747	-3.21006654003	-0.0373263551166
702.779797376	805.500408013	1884.28020539	376.0	2.39890310016	0.199228433938	0.0346002837683	831.663035253	702.720194301	1929.48226165	395.099032098	-0.757800996459	-0.00881163949371
702.779797376	805.500408013	1884.28020539	376.0	0.0536354297216	0.153682896431	0.0266903258824	786.573853203	791.81553855	1885.29084717	306.901455421	0.0747831531351	0.000869571548083
702.779797376	805.500408013	1884.28020539	376.0	0.984115483485	0.300640240223	0.0522126155302	867.149774902	740.8792542	1902.82369864	294.79466954	0.316738749045	0.00368300870982
702.779797376	805.500408013	1884.28020539	376.0	13.4121063183	0.0985368048714	0.0171130262021	729.701165534	970.461874908	2137.00186987	436.838829428	4.78509775427	0.0556406715613
702.779797376	805.500408013	1884.28020539	376.0	-4.25727008343	-0.278535990549	-0.0483737392409	586.937080745	931.526476477	1804.06130792	285.597750696	-0.380707993104	-0.00442683712912
702.779797376	805.500408013	1884.28020539	376.0	9.8180993575	0.116073344993	0.020158621916	748.28642877	903.867710739	2069.28070813	417.126568618	3.08517407796	0.0358741171856
702.779797376	805.500408013	1884.28020539	376.0	7.18240978135	0.367155856074	0.0637644765673	868.497004581	859.372033792	2019.61693117	291.747892796	3.82416613539	0.044467048086
702.779797376	805.500408013	1884.28020539	376.0	5.8526287694	-0.421382947282	-0.0731821721573	532.362062664	1003.43681894	1994.56013079	458.761249184	1.47465372465	0.0171471363332
702.779797376	805.500408013	1884.28020539	376.0	-4.43311529477	-0.218489115146	-0.0379453135023	622.275007336	826.268091944	1800.74789141	352.204792128	-1.70133445544	-0.0197829587842
702.779797376	805.500408013	1884.28020539	376.0	10.1136360395	-0.108890862577	-0.0189112300412	642.798195486	998.021794036	2074.84944733	434.029457803	3.64573620688	0.0423922814754
702.779797376	805.500408013	1884.28020539	376.0	16.3653976517	0.360736346382	0.0626495912438	849.641598262	949.660447865	2192.65015387	393.348107746	6.72872809759	0.0782410243906
702.779797376	805.500408013	1884.28020539	376.0	-13.386677816	-0.371898170141	-0.0645880809554	571.71279989	691.267058669	1632.03768514	369.057826585	-4.13909360616	-0.0481289954205
702.779797376	805.500408013	1884.28020539	376.0	2.48963286703	-0.420332638525	-0.0729997635507	535.559619727	971.290645121	1931.19186469	424.341599841	0.462050105423	0.00537267564446
702.779797376	805.500408013	1884.28020539	376.0	-8.45322310546	-0.127038258447	-0.0220629139366	681.641533903	611.357404595	1724.9977957	431.998857197	-3.63325221949	-0.0422471188312
702.779797376	805.500408013	1884.28020539	376.0	11.3166828858	0.284081524429	0.0493368399495	805.813298627	990.724246164	2097.51822091	300.980676123	6.48448676248	0.0754010088661
702.779797376	805.500408013	1884.28020539	376.0	15.0406512704	0.23036407619	0.0400076547742	798.706190627	904.865446628	2167.68822004	464.116582784	4.46437226777	0.0519113054392
702.779797376	805.500408013	1884.28020539	376.0	21.7238078685	0.429281748465	0.0745539681253	877.881586037	978.428190142	2293.61761691	437.307840732	8.47870261884	0.0985895653353
702.779797376	805.500408013	1884.28020539	376.0	2.11397249762	0.0935872323624	0.0162534269473	766.366433404	770.45741347	1924.11337071	387.289523835	-0.433341600114	-0.00503885581528
702.779797376	805.500408013	1884.28020539	376.0	-15.2118775175	-0.25155591173	-0.043688070811	622.941778515	645.828868499	1597.64580846	328.875161444	-4.44624179128	-0.0517004859451
702.779797376	805.500408013	1884.28020539	376.0	-9.01247282709	-0.189854031501	-0.0329722180446	650.101428993	642.48643783	1714.45996389	421.872097069	-3.59694210201	-0.0418249081629
702.779797376	805.500408013	1884.28020539	376.0	4.05218970785	0.124490089891	0.0216203699012	744.603408121	932.096210329	1960.63481394	283.935195489	3.12624967048	0.0363517403545
702.779797376	805.500408013	1884.28020539	376.0	-0.617975327055	0.179647488438	0.0311996332821	811.076489597	741.899139814	1872.63581863	319.660189216	-0.661908151727	-0.00769660641543
702.779797376	805.500408013	1884.28020539	376.0	-3.31797062287	-0.129368118115	-0.0224675439588	664.489493112	763.377097	1821.76034172	393.89375161	-1.80485910732	-0.020986733806
702.779797376	805.500408013	1884.28020539	376.0	-0.0657000933169	-0.294585633921	-0.0511611034944	575.611716664	985.746944347	1883.04223154	321.683570525	1.20195166113	0.0139761821061
702.779797376	805.500408013	1884.28020539	376.0	2.85617327937	0.25662330937	0.044568132923	831.037983423	801.004265318	1938.09851312	306.056264383	1.30717731515	0.0151997362226
702.779797376	805.500408013	1884.28020539	376.0	13.6341990271	0.238698249077	0.0414550623615	790.262072601	968.460981175	2141.18671882	382.463665045	5.87710765372	0.0683384610898
702.779797376	805.500408013	1884.28020539	376.0	10.8988436153	0.0474452257363	0.00823987942625	720.2226621	900.677728132	2089.64495825	468.744568016	2.57505898818	0.0299425463742
702.779797376	805.500408013	1884.28020539	376.0	4.46776117375	0.0976178130225	0.0169534235885	732.960931003	935.741144115	1968.46534481	299.763269692	3.07805587086	0.0357913473356
702.779797376	805.500408013	1884.28020539	376.0	2.06307572012	0.0918763768158	0.0159563002459	747.417989527	848.229256089	1923.15433281	327.507087189	0.95533739367	0.011108574345
702.779797376	805.500408013	1884.28020539	376.0	11.6079207418	0.159766358496	0.0277468493393	772.668490473	877.787969911	2103.00595818	452.549497799	3.00327980815	0.0349218582343
702.779797376	805.500408013	1884.28020539	376.0	11.5534531555	0.188984035903	0.0328211246792	768.406841398	966.456053041	2101.97963624	367.116741797	5.23165409261	0.0608331871234
702.779797376	805.500408013	1884.28020539	376.0	12.9277548698	0.110343232425	0.0191634651658	743.852703864	916.913979535	2127.8753314	467.108648003	3.58925413668	0.0417355132172
702.779797376	805.500408013	1884.28020539	376.0	-11.631390932	-0.435313848393	-0.0756015714471	550.368992141	679.945302302	1665.11220845	434.797914002	-4.32226965993	-0.0502589495341
702.779797376	805.500408013	1884.28020539	376.0	16.253445225	0.379129802618	0.065844008791	852.687018648	979.807912911	2190.54065646	358.045724899	7.56712715007	0.0879898505822
702.779797376	805.500408013	1884.28020539	376.0	-5.40346380669	0.0579582746388	0.0100656954913	768.805326342	607.07819433	1782.46380647	406.580285803	-2.66476878567	-0.0309856835543
702.779797376	805.500408013	1884.28020539	376.0	2.89727719533	-0.0194031412523	-0.00336977097122	696.048519132	875.771977579	1938.87302608	367.052529365	0.853002592713	0.00991863479898
702.779797376	805.500408013	1884.28020539	376.0	-15.5508864493	-0.340463557994	-0.0591287874251	579.358422332	724.527492684	1591.25793026	287.372015245	-4.03326440274	-0.0468984232877
702.779797376	805.500408013	1884.28020539	376.0	12.8015642567	0.337379374122	0.058593152852	858.10221391	854.575168564	2125.49754666	412.820164184	4.08974137683	0.0475551322887
702.779797376	805.500408013	1884.28020539	376.0	9.19012049308	-0.215685724747	-0.0374584447286	603.751740663	994.756277322	2057.44782669	458.939808706	2.77509007049	0.0322684891917
702.779797376	805.500408013	1884.28020539	376.0	-3.66449168803	0.148255935495	0.0257478179047	799.200686714	725.657126362	1815.23091388	290.373100808	-1.46206694695	-0.0170007784529
702.779797376	805.500408013	1884.28020539	376.0	-4.25679777818	0.0367125831372	0.00637592621348	758.114367951	610.530390013	1804.07020747	435.425449507	-2.61008202137	-0.0303497909462
702.779797376	805.500408013	1884.28020539	376.0	1.92693373786	-0.175192346707	-0.0304259025194	621.665100623	960.970353937	1920.58903638	337.953581822	1.57000084148	0.0182558237381
702.779797376	805.500408013	1884.28020539	376.0	8.42972873004	0.141196421897	0.0245217821982	768.422715222	857.366554516	2043.11991522	417.330645479	2.1503344822	0.0250038893279
702.779797376	805.500408013	1884.28020539	376.0	-18.7720118255	-0.421564628436	-0.0732137249801	553.22972923	683.829721637	1530.56290241	293.503451541	-5.04072890026	-0.0586131267472
702.779797376	805.500408013	1884.28020539	376.0	9.36067061079	0.265923545268	0.0461833180388	812.048325215	910.678396103	2060.6614688	337.934747481	4.36330028495	0.050736049825
702.779797376	805.500408013	1884.28020539	376.0	-7.64347654203	0.0442291243847	0.00768133455796	749.473046984	699.139611083	1740.2556899	291.643031837	-2.37839884768	-0.0276558005544
702.779797376	805.500408013	1884.28020539	376.0	-12.2896973597	-0.249308676382	-0.0432977902713	619.430801493	687.160248927	1652.70787074	346.116820317	-3.68910808587	-0.0428966056496
702.779797376	805.500408013	1884.28020539	376.0	-6.62850311061	-0.409014820996	-0.0710341821806	546.596079258	874.191807164	1759.38063336	338.592746939	-1.96199529354	-0.0228138987621
702.779797376	805.500408013	1884.28020539	376.0	-9.6181845425	-0.369791220908	-0.0642221641035	573.816498185	684.856134608	1703.04665794	444.374025144	-3.84325665684	-0.0446890308935
702.779797376	805.500408013	1884.28020539	376.0	-18.5422846376	-0.419037974409	-0.0727749174035	559.551118024	642.411957198	1534.89160634	332.928531114	-5.45896635447	-0.0634763529589
702.779797376	805.500408013	1884.28020539	376.0	-4.21885392535	-0.231625030705	-0.0402266465275	620.252900152	774.872246694	1804.78517598	409.660029133	-2.04822117917	-0.0238165253392
702.779797376	805.500408013	1884.28020539	376.0	6.87340658209	0.0696644001074	0.0120987148502	724.753864902	921.918812165	2013.79444505	367.121767984	2.85916245722	0.0332460750839
702.779797376	805.500408013	1884.28020539	376.0	1.19561925994	-0.258109687321	-0.044826274283	598.647772829	909.237688567	1906.80902244	398.92356104	-0.0855761986111	-0.000995072076874
702.779797376	805.500408013	1884.28020539	376.0	-0.939543386045	0.21357366366	0.0370916400938	839.401524464	694.011794723	1866.57657534	333.163256157	-1.15682236131	-0.0134514228059
702.779797376	805.500408013	1884.28020539	376.0	-10.5454563624	-0.315075570729	-0.0547196197863	583.827025038	808.035893806	1685.57425858	293.71133974	-2.73512489435	-0.0318037778413
702.779797376	805.500408013	1884.28020539	376.0	-0.169562229465	0.0565398148055	0.00981934956678	747.444280223	778.495716036	1881.08517786	355.145181604	-0.765735028235	-0.00890389567716
702.779797376	805.500408013	1884.28020539	376.0	-3.19874823264	-0.074305876087	-0.0129048065452	688.320202111	773.65544215	1824.00682562	362.03118136	-1.61467123935	-0.0187752469692
702.779797376	805.500408013	1884.28020539	376.0	-13.4650977703	-0.428165503565	-0.0743601082954	549.836177947	706.063846415	1630.56003347	374.660009104	-4.15990213795	-0.0483709550925
702.779797376	805.500408013	1884.28020539	376.0	7.41908143026	0.315536534606	0.0547996760344	846.783900826	852.066385357	2024.0764882	325.226202019	3.30604585238	0.0384423936323
702.779797376	805.500408013	1884.28020539	376.0	-1.41363944247	-0.299897862347	-0.052083685715	590.426746191	823.548373411	1857.6432772	443.668157596	-1.57748128276	-0.0183428056135
702.779797376	805.500408013	1884.28020539	376.0	-17.4122089103	-0.487077001048	-0.0845913513455	529.945764787	692.954452341	1556.18539957	333.285182445	-4.94034571318	-0.0574458803858
702.779797376	805.500408013	1884.28020539	376.0	1.87106493114	-0.167531360617	-0.029095408235	638.013150453	872.659678441	1919.53631152	408.863482621	-0.225454714639	-0.00262156644929
702.779797376	805.500408013	1884.28020539	376.0	6.98264208558	0.156598319211	0.0271966514781	780.399891167	832.739966399	2015.85274802	402.712890454	1.62944080308	0.0189469860823
702.779797376	805.500408013	1884.28020539	376.0	-8.11163893937	-0.19528989534	-0.0339162722022	634.381499311	774.834839168	1731.43419852	322.217860043	-2.41169495381	-0.0280429645792
702.779797376	805.500408013	1884.28020539	376.0	5.52010061741	0.142878909996	0.0248139822849	783.204908537	794.781952122	1988.29436864	410.307507981	0.651619195247	0.00757696738659
702.779797376	805.500408013	1884.28020539	376.0	-0.656974117999	-0.275868853122	-0.0479105337134	581.887364489	985.880509669	1871.90097213	304.133097971	1.23209373144	0.0143266712958
702.779797376	805.500408013	1884.28020539	376.0	10.9590643982	0.113489146632	0.0197098205335	736.937454758	961.896305825	2090.77968654	391.945925956	4.48585064436	0.0521610540042
702.779797376	805.500408013	1884.28020539	376.0	0.133415385691	-0.148181545359	-0.0257348984645	645.914583444	867.745776638	1886.79412509	373.13376501	-0.377348336958	-0.00438777135997
702.779797376	805.500408013	1884.28020539	376.0	0.822064322298	-0.00922501166735	-0.00160212081753	692.147221467	914.373318414	1899.77020069	293.249660809	1.46025880853	0.0169797535876
702.779797376	805.500408013	1884.28020539	376.0	14.7046661745	0.238160006301	0.0413615849776	798.67340305	922.428005845	2161.35731938	440.255910489	4.90539935013	0.0570395273271
702.779797376	805.500408013	1884.28020539	376.0	-3.26183139784	0.0427534825054	0.00742505774668	749.870988166	703.987657594	1822.81816203	368.959516266	-1.78983185646	-0.0208119983309
702.779797376	805.500408013	1884.28020539	376.0	-1.51703279937	-0.344528479282	-0.0598347480517	569.449560431	891.25656774	1855.69505664	394.988928469	-1.08935482102	-0.0126669165235
702.779797376	805.500408013	1884.28020539	376.0	-0.579185634607	-0.202189283294	-0.0351144986617	624.602194344	870.618244953	1873.36672512	378.146285827	-0.687090791636	-0.00798942780972
702.779797376	805.500408013	1884.28020539	376.0	1.6991421561	0.0954765492048	0.0165815472742	769.118283242	761.620904017	1916.2968047	385.557617438	-0.60140885918	-0.00699312626953
702.779797376	805.500408013	1884.28020539	376.0	8.76148602603	0.095803374063	0.0166383074093	749.411917436	855.235222132	2049.37115228	444.724012708	1.78543409336	0.0207608615507
702.779797376	805.500408013	1884.28020539	376.0	5.20779595388	0.125469048295	0.0217903869911	784.278132304	758.547195483	1982.40967368	439.584345898	-0.139225654009	-0.00161890295359
702.779797376	805.500408013	1884.28020539	376.0	-3.26089768838	-0.0762524671279	-0.0132428737631	675.956964094	850.940123062	1822.83575573	295.938668573	-0.690605682041	-0.00803029862839
702.779797376	805.500408013	1884.28020539	376.0	0.00800332222483	-0.158845010121	-0.0275868374646	636.375185286	900.766845028	1884.43101041	347.288980092	0.18468256356	0.0021474716693
702.779797376	805.500408013	1884.28020539	376.0	-11.6413694337	-0.229655307121	-0.039884561848	631.359781865	655.829372173	1664.92418551	377.735031476	-3.85882909584	-0.0448701057656
702.779797376	805.500408013	1884.28020539	376.0	-15.8643771605	-0.344830972182	-0.0598872824213	581.325938559	689.27599871	1585.35088685	314.748949577	-4.38145590755	-0.0509471617157
702.779797376	805.500408013	1884.28020539	376.0	7.51740239426	0.244852491642	0.0425238783678	831.275245378	787.696815164	2025.92913066	406.957070122	1.47494780219	0.0171505558394
702.779797376	805.500408013	1884.28020539	376.0	14.2717054939	0.293334102806	0.0509437483165	827.206959171	903.798688799	2153.19912698	422.193479012	4.91690623361	0.0571733282978
702.779797376	805.500408013	1884.28020539	376.0	4.02961542782	0.261110084766	0.0453473575487	867.726702082	682.499362017	1960.20945125	409.983387149	-0.504180684881	-0.00586256610327
702.779797376	805.500408013	1884.28020539	376.0	10.8279510905	0.30163328247	0.0523850785812	826.445477982	921.275462013	2088.30914444	340.588204442	5.03987671389	0.0586032176034
702.779797376	805.500408013	1884.28020539	376.0	-5.05122286797	-0.0846299634512	-0.0146978053927	678.322880157	816.156884114	1789.10101276	294.621248487	-1.52187571758	-0.0176962292741
702.779797376	805.500408013	1884.28020539	376.0	-5.55775077063	0.0582780236949	0.0101212267619	756.454579762	707.017781823	1779.55660775	316.084246168	-2.02584440009	-0.0235563302336
702.779797376	805.500408013	1884.28020539	376.0	-8.36095064186	0.0210478648837	0.00365541244942	739.322922079	686.663066753	1726.73646746	300.750478631	-2.57111963196	-0.0298967399065
702.779797376	805.500408013	1884.28020539	376.0	-3.62389280701	0.145373075733	0.0252471475744	808.987732795	642.794598092	1815.99591056	364.213579675	-1.95076300343	-0.0226832907375
702.779797376	805.500408013	1884.28020539	376.0	9.61764481602	0.165461353909	0.0287359072436	782.745078728	841.820617999	2065.50358288	440.937886156	2.11532678869	0.0245968231243
702.779797376	805.500408013	1884.28020539	376.0	1.68017522735	-0.280738080378	-0.0487561792946	579.624259911	995.522431963	1915.93941461	340.79272274	1.69803778512	0.0197446254083
702.779797376	805.500408013	1884.28020539	376.0	-4.33525987592	0.0177120527532	0.00307607724091	730.791902051	767.752403687	1802.59176169	304.047455957	-1.60607005638	-0.0186752332137
702.779797376	805.500408013	1884.28020539	376.0	9.50155899822	0.362395024192	0.062937656164	862.400473581	880.939338121	2063.3162008	319.976389094	4.51939559245	0.0525511115401
702.779797376	805.500408013	1884.28020539	376.0	-2.22274090657	0.048206465893	0.00837208508042	747.66749338	755.022321177	1842.39753847	339.707723913	-1.35224755448	-0.015723808773
702.779797376	805.500408013	1884.28020539	376.0	6.633436367	0.0308929592572	0.00536522390711	726.492036212	831.843340578	2009.27273379	450.937356999	0.658097863003	0.00765230073259
702.779797376	805.500408013	1884.28020539	376.0	-4.51962689244	0.0792574363791	0.013764751021	762.214498303	747.592647216	1799.1177705	289.310624979	-1.62315967983	-0.0188739497654
702.779797376	805.500408013	1884.28020539	376.0	-4.35951553045	-0.0871301014916	-0.0151320079006	681.358127914	785.265313921	1802.1347172	335.511275363	-1.71248871472	-0.0199126594735
702.779797376	805.500408013	1884.28020539	376.0	-12.0086965544	-0.146007407274	-0.0253573128298	667.641848604	644.419596775	1658.00271329	345.94126791	-3.73551654886	-0.0434362389402
702.779797376	805.500408013	1884.28020539	376.0	-2.71668411554	-0.304764818362	-0.0529289368465	581.911844611	903.441916621	1833.09026436	347.736503125	-0.837461070768	-0.00973791942754
702.779797376	805.500408013	1884.28020539	376.0	7.41211957585	-0.0794194421848	-0.0137928867983	656.041783627	980.104759261	2023.94530736	387.798764469	3.18328199696	0.0370149069414
702.779797376	805.500408013	1884.28020539	376.0	-7.37900724704	-0.456297186646	-0.0792457774654	536.728628273	752.952720263	1745.23903248	455.557683942	-3.15218111247	-0.0366532687496
702.779797376	805.500408013	1884.28020539	376.0	-2.62934592454	-0.265216718775	-0.0460605624827	600.415392231	871.031539337	1834.7359606	363.289029033	-1.18771088752	-0.0138105917154
702.779797376	805.500408013	1884.28020539	376.0	5.35492055955	0.136996542243	0.0237923831613	747.385714722	948.443880145	1985.18191351	289.352318639	3.73184478618	0.0433935440253
702.779797376	805.500408013	1884.28020539	376.0	-14.9634293831	-0.40200860156	-0.0698174021465	559.803707235	696.879701438	1602.32726748	345.643858804	-4.34996373084	-0.0505809736144
702.779797376	805.500408013	1884.28020539	376.0	4.0498498456	0.314825249241	0.0546761460995	874.474404656	744.288450347	1960.59072438	341.827869375	0.864260872527	0.0100495450294
702.779797376	805.500408013	1884.28020539	376.0	6.04685063257	0.318480896003	0.0553110274407	855.766163509	819.313309072	1998.21981491	323.140342326	2.51560973134	0.0292512759458
702.779797376	805.500408013	1884.28020539	376.0	9.95295871834	0.318924126508	0.055388003909	867.099244841	783.698192146	2071.82183637	421.024399383	2.22110266684	0.0258267751958
702.779797376	805.500408013	1884.28020539	376.0	14.1344242992	0.42218115007	0.073320797164	875.189015042	963.258328209	2150.61236461	312.165021354	7.32323714746	0.0851539203194
702.779797376	805.500408013	1884.28020539	376.0	-2.40677506251	-0.229926288164	-0.0399316235089	616.940034828	843.439181646	1838.9298193	378.550602824	-1.38195463162	-0.0160692399026
702.779797376	805.500408013	1884.28020539	376.0	8.46405457048	0.263925493264	0.0458363135228	835.224329998	806.495298998	2043.76671023	402.047081237	2.08332406022	0.0242246983746
702.779797376	805.500408013	1884.28020539	376.0	-15.0451235342	-0.398390909521	-0.0691891124558	559.924205714	708.033499638	1600.78792076	332.830215406	-4.2363907774	-0.0492603578768
702.779797376	805.500408013	1884.28020539	376.0	15.3905884162	0.0798328058842	0.0138646762564	716.877613817	1005.45669496	2174.28201641	451.947707636	5.64071088386	0.0655896614403
702.779797376	805.500408013	1884.28020539	376.0	5.48237907937	0.13125345305	0.0227949727423	764.006155693	854.46641314	1987.58358917	369.111020332	1.73539321156	0.0201789908321
702.779797376	805.500408013	1884.28020539	376.0	-8.58366156651	-0.240846517758	-0.0418281552202	628.379902673	648.41243858	1722.53996959	445.747628341	-3.69309454877	-0.0429429598694
702.779797376	805.500408013	1884.28020539	376.0	7.88583832416	0.104031459401	0.018067290622	743.420957637	900.532169579	2032.87149596	388.918368743	2.74370339922	0.031903527898
702.779797376	805.500408013	1884.28020539	376.0	-8.65596002978	-0.00317528327017	-0.000551455934382	731.12947931	658.103486603	1721.17766396	331.944698048	-2.82196333035	-0.0328135270971
702.779797376	805.500408013	1884.28020539	376.0	-3.77578966021	-0.15370650909	-0.0266944267264	653.224581028	771.423289233	1813.13374822	388.485877964	-1.85033208102	-0.0215154893142
702.779797376	805.500408013	1884.28020539	376.0	6.72052425098	-0.0076072392392	-0.00132115999291	681.066921635	998.707665937	2010.91371355	331.139125976	4.02748700961	0.0468312442978
702.779797376	805.500408013	1884.28020539	376.0	20.1142901451	0.310715560464	0.0539624106398	823.160319836	971.853337024	2263.28979305	468.276136187	7.11818892394	0.0827696386505
702.779797376	805.500408013	1884.28020539	376.0	13.7627961369	0.211982835666	0.0368153587471	783.971397043	938.047869574	2143.60984871	421.590582088	4.96754985983	0.0577622076724
702.779797376	805.500408013	1884.28020539	376.0	6.81019860171	0.102252638831	0.0177583603388	744.828928039	888.340141458	2012.60342959	379.434360092	2.36295326605	0.027476200768
702.779797376	805.500408013	1884.28020539	376.0	-4.15753480512	-0.205449755242	-0.0356807494342	622.142144619	872.316707328	1805.94060002	311.481748076	-1.0866915769	-0.0126359485686
702.779797376	805.500408013	1884.28020539	376.0	10.0494057223	0.0760011111855	0.0131992204212	737.474265848	872.998129794	2073.63916817	463.166772533	2.11689236022	0.0246150274444
702.779797376	805.500408013	1884.28020539	376.0	-6.84683344562	-0.147413352062	-0.0256014852486	655.441836228	768.483967755	1755.26667808	331.340874095	-2.2075387346	-0.0256690550535
702.779797376	805.500408013	1884.28020539	376.0	-6.21059439212	-0.0932300038384	-0.0161913865645	677.783695452	789.088349118	1767.25520462	300.383160051	-1.95512528192	-0.0227340149061
702.779797376	805.500408013	1884.28020539	376.0	7.70526280461	0.161638136479	0.0280719236678	755.731000375	965.192591812	2029.46894719	308.545355002	4.56922319323	0.0531305022469
702.779797376	805.500408013	1884.28020539	376.0	1.16738433764	0.296332275538	0.0514644452132	871.840683724	719.950298989	1906.27699738	314.48601467	-0.0252136934124	-0.000293182481539
702.779797376	805.500408013	1884.28020539	376.0	5.41479269476	-0.294613110301	-0.0511658753562	581.69679804	943.189418166	1986.3100723	461.423856092	0.784910897724	0.00912687090377
702.779797376	805.500408013	1884.28020539	376.0	-3.62914284174	0.0600249472447	0.0104246174444	752.448349447	755.167842502	1815.8969852	308.280793248	-1.48740268026	-0.017295380003
702.779797376	805.500408013	1884.28020539	376.0	-6.202293133	-0.23805461835	-0.0413432821032	613.018733431	841.641142785	1767.4116236	312.751747388	-1.8723250596	-0.0217712216233
702.779797376	805.500408013	1884.28020539	376.0	-1.76732311208	0.051176497159	0.00888789460907	751.207963816	738.674974638	1850.97888582	361.095947368	-1.40909940066	-0.0163848767518
702.779797376	805.500408013	1884.28020539	376.0	0.610334906291	0.260479489852	0.0452378412387	872.214473051	655.098677121	1895.78062521	368.467475042	-1.13788386386	-0.0132312077193
702.779797376	805.500408013	1884.28020539	376.0	-11.9858059997	-0.390020039346	-0.0677353315989	568.720612695	662.24239785	1658.43403548	427.471024936	-4.40926539745	-0.0512705278774
702.779797376	805.500408013	1884.28020539	376.0	6.46473192197	0.195779674173	0.0340013327845	789.109409103	868.598869694	2006.09386933	348.385590529	2.61159683812	0.0303674050944
702.779797376	805.500408013	1884.28020539	376.0	16.2093675978	0.322212072318	0.0559590261059	829.944038952	959.761005101	2189.71011045	400.005066399	6.61307145169	0.0768961796708
702.779797376	805.500408013	1884.28020539	376.0	7.20891170301	0.182203629812	0.031643561968	782.727358791	871.818029433	2020.11630163	365.570913409	2.65439754087	0.0308650876845
702.779797376	805.500408013	1884.28020539	376.0	-15.5685849307	-0.382501762835	-0.0664296218886	579.231632038	605.425118429	1590.92444128	406.267690813	-5.47636538812	-0.0636786673037
702.779797376	805.500408013	1884.28020539	376.0	-1.61579885772	0.225028918915	0.0390810904681	849.70806886	669.563618327	1853.83402735	334.562340167	-1.40579234961	-0.0163464226699
702.779797376	805.500408013	1884.28020539	376.0	7.04872504902	0.0374053688819	0.00649624329315	727.756405061	839.201525515	2017.09793622	450.140005644	0.884177407414	0.0102811326444
702.779797376	805.500408013	1884.28020539	376.0	3.17723976102	-0.0272169381666	-0.00472680412759	693.489420276	873.072480066	1944.14830528	377.586404942	0.775303720547	0.00901515954124
702.779797376	805.500408013	1884.28020539	376.0	-4.1232343382	0.0721066383072	0.0125228618109	765.409963422	692.332314643	1806.58691693	348.844638867	-1.89190855784	-0.0219989367191
702.779797376	805.500408013	1884.28020539	376.0	7.49734286974	0.157899812788	0.0274226837075	781.536434246	830.870744351	2025.55115301	413.143974416	1.64836094912	0.0191669877805
702.779797376	805.500408013	1884.28020539	376.0	-1.40303878239	-0.129138719602	-0.0224277039948	647.472493814	899.035170044	1857.84302334	311.33535948	0.152223305167	0.00177003843218
702.779797376	805.500408013	1884.28020539	376.0	-8.03005409897	-0.22726885881	-0.0394701039962	618.417470042	816.529904198	1732.97148552	298.02411128	-2.23621501265	-0.0260025001471
702.779797376	805.500408013	1884.28020539	376.0	15.5713955903	0.269475022972	0.0468001081924	815.044268805	911.40433368	2177.6889302	451.240327716	4.99040841913	0.0580280048737
702.779797376	805.500408013	1884.28020539	376.0	-10.1792900138	-0.159660591301	-0.0277284806012	665.057383625	625.537088546	1692.47385861	401.879386438	-3.77204157109	-0.043860948501
702.779797376	805.500408013	1884.28020539	376.0	-8.86324524046	-0.116692643468	-0.0202661763577	673.008952261	714.075952813	1717.27182977	330.186924694	-2.73513085089	-0.0318038471033
702.779797376	805.500408013	1884.28020539	376.0	-4.24970743525	0.0997788112341	0.0173287272029	771.795746141	746.844380041	1804.2038094	285.563683218	-1.50947911445	-0.0175520827261
702.779797376	805.500408013	1884.28020539	376.0	5.68369974956	0.176104897653	0.0305843865323	813.334694066	735.72189443	1991.3770347	442.320446207	-0.129713017406	-0.00150829090007
702.779797376	805.500408013	1884.28020539	376.0	9.12172310689	-0.0525549639734	-0.00912729488944	669.216851168	963.004010992	2056.15902828	423.938166123	3.12434562764	0.0363296003214
702.779797376	805.500408013	1884.28020539	376.0	10.3593940746	0.306693295547	0.0532638582054	821.513249117	957.270775461	2079.48021734	300.696192758	5.80504847041	0.0675005636094
702.779797376	805.500408013	1884.28020539	376.0	-7.31373608905	-0.109215833815	-0.0189676682554	686.807554841	630.27230173	1746.46892399	429.389067417	-3.25911061535	-0.0378966350623
702.779797376	805.500408013	1884.28020539	376.0	-11.2771266913	-0.0580533341363	-0.0100822046086	706.282732336	646.55763925	1671.78753941	318.947167823	-3.37748324166	-0.0392730609495
702.779797376	805.500408013	1884.28020539	376.0	6.20221776505	0.191189605257	0.0332041690269	794.537415612	836.138248942	2001.14736703	370.471702477	1.88568716043	0.0219265948887
702.779797376	805.500408013	1884.28020539	376.0	-2.40449331751	-0.0960236481834	-0.0166765627272	680.80144244	746.440452767	1838.97281377	411.73091856	-1.75587405934	-0.0204171402249
702.779797376	805.500408013	1884.28020539	376.0	13.2554908145	0.140799756787	0.0244528928078	751.640609753	945.887924044	2134.05079493	436.522261136	4.52857625917	0.0526578634788
702.779797376	805.500408013	1884.28020539	376.0	19.0196528579	0.32525516077	0.0564875235794	834.834595917	943.327332557	2242.66375932	464.501830849	6.48872234274	0.0754502597993
702.779797376	805.500408013	1884.28020539	376.0	17.3242682756	0.385114602586	0.066883397462	866.375377886	923.464594011	2210.71796323	420.877991337	6.43108674319	0.0747800784092
702.779797376	805.500408013	1884.28020539	376.0	-5.85291168088	-0.142138484036	-0.0246853914616	656.306461296	791.170115445	1773.99494915	326.518372405	-1.95279702465	-0.022706942147
702.779797376	805.500408013	1884.28020539	376.0	-3.45533814296	-0.13610037468	-0.0236367444737	652.62099931	849.531688658	1819.17195273	317.019264764	-1.04235978869	-0.0121204626591
702.779797376	805.500408013	1884.28020539	376.0	4.5249129935	-0.191265326746	-0.0332173196849	620.197904811	933.468255618	1969.54224524	415.876084808	1.12448157702	0.0130753671746
702.779797376	805.500408013	1884.28020539	376.0	-5.20640476252	-0.231776331058	-0.0402529230736	626.92614837	695.41587311	1786.17695104	463.834929556	-2.86143382648	-0.0332724863545
702.779797376	805.500408013	1884.28020539	376.0	-8.10394804182	0.05183989727	0.00900310824418	755.982134356	672.798513732	1731.57911658	302.798468494	-2.55206489521	-0.0296751732001
702.779797376	805.500408013	1884.28020539	376.0	-0.619135623617	-0.0564259159745	-0.00979956859578	685.591574381	847.294616435	1872.61395539	339.727764573	-0.311518031664	-0.00362230269377
702.779797376	805.500408013	1884.28020539	376.0	-6.46009649333	-0.0359255581376	-0.00623924246918	709.065712783	725.95860232	1762.55388592	327.529570814	-2.20381704718	-0.0256257796184
702.779797376	805.500408013	1884.28020539	376.0	2.50235227386	-0.0577948756036	-0.0100373177498	682.660616593	864.474763292	1931.43153395	384.296154069	0.338470395642	0.00393570227491
702.779797376	805.500408013	1884.28020539	376.0	-0.418483446039	-0.083048528142	-0.0144231552869	674.426043206	850.291273649	1876.39480465	351.677487798	-0.38754645566	-0.00450635413558
702.779797376	805.500408013	1884.28020539	376.0	4.74702253554	0.181849718664	0.0315820977187	797.290525808	806.309058894	1973.72741137	370.12782667	1.0808222595	0.0125677006919
702.779797376	805.500408013	1884.28020539	376.0	8.78984188018	0.101618663002	0.0176482568604	740.768913948	910.055564627	2049.90545602	399.080977447	3.01950662613	0.0351105421643
702.779797376	805.500408013	1884.28020539	376.0	6.7134011314	0.19758488252	0.0343148458701	823.083485577	737.508346295	2010.77949402	450.187662145	0.13385070844	0.00155640358652
702.779797376	805.500408013	1884.28020539	376.0	3.46353547138	-0.36483466628	-0.0633613522542	558.758615859	929.402783088	1949.54291868	461.381519736	-0.0571112662418	-0.000664084491184
702.779797376	805.500408013	1884.28020539	376.0	-4.00807637313	0.0788766135092	0.0136986129748	773.614192696	650.824014323	1808.75681567	384.318608653	-2.12103469678	-0.0246631941486
702.779797376	805.500408013	1884.28020539	376.0	-16.5883336789	-0.269250881722	-0.0467611812646	617.24974311	633.893105901	1571.70951747	320.566668462	-4.80026313629	-0.0558170132127
702.779797376	805.500408013	1884.28020539	376.0	-3.71013518302	-0.075771213843	-0.0131592938248	698.178314088	662.196049498	1814.37086254	453.996498956	-2.51072347478	-0.0291944590091
702.779797376	805.500408013	1884.28020539	376.0	-13.3764857811	-0.254967062114	-0.0442804901205	616.594460768	689.554225672	1632.22973164	326.0810452	-3.81819034947	-0.0443975622031
702.779797376	805.500408013	1884.28020539	376.0	17.4460820397	0.277881831829	0.0482601305712	803.747990414	996.659426072	2213.01327588	412.605859392	7.21008220679	0.0838381651952
702.779797376	805.500408013	1884.28020539	376.0	9.52770341682	-0.171425331639	-0.0297716796872	619.684727911	996.192371607	2063.8088349	447.931735382	3.12877480643	0.0363811024003
702.779797376	805.500408013	1884.28020539	376.0	-13.6114960283	-0.195265081374	-0.0339119627256	651.500941447	611.387013334	1627.80148007	364.91352529	-4.41754376077	-0.0513667879159
702.779797376	805.500408013	1884.28020539	376.0	-21.2229478649	-0.481709386143	-0.083659150077	540.010417705	622.294343034	1484.38039977	322.075639031	-6.28254299121	-0.0730528254791
702.779797376	805.500408013	1884.28020539	376.0	-2.48221960108	-0.104552843229	-0.0181578400884	667.862827584	835.483569983	1837.50823279	334.161835224	-0.992906701738	-0.0115454267644
702.779797376	805.500408013	1884.28020539	376.0	0.83375020801	-0.417683300831	-0.072539649328	533.982518814	993.117073452	1899.99039552	372.890803254	0.809211594183	0.00940943714167
702.779797376	805.500408013	1884.28020539	376.0	-3.16503351454	-0.448735962459	-0.0779326089717	532.150590557	898.031641019	1824.64210538	394.459873804	-1.47966633194	-0.0172054224644
702.779797376	805.500408013	1884.28020539	376.0	-17.8781612437	-0.316118201423	-0.0549006949328	598.075156654	638.418889802	1547.40555199	310.911505531	-5.07546759935	-0.0590170651087
702.779797376	805.500408013	1884.28020539	376.0	0.58668334914	0.0652372799988	0.0113298506424	733.77527691	856.659261064	1895.33496361	304.900425631	0.758384229839	0.00881842127719
702.779797376	805.500408013	1884.28020539	376.0	5.40080008752	-0.194746875833	-0.0338219652368	622.133491638	912.215720752	1986.04641237	451.69719998	0.715171254388	0.00831594481847
702.779797376	805.500408013	1884.28020539	376.0	5.41638745182	0.143081809702	0.0248492201637	771.593013152	843.395071083	1986.34012199	371.352037755	1.59124274071	0.0185028225664
702.779797376	805.500408013	1884.28020539	376.0	3.41964912751	-0.0998212270246	-0.0173360936132	644.325949848	1001.94449729	1948.71597699	302.445529849	3.11323903585	0.0362004539052
702.779797376	805.500408013	1884.28020539	376.0	2.04731171832	0.180591548245	0.0313635894834	815.079120552	733.056025566	1922.85729484	374.722148721	-0.482151378635	-0.00560641137948
702.779797376	805.500408013	1884.28020539	376.0	14.9470624935	0.352882259185	0.0612855608172	842.672729927	965.59671682	2165.92474524	357.655298494	6.88693253442	0.0800806108653
702.779797376	805.500408013	1884.28020539	376.0	16.6036736469	0.257204544575	0.0446690768626	797.544914012	977.3366545	2197.13994128	422.258372773	6.50453395058	0.0756341157044
702.779797376	805.500408013	1884.28020539	376.0	2.98170620579	-0.276031518071	-0.047938783965	583.310185264	980.28198779	1940.46390521	376.871732153	1.51577174164	0.0176252528097
702.779797376	805.500408013	1884.28020539	376.0	-9.14173113058	-0.386365799021	-0.0671006945156	557.174624643	816.527413178	1712.02437527	338.322337444	-2.5904621049	-0.0301216523826
702.779797376	805.500408013	1884.28020539	376.0	-1.87833678801	0.131103983887	0.0227690142215	804.123905357	626.430244358	1848.8870771	418.332927388	-1.92607477664	-0.022396218333
702.779797376	805.500408013	1884.28020539	376.0	2.60070470246	-0.110335333768	-0.0191620933949	667.477393179	830.96324564	1933.2847693	434.844130478	-0.579254433285	-0.0067355166661
702.779797376	805.500408013	1884.28020539	376.0	4.54277447628	0.145678020708	0.0253001077992	781.070880056	807.262973586	1969.87880562	381.544951979	0.814183425915	0.00946724913855
702.779797376	805.500408013	1884.28020539	376.0	1.991437266	0.213546953997	0.0370870013888	842.491308496	685.093965938	1921.80446359	394.219189161	-0.923940917738	-0.0107434990435
702.779797376	805.500408013	1884.28020539	376.0	-1.4052125738	-0.0360622205884	-0.00626297683022	698.552709935	822.100117708	1857.80206302	337.149235374	-0.725875193679	-0.00844040922883
702.779797376	805.500408013	1884.28020539	376.0	-8.45647117633	0.0296304184233	0.00514595665566	741.844784608	700.647589007	1724.93659294	282.444219324	-2.51462032941	-0.0292397712722
702.779797376	805.500408013	1884.28020539	376.0	-15.3184895422	-0.450879318269	-0.0783048486053	548.304943797	647.897422539	1595.63693918	399.434572844	-5.15065842915	-0.0598913770832
702.779797376	805.500408013	1884.28020539	376.0	1.30578857015	0.244277120684	0.0424239528803	850.750416227	710.171806557	1908.88492094	347.962698157	-0.502596410052	-0.00584414430293
702.779797376	805.500408013	1884.28020539	376.0	-6.04178968561	-0.427619184822	-0.0742652283471	542.925834718	815.751959999	1770.43595829	411.758163575	-2.34198979053	-0.0272324394248
702.779797376	805.500408013	1884.28020539	376.0	-5.16383545322	-0.20310390197	-0.0352733417801	629.428705533	810.283899987	1786.97907611	347.266470584	-1.85449794147	-0.021563929552
702.779797376	805.500408013	1884.28020539	376.0	7.12581464882	0.293762534037	0.051018154574	840.610818362	836.501395576	2018.55052029	341.438306351	2.78721739627	0.0324095046078
702.779797376	805.500408013	1884.28020539	376.0	2.59675753895	-0.44613565404	-0.0774810097326	530.473193538	938.137097265	1933.21039368	464.600102874	-0.357550039813	-0.00415755860248
702.779797376	805.500408013	1884.28020539	376.0	1.45816767748	-0.211624281868	-0.0367530882022	624.753535158	844.16260658	1911.7561703	442.840028559	-0.949635629183	-0.0110422747579
702.779797376	805.500408013	1884.28020539	376.0	-2.10733880408	0.113177317182	0.019655664672	791.333645518	653.481951404	1844.57203744	399.756440521	-1.81168732287	-0.0210661316613
702.779797376	805.500408013	1884.28020539	376.0	-4.15387295559	-0.334743024365	-0.0581352942627	566.974446789	935.683135521	1806.00959953	303.35201722	-0.553327323728	-0.006434038648
702.779797376	805.500408013	1884.28020539	376.0	3.22541731639	0.108513085811	0.0188456210161	784.201042736	709.012755519	1945.05610542	451.842307167	-0.968955152998	-0.0112669203837
702.779797376	805.500408013	1884.28020539	376.0	7.43652733667	0.237583956569	0.0412615416063	794.360616153	932.430936725	2024.40521796	297.613665084	4.38001056051	0.0509303553548
702.779797376	805.500408013	1884.28020539	376.0	-6.79895227722	-0.139267873881	-0.0241868485379	671.421232715	646.958744803	1756.16889346	437.788915938	-3.15863384942	-0.0367283005747
702.779797376	805.500408013	1884.28020539	376.0	11.5699446334	0.14438396012	0.0250753664675	760.570422341	904.55705124	2102.29038189	437.16290831	3.47186746036	0.0403705518646
702.779797376	805.500408013	1884.28020539	376.0	-3.20263260238	-0.0500820174968	-0.00869781477888	701.578059105	746.679970781	1823.93363321	375.675603325	-1.72725426022	-0.020084351863
702.779797376	805.500408013	1884.28020539	376.0	3.47226695994	0.179272605768	0.0311345268787	804.932175559	770.831482434	1949.70744439	373.9437864	0.278605023151	0.00323959329245
702.779797376	805.500408013	1884.28020539	376.0	-6.59833112407	-0.0780761418604	-0.013559593932	684.04421613	792.4068686	1759.94915813	283.498073403	-1.98126538023	-0.0230379695376
702.779797376	805.500408013	1884.28020539	376.0	2.90367885398	-0.42309621227	-0.0734797173098	538.133105456	937.933679142	1938.99365126	462.926866665	-0.225685228609	-0.00262424684429
702.779797376	805.500408013	1884.28020539	376.0	1.75914064376	0.21750804084	0.0377749289406	815.783261297	790.853782483	1917.42734432	310.790300544	0.70573082004	0.00820617232605
702.779797376	805.500408013	1884.28020539	376.0	-0.122240330291	-0.0782740210628	-0.0135939598928	681.752898945	820.976121035	1881.97685504	379.247835062	-0.826799013377	-0.00961394201601
702.779797376	805.500408013	1884.28020539	376.0	3.79939358016	0.159039172028	0.0276205578375	811.958635309	699.458331918	1955.87142654	444.454459318	-0.835220967791	-0.0097118717185
702.779797376	805.500408013	1884.28020539	376.0	0.61984044894	-0.0586478224303	-0.010185450231	691.688983071	811.833189782	1895.95973627	392.43756342	-0.792223232961	-0.00921189805768
702.779797376	805.500408013	1884.28020539	376.0	11.9820222116	0.15587242747	0.0270705848333	748.826889515	1000.31157659	2110.05507813	360.916612022	5.80183123096	0.0674631538484
702.779797376	805.500408013	1884.28020539	376.0	8.328949432	0.0665141295583	0.0115516029104	718.681058782	951.08459478	2041.22095085	371.455297291	3.63389835347	0.0422546320171
702.779797376	805.500408013	1884.28020539	376.0	-6.36539781542	0.16534314752	0.028715378173	819.981941912	630.263414249	1764.33827436	314.092918198	-2.31414537882	-0.0269086671955
702.779797376	805.500408013	1884.28020539	376.0	-4.25055842855	0.0641608560846	0.0111429065795	756.456091793	741.292797163	1804.1877743	306.438885344	-1.68718296367	-0.0196184065543
702.779797376	805.500408013	1884.28020539	376.0	-6.92083100516	-0.354069361834	-0.0614917266124	575.817099943	727.13789723	1753.87235671	450.917359537	-3.07697201049	-0.035778744308
702.779797376	805.500408013	1884.28020539	376.0	-3.31667402586	0.161242760259	0.0280032581207	815.721458632	657.369041771	1821.78477324	348.694272839	-1.79605189782	-0.0208843243932
702.779797376	805.500408013	1884.28020539	376.0	4.87894208378	0.188287243611	0.0327001117768	797.944805556	815.163102129	1976.21314531	363.105237622	1.31243118108	0.0152608276869
702.779797376	805.500408013	1884.28020539	376.0	-2.16783551349	-0.167942255643	-0.029166768955	636.25542139	876.566768451	1843.43210992	330.609920082	-0.578921208515	-0.00673164195948
702.779797376	805.500408013	1884.28020539	376.0	-4.22262652553	-0.441252802205	-0.0766329979515	529.573177037	952.973640517	1804.71408962	322.167272067	-0.711969515022	-0.00827871529095
702.779797376	805.500408013	1884.28020539	376.0	12.4090730528	0.355740024217	0.0617818729101	843.160514811	965.267643294	2118.1019126	309.673754491	6.61798252937	0.0769532852253
702.779797376	805.500408013	1884.28020539	376.0	-13.0729766118	-0.426702716133	-0.0741060639342	542.694256451	803.461831631	1637.94869484	291.792606756	-3.26805675615	-0.0380006599552
702.779797376	805.500408013	1884.28020539	376.0	13.7454617143	0.270549371862	0.046986691883	828.94988145	848.422086927	2143.28321961	465.911251233	3.45547456946	0.0401799368542
702.779797376	805.500408013	1884.28020539	376.0	-11.8974795346	-0.103936187928	-0.0180507446905	683.088146733	665.365252784	1660.09835358	311.644954061	-3.43878128353	-0.0399858288783
702.779797376	805.500408013	1884.28020539	376.0	1.04856051555	-0.258810810328	-0.0449480393067	601.464192761	886.546673148	1904.03802362	416.027157716	-0.53628522467	-0.00623587470547
702.779797376	805.500408013	1884.28020539	376.0	3.78778497208	0.0216928750854	0.00376743228297	720.858748072	837.581501608	1955.65268784	397.21243816	0.457343425471	0.0053179468078
702.779797376	805.500408013	1884.28020539	376.0	14.5145218835	0.380140459517	0.0660195310034	858.351802638	948.728462709	2157.77446815	350.6942028	6.69274601476	0.0778226280787
702.779797376	805.500408013	1884.28020539	376.0	-8.83129614048	-0.209594793187	-0.0364006240339	646.501068425	611.766703748	1717.87384033	459.606068162	-4.01971395593	-0.0467408599526
702.779797376	805.500408013	1884.28020539	376.0	1.92054967561	0.159852360614	0.0277617854487	816.943773352	653.012816638	1920.46874276	450.512152772	-1.30805928827	-0.015209991724
702.779797376	805.500408013	1884.28020539	376.0	3.66391171326	-0.232771224128	-0.0404257075596	601.345540153	959.514206951	1953.31856854	392.458821441	1.36962397664	0.0159258601935
702.779797376	805.500408013	1884.28020539	376.0	-8.15398631546	-0.120462613873	-0.0209209124476	674.420638053	687.16216715	1730.6362553	369.053450093	-2.85631137059	-0.0332129229139
702.779797376	805.500408013	1884.28020539	376.0	8.50055926288	0.176847870259	0.0307134196352	775.037091245	898.922316837	2044.45456093	370.495152845	3.32322335683	0.0386421320561
702.779797376	805.500408013	1884.28020539	376.0	-13.8576484916	-0.450576314607	-0.0782522255309	550.838196078	632.253201547	1623.16327793	440.071880304	-5.23597429657	-0.0608834220532
702.779797376	805.500408013	1884.28020539	376.0	0.201830417177	-0.304986378967	-0.05296741559	572.365817192	983.607146575	1888.08325599	332.11029222	1.13002505077	0.0131398261717
702.779797376	805.500408013	1884.28020539	376.0	-2.60369312681	-0.102517925068	-0.0178044329747	678.849841799	734.605006244	1835.21933119	421.764483149	-1.87961523798	-0.0218559911393
702.779797376	805.500408013	1884.28020539	376.0	-1.05362679982	0.261993428643	0.0455007691287	875.531314387	629.63163664	1864.42692416	359.263973133	-1.45145134135	-0.0168773411785
702.779797376	805.500408013	1884.28020539	376.0	-10.1901825917	-0.217035804754	-0.037692915032	640.942214804	626.51599113	1692.26861192	424.810405988	-3.99176532857	-0.0464158759137
702.779797376	805.500408013	1884.28020539	376.0	-13.4453051471	-0.0884004092634	-0.0153526240471	698.23613623	604.788526852	1630.93298195	327.908318866	-4.08255722903	-0.0474715956864
702.779797376	805.500408013	1884.28020539	376.0	0.235656669907	-0.113521919763	-0.0197155122896	653.227716637	903.436266551	1888.72063737	332.056654185	0.530265639481	0.00616587952885
702.779797376	805.500408013	1884.28020539	376.0	16.6136603181	0.357897972046	0.0621566467604	845.858114954	963.28850409	2197.32811815	388.181499109	7.04010937299	0.0818617368953
702.779797376	805.500408013	1884.28020539	376.0	0.171864775505	0.0850477312688	0.0147703597202	747.285364459	832.46442902	1887.51861933	307.768825855	0.376839284134	0.0043818521411
702.779797376	805.500408013	1884.28020539	376.0	14.1008107285	0.116324673144	0.0202022704315	740.584752639	950.362616765	2149.97899075	459.031621343	4.50542857773	0.0523887043922
702.779797376	805.500408013	1884.28020539	376.0	-4.45362117649	-0.270508589596	-0.0469796091692	602.203795711	811.625661628	1800.36150314	386.532045798	-1.88646451941	-0.0219356339467
702.779797376	805.500408013	1884.28020539	376.0	6.41082446725	0.0547359198122	0.00950606457315	705.534316964	999.962264323	2005.07810183	299.581520541	4.43516978689	0.0515717417081
702.779797376	805.500408013	1884.28020539	376.0	-9.51256285003	-0.119335213867	-0.0207251152948	670.305109534	727.636990056	1705.03686658	307.094766991	-2.74610666881	-0.0319314728931
702.779797376	805.500408013	1884.28020539	376.0	3.80694222903	0.234786154866	0.0407756434292	822.846394793	797.057270991	1956.01366424	336.109998457	1.19299143891	0.0138719934757
702.779797376	805.500408013	1884.28020539	376.0	-12.7924572787	-0.316657204801	-0.0549943044114	598.059933422	646.752471011	1643.2344651	398.422060671	-4.3940647712	-0.0510937764093
702.779797376	805.500408013	1884.28020539	376.0	16.1118274464	0.342530783403	0.0594878053844	842.133254037	944.37411231	2187.87218069	401.36481434	6.42573458754	0.0747178440411
702.779797376	805.500408013	1884.28020539	376.0	6.76709796485	0.151885513181	0.0263781717924	768.30008047	877.17164778	2011.79129282	366.319564569	2.49171659579	0.0289734487882
702.779797376	805.500408013	1884.28020539	376.0	-19.8429386148	-0.495346468894	-0.0860275215169	531.309260028	653.103431614	1510.3836409	325.970949261	-5.75207010602	-0.0668845361165
702.779797376	805.500408013	1884.28020539	376.0	-9.31631423902	-0.286919620036	-0.0498297360258	598.302496653	760.792959431	1708.73474031	349.639284228	-2.82052457317	-0.0327967973624
702.779797376	805.500408013	1884.28020539	376.0	-22.5355141255	-0.472578079899	-0.0820733032127	541.906312311	627.053338358	1459.64797354	290.68832287	-6.37109572752	-0.0740825084595
702.779797376	805.500408013	1884.28020539	376.0	15.7738465934	0.311294262221	0.054062914592	834.569402027	909.317621093	2181.50367438	437.616651256	5.32308986933	0.0618963938294
702.779797376	805.500408013	1884.28020539	376.0	-9.0396044623	-0.293448206351	-0.0509635648405	591.479089431	824.773536481	1713.94872786	297.696101948	-2.41098820467	-0.0280347465659
702.779797376	805.500408013	1884.28020539	376.0	-1.94274360239	-0.274676222782	-0.0477034079163	591.529088651	912.965096101	1847.67347225	343.179287496	-0.425249470539	-0.00494476128534
702.779797376	805.500408013	1884.28020539	376.0	13.6895817479	0.192867143424	0.0334955094518	779.740331424	915.975242144	2142.23028447	446.514710897	4.29715360913	0.0499669024317
702.779797376	805.500408013	1884.28020539	376.0	-5.85661695862	-0.347331449012	-0.0603215437672	577.614852174	737.070249388	1773.92513133	459.240029771	-2.86186537332	-0.0332775043409
702.779797376	805.500408013	1884.28020539	376.0	-13.0378102946	-0.339262300535	-0.0589201633441	590.413227019	639.695511115	1638.61132679	408.502588658	-4.59325510375	-0.0534099430669
702.779797376	805.500408013	1884.28020539	376.0	17.5303948195	0.165516495446	0.0287454837523	754.174475745	998.397561443	2214.6019649	462.029927711	6.32072909439	0.0734968499348
702.779797376	805.500408013	1884.28020539	376.0	9.58844950665	-0.0687811331065	-0.0119453166215	661.019848251	976.357409834	2064.95346145	427.576203362	3.36363582607	0.0391120444892
702.779797376	805.500408013	1884.28020539	376.0	11.6012727769	0.270646122805	0.047003494756	826.620841606	856.920119997	2102.8806919	419.339730293	3.46388977837	0.0402777881206
702.779797376	805.500408013	1884.28020539	376.0	-5.09707913526	-0.0548436841046	-0.00952478015016	706.475723509	670.912374808	1788.23695219	410.848853874	-2.48297526286	-0.0288718053821
702.779797376	805.500408013	1884.28020539	376.0	4.21181459608	-0.0353958891863	-0.00614725411363	688.133121594	885.368786358	1963.64259411	390.140686158	1.0752178034	0.0125025325976
702.779797376	805.500408013	1884.28020539	376.0	-4.59992686707	0.0730128187992	0.012680239458	762.872540833	720.08646014	1797.60469397	314.645692998	-1.81762091845	-0.0211351269587
702.779797376	805.500408013	1884.28020539	376.0	0.415352393922	0.030771930824	0.00534420472803	746.129271025	690.374632195	1892.10660833	455.602705111	-1.56969620728	-0.0182522814799
702.779797376	805.500408013	1884.28020539	376.0	-14.3333385599	-0.453299536774	-0.0787251713745	533.452260258	798.397696903	1614.19994413	282.349986974	-3.52463856383	-0.0409841693468
702.779797376	805.500408013	1884.28020539	376.0	0.415952550485	0.189955389608	0.0329898210503	826.551414673	702.116707225	1892.11791696	363.449795064	-1.01897071353	-0.0118484966689
702.779797376	805.500408013	1884.28020539	376.0	15.7939559606	0.278476237188	0.0483633617901	813.407470823	941.054390634	2181.8825912	427.420729746	5.76794241076	0.0670690977996
702.779797376	805.500408013	1884.28020539	376.0	-4.09552058346	-0.447314119777	-0.0776856755431	536.970429572	802.01944363	1807.10912173	468.119248525	-2.3485881521	-0.0273091645593
702.779797376	805.500408013	1884.28020539	376.0	8.94366339898	0.133803933701	0.0232379183226	762.531187922	870.315312559	2052.80388445	419.957383972	2.4134344699	0.0280631915105
702.779797376	805.500408013	1884.28020539	376.0	-4.19435912186	-0.273895130359	-0.047567754491	590.143514055	920.335665562	1805.24672671	294.767547096	-0.562017673766	-0.00653508922984
702.779797376	805.500408013	1884.28020539	376.0	4.74196556885	0.0898237458987	0.0155998169327	754.019973429	819.258042296	1973.63212395	400.354108225	0.66353921156	0.00771557222744
702.779797376	805.500408013	1884.28020539	376.0	7.49474703323	0.0643446607401	0.0111748281938	745.295404729	811.577132506	2025.50224018	468.629702945	0.569947260454	0.00662729372621
702.779797376	805.500408013	1884.28020539	376.0	-2.1122360833	-0.0937405408937	-0.0162800522566	667.720128177	860.57543789	1844.47975898	316.184192913	-0.463055882596	-0.00538437072786
702.779797376	805.500408013	1884.28020539	376.0	14.1804107903	0.365290055078	0.0634404402705	865.755635253	879.252467494	2151.47887895	406.470776206	4.99136508139	0.0580391288534
702.779797376	805.500408013	1884.28020539	376.0	-1.89566839761	0.025386611575	0.00440892872092	725.659801859	813.414074176	1848.56050101	309.486624977	-0.589609328031	-0.00685592241896
702.779797376	805.500408013	1884.28020539	376.0	-8.56125740424	0.0533458372466	0.00926464696885	759.205196414	651.325320849	1722.96212679	312.431609525	-2.72543968701	-0.0316911591512
702.779797376	805.500408013	1884.28020539	376.0	-5.6464736099	-0.391068184795	-0.0679173645007	549.433208815	919.423889534	1777.88482086	309.027722506	-1.29045716919	-0.0150053159208
702.779797376	805.500408013	1884.28020539	376.0	9.31856727907	0.272663314944	0.0473538233664	818.839967889	892.748765503	2059.86812405	348.279390663	4.02751273815	0.0468315434669
702.779797376	805.500408013	1884.28020539	376.0	-4.32015102762	-0.392366693484	-0.0681428783404	555.89353455	813.573480666	1802.87645473	433.409439517	-2.12364986947	-0.0246936031333
702.779797376	805.500408013	1884.28020539	376.0	-7.54621426622	-0.290489987523	-0.0504498067946	599.483824933	733.680249705	1742.08838371	408.924309077	-2.87186604241	-0.0333937911908
702.779797376	805.500408013	1884.28020539	376.0	-14.529288974	-0.420344050217	-0.0730017454353	552.359884836	706.399950993	1610.50768927	351.747853439	-4.25149997382	-0.0494360462072
702.779797376	805.500408013	1884.28020539	376.0	7.36655907032	0.10578634957	0.0183720648784	735.152304912	948.186145041	2023.08681977	339.748369816	3.75296258503	0.043639099826
702.779797376	805.500408013	1884.28020539	376.0	11.3851912603	0.381314180378	0.0662233727645	862.74346724	923.456316204	2098.80911065	312.609327208	5.79515258222	0.0673854951421
702.779797376	805.500408013	1884.28020539	376.0	-6.67210822529	-0.0367162945811	-0.00637657078519	705.999215479	755.123343665	1758.55899082	297.436431674	-2.10059496504	-0.0244255228493
702.779797376	805.500408013	1884.28020539	376.0	1.36568501132	0.171038967955	0.02970457936	823.810550939	644.917284125	1910.01353773	441.285702661	-1.37526959286	-0.0159915068937
702.779797376	805.500408013	1884.28020539	376.0	1.51822475631	0.09222432905	0.0160167296023	759.582450594	795.729328243	1912.88781395	357.576035109	-0.0788105333666	-0.000916401550774
702.779797376	805.500408013	1884.28020539	376.0	-5.41453293163	-0.0379641053421	-0.00659327984406	706.149693561	751.780551726	1782.25523314	324.324987857	-1.94041800655	-0.0225630000762
702.779797376	805.500408013	1884.28020539	376.0	-3.31983767711	-0.0537395190956	-0.00933301825211	704.473332157	696.916245362	1821.72516119	420.335583669	-2.10114217315	-0.0244318857343
702.779797376	805.500408013	1884.28020539	376.0	-0.73313532713	-0.382681599508	-0.0664608543779	556.305585551	886.712477616	1870.46588154	427.447818374	-1.20377680222	-0.013997404677
702.779797376	805.500408013	1884.28020539	376.0	13.9858865188	0.398784557998	0.0692574779433	875.425202074	906.76796237	2147.81349661	365.620332167	5.86964231424	0.0682516548168
702.779797376	805.500408013	1884.28020539	376.0	2.34024828272	0.0874555014746	0.0151885205756	740.448993781	872.174792709	1928.37704054	315.753254047	1.43033728283	0.0166318288702
702.779797376	805.500408013	1884.28020539	376.0	-8.49045629322	-0.306210951908	-0.0531800889037	589.659653324	778.890307264	1724.29621811	355.74625752	-2.62998570413	-0.0305812291178
702.779797376	805.500408013	1884.28020539	376.0	7.46468272587	0.0472910388869	0.00821310157813	714.250188101	929.965000634	2024.93574439	380.720555653	2.93417978794	0.0341183696272
702.779797376	805.500408013	1884.28020539	376.0	16.1929928679	0.257073794983	0.0446463693962	801.803603473	952.191596899	2189.40156466	435.406364288	5.87735805418	0.068341372723
702.779797376	805.500408013	1884.28020539	376.0	-2.25479778218	-0.208940737718	-0.0362870332959	614.205911926	919.469307127	1841.79349711	308.118278055	0.00709397357647	8.24880648427e-05
702.779797376	805.500408013	1884.28020539	376.0	2.19224530504	-0.299721755016	-0.0520531009059	572.22285053	1004.15509126	1925.58824973	349.210307934	1.84349689344	0.0214360103888
702.779797376	805.500408013	1884.28020539	376.0	-0.536735291585	-0.217344519467	-0.0377465299526	611.663832034	919.307313063	1874.16660853	343.195463437	0.165162084562	0.00192048935537
702.779797376	805.500408013	1884.28020539	376.0	9.45531250159	0.335159650222	0.0582076502644	856.670283092	851.917508692	2062.44478721	353.856995431	3.69027669053	0.0429101940759
702.779797376	805.500408013	1884.28020539	376.0	-17.8027742807	-0.360562416294	-0.0626193845596	575.814271822	681.216208497	1548.82605361	291.795573289	-4.77001877101	-0.0554653345466
702.779797376	805.500408013	1884.28020539	376.0	0.306921854473	-0.446109149959	-0.0774764067313	532.481452262	913.562360261	1890.06347314	444.019660615	-0.975717834129	-0.0113455562108
702.779797376	805.500408013	1884.28020539	376.0	-13.3221787735	-0.195915999841	-0.0340250086559	643.744900412	662.990510352	1633.25302783	326.517617068	-3.88177079449	-0.0451368697034
702.779797376	805.500408013	1884.28020539	376.0	10.7300879214	0.282062055636	0.0489861159493	856.703944952	760.235696983	2086.46512811	469.525486176	1.521037001	0.0176864767559
702.779797376	805.500408013	1884.28020539	376.0	-2.7075892802	-0.433381504559	-0.0752659785619	527.886258057	997.050224592	1833.26163654	308.32515389	0.417777334415	0.00485787598157
702.779797376	805.500408013	1884.28020539	376.0	-4.68593083973	-0.424284064642	-0.0736860133105	539.182462213	912.737343926	1795.98413814	344.064331998	-1.40411758507	-0.0163269486636
702.779797376	805.500408013	1884.28020539	376.0	5.71224042705	0.123006382777	0.0213626923891	781.194184457	767.157802768	1991.91482104	443.562833815	0.0308462351375	0.000358677152762
702.779797376	805.500408013	1884.28020539	376.0	1.78998845455	0.0639806099284	0.0111116029747	743.986295576	810.934708982	1918.00860352	363.087598959	0.0378324781665	0.00043991253682
702.779797376	805.500408013	1884.28020539	376.0	18.3367015187	0.294108275362	0.0510781999587	820.12163411	945.126631673	2229.79504243	464.546776644	6.20215876898	0.0721181252207
702.779797376	805.500408013	1884.28020539	376.0	4.70527976632	0.0202905718356	0.00352389229516	720.083109024	839.478801687	1972.94086063	413.378949923	0.569588363503	0.00662312050585
702.779797376	805.500408013	1884.28020539	376.0	2.94262761105	0.27372713841	0.0475385790917	873.444977663	682.847127859	1939.72755498	383.43544946	-0.527282904489	-0.00613119656382
702.779797376	805.500408013	1884.28020539	376.0	3.95526806108	0.0980683819662	0.0170316745339	748.806803216	856.983829098	1958.80853853	353.017906221	1.38649613928	0.0161220481312
702.779797376	805.500408013	1884.28020539	376.0	1.32945541183	0.266718326903	0.0463213488891	861.6801638	708.741612028	1909.33087055	338.909094725	-0.376365048836	-0.00437633777716
702.779797376	805.500408013	1884.28020539	376.0	-4.4041432817	-0.443828422647	-0.0770803095949	528.972534076	950.376542177	1801.29380531	321.944729061	-0.795288632334	-0.00924754223644
702.779797376	805.500408013	1884.28020539	376.0	-4.59535206685	0.194956862668	0.0338584339472	832.495977618	663.602474075	1797.69089603	301.592444332	-1.87958353824	-0.0218556225377
702.779797376	805.500408013	1884.28020539	376.0	15.4489450019	0.255572577193	0.0443856507803	798.10124691	968.622568356	2175.381618	408.657802736	6.1861364581	0.0719318192802
702.779797376	805.500408013	1884.28020539	376.0	3.84999265833	0.195538007181	0.0339593621363	814.105190393	764.418235549	1956.82485496	378.301429017	0.319720672982	0.00371768224398
702.779797376	805.500408013	1884.28020539	376.0	2.12936279028	0.0734554530642	0.0127571123765	743.436320081	831.528007271	1924.40336695	349.439039596	0.51876125159	0.00603210757663
702.779797376	805.500408013	1884.28020539	376.0	-9.49422582606	-0.105710021421	-0.0183588088609	691.381874039	607.567727075	1705.38238749	406.43278638	-3.68166245233	-0.0428100285154
702.779797376	805.500408013	1884.28020539	376.0	-11.2653776536	-0.358610913999	-0.0622804643971	583.12052961	641.825619363	1672.0089242	447.062775227	-4.48599914031	-0.0521627807013
702.779797376	805.500408013	1884.28020539	376.0	-8.86412392777	-0.331227203992	-0.0575246967684	587.426799661	693.791159901	1717.25527284	436.037313275	-3.53468228107	-0.0411009567566
702.779797376	805.500408013	1884.28020539	376.0	-12.560701519	-0.432498328174	-0.0751125960705	552.654183386	667.86989148	1647.60139301	427.077318144	-4.55194707602	-0.052929617163
702.779797376	805.500408013	1884.28020539	376.0	-4.52201427161	-0.279743933405	-0.0485835243844	599.312270467	799.15098728	1799.07278558	400.609527837	-2.00225683333	-0.0232820562016
702.779797376	805.500408013	1884.28020539	376.0	-3.37861482837	0.119232736718	0.0207073179434	793.607997997	657.542218226	1820.61763496	369.467418738	-1.90072124254	-0.022101409797
702.779797376	805.500408013	1884.28020539	376.0	-10.5287369104	-0.048119229262	-0.00835693457137	710.596685541	650.184092724	1685.88929991	325.108521643	-3.22776891057	-0.0375321966345
702.779797376	805.500408013	1884.28020539	376.0	8.14287709184	-0.0913021145789	-0.0158565673114	661.640423687	914.174289336	2037.71482658	461.900113557	1.65571028446	0.0192524451681
702.779797376	805.500408013	1884.28020539	376.0	-2.96076571793	-0.317194017226	-0.0550875333842	582.293555923	847.9761455	1828.49108304	398.221381615	-1.57582370379	-0.0183235314394
702.779797376	805.500408013	1884.28020539	376.0	1.42593574623	-0.179982496936	-0.0312578146815	634.774214447	862.078001772	1911.1488304	414.296614178	-0.52775557238	-0.0061366927021
702.779797376	805.500408013	1884.28020539	376.0	-0.0922388995417	0.248019366143	0.0430738739394	863.076468523	667.803624123	1882.54216606	351.662073418	-1.16703051758	-0.0135701222975
702.779797376	805.500408013	1884.28020539	376.0	-5.92691635726	-0.142869555125	-0.0248123576112	658.128885344	762.254495096	1772.60049368	352.217113239	-2.1233676006	-0.0246903209372
702.779797376	805.500408013	1884.28020539	376.0	-2.24747364536	-0.195885092226	-0.0340196408867	617.115772707	931.726899907	1841.93150437	293.088831754	0.321009576496	0.00373266949414
702.779797376	805.500408013	1884.28020539	376.0	-0.306499521446	-0.0713302649055	-0.0123880279447	691.630523116	755.672714758	1878.50489558	431.201657703	-1.43561941852	-0.0166932490526
702.779797376	805.500408013	1884.28020539	376.0	-2.11214475183	-0.0333216918667	-0.00578702533288	717.069532624	670.411942024	1844.48147992	457.000005273	-2.15387885042	-0.0250451029119
702.779797376	805.500408013	1884.28020539	376.0	-6.64583595116	0.136240460076	0.0236610733025	802.741401938	644.426075799	1759.05403408	311.886556342	-2.33835157	-0.0271901345349
702.779797376	805.500408013	1884.28020539	376.0	9.1639352687	0.187134791683	0.0324999638213	782.487641232	885.509271034	2056.95442369	388.957511425	3.177889713	0.0369522059651
702.779797376	805.500408013	1884.28020539	376.0	-6.6870681201	-0.0911550305819	-0.0158310230257	685.294718353	710.643969797	1758.27710448	362.338416331	-2.44032053248	-0.0283758201451
702.779797376	805.500408013	1884.28020539	376.0	-0.11972722089	-0.283465227786	-0.0492298068402	596.600082417	830.904880282	1882.02420907	454.519246366	-1.37476135459	-0.0159855971464
702.779797376	805.500408013	1884.28020539	376.0	13.1714357695	0.384343214846	0.0667494294627	873.519144693	883.245785939	2132.46696236	375.702031726	5.15068651713	0.0598917036876
702.779797376	805.500408013	1884.28020539	376.0	4.58942415049	0.0947994078129	0.0164639471714	771.967040256	750.147870064	1970.7578162	448.642905877	-0.509826362446	-0.00592821351681
702.779797376	805.500408013	1884.28020539	376.0	-2.04581450574	-0.403217445473	-0.070027343778	546.954557731	910.818501172	1845.73132762	387.958268715	-1.0697488231	-0.0124389398035
702.779797376	805.500408013	1884.28020539	376.0	2.23130321951	0.119922438125	0.0208270993617	768.876879549	807.962166575	1926.32421028	349.485164153	0.403271267247	0.00468920078194
702.779797376	805.500408013	1884.28020539	376.0	9.47026786241	0.164648051936	0.0285946599403	787.971495446	817.969220002	2062.72658812	456.78587267	1.60583236609	0.0186724693731
702.779797376	805.500408013	1884.28020539	376.0	2.85448180654	-0.114325287359	-0.0198550342756	658.655104089	873.811475202	1938.06664104	405.600061745	0.202895979918	0.00235925558044
702.779797376	805.500408013	1884.28020539	376.0	-0.340450562038	0.0669560022922	0.0116283435728	768.900405136	646.851742584	1877.86516284	462.113015119	-1.85694474632	-0.0215923807712
702.779797376	805.500408013	1884.28020539	376.0	-9.04981771501	-0.0183387641272	-0.00318491909121	721.123215913	680.362701085	1713.75628156	312.270364563	-2.76975586728	-0.032206463573
702.779797376	805.500408013	1884.28020539	376.0	5.45411739602	-0.0483098556894	-0.00839004093252	693.505663956	830.276564682	1987.05105986	463.268831223	0.00517502356942	6.01746926677e-05
702.779797376	805.500408013	1884.28020539	376.0	-6.73336070333	0.00864831711241	0.00150196545891	735.552908972	673.399751612	1757.4048225	348.452161915	-2.45716535631	-0.0285716901896
702.779797376	805.500408013	1884.28020539	376.0	-4.0822132453	-0.0929097569776	-0.0161357688395	681.295972551	753.313303194	1807.35986927	372.750593521	-1.87124906019	-0.0217587100022
702.779797376	805.500408013	1884.28020539	376.0	-5.5434161541	-0.135952867629	-0.0236111267156	652.877891278	843.514443477	1779.82671209	283.434377339	-1.42231251946	-0.0165385176682
702.779797376	805.500408013	1884.28020539	376.0	6.35876602001	0.238100295389	0.0413512148991	813.468413259	843.93241434	2004.09717481	346.696347211	2.41815952871	0.0281181340548
702.779797376	805.500408013	1884.28020539	376.0	-6.65366172425	-0.0783138587461	-0.0136008785596	704.021682702	608.370296553	1758.90657459	446.514595331	-3.30448207267	-0.0384242101473
702.779797376	805.500408013	1884.28020539	376.0	-3.00166614409	-0.19496328363	-0.0338595490847	637.352547783	751.357307557	1827.7204044	439.010549065	-2.03415147445	-0.0236529241216
702.779797376	805.500408013	1884.28020539	376.0	-13.2254482395	-0.112887670457	-0.0196053613159	678.948871761	662.886477533	1635.07570214	293.240352843	-3.66581149438	-0.0426257150509
702.779797376	805.500408013	1884.28020539	376.0	-16.9571807737	-0.454199162707	-0.0788814106821	543.302650054	675.519140233	1564.75940468	345.937614392	-4.98615599201	-0.0579785580466
702.779797376	805.500408013	1884.28020539	376.0	6.87885917557	0.160269657505	0.0278342579898	802.480159792	750.484563057	2013.89718719	460.932464342	0.100770775564	0.00117175320424
702.779797376	805.500408013	1884.28020539	376.0	-2.25490683734	0.195071929921	0.0338784178398	832.714347066	671.806686602	1841.7914422	337.270408535	-1.52992428787	-0.0177898173009
702.779797376	805.500408013	1884.28020539	376.0	-2.75419859607	-0.274631306713	-0.0476956072791	585.507607966	955.876473253	1832.38338643	290.999305207	0.3296426394	0.00383305394651
702.779797376	805.500408013	1884.28020539	376.0	-11.6284603025	-0.0823395476771	-0.0143000256473	695.276817243	646.339405547	1665.16742972	323.551206926	-3.48831568258	-0.0405618102625
702.779797376	805.500408013	1884.28020539	376.0	11.4534051473	0.0865975869619	0.0150395253494	733.07021844	920.02224039	2100.09445142	447.001992593	3.35783583617	0.0390446027462
702.779797376	805.500408013	1884.28020539	376.0	4.29247231479	0.248607276917	0.0431759772347	849.390923247	726.067942542	1965.16241154	389.703545749	0.0920183445508	0.00106998075059
702.779797376	805.500408013	1884.28020539	376.0	7.81414414461	0.24338317536	0.0422687001321	804.470765653	896.307024752	2031.52057673	330.742786322	3.7059783936	0.0430927720186
702.779797376	805.500408013	1884.28020539	376.0	2.33077682486	0.213104504222	0.037010160511	844.72012198	666.67503164	1928.19857173	416.803418112	-1.02154210976	-0.0118783966251
702.779797376	805.500408013	1884.28020539	376.0	2.03373573453	-0.101670233551	-0.0176572131905	645.640833893	984.282374836	1922.60148526	292.678276536	2.53281206657	0.0294513030997
702.779797376	805.500408013	1884.28020539	376.0	-10.8150916537	-0.332695386073	-0.057779678026	592.967347936	641.668771719	1680.49357416	445.857454508	-4.34111513416	-0.0504780829554
702.779797376	805.500408013	1884.28020539	376.0	-11.3533495923	-0.248586985951	-0.0431724532739	614.021078355	747.015462559	1670.35128637	309.31474546	-3.10416127152	-0.036094898506
702.779797376	805.500408013	1884.28020539	376.0	-1.66640853859	-0.365296202417	-0.0634415078877	551.723039152	982.897328573	1852.88039916	318.26003143	0.576654794783	0.00670528831143
702.779797376	805.500408013	1884.28020539	376.0	13.998378956	0.253300305088	0.0439910220716	796.906209005	967.915922984	2148.04888913	383.226757142	6.01831350357	0.0699803895764
702.779797376	805.500408013	1884.28020539	376.0	16.5367055018	0.231775191163	0.0402527251065	791.807394959	945.336430034	2195.87807378	458.734248789	5.5287874335	0.064288225971
702.779797376	805.500408013	1884.28020539	376.0	-2.9024639347	-0.29942168639	-0.0520009875634	580.080580612	931.301354629	1829.589652	318.207716758	-0.307617387993	-0.00357694637201
702.779797376	805.500408013	1884.28020539	376.0	-5.88633822475	-0.387047547613	-0.0672190947573	549.885259121	926.677770106	1773.3650994	296.802070171	-1.18212253981	-0.0137456109281
702.779797376	805.500408013	1884.28020539	376.0	-11.730863578	-0.390957992901	-0.0678982273187	554.403139477	825.589904387	1663.23786507	283.244821204	-2.90672823492	-0.0337991655224
702.779797376	805.500408013	1884.28020539	376.0	-3.8637253052	-0.137894569778	-0.0239483448729	664.630179352	716.697360179	1811.47679427	430.149254742	-2.23893053508	-0.0260340759894
702.779797376	805.500408013	1884.28020539	376.0	-2.15642917725	-0.45686527341	-0.0793444378969	530.48096825	871.964323575	1843.64703726	441.201745434	-1.5959144996	-0.0185571453442
702.779797376	805.500408013	1884.28020539	376.0	5.35210203326	0.204655842111	0.0355428694183	838.911435644	682.156070061	1985.12880457	464.061298868	-0.682981739763	-0.00794164813678
702.779797376	805.500408013	1884.28020539	376.0	3.58801737512	-0.314109175418	-0.0545517845463	573.080401553	956.259226042	1951.88850655	422.548878959	0.809600031261	0.00941395385187
702.779797376	805.500408013	1884.28020539	376.0	13.4808853039	0.123685516027	0.0214806384208	735.53711207	1000.62069241	2138.29785868	402.140054204	5.7048245139	0.0663351687663
702.779797376	805.500408013	1884.28020539	376.0	-4.30448005123	-0.0635986331027	-0.0110452645194	684.870449778	828.555080038	1803.17173984	289.746210023	-1.14114007125	-0.013269070596
702.779797376	805.500408013	1884.28020539	376.0	2.24831302706	0.106235711202	0.0184501061484	783.354621511	703.637307364	1926.64472271	439.652793838	-1.09450704099	-0.012726826058
702.779797376	805.500408013	1884.28020539	376.0	-7.50324890647	-0.462972715567	-0.0804051260102	528.609224908	851.242539575	1742.89797148	363.046207	-2.2854271134	-0.0265747338768
702.779797376	805.500408013	1884.28020539	376.0	3.20063768939	0.288830866301	0.0501616648665	863.000519575	741.202940266	1944.58918782	340.385727976	0.520489657917	0.00605220532462
702.779797376	805.500408013	1884.28020539	376.0	1.57671316544	-0.000209000710852	-3.62974489149e-05	726.644320958	740.035795818	1913.98989946	447.309782685	-1.19705437745	-0.0139192369471
702.779797376	805.500408013	1884.28020539	376.0	-1.67506085784	0.0118398733976	0.00205624755082	721.067100286	808.955860533	1852.71736522	322.694404397	-0.711117738837	-0.00826881091671
702.779797376	805.500408013	1884.28020539	376.0	1.5256788507	0.236259829699	0.0410315786209	845.366759082	716.176913178	1913.02826997	351.48459771	-0.439577885861	-0.00511137076582
702.779797376	805.500408013	1884.28020539	376.0	-7.75210816323	0.0357961282965	0.00621676420571	752.535990208	639.76069592	1738.20876577	345.912079641	-2.7350182333	-0.0318025375965
702.779797376	805.500408013	1884.28020539	376.0	-8.36023133431	0.0537277598955	0.0093309760152	756.98817626	671.116244678	1726.75002123	298.645600294	-2.59438395129	-0.0301672552475
702.779797376	805.500408013	1884.28020539	376.0	-10.0408898489	-0.400925018729	-0.0696292147845	555.008258067	766.321928448	1695.08170552	373.751519005	-3.11432875538	-0.0362131250626
702.779797376	805.500408013	1884.28020539	376.0	8.58120446623	0.0975595415805	0.0169433035048	743.971219264	884.797846578	2045.97414253	417.205076687	2.41584869218	0.0280912638626
702.779797376	805.500408013	1884.28020539	376.0	-14.6230565973	-0.324673409361	-0.0563864899897	591.190796803	672.860309251	1608.7408445	344.689738449	-4.32794386411	-0.0503249286524
702.779797376	805.500408013	1884.28020539	376.0	7.16398863845	0.134601963697	0.0233765133201	743.362002096	969.817446583	2019.26982522	306.090376541	4.41133640744	0.0512946093888
702.779797376	805.500408013	1884.28020539	376.0	-8.50641587232	-0.100672131068	-0.0174838713214	679.156659849	724.479241105	1723.99549492	320.359593964	-2.59422995349	-0.0301654645755
702.779797376	805.500408013	1884.28020539	376.0	-4.03010048305	-0.109692530837	-0.0190504569012	677.908424782	707.493948083	1808.34181973	422.939446864	-2.24707306216	-0.0261287565368
702.779797376	805.500408013	1884.28020539	376.0	12.4288830273	0.33289540474	0.0578144155505	864.033429387	821.721512218	2118.47518802	432.720246417	3.32370311446	0.0386477106332
702.779797376	805.500408013	1884.28020539	376.0	8.86130481086	0.0589686437077	0.0102411677158	725.663412939	895.722582774	2051.25201788	429.866022165	2.38765587671	0.0277634404268
702.779797376	805.500408013	1884.28020539	376.0	8.32065607003	0.291629924906	0.0506477813314	827.568534292	889.992377495	2041.06468067	323.503768888	4.00577734673	0.0465788063574
702.779797376	805.500408013	1884.28020539	376.0	-11.8964689118	-0.271292035091	-0.0471156712559	615.73726236	647.730539536	1660.11739654	396.649594648	-4.12237506965	-0.0479345938332
702.779797376	805.500408013	1884.28020539	376.0	-14.3786152811	-0.407300407562	-0.0707364375759	567.678004091	622.2595478	1613.34680384	423.409251947	-5.23702926775	-0.0608956891599
702.779797376	805.500408013	1884.28020539	376.0	-19.6523952979	-0.366719479441	-0.0636886904204	580.528067715	625.838096697	1513.97401091	307.607846494	-5.62095529096	-0.0653599452437
702.779797376	805.500408013	1884.28020539	376.0	-11.4443433317	-0.273543370914	-0.0475066639308	608.638915391	699.836616835	1668.63670935	360.161177127	-3.54333072883	-0.0412015201027
702.779797376	805.500408013	1884.28020539	376.0	-3.40177885865	0.18641765257	0.0323754172578	829.442231689	655.282056564	1820.18115972	335.456871472	-1.76587343468	-0.0205334120312
702.779797376	805.500408013	1884.28020539	376.0	1.02645508575	0.166832801939	0.0289740885618	816.732339301	688.08344716	1903.62149539	398.805708925	-1.14113851255	-0.0132690524716
702.779797376	805.500408013	1884.28020539	376.0	4.35040575532	0.0118890936724	0.00206479570553	702.932555314	908.409124718	1966.25403989	354.912359859	1.89679263515	0.0220557283157
702.779797376	805.500408013	1884.28020539	376.0	-8.8484710303	-0.0539662575619	-0.00937239624208	705.254460708	676.055769756	1717.55021729	336.239986821	-2.84727445958	-0.0331078425532
702.779797376	805.500408013	1884.28020539	376.0	13.4292009726	0.36425945325	0.0632614541942	857.789068917	912.830661856	2137.32398106	366.704250283	5.64903056975	0.0656864019739
702.779797376	805.500408013	1884.28020539	376.0	3.04317691892	-0.0538842213155	-0.00935814889119	668.54659787	955.102498133	1941.62218569	317.973089685	2.32084326447	0.0269865495868
702.779797376	805.500408013	1884.28020539	376.0	12.8464421558	0.299187951977	0.0519603945774	841.064063845	852.033125346	2126.34317203	433.245982835	3.70820500105	0.0431186628029
702.779797376	805.500408013	1884.28020539	376.0	-4.75937366349	0.113818290956	0.0197669834936	793.113679423	635.566431283	1794.60026955	365.920158841	-2.20607836863	-0.0256520740538
702.779797376	805.500408013	1884.28020539	376.0	5.64271141341	0.109830412046	0.0190744029257	733.322377036	964.873033015	1990.6046996	292.409289547	3.93666740685	0.0457752024052
702.779797376	805.500408013	1884.28020539	376.0	-11.307353765	-0.267413162553	-0.0464420219786	614.543811763	669.650748145	1671.21797664	387.023416733	-3.80890974274	-0.0442896481715
702.779797376	805.500408013	1884.28020539	376.0	-5.36000902325	0.189974196298	0.0329930872348	833.392456212	631.876394631	1783.28261636	318.013765514	-2.12382982183	-0.0246956956027
702.779797376	805.500408013	1884.28020539	376.0	18.9177639131	0.354003925114	0.0614803621248	852.346461671	921.74092308	2240.74388611	466.656501354	6.23731354219	0.0725269016533
702.779797376	805.500408013	1884.28020539	376.0	1.15441590122	0.0857083644561	0.0148850928197	762.851149378	769.202909359	1906.0326357	373.978576966	-0.598372730224	-0.00695782244446
702.779797376	805.500408013	1884.28020539	376.0	-8.8935664734	-0.319366280947	-0.0554647934954	580.801424798	838.848734836	1716.70049278	297.050333144	-2.35085550966	-0.0273355291821
702.779797376	805.500408013	1884.28020539	376.0	2.98354771037	0.107610452595	0.0186888594295	761.130521491	819.290517414	1940.49860431	360.077565409	0.612212506821	0.00711875007932
702.779797376	805.500408013	1884.28020539	376.0	7.52339857033	-0.223722251112	-0.0388541596235	599.999694551	1000.57402763	2026.04211542	425.468393241	2.72695350809	0.031708761722
702.779797376	805.500408013	1884.28020539	376.0	-4.25823667019	-0.0242752131512	-0.00421591058548	719.124737598	686.547275931	1804.04309471	398.371081185	-2.18423448098	-0.0253980753602
702.779797376	805.500408013	1884.28020539	376.0	-3.14024048609	-0.00606612108304	-0.00105351182408	716.944060843	789.284199397	1825.10927551	318.881015268	-1.28427724584	-0.0149334563469
702.779797376	805.500408013	1884.28020539	376.0	-2.65856368266	0.0740026889194	0.0128521516011	772.438345285	643.3790659	1834.18541617	418.368004984	-2.0590116671	-0.0239419961291
702.779797376	805.500408013	1884.28020539	376.0	11.1549547199	0.288290274373	0.0500677795021	811.458980864	968.873869317	2094.4708091	314.137958914	6.01534654488	0.0699458900568
702.779797376	805.500408013	1884.28020539	376.0	-8.16410590293	-0.333855987919	-0.0579812413892	581.8034477	744.308089761	1730.44557391	404.334036452	-2.95304770269	-0.0343377639848
702.779797376	805.500408013	1884.28020539	376.0	-0.445885800972	-0.272105450683	-0.0472569382916	601.657963511	819.653285005	1875.8784675	454.567218987	-1.46274495195	-0.017008662232
702.779797376	805.500408013	1884.28020539	376.0	4.69805293157	0.140940006406	0.0244772501573	751.282351624	934.716267267	1972.80468682	286.806067925	3.3806749476	0.0393101738093
702.779797376	805.500408013	1884.28020539	376.0	0.0635699102141	0.0832499323528	0.0144581334409	751.510831361	810.968702745	1885.47804062	322.998506518	-0.0365734331613	-0.00042527247862
702.779797376	805.500408013	1884.28020539	376.0	-19.3106653466	-0.321687081305	-0.0558678501745	598.704432962	617.518231704	1520.41316073	304.190496068	-5.51541944062	-0.0641327841932
702.779797376	805.500408013	1884.28020539	376.0	-5.75568846488	-0.0514472190082	-0.00893491125534	699.363534552	757.07219793	1775.82690696	319.391174479	-1.97991027418	-0.0230222124905
702.779797376	805.500408013	1884.28020539	376.0	7.456571702	0.0134011115184	0.00232738998235	704.606886948	906.623144111	2024.78290997	413.552878912	2.17076772937	0.0252414852253
702.779797376	805.500408013	1884.28020539	376.0	-11.1632905626	-0.355101193733	-0.061670926317	578.484479586	690.077970237	1673.93253105	405.370081225	-3.86966848467	-0.0449961451706
702.779797376	805.500408013	1884.28020539	376.0	1.75034336664	-0.115033378926	-0.019978009539	655.075756432	891.638442195	1917.26157897	370.547380346	0.448240721816	0.00521210141647
702.779797376	805.500408013	1884.28020539	376.0	-9.16806735599	0.0531776664466	0.00923544050826	764.351343989	612.628013417	1711.52812698	334.548769577	-3.04939133292	-0.0354580387548
702.779797376	805.500408013	1884.28020539	376.0	-9.69560810364	-0.221402319118	-0.0384512537544	628.063526911	718.379909915	1701.5877811	355.144344274	-3.04422618312	-0.0353979788735
702.779797376	805.500408013	1884.28020539	376.0	-4.62975422684	-0.205369845845	-0.0356668714562	627.306891154	831.348391935	1797.04266293	338.387379845	-1.67683017073	-0.0194980252411
702.779797376	805.500408013	1884.28020539	376.0	-9.36019622921	-0.444082819039	-0.0771244909758	539.385958952	771.987839854	1707.90788066	396.53408185	-3.09795845842	-0.0360227727723
702.779797376	805.500408013	1884.28020539	376.0	3.80517107484	-0.0395318353577	-0.00686554973215	699.501533122	816.479209749	1955.98029073	439.999547862	-0.320643111945	-0.00372840827843
702.779797376	805.500408013	1884.28020539	376.0	7.94944604163	0.16043951473	0.0278637573342	788.461446449	807.165505588	2034.07004359	438.443091553	1.23320942041	0.0143396444234
702.779797376	805.500408013	1884.28020539	376.0	5.3538825543	-0.0945662928165	-0.0164234617604	657.465179347	929.584576174	1985.16235458	398.112599059	1.73819433148	0.020211561994
702.779797376	805.500408013	1884.28020539	376.0	-7.87521876353	-0.284391757195	-0.0493907185125	598.416794919	776.489908916	1735.8890171	360.982313262	-2.53275921061	-0.0294506884955
702.779797376	805.500408013	1884.28020539	376.0	-9.38662636474	-0.213954359969	-0.03715775616	628.195342348	751.480481497	1707.40986284	327.734038999	-2.74983894527	-0.0319748714566
702.779797376	805.500408013	1884.28020539	376.0	17.5276166931	0.361883350802	0.062848793123	863.886389173	883.296986333	2214.54961721	467.366241708	5.32610682459	0.0619314747045
702.779797376	805.500408013	1884.28020539	376.0	7.3845921988	0.130751233879	0.0227077516288	754.021609912	903.460980029	2023.42661444	365.944024499	2.95810597548	0.0343965811103
702.779797376	805.500408013	1884.28020539	376.0	1.108638341	-0.174323776495	-0.0302750567028	641.706893309	823.912720131	1905.1700582	439.550444758	-1.06794713481	-0.0124179899397
702.779797376	805.500408013	1884.28020539	376.0	-5.21703626868	-0.0994532185935	-0.0172721810687	678.028289741	754.084309712	1785.97662367	353.864024218	-2.00717597738	-0.023339255551
702.779797376	805.500408013	1884.28020539	376.0	-0.236174272204	0.143520954579	0.0249254870753	782.777961222	788.800169412	1879.83002033	308.251889693	-0.0798938586464	-0.000928998356354
702.779797376	805.500408013	1884.28020539	376.0	-7.73755746001	-0.229489198669	-0.0398557135583	623.777040965	733.684652658	1738.48294179	381.021248166	-2.72428213108	-0.0316776991986
702.779797376	805.500408013	1884.28020539	376.0	-16.3541436338	-0.454915059559	-0.0790057415003	548.877506533	632.562399264	1576.12231414	394.68240834	-5.48204705222	-0.0637447331654
702.779797376	805.500408013	1884.28020539	376.0	-9.72595732095	-0.36045745517	-0.0626011558128	570.657152601	755.719338676	1701.01591681	374.639425529	-3.07673335988	-0.0357759693009
702.779797376	805.500408013	1884.28020539	376.0	-0.212554287456	-0.170767636596	-0.0296574568594	643.933020825	809.70753291	1880.27508702	426.63453329	-1.28214810944	-0.0149086989469
702.779797376	805.500408013	1884.28020539	376.0	3.32921335975	0.0603824375968	0.0104867032992	756.761730707	739.954311661	1947.01191372	450.295871353	-0.881276452264	-0.0102474006077
702.779797376	805.500408013	1884.28020539	376.0	-5.69321505718	0.030765749934	0.00534313128413	737.803517334	757.078111349	1777.00408102	282.122452333	-1.86465683853	-0.021682056262
702.779797376	805.500408013	1884.28020539	376.0	-6.86991401612	-0.159461111379	-0.0276938366411	651.749613832	750.149629308	1754.83177546	352.932532316	-2.3435168044	-0.0272501954
702.779797376	805.500408013	1884.28020539	376.0	-6.08270426034	-0.233256644406	-0.0405100111855	611.482611486	869.738866007	1769.66501306	288.443535566	-1.51121748309	-0.017572296315
702.779797376	805.500408013	1884.28020539	376.0	-13.5742790106	-0.0740590351582	-0.0128619373321	697.823949321	648.319354726	1628.50275297	282.359448921	-3.73394088053	-0.0434179172155
702.779797376	805.500408013	1884.28020539	376.0	9.69081302992	0.17441383858	0.0302906979124	755.154009726	1005.76222509	2066.88227705	305.966042234	5.80635541254	0.0675157606109
702.779797376	805.500408013	1884.28020539	376.0	2.32170716906	0.172119287225	0.0298921999349	814.7378756	718.90736266	1928.027674	394.382435742	-0.706821777894	-0.00821885788249
702.779797376	805.500408013	1884.28020539	376.0	8.26543751455	0.303776216406	0.0527572449471	874.829843488	731.361592653	2040.02420836	433.832772223	0.966433576807	0.0112375997303
702.779797376	805.500408013	1884.28020539	376.0	-0.312231192777	0.153628957954	0.0266809583109	809.591397863	685.068430844	1878.39689483	383.737066121	-1.32725963649	-0.0154332515871
702.779797376	805.500408013	1884.28020539	376.0	18.5855496858	0.351021509658	0.0609624018163	840.473007151	977.953210108	2234.48403918	416.057821921	7.49766060149	0.0871821000173
702.779797376	805.500408013	1884.28020539	376.0	-15.7327810226	-0.166756957848	-0.0289609166113	663.641484352	605.150326343	1587.83052682	319.038716127	-4.63582576655	-0.0539049507738
702.779797376	805.500408013	1884.28020539	376.0	-8.04325194169	-0.340624647299	-0.0591567640325	583.322857579	699.980482825	1732.72280118	449.419460778	-3.42722557289	-0.0398514601499
702.779797376	805.500408013	1884.28020539	376.0	0.816211001726	0.256516289693	0.0445495466643	869.662930779	658.103154903	1899.65990773	371.893822046	-1.1080828937	-0.0128846848105
702.779797376	805.500408013	1884.28020539	376.0	1.42941912591	-0.33553044696	-0.058272047058	560.880351762	995.751030026	1911.21446703	354.583085243	1.37055141018	0.0159366443045
702.779797376	805.500408013	1884.28020539	376.0	14.532121684	0.348159060309	0.0604652761913	844.578768751	943.12043306	2158.1060977	370.406895892	6.2967662487	0.0732182121942
702.779797376	805.500408013	1884.28020539	376.0	3.35741536249	0.145127143384	0.0252044361556	769.056751047	854.944775973	1947.54331848	323.541791457	1.60860469408	0.0187047057451
702.779797376	805.500408013	1884.28020539	376.0	11.1210879789	0.35275843841	0.0612640566881	854.651287824	898.765128449	2093.8326648	340.416248526	5.00318649702	0.0581765871747
702.779797376	805.500408013	1884.28020539	376.0	-3.41839571855	-0.378475174369	-0.0657303185774	560.001452138	833.724962557	1819.86805152	426.141636828	-1.84629058927	-0.021468495224
702.779797376	805.500408013	1884.28020539	376.0	-4.14247845081	0.203512436216	0.0353442925003	841.025187352	634.042319451	1806.22430393	331.156797125	-1.92769737175	-0.0224150857181
702.779797376	805.500408013	1884.28020539	376.0	-3.3640757065	-0.162698673846	-0.0282561086916	651.443042698	745.57186312	1820.89159276	423.876686939	-2.0252360898	-0.0235492568581
702.779797376	805.500408013	1884.28020539	376.0	-0.357116469271	-0.0341695065139	-0.0059342665012	710.331344262	737.74588232	1877.55113045	429.473903867	-1.47128389063	-0.0171079522167
702.779797376	805.500408013	1884.28020539	376.0	-11.9221015208	-0.0398390160651	-0.00691889823986	719.308712971	612.853272506	1659.63440637	327.472420891	-3.66743949677	-0.0426446453113
702.779797376	805.500408013	1884.28020539	376.0	-4.37925936133	-0.322647125611	-0.0560345824263	579.073261966	866.351956086	1801.7626881	356.337470049	-1.61724321048	-0.0188051536102
702.779797376	805.500408013	1884.28020539	376.0	0.717373992034	-0.0851925998582	-0.0147955192529	686.065851699	747.797836273	1897.79754152	463.933853547	-1.44669945585	-0.0168220866959
702.779797376	805.500408013	1884.28020539	376.0	11.7527364842	0.201153795443	0.0349346640228	787.52169424	893.624760585	2105.73469255	424.588237727	3.70142555416	0.0430398320252
702.779797376	805.500408013	1884.28020539	376.0	11.206575677	0.0479099370884	0.00832058650372	705.22132674	991.812486663	2095.44349257	398.40967917	4.71543051888	0.0548305874289
702.779797376	805.500408013	1884.28020539	376.0	-15.7726837484	-0.466013339479	-0.0809331954635	532.307601385	748.668327155	1587.07864766	306.102719119	-4.11764091786	-0.0478795455565
702.779797376	805.500408013	1884.28020539	376.0	-13.3343674665	-0.133795521265	-0.0232364573228	672.68959254	642.39419341	1633.0233587	317.939572753	-3.88439875941	-0.045167427435
702.779797376	805.500408013	1884.28020539	376.0	20.115120557	0.257292281909	0.0446843143295	794.197077472	1001.04721822	2263.30544034	468.061144647	7.3547898064	0.0855208117023
702.779797376	805.500408013	1884.28020539	376.0	1.12676255431	-0.43028657116	-0.0747284771031	535.986806665	933.790001684	1905.51156916	435.734760812	-0.487876437834	-0.00567298183528
702.779797376	805.500408013	1884.28020539	376.0	16.1178180922	0.256926745589	0.0446208311201	797.555145348	976.047528573	2187.98506124	414.382387321	6.43020667185	0.0747698450216
702.779797376	805.500408013	1884.28020539	376.0	-8.41299519396	-0.211744629397	-0.0367739891277	634.922973669	692.922903168	1725.75580227	397.909925431	-3.10384683371	-0.0360912422524
702.779797376	805.500408013	1884.28020539	376.0	-2.17389670241	0.125002947326	0.021709438577	802.970890014	611.062789688	1843.31790014	429.284220437	-2.0914749716	-0.024319476414
702.779797376	805.500408013	1884.28020539	376.0	6.34147104883	0.130916963288	0.0227365340896	739.839341466	979.706301605	2003.77128909	284.225646022	4.49286545789	0.0522426216033
702.779797376	805.500408013	1884.28020539	376.0	-9.22563892102	-0.27555986612	-0.0478568715039	609.615145002	687.615668162	1710.44331738	413.212504215	-3.44297456189	-0.040034587929
702.779797376	805.500408013	1884.28020539	376.0	2.8843927747	0.0890857031491	0.015471640005	775.399204011	695.196946412	1938.63024749	468.034097065	-1.15294692868	-0.0134063596358
702.779797376	805.500408013	1884.28020539	376.0	-4.11788578141	0.0662429017315	0.0115044983903	757.120326807	743.832044237	1806.68769873	305.735327685	-1.64418167136	-0.0191183915275
702.779797376	805.500408013	1884.28020539	376.0	6.07952551136	-0.329097240047	-0.0571547829189	567.479987742	962.171766191	1998.83550118	469.183747247	1.06013510831	0.0123271524222
702.779797376	805.500408013	1884.28020539	376.0	-5.29437736424	-0.123368216701	-0.0214255325983	664.685202156	790.173492472	1784.51930072	329.660606088	-1.85936897058	-0.0216205694254
702.779797376	805.500408013	1884.28020539	376.0	0.639839379689	-0.0542818847305	-0.00942721165864	701.524305351	732.455915305	1896.33657217	462.356351511	-1.48361968943	-0.0172513917376
702.779797376	805.500408013	1884.28020539	376.0	-10.800694165	-0.468508405685	-0.0813665171387	532.509681495	747.39216391	1680.76486319	400.863017788	-3.55523008693	-0.0413398847317
702.779797376	805.500408013	1884.28020539	376.0	-6.87392091349	-0.129633885103	-0.0225137000874	670.223871633	691.566061828	1754.75627428	392.96634082	-2.71216680994	-0.0315368233714
702.779797376	805.500408013	1884.28020539	376.0	-4.18334483949	0.121225388843	0.0210533846548	787.985268382	715.443695247	1805.45426666	302.025303026	-1.71671826302	-0.0199618402677
702.779797376	805.500408013	1884.28020539	376.0	5.06278178093	0.22552799833	0.0391677662956	852.211333191	666.979798925	1979.67720033	460.486068213	-0.745438558186	-0.00866789021146
702.779797376	805.500408013	1884.28020539	376.0	-2.61539069842	0.0712249378313	0.0123697356428	771.860986989	637.062917848	1834.99891617	426.075011329	-2.11391731223	-0.0245804338631
702.779797376	805.500408013	1884.28020539	376.0	5.06226323063	-0.136878693825	-0.02377191626	646.608900552	895.625217749	1979.66742939	437.433311087	0.700507455329	0.00814543552709
702.779797376	805.500408013	1884.28020539	376.0	3.62190676675	-0.13965241923	-0.0242536330723	640.123729793	928.201551155	1952.52707765	384.201796704	1.25037234333	0.0145392132945
702.779797376	805.500408013	1884.28020539	376.0	1.45725402965	-0.0235411182837	-0.00408841929207	712.613595931	775.376541422	1911.73895461	423.748817259	-1.0168400797	-0.011823721857
702.779797376	805.500408013	1884.28020539	376.0	0.580928436204	0.0952897141642	0.0165490993686	782.18994867	657.653177711	1895.22652492	455.383398539	-1.5977719576	-0.0185787436931
702.779797376	805.500408013	1884.28020539	376.0	8.10066177637	-0.155753512807	-0.0270499327556	631.344376523	951.154494375	2036.91937175	454.420500848	2.05399401473	0.023883651334
702.779797376	805.500408013	1884.28020539	376.0	-10.8283394696	-0.370138843288	-0.0642825361736	574.985407207	672.153491666	1680.24394819	433.105049317	-4.10511425708	-0.0477338867103
702.779797376	805.500408013	1884.28020539	376.0	-6.69021277078	-0.122806874111	-0.0213280434371	677.992534741	651.738433737	1758.21785045	428.486881973	-3.03896211561	-0.0353367687862
702.779797376	805.500408013	1884.28020539	376.0	7.54787878646	0.208524203072	0.0362146931351	788.342272717	899.688500662	2026.50339129	338.47261791	3.48119679755	0.0404790325297
702.779797376	805.500408013	1884.28020539	376.0	8.45356175016	0.108374797808	0.0188216043432	754.91133245	854.460293351	2043.5689961	434.197370296	1.83930282708	0.0213872421753
702.779797376	805.500408013	1884.28020539	376.0	0.622251849785	-0.0493029451067	-0.00856251217552	700.774555409	771.175985872	1896.00517382	424.054632542	-1.18965001868	-0.0138331397521
702.779797376	805.500408013	1884.28020539	376.0	-15.5748827411	-0.203644272655	-0.0353671887208	648.652006205	604.13844824	1590.80577289	338.01531844	-4.75547720361	-0.0552962465536
702.779797376	805.500408013	1884.28020539	376.0	8.16705984628	0.0551094994353	0.00957094467442	708.710371477	983.644924584	2038.17049743	345.815201373	4.2762237282	0.0497235317233
702.779797376	805.500408013	1884.28020539	376.0	1.83219787507	-0.0469229199595	-0.00814916984362	679.6293705	903.308172421	1918.80394727	335.866404351	1.12279925435	0.0130558052831
702.779797376	805.500408013	1884.28020539	376.0	4.98775763407	-0.391818145986	-0.068047611321	544.903708773	974.045187646	1978.26353518	459.314638761	0.886165911084	0.01030425478
702.779797376	805.500408013	1884.28020539	376.0	2.17882796984	-0.129328716241	-0.0224607009798	645.350255184	917.840745289	1925.33542953	362.144429061	0.947249349223	0.0110145273165
702.779797376	805.500408013	1884.28020539	376.0	-0.217300080532	-0.35732632603	-0.0620573681886	557.232603433	960.482353294	1880.18566299	362.470706258	0.300758082432	0.00349718700503
702.779797376	805.500408013	1884.28020539	376.0	-5.44438871395	-0.443438458988	-0.0770125840549	530.399560559	935.64091733	1781.69266655	315.652188658	-1.19410062079	-0.0138848909394
702.779797376	805.500408013	1884.28020539	376.0	-1.60495573995	-0.150025091577	-0.0260550697425	651.20974431	825.769616338	1854.03834208	377.058981428	-1.23323218458	-0.014339909123
702.779797376	805.500408013	1884.28020539	376.0	-9.45271083321	-0.305939371261	-0.0531329231089	586.27921457	829.765879697	1706.16464629	290.119552019	-2.46265295403	-0.0286354994655
702.779797376	805.500408013	1884.28020539	376.0	10.1320884786	0.343080665162	0.0595833041267	840.457659482	943.823881253	2075.19714298	290.915602249	5.76659691215	0.0670534524668
702.779797376	805.500408013	1884.28020539	376.0	2.07206904053	0.0641984629101	0.01114943781	733.515875884	858.792162224	1923.32379216	331.015754053	0.97718173525	0.0113625783169
702.779797376	805.500408013	1884.28020539	376.0	10.3116234284	0.344667990946	0.0598589772397	848.620330481	907.944537932	2078.5800845	322.015216091	5.04029543323	0.058608086433
702.779797376	805.500408013	1884.28020539	376.0	6.38919789224	0.148044057171	0.0257110206967	793.547304117	763.467492257	2004.67059656	447.655800182	0.197156728526	0.00229252009914
702.779797376	805.500408013	1884.28020539	376.0	-10.6946092498	-0.46813525462	-0.0813017114658	529.626495784	790.387738165	1682.76380025	362.749566303	-3.12627757444	-0.0363520648191
702.779797376	805.500408013	1884.28020539	376.0	-3.49529427517	0.118602812218	0.0205979180649	790.674669872	679.974626762	1818.41906724	347.769770608	-1.78803119718	-0.0207910604323
702.779797376	805.500408013	1884.28020539	376.0	20.3276534398	0.395799506672	0.0687390598598	861.142600283	981.545227865	2267.31015538	424.622327228	8.13033440227	0.0945387721194
702.779797376	805.500408013	1884.28020539	376.0	-17.7850668295	-0.44889497431	-0.0779602247846	546.319815654	664.269427543	1549.15971161	338.570468408	-5.20251691405	-0.0604943827215
702.779797376	805.500408013	1884.28020539	376.0	-7.79728231756	-0.0566752080111	-0.0098428634962	701.056494462	705.822275194	1737.35755812	330.478788465	-2.52872561875	-0.0294037862646
702.779797376	805.500408013	1884.28020539	376.0	2.59878570689	-0.21206614011	-0.0368298263478	621.340045882	870.950698853	1933.24861004	440.957865309	-0.438097574493	-0.00509415784294
702.779797376	805.500408013	1884.28020539	376.0	-2.91497526284	-0.269164390744	-0.0467461602542	600.523584366	855.043808302	1829.35390352	373.786510851	-1.43084927087	-0.0166377822195
702.779797376	805.500408013	1884.28020539	376.0	-10.4507223335	-0.0255340464326	-0.00443453394105	720.46562319	654.218916662	1687.35931314	312.674773287	-3.13609179979	-0.0364661837185
702.779797376	805.500408013	1884.28020539	376.0	2.47442941039	0.0161738987441	0.00280894385969	732.647434156	763.760283448	1930.90538897	434.497671361	-0.898686776823	-0.0104498462421
702.779797376	805.500408013	1884.28020539	376.0	-5.99556735887	-0.0248032098264	-0.00430760851448	720.791106895	666.158274527	1771.30691644	384.357535023	-2.51750149547	-0.0292732732031
702.779797376	805.500408013	1884.28020539	376.0	-7.87635194522	-0.294930294458	-0.0512209611771	602.938266373	681.071238731	1735.86766478	451.858159675	-3.46486304056	-0.0402891051228
702.779797376	805.500408013	1884.28020539	376.0	11.1938370462	0.290861771811	0.0505143750974	818.9884688	934.967718511	2095.20346107	341.247273763	5.29339070413	0.0615510546992
702.779797376	805.500408013	1884.28020539	376.0	6.98320186332	0.295205498962	0.0512687563325	857.628117244	775.09061789	2015.8632958	383.144560668	1.58428198938	0.0184218835975
702.779797376	805.500408013	1884.28020539	376.0	19.1961894778	0.34692710624	0.0602513209864	845.186176503	941.867686501	2245.99020391	458.936340904	6.6630535202	0.0774773665139
702.779797376	805.500408013	1884.28020539	376.0	1.11903988983	-0.184577353264	-0.0320558098757	619.758049504	948.776669548	1905.36605252	336.831333471	1.1577080638	0.0134617216721
702.779797376	805.500408013	1884.28020539	376.0	-11.4797250136	-0.240626443907	-0.0417899346834	617.805969598	739.729929971	1667.97001932	310.434119755	-3.15484095651	-0.0366841971688
702.779797376	805.500408013	1884.28020539	376.0	-8.21834262469	-0.448916837999	-0.0779640218824	541.387112062	726.059470976	1729.4236021	461.977019063	-3.50815468499	-0.0407924963371
702.779797376	805.500408013	1884.28020539	376.0	11.797647128	0.189364069839	0.0328871257102	789.901428199	858.346920782	2106.58093492	458.332585943	2.83535266079	0.032969216986
702.779797376	805.500408013	1884.28020539	376.0	11.6922526998	0.161888271486	0.028115364968	765.842429874	916.411194231	2104.59500858	422.34138447	3.88923178482	0.0452236254049
702.779797376	805.500408013	1884.28020539	376.0	6.62992133283	0.0364902011753	0.00633730482378	721.35839791	868.008768733	2009.2065007	419.839334053	1.43399815455	0.016674397146
702.779797376	805.500408013	1884.28020539	376.0	-2.67343701456	-0.0280377005191	-0.00486934708564	716.141694181	701.347734624	1833.90516092	416.415732115	-1.93166889017	-0.0224612661648
702.779797376	805.500408013	1884.28020539	376.0	6.45834870627	-0.117892538618	-0.0204745638447	645.172132747	952.727591854	2005.97359166	408.073867055	2.20410418852	0.0256291184712
702.779797376	805.500408013	1884.28020539	376.0	7.13012472571	-0.0256292540645	-0.00445106878508	689.925449831	900.154121209	2018.63173422	428.552163175	1.72198915911	0.020023129757
702.779797376	805.500408013	1884.28020539	376.0	9.81421515345	0.29477856949	0.0511946108874	851.541271867	799.603922175	2069.20751884	418.062324798	2.32168067492	0.0269962869177
702.779797376	805.500408013	1884.28020539	376.0	-18.590118448	-0.354360397238	-0.0615422711423	588.182653337	609.165808925	1533.99028331	336.641821053	-5.63666877733	-0.0655426602015
702.779797376	805.500408013	1884.28020539	376.0	-8.15745648426	-0.312574087648	-0.0542851836832	586.577700644	789.12824349	1730.57086759	354.864923458	-2.53018103659	-0.0294207097278
702.779797376	805.500408013	1884.28020539	376.0	2.50455774499	0.0263148039313	0.00457012919959	727.464267755	814.185105269	1931.47309121	389.823718187	-0.072914296493	-0.000847840656895
702.779797376	805.500408013	1884.28020539	376.0	12.9995225138	0.356429357328	0.061901590366	875.020642926	822.316844973	2129.22763491	431.890147013	3.5906625159	0.0417518897198
702.779797376	805.500408013	1884.28020539	376.0	-2.58900840911	0.122066632885	0.021199484697	790.649817194	700.251418583	1835.49603242	344.594796643	-1.56965729459	-0.0182518290069
702.779797376	805.500408013	1884.28020539	376.0	-8.24626354805	-0.441035261389	-0.0765952173306	535.938096377	854.217964013	1728.89749367	338.741433278	-2.32085295398	-0.0269866622556
702.779797376	805.500408013	1884.28020539	376.0	1.3102440934	-0.0569090138675	-0.00988346888981	699.571988383	742.34591802	1908.96887548	467.05096908	-1.36116443324	-0.0158274934097
702.779797376	805.500408013	1884.28020539	376.0	14.5994080391	0.386064152525	0.0670483071422	862.854413919	939.941757374	2159.37396117	356.577789881	6.55607192959	0.0762333945301
702.779797376	805.500408013	1884.28020539	376.0	12.4644644371	0.184038420706	0.0319622126964	760.294758381	1004.4453064	2119.14564148	354.405576705	6.16309999705	0.0716639534541
702.779797376	805.500408013	1884.28020539	376.0	-7.08425049386	-0.214555230416	-0.0372621101799	621.823898707	842.965002622	1750.79307563	286.004174304	-1.93874964318	-0.0225436005021
702.779797376	805.500408013	1884.28020539	376.0	-1.58570383126	0.151152923594	0.0262509419232	815.51206624	620.724012346	1854.40110198	418.165023395	-1.87422649629	-0.0217933313522
702.779797376	805.500408013	1884.28020539	376.0	1.8537424981	0.206093174185	0.0357924929116	846.393926483	618.056812932	1919.20990834	454.759168924	-1.40720978159	-0.0163629044371
702.779797376	805.500408013	1884.28020539	376.0	5.86561702806	0.135481428726	0.0235292512549	784.959072448	774.803584668	1994.80486597	435.042208856	0.263808158958	0.00306753673207
702.779797376	805.500408013	1884.28020539	376.0	-7.82820698528	-0.195158841417	-0.033893511882	639.934710062	712.035755871	1736.77485073	384.804384796	-2.8236737259	-0.0328334154175
702.779797376	805.500408013	1884.28020539	376.0	-6.62138261116	0.0101333862575	0.00175987951676	737.98649834	659.466463155	1759.51480352	362.061842029	-2.53525971235	-0.0294797640971
702.779797376	805.500408013	1884.28020539	376.0	7.61425841995	0.0475608219606	0.00825995518593	727.566081979	861.085661163	2027.75416958	439.102426441	1.45348213926	0.0169009551077
702.779797376	805.500408013	1884.28020539	376.0	10.0583232996	0.140616751766	0.024421110067	750.359685671	949.157781176	2073.80720032	374.289733471	4.31508249019	0.0501753777929
702.779797376	805.500408013	1884.28020539	376.0	1.96382889352	0.00416875445865	0.00072399348014	727.365129089	757.831066396	1921.2842445	436.088049013	-1.02669549345	-0.0119383196913
702.779797376	805.500408013	1884.28020539	376.0	-13.8516730748	-0.424158874901	-0.0736642714311	547.70088214	744.066738218	1623.27587152	331.508251166	-3.81207611754	-0.044326466483
702.779797376	805.500408013	1884.28020539	376.0	7.26952254778	0.159014507603	0.0276162743319	752.529489407	976.389151846	2021.25837978	292.33973853	4.73885880019	0.0551030093046
702.779797376	805.500408013	1884.28020539	376.0	-4.71029211684	0.0274789232812	0.00477230345279	738.963229358	734.971226722	1795.52510342	321.590647335	-1.83081656945	-0.021288564761
702.779797376	805.500408013	1884.28020539	376.0	-1.8866779295	-0.00598478767384	-0.00103938653592	704.33246205	852.597519359	1848.72990662	291.799925215	-0.0835382202063	-0.000971374653562
702.779797376	805.500408013	1884.28020539	376.0	12.0993018162	0.249751777609	0.0433747442878	794.451391074	970.078550551	2112.2649545	347.735012877	5.84802649161	0.068000308042
702.779797376	805.500408013	1884.28020539	376.0	9.05799225498	0.238655005736	0.0414475522293	826.016302379	798.365137745	2054.95816046	430.576720331	1.76996500549	0.0205809884359
702.779797376	805.500408013	1884.28020539	376.0	1.00958398144	0.287613337684	0.0499502149503	876.561832759	691.627574953	1903.30359651	335.114188796	-0.530674941833	-0.00617063885852
702.779797376	805.500408013	1884.28020539	376.0	11.1892047001	0.0927451906126	0.0161071883662	742.167555604	885.686102115	2095.11617469	467.262516973	2.61267736111	0.0303799693152
702.779797376	805.500408013	1884.28020539	376.0	6.33499419494	-0.0234308319123	-0.00406926570204	680.871686975	958.095950657	2003.64924702	364.681609385	2.95452474353	0.0343549388782
702.779797376	805.500408013	1884.28020539	376.0	5.12475712701	0.0333892817848	0.0057987637695	704.838755387	947.964604627	1980.84498951	328.041629493	2.98583476579	0.0347190089046
702.779797376	805.500408013	1884.28020539	376.0	15.4349173601	0.108951663146	0.018921789362	731.554995344	988.054908223	2175.11729792	455.507394356	5.45060225074	0.0633790959388
702.779797376	805.500408013	1884.28020539	376.0	-1.56758190586	-0.25078672215	-0.0435544845692	594.86125796	951.16393742	1854.74256983	308.717374454	0.513395728204	0.00596971776981
702.779797376	805.500408013	1884.28020539	376.0	5.14237734751	0.0854560638587	0.0148412754183	732.901648059	910.589952423	1981.17700383	337.685403353	2.54114654273	0.0295482156131
702.779797376	805.500408013	1884.28020539	376.0	5.78349221956	0.185498162117	0.0322157280508	798.965703533	807.422288249	1993.25740446	386.869412681	1.23340441864	0.0143419118447
702.779797376	805.500408013	1884.28020539	376.0	-6.02869190686	-0.196875933884	-0.0341917217582	631.219226258	819.50276693	1770.68275714	319.960763956	-1.90844857132	-0.0221912624572
702.779797376	805.500408013	1884.28020539	376.0	-9.24464040308	-0.397421774492	-0.0690208014054	554.55016357	793.541462101	1710.08527621	361.993650544	-2.78956907255	-0.0324368496808
702.779797376	805.500408013	1884.28020539	376.0	-4.65240851922	-0.278818706203	-0.0484228388682	594.463594595	874.599346425	1796.61579259	327.552851567	-1.42511443953	-0.0165710981341
702.779797376	805.500408013	1884.28020539	376.0	-1.82006096931	-0.221300614489	-0.0384335905678	622.853515511	804.97827158	1849.98515682	422.153369728	-1.57499145405	-0.0183138541168
702.779797376	805.500408013	1884.28020539	376.0	8.24704163668	0.0164163095125	0.00285104368054	696.918105466	959.565310776	2039.67757848	383.194162237	3.45684772546	0.0401959037844
702.779797376	805.500408013	1884.28020539	376.0	3.89326553779	-0.282445820953	-0.0490527650144	580.653444459	985.104717797	1957.64023726	391.882075005	1.67662117936	0.0194955951088
702.779797376	805.500408013	1884.28020539	376.0	1.06950810069	0.151624930078	0.0263329159565	773.699658823	842.083840869	1904.43273483	288.649235133	1.10797874396	0.0128834737669
702.779797376	805.500408013	1884.28020539	376.0	-3.23062913949	0.0733433932341	0.0127376507874	767.366874934	682.524130763	1823.4061	373.515094307	-1.84527041518	-0.0214566327347
702.779797376	805.500408013	1884.28020539	376.0	4.51643255279	0.241759083617	0.041986641823	862.051077083	660.149365073	1969.38244997	447.182007815	-0.783981964522	-0.00911606935491
702.779797376	805.500408013	1884.28020539	376.0	0.104222260186	0.152258018572	0.0264428653303	811.222880786	664.161278025	1886.24404481	410.859885997	-1.416144151	-0.0164667924535
702.779797376	805.500408013	1884.28020539	376.0	4.41281725691	-0.0671693888842	-0.0116654027239	666.666544786	937.062650566	1967.43004746	363.700852109	1.99297153745	0.0231740876448
702.779797376	805.500408013	1884.28020539	376.0	-4.2394423	-0.251799622369	-0.0437303963822	614.425276902	744.034016635	1804.39723331	445.937939773	-2.36704930687	-0.0275238291496
702.779797376	805.500408013	1884.28020539	376.0	0.164770510494	-0.180115928863	-0.0312809879928	619.810146281	957.907722257	1887.3849435	309.667074964	1.26489572335	0.0147080898064
702.779797376	805.500408013	1884.28020539	376.0	17.715749546	0.368138079526	0.0639350607027	846.718510386	986.833447101	2218.09456732	384.542609833	7.7777775162	0.0904392734442
702.779797376	805.500408013	1884.28020539	376.0	-8.19690215221	-0.30462827949	-0.0529052239475	598.658404878	685.231299866	1729.82760068	445.937895936	-3.47972374517	-0.0404619040136
702.779797376	805.500408013	1884.28020539	376.0	6.69990360888	0.0451225138774	0.00783649077411	712.231208872	935.327419883	2010.52516287	362.966534116	2.9613249285	0.0344340107965
702.779797376	805.500408013	1884.28020539	376.0	1.33700436204	-0.122715880495	-0.0213122404472	637.922494198	981.693977182	1909.47311393	289.856642549	2.25953336681	0.0262736438001
702.779797376	805.500408013	1884.28020539	376.0	3.75909469121	0.15057509409	0.0261505894563	790.181646158	778.643471046	1955.11208256	386.286965353	0.244700396998	0.00284535345346
702.779797376	805.500408013	1884.28020539	376.0	13.2329952746	0.156668289657	0.0272088033443	752.717592958	979.618386742	2133.62691593	401.290936228	5.44301945906	0.0632909239425
702.779797376	805.500408013	1884.28020539	376.0	4.76254582944	-0.10862861564	-0.0188656852449	650.451018274	939.108239748	1974.01991373	384.460655703	1.80052467288	0.0209363334056
702.779797376	805.500408013	1884.28020539	376.0	-2.34104358131	-0.443686696638	-0.0770556958384	534.760409761	878.944088967	1840.16838459	426.463885859	-1.53269251713	-0.0178220060131
702.779797376	805.500408013	1884.28020539	376.0	0.19491676813	0.20099835194	0.0349076679298	837.691659342	664.227375998	1887.95298347	386.033948127	-1.27718641124	-0.0148510047818
702.779797376	805.500408013	1884.28020539	376.0	7.42420008215	0.377243107224	0.0655163437346	874.715055493	853.581896115	2024.17293795	295.875986338	3.8201285694	0.0444200996442
702.779797376	805.500408013	1884.28020539	376.0	10.7795151546	-0.0860246138441	-0.014940016298	652.317970204	992.362772036	2087.39647568	442.715733444	3.72332418663	0.0432944672864
702.779797376	805.500408013	1884.28020539	376.0	-2.3872613363	-0.435933012078	-0.0757091024797	538.786312975	848.009255293	1839.29751258	452.50194431	-1.76617295865	-0.020536894868
702.779797376	805.500408013	1884.28020539	376.0	-9.68767143598	0.0846281580167	0.0146974918403	778.960918715	616.591373805	1701.73733016	306.185037637	-3.01406321566	-0.0350472466937
702.779797376	805.500408013	1884.28020539	376.0	-5.10700167826	-0.334606426833	-0.0581115711764	570.21722509	908.225730091	1788.04998368	309.607028495	-1.17781490267	-0.013695522124
702.779797376	805.500408013	1884.28020539	376.0	4.1777293549	-0.162655818545	-0.0282486659508	642.590188498	857.625265986	1963.00033266	462.784878174	-0.278350097027	-0.0032366290352
702.779797376	805.500408013	1884.28020539	376.0	0.937593327068	-0.116594794687	-0.0202491828216	652.156534125	904.047844198	1901.94709086	345.742712534	0.604408864775	0.00702801005552
702.779797376	805.500408013	1884.28020539	376.0	23.058949515	0.415824598697	0.0722168459009	871.817018486	977.18561907	2318.77542667	469.772789114	8.42692004501	0.0979874423839
702.779797376	805.500408013	1884.28020539	376.0	-2.68011021731	-0.0292810598666	-0.00508528306124	709.034232564	775.587861761	1833.77941908	349.157324756	-1.46120103412	-0.016990709699
702.779797376	805.500408013	1884.28020539	376.0	-1.92229614899	-0.393026771513	-0.0682575150248	553.296624292	867.474660812	1848.05875956	427.287474461	-1.48366375311	-0.017251904106
702.779797376	805.500408013	1884.28020539	376.0	-0.472970891166	-0.314358131092	-0.0545950210301	583.261406923	856.807930381	1875.36810851	435.298771205	-1.27513076458	-0.0148271019137
702.779797376	805.500408013	1884.28020539	376.0	-6.47622784647	-0.0340059272277	-0.00590585745531	714.240237298	684.380235369	1762.24992602	363.629453355	-2.45949452973	-0.0285987736015
702.779797376	805.500408013	1884.28020539	376.0	8.6567445222	0.0639460092466	0.0111055938254	721.990118057	926.447906659	2047.39752885	398.959504136	3.09033500228	0.0359341279335
702.779797376	805.500408013	1884.28020539	376.0	-12.2316621651	-0.0604891972958	-0.010505244407	705.304889029	642.804005449	1653.80141642	305.692521943	-3.54097589124	-0.0411741382703
702.779797376	805.500408013	1884.28020539	376.0	-3.85200359299	-0.078356939587	-0.0136083604701	685.062238034	790.295829515	1811.69766418	336.339596627	-1.60909721598	-0.018710432744
702.779797376	805.500408013	1884.28020539	376.0	1.56546695369	-0.379182492668	-0.0658531595463	555.808811341	909.457182934	1913.77798932	448.511995044	-0.662430069823	-0.0077026752305
702.779797376	805.500408013	1884.28020539	376.0	13.5773511774	0.383960494875	0.0666829619443	849.599602144	1004.97062735	2140.11554604	285.545316551	7.85567894511	0.0913451040129
702.779797376	805.500408013	1884.28020539	376.0	4.48557526145	0.187584741443	0.0325781072321	798.01448073	813.072848505	1968.80101214	357.713682903	1.22507080603	0.0142450093724
702.779797376	805.500408013	1884.28020539	376.0	1.20869860529	-0.285776514595	-0.0496312112877	589.277145178	904.674515339	1907.05547395	413.103813435	-0.322806085243	-0.00375355913074
702.779797376	805.500408013	1884.28020539	376.0	-8.59220760712	-0.0923758097308	-0.0160430374663	691.578482799	647.723299974	1722.37893824	383.077155469	-3.15304114421	-0.0366632691187
702.779797376	805.500408013	1884.28020539	376.0	2.04154878996	-0.309028855456	-0.0536694781965	577.14144269	935.919426437	1922.74870512	409.687835994	0.25961467303	0.00301877526779
702.779797376	805.500408013	1884.28020539	376.0	0.724475032073	0.07889692583	0.0137021406443	766.631696396	728.906567276	1897.93134501	402.39308134	-1.14189386218	-0.0132778356067
702.779797376	805.500408013	1884.28020539	376.0	-11.9770070652	-0.192397231542	-0.033413899191	653.060639884	611.726576137	1658.59983206	393.81261604	-4.23035361667	-0.0491901583334
702.779797376	805.500408013	1884.28020539	376.0	3.41082124275	0.173279902534	0.0300937656363	785.243759948	837.719436868	1948.54963491	325.586438092	1.47602739492	0.0171631092432
702.779797376	805.500408013	1884.28020539	376.0	12.4385154039	0.194463749506	0.0337727942873	775.839827575	939.185841998	2118.65668899	403.631019416	4.7347205268	0.0550548898465
702.779797376	805.500408013	1884.28020539	376.0	13.5176978027	0.358625658428	0.0622830250829	840.497407418	989.902722463	2138.99150931	308.591379428	7.31865655567	0.0851006576241
702.779797376	805.500408013	1884.28020539	376.0	7.26404227684	-0.0751595599176	-0.0130530670229	658.526472058	973.999897028	2021.15511612	388.628747037	3.05643958929	0.0355399952243
702.779797376	805.500408013	1884.28020539	376.0	-2.12311771133	-0.311976597405	-0.0541814167081	586.400766748	810.477165699	1844.27471862	447.39678617	-1.77032487308	-0.0205851729428
702.779797376	805.500408013	1884.28020539	376.0	9.20118901407	0.0906381279796	0.01574125182	725.231526201	972.792538885	2057.65638864	359.632323555	4.39323838482	0.0510841672653
702.779797376	805.500408013	1884.28020539	376.0	-0.122244764556	-0.319173173902	-0.055431256322	580.384478168	875.028025436	1881.97677149	426.564267885	-1.08955198598	-0.0126692091393
702.779797376	805.500408013	1884.28020539	376.0	-10.3207836138	-0.0761064409389	-0.0132175131884	690.16779271	716.813208885	1689.80772271	282.826721118	-2.86020179016	-0.0332581603508
702.779797376	805.500408013	1884.28020539	376.0	-2.95056672531	-0.319376123018	-0.0554665027819	582.858235383	821.191315106	1828.68326064	424.633710148	-1.77381864462	-0.0206257981933
702.779797376	805.500408013	1884.28020539	376.0	-7.20271515586	-0.266795160738	-0.0463346927298	601.830711884	833.510605909	1748.56086946	313.219551664	-2.08136494969	-0.0242019180196
702.779797376	805.500408013	1884.28020539	376.0	0.969279281885	-0.255279893557	-0.0443348199994	589.621774829	984.579588698	1902.54414303	328.342779505	1.51554605759	0.0176226285766
702.779797376	805.500408013	1884.28020539	376.0	-7.95215303529	-0.142403910654	-0.0247314884777	656.698198686	775.792374653	1734.43935984	301.948786503	-2.3147568198	-0.0269157769744
702.779797376	805.500408013	1884.28020539	376.0	-7.14909572023	-0.253803982153	-0.0440784963795	613.868510293	735.939968124	1749.57120987	399.762731451	-2.71015872923	-0.0315134735957
702.779797376	805.500408013	1884.28020539	376.0	-13.3582526722	-0.170022102302	-0.0295279788645	659.406079565	628.244206045	1632.5732945	344.92300889	-4.12486862758	-0.0479635886928
702.779797376	805.500408013	1884.28020539	376.0	-6.2695872477	-0.401748084992	-0.0697721578658	555.310482955	765.311736149	1766.14361392	445.521394817	-2.76716568537	-0.0321763451787
702.779797376	805.500408013	1884.28020539	376.0	-6.38037241707	-0.286595242733	-0.0497734009609	593.681284654	844.195472529	1764.0561109	326.179353721	-1.94079275187	-0.0225673575799
702.779797376	805.500408013	1884.28020539	376.0	-0.0926378676138	-0.0581823403909	-0.0101046093072	675.702398739	896.868904872	1882.53464839	309.963344776	0.689717944777	0.00801997610206
702.779797376	805.500408013	1884.28020539	376.0	-1.26394597076	-0.208826084636	-0.0362671213332	628.559882597	797.287103289	1860.46392166	434.616935769	-1.5536101193	-0.0180652339453
702.779797376	805.500408013	1884.28020539	376.0	18.1616646549	0.304646413246	0.0529083732625	821.76346708	962.526285625	2226.49685745	442.207104744	6.69108920107	0.0778033628031
702.779797376	805.500408013	1884.28020539	376.0	-6.1362451037	-0.390317063063	-0.0677869161277	553.849390744	863.824813995	1768.65615355	350.981948806	-1.93731155672	-0.0225268785666
702.779797376	805.500408013	1884.28020539	376.0	-0.449373178959	-0.00802078120184	-0.00139298041018	725.18083757	710.326894557	1875.81275553	440.305023403	-1.60772306921	-0.0186944542931
702.779797376	805.500408013	1884.28020539	376.0	-2.77947927204	0.165306694134	0.0287090472619	822.858630001	619.587160261	1831.90702765	389.461237392	-1.95254231255	-0.0227039803784
702.779797376	805.500408013	1884.28020539	376.0	3.52030422658	0.231699983571	0.0402396636976	854.070362005	676.171319787	1950.6126011	420.370919308	-0.784623798751	-0.00912353254362
702.779797376	805.500408013	1884.28020539	376.0	21.7912791677	0.400452673088	0.0695471818492	860.106945121	1002.17986153	2294.88896525	432.6021586	8.78448101968	0.102145128136
702.779797376	805.500408013	1884.28020539	376.0	-7.53543647999	-0.238090757567	-0.0413495584521	614.522645363	811.202417396	1742.29146741	316.566404647	-2.2016129455	-0.0256001505291
702.779797376	805.500408013	1884.28020539	376.0	7.06148852204	0.159934483516	0.0277760478493	765.493925549	907.843233517	2017.33843582	344.001276749	3.23606790239	0.0376286965394
702.779797376	805.500408013	1884.28020539	376.0	9.13214463621	0.195387694974	0.0339332572028	772.816224861	953.051115963	2056.3553991	330.488058273	4.7198337712	0.0548817880372
702.779797376	805.500408013	1884.28020539	376.0	-6.59503559173	-0.269162992082	-0.0467459173467	600.467159787	843.737354582	1760.0112552	315.806740827	-1.95207313937	-0.0226985248764
702.779797376	805.500408013	1884.28020539	376.0	-0.931217028432	-0.155883364083	-0.0270724842104	637.041135316	901.858413179	1866.73346725	327.833918758	0.114988096674	0.00133707089156
702.779797376	805.500408013	1884.28020539	376.0	0.0847417881944	0.109925293823	0.0190908811781	782.407288737	726.656258711	1885.87697813	376.813430682	-1.1378781329	-0.0132311410802
702.779797376	805.500408013	1884.28020539	376.0	5.50247482065	0.270342536078	0.0469507704199	841.561587872	789.876161256	1987.96224924	356.524500113	1.51566803054	0.0176240468667
702.779797376	805.500408013	1884.28020539	376.0	-14.8004348637	-0.386633030492	-0.067147104983	560.162016447	752.525504311	1605.39854094	292.711020183	-3.79969747947	-0.0441825288311
702.779797376	805.500408013	1884.28020539	376.0	1.38107846168	-0.269264898181	-0.0467636155229	583.530526984	995.483952849	1910.30359346	331.28911363	1.7279293185	0.0200922013779
702.779797376	805.500408013	1884.28020539	376.0	-2.66638321152	-0.0934258628428	-0.0162254016747	682.95017666	734.252685181	1834.03807433	416.835212493	-1.8635425754	-0.021669099714
702.779797376	805.500408013	1884.28020539	376.0	12.3426349715	0.364004798397	0.0632172279258	865.333484006	876.189547829	2116.85003298	375.327001145	4.74117419372	0.0551299324851
702.779797376	805.500408013	1884.28020539	376.0	1.01790175569	0.223402334438	0.0387985992425	840.924584055	709.750617777	1903.46032668	352.78512485	-0.670803480084	-0.00780004046609
702.779797376	805.500408013	1884.28020539	376.0	-2.63904696875	-0.428830880556	-0.0744756652582	532.796751907	963.661644548	1834.55316575	338.094769291	-0.25447056383	-0.00295896004454
702.779797376	805.500408013	1884.28020539	376.0	12.1818033297	0.257703331209	0.0447557018426	825.939088357	835.461473796	2113.81951419	452.418952037	2.9459887357	0.0342556829732
702.779797376	805.500408013	1884.28020539	376.0	-9.24754004939	-0.426759664063	-0.0741159541618	546.752997176	754.801066079	1710.03063875	408.476575499	-3.21135665	-0.0373413563954
702.779797376	805.500408013	1884.28020539	376.0	-4.82529986309	0.0423842646219	0.0073609351549	754.863290635	653.78216971	1793.35803522	384.712574873	-2.29090399429	-0.0266384185383
702.779797376	805.500408013	1884.28020539	376.0	-6.04142547903	-0.0741362614478	-0.012875349331	700.037456719	650.123636809	1770.44282096	420.281727436	-2.81981676564	-0.0327885670423
702.779797376	805.500408013	1884.28020539	376.0	-1.37097559719	-0.0222907421102	-0.00387126469438	721.999511221	673.764978779	1858.44718359	462.68269359	-2.02635852703	-0.0235623084539
702.779797376	805.500408013	1884.28020539	376.0	-0.495018665464	0.0213498608815	0.00370786052127	735.164731545	757.956287342	1874.95266666	381.831647776	-1.21723689453	-0.0141539173782
702.779797376	805.500408013	1884.28020539	376.0	-1.91447185002	0.235574581329	0.0409125705678	858.692558736	642.255007461	1848.20619128	347.258625084	-1.54779171357	-0.0179975780648
702.779797376	805.500408013	1884.28020539	376.0	-7.6863704419	-0.0144342809193	-0.00250682197278	730.450748344	626.513767277	1739.44744864	382.482933019	-2.98262810411	-0.0346817221408
702.779797376	805.500408013	1884.28020539	376.0	1.13404411703	-0.030420089679	-0.00528309997899	679.417242054	940.136123265	1905.64877421	286.095408887	1.90177537234	0.0221136671203
702.779797376	805.500408013	1884.28020539	376.0	-4.2607665641	-0.254481063689	-0.0441960860871	611.955540915	761.790573361	1803.99542442	430.249310148	-2.21777655923	-0.025788099526
702.779797376	805.500408013	1884.28020539	376.0	-10.1197463136	0.0225790221351	0.00392133069384	750.39641926	605.087590037	1693.59582877	338.11181947	-3.31239291563	-0.0385161966934
702.779797376	805.500408013	1884.28020539	376.0	-0.994997096467	0.254024651338	0.0441168203088	851.842082753	717.100088212	1865.53167206	296.589501091	-0.632317505847	-0.00735252913776
702.779797376	805.500408013	1884.28020539	376.0	-6.84096406215	-0.155538953413	-0.0270126699224	656.670895074	714.339667183	1755.37727371	384.366711451	-2.59373002723	-0.0301596514794
702.779797376	805.500408013	1884.28020539	376.0	4.33810185446	0.100979832614	0.0175373102838	760.77389782	810.46546359	1966.02219992	394.782838512	0.536483663631	0.00623818213525
702.779797376	805.500408013	1884.28020539	376.0	-10.2290250307	-0.192437148046	-0.0334208315467	638.05215887	737.380894493	1691.53671153	316.103658168	-2.9120306288	-0.0338608212652
702.779797376	805.500408013	1884.28020539	376.0	-6.56699530128	-0.15671012291	-0.0272160685845	661.779046493	663.749190151	1760.53961284	435.011376193	-3.03193570854	-0.0352550663784
702.779797376	805.500408013	1884.28020539	376.0	-10.5191749888	-0.203062288698	-0.0352661147443	633.498548576	738.180256359	1686.0694733	314.390668369	-2.96550410489	-0.0344826058708
702.779797376	805.500408013	1884.28020539	376.0	-6.51054889232	0.000585709127161	0.000101720932122	736.24501806	638.096947812	1761.60322135	387.261255477	-2.7149312886	-0.031568968472
702.779797376	805.500408013	1884.28020539	376.0	-0.871065115669	-0.173028023919	-0.0300500215212	641.765557967	826.611311264	1867.86689784	399.490028607	-1.22446934522	-0.0142380156421
702.779797376	805.500408013	1884.28020539	376.0	-10.4095092193	-0.279313351541	-0.0485087446234	608.781059264	680.086889243	1688.13588369	399.267935184	-3.64890492575	-0.0424291270436
702.779797376	805.500408013	1884.28020539	376.0	4.04648006209	0.274168298399	0.0476151959706	828.278376518	844.359743473	1960.52722821	287.889108223	2.40948766839	0.0280172984697
702.779797376	805.500408013	1884.28020539	376.0	-13.9925171497	-0.0451630215252	-0.00784352579458	716.635593863	608.526326039	1620.6219745	295.4600546	-4.00052332445	-0.0465177130751
702.779797376	805.500408013	1884.28020539	376.0	-1.09680243962	-0.0491468875399	-0.00853540943728	704.017595584	728.214384288	1863.61337413	431.381394256	-1.64690614044	-0.0191500714005
702.779797376	805.500408013	1884.28020539	376.0	9.75460199426	-0.172558185196	-0.029968423966	618.928206687	999.134499029	2068.08423988	450.021534166	3.21050402205	0.0373314421168
702.779797376	805.500408013	1884.28020539	376.0	5.87755986566	0.179135979622	0.0311107988229	768.353923371	932.738954219	1995.0299025	293.937024908	3.76215184759	0.0437459517162
702.779797376	805.500408013	1884.28020539	376.0	12.2017971046	0.366628430881	0.0636728778883	869.020040304	865.36563974	2114.19625293	379.810572888	4.51825404182	0.0525378376956
702.779797376	805.500408013	1884.28020539	376.0	-11.9930436045	-0.245176193876	-0.0425800961924	627.373247537	638.739606981	1658.29765873	392.184804209	-4.13495127005	-0.0480808287215
702.779797376	805.500408013	1884.28020539	376.0	-13.1094400022	-0.0650227018727	-0.0112925845559	704.826956977	629.456451211	1637.26162239	302.978214201	-3.77121286975	-0.0438513124389
702.779797376	805.500408013	1884.28020539	376.0	1.15725880061	0.0176393896283	0.0030634577333	703.292116561	912.750914004	1906.08620389	290.04317333	1.63953800693	0.0190643954294
702.779797376	805.500408013	1884.28020539	376.0	0.818206109258	0.170113151472	0.0295437915025	820.007107688	673.316608271	1899.69750114	406.373785186	-1.2417018953	-0.0144383941315
702.779797376	805.500408013	1884.28020539	376.0	4.89583512611	0.186187402746	0.0323354294453	804.866065035	784.627129857	1976.53145756	387.038262667	0.720345267541	0.0083761077621
702.779797376	805.500408013	1884.28020539	376.0	-4.59532559028	-0.211000804402	-0.0366448079892	626.545293471	806.207685774	1797.69139492	364.938415673	-1.82564128024	-0.0212283869795
702.779797376	805.500408013	1884.28020539	376.0	19.1596997505	0.322643927828	0.0560340270628	827.813420274	975.923289626	2245.3026352	441.565925298	7.24683526654	0.0842655263551
702.779797376	805.500408013	1884.28020539	376.0	-9.66848761587	-0.236092028035	-0.0410024362687	627.053951538	672.602148209	1702.09880708	402.442707336	-3.50764314227	-0.040786548166
702.779797376	805.500408013	1884.28020539	376.0	8.55770036253	0.307979288925	0.0534871984934	877.80607467	728.302991885	2045.53125936	439.422192801	0.970581504903	0.0112858314524
702.779797376	805.500408013	1884.28020539	376.0	-9.05508833967	-0.0470163232182	-0.00816539131959	708.868731983	671.857109728	1713.65696822	332.931126512	-2.885307155	-0.0335500831977
702.779797376	805.500408013	1884.28020539	376.0	14.6082714133	0.241509445454	0.0419432868104	786.692240254	998.588743226	2159.54097198	374.259988499	6.6944981126	0.0778430013093
702.779797376	805.500408013	1884.28020539	376.0	0.790305209646	0.155092837168	0.0269351922835	802.126230719	735.779003386	1899.17177002	361.266535912	-0.730214273128	-0.00849086364102
702.779797376	805.500408013	1884.28020539	376.0	5.29094590285	0.211817194275	0.0367865915726	817.354193632	781.368785213	1983.97645171	385.253472869	0.889088315671	0.0103382362287
702.779797376	805.500408013	1884.28020539	376.0	6.1265387552	0.0526090272555	0.00913668413607	723.521214876	890.221306467	1999.72136243	385.978841085	1.97429983783	0.0229569748585
702.779797376	805.500408013	1884.28020539	376.0	-8.34170630585	-0.444998653447	-0.0772835452323	535.117984661	842.215550567	1727.09908468	349.765549448	-2.41522575131	-0.0280840203641
702.779797376	805.500408013	1884.28020539	376.0	-6.37956772165	0.0211756724904	0.00367760897715	742.945008994	662.917835664	1764.07127362	358.208428962	-2.45444965412	-0.0285401122572
702.779797376	805.500408013	1884.28020539	376.0	4.10228249813	0.332094232566	0.0576752748465	862.773472003	812.074659419	1961.57870247	286.730571049	2.22778130942	0.0259044338304
702.779797376	805.500408013	1884.28020539	376.0	-0.653341880862	-0.463553338247	-0.0805059635719	527.975451769	880.463888557	1871.96941365	463.530073328	-1.41729548729	-0.0164801800848
702.779797376	805.500408013	1884.28020539	376.0	-14.8347300725	-0.0906406671087	-0.0157416927941	694.794510745	615.844891502	1604.75232311	294.112920862	-4.18921973661	-0.0487118574024
702.779797376	805.500408013	1884.28020539	376.0	4.42362875158	0.0244652535706	0.00424891517378	714.348243525	875.676222744	1967.63376631	377.609300046	1.30245372489	0.0151448107545
702.779797376	805.500408013	1884.28020539	376.0	2.65754652335	-0.26849595621	-0.0466300722837	583.620293945	999.261827256	1934.35582848	351.473707276	1.95975312567	0.0227878270427
702.779797376	805.500408013	1884.28020539	376.0	12.2215010093	0.337764782059	0.0586600871933	866.640748018	820.236211495	2114.56752971	427.690570196	3.31783991203	0.0385795338608
702.779797376	805.500408013	1884.28020539	376.0	-2.87483415585	0.0499653469991	0.0086775524486	754.213937715	697.399850456	1830.11027445	378.496486281	-1.7715236857	-0.0205991126244
702.779797376	805.500408013	1884.28020539	376.0	-10.3594019944	-0.420689414056	-0.0730617252615	543.778331542	832.03832143	1689.08004421	313.26339124	-2.70241235501	-0.0314233994769
702.779797376	805.500408013	1884.28020539	376.0	-12.8045775629	-0.264770325504	-0.0459830367322	612.306026558	694.685184688	1643.00608499	336.01487374	-3.72687090494	-0.043335708197
702.779797376	805.500408013	1884.28020539	376.0	-6.13089398764	-0.317650324457	-0.0551667809061	591.278047024	710.317292072	1768.75698357	467.16164447	-3.07491651307	-0.0357548431753
702.779797376	805.500408013	1884.28020539	376.0	5.78923794289	-0.255494021789	-0.0443720079523	596.753585261	934.689601532	1993.36566999	461.922483196	0.860946672075	0.0100110078148
702.779797376	805.500408013	1884.28020539	376.0	-11.1227206117	-0.400177961161	-0.0694994722406	563.112242238	679.228882902	1674.6969826	432.355857463	-4.15562153964	-0.0483211806935
702.779797376	805.500408013	1884.28020539	376.0	-1.06230926456	-0.347963392449	-0.0604312942774	564.888363696	921.431717751	1864.2633222	377.94324075	-0.534135400036	-0.0062108767446
702.779797376	805.500408013	1884.28020539	376.0	-8.14743078714	-0.0945860249525	-0.0164268886684	677.997306074	769.655872627	1730.75977982	283.106601117	-2.32391818059	-0.0270223044255
702.779797376	805.500408013	1884.28020539	376.0	-8.65718038449	-0.434675542836	-0.0754907160188	538.573130852	844.036182205	1721.15466906	338.545356002	-2.42607803454	-0.028210209704
702.779797376	805.500408013	1884.28020539	376.0	0.454458921242	-0.212975020131	-0.0369876728258	626.20389802	811.238356227	1892.84348488	455.401230636	-1.31281255652	-0.0152652622852
702.779797376	805.500408013	1884.28020539	376.0	-13.2728668462	-0.260947938571	-0.0453191973899	626.071530596	605.074304526	1634.18220272	403.036367598	-4.72401377308	-0.0549303927102
702.779797376	805.500408013	1884.28020539	376.0	-5.04149451745	-0.200856334441	-0.03488300355	629.868765256	818.588208063	1789.28432214	340.827348822	-1.79084501266	-0.020823779217
702.779797376	805.500408013	1884.28020539	376.0	-13.8819993601	-0.0600705215809	-0.0104325324038	707.747990692	622.452864607	1622.70443933	292.503584035	-3.92174756786	-0.0456017159054
702.779797376	805.500408013	1884.28020539	376.0	15.9110302129	0.308226909852	0.0535302031699	840.626535128	874.352645886	2184.08859816	469.10941715	4.52001616709	0.0525583275243
702.779797376	805.500408013	1884.28020539	376.0	0.794902338557	-0.0905138858511	-0.0157196745139	682.057921274	768.962497345	1899.25839281	448.237974188	-1.29426920355	-0.0150496419017
702.779797376	805.500408013	1884.28020539	376.0	16.3188430774	0.381141428873	0.0661933707663	853.956495482	978.05451747	2191.77293524	359.761922292	7.55091998826	0.0878013952123
702.779797376	805.500408013	1884.28020539	376.0	3.44288682885	-0.161232291168	-0.0280014399389	626.180269112	967.965680514	1949.1538404	355.007890774	1.97615741626	0.0229785746076
702.779797376	805.500408013	1884.28020539	376.0	13.0887891327	0.0762474420129	0.0132420010443	717.20075815	991.165138001	2130.90966814	422.54377199	5.07911474861	0.059059473821
702.779797376	805.500408013	1884.28020539	376.0	15.5284622082	0.247789719077	0.0430339908088	796.201447437	959.753359361	2176.87994498	420.925138182	5.92022803613	0.0688398608853
702.779797376	805.500408013	1884.28020539	376.0	7.42002601348	0.268494220072	0.0466297707662	845.039620087	776.730786124	2024.0942868	402.323880584	1.44405440612	0.0167913303038
702.779797376	805.500408013	1884.28020539	376.0	2.64492912737	0.198700455314	0.0345085889743	829.36910003	711.460587349	1934.11808138	393.288394004	-0.622496610411	-0.00723833267919
702.779797376	805.500408013	1884.28020539	376.0	-10.0789010849	-0.146247324662	-0.0253989796218	660.315242609	709.202141547	1694.36546733	324.848083169	-2.98582485715	-0.0347188936878
702.779797376	805.500408013	1884.28020539	376.0	-12.0485359162	-0.435202656838	-0.0755822606526	548.558045626	696.505780437	1657.25202808	412.188202017	-4.15213109538	-0.0482805941323
702.779797376	805.500408013	1884.28020539	376.0	-0.312122276407	-0.337845767066	-0.0586741519739	572.810969874	883.084034151	1878.39894712	422.503943094	-1.06774266267	-0.0124156123566
702.779797376	805.500408013	1884.28020539	376.0	-3.33521474242	-0.319419268057	-0.0554739958419	583.746949032	804.508671998	1821.43541419	433.17979316	-1.94102198816	-0.0225700231181
702.779797376	805.500408013	1884.28020539	376.0	-2.88947759001	0.0223949582596	0.00388936406037	721.928584379	822.362939421	1829.83435112	285.542827322	-0.59325657742	-0.00689833229558
702.779797376	805.500408013	1884.28020539	376.0	3.47760915028	0.0232137222058	0.00403155995239	696.701193868	968.927942325	1949.80810623	284.178970036	3.1638708179	0.036789195557
702.779797376	805.500408013	1884.28020539	376.0	3.84798196006	-0.0934975657317	-0.0162378544168	653.964277406	952.456209539	1956.78696777	350.366480824	2.10148773702	0.0244359039189
702.779797376	805.500408013	1884.28020539	376.0	-9.19064525538	-0.446602668706	-0.0775621168298	535.218524235	826.544815654	1711.10269609	349.339356206	-2.62684768379	-0.0305447405092
702.779797376	805.500408013	1884.28020539	376.0	-0.810732707165	-0.0386581152394	-0.00671380952403	696.053022875	830.373047555	1869.00372947	342.57765904	-0.531034912168	-0.0061748245601
702.779797376	805.500408013	1884.28020539	376.0	4.03264064474	0.0984186166933	0.0170925002941	771.875541212	757.904194321	1960.26645481	430.486719279	-0.421735949404	-0.00490390638842
702.779797376	805.500408013	1884.28020539	376.0	2.68370735517	0.253442370156	0.0440156947128	830.222775685	798.413836503	1934.84877185	306.212159665	1.21449986916	0.0141220915018
702.779797376	805.500408013	1884.28020539	376.0	1.32850890697	-0.289524548222	-0.0502821375863	582.276862059	948.323682195	1909.31303575	378.712491496	0.565530714291	0.00657593853826
702.779797376	805.500408013	1884.28020539	376.0	-11.1288668613	-0.428650102461	-0.0744442692708	543.734970493	783.406207373	1674.58117004	347.439992172	-3.15261141518	-0.0366582722696
702.779797376	805.500408013	1884.28020539	376.0	12.5946318432	0.0586900327041	0.010192780949	708.377558249	1001.74329116	2121.59836015	411.477510745	5.1566171232	0.0599606642232
702.779797376	805.500408013	1884.28020539	376.0	-7.98453727779	0.0581177650458	0.0100933944157	767.293710089	612.25800294	1733.82914997	354.277436943	-2.89494563835	-0.0336621585855
702.779797376	805.500408013	1884.28020539	376.0	-9.08692928264	-0.237154161689	-0.0411868985218	627.721344615	664.48440911	1713.05699564	420.851241914	-3.54266390307	-0.0411937663148
702.779797376	805.500408013	1884.28020539	376.0	-16.8164509957	-0.322753705019	-0.0560530922228	590.70104854	677.305270757	1567.41114803	299.404828731	-4.56726620889	-0.0531077466149
702.779797376	805.500408013	1884.28020539	376.0	-0.786389001836	0.0238579721074	0.00414344774355	744.460130705	672.360401308	1869.46243309	452.641901076	-1.83341407848	-0.0213187683544
702.779797376	805.500408013	1884.28020539	376.0	-8.56617204655	-0.288410696126	-0.0500886933182	603.275681987	700.644681688	1722.86952116	418.949157482	-3.28800323903	-0.0382325958027
702.779797376	805.500408013	1884.28020539	376.0	4.94054287522	-0.241617449766	-0.0419620440719	604.747257303	912.277002445	1977.37387683	460.349617077	0.394721620259	0.00458978628208
702.779797376	805.500408013	1884.28020539	376.0	-3.52360300666	-0.382201900343	-0.0663775443458	548.305611759	959.648873096	1817.88565142	309.931166562	-0.222990609981	-0.00259291406955
702.779797376	805.500408013	1884.28020539	376.0	-10.939881269	-0.125079347148	-0.021722707042	667.549462787	724.784591912	1678.14218814	285.808133445	-2.9808191268	-0.034660687521
702.779797376	805.500408013	1884.28020539	376.0	-1.79042487238	0.0322938109185	0.0056085117955	743.886402935	716.599068688	1850.54358393	390.058112304	-1.58107113155	-0.0183845480413
702.779797376	805.500408013	1884.28020539	376.0	14.0516541118	0.411241208688	0.0714208420786	877.772778021	923.760702432	2149.05274235	347.519261895	6.35668255064	0.0739149133795
702.779797376	805.500408013	1884.28020539	376.0	8.64532574291	0.133906537061	0.0232557375931	745.88002623	956.354139753	2047.18236705	344.948201071	4.2807742071	0.0497764442686
702.779797376	805.500408013	1884.28020539	376.0	-0.559971490842	-0.084946464498	-0.0147527725769	686.929559028	736.486367709	1873.72877343	450.312846695	-1.63856729221	-0.0190531080489
702.779797376	805.500408013	1884.28020539	376.0	-7.97564840019	-0.148045408282	-0.025711255346	671.404838746	619.20290373	1733.99664133	443.388898857	-3.59333221401	-0.041782932721
702.779797376	805.500408013	1884.28020539	376.0	9.09106099939	0.211953134363	0.0368102004798	783.354910583	934.893446547	2055.58126826	337.33291113	4.44097648796	0.0516392614879
702.779797376	805.500408013	1884.28020539	376.0	12.3607797417	0.131557586742	0.0228477920705	748.421561352	941.010774426	2117.19193129	427.759595516	4.26737757572	0.0496206694852
702.779797376	805.500408013	1884.28020539	376.0	9.67694515159	0.312639420121	0.0542965300661	843.8072946	862.860522783	2066.62096737	359.953149984	3.75636928829	0.0436787126546
702.779797376	805.500408013	1884.28020539	376.0	-0.201398853213	0.226967264678	0.0394177257169	839.78314799	717.467603176	1880.48528666	323.234535498	-0.685108039866	-0.00796637255658
702.779797376	805.500408013	1884.28020539	376.0	13.2162967265	0.0309194566102	0.00536982573988	702.451516671	966.523008687	2133.31226849	464.337743133	4.15341412056	0.0482955130298
702.779797376	805.500408013	1884.28020539	376.0	18.2662743478	0.365612450022	0.0634964310563	842.42942334	1006.18510639	2228.46799719	379.853467458	8.26027021491	0.0960496536618
702.779797376	805.500408013	1884.28020539	376.0	-7.98864311798	-0.458815021081	-0.0796830533313	533.110170481	792.424290137	1733.75178444	408.21732382	-2.80712807254	-0.0326410240993
702.779797376	805.500408013	1884.28020539	376.0	-6.08272050528	-0.418804088324	-0.0727342980763	546.454314168	808.523983515	1769.66470696	414.686409276	-2.38794980057	-0.0277668581462
702.779797376	805.500408013	1884.28020539	376.0	-2.9647921103	-0.236144133338	-0.0410114854704	617.230853639	795.267888487	1828.41521452	415.916472398	-1.78546228705	-0.0207611893843
702.779797376	805.500408013	1884.28020539	376.0	12.3839955732	0.357463742463	0.0620812334949	848.404408011	941.87468881	2117.62938261	327.350285789	6.11754045411	0.0711341913268
702.779797376	805.500408013	1884.28020539	376.0	3.59684536322	0.0531868293611	0.00923703184458	736.8177863	824.81979001	1952.05485059	390.417274276	0.407032968115	0.00473294148971
702.779797376	805.500408013	1884.28020539	376.0	5.48490286994	-0.0362631253866	-0.00629786825053	669.050478095	1002.34033289	1987.63114445	316.240333463	3.77660815724	0.04391404834
702.779797376	805.500408013	1884.28020539	376.0	1.00785984333	-0.434192832562	-0.0754068830431	528.619695785	993.857034807	1903.27110891	380.794378323	0.757364513461	0.00880656411001
702.779797376	805.500408013	1884.28020539	376.0	-11.055026087	-0.247172555866	-0.0429268072014	620.297398627	689.80885056	1675.97253713	365.866287945	-3.51689444563	-0.0408941214608
702.779797376	805.500408013	1884.28020539	376.0	-0.906939923469	0.230063035107	0.0399553725438	835.011964016	737.132496095	1867.19091594	295.046455825	-0.466565936349	-0.00542518530639
702.779797376	805.500408013	1884.28020539	376.0	-11.2450714065	-0.464011035179	-0.0805854524451	531.460917496	782.487675696	1672.39155079	358.442957602	-3.24845883129	-0.037772777108
702.779797376	805.500408013	1884.28020539	376.0	14.7011413638	0.242690963466	0.0421484827138	797.875952529	937.238924443	2161.29090207	426.1760251	5.28411885164	0.0614432424609
702.779797376	805.500408013	1884.28020539	376.0	-18.8609040602	-0.469722084659	-0.0815772984819	533.531408445	711.431982142	1528.88792362	283.924533037	-4.9065236105	-0.0570526001221
702.779797376	805.500408013	1884.28020539	376.0	11.8571750919	0.0780229270933	0.0135503520482	726.255274674	938.525623111	2107.70260856	442.921710778	3.74937590153	0.0435973942039
702.779797376	805.500408013	1884.28020539	376.0	12.1550926792	0.254430166064	0.0441872466245	816.015813529	871.829959647	2113.31621069	425.470437514	3.69761547292	0.0429955287549
702.779797376	805.500408013	1884.28020539	376.0	1.66481732043	-0.247369338505	-0.0429609827206	607.442634818	874.10106659	1915.65002861	434.106327206	-0.642883797566	-0.00747539299495
702.779797376	805.500408013	1884.28020539	376.0	-5.55114682832	-0.390030897618	-0.0677372173703	556.980126396	806.760371664	1779.68104453	415.940546471	-2.28743111613	-0.0265980362341
702.779797376	805.500408013	1884.28020539	376.0	8.44316522873	0.0315872625952	0.00548580454936	719.502276767	868.592385033	2043.3730965	455.278434702	1.56240126897	0.0181674566159
702.779797376	805.500408013	1884.28020539	376.0	-3.7273961306	-0.349554690057	-0.0607076571825	560.838753417	945.521791059	1814.04561792	307.685073447	-0.376221681173	-0.00437467071131
702.779797376	805.500408013	1884.28020539	376.0	-13.4935668898	-0.318685043743	-0.0553464820672	588.156251938	724.726424731	1630.02359548	317.140918815	-3.69343270931	-0.0429468919688
702.779797376	805.500408013	1884.28020539	376.0	0.346012154992	-0.223594962579	-0.0388320532441	608.030971747	930.14493282	1890.80004393	352.624139367	0.450541382372	0.00523885328339
702.779797376	805.500408013	1884.28020539	376.0	1.93114244906	-0.337000724323	-0.0585273922061	563.471397675	969.144474254	1920.66834029	388.052468365	0.815036910858	0.00947717338207
702.779797376	805.500408013	1884.28020539	376.0	-1.46061466143	-0.354907894618	-0.0616373557863	556.613723117	970.645151011	1856.75813245	329.499258319	0.392007297329	0.00455822438755
702.779797376	805.500408013	1884.28020539	376.0	3.99069675375	0.160712640328	0.0279111914428	802.877761585	747.246232034	1959.47611438	409.352120758	-0.197618800491	-0.00229789302897
702.779797376	805.500408013	1884.28020539	376.0	2.09712974932	0.0274806429486	0.00477260210986	727.035630774	817.939059531	1923.79600614	378.821315831	-0.038360169192	-0.000446048478977
702.779797376	805.500408013	1884.28020539	376.0	6.75345332462	0.166665335669	0.028945004458	776.837342529	867.255077858	2011.53418956	367.441769178	2.39388549906	0.0278358778961
702.779797376	805.500408013	1884.28020539	376.0	-15.5641342407	-0.373424992706	-0.0648532463887	576.328490087	645.698182716	1591.00830475	368.981631949	-4.90777665213	-0.0570671703736
702.779797376	805.500408013	1884.28020539	376.0	-1.78911363212	0.142563535324	0.0247592107197	795.202437185	735.805891549	1850.56829137	319.559962633	-1.10526003255	-0.0128518608436
702.779797376	805.500408013	1884.28020539	376.0	9.55406956709	0.325156438421	0.0564703783295	866.661285939	795.38984625	2064.30564705	402.254514862	2.46868041088	0.028705586173
702.779797376	805.500408013	1884.28020539	376.0	-1.69003575117	0.147027586158	0.0255344887388	814.430814343	612.439847003	1852.43519627	425.56453492	-1.95930529542	-0.0227826197142
702.779797376	805.500408013	1884.28020539	376.0	10.1509760559	0.392920264668	0.0682390178305	871.716142609	903.939035003	2075.55303786	299.897860252	5.32262990792	0.0618910454409
702.779797376	805.500408013	1884.28020539	376.0	-6.25944142909	-0.0524157204602	-0.00910311227166	700.448928232	737.49230356	1766.33478957	328.393557781	-2.14459832967	-0.0249371898799
702.779797376	805.500408013	1884.28020539	376.0	-4.17547907869	-0.211673484704	-0.0367616333283	624.251723995	838.943167923	1805.60247963	342.407587711	-1.57654915353	-0.0183319669016
702.779797376	805.500408013	1884.28020539	376.0	-11.4840299233	-0.177519965268	-0.0308301433254	652.638884982	657.810754618	1667.88890276	357.439263163	-3.65078033954	-0.0424509341807
702.779797376	805.500408013	1884.28020539	376.0	4.64639336414	-0.215654010117	-0.0374529368039	616.158855313	899.207497287	1971.83127581	456.464923214	0.254656221497	0.00296111885462
702.779797376	805.500408013	1884.28020539	376.0	-18.5811812152	-0.463790156899	-0.0805470922019	543.133397141	647.766130732	1534.15868582	343.25915795	-5.55462349387	-0.0645886452775
702.779797376	805.500408013	1884.28020539	376.0	-21.7062874152	-0.500832986136	-0.0869803727225	532.972374368	625.002004878	1475.2729283	317.298549053	-6.37996997012	-0.074185697327
702.779797376	805.500408013	1884.28020539	376.0	6.19551049117	0.138640793949	0.0240779426795	790.305403445	759.165452771	2001.0209832	451.550126981	0.0420559702513	0.000489022909898
702.779797376	805.500408013	1884.28020539	376.0	4.63605723146	-0.000783301097005	-0.000136037008858	693.981957144	930.481742815	1971.63651411	347.172814153	2.31699000502	0.0269417442444
702.779797376	805.500408013	1884.28020539	376.0	-1.32563262318	0.0149503874684	0.00259645492678	732.858077797	746.68129175	1859.30157227	379.762202727	-1.38935682026	-0.0161553118635
702.779797376	805.500408013	1884.28020539	376.0	-5.59940050454	0.0802532901641	0.0139377023557	772.737583243	659.343236519	1778.77181006	346.6909903	-2.23948496783	-0.0260405228817
702.779797376	805.500408013	1884.28020539	376.0	-0.899689562845	-0.327664974252	-0.0569060392935	579.455601381	830.057327051	1867.32753305	457.814604614	-1.54727089528	-0.0179915220381
702.779797376	805.500408013	1884.28020539	376.0	-16.0376060424	-0.264533152371	-0.0459418465389	613.931684733	672.755903001	1582.08676931	295.399181581	-4.35012723027	-0.0505828747706
702.779797376	805.500408013	1884.28020539	376.0	-2.21272236903	-0.0572521315217	-0.00994305861786	687.234137244	834.166027793	1842.58631579	321.186150752	-0.737515330067	-0.00857575965194
702.779797376	805.500408013	1884.28020539	376.0	-15.8666892235	-0.473146818799	-0.0821720769016	541.088554282	643.422769269	1585.3073211	400.79599755	-5.35529989901	-0.0622709290582
702.779797376	805.500408013	1884.28020539	376.0	-2.99456612744	-0.175353988145	-0.0304539750165	636.344884862	856.856886377	1827.85418861	334.652417373	-1.0535940646	-0.0122510937744
702.779797376	805.500408013	1884.28020539	376.0	-3.87117578334	-0.0524882340096	-0.0091157058023	700.853153136	740.199515883	1811.33640639	370.283737368	-1.84486906054	-0.0214519658203
702.779797376	805.500408013	1884.28020539	376.0	2.24062053181	0.0969687030516	0.0168406917422	745.592462236	866.546691588	1926.49977455	314.360620724	1.37019027505	0.0159324450587
702.779797376	805.500408013	1884.28020539	376.0	-3.51117180816	-0.140841350786	-0.0244601164963	665.951576056	691.129542184	1818.11989003	461.038771791	-2.45047886718	-0.028493940316
702.779797376	805.500408013	1884.28020539	376.0	0.339203341221	0.0423769088267	0.00735965766354	748.724582422	723.257072843	1890.6717468	418.690091539	-1.30697890821	-0.0151974291652
702.779797376	805.500408013	1884.28020539	376.0	16.3454963211	0.319730667108	0.0555280769551	839.231756081	905.994563596	2192.27515704	447.048837362	5.36808873062	0.0624196364026
702.779797376	805.500408013	1884.28020539	376.0	3.85710881906	-0.0745948647033	-0.0129549956067	677.927693181	855.15054666	1956.95894337	423.880703525	0.175912865126	0.00204549843169
702.779797376	805.500408013	1884.28020539	376.0	11.3560512941	0.25521963953	0.0443243555975	808.999627665	905.354550258	2098.26003204	383.905854114	4.36772328365	0.0507874800424
702.779797376	805.500408013	1884.28020539	376.0	-1.43295524378	-0.205136091686	-0.0356262750409	618.513057747	901.952860585	1857.27931338	336.813395046	-0.214448114955	-0.00249358273203
702.779797376	805.500408013	1884.28020539	376.0	-3.78315289047	-0.320933371179	-0.0557369522714	584.348445549	784.710123589	1812.99500433	443.936435196	-2.15229232412	-0.0250266549316
702.779797376	805.500408013	1884.28020539	376.0	-6.32762134982	0.244724512954	0.0425016521281	865.084480698	614.277644227	1765.05008882	285.687963897	-2.25172985365	-0.0261829052749
702.779797376	805.500408013	1884.28020539	376.0	-8.99963212378	-0.355880794956	-0.0618063207634	568.242733619	818.721959182	1714.70191872	327.737225921	-2.51193246646	-0.0292085170519
702.779797376	805.500408013	1884.28020539	376.0	6.6140343797	0.116166305744	0.0201747665412	775.660667203	778.079359982	2008.90714598	455.167118798	0.248045366847	0.0028842484517
702.779797376	805.500408013	1884.28020539	376.0	-14.099738753	-0.269198922778	-0.0467521574814	607.044781859	724.658442636	1618.60161905	286.89839456	-3.68507130702	-0.0428496663607
702.779797376	805.500408013	1884.28020539	376.0	1.53111264739	-0.187110284244	-0.0324957075798	622.963929929	921.367701717	1913.13065793	368.79902628	0.603980772319	0.00702303223627
702.779797376	805.500408013	1884.28020539	376.0	5.56823017189	0.323562830183	0.0561936141339	865.822546463	790.052415575	1989.20126431	333.326302271	1.93855582449	0.0225413467964
702.779797376	805.500408013	1884.28020539	376.0	-5.53444335565	-0.0116888352913	-0.00203001654937	730.38229439	640.194826896	1779.99578476	409.418663474	-2.64237260264	-0.0307252628214
702.779797376	805.500408013	1884.28020539	376.0	0.20340840435	-0.258175491748	-0.0448377026309	605.484365248	852.154071968	1888.11298969	430.474552472	-1.12321514145	-0.0130606411796
702.779797376	805.500408013	1884.28020539	376.0	5.32920548801	0.0878648123263	0.0152596061699	724.676492382	961.871134313	1984.6973695	298.149742809	3.68255228815	0.0428203754436
702.779797376	805.500408013	1884.28020539	376.0	-11.8042059428	-0.416005256586	-0.0722482210118	545.805750393	819.515901453	1661.85588941	296.534237559	-2.97405229621	-0.0345820034443
702.779797376	805.500408013	1884.28020539	376.0	3.74973309225	-0.158411214831	-0.0275114996233	625.593840946	980.328594287	1954.9356838	349.013248568	2.30513899038	0.0268039417486
702.779797376	805.500408013	1884.28020539	376.0	-2.07796768871	-0.0062345923782	-0.00108277047207	733.16298742	643.532876112	1845.12547156	468.429608024	-2.29450555135	-0.0266802971087
702.779797376	805.500408013	1884.28020539	376.0	-4.18260102521	-0.0126790042562	-0.0022019805933	718.137324842	754.862707837	1805.4682822	332.468249521	-1.72829804426	-0.0200964888868
702.779797376	805.500408013	1884.28020539	376.0	12.1315611134	0.36162097914	0.0628032266655	868.025618971	859.572009761	2112.87281005	385.275181321	4.34483840408	0.0505213767916
702.779797376	805.500408013	1884.28020539	376.0	2.75394100775	-0.441952132169	-0.0767544515751	531.084725118	946.049315112	1936.17217067	459.038130436	-0.166505410227	-0.00193610942125
702.779797376	805.500408013	1884.28020539	376.0	4.85357450828	0.230146354031	0.0399698426591	854.516919757	669.133406031	1975.7351491	452.084823314	-0.731685397787	-0.00850796974171
702.779797376	805.500408013	1884.28020539	376.0	-6.94586710647	-0.0878437422217	-0.0152559468951	696.333711369	630.676666217	1753.40060641	426.390228822	-3.13929113882	-0.0365033853351
702.779797376	805.500408013	1884.28020539	376.0	-18.9261084061	-0.473150372857	-0.0821726941398	540.445454615	643.318893105	1527.65929104	343.894943322	-5.68710578078	-0.0661291369858
702.779797376	805.500408013	1884.28020539	376.0	14.6800130495	0.122151843124	0.0212142832795	742.8889216	951.712122036	2160.89278543	466.291741793	4.62876083282	0.0538228003817
702.779797376	805.500408013	1884.28020539	376.0	9.29919700745	0.187335376422	0.0325347996565	772.759125661	934.824858887	2059.50313386	351.919149313	4.2737448605	0.0496947076802
702.779797376	805.500408013	1884.28020539	376.0	-10.5964253986	-0.441214840454	-0.0766264050807	543.143658307	733.806054095	1684.61385912	407.664146722	-3.60327170585	-0.0418985082075
702.779797376	805.500408013	1884.28020539	376.0	-3.50325630499	-0.149635462753	-0.0259874023538	647.688907023	847.295207939	1818.26904029	323.284925328	-1.14763068053	-0.0133445427969
702.779797376	805.500408013	1884.28020539	376.0	-4.65836940388	-0.0340578079393	-0.00591486765185	711.287726108	717.41245795	1796.50347282	367.80328876	-2.03481759346	-0.0236606696914
702.779797376	805.500408013	1884.28020539	376.0	9.56623687496	0.246718655851	0.0428479777441	827.639132822	806.6500082	2064.53491322	430.245772202	2.04416780564	0.0237693930888
702.779797376	805.500408013	1884.28020539	376.0	4.22357194244	-0.0498140776381	-0.00865128128483	693.532770964	825.847311885	1963.86413546	444.484052612	-0.184037430806	-0.00213997012566
702.779797376	805.500408013	1884.28020539	376.0	-1.97588426672	0.217140944176	0.037711174744	841.830364457	688.840680801	1847.04900927	316.377964013	-1.32911487155	-0.0154548240878
702.779797376	805.500408013	1884.28020539	376.0	9.60011828957	0.287604528131	0.0499486849829	850.439898349	791.212976888	2065.17333401	423.520458776	2.07627700675	0.0241427558925
702.779797376	805.500408013	1884.28020539	376.0	-4.94752979927	0.0447865397735	0.00777814167653	747.551211794	732.53189343	1791.05488073	310.971775502	-1.85074710631	-0.0215203151896
702.779797376	805.500408013	1884.28020539	376.0	-13.54939414	-0.288138385589	-0.0500414007623	610.176214204	637.808498305	1628.97165366	380.98694115	-4.46783586951	-0.051951579878
702.779797376	805.500408013	1884.28020539	376.0	-5.67831319789	-0.334719969525	-0.058131290296	576.629384059	821.265836211	1777.2848738	379.389653531	-2.07096724838	-0.024081014516
702.779797376	805.500408013	1884.28020539	376.0	-11.2892436711	-0.324969431328	-0.0564379005432	582.929175233	764.619669825	1671.55922156	324.010376498	-3.11327984808	-0.036200928466
702.779797376	805.500408013	1884.28020539	376.0	10.3094377575	0.0945071295594	0.0164131867939	726.648391647	975.563578037	2078.53890034	376.326930657	4.59684092047	0.0534516386101
702.779797376	805.500408013	1884.28020539	376.0	4.51252726889	-0.0111864191733	-0.0019427612319	691.129656227	922.805990785	1969.30886348	355.373216467	2.06662400905	0.0240305117332
702.779797376	805.500408013	1884.28020539	376.0	0.733010824425	0.277703778968	0.0482292078791	872.528350869	688.925879789	1898.09218326	336.637952599	-0.6640563642	-0.00772158563023
702.779797376	805.500408013	1884.28020539	376.0	-12.2928941056	-0.380272500367	-0.0660424627244	568.424963965	695.212460177	1652.64763509	389.010210944	-4.00734335514	-0.0465970157575
702.779797376	805.500408013	1884.28020539	376.0	-8.716444017	-0.0291397063039	-0.00506073398817	713.564608708	704.194401635	1720.03797616	302.27896582	-2.61388898445	-0.0303940579587
702.779797376	805.500408013	1884.28020539	376.0	5.51866910972	0.0854694708389	0.0148436038275	754.0442151	811.774477752	1988.26739502	422.448702173	0.560300118656	0.00651511765879
702.779797376	805.500408013	1884.28020539	376.0	19.164810965	0.390209456448	0.0677682279346	859.495691114	974.645665109	2245.3989448	411.257588579	7.81870613788	0.0909151876497
702.779797376	805.500408013	1884.28020539	376.0	-21.7782078932	-0.421648406438	-0.0732282748242	559.710654698	627.741734224	1473.91774497	286.465356047	-6.08513571044	-0.0707573919819
702.779797376	805.500408013	1884.28020539	376.0	11.6992134474	0.318240681846	0.0552693091083	864.904711029	791.960645856	2104.72616857	447.86081168	2.52668968528	0.0293801126195
702.779797376	805.500408013	1884.28020539	376.0	-8.67294453663	-0.404303479847	-0.0702159569029	548.519659787	860.346183069	1720.85762826	311.991785405	-2.29902998793	-0.0267329068364
702.779797376	805.500408013	1884.28020539	376.0	-0.947095933299	-0.338460798738	-0.0587809653939	565.182016006	946.190101777	1866.43426419	355.062146409	0.0207585532342	0.000241378525979
702.779797376	805.500408013	1884.28020539	376.0	-13.2538064376	-0.463796788972	-0.0805482440035	530.788192282	787.865037516	1634.54135422	315.888124426	-3.45353203517	-0.0401573492462
702.779797376	805.500408013	1884.28020539	376.0	20.2605278067	0.381717187772	0.0662933636283	855.429347943	976.103978128	2266.04532036	434.511994286	7.86857985993	0.0914951146504
702.779797376	805.500408013	1884.28020539	376.0	11.5124513765	0.223116121499	0.0387488922368	790.755638649	925.540896822	2101.20704783	384.91051236	4.57095831876	0.0531506781251
702.779797376	805.500408013	1884.28020539	376.0	3.10282585311	0.0979995428604	0.0170197191491	773.23606159	749.762843276	1942.74613875	419.747233881	-0.626125253065	-0.00728052619843
702.779797376	805.500408013	1884.28020539	376.0	-1.13431055767	0.0638408306556	0.0110873273108	769.29964251	630.420710148	1862.90661608	463.186263425	-2.07056332153	-0.0240763176922
702.779797376	805.500408013	1884.28020539	376.0	-4.6856833796	-0.45353874819	-0.0787667155592	532.541527797	844.723669072	1795.98880098	418.723604111	-2.03081269226	-0.0236141010728
702.779797376	805.500408013	1884.28020539	376.0	-3.99431736115	-0.438462567728	-0.0761484139855	535.507846235	899.836406761	1809.01607401	373.671821017	-1.53196821144	-0.0178135838539
702.779797376	805.500408013	1884.28020539	376.0	-4.62412314044	-0.362574273942	-0.0629687867215	556.964043056	939.233965276	1797.14876838	300.950760049	-0.67599652149	-0.00786042466849
702.779797376	805.500408013	1884.28020539	376.0	9.02652996931	0.34532894806	0.059973766596	856.10682289	873.205090523	2054.36532283	325.053409421	4.16526695102	0.0484333366397
702.779797376	805.500408013	1884.28020539	376.0	4.76613468034	0.146082600348	0.0253703717173	780.803731186	809.352560021	1974.08753773	383.931246526	0.879071915859	0.0102217664635
702.779797376	805.500408013	1884.28020539	376.0	11.1273752942	0.143577212603	0.0249352574858	769.172383152	860.812379176	2093.95113544	463.966373108	2.46572349838	0.0286712034695
702.779797376	805.500408013	1884.28020539	376.0	0.883629659528	-0.326009632036	-0.0566185536707	563.357618138	1001.37426097	1900.93026415	336.198385042	1.4899559147	0.0173250687755
702.779797376	805.500408013	1884.28020539	376.0	1.02127698626	-0.312368260558	-0.0542494374015	578.986908215	910.714141186	1903.52392548	413.822876081	-0.361750352771	-0.00420639945083
702.779797376	805.500408013	1884.28020539	376.0	0.761203651165	-0.350266762468	-0.0608313238048	568.992008827	874.000033526	1898.62341511	455.631372757	-1.11236771658	-0.0129345083323
702.779797376	805.500408013	1884.28020539	376.0	-14.9119304728	-0.430090897714	-0.0746944942192	558.989709302	625.12098664	1603.29765125	419.186955306	-5.34455766334	-0.0621460193412
702.779797376	805.500408013	1884.28020539	376.0	-10.4940352914	0.0400301688851	0.00695209602034	753.971401525	635.549724363	1686.54317565	297.022049758	-3.11592525134	-0.0362316889691
702.779797376	805.500408013	1884.28020539	376.0	-19.2698854339	-0.402270542463	-0.0698628937936	561.568577363	670.058422744	1521.18156856	289.554568451	-5.20041103834	-0.0604698957947
702.779797376	805.500408013	1884.28020539	376.0	4.64238873359	-0.102625993165	-0.0178232013138	654.980448668	924.849734724	1971.75581735	391.925633961	1.51393719599	0.0176039208836
702.779797376	805.500408013	1884.28020539	376.0	-10.850747467	-0.303299105531	-0.052674384427	607.658925348	618.621725197	1679.82171873	453.541068186	-4.51878518507	-0.0525440137799
702.779797376	805.500408013	1884.28020539	376.0	-14.0533648829	-0.0821637611607	-0.0142694965545	695.174883185	640.080708213	1619.47543271	284.219841312	-3.87795206926	-0.0450924659217
702.779797376	805.500408013	1884.28020539	376.0	-1.98073969738	-0.28742929814	-0.0499182525425	595.347891919	821.247695169	1846.95751935	430.361932263	-1.61618760106	-0.0187928790821
702.779797376	805.500408013	1884.28020539	376.0	5.06980469264	0.236194369452	0.0410202100472	835.47557436	755.483799965	1979.80953166	388.850157339	0.580022476249	0.00674444739824
702.779797376	805.500408013	1884.28020539	376.0	7.42694633839	0.268740120938	0.0466724767172	854.375098692	744.370989528	2024.22468511	425.478596888	0.84863826751	0.00986788683151
702.779797376	805.500408013	1884.28020539	376.0	-5.77119557473	-0.419884773791	-0.0729219822492	542.877365	874.165317377	1775.53470956	358.492027182	-1.87396146747	-0.0217902496217
702.779797376	805.500408013	1884.28020539	376.0	8.54464391992	-0.0596488487437	-0.010359299886	672.731100366	922.552719047	2045.28523939	450.00141998	2.0962869511	0.024375429664
702.779797376	805.500408013	1884.28020539	376.0	9.3285922661	-0.134495978222	-0.0233581066729	634.876392486	984.355983732	2060.0570229	440.824646683	3.07737042434	0.0357833770272
702.779797376	805.500408013	1884.28020539	376.0	19.4933743348	0.385072135636	0.0668760221668	862.396752276	945.767803733	2251.58999934	443.425443334	7.12412104242	0.0828386167723
702.779797376	805.500408013	1884.28020539	376.0	0.610300825308	0.0185168506266	0.00321584762532	712.381175606	867.0785553	1895.77998303	316.320252127	0.665389600017	0.00773708837229
702.779797376	805.500408013	1884.28020539	376.0	-11.5298236545	-0.144367045392	-0.0250724288628	665.52190184	666.738567473	1667.02602055	334.765551238	-3.48193069681	-0.040487566242
702.779797376	805.500408013	1884.28020539	376.0	-10.1829639557	-0.281329214238	-0.0488588423476	597.893428333	793.108144078	1692.40463125	301.403058838	-2.71837429486	-0.0316090034286
702.779797376	805.500408013	1884.28020539	376.0	-10.0117948908	-0.195304738357	-0.0339188500099	643.893315203	671.187083805	1695.62993606	380.54953705	-3.42059991335	-0.0397744175971
702.779797376	805.500408013	1884.28020539	376.0	-10.4233008518	-0.0876166977834	-0.0152165157665	692.423243072	653.234503753	1687.87601069	342.218263866	-3.29733843456	-0.0383411445879
702.779797376	805.500408013	1884.28020539	376.0	3.32222865974	-0.0990679042844	-0.0172052629879	675.641516493	807.296998569	1946.8803024	463.94178734	-0.803509605873	-0.00934313495201
702.779797376	805.500408013	1884.28020539	376.0	0.618001177873	-0.12016619896	-0.0208694336505	648.698026644	916.060077541	1895.92507925	331.166975067	0.793078615922	0.00922184437119
702.779797376	805.500408013	1884.28020539	376.0	1.89762341161	0.183053073194	0.031791086001	791.200287547	827.617700445	1920.03674771	301.218759715	1.16027068144	0.0134915195516
702.779797376	805.500408013	1884.28020539	376.0	1.23969208935	0.197663128743	0.0343284350023	832.493167165	693.486857271	1907.63947804	381.659453601	-0.986766069916	-0.0114740240688
702.779797376	805.500408013	1884.28020539	376.0	14.2938597931	0.307127695596	0.0533393010761	826.755240885	937.578084767	2153.61657606	389.283250405	5.79990201975	0.0674407211598
702.779797376	805.500408013	1884.28020539	376.0	2.530208457	0.215858971691	0.0374885327702	801.681820424	844.432154801	1931.9564225	285.842447274	1.78912180132	0.0208037418758
702.779797376	805.500408013	1884.28020539	376.0	-3.79684023397	-0.378603335622	-0.0657525765235	559.835779301	835.192962049	1812.73709643	417.70835508	-1.86950399474	-0.0217384185435
702.779797376	805.500408013	1884.28020539	376.0	2.65219211072	-0.313685001608	-0.0544781176812	573.88885421	949.793956911	1934.25493634	410.572125219	0.586785721713	0.00682308978736
702.779797376	805.500408013	1884.28020539	376.0	9.23416019496	0.332254980846	0.0577031922275	875.149791754	776.456574488	2058.27765808	406.671291834	2.12757035343	0.0247391901562
702.779797376	805.500408013	1884.28020539	376.0	-2.09279015802	0.101380095964	0.0176068245856	778.420159722	717.449443971	1844.8461747	348.976571007	-1.46262900441	-0.0170073140048
702.779797376	805.500408013	1884.28020539	376.0	6.52447394553	0.162358472132	0.0281970253789	803.843262139	748.651144982	2007.21957645	454.72516933	0.0561378929711	0.000652766197339
702.779797376	805.500408013	1884.28020539	376.0	-2.32656216455	0.253560873238	0.0440362753105	872.643504051	610.830854795	1840.44125506	356.96689621	-1.71373948088	-0.019927203266
702.779797376	805.500408013	1884.28020539	376.0	4.32772779807	0.263803270944	0.0458150869997	832.703435263	809.738284118	1965.82672363	323.385004251	1.70793911825	0.0198597571889
702.779797376	805.500408013	1884.28020539	376.0	1.24616541254	-0.0704356529588	-0.0122326594232	688.070024527	804.125722881	1907.76145358	415.565706177	-0.899776934126	-0.0104625224898
702.779797376	805.500408013	1884.28020539	376.0	9.60053236531	0.138842342968	0.0241129459827	756.506386263	911.265140866	2065.18113636	397.409609231	3.40627795642	0.0396078832142
702.779797376	805.500408013	1884.28020539	376.0	-0.856919479065	0.246339836516	0.0427821876548	860.34742716	674.596615745	1868.13344127	333.189398364	-1.20327931126	-0.0139916198984
702.779797376	805.500408013	1884.28020539	376.0	-3.09800578174	-0.100262338499	-0.0174127020665	677.377668259	763.930532356	1825.90509568	384.596895067	-1.71434884609	-0.019934288908
702.779797376	805.500408013	1884.28020539	376.0	-6.69498380078	-0.025755920424	-0.00447306711081	712.25939704	741.752513435	1758.12795088	304.116040402	-2.14582575483	-0.0249514622654
702.779797376	805.500408013	1884.28020539	376.0	-14.101187667	-0.311533040591	-0.0541043835691	601.914018818	631.699051096	1618.57431746	384.961247542	-4.68755033513	-0.0545063992456
702.779797376	805.500408013	1884.28020539	376.0	7.56407755402	0.287053606074	0.0498530055704	870.94892248	717.518316264	2026.80862146	438.341382716	0.533707744822	0.00620590400956
702.779797376	805.500408013	1884.28020539	376.0	2.5820815355	0.179245435838	0.0311298082386	788.717049624	832.4450899	1932.93385665	311.771717125	1.31413957393	0.0152806927201
702.779797376	805.500408013	1884.28020539	376.0	-0.0311234624359	-0.309894402731	-0.0538197990154	584.069245551	872.390451851	1883.69375215	427.234054745	-1.08243877073	-0.0125864973341
702.779797376	805.500408013	1884.28020539	376.0	-5.77072281322	0.22682857907	0.0393936399914	852.313484104	638.428129934	1775.54361771	284.802003673	-2.10613531326	-0.0244899455031
702.779797376	805.500408013	1884.28020539	376.0	-8.3177385311	-0.238393757002	-0.0414021807922	613.959971862	814.820349601	1727.55070471	298.770383249	-2.2962462994	-0.0267005383652
702.779797376	805.500408013	1884.28020539	376.0	2.08168142583	0.128619716325	0.0223375679619	776.51574261	792.085796181	1923.50491644	354.903377644	0.158458645556	0.00184254239019
702.779797376	805.500408013	1884.28020539	376.0	-6.28590135833	-0.309967692924	-0.0538325274269	592.329859745	730.997057886	1765.83621036	442.509292733	-2.8430632724	-0.0330588752605
702.779797376	805.500408013	1884.28020539	376.0	-16.8053191913	-0.360519024974	-0.0626118487276	580.070539642	650.651477637	1567.62090241	336.898885136	-4.94750944691	-0.0575291796153
702.779797376	805.500408013	1884.28020539	376.0	-7.40001109554	-0.181818904754	-0.0315767462233	641.390011255	759.438687615	1744.84326112	344.014562249	-2.39031892984	-0.0277944061609
702.779797376	805.500408013	1884.28020539	376.0	-8.76718855441	-0.22307507876	-0.0387417642862	631.735310725	679.263223341	1719.08180689	408.083272824	-3.308595578	-0.0384720416047
702.779797376	805.500408013	1884.28020539	376.0	7.4483768809	0.25259653982	0.0438687981626	850.024029232	733.432969512	2024.62849658	441.171497834	0.532355558159	0.00619018090883
702.779797376	805.500408013	1884.28020539	376.0	3.51722303711	-0.0708705239388	-0.0123081840811	670.147043154	906.382915477	1950.55454286	374.024584226	1.21395590656	0.0141157663553
702.779797376	805.500408013	1884.28020539	376.0	17.1339233847	0.216223903656	0.0375519110205	778.268039038	984.750015782	2207.13133213	444.113277313	6.38035463326	0.0741901701542
702.779797376	805.500408013	1884.28020539	376.0	2.99066730433	0.255146229458	0.0443116063664	842.309219804	758.756825474	1940.63275741	339.566712136	0.554861422696	0.00645187700809
702.779797376	805.500408013	1884.28020539	376.0	-3.76023517395	-0.332544229112	-0.0577534263829	579.467634903	791.79389599	1813.42683833	442.165307437	-2.11791732731	-0.0246269456664
702.779797376	805.500408013	1884.28020539	376.0	3.73879660443	0.112274570647	0.0194988834051	743.165369616	912.388336543	1954.72960973	299.175903567	2.59375350874	0.0301599245203
702.779797376	805.500408013	1884.28020539	376.0	4.6666992577	-0.168695665951	-0.0292976147884	623.522814163	969.122305653	1972.21389575	379.568775931	2.08019393622	0.024188301584
702.779797376	805.500408013	1884.28020539	376.0	-2.56046142009	-0.1380930846	-0.0239828212226	646.000330474	885.277832153	1836.03393768	304.755775057	-0.309347528346	-0.00359706428309
702.779797376	805.500408013	1884.28020539	376.0	1.46520388874	-0.0684483602957	-0.011887523497	693.689607354	749.472605352	1911.88875223	468.726539527	-1.32700285546	-0.0154302657612
702.779797376	805.500408013	1884.28020539	376.0	1.5618111813	0.178339561334	0.0309724837329	784.561615749	845.707116634	1913.70910432	283.44037194	1.42233809192	0.0165388150224
702.779797376	805.500408013	1884.28020539	376.0	10.9717695314	0.269426647937	0.0467917068317	814.240183295	910.266002799	2091.01908685	366.512900756	4.5538360349	0.0529515818011
702.779797376	805.500408013	1884.28020539	376.0	-2.91957427234	-0.0425903087607	-0.00739671913177	705.297038393	744.607419892	1829.26724529	379.362787009	-1.69372227543	-0.0196944450631
702.779797376	805.500408013	1884.28020539	376.0	-8.26942180682	-0.389732289079	-0.0676853576032	554.569010048	845.304326049	1728.46112718	328.587791086	-2.30810869697	-0.0268384732206
702.779797376	805.500408013	1884.28020539	376.0	-0.779568310302	-0.113623801137	-0.0197332061717	674.408867488	731.741720859	1869.59095403	463.440365683	-1.77952137086	-0.0206921089634
702.779797376	805.500408013	1884.28020539	376.0	-0.934612860941	0.251131482242	0.0436143595419	870.003430828	624.820782345	1866.66948025	371.84526708	-1.4891177844	-0.0173153230744
702.779797376	805.500408013	1884.28020539	376.0	-10.1406449649	-0.0903593206847	-0.015692830963	683.786892556	717.825132442	1693.20203962	291.590014618	-2.84591608104	-0.0330920474539
702.779797376	805.500408013	1884.28020539	376.0	5.84141352406	-0.306883068193	-0.0532968162892	576.721029114	948.974803521	1994.34880414	468.652971503	0.874535528994	0.010169017779
702.779797376	805.500408013	1884.28020539	376.0	0.512989270509	-0.438532743977	-0.0761606015938	536.466404649	888.303627284	1893.94636067	469.176328736	-1.20887611722	-0.0140566990375
702.779797376	805.500408013	1884.28020539	376.0	-7.38417853647	-0.0603625768091	-0.0104832540481	699.14518377	709.34466718	1745.1415909	336.651739945	-2.46255210214	-0.0286343267691
702.779797376	805.500408013	1884.28020539	376.0	4.38756587371	0.0603228779343	0.0104763594884	731.296887825	865.338230046	1966.95424065	370.319122774	1.33600504036	0.0155349423298
702.779797376	805.500408013	1884.28020539	376.0	13.7367621471	0.152065737738	0.026409471646	752.567713829	969.105603494	2143.11929539	421.445978065	5.20307765176	0.0605009029274
702.779797376	805.500408013	1884.28020539	376.0	9.48680551634	0.249781429639	0.0433798939977	806.714312517	901.990819909	2063.03820386	354.333071431	4.06220830134	0.0472349802481
702.779797376	805.500408013	1884.28020539	376.0	4.14082721452	-0.192457890254	-0.0334244338753	610.030486721	1005.67090574	1962.30499293	346.603600473	2.71819200583	0.0316068837888
702.779797376	805.500408013	1884.28020539	376.0	-5.51410359178	0.116892290678	0.020300849371	787.109675916	696.812827249	1780.3790429	296.456539739	-1.98571764579	-0.0230897400674
702.779797376	805.500408013	1884.28020539	376.0	-13.3215120094	-0.461989319792	-0.0802343382759	529.755609202	814.256570193	1633.26559154	289.253412143	-3.28507308463	-0.0381985242399
702.779797376	805.500408013	1884.28020539	376.0	4.04171504673	0.29169812227	0.050659625264	847.649842592	800.317368859	1960.43744197	312.470230522	1.70257988985	0.0197974405797
702.779797376	805.500408013	1884.28020539	376.0	-3.06047565788	-0.135982842119	-0.0236163324277	664.3963731	729.790525376	1826.61226838	432.425369901	-2.05241110871	-0.0238652454501
702.779797376	805.500408013	1884.28020539	376.0	-6.78900772444	-0.0998615442484	-0.0173430955624	692.717341772	618.942800994	1756.35627669	444.696133929	-3.29416612698	-0.0383042572904
702.779797376	805.500408013	1884.28020539	376.0	14.1036950978	0.361503123238	0.0627827584644	852.95652511	931.262668335	2150.03334035	365.8141469	6.10189514283	0.0709522691027
702.779797376	805.500408013	1884.28020539	376.0	-11.1456779682	-0.197505969942	-0.034301141011	648.352372922	629.533024481	1674.26440168	396.379004274	-3.97024359744	-0.0461656232261
702.779797376	805.500408013	1884.28020539	376.0	-6.06480500353	-0.0340016052014	-0.00590510684291	712.802562872	698.718331672	1770.00228521	358.481390667	-2.31481801909	-0.0269164885941
702.779797376	805.500408013	1884.28020539	376.0	10.1388155897	0.166222842586	0.0288681560587	767.551250104	915.573495213	2075.32390061	392.199155289	3.76562683598	0.0437863585579
702.779797376	805.500408013	1884.28020539	376.0	-5.21414077336	-0.364475820368	-0.0632990309775	558.472417434	920.05946626	1786.03118292	307.499299222	-1.11365536136	-0.012949480946
702.779797376	805.500408013	1884.28020539	376.0	7.30754823491	0.0958268728326	0.0166423884739	739.630300028	901.520170467	2021.97489028	380.824419783	2.64826848582	0.0307938196026
702.779797376	805.500408013	1884.28020539	376.0	-17.722737851	-0.323393578768	-0.0561642200014	600.76937863	604.897478222	1550.33416421	344.667307357	-5.46354047074	-0.0635295403574
702.779797376	805.500408013	1884.28020539	376.0	15.7516073142	0.372339576063	0.0646647405459	871.866826308	868.424728669	2181.08462404	440.793069063	4.95057686452	0.0575648472618
702.779797376	805.500408013	1884.28020539	376.0	3.80245720474	0.232790170001	0.0404289979162	807.398929417	854.414033443	1955.92915382	294.116190956	2.27495815147	0.0264530017613
702.779797376	805.500408013	1884.28020539	376.0	11.4267493849	0.209623757353	0.0364056542815	804.913214016	832.139411125	2099.59218217	462.539557027	2.41484482609	0.028079591001
702.779797376	805.500408013	1884.28020539	376.0	-10.0950457222	-0.345828740555	-0.0600605662652	571.563807015	821.393171846	1694.06125712	301.104278259	-2.63486637266	-0.0306379810774
702.779797376	805.500408013	1884.28020539	376.0	7.03987117941	0.12305505734	0.0213711457694	743.938178025	938.816769927	2016.93110451	334.176156555	3.63473521595	0.0422643629761
702.779797376	805.500408013	1884.28020539	376.0	1.33193041563	0.226586598463	0.0393516148773	852.914046668	658.395171946	1909.37750656	398.068287946	-1.12978196138	-0.0131369995509
702.779797376	805.500408013	1884.28020539	376.0	4.67557143721	0.0738795996162	0.0128307745078	719.125386315	959.425445291	1972.38107247	293.830240863	3.45063967363	0.0401237171352
702.779797376	805.500408013	1884.28020539	376.0	0.0220231132749	-0.166609920813	-0.0289353804817	645.834990811	808.223196587	1884.69518255	430.636995156	-1.2623308118	-0.0146782652535
702.779797376	805.500408013	1884.28020539	376.0	-1.48451236009	-0.00771313464654	-0.00133955099801	725.373617085	707.923125311	1856.30783284	423.011090445	-1.71576703287	-0.019950779452
702.779797376	805.500408013	1884.28020539	376.0	-2.40229969818	0.024209763114	0.00420454378499	739.397677553	720.648715602	1839.0141477	378.967754547	-1.63836445522	-0.0190507494793
702.779797376	805.500408013	1884.28020539	376.0	-0.813846344636	-0.221497353255	-0.0384677584674	608.357413537	931.107090273	1868.94505981	329.480556005	0.350856805443	0.00407973029585
702.779797376	805.500408013	1884.28020539	376.0	9.07127825993	0.300415572474	0.0521735971647	866.905273378	753.39740583	2055.20850602	434.905826809	1.40976880386	0.0163926605099
702.779797376	805.500408013	1884.28020539	376.0	-14.5324997599	-0.281159543003	-0.0488293753044	616.972969807	610.180644239	1610.44718907	383.293575019	-4.87270477981	-0.0566593579047
702.779797376	805.500408013	1884.28020539	376.0	-19.9997197105	-0.486138761348	-0.0844284059306	531.691667906	674.203547421	1507.42944575	301.534230423	-5.49299001509	-0.0638719769196
702.779797376	805.500408013	1884.28020539	376.0	5.68941148802	0.0712427973956	0.0123728373386	725.121465674	921.60464595	1991.48465986	344.758548237	2.73837259974	0.0318415418574
702.779797376	805.500408013	1884.28020539	376.0	-3.45307224846	-0.245871690915	-0.0427008841464	611.782409508	818.767029005	1819.21464853	388.66521002	-1.68750595282	-0.019622162242
702.779797376	805.500408013	1884.28020539	376.0	1.03182199693	0.0714642462671	0.0124112966772	762.932805063	728.93618106	1903.72262303	411.853636908	-1.13098745231	-0.0131510168873
702.779797376	805.500408013	1884.28020539	376.0	-4.29129665196	0.0128809134835	0.00223704645423	742.500928142	639.309683633	1803.42015202	421.609540247	-2.4490356358	-0.0284771585558
702.779797376	805.500408013	1884.28020539	376.0	-1.30495758169	-0.167206863669	-0.0290390523912	639.092371627	862.324444609	1859.69114799	358.274331752	-0.728919294255	-0.00847580574716
702.779797376	805.500408013	1884.28020539	376.0	5.14882324599	-0.0313128026487	-0.00543813870245	679.996833366	942.429499841	1981.29846262	358.872129417	2.42754735432	0.0282272948177
702.779797376	805.500408013	1884.28020539	376.0	-7.9206458223	-0.0256865414099	-0.00446101795935	713.140949469	727.42824274	1735.03304402	294.463851812	-2.38584191666	-0.0277423478681
702.779797376	805.500408013	1884.28020539	376.0	14.9617107743	0.224900903002	0.0390588577635	784.493357846	968.243916346	2166.2007599	413.463485704	5.87967180085	0.0683682767541
702.779797376	805.500408013	1884.28020539	376.0	-9.00038985179	-0.378183416736	-0.0656796486168	559.522375709	828.069648968	1714.687641	327.095616327	-2.48770049079	-0.028926749893
702.779797376	805.500408013	1884.28020539	376.0	4.13763992682	-0.187699893949	-0.0325981059308	624.200807181	914.867095515	1962.2449355	423.177032804	0.709337604173	0.00824811167644
702.779797376	805.500408013	1884.28020539	376.0	-5.63222285726	-0.20750677448	-0.0360379948732	623.693023724	853.284544086	1778.15334497	301.175777156	-1.58272369949	-0.0184037639476
702.779797376	805.500408013	1884.28020539	376.0	-7.19455976142	-0.320341163661	-0.0556341027547	588.245017489	730.724353487	1748.71453994	429.745168964	-2.95687115068	-0.0343822226823
702.779797376	805.500408013	1884.28020539	376.0	-5.12437693123	0.00341980016567	0.000593921529294	735.794764206	654.621266084	1787.72258522	397.306554934	-2.43355088978	-0.0282971033695
702.779797376	805.500408013	1884.28020539	376.0	9.13582948343	0.311570153575	0.0541108290335	862.791753232	786.10287597	2056.42483194	407.530202741	2.13368252978	0.0248102619742
702.779797376	805.500408013	1884.28020539	376.0	-2.03360979351	0.15391751939	0.0267310731833	796.962032463	748.390898927	1845.9612986	300.608367205	-0.902106218628	-0.0104896071933
702.779797376	805.500408013	1884.28020539	376.0	6.70645334869	0.151672236507	0.026341131731	797.559641945	754.257556618	2010.64857832	458.83137976	0.0905684007343	0.00105312093877
702.779797376	805.500408013	1884.28020539	376.0	-10.236374622	-0.403859388252	-0.0701388308879	562.129792453	677.108623347	1691.39822464	452.159808837	-4.12029565338	-0.0479104145742
702.779797376	805.500408013	1884.28020539	376.0	-7.32496784372	-0.355295387555	-0.0617046522326	564.884462903	886.369568357	1746.25728626	295.003254999	-1.88063632173	-0.0218678642062
702.779797376	805.500408013	1884.28020539	376.0	0.959407590326	0.115830359472	0.0201164222772	773.815253675	778.652657128	1902.3581327	349.890221899	-0.282030218833	-0.00327942114922
702.779797376	805.500408013	1884.28020539	376.0	-3.02061441457	-0.0468390718309	-0.00813460782058	703.113088305	746.820278499	1827.36336589	377.429999089	-1.69992573199	-0.019766578279
702.779797376	805.500408013	1884.28020539	376.0	1.43584104665	0.021427924344	0.00372141791317	717.107887007	851.580252263	1911.33547401	342.647334742	0.48233004602	0.00560848890721
702.779797376	805.500408013	1884.28020539	376.0	-11.3221952148	-0.120004312942	-0.020841318677	675.030857499	675.395741086	1670.93832214	320.511723555	-3.32709589901	-0.0386871616164
702.779797376	805.500408013	1884.28020539	376.0	-14.3156169555	-0.370592923087	-0.0643613968543	568.377780767	726.832246319	1614.53386882	319.323841732	-3.90109716194	-0.0453615949063
702.779797376	805.500408013	1884.28020539	376.0	10.1023525049	0.339099806285	0.058891942738	876.931818746	782.347574193	2074.63683392	415.357440977	2.37864135219	0.0276586203744
702.779797376	805.500408013	1884.28020539	376.0	-8.2914999498	-0.134837386475	-0.0234173995268	660.300975602	769.975055974	1728.0451131	297.769081529	-2.38184779152	-0.0276959045525
702.779797376	805.500408013	1884.28020539	376.0	7.57152597883	0.20021698496	0.0347719668219	810.3327006	790.599448708	2026.94897065	426.016821346	1.18585784262	0.0137890446817
702.779797376	805.500408013	1884.28020539	376.0	-6.17408456288	-0.0312087428825	-0.00542006649574	724.96009639	613.096402539	1767.94315211	429.886653178	-3.02158528521	-0.0351347126188
702.779797376	805.500408013	1884.28020539	376.0	10.8146341203	0.353281628101	0.0613549197813	858.97611191	879.893574355	2088.0582154	349.188529138	4.57207897817	0.0531637090484
702.779797376	805.500408013	1884.28020539	376.0	-12.6643503154	-0.0632923663783	-0.0109920747444	705.16118095	633.76348028	1645.64835925	306.723698025	-3.67269343608	-0.0427057376289
702.779797376	805.500408013	1884.28020539	376.0	2.0204970492	-0.212915542156	-0.0369773432018	605.686131743	978.186753028	1922.35203134	338.479146567	1.73751945984	0.0202037146493
702.779797376	805.500408013	1884.28020539	376.0	-3.91963931026	-0.183496265603	-0.0318680558532	626.144931622	899.040485586	1810.42321774	285.237800535	-0.476481607635	-0.00554048380971
702.779797376	805.500408013	1884.28020539	376.0	2.39860269312	0.0097096655217	0.00168629133756	696.536468501	935.472481811	1929.47660114	297.467650829	2.22461022704	0.0258675607796
702.779797376	805.500408013	1884.28020539	376.0	1.61759939036	0.0684124944636	0.0118812946272	736.05833083	854.310212375	1914.7603105	324.391767299	0.863393181265	0.0100394555961
702.779797376	805.500408013	1884.28020539	376.0	1.26759020982	-0.226336522117	-0.0393081837647	620.213676766	821.21905376	1908.1651568	466.732426272	-1.20304317976	-0.0139888741832
702.779797376	805.500408013	1884.28020539	376.0	4.7308051039	-0.00495730728571	-0.000860942564382	697.54620117	901.299443511	1973.42182952	374.576184836	1.66902208608	0.019407233559
702.779797376	805.500408013	1884.28020539	376.0	1.79888536301	-0.382274492615	-0.0663901515483	550.829987702	945.659814971	1918.1762462	421.686443528	0.0487649784813	0.000567034633504
702.779797376	805.500408013	1884.28020539	376.0	5.68214698126	0.0354506374199	0.00615676231676	701.336806479	975.456936368	1991.3477762	314.554033351	3.67138866537	0.0426905658764
702.779797376	805.500408013	1884.28020539	376.0	3.35413790541	0.204859705736	0.0355782747023	835.803188573	697.959363993	1947.481562	413.719009436	-0.694471624583	-0.00807525144864
702.779797376	805.500408013	1884.28020539	376.0	-5.57090544211	-0.195185729652	-0.0338981815999	636.263473809	758.623801141	1779.30873688	384.421461932	-2.21937118511	-0.0258066416873
702.779797376	805.500408013	1884.28020539	376.0	10.2030872386	0.302385099019	0.0525156476241	845.994717794	835.078291845	2076.53495856	395.461948924	3.14359130353	0.0365533872503
702.779797376	805.500408013	1884.28020539	376.0	-8.17990126467	-0.202727639844	-0.0352079958047	633.635257791	745.48918018	1730.14794504	351.023507067	-2.61932919146	-0.0304573161797
702.779797376	805.500408013	1884.28020539	376.0	0.85118663098	-0.0869582724278	-0.0151021661042	682.716813682	782.374022946	1900.31894659	435.228109959	-1.18379353327	-0.0137650410845
702.779797376	805.500408013	1884.28020539	376.0	-5.39264988056	-0.116804238062	-0.0202855571487	683.432275892	632.538184329	1782.66757114	466.697110922	-3.10464994066	-0.0361005807053
702.779797376	805.500408013	1884.28020539	376.0	-11.0293795486	-0.201946086791	-0.0350722623813	648.173294113	618.854852395	1676.45578978	409.427643269	-4.09599136001	-0.0476278065117
702.779797376	805.500408013	1884.28020539	376.0	10.330482238	0.275901773088	0.0479162509705	840.641828051	808.511573084	2078.93543732	429.782036187	2.38807715509	0.0277683390127
702.779797376	805.500408013	1884.28020539	376.0	-3.21835813178	0.155846015365	0.0270659978056	814.101882105	647.336901848	1823.63732017	362.19853622	-1.85232835509	-0.0215387018034
702.779797376	805.500408013	1884.28020539	376.0	-2.71532496834	0.0716374543391	0.0124413779679	766.272891619	686.074321965	1833.1158745	380.768660915	-1.77238171624	-0.0206090897237
702.779797376	805.500408013	1884.28020539	376.0	2.38684811884	0.191855142341	0.0333197537932	808.296698518	777.615440367	1929.25511202	343.34297314	0.368381027499	0.00428350031976
702.779797376	805.500408013	1884.28020539	376.0	0.513112862265	0.0431575600135	0.00749523445875	742.978268652	772.753650725	1893.94868948	378.216770107	-0.849241990519	-0.0098749068665
702.779797376	805.500408013	1884.28020539	376.0	14.9246585939	0.069171725521	0.0120131513583	713.368535933	999.037859323	2165.502593	453.096197739	5.36461780697	0.0623792768253
702.779797376	805.500408013	1884.28020539	376.0	9.50697854878	0.286529925784	0.049762057274	815.87827086	937.63914117	2063.41832031	309.900908285	5.12082066379	0.0595444263231
702.779797376	805.500408013	1884.28020539	376.0	-10.5975337434	-0.229196245367	-0.0398048359442	624.91778264	715.812352004	1684.5929748	343.862840159	-3.19038635109	-0.0370975157103
702.779797376	805.500408013	1884.28020539	376.0	-1.05236311942	-0.00873038543941	-0.00151621838128	722.504772252	735.009379682	1864.45073544	406.936583507	-1.48907297605	-0.0173148020471
702.779797376	805.500408013	1884.28020539	376.0	-4.58286649608	0.0649912564093	0.0112871233778	754.589522306	753.206198411	1797.92615916	290.130438446	-1.62562191939	-0.0189025804581
702.779797376	805.500408013	1884.28020539	376.0	-0.445978054831	0.233926612181	0.0406263654362	836.18878753	740.10332278	1875.87672918	299.584618871	-0.332398443539	-0.00386509818068
702.779797376	805.500408013	1884.28020539	376.0	10.6131040375	0.152333663616	0.0264560027121	763.033807054	908.566824873	2084.26082395	412.660192018	3.54302629676	0.0411979801949
702.779797376	805.500408013	1884.28020539	376.0	-6.01642110844	0.162796080708	0.0282730254789	813.483447456	672.506657289	1770.91397337	284.923868625	-2.09854558026	-0.0244016927938
702.779797376	805.500408013	1884.28020539	376.0	-13.6974489797	-0.226572352167	-0.0393491407029	634.535863718	638.078695523	1626.18188562	353.56732638	-4.25865858378	-0.0495192858579
702.779797376	805.500408013	1884.28020539	376.0	-3.43567266777	-0.372492176705	-0.0646912429152	563.081178096	816.985167564	1819.54250539	439.476159728	-1.97119981647	-0.0229209280984
702.779797376	805.500408013	1884.28020539	376.0	-21.9074560532	-0.503727456747	-0.0874830595253	528.69779062	646.945728182	1471.48234747	295.838828672	-6.13657111432	-0.0713554780734
702.779797376	805.500408013	1884.28020539	376.0	1.56558574079	0.0148619758982	0.0025811003644	727.513219399	789.335660983	1913.7802276	396.93134722	-0.651350452149	-0.00757384246685
702.779797376	805.500408013	1884.28020539	376.0	-1.67027147894	-0.029865428119	-0.00518677112175	692.164547881	865.778121474	1852.80761053	294.86494118	0.0503102133977	0.000585002481369
702.779797376	805.500408013	1884.28020539	376.0	4.98348197071	-0.0489408678604	-0.0084996297083	685.07105326	873.406812719	1978.1829697	419.705103723	0.80743670809	0.00938879893128
702.779797376	805.500408013	1884.28020539	376.0	0.970501319418	0.0334725536355	0.00581322570954	741.818914157	753.125902835	1902.56716964	407.622352652	-1.0722335156	-0.0124678315768
702.779797376	805.500408013	1884.28020539	376.0	4.21272043764	0.16148187302	0.028044785172	800.944359299	756.381463635	1963.6596627	406.33383977	-0.0214020510064	-0.000248861058215
702.779797376	805.500408013	1884.28020539	376.0	1.70232966076	-0.326807515962	-0.0567571233001	572.589840726	922.12707745	1916.35686622	421.639948041	-0.151528592739	-0.00176196038068
702.779797376	805.500408013	1884.28020539	376.0	-5.97681699227	-0.0914185625761	-0.0158767909997	695.629796105	625.601087839	1771.66022589	450.429341948	-3.12136852193	-0.0362949828131
702.779797376	805.500408013	1884.28020539	376.0	14.3836943791	0.160666729506	0.0279032180455	751.820022677	997.367188514	2155.30931138	406.122100186	5.99760263643	0.0697395655399
702.779797376	805.500408013	1884.28020539	376.0	3.4503097003	0.21730501026	0.0377396683328	847.446575627	665.532821508	1949.2937081	436.314310961	-0.916024813553	-0.0106514513204
702.779797376	805.500408013	1884.28020539	376.0	5.96838342086	0.327522533898	0.0568813014758	873.861464717	769.065972049	1996.74127277	353.813836004	1.6229060641	0.0188710007453
702.779797376	805.500408013	1884.28020539	376.0	-1.85367901346	-0.044590410084	-0.00774407955609	703.497779605	758.178573904	1849.35169867	387.675345158	-1.5024534037	-0.0174703884151
702.779797376	805.500408013	1884.28020539	376.0	19.8733444963	0.270095883922	0.0469079339914	801.504689236	991.004632892	2258.74970188	466.240379752	7.20363290118	0.0837631732695
702.779797376	805.500408013	1884.28020539	376.0	-9.26965021296	-0.350373626914	-0.0608498831042	573.499381829	768.834470943	1709.61402132	367.280168546	-2.89084545883	-0.0336144820794
702.779797376	805.500408013	1884.28020539	376.0	-8.7152328037	-0.311808042686	-0.0541521435717	588.440668179	765.533653856	1720.06079882	366.086476781	-2.76933718395	-0.0322015951622
702.779797376	805.500408013	1884.28020539	376.0	-9.68685187583	-0.401533821875	-0.0697349464875	551.376526525	820.333687755	1701.75277297	330.042558687	-2.6578875788	-0.030905669521
702.779797376	805.500408013	1884.28020539	376.0	-0.0806842120339	0.15741867537	0.027339123892	800.318366004	745.573353743	1882.75988875	336.868169006	-0.672677179842	-0.00782182767259
702.779797376	805.500408013	1884.28020539	376.0	-8.17987477679	-0.288670542032	-0.0501338211241	597.205166373	769.372465864	1730.14844414	363.570811907	-2.62900556912	-0.030569832199
702.779797376	805.500408013	1884.28020539	376.0	12.8398094568	0.144862507314	0.0251584764353	761.4070088	902.279647461	2126.21819339	462.531537131	3.52612068087	0.0410014032659
702.779797376	805.500408013	1884.28020539	376.0	13.4109601416	0.160213262307	0.0278244637559	759.134892882	950.710497432	2136.98027269	427.134882375	4.80967428373	0.0559264451596
702.779797376	805.500408013	1884.28020539	376.0	-1.54851654602	-0.202066367959	-0.0350931517816	612.909652535	946.681010389	1855.10181464	295.511151711	0.685243047006	0.00796794240705
702.779797376	805.500408013	1884.28020539	376.0	-20.4918299201	-0.316107339359	-0.0548988085028	601.015123909	613.222735927	1498.15671048	283.918850646	-5.71651105989	-0.066471058836
702.779797376	805.500408013	1884.28020539	376.0	-7.58946841453	-0.243892615802	-0.0423571753738	614.103624027	782.45960379	1741.27335436	344.710126543	-2.38034412559	-0.027678420065
702.779797376	805.500408013	1884.28020539	376.0	14.1306387615	0.177249231433	0.0307831245975	766.639261177	950.473469541	2150.54103447	433.428303747	5.00212415207	0.0581642343264
702.779797376	805.500408013	1884.28020539	376.0	-0.404080059673	0.0527146535036	0.0091550283959	728.655770277	854.221773331	1876.66620481	293.788661202	0.501142531665	0.00582723874029
702.779797376	805.500408013	1884.28020539	376.0	-1.81311305192	0.259147135608	0.0450064493935	870.736369674	652.787915089	1850.11607505	326.591790287	-1.44477329922	-0.0167996895258
702.779797376	805.500408013	1884.28020539	376.0	5.71844711461	0.0491704687931	0.00853950482688	744.722172188	782.663903889	1992.03177243	464.645696349	-0.191669986482	-0.00222872077305
702.779797376	805.500408013	1884.28020539	376.0	-5.46984317287	-0.0509879782416	-0.00885515426217	697.642921769	781.650835573	1781.21303322	301.919275875	-1.83179604176	-0.021299953974
702.779797376	805.500408013	1884.28020539	376.0	8.37939781613	0.240550299668	0.0417767106058	793.999491369	943.141701617	2042.17153977	305.030346783	4.75106916294	0.0552449902667
702.779797376	805.500408013	1884.28020539	376.0	-1.33233257309	-0.388262492102	-0.0674300958843	550.010340832	930.845960755	1859.17532644	378.319024857	-0.574630305306	-0.00668174773612
702.779797376	805.500408013	1884.28020539	376.0	15.8151655987	0.367308871712	0.0637910510094	873.904075474	849.640659195	2182.28224021	458.737505546	4.4989752925	0.0523136661919
702.779797376	805.500408013	1884.28020539	376.0	2.15179456649	-0.0206417010236	-0.00358487339763	701.079972699	846.621507961	1924.82604447	377.124563805	0.193698029761	0.00225230267164
702.779797376	805.500408013	1884.28020539	376.0	-5.32209044319	-0.324070011029	-0.0562816969484	580.964154733	816.995280337	1783.99710865	386.037673585	-2.04350449202	-0.0237616801398
702.779797376	805.500408013	1884.28020539	376.0	6.75858318014	0.00239353815719	0.00041568915547	706.079821511	874.186477208	2011.63085042	431.364551698	1.33139731732	0.0154813641549
702.779797376	805.500408013	1884.28020539	376.0	-3.39106125079	-0.209147266445	-0.036322901432	629.484864446	776.792386305	1820.38310949	414.105858737	-1.90145285916	-0.022109916967
702.779797376	805.500408013	1884.28020539	376.0	9.88507685721	0.13039174657	0.0226453189596	761.362289548	869.720385334	2070.5427519	439.460077015	2.45403398206	0.0285352788612
702.779797376	805.500408013	1884.28020539	376.0	1.97960315223	-0.0852518283405	-0.0148058055472	667.883552007	885.028835822	1921.58147573	368.669087903	0.522640209318	0.00607721173625
702.779797376	805.500408013	1884.28020539	376.0	9.70981993176	0.339728718143	0.0590011667493	852.310012882	879.800929347	2067.24042034	335.129478113	4.33651264488	0.0504245656382
702.779797376	805.500408013	1884.28020539	376.0	-13.9178913331	-0.288901685173	-0.0501739640801	608.808049852	644.685133573	1622.02813399	368.534950567	-4.43166593453	-0.0515309992387
702.779797376	805.500408013	1884.28020539	376.0	5.74543237246	0.157727105329	0.0273926893589	788.942841948	798.335753617	1992.5402503	405.261654731	0.848145406619	0.00986215589092
702.779797376	805.500408013	1884.28020539	376.0	-11.4977539732	-0.178875297179	-0.0310655257345	648.081660267	690.439252123	1667.63030321	329.109390818	-3.37902273301	-0.0392909620118
702.779797376	805.500408013	1884.28020539	376.0	-16.4986818403	-0.291584729247	-0.0506399321374	611.717127651	614.204855788	1573.39880932	347.476825884	-5.08348471092	-0.0591102873363
702.779797376	805.500408013	1884.28020539	376.0	9.98710585554	0.380925911104	0.0661559414908	864.513392218	911.075781481	2072.46526412	296.876090417	5.35455760251	0.0622622977036
702.779797376	805.500408013	1884.28020539	376.0	3.98460602313	-0.0683243800083	-0.0118659916652	656.99590962	997.479472899	1959.36134795	304.885965427	3.27921252585	0.0381303782075
[truncated: 1 more rows]
