# Supplementary material for: Optimization of nutritional strategies using a mechanistic computational model in prediabetes: Application to the J-DOIT1 study data
Source: PLoS One. 2023 Nov 30;18(11):e0287069. doi: 10.1371/journal.pone.0287069 (PMC10688723; doi:10.1371/journal.pone.0287069)
Supplement: S1 File — (ZIP) [file pone.0287069.s011.zip › improved_intervention_J1211053.csv]

baseline_carb	baseline_fat	baseline_kcal	baseline_protein	diet_change_percent	hba1c_change	hba1c_percent_change	random_carb_kcal	random_fat_kcal	random_total_kcal	random_protein_kcal	weight_change	weight_percent_change
1344.50941873	1371.06444136	3091.57386009	376.0	-10.7197549871	-0.946461984949	-0.161512284121	1068.07096723	1275.85448885	2760.16471705	416.239260966	-1.45606751926	-0.0214127576361
1344.50941873	1371.06444136	3091.57386009	376.0	4.04030797658	-0.271985127618	-0.0464138443034	1344.74181528	1434.54010472	3216.48296537	437.20104537	1.21383807125	0.0178505598714
1344.50941873	1371.06444136	3091.57386009	376.0	4.22438987484	-0.022668665052	-0.00386837287577	1557.13955803	1260.88146934	3222.17399321	404.15296585	0.966144304741	0.0142080044815
1344.50941873	1371.06444136	3091.57386009	376.0	-16.1832480429	-1.16636359845	-0.199038156732	1018.37484893	1160.5837967	2591.25679389	412.298148255	-2.70231386794	-0.0397399098227
1344.50941873	1371.06444136	3091.57386009	376.0	-2.85025028421	-0.18776843359	-0.0320423948105	1604.13039867	1060.69996719	3003.45626736	338.625901498	-0.505589412108	-0.00743513841335
1344.50941873	1371.06444136	3091.57386009	376.0	11.9499762347	0.535823917961	0.0914375286623	1635.69732579	1402.92029935	3461.01620165	422.398576511	4.59343725868	0.0675505479217
1344.50941873	1371.06444136	3091.57386009	376.0	-0.364249293422	-0.277784173739	-0.0474034426176	1498.32695837	1161.21186222	3080.31282415	420.774003558	-0.0731232181302	-0.00107534144309
1344.50941873	1371.06444136	3091.57386009	376.0	8.05022898244	0.172198503516	0.0293854101563	1666.74511873	1210.59040838	3340.45263499	463.117107888	1.69389524821	0.0249102242384
1344.50941873	1371.06444136	3091.57386009	376.0	6.3901077338	-0.0174092727344	-0.00297086565433	1297.12575255	1700.93563266	3289.12876042	291.067375215	5.07777330021	0.0746731367678
1344.50941873	1371.06444136	3091.57386009	376.0	0.00989423367378	-0.628253449409	-0.107210486247	1115.55406762	1613.24432549	3091.87974764	363.081354536	1.11822516576	0.0164444877318
1344.50941873	1371.06444136	3091.57386009	376.0	6.14284064849	-0.195294616143	-0.0333267263042	1232.7768117	1708.39503134	3281.48431585	340.312472817	4.46796397081	0.0657053525118
1344.50941873	1371.06444136	3091.57386009	376.0	-7.72619340763	-0.97110465316	-0.165717517604	1025.28998338	1402.21654588	2852.71288432	425.206355066	-0.880039512104	-0.0129417575309
1344.50941873	1371.06444136	3091.57386009	376.0	-7.55487938149	-0.737379953913	-0.125832756641	1190.56696492	1227.56896593	2858.00918397	439.873253118	-1.02148682616	-0.0150218650906
1344.50941873	1371.06444136	3091.57386009	376.0	15.6235029031	0.622723497005	0.106266808363	1603.40925735	1544.7253717	3574.58599188	426.451362828	6.8980495755	0.101441905522
1344.50941873	1371.06444136	3091.57386009	376.0	-7.23727165683	-0.918997925272	-0.156825584517	1053.82244393	1383.44957714	2867.82826137	430.5562403	-0.829582980691	-0.012199749716
1344.50941873	1371.06444136	3091.57386009	376.0	0.51696532654	-0.0259919659458	-0.00443548906925	1512.59396096	1292.06268741	3107.556225	302.899576623	0.510120809491	0.00750177661016
1344.50941873	1371.06444136	3091.57386009	376.0	-1.66093121892	-0.950175462297	-0.162145983327	1008.49853397	1592.68297213	3040.2249447	439.043438593	0.0153529579768	0.000225778793776
1344.50941873	1371.06444136	3091.57386009	376.0	-1.57401210578	-0.520477369013	-0.0888186636542	1185.83305428	1535.75222111	3042.91211328	321.326837889	0.519665062098	0.00764213326615
1344.50941873	1371.06444136	3091.57386009	376.0	11.1342543953	0.273467257781	0.0466667675395	1514.94521447	1462.4027756	3435.7975585	458.449568429	4.05828436383	0.0596806524093
1344.50941873	1371.06444136	3091.57386009	376.0	16.0953986362	0.555656516916	0.0948219312144	1554.26247025	1610.70647107	3589.17499701	424.206055685	7.47595272566	0.10994048126
1344.50941873	1371.06444136	3091.57386009	376.0	10.4043835573	0.563771611467	0.096206759636	1615.48302602	1448.75398194	3413.23306246	348.996054498	4.97873419298	0.0732166793085
1344.50941873	1371.06444136	3091.57386009	376.0	4.20321753779	-0.432879391685	-0.0738702033592	1216.66012668	1557.89017212	3221.51943478	446.969135972	1.69946287389	0.0249921010867
1344.50941873	1371.06444136	3091.57386009	376.0	-3.66844861137	-0.442017619128	-0.0754296278375	1375.34118445	1186.25067712	2978.16106175	416.569200179	-0.477266992279	-0.0070186322394
1344.50941873	1371.06444136	3091.57386009	376.0	-16.8054764807	-0.99935566772	-0.17053850985	1134.64984593	1073.42784036	2572.02014215	363.942455866	-2.8350568749	-0.0416920128661
1344.50941873	1371.06444136	3091.57386009	376.0	9.51139693121	-0.088658884868	-0.0151295025372	1283.16993733	1687.52198048	3385.62572135	414.933803531	4.99549937655	0.0734632261257
1344.50941873	1371.06444136	3091.57386009	376.0	14.4520088688	0.342820533673	0.058501797555	1470.46802375	1618.45981585	3538.36838854	449.440548938	6.44165365419	0.0947302007969
1344.50941873	1371.06444136	3091.57386009	376.0	3.28809603872	0.026944379823	0.00459801703465	1498.91206962	1343.24788896	3193.22777772	351.067819143	1.37036151535	0.0201523752258
1344.50941873	1371.06444136	3091.57386009	376.0	7.25621646585	0.0952522107993	0.0162546434811	1591.23649115	1270.16265252	3315.90515158	454.506007917	1.66936836279	0.024549534747
1344.50941873	1371.06444136	3091.57386009	376.0	1.47912662981	-0.623446880421	-0.106390252631	1090.47972385	1681.53601471	3137.30215234	365.286413779	2.02873996199	0.0298344112057
1344.50941873	1371.06444136	3091.57386009	376.0	16.3690236865	0.399713165563	0.0682104378094	1478.85309614	1660.85371379	3597.63431754	457.927507613	7.43588237001	0.109351211324
1344.50941873	1371.06444136	3091.57386009	376.0	0.703508953283	-0.282559951819	-0.048218421812	1442.51305518	1278.15986676	3113.323359	392.650437055	0.0834111750336	0.00122663492696
1344.50941873	1371.06444136	3091.57386009	376.0	5.18911785013	-0.10755612092	-0.0183542868465	1665.81588334	1116.90382512	3251.99927112	469.279562652	0.558942072795	0.00821973636464
1344.50941873	1371.06444136	3091.57386009	376.0	-16.7894531488	-0.820955881422	-0.140094860311	1194.73929845	1086.67049815	2572.51551529	291.105718694	-2.70543231615	-0.0397857693552
1344.50941873	1371.06444136	3091.57386009	376.0	6.29306225172	-0.0560031505831	-0.00955685163533	1300.6582804	1655.18687684	3286.12852767	330.283370427	4.35703936964	0.064074108377
1344.50941873	1371.06444136	3091.57386009	376.0	-0.204084826577	-0.577659945775	-0.0985767825555	1123.93892662	1629.27559583	3085.26442694	332.049904498	1.39512376777	0.0205165259965
1344.50941873	1371.06444136	3091.57386009	376.0	-8.91668092531	-0.424369050664	-0.0724179267345	1417.56984921	1085.49427961	2815.90808342	312.843954603	-1.34502770227	-0.019779819151
1344.50941873	1371.06444136	3091.57386009	376.0	-10.3847902036	-0.756990602391	-0.129179283684	1183.10935437	1207.31573831	2770.52040073	380.095308053	-1.43635057097	-0.0211228025142
1344.50941873	1371.06444136	3091.57386009	376.0	-2.96729508073	-0.681165181088	-0.116239791995	1163.10765978	1431.76287689	2999.83774103	404.967204363	-0.250406765761	-0.00368245243766
1344.50941873	1371.06444136	3091.57386009	376.0	-1.17254069716	-0.15259142325	-0.0260394920222	1592.28699298	1129.85591211	3055.3238984	333.18099331	-0.294597303566	-0.00433231328773
1344.50941873	1371.06444136	3091.57386009	376.0	-7.93498070287	-0.852849691749	-0.14553749006	1101.08622702	1319.21222452	2846.25807088	425.959619343	-0.982931429866	-0.0144548739686
1344.50941873	1371.06444136	3091.57386009	376.0	3.14269663554	-0.0388470912934	-0.00662919646644	1636.16088425	1165.74823852	3188.73264778	386.82352501	0.476849360607	0.00701249059716
1344.50941873	1371.06444136	3091.57386009	376.0	6.83222030755	0.336094684206	0.0573540416733	1520.44070603	1467.95151627	3302.79699719	314.404774883	3.8310281951	0.0563386499279
1344.50941873	1371.06444136	3091.57386009	376.0	-15.7204653609	-0.90187758579	-0.153904024879	1194.95575646	1047.33216825	2605.56406231	363.276137598	-2.62242893817	-0.0385651314437
1344.50941873	1371.06444136	3091.57386009	376.0	4.59112345819	-0.110430783647	-0.0188448436258	1660.684138	1118.08982085	3233.51183281	454.737873968	0.490254983674	0.00720963211285
1344.50941873	1371.06444136	3091.57386009	376.0	0.92779535457	-0.267944354635	-0.0457242925998	1530.94768047	1123.91008679	3120.25733875	465.399571499	0.0628781318377	0.000924678409379
1344.50941873	1371.06444136	3091.57386009	376.0	8.98514213473	0.637123833791	0.108724203719	1668.17867883	1386.54822995	3369.35616562	314.629256841	4.44102085334	0.0653091301962
1344.50941873	1371.06444136	3091.57386009	376.0	11.191275387	0.284884951523	0.0486151794408	1415.00004388	1701.39874883	3437.56040457	321.161611858	6.94253694686	0.102096131571
1344.50941873	1371.06444136	3091.57386009	376.0	5.29941421923	0.124536851895	0.0212520225077	1654.69331607	1200.37259651	3255.40916483	400.343252257	1.20654277663	0.0177432761269
1344.50941873	1371.06444136	3091.57386009	376.0	-15.0927611084	-1.04931105874	-0.179063320604	1075.13864393	1145.28733599	2624.9700029	404.544022973	-2.45021766412	-0.0360326127076
1344.50941873	1371.06444136	3091.57386009	376.0	-15.7529360858	-1.02484061806	-0.174887477485	1013.14745643	1303.60421154	2604.56020587	287.808537898	-2.26718012594	-0.0333408842049
1344.50941873	1371.06444136	3091.57386009	376.0	11.8111034379	0.300385697407	0.0512603579193	1458.06549484	1600.52677839	3456.72284657	398.130573344	5.77701466471	0.0849560980104
1344.50941873	1371.06444136	3091.57386009	376.0	4.82888056886	-0.0882100569832	-0.015052910748	1624.40895137	1169.28803506	3240.8622695	447.165283059	0.624769788878	0.0091877910129
1344.50941873	1371.06444136	3091.57386009	376.0	2.06328458281	-0.447311832924	-0.0763330772908	1313.46263446	1372.29424148	3155.36182692	469.604950973	0.315632461503	0.00464165384563
1344.50941873	1371.06444136	3091.57386009	376.0	13.7132899763	0.393849221376	0.0672097647399	1475.95756149	1651.93314596	3515.53034836	387.639640908	7.04624756042	0.103621287653
1344.50941873	1371.06444136	3091.57386009	376.0	2.9281226005	-0.04000036056	-0.00682600009556	1339.55230149	1558.62029607	3182.098933	283.926335436	2.84281484413	0.041806100649
1344.50941873	1371.06444136	3091.57386009	376.0	-13.3092077107	-0.76881600455	-0.131197270401	1182.96441556	1175.26508197	2680.10987353	321.880375994	-1.9520579781	-0.0287067349721
1344.50941873	1371.06444136	3091.57386009	376.0	9.64767723026	0.468478397442	0.0799451190173	1536.30307277	1542.35793616	3389.83892745	311.177918526	5.5169518461	0.0811316447955
1344.50941873	1371.06444136	3091.57386009	376.0	-3.13058401457	-0.747769346183	-0.127605690475	1130.79088749	1425.99432975	2994.78954303	438.004325792	-0.261939687644	-0.00385205423006
1344.50941873	1371.06444136	3091.57386009	376.0	-16.9489783857	-1.17167058145	-0.19994378523	1098.31284844	1037.97584086	2567.58367477	431.294985469	-3.23581427543	-0.0475855040504
1344.50941873	1371.06444136	3091.57386009	376.0	7.32845734234	-0.105326572251	-0.0179738177903	1297.89874129	1626.81660849	3318.13853164	393.423181854	3.95180409324	0.058114766077
1344.50941873	1371.06444136	3091.57386009	376.0	-6.11257434606	-0.395389635517	-0.0674726340473	1393.76370852	1182.20558964	2902.59910943	326.629811273	-0.878418037333	-0.0129179123137
1344.50941873	1371.06444136	3091.57386009	376.0	-9.73391636458	-0.705319221713	-0.120361641931	1251.14221831	1126.00675504	2790.6426462	413.493672861	-1.44122314637	-0.0211944580349
1344.50941873	1371.06444136	3091.57386009	376.0	9.48113158428	0.288364264017	0.0492089187742	1609.32958621	1321.37767131	3384.6900458	453.982788278	2.77913467911	0.040869627634
1344.50941873	1371.06444136	3091.57386009	376.0	-3.89299054119	-0.256493452594	-0.0437702137533	1501.07303562	1149.05969184	2971.21918215	321.086454694	-0.632353261803	-0.00929931267357
1344.50941873	1371.06444136	3091.57386009	376.0	9.5308626738	-0.109022390418	-0.0186045034843	1279.11920804	1679.25338505	3386.22751916	427.854926074	4.80467167842	0.0706569364474
1344.50941873	1371.06444136	3091.57386009	376.0	3.53591155192	-0.245650956472	-0.0419199584423	1358.78336614	1424.50666138	3200.88917735	417.599149833	1.16566047812	0.0171420658546
1344.50941873	1371.06444136	3091.57386009	376.0	-7.22852481252	-0.45777514578	-0.0781186255597	1441.14887551	1036.99582381	2868.09867652	389.953977196	-1.0806211033	-0.0158914868132
1344.50941873	1371.06444136	3091.57386009	376.0	-3.76184375971	-0.165439176654	-0.0282319414085	1589.42277081	1091.87608805	2975.27368176	293.974822898	-0.722893656063	-0.0106307890597
1344.50941873	1371.06444136	3091.57386009	376.0	-12.0999488138	-0.698576313706	-0.119210975035	1250.22081264	1118.31494547	2717.49500548	348.959247371	-1.79835296339	-0.0264463671087
1344.50941873	1371.06444136	3091.57386009	376.0	-10.4956751317	-0.899304062612	-0.153464857101	1125.30600835	1190.433253	2767.09231128	451.353049936	-1.58256014329	-0.0232729432837
1344.50941873	1371.06444136	3091.57386009	376.0	-3.51826180716	-0.362555836318	-0.0618695966413	1355.83917797	1334.8139333	2982.80419773	292.151086473	-0.574257660202	-0.0084449655912
1344.50941873	1371.06444136	3091.57386009	376.0	-13.8219906239	-0.893480355328	-0.152471050397	1137.09989493	1155.69931354	2664.25681102	371.457602554	-2.09379272051	-0.0307910694192
1344.50941873	1371.06444136	3091.57386009	376.0	0.303830534189	-0.759174001907	-0.129551877459	1061.87177859	1638.02451045	3100.96700547	401.070716433	1.00287256681	0.0147481259824
1344.50941873	1371.06444136	3091.57386009	376.0	-7.89152963802	-0.685840556396	-0.11703763761	1266.07749826	1125.33056192	2847.60139264	456.193332472	-1.19991863284	-0.0176458622476
1344.50941873	1371.06444136	3091.57386009	376.0	4.34154538032	-0.30251688138	-0.0516240411912	1280.39474507	1521.23136635	3225.7959422	424.169830781	1.8201207671	0.026766481869
1344.50941873	1371.06444136	3091.57386009	376.0	-21.5515114677	-1.30187820293	-0.222163515858	1023.67583533	1057.65826945	2425.2929651	343.958860329	-4.06678003688	-0.0598055887776
1344.50941873	1371.06444136	3091.57386009	376.0	-6.15173347619	-0.441760111309	-0.0753856845237	1420.71802115	1088.78063372	2901.388476	391.889821135	-0.882708630576	-0.0129810092732
1344.50941873	1371.06444136	3091.57386009	376.0	8.98808528847	0.0495356924221	0.00845318983311	1344.44534021	1650.93853722	3369.4471554	374.063277963	5.04740186738	0.0742264980496
1344.50941873	1371.06444136	3091.57386009	376.0	0.373747758598	-0.363284814212	-0.0619939955994	1407.15811249	1242.54268487	3103.1285481	453.42775074	0.0573060335659	0.000842735787733
1344.50941873	1371.06444136	3091.57386009	376.0	-13.6049141494	-0.650442471523	-0.110997008792	1304.30827386	1054.09099954	2670.96789056	312.568617169	-2.1286617408	-0.0313038491294
1344.50941873	1371.06444136	3091.57386009	376.0	-2.15924332386	-0.373856079802	-0.0637979658366	1339.25261228	1364.35647057	3024.81925792	321.210175065	-0.250416904738	-0.00368260154027
1344.50941873	1371.06444136	3091.57386009	376.0	8.94104079955	0.10046970611	0.0171450010427	1458.91680004	1455.93248171	3367.99274027	453.143458522	3.1295243029	0.0460224162192
1344.50941873	1371.06444136	3091.57386009	376.0	-6.5291346831	-0.925672800613	-0.157964641743	1010.13170636	1590.1451579	2889.72083894	289.443974681	-0.72536285348	-0.0106671007865
1344.50941873	1371.06444136	3091.57386009	376.0	4.82793647957	0.185809340289	0.0317080785477	1463.20319578	1473.54092008	3240.83308228	304.088966428	3.0671339789	0.0451049114544
1344.50941873	1371.06444136	3091.57386009	376.0	8.39054917049	0.486685619385	0.0830521534786	1642.33654509	1351.11660699	3350.97388497	357.520732885	3.52820328283	0.0518853423946
1344.50941873	1371.06444136	3091.57386009	376.0	5.63027458083	0.193806332923	0.0330727530585	1630.66049752	1248.13418159	3265.63795729	386.843278186	1.6200598478	0.0238244095265
1344.50941873	1371.06444136	3091.57386009	376.0	0.809530637751	-0.130426649519	-0.0222571074265	1449.77627666	1336.0306063	3116.60109768	330.794214714	0.56118821575	0.00825276787867
1344.50941873	1371.06444136	3091.57386009	376.0	9.07453958872	0.588127830216	0.100363110958	1614.84516402	1457.19858582	3372.11995394	300.076204101	4.96691745148	0.0730429036983
1344.50941873	1371.06444136	3091.57386009	376.0	11.5249705554	0.670841417295	0.114478057559	1628.56954485	1504.09397845	3447.87683717	315.213313871	6.15497331966	0.0905143135244
1344.50941873	1371.06444136	3091.57386009	376.0	14.9113618815	0.731167351791	0.12477258563	1632.00410527	1571.23079482	3552.56962621	349.334726116	7.65648385284	0.112595350777
1344.50941873	1371.06444136	3091.57386009	376.0	-9.60643650189	-0.949171529978	-0.161974663819	1012.47357604	1498.56748417	2794.58378032	283.542720103	-1.25215303602	-0.0184140152356
1344.50941873	1371.06444136	3091.57386009	376.0	3.63090969407	-0.618039468628	-0.105467486114	1101.7176033	1667.39917932	3203.82611508	434.709332459	2.12273356873	0.0312166701284
1344.50941873	1371.06444136	3091.57386009	376.0	0.503736664115	-0.0724106403345	-0.0123567645622	1621.12714648	1156.41168162	3107.14725113	329.608423028	-0.0168194463281	-0.000247344798942
1344.50941873	1371.06444136	3091.57386009	376.0	-17.4214360865	-1.09238094906	-0.186413131239	1010.10631101	1227.14742071	2552.97729599	315.723564272	-2.64743004395	-0.038932794764
1344.50941873	1371.06444136	3091.57386009	376.0	13.8829281882	0.222262073042	0.0379286814065	1406.31161518	1671.73245511	3520.77483898	442.730768688	6.54701437694	0.0962796231903
1344.50941873	1371.06444136	3091.57386009	376.0	12.1054239175	0.23113139685	0.0394422178925	1463.40925545	1535.83471792	3465.82198158	466.578008213	4.74443783792	0.0697711446753
1344.50941873	1371.06444136	3091.57386009	376.0	6.18455884089	0.193649610636	0.0330460086409	1461.95490426	1488.5350913	3282.77406458	332.284069029	3.44119161784	0.0506057590859
1344.50941873	1371.06444136	3091.57386009	376.0	-9.44041627444	-0.71467927085	-0.12195891994	1281.68220186	1070.79431009	2799.71641827	447.239906319	-1.51376236117	-0.0222612111937
1344.50941873	1371.06444136	3091.57386009	376.0	0.403980584109	-0.262012083752	-0.0447119596847	1354.39205145	1408.96100814	3104.06321823	340.710158646	0.598378391771	0.00879968223193
1344.50941873	1371.06444136	3091.57386009	376.0	1.38230854759	-0.498130660281	-0.0850052321299	1172.64377946	1589.75321298	3134.30894982	371.911957379	1.46756250274	0.0215818015109
1344.50941873	1371.06444136	3091.57386009	376.0	-19.8865420549	-1.07099914441	-0.182764359114	1059.52089398	1127.79144843	2476.76672425	289.454381835	-3.31129272488	-0.0486954812482
1344.50941873	1371.06444136	3091.57386009	376.0	0.957131748369	-0.153675061177	-0.0262244131701	1638.43110748	1079.49132062	3121.16429503	403.241866932	0.0378586733055	0.00055674519567
1344.50941873	1371.06444136	3091.57386009	376.0	-3.02742801069	-0.773300821278	-0.131962597488	1099.54708889	1521.85420773	2997.97868708	376.57739046	-0.236218826191	-0.00347380626752
1344.50941873	1371.06444136	3091.57386009	376.0	5.54510628286	-0.367576102815	-0.0627262974087	1238.07869141	1562.72538832	3263.00491645	462.200836726	2.10015002729	0.0308845592249
1344.50941873	1371.06444136	3091.57386009	376.0	6.33883409432	-0.0340614738094	-0.00581253819272	1319.52468889	1627.63403763	3287.54359799	340.384871477	4.11872070894	0.0605694221903
1344.50941873	1371.06444136	3091.57386009	376.0	7.27037771254	-0.130327831477	-0.0222402442793	1339.32078832	1526.55864942	3316.34295699	450.463519244	2.77309375791	0.0407807905575
1344.50941873	1371.06444136	3091.57386009	376.0	-9.69125603724	-0.699341615962	-0.11934157269	1175.45035121	1301.1040912	2791.96152173	315.407079321	-1.3014211473	-0.0191385462838
1344.50941873	1371.06444136	3091.57386009	376.0	-3.77906599461	-0.200904888374	-0.034284110644	1543.1762361	1133.1335662	2974.74124365	298.431441351	-0.692972924326	-0.0101907782989
1344.50941873	1371.06444136	3091.57386009	376.0	-10.7036720378	-0.786588914369	-0.134230190165	1130.5582686	1304.20008344	2760.6619333	325.903581261	-1.42315322821	-0.0209287239442
1344.50941873	1371.06444136	3091.57386009	376.0	10.8435668857	0.0377409325175	0.00644043217022	1329.04038161	1689.9440248	3426.81073944	407.826333032	5.69391378082	0.0837340261885
1344.50941873	1371.06444136	3091.57386009	376.0	4.94829364059	-0.034869208966	-0.00595037695665	1540.72007649	1278.68575711	3244.55401281	425.148179203	1.10451897846	0.0162429261538
1344.50941873	1371.06444136	3091.57386009	376.0	1.86461287441	-0.0970073388933	-0.0165541533948	1343.3086018	1511.51314965	3149.21974431	294.397992867	2.04522010255	0.0300767662139
1344.50941873	1371.06444136	3091.57386009	376.0	5.39131956653	-0.282019790202	-0.0481262440618	1211.56962945	1681.89412697	3258.25048653	364.786730113	3.71551028015	0.054639857061
1344.50941873	1371.06444136	3091.57386009	376.0	4.99749422114	-0.0276361813726	-0.00471607190659	1657.6928993	1154.94634476	3246.0750851	433.435841035	0.721497395642	0.0106102558183
1344.50941873	1371.06444136	3091.57386009	376.0	-5.27816128294	-0.788894255057	-0.134623593013	1099.41263208	1464.59622006	2928.39560558	364.386753437	-0.547843167221	-0.00805651716501
1344.50941873	1371.06444136	3091.57386009	376.0	4.79583268257	-0.254902786403	-0.0434987690107	1344.57628989	1445.39769253	3239.84056968	449.86658726	1.42106897045	0.0208980730948
1344.50941873	1371.06444136	3091.57386009	376.0	9.13841811926	0.0512203638599	0.0087406764266	1384.12984015	1562.43337595	3374.0948059	427.531589797	4.02466940804	0.0591863148242
1344.50941873	1371.06444136	3091.57386009	376.0	-7.76728477616	-0.663603680023	-0.113242948809	1221.97564089	1238.77715194	2851.44251432	390.689721492	-1.00913974665	-0.0148402903919
1344.50941873	1371.06444136	3091.57386009	376.0	5.78517000957	0.362794021003	0.061910242492	1607.44468019	1335.68458657	3270.42666387	327.297397116	2.63681577997	0.0387767026466
1344.50941873	1371.06444136	3091.57386009	376.0	-10.4844410588	-0.849416758156	-0.144951665214	1089.55922218	1345.65638562	2767.43962095	332.224013148	-1.34938325304	-0.0198438713682
1344.50941873	1371.06444136	3091.57386009	376.0	0.658462167164	-0.188627903263	-0.0321890619902	1532.91229484	1209.88483555	3111.93070433	369.133573943	0.0198849156987	0.000292425230863
1344.50941873	1371.06444136	3091.57386009	376.0	13.6712544234	0.39596522199	0.0675708569949	1479.42356121	1643.98363046	3514.23078819	390.82359652	6.94598250415	0.102146801532
1344.50941873	1371.06444136	3091.57386009	376.0	-11.7640855288	-0.729147043295	-0.124427823088	1204.44051775	1180.04526417	2727.87846701	343.392685091	-1.68110424961	-0.0247221213178
1344.50941873	1371.06444136	3091.57386009	376.0	3.32191050089	-0.34700534396	-0.0592159290033	1226.22260664	1590.13573849	3194.2731768	377.914831665	2.20468704324	0.0324218682829
1344.50941873	1371.06444136	3091.57386009	376.0	-16.1314356429	-1.21958456351	-0.208120232681	1042.66403328	1092.1725543	2592.8586125	458.022024922	-3.0438211326	-0.0447620754794
1344.50941873	1371.06444136	3091.57386009	376.0	3.46542419726	-0.578712846533	-0.0987564584528	1100.11885909	1704.00379869	3198.71000872	394.587350942	2.67388806291	0.0393218832781
1344.50941873	1371.06444136	3091.57386009	376.0	-2.07438270884	-0.355402906387	-0.0606489601342	1515.34769912	1045.32854403	3027.44278651	466.766543359	-0.374076371154	-0.0055011231052
1344.50941873	1371.06444136	3091.57386009	376.0	-19.909820776	-1.16585614285	-0.198951560213	1015.22689821	1145.6270512	2476.04704539	315.193095983	-3.32549280213	-0.0489043059136
1344.50941873	1371.06444136	3091.57386009	376.0	-10.8439679983	-0.818076852912	-0.139603558517	1237.89103365	1059.78649646	2756.32458006	458.647049958	-1.83636042068	-0.0270053003042
1344.50941873	1371.06444136	3091.57386009	376.0	5.66465759553	-0.0769872629875	-0.013137758189	1666.48036021	1132.66404516	3266.70093358	467.556528217	0.671819918178	0.00987970467909
1344.50941873	1371.06444136	3091.57386009	376.0	8.76828152621	-0.179355308534	-0.030606707941	1251.06342677	1685.68172357	3362.65175974	425.906609405	4.52348209947	0.0665217955805
1344.50941873	1371.06444136	3091.57386009	376.0	-2.01651287532	-0.242601004494	-0.0413994888214	1535.41619527	1122.62267278	3029.23187516	371.193007107	-0.326424928081	-0.00480036658943
1344.50941873	1371.06444136	3091.57386009	376.0	6.14602099701	0.0643599807953	0.0109829318763	1568.93921952	1282.47024493	3281.58263867	430.17317423	1.51993932087	0.0223520488364
1344.50941873	1371.06444136	3091.57386009	376.0	-12.7835161085	-0.655263081077	-0.111819638409	1261.85139165	1126.80573172	2696.36201768	307.704894313	-1.92113268124	-0.0282519511947
1344.50941873	1371.06444136	3091.57386009	376.0	0.58830418824	-0.277453610072	-0.0473470324355	1460.98950839	1242.97473994	3109.7617186	405.797470268	0.0657164385435	0.000966418213874
1344.50941873	1371.06444136	3091.57386009	376.0	6.61313262786	-0.428578909296	-0.0731363326444	1156.22274878	1701.74177004	3296.02373975	438.059220931	3.52391540664	0.0518222853918
1344.50941873	1371.06444136	3091.57386009	376.0	4.7374175329	0.158330768208	0.0270189024245	1593.06570607	1277.54203278	3238.03462219	367.426883334	1.55377568139	0.0228496423734
1344.50941873	1371.06444136	3091.57386009	376.0	1.39946128286	-0.181330395438	-0.0309437534876	1453.17692329	1316.37188191	3134.8392393	365.290434094	0.45604343791	0.00670652114574
1344.50941873	1371.06444136	3091.57386009	376.0	21.7850689762	0.905057715299	0.154446709095	1673.7360419	1698.54132504	3765.07535797	392.797991026	10.9650586273	0.161250862165
1344.50941873	1371.06444136	3091.57386009	376.0	-0.862974481094	-0.397699502353	-0.0678668092752	1359.09911008	1303.64302032	3064.89436662	402.152236213	-0.0748172778025	-0.00110025408533
1344.50941873	1371.06444136	3091.57386009	376.0	19.0336902867	0.73928539074	0.126157916508	1605.31007443	1688.64723331	3680.01445361	386.057145867	9.72095603213	0.142955235767
1344.50941873	1371.06444136	3091.57386009	376.0	2.04664146468	-0.384228494952	-0.0655680025516	1202.85035047	1606.68471633	3154.84729263	345.312225835	2.08590611827	0.0306750899746
1344.50941873	1371.06444136	3091.57386009	376.0	2.08731955433	-0.241031528743	-0.0411316601951	1513.07655612	1194.39663677	3156.10488581	448.631692919	0.234474814342	0.00344815903444
1344.50941873	1371.06444136	3091.57386009	376.0	-3.70670011896	-0.569509494471	-0.0971859205582	1196.24882683	1476.12724067	2976.97848814	304.602420639	-0.32413110053	-0.00476663383132
1344.50941873	1371.06444136	3091.57386009	376.0	-4.67695005053	-0.874043715849	-0.149154217722	1028.32175905	1601.65405256	2946.98249488	317.006683271	-0.263066189697	-0.00386862043672
1344.50941873	1371.06444136	3091.57386009	376.0	13.9501222866	0.529181450813	0.0903040018452	1509.80150437	1707.07012768	3522.85219416	305.980562105	8.42210153447	0.123854434331
1344.50941873	1371.06444136	3091.57386009	376.0	-18.1589033009	-1.10389956997	-0.188378766206	1023.28043191	1184.40485276	2530.17795236	322.492667692	-2.87088378964	-0.0422188792594
1344.50941873	1371.06444136	3091.57386009	376.0	8.06424654556	0.521081815936	0.0889218115932	1662.22658103	1334.31815494	3340.88599831	344.341262347	3.46007790814	0.0508834986491
1344.50941873	1371.06444136	3091.57386009	376.0	-3.31093225168	-0.815945106359	-0.139239779242	1075.49397381	1540.87746481	2989.21394408	372.842505462	-0.257895095531	-0.00379257493428
1344.50941873	1371.06444136	3091.57386009	376.0	-7.74300354336	-0.734322679443	-0.125311037448	1159.79895993	1313.4084588	2852.19318656	378.985767834	-0.949691735224	-0.0139660549298
1344.50941873	1371.06444136	3091.57386009	376.0	-10.6031666623	-0.807100544743	-0.137730468386	1128.14119867	1284.64652194	2763.76913122	350.98141061	-1.39992924821	-0.0205871948267
1344.50941873	1371.06444136	3091.57386009	376.0	1.1423321696	-0.544138297401	-0.0928563647443	1175.39644771	1554.53638929	3126.88990285	396.957065847	0.984711080477	0.0144810453011
1344.50941873	1371.06444136	3091.57386009	376.0	9.90165222742	0.365369855401	0.0623498046759	1537.61896827	1470.56670704	3397.69075208	389.505076764	4.37120320252	0.0642824000371
1344.50941873	1371.06444136	3091.57386009	376.0	-13.7524622784	-0.738747955122	-0.126066203946	1254.15609375	1071.26561369	2666.40633118	340.984623745	-2.14509902592	-0.0315455739105
1344.50941873	1371.06444136	3091.57386009	376.0	10.7176282006	0.428376939529	0.0731018668139	1627.7126344	1357.49894076	3422.91725197	437.705676797	3.6569807352	0.0537791284588
1344.50941873	1371.06444136	3091.57386009	376.0	-16.546325467	-1.06867152173	-0.182367153879	1140.30899248	1032.56853838	2580.03198715	407.154456289	-3.00983329636	-0.0442622543582
1344.50941873	1371.06444136	3091.57386009	376.0	-0.692679556833	-0.558923098659	-0.0953793683718	1113.1868191	1664.44494323	3070.15915998	292.527397644	1.73766224565	0.0255538565536
1344.50941873	1371.06444136	3091.57386009	376.0	-19.9659831044	-1.12202300189	-0.191471502029	1029.92801046	1146.59300405	2474.31074553	297.789731018	-3.30714188835	-0.0486344395345
1344.50941873	1371.06444136	3091.57386009	376.0	-7.11546688871	-0.770065770749	-0.131410541083	1100.3785912	1484.99954058	2871.59394574	286.215813958	-0.957579036772	-0.0140820446584
1344.50941873	1371.06444136	3091.57386009	376.0	4.83723239594	-0.126266537376	-0.0215471906785	1435.62089502	1374.681548	3241.1204724	430.818029387	1.34469452673	0.0197749195107
1344.50941873	1371.06444136	3091.57386009	376.0	10.8572099149	0.413891224764	0.0706299018369	1514.5706873	1556.24989602	3427.23252376	356.411940443	5.61732742845	0.0826077563007
1344.50941873	1371.06444136	3091.57386009	376.0	-3.70341209662	-0.230074694651	-0.0392618932852	1529.72994969	1128.15351256	2977.08013978	319.196677538	-0.623775524545	-0.00917316947861
1344.50941873	1371.06444136	3091.57386009	376.0	7.87858144907	0.584284688548	0.0997072847352	1638.86371825	1401.73291227	3335.14602472	294.549394208	4.22210435903	0.0620897699857
1344.50941873	1371.06444136	3091.57386009	376.0	7.55787626326	-0.242291734388	-0.041346712353	1234.92173184	1666.59194681	3325.23118703	423.71750838	3.91207140481	0.0575304618354
1344.50941873	1371.06444136	3091.57386009	376.0	-0.0218085052069	-0.293709719564	-0.0501211125536	1511.89586609	1122.06535837	3090.89963405	456.938409586	-0.0523475205205	-0.000769816478243
1344.50941873	1371.06444136	3091.57386009	376.0	4.2585102102	0.0948006439152	0.0161775842859	1459.36993454	1431.4043921	3223.22884858	332.454521938	2.32870590631	0.0342456750928
1344.50941873	1371.06444136	3091.57386009	376.0	3.70597857057	0.182163354103	0.0310858966046	1516.88616726	1380.01158971	3206.14692484	309.249167865	2.10110977099	0.0308986731027
1344.50941873	1371.06444136	3091.57386009	376.0	1.69728205538	-0.708488937945	-0.120902549137	1117.8026721	1558.76654906	3144.04658845	467.477367284	0.622769524416	0.00915837535906
1344.50941873	1371.06444136	3091.57386009	376.0	5.28898432603	-0.228959232273	-0.0390715413436	1250.3307351	1630.88993343	3255.08671698	373.866048455	3.29834772477	0.0485051135996
1344.50941873	1371.06444136	3091.57386009	376.0	3.58776490489	-0.10998117595	-0.0187681187628	1305.74693082	1586.17833556	3202.49226206	310.56699568	3.00311790542	0.0441634986091
1344.50941873	1371.06444136	3091.57386009	376.0	10.9543803427	0.465330444863	0.0794079257445	1548.78812095	1520.134256	3430.2366193	361.314242357	5.42513769071	0.0797814366281
1344.50941873	1371.06444136	3091.57386009	376.0	-15.9376685893	-1.02743459273	-0.175330135278	1022.42225233	1272.30943735	2598.84906408	304.117374396	-2.31321066396	-0.0340178038818
1344.50941873	1371.06444136	3091.57386009	376.0	2.68616583654	-0.230747514447	-0.03937670895	1231.28649071	1658.91343168	3174.61866094	284.418738538	3.25218248558	0.0478262130232
1344.50941873	1371.06444136	3091.57386009	376.0	3.0771315489	0.103872035081	0.0177256032562	1487.54348765	1386.47026958	3186.7056547	312.691897472	1.82517570896	0.0268408192494
1344.50941873	1371.06444136	3091.57386009	376.0	-6.08698445909	-0.293667448022	-0.0501138989798	1511.83858086	1073.52193388	2903.39023969	318.029724956	-0.950873540828	-0.0139834344239
1344.50941873	1371.06444136	3091.57386009	376.0	-1.35683287567	-0.881987256606	-0.150509770752	1044.98207424	1555.99431126	3049.62636959	448.649984078	0.0240484890482	0.000353654250708
1344.50941873	1371.06444136	3091.57386009	376.0	-12.3154286852	-0.788448749915	-0.134547568245	1158.36360137	1216.83359655	2710.83328611	335.63608818	-1.73866341183	-0.0255685795857
1344.50941873	1371.06444136	3091.57386009	376.0	1.22544828752	-0.473264835559	-0.0807619173309	1175.95856886	1598.48217818	3129.45949902	355.01875198	1.60884244556	0.0236594477289
1344.50941873	1371.06444136	3091.57386009	376.0	-0.658921621608	-0.520099082742	-0.0887541096829	1141.24657444	1628.90210357	3071.20281148	301.054133478	1.49135803761	0.0219317358472
1344.50941873	1371.06444136	3091.57386009	376.0	-2.53169403308	-0.929610124446	-0.158636540008	1016.44874135	1590.44611516	3013.30466915	406.409812643	-0.0853601171187	-0.00125529583998
1344.50941873	1371.06444136	3091.57386009	376.0	-6.11294032802	-0.296781320994	-0.0506452766202	1507.26858875	1077.72996962	2902.58779483	317.589236458	-0.953057631608	-0.014015553406
1344.50941873	1371.06444136	3091.57386009	376.0	-10.4779467126	-0.769564146402	-0.131324939659	1220.23992486	1123.42727786	2767.64039845	423.973195729	-1.59581619885	-0.0234678852773
1344.50941873	1371.06444136	3091.57386009	376.0	0.375231492529	-0.219167773469	-0.0374006439367	1575.79230897	1101.15833944	3103.17441883	426.223770421	-0.0103449152884	-0.000152131107183
1344.50941873	1371.06444136	3091.57386009	376.0	-12.9764879826	-0.880333157351	-0.150227501254	1148.13428574	1150.57778061	2690.39614967	391.684083323	-1.97126786159	-0.0289892332587
1344.50941873	1371.06444136	3091.57386009	376.0	-7.52771252798	-0.512748257738	-0.0874997026856	1323.11852384	1186.63802302	2858.84906732	349.092520459	-1.03091198732	-0.0151604704017
1344.50941873	1371.06444136	3091.57386009	376.0	0.363788380014	-0.279694881951	-0.0477295020393	1439.68534763	1283.58415748	3102.82064656	379.55114144	0.0404951494492	0.000595516903664
1344.50941873	1371.06444136	3091.57386009	376.0	3.34666556919	-0.395525352762	-0.0674957939867	1273.09656501	1479.71760972	3195.03849802	442.224323286	1.08956297667	0.016022984951
1344.50941873	1371.06444136	3091.57386009	376.0	7.41925137708	0.186092704323	0.0317564341849	1493.92456317	1436.77132515	3320.94549628	390.249607968	3.1006497887	0.0455977910103
1344.50941873	1371.06444136	3091.57386009	376.0	5.58762928489	-0.213101617868	-0.0363654638001	1330.98684998	1489.65691311	3264.31954647	443.675783373	1.98027110711	0.029121633928
1344.50941873	1371.06444136	3091.57386009	376.0	-9.47518713157	-0.729454544184	-0.124480297642	1279.38176724	1063.68680258	2798.64145154	455.572881721	-1.54984300305	-0.0227918088684
1344.50941873	1371.06444136	3091.57386009	376.0	0.745257192669	-0.070298604863	-0.0119963489527	1515.13204708	1276.50929934	3114.61403665	322.972690235	0.398802017494	0.00586473555138
1344.50941873	1371.06444136	3091.57386009	376.0	-9.07832992965	-0.640030128963	-0.109220158526	1234.60751027	1227.20959792	2810.91058506	349.09347686	-1.22255101895	-0.0179786914552
1344.50941873	1371.06444136	3091.57386009	376.0	21.8739069914	0.845136296467	0.144221211001	1664.02565898	1642.62141688	3767.82185082	461.174774968	9.84686948395	0.144806904176
1344.50941873	1371.06444136	3091.57386009	376.0	-5.99231037345	-0.644968411691	-0.110062868889	1221.79018672	1274.53540096	2906.31715897	409.991571296	-0.732598331595	-0.0107735048764
1344.50941873	1371.06444136	3091.57386009	376.0	4.91374086953	0.144636234537	0.0246819512861	1469.34125618	1442.95203174	3243.48578837	331.192500452	2.6785998291	0.0393911739574
1344.50941873	1371.06444136	3091.57386009	376.0	-12.1439949871	-0.978426428135	-0.166966967259	1086.2567847	1192.60780401	2716.1332855	437.268696792	-1.8584763421	-0.0273305344427
1344.50941873	1371.06444136	3091.57386009	376.0	-5.53426153595	-0.639169655553	-0.10907332006	1249.72699679	1215.23426756	2920.4780771	455.51681275	-0.74342750911	-0.0109327574869
1344.50941873	1371.06444136	3091.57386009	376.0	6.70652085298	0.0707525143337	0.0120738079068	1544.73422744	1315.8533113	3298.91090571	438.323366973	1.77892710799	0.0261606927646
1344.50941873	1371.06444136	3091.57386009	376.0	-7.82662129947	-0.9421280851	-0.160772710768	1020.58748023	1488.73230122	2849.60808187	340.288300419	-0.881625598495	-0.0129650823308
1344.50941873	1371.06444136	3091.57386009	376.0	6.02308914278	-0.089848589036	-0.0153325237263	1354.85993232	1517.65564383	3277.7821096	405.266533455	2.70362804174	0.039759235908
1344.50941873	1371.06444136	3091.57386009	376.0	-3.37855614133	-0.465906216374	-0.0795061802685	1344.38754973	1225.45043014	2987.12330158	417.285321705	-0.415678811355	-0.00611292369639
1344.50941873	1371.06444136	3091.57386009	376.0	7.72077615786	0.430316457249	0.0734328425339	1644.8353153	1320.23609053	3330.26735759	365.195951762	3.01429541047	0.0443278736834
1344.50941873	1371.06444136	3091.57386009	376.0	-19.1530399073	-1.01755362383	-0.173643963111	1097.64586185	1103.05297787	2499.44348491	298.744645185	-3.19295786267	-0.0469552626863
1344.50941873	1371.06444136	3091.57386009	376.0	-10.2480885637	-0.593895801079	-0.101347406327	1266.24687091	1196.90464988	2774.7466329	311.595112108	-1.46359203066	-0.0215234122155
1344.50941873	1371.06444136	3091.57386009	376.0	5.55159167487	-0.123907065365	-0.0211445504036	1417.26050119	1402.96892476	3263.20541713	442.975991189	1.61055494887	0.023684631601
1344.50941873	1371.06444136	3091.57386009	376.0	-1.60806676298	-0.421034472246	-0.0718488860487	1307.13521533	1391.04833937	3041.8592884	343.675733705	-0.119602802668	-0.00175886474512
1344.50941873	1371.06444136	3091.57386009	376.0	10.1858914737	0.489336578036	0.083504535501	1565.58129586	1497.60720519	3406.47821831	343.289717264	5.17577402287	0.0761143238658
1344.50941873	1371.06444136	3091.57386009	376.0	-7.54176594017	-0.399089068331	-0.0681039365753	1400.76257509	1150.80143273	2858.4145957	306.850587885	-1.12724720004	-0.0165771647065
1344.50941873	1371.06444136	3091.57386009	376.0	5.05303217877	0.112259735609	0.0191569514691	1409.37639936	1531.30980048	3247.79208208	307.105882234	3.41441205895	0.0502119420434
1344.50941873	1371.06444136	3091.57386009	376.0	-17.0664942663	-1.26897602031	-0.216548808926	1049.19024053	1057.54129111	2563.95058452	457.219052884	-3.38532868184	-0.0497842453212
1344.50941873	1371.06444136	3091.57386009	376.0	-9.13033019781	-0.63221087815	-0.107885815384	1271.66965154	1156.93453377	2809.30295836	380.698773046	-1.28106370615	-0.0188391721493
1344.50941873	1371.06444136	3091.57386009	376.0	-8.70096164695	-0.869181891664	-0.148324554892	1089.83346853	1326.90082421	2822.57720424	405.842911502	-1.07733106595	-0.0158431039111
1344.50941873	1371.06444136	3091.57386009	376.0	10.45237469	0.173432612168	0.0295960089023	1408.02581422	1607.48883333	3414.71674377	399.202096216	5.18204528617	0.076206548326
1344.50941873	1371.06444136	3091.57386009	376.0	1.90656266271	0.0921702621761	0.0157287136819	1630.8713017	1199.82713211	3150.516653	319.818219191	0.606182022023	0.00891444150034
1344.50941873	1371.06444136	3091.57386009	376.0	15.5035341639	0.78614717852	0.134154808621	1644.18691287	1599.63775502	3570.8770697	327.05240181	8.34270572304	0.122686848868
1344.50941873	1371.06444136	3091.57386009	376.0	-16.3910442628	-0.987982106529	-0.1685976291	1093.39917691	1148.64439063	2584.83262027	342.789052737	-2.57745146283	-0.0379036979829
1344.50941873	1371.06444136	3091.57386009	376.0	-8.42292872296	-0.849282240731	-0.144928710022	1083.95825765	1383.00195278	2831.17279744	364.212587015	-0.9995610321	-0.0146994269426
1344.50941873	1371.06444136	3091.57386009	376.0	6.68300370762	0.368999899864	0.0629692661884	1614.90639126	1332.74126956	3298.18385579	350.536194969	2.76998274538	0.0407350403732
1344.50941873	1371.06444136	3091.57386009	376.0	-3.03024338564	-0.644675383483	-0.110012864076	1105.19018705	1606.10670434	2997.89164769	286.594756293	0.54390961889	0.00799867086602
1344.50941873	1371.06444136	3091.57386009	376.0	14.165583651	0.42783507494	0.0730093984539	1503.5040292	1612.02491817	3529.51334138	413.984394007	6.72060689381	0.0988324543207
1344.50941873	1371.06444136	3091.57386009	376.0	-0.263523000626	-0.364132739399	-0.0621386927302	1371.93924337	1326.90549384	3083.42685189	384.582114681	-0.014356181334	-0.000211120313735
1344.50941873	1371.06444136	3091.57386009	376.0	-10.2287042697	-0.993991599264	-0.169623139806	1017.11218477	1378.92922805	2775.34591267	379.304499848	-1.25141747014	-0.0184031980902
1344.50941873	1371.06444136	3091.57386009	376.0	-7.60232710502	-0.884341708926	-0.150911554424	1045.26066003	1496.06628147	2856.54230256	315.215361056	-0.908923393612	-0.0133665204943
1344.50941873	1371.06444136	3091.57386009	376.0	12.7210468251	0.717108950133	0.122373540978	1643.12457753	1516.03940675	3484.85441847	325.690434195	6.64759590802	0.0977587633533
1344.50941873	1371.06444136	3091.57386009	376.0	-4.5594826647	-0.312913624108	-0.05339822937	1425.71149773	1226.00203938	2950.61408588	298.900548772	-0.742580983965	-0.0109203085877
1344.50941873	1371.06444136	3091.57386009	376.0	12.5863583618	0.316866302981	0.054072747949	1478.48827288	1569.14015095	3480.69042515	433.062001322	5.5417962777	0.0814970040839
1344.50941873	1371.06444136	3091.57386009	376.0	-17.0776765138	-1.01617239554	-0.173408258624	1034.00000512	1244.07759267	2563.60487708	285.52727929	-2.57000996609	-0.0377942642072
1344.50941873	1371.06444136	3091.57386009	376.0	-16.4680295447	-1.04386715778	-0.178134327267	1085.52506647	1124.43028547	2582.45256342	372.497211485	-2.69778516508	-0.0396733112512
1344.50941873	1371.06444136	3091.57386009	376.0	6.1889668885	0.272695839156	0.0465351261358	1626.27884169	1280.60549757	3282.91034263	376.026003372	2.07847011363	0.0305657369652
1344.50941873	1371.06444136	3091.57386009	376.0	-5.72981848247	-0.316046985668	-0.0539329327078	1439.66881575	1180.74976059	2914.43228966	294.013713314	-0.918938018008	-0.0135137943825
1344.50941873	1371.06444136	3091.57386009	376.0	8.20868808215	0.235323000553	0.0401575086269	1644.37680398	1255.02302966	3345.3515151	445.951681453	2.08448079316	0.0306541293111
1344.50941873	1371.06444136	3091.57386009	376.0	12.0177329921	0.346112008883	0.0590634827446	1494.96196091	1552.81322603	3463.11095185	415.335764922	5.41899511214	0.0796911045902
1344.50941873	1371.06444136	3091.57386009	376.0	-9.2118286404	-0.876246381334	-0.149530099204	1101.59885566	1278.37446412	2806.78337381	426.810054035	-1.21930708742	-0.0179309865797
1344.50941873	1371.06444136	3091.57386009	376.0	4.99854380508	-0.10406663432	-0.0177588113174	1371.54800735	1477.78724093	3246.10753376	396.772285476	2.17811207626	0.032031059945
1344.50941873	1371.06444136	3091.57386009	376.0	-6.87286365037	-0.510808774925	-0.0871687329223	1274.37414764	1312.51796749	2879.09420404	292.202088908	-0.997241537617	-0.0146653167297
1344.50941873	1371.06444136	3091.57386009	376.0	-11.5125323995	-0.660041516406	-0.112635071059	1218.20641167	1221.62937478	2735.6554178	295.819631353	-1.6620645335	-0.0244421254927
1344.50941873	1371.06444136	3091.57386009	376.0	16.2745558236	0.688916021558	0.117562461017	1625.60738387	1553.06185002	3594.71377378	416.044539898	7.37283404045	0.108424030007
1344.50941873	1371.06444136	3091.57386009	376.0	-6.02572218418	-0.77310144212	-0.131928573741	1103.09811149	1476.44836233	2905.28420817	325.737734343	-0.707037580603	-0.0103976114795
1344.50941873	1371.06444136	3091.57386009	376.0	1.35648291491	0.16664961453	0.028438500773	1617.21563388	1231.06871098	3133.51053131	285.226186451	0.763210163495	0.0112236788749
1344.50941873	1371.06444136	3091.57386009	376.0	2.57877540899	0.242711736147	0.0414183850081	1638.26237109	1236.00434018	3171.29860655	297.031895279	1.17701770733	0.0173090839313
1344.50941873	1371.06444136	3091.57386009	376.0	-13.1328852841	-0.806682948238	-0.137659206184	1255.93705085	1030.9941821	2685.56101157	398.629778621	-2.17172317465	-0.0319371055096
1344.50941873	1371.06444136	3091.57386009	376.0	6.08771987811	0.398690709827	0.0680359573083	1602.94577897	1358.78100455	3279.78021652	318.053432997	2.96629293035	0.0436219548581
1344.50941873	1371.06444136	3091.57386009	376.0	-7.8521115818	-0.447688816496	-0.0763974089584	1342.12449089	1214.47685355	2848.82003097	292.218686523	-1.1725446266	-0.0172433033324
1344.50941873	1371.06444136	3091.57386009	376.0	-6.14813034829	-0.488165268698	-0.0833046533615	1404.20450519	1075.07977885	2901.49986936	422.215585321	-0.908854305503	-0.0133655044927
1344.50941873	1371.06444136	3091.57386009	376.0	-0.687566796882	-0.58295018859	-0.0994795543669	1098.37371297	1681.93363084	3070.31722473	290.009880922	1.8550338973	0.0272799102544
1344.50941873	1371.06444136	3091.57386009	376.0	-7.86429400575	-0.411095370362	-0.0701527935771	1369.70493536	1195.77350775	2848.44340233	282.964959221	-1.21534002817	-0.0178726474731
1344.50941873	1371.06444136	3091.57386009	376.0	-16.2881562683	-0.983144920612	-0.167772170753	1082.82303676	1172.59456764	2588.01347861	332.595874212	-2.50926676075	-0.0369009817757
1344.50941873	1371.06444136	3091.57386009	376.0	3.70988168091	-0.181234813076	-0.0309274425045	1389.68369844	1409.88041099	3206.26759238	406.703482957	1.27454543215	0.0187433151787
1344.50941873	1371.06444136	3091.57386009	376.0	9.04521221394	0.315229855681	0.0537934907305	1474.60386693	1559.59209501	3371.21327649	337.01731455	5.03062112077	0.0739797223643
1344.50941873	1371.06444136	3091.57386009	376.0	-2.77687248914	-0.621953867822	-0.106135472325	1223.37517733	1323.06126502	3005.72479609	459.288353739	-0.288407708114	-0.0042412898252
1344.50941873	1371.06444136	3091.57386009	376.0	-21.2221801881	-1.17639592653	-0.200750158112	1048.3905623	1079.91548668	2435.47448486	307.168435877	-3.76857456619	-0.0554202142087
1344.50941873	1371.06444136	3091.57386009	376.0	3.62911309042	-0.159679927401	-0.0272491343687	1591.77003352	1163.27844217	3203.77057175	448.722096064	0.396626048507	0.00583273600746
1344.50941873	1371.06444136	3091.57386009	376.0	-1.14231068027	-0.807943906777	-0.137874386822	1037.6717979	1650.68688338	3056.2584817	367.899800418	0.808756992357	0.0118934851817
1344.50941873	1371.06444136	3091.57386009	376.0	-5.45706800208	-0.832513536636	-0.142067156423	1053.39613008	1570.37447093	2922.86457221	299.093971204	-0.521120697667	-0.00766353967158
1344.50941873	1371.06444136	3091.57386009	376.0	15.3317064024	0.448198390492	0.0764843669782	1505.39136984	1632.35574672	3565.56488754	427.817770981	7.18968231629	0.105730622298
1344.50941873	1371.06444136	3091.57386009	376.0	-2.68614180923	-0.804901355285	-0.137355180083	1099.17433719	1445.38897245	3008.52980208	463.966492438	-0.200533435524	-0.00294902111064
1344.50941873	1371.06444136	3091.57386009	376.0	7.88024911272	0.142127037728	0.0242537607044	1392.89666422	1604.56311769	3335.19758177	337.737799871	4.72213695582	0.0694431905267
1344.50941873	1371.06444136	3091.57386009	376.0	0.28806194879	-0.266272388876	-0.045438974211	1518.41873134	1143.08181035	3100.479508	438.978966308	-0.000285219963786	-4.19441123214e-06
1344.50941873	1371.06444136	3091.57386009	376.0	-2.15299182272	-0.832965329148	-0.142144254121	1063.89159948	1562.10198195	3025.01252769	399.01894627	-0.0430702553498	-0.000633386108085
1344.50941873	1371.06444136	3091.57386009	376.0	11.121138099	0.15844746664	0.0270388168328	1440.10069609	1529.90075296	3435.39205851	465.390609454	4.28995356798	0.0630875524702
1344.50941873	1371.06444136	3091.57386009	376.0	1.47105259776	-0.830263268267	-0.141683151581	1039.50199432	1638.66294311	3137.05253768	458.887600238	0.921960866428	0.0135582480357
1344.50941873	1371.06444136	3091.57386009	376.0	-8.77776767779	-0.851853935571	-0.145367565797	1111.47524135	1284.60084077	2820.20268907	424.126606947	-1.14154559553	-0.0167874352284
1344.50941873	1371.06444136	3091.57386009	376.0	-12.3323948924	-0.874211011023	-0.149182766386	1149.74262188	1155.92866298	2710.30876328	404.637478417	-1.86605006268	-0.0274419126864
1344.50941873	1371.06444136	3091.57386009	376.0	-10.6080494174	-0.596917966777	-0.101863134262	1333.64581007	1070.1855555	2763.61817724	359.786811666	-1.59069385317	-0.0233925566643
1344.50941873	1371.06444136	3091.57386009	376.0	5.03029483773	0.379382009406	0.0647409572365	1666.38526023	1258.28771842	3247.08914038	322.416161733	2.05234220266	0.0301815029804
1344.50941873	1371.06444136	3091.57386009	376.0	18.7376649539	0.863853097505	0.147415204352	1668.15031637	1640.03550915	3670.8626118	362.676786276	9.62370638397	0.141525093882
1344.50941873	1371.06444136	3091.57386009	376.0	2.62700379911	-0.115470743665	-0.0197049050624	1644.89784919	1122.50096346	3172.78962285	405.3908102	0.245708769696	0.00361336426023
1344.50941873	1371.06444136	3091.57386009	376.0	7.45335104374	0.49009148792	0.0836333597132	1592.34962445	1429.45042998	3321.99971266	300.199658233	4.09056930743	0.0601554309915
1344.50941873	1371.06444136	3091.57386009	376.0	22.5740265634	0.770947556289	0.131561016432	1618.14397981	1703.68884503	3789.4665645	467.63373966	10.402519416	0.152978226705
1344.50941873	1371.06444136	3091.57386009	376.0	-16.6494028933	-1.11259840149	-0.189863208446	1029.55270908	1175.28552238	2576.84527239	372.007040932	-2.65335500327	-0.0390199265187
1344.50941873	1371.06444136	3091.57386009	376.0	1.81132309911	-0.00679134434762	-0.00115893248253	1437.3574086	1405.30658922	3147.57225155	304.908253723	1.44541972093	0.0212561723667
1344.50941873	1371.06444136	3091.57386009	376.0	-17.4540956057	-0.97573917876	-0.16650839228	1108.62484	1123.26230696	2551.96760283	320.080455875	-2.80928950601	-0.0413130809707
1344.50941873	1371.06444136	3091.57386009	376.0	9.87790946392	0.405348277838	0.0691720610645	1515.92585831	1541.02458434	3396.95672701	340.006284361	5.2846547914	0.0777155116383
1344.50941873	1371.06444136	3091.57386009	376.0	-16.0736240638	-0.831837439145	-0.141951781424	1160.77674405	1142.93381859	2594.64590017	290.93533753	-2.500124876	-0.036766542294
1344.50941873	1371.06444136	3091.57386009	376.0	4.42969104622	-0.33075202538	-0.0564423251501	1231.810637	1594.5111864	3228.52103056	402.199207163	2.43429630643	0.0357984750946
1344.50941873	1371.06444136	3091.57386009	376.0	12.9678380606	0.742081804226	0.126635120175	1636.19308879	1558.10612305	3492.48415179	298.184939955	7.28804525384	0.107177136086
1344.50941873	1371.06444136	3091.57386009	376.0	-3.77174839149	-0.317567076782	-0.0541923339218	1411.64737356	1260.49358148	2974.96747275	302.826517715	-0.623859734296	-0.00917440785729
1344.50941873	1371.06444136	3091.57386009	376.0	-12.253998248	-0.900123994085	-0.153604777148	1066.74358666	1331.41425861	2712.73245344	314.574608182	-1.6445972792	-0.0241852541058
1344.50941873	1371.06444136	3091.57386009	376.0	2.18082357508	-0.387339838396	-0.0660989485317	1174.33252378	1669.33154422	3158.99563168	315.331563683	2.77321515289	0.0407825757777
1344.50941873	1371.06444136	3091.57386009	376.0	-3.31708956255	-0.556158687037	-0.0949076257742	1199.56212942	1480.82964741	2989.02358626	308.631809427	-0.209683628299	-0.00308358276911
1344.50941873	1371.06444136	3091.57386009	376.0	-14.9230955382	-1.02878377967	-0.175560371957	1137.93662938	1062.1820015	2630.21533932	430.09670844	-2.6461762649	-0.0389143568368
1344.50941873	1371.06444136	3091.57386009	376.0	5.94829389631	0.306502661076	0.0523042083747	1602.02519942	1322.6699366	3275.46975931	350.774623301	2.40597064668	0.0353819212747
1344.50941873	1371.06444136	3091.57386009	376.0	-15.9473879181	-0.854265385106	-0.145779075957	1139.53374088	1166.71276331	2598.54858385	292.302079658	-2.44821529803	-0.0360031661475
1344.50941873	1371.06444136	3091.57386009	376.0	-1.10858478451	-0.310664065013	-0.0530143455653	1403.22276627	1310.5587465	3057.30114268	343.519629908	-0.159266467245	-0.00234215393008
1344.50941873	1371.06444136	3091.57386009	376.0	-10.8223406614	-0.746241421538	-0.127344952481	1139.3252411	1333.19686977	2756.99320516	284.471094286	-1.51289488669	-0.0222484542161
1344.50941873	1371.06444136	3091.57386009	376.0	2.97060546891	-0.579553272882	-0.0988998759184	1148.9937762	1589.70102739	3183.41232226	444.717518668	1.38748768912	0.0204042307224
1344.50941873	1371.06444136	3091.57386009	376.0	-16.8880833478	-1.23769625498	-0.211210965013	1037.11196425	1088.51924489	2569.46628984	443.835080702	-3.18118719516	-0.0467821646346
1344.50941873	1371.06444136	3091.57386009	376.0	0.922668065802	0.0226228282135	0.00386055088967	1631.64576699	1174.79819631	3120.09882483	313.654861535	0.228165334599	0.00335537256763
1344.50941873	1371.06444136	3091.57386009	376.0	10.3886750565	0.669985556578	0.114332006242	1635.45936701	1480.29423018	3412.74742255	296.993825368	5.72058665343	0.0841262743152
1344.50941873	1371.06444136	3091.57386009	376.0	-4.45484931831	-0.658707692424	-0.112407456045	1140.94179432	1517.43428638	2953.84890306	295.472822364	-0.380652456879	-0.00559783024823
1344.50941873	1371.06444136	3091.57386009	376.0	-4.74279189496	-0.923104264419	-0.157526324986	1030.35780285	1506.11816122	2944.94694563	408.470981558	-0.415216091676	-0.00610611899523
1344.50941873	1371.06444136	3091.57386009	376.0	-10.0780119249	-0.666681989543	-0.113768257601	1187.99844881	1305.73698776	2780.00467781	286.269241232	-1.42638868514	-0.0209763041932
1344.50941873	1371.06444136	3091.57386009	376.0	-12.0910045867	-0.488718053383	-0.083398985219	1402.60196363	1028.61375832	2717.77152287	286.555800916	-1.92014295873	-0.0282373964519
1344.50941873	1371.06444136	3091.57386009	376.0	-0.453037197118	-0.416518222947	-0.0710781950422	1361.02324156	1271.9270745	3077.56788053	444.617564474	-0.025717020682	-0.000378191480617
1344.50941873	1371.06444136	3091.57386009	376.0	-3.34790326416	-0.90031628738	-0.153637591703	1030.35681118	1578.0481156	2988.07095792	379.666031133	-0.214190104704	-0.00314985448095
1344.50941873	1371.06444136	3091.57386009	376.0	8.01729382954	-0.143368403698	-0.0244655979006	1295.79364602	1605.52115362	3339.43442042	438.119620771	3.62563521627	0.0533181649451
1344.50941873	1371.06444136	3091.57386009	376.0	0.597583273748	-0.103105871882	-0.0175948586829	1420.07354407	1383.62753024	3110.04858838	306.347514071	0.850800355404	0.0125117699324
1344.50941873	1371.06444136	3091.57386009	376.0	-0.62344436515	-0.226804529949	-0.0387038447012	1519.49139336	1179.7499703	3072.29961707	373.058253407	-0.135569872533	-0.00199367459607
1344.50941873	1371.06444136	3091.57386009	376.0	-0.6681470271	-0.888119381796	-0.151556208498	1035.9855015	1587.55022892	3070.91760126	447.381870835	0.176788264471	0.0025998274187
1344.50941873	1371.06444136	3091.57386009	376.0	-5.87718480412	-0.337567370073	-0.0576053532547	1423.30782161	1188.23659754	2909.87635098	298.331931829	-0.919162181138	-0.0135170908991
1344.50941873	1371.06444136	3091.57386009	376.0	3.16366916381	0.105037864495	0.0179245502551	1623.09794195	1219.16435258	3189.38102898	347.118734449	0.920449410955	0.0135360207493
1344.50941873	1371.06444136	3091.57386009	376.0	12.000283292	0.502840975599	0.0858090402047	1521.58681576	1625.94904235	3462.57148149	315.035623382	6.98629121115	0.102739576635
1344.50941873	1371.06444136	3091.57386009	376.0	-7.63409540005	-0.401886393571	-0.0685812958312	1464.57361287	1042.48790855	2855.56016225	348.498640832	-1.14170265172	-0.0167897448783
1344.50941873	1371.06444136	3091.57386009	376.0	-1.20969748648	-0.294161525204	-0.0501982124921	1451.32414337	1227.37756283	3054.17516882	375.473462611	-0.178829196651	-0.00262984112722
1344.50941873	1371.06444136	3091.57386009	376.0	-7.22185178885	-0.809137553217	-0.138078080754	1087.2264495	1459.87386007	2868.30497798	321.204668409	-0.868750389079	-0.0127757410159
1344.50941873	1371.06444136	3091.57386009	376.0	-12.9583753008	-0.679942224448	-0.116031096322	1309.22978055	1033.36174929	2690.9561166	348.364586766	-2.04106578587	-0.0300156733216
1344.50941873	1371.06444136	3091.57386009	376.0	10.6807721827	0.418879153512	0.0714810842171	1592.65861185	1407.88617211	3421.77782095	421.233036992	4.0563364257	0.0596520062603
1344.50941873	1371.06444136	3091.57386009	376.0	-7.20094614959	-0.345868451821	-0.0590219201061	1462.26530646	1096.11190189	2868.95129125	310.574082908	-1.10361576866	-0.0162296436567
1344.50941873	1371.06444136	3091.57386009	376.0	-0.593880930427	-0.367608592705	-0.0627318417585	1430.64003525	1181.43972225	3073.21359249	461.133834992	-0.0951394339144	-0.00139910932227
1344.50941873	1371.06444136	3091.57386009	376.0	-2.18308106021	-0.297703605235	-0.0508026630094	1437.59712295	1244.01903475	3024.08229669	342.466138995	-0.340757788795	-0.00501114395287
1344.50941873	1371.06444136	3091.57386009	376.0	0.0725652416429	-0.502262246971	-0.0857102810531	1275.93559342	1382.56461523	3093.81726814	435.317059488	0.0898373761043	0.00132113788389
1344.50941873	1371.06444136	3091.57386009	376.0	5.3705781427	-0.149282555556	-0.0254748388321	1460.71007935	1335.29922324	3257.60925009	461.599947492	1.1241988178	0.0165323355558
1344.50941873	1371.06444136	3091.57386009	376.0	0.606566547049	-0.586746408045	-0.100127373386	1119.30221351	1637.40925048	3110.32631291	353.614848918	1.56108812626	0.0229571783274
1344.50941873	1371.06444136	3091.57386009	376.0	-16.1191711674	-1.13962074221	-0.194474529388	1069.11864615	1095.82849683	2593.23777782	428.290634842	-2.87765626015	-0.0423184744139
1344.50941873	1371.06444136	3091.57386009	376.0	-5.64769446204	-0.359626451493	-0.06136970162	1422.29592957	1169.13364384	2916.97121441	325.541641001	-0.828358831292	-0.012181747519
1344.50941873	1371.06444136	3091.57386009	376.0	-4.94484825905	-0.492998504689	-0.0841294376603	1274.92988903	1359.88211173	2938.7002239	303.888223137	-0.708130354202	-0.0104136816794
1344.50941873	1371.06444136	3091.57386009	376.0	-1.87553173124	-0.162742355754	-0.0277717330639	1574.32192073	1141.13975122	3033.59041135	318.128739398	-0.409912378051	-0.00602812320664
1344.50941873	1371.06444136	3091.57386009	376.0	9.94159766788	0.237680188229	0.0405597590835	1502.55475687	1459.64872991	3398.92569487	436.722208098	3.77670876107	0.0555398347217
1344.50941873	1371.06444136	3091.57386009	376.0	-13.8833393001	-0.730291008402	-0.124623038976	1241.14214016	1096.48430167	2662.36017138	324.733729559	-2.13481200448	-0.0313942941835
1344.50941873	1371.06444136	3091.57386009	376.0	-1.2798033702	-0.600222715856	-0.102427084617	1111.79894889	1633.6158617	3052.00779364	306.592983056	1.20982434409	0.017791534472
1344.50941873	1371.06444136	3091.57386009	376.0	9.04537019272	0.50878955785	0.0868241566297	1613.95154813	1411.69641271	3371.21816052	345.570199689	4.22677893156	0.0621585136995
1344.50941873	1371.06444136	3091.57386009	376.0	8.61154595745	0.422643275839	0.0721234259112	1657.19156273	1304.37174427	3357.80616387	396.242856863	2.99231183575	0.0440045858198
1344.50941873	1371.06444136	3091.57386009	376.0	-15.5233320144	-0.906824303755	-0.154748174702	1133.93001587	1140.37090018	2611.65858532	337.357669273	-2.40408374333	-0.0353541726961
1344.50941873	1371.06444136	3091.57386009	376.0	7.89774344056	0.309753420501	0.052858945478	1527.08753384	1447.79553847	3335.73843184	360.855359539	3.69687300896	0.0543657795435
1344.50941873	1371.06444136	3091.57386009	376.0	0.834438348209	-0.252971012226	-0.0431691147143	1380.33908633	1379.32423638	3117.37113795	357.707815244	0.519049032854	0.00763307401256
1344.50941873	1371.06444136	3091.57386009	376.0	4.30566361766	-0.0610257746973	-0.0104139547265	1429.00346913	1408.25910079	3224.686631	387.424061075	1.6888795327	0.0248364637162
1344.50941873	1371.06444136	3091.57386009	376.0	0.0280106152453	-0.719190839837	-0.122728812259	1112.13092398	1556.90092348	3092.43982895	423.407981502	0.405219439068	0.00595910939806
1344.50941873	1371.06444136	3091.57386009	376.0	-2.99473237168	-0.282344637287	-0.0481816787179	1438.80412503	1252.84305034	2998.98949691	307.342321549	-0.524649140514	-0.00771542853697
1344.50941873	1371.06444136	3091.57386009	376.0	5.33078277865	-0.176808766976	-0.0301721445352	1250.13352074	1673.85109206	3256.37894702	332.394334218	4.00388572647	0.0588806724482
1344.50941873	1371.06444136	3091.57386009	376.0	-20.3808109971	-1.11308088371	-0.189945543295	1055.3674493	1106.97698917	2461.48603483	299.141596363	-3.47915781066	-0.0511640854508
1344.50941873	1371.06444136	3091.57386009	376.0	1.12415865117	-0.148337503425	-0.0253135671375	1398.25144289	1398.97692301	3126.3280551	329.099689201	0.926925668712	0.013631259834
1344.50941873	1371.06444136	3091.57386009	376.0	-4.35193103523	-0.396082436352	-0.0675908594457	1382.15546704	1221.69797137	2957.0306978	353.177259396	-0.588072414843	-0.0086481237477
1344.50941873	1371.06444136	3091.57386009	376.0	-10.4852407971	-0.521476879601	-0.0889892286009	1333.12919204	1132.46845936	2767.41489644	301.81724504	-1.56413919746	-0.0230020470215
1344.50941873	1371.06444136	3091.57386009	376.0	-6.4096211316	-0.904246353941	-0.154308251526	1042.80848865	1471.54368933	2893.41568866	379.063510674	-0.662946345949	-0.00974921096984
1344.50941873	1371.06444136	3091.57386009	376.0	3.33544242692	0.132438507158	0.0226004278427	1627.69463361	1222.45834671	3194.69152628	344.53854596	1.01872103605	0.0149811917066
1344.50941873	1371.06444136	3091.57386009	376.0	6.41839486033	0.0359946466453	0.00614243116814	1400.3538311	1510.36338873	3290.00327783	379.286058004	3.12797257853	0.045999596743
1344.50941873	1371.06444136	3091.57386009	376.0	-2.91304797759	-0.596977743127	-0.101873335005	1226.61299072	1355.2869055	3001.51483029	419.614934065	-0.280169835447	-0.00412014463893
1344.50941873	1371.06444136	3091.57386009	376.0	11.6364389897	0.382579770395	0.065286650238	1588.01809999	1400.38296806	3451.32296614	462.921898089	3.94726154306	0.0580479638685
1344.50941873	1371.06444136	3091.57386009	376.0	11.5360796016	0.619915136366	0.105787565933	1615.79642074	1493.29236152	3448.22028154	339.131499279	5.82789931006	0.0857044016185
1344.50941873	1371.06444136	3091.57386009	376.0	5.09121212143	0.310281424246	0.0529490485062	1623.09494028	1291.32994837	3248.9724432	334.547554558	2.08173674093	0.0306137756019
1344.50941873	1371.06444136	3091.57386009	376.0	-6.14674566607	-0.782343736706	-0.133505757117	1094.07552308	1499.17902765	2901.54267784	308.288127105	-0.759972471989	-0.0111760657645
1344.50941873	1371.06444136	3091.57386009	376.0	-6.70997489478	-0.752498285075	-0.128412676634	1136.52443817	1369.47930495	2884.13003023	378.126287109	-0.770679815794	-0.0113335267029
1344.50941873	1371.06444136	3091.57386009	376.0	-16.334424816	-1.10322903603	-0.18826434062	1078.24040495	1101.37454897	2586.58305229	406.968098373	-2.8268898509	-0.0415719095721
1344.50941873	1371.06444136	3091.57386009	376.0	-0.285302259922	-0.157848338708	-0.0269365765713	1664.82906067	1028.76880585	3082.75353	389.155663489	-0.139788704599	-0.0020557162441
1344.50941873	1371.06444136	3091.57386009	376.0	-2.74420276302	-0.453892020804	-0.0774559762464	1361.08106577	1207.4030823	3006.73480481	438.250656735	-0.347221063387	-0.00510619210864
1344.50941873	1371.06444136	3091.57386009	376.0	-10.149707122	-0.917113136359	-0.156503948184	1057.93822913	1352.66519331	2777.78816783	367.184745396	-1.2656406325	-0.0186123622426
1344.50941873	1371.06444136	3091.57386009	376.0	-7.35247144487	-0.831771166344	-0.141940472072	1079.98196764	1443.45485062	2864.26677483	340.829956577	-0.851079157752	-0.0125158699669
1344.50941873	1371.06444136	3091.57386009	376.0	3.73012148868	-0.285427097339	-0.0487076957916	1414.44578788	1331.05650268	3206.89332099	461.39103042	0.5975408601	0.0087873655897
1344.50941873	1371.06444136	3091.57386009	376.0	-11.4851914583	-0.757590575135	-0.129281668112	1203.44022292	1158.18477594	2736.50068319	374.875684323	-1.66647992125	-0.0245070576655
1344.50941873	1371.06444136	3091.57386009	376.0	5.45702574386	0.0361839415265	0.00617473404889	1334.47664234	1643.09961485	3260.28184153	282.705584342	4.42852788441	0.0651254100649
1344.50941873	1371.06444136	3091.57386009	376.0	2.41844445943	-0.212700585636	-0.0362970282655	1463.39387341	1296.03996331	3166.34185682	406.908020099	0.455901029611	0.00670442690604
1344.50941873	1371.06444136	3091.57386009	376.0	-4.57790066378	-0.931405055061	-0.158942842161	1015.43469217	1579.72750974	2950.04467983	354.882477921	-0.410396896063	-0.00603524847151
1344.50941873	1371.06444136	3091.57386009	376.0	0.167654328551	-0.472846640269	-0.0806905529469	1291.45805278	1386.32622204	3096.75701749	418.97274268	0.0954405749489	0.0014035378669
1344.50941873	1371.06444136	3091.57386009	376.0	-22.2206675298	-1.2575852009	-0.214604983088	1035.09687808	1056.45894089	2404.6055112	313.049692241	-4.12416890187	-0.0606495426746
1344.50941873	1371.06444136	3091.57386009	376.0	13.2758967097	0.538105211278	0.0918268278632	1546.47122358	1600.57546117	3502.00801246	354.961327712	6.97537098195	0.102578985029
1344.50941873	1371.06444136	3091.57386009	376.0	6.28150312483	0.112618500527	0.0192181741514	1400.28890383	1557.33170366	3285.77116872	328.150561234	3.86683607211	0.0568652363546
1344.50941873	1371.06444136	3091.57386009	376.0	-14.3916453473	-0.813619026506	-0.138842837288	1137.30859943	1221.85228542	2646.6455145	287.484629649	-2.12693130646	-0.0312784015656
1344.50941873	1371.06444136	3091.57386009	376.0	-13.8152390368	-0.840768761391	-0.143475897848	1208.65160522	1074.25302015	2664.46554132	381.560915951	-2.21648886997	-0.0325954245584
1344.50941873	1371.06444136	3091.57386009	376.0	11.1195734204	0.192726655345	0.0328885077381	1403.57536717	1638.53431766	3435.34368531	393.234000477	5.71944554438	0.0841094932997
1344.50941873	1371.06444136	3091.57386009	376.0	-4.45156395404	-0.407431271548	-0.0695275207421	1378.12160072	1215.77416316	2953.95047253	360.054708648	-0.593961217258	-0.0087347237832
1344.50941873	1371.06444136	3091.57386009	376.0	-5.2913404734	-0.703338190572	-0.120023582009	1134.75301485	1488.74507437	2927.98816117	304.490071953	-0.671630205127	-0.00987691478127
1344.50941873	1371.06444136	3091.57386009	376.0	10.4502827092	0.372895856263	0.0636341051644	1639.16499695	1316.92719112	3414.65206864	458.559880569	3.12605545234	0.0459714037108
1344.50941873	1371.06444136	3091.57386009	376.0	1.1357051783	-0.388649010962	-0.0663223568195	1203.81585998	1596.67442992	3126.68502451	326.194734622	1.84267852866	0.0270982136567
1344.50941873	1371.06444136	3091.57386009	376.0	3.40335956096	-0.171275594851	-0.0292279172101	1555.61698804	1205.19717969	3196.79123465	435.977066921	0.402786216332	0.00592332671076
1344.50941873	1371.06444136	3091.57386009	376.0	3.71574548718	-0.287010779383	-0.0489779487001	1217.76300974	1653.39311088	3206.44887628	335.292755658	3.14924434581	0.0463124168501
1344.50941873	1371.06444136	3091.57386009	376.0	11.5567953275	0.474836072233	0.0810300464561	1581.59305149	1463.13338622	3448.8607235	404.134285793	4.91204289734	0.0722359249609
1344.50941873	1371.06444136	3091.57386009	376.0	6.12164554441	0.254608207951	0.0434484996504	1525.93794037	1412.44467654	3280.82905355	342.446436641	2.95188229258	0.0434100337144
1344.50941873	1371.06444136	3091.57386009	376.0	6.33575631032	0.00434826836235	0.000742025317808	1354.56276054	1578.43663201	3287.44844602	354.449053469	3.70551812838	0.0544929136526
1344.50941873	1371.06444136	3091.57386009	376.0	-11.7090941886	-0.788724652835	-0.134594650654	1156.10136206	1226.32352053	2729.57856491	347.153682318	-1.62730557002	-0.023930964265
1344.50941873	1371.06444136	3091.57386009	376.0	6.22496081552	-0.0768989078859	-0.0131226805266	1322.65528972	1588.28727138	3284.02312147	373.080560366	3.49761203478	0.0514354710997
1344.50941873	1371.06444136	3091.57386009	376.0	-6.72400154998	-0.286042595758	-0.0488127296515	1538.34387764	1032.94956638	2883.69638582	312.402941807	-1.06879014057	-0.0157175020673
1344.50941873	1371.06444136	3091.57386009	376.0	-0.406842325395	-0.322752385397	-0.0550771988732	1440.3470769	1219.42805083	3078.99602911	419.220901379	-0.051178032323	-0.000752618122397
1344.50941873	1371.06444136	3091.57386009	376.0	-7.16738943496	-0.983707265139	-0.167868133983	1026.62359386	1375.68062886	2869.98872187	467.684499152	-0.86246141563	-0.0126832561122
1344.50941873	1371.06444136	3091.57386009	376.0	10.315808327	0.289146163699	0.0493423487541	1494.18049878	1507.01567278	3410.49469379	409.298522228	4.49552161056	0.06611061192
1344.50941873	1371.06444136	3091.57386009	376.0	10.0214238955	0.190601547826	0.0325258614038	1421.60571391	1587.77674346	3401.39358166	392.011124283	4.97154918384	0.0731110174094
1344.50941873	1371.06444136	3091.57386009	376.0	3.05140031132	-0.58071101651	-0.0990974430905	1168.42731218	1551.40035738	3185.91015449	466.082484926	1.0574198277	0.0155502915838
1344.50941873	1371.06444136	3091.57386009	376.0	-2.13522778245	-0.219064774516	-0.0373830673236	1520.15616934	1172.95241593	3025.56171612	332.453130847	-0.38845331369	-0.00571254873074
1344.50941873	1371.06444136	3091.57386009	376.0	3.67097371127	-0.277546260111	-0.0473628430224	1389.65766927	1368.08450068	3205.06472376	447.322553809	0.771362902141	0.0113435720903
1344.50941873	1371.06444136	3091.57386009	376.0	-11.2544588245	-1.03333850451	-0.176337628756	1009.96166089	1336.06317586	2743.63395298	397.609116228	-1.4590912806	-0.0214572247147
1344.50941873	1371.06444136	3091.57386009	376.0	8.63600199101	0.593283447026	0.101242909049	1624.36521578	1438.86521094	3358.56224021	295.33181349	4.73167406003	0.0695834420592
1344.50941873	1371.06444136	3091.57386009	376.0	-19.0607075235	-0.937553867223	-0.159992127512	1149.43594433	1069.07936041	2502.29800875	283.78270401	-3.2111634918	-0.0472229925265
1344.50941873	1371.06444136	3091.57386009	376.0	5.78796066621	-0.248878232434	-0.0424706881287	1235.50073349	1652.19086961	3270.51293908	382.821335975	3.52836591083	0.0518877339828
1344.50941873	1371.06444136	3091.57386009	376.0	-13.1546763103	-0.787211150352	-0.13433637378	1155.85158683	1216.973724	2684.8873259	312.062015076	-1.89330709816	-0.0278427514436
1344.50941873	1371.06444136	3091.57386009	376.0	-3.1661906623	-0.384615512863	-0.0656340465637	1405.27137325	1195.93133289	2993.68873722	392.486031073	-0.412903632716	-0.00607211224582
1344.50941873	1371.06444136	3091.57386009	376.0	-3.26085094447	-0.194862722587	-0.0332530243323	1529.59314849	1169.11723627	2990.76224468	292.051859917	-0.642467538365	-0.00944805203478
1344.50941873	1371.06444136	3091.57386009	376.0	-0.781746464462	-0.755792877717	-0.128974893808	1046.14720434	1673.14167534	3067.40559075	348.116711075	1.23160361714	0.0181118178991
1344.50941873	1371.06444136	3091.57386009	376.0	-0.434617484374	-0.42700424627	-0.0728676188174	1226.23708642	1523.40633826	3078.13733956	328.493914871	0.842577375324	0.0123908437548
1344.50941873	1371.06444136	3091.57386009	376.0	6.07672451697	0.296340494569	0.0505700502677	1487.81340426	1500.25324804	3279.44028681	291.373634514	3.89108741774	0.0572218737902
1344.50941873	1371.06444136	3091.57386009	376.0	2.01845603647	-0.318056130681	-0.0542757902186	1308.67248832	1458.30492751	3153.9759193	386.998503467	1.00269645809	0.0147455361484
1344.50941873	1371.06444136	3091.57386009	376.0	-7.58848408094	-0.740571047893	-0.126377311927	1135.13971467	1389.02829258	2856.97026987	332.802262619	-0.930570520269	-0.0136848605922
1344.50941873	1371.06444136	3091.57386009	376.0	13.8668723154	0.556596151254	0.094982278371	1559.69072411	1586.50506747	3520.27845981	374.082668234	6.94534004771	0.102137353643
1344.50941873	1371.06444136	3091.57386009	376.0	-1.37159947515	-0.321319242045	-0.0548326351613	1457.22269582	1180.34505677	3049.16984926	411.60209667	-0.18906676656	-0.00278039362588
1344.50941873	1371.06444136	3091.57386009	376.0	7.92542271982	0.462315105378	0.0788933626925	1672.06819033	1295.72509755	3336.5941572	368.800869326	2.96559443968	0.0436116829365
1344.50941873	1371.06444136	3091.57386009	376.0	12.5635894058	0.438394158971	0.0748112899267	1538.39833453	1530.20199107	3479.98650605	411.386180457	5.60496806054	0.0824260008902
1344.50941873	1371.06444136	3091.57386009	376.0	-14.1783946158	-0.854727169936	-0.145857878829	1105.68410455	1257.83875618	2653.23831837	289.715457639	-2.05328779356	-0.0301954087288
1344.50941873	1371.06444136	3091.57386009	376.0	4.6144074241	0.414400672105	0.0707168382432	1643.94409984	1296.71281805	3234.23167382	293.574755925	2.30992244913	0.0339694477813
1344.50941873	1371.06444136	3091.57386009	376.0	1.20136634436	-0.284502660633	-0.0485499420875	1462.62232047	1233.88559799	3128.71498796	432.207069503	0.146915914585	0.00216052815566
1344.50941873	1371.06444136	3091.57386009	376.0	3.27198752195	-0.180799927687	-0.0308532299807	1302.86003416	1545.70364092	3192.72977103	344.166095952	2.3163576763	0.0340640834751
1344.50941873	1371.06444136	3091.57386009	376.0	1.97872019267	-0.115044447368	-0.019632158254	1671.62346292	1080.24903357	3152.74745634	400.874959845	0.152281272599	0.0022394304794
1344.50941873	1371.06444136	3091.57386009	376.0	-10.2544219648	-0.858698596441	-0.146535596662	1137.37191156	1204.94043906	2774.55083113	432.238480504	-1.48048467069	-0.0217718333925
1344.50941873	1371.06444136	3091.57386009	376.0	-14.6820938673	-1.04064422228	-0.177584338273	1084.22673048	1137.48987737	2637.66608398	415.949476131	-2.40842944391	-0.0354180800575
1344.50941873	1371.06444136	3091.57386009	376.0	0.558973845224	-0.246210064751	-0.0420153694114	1584.09696893	1062.90496041	3108.85494938	461.853020039	-0.0106242146351	-0.000156238450517
1344.50941873	1371.06444136	3091.57386009	376.0	14.504633777	0.516476377675	0.0881359006272	1527.66819084	1637.72088445	3539.99532645	374.606251152	7.49691048275	0.11024868357
1344.50941873	1371.06444136	3091.57386009	376.0	21.0022384163	0.835596590788	0.142593274878	1646.49587596	1689.49523206	3740.87357301	404.882464992	10.4029221358	0.152984149057
1344.50941873	1371.06444136	3091.57386009	376.0	8.79566056	0.500857719775	0.0854706006443	1573.07976599	1481.48222264	3363.49820279	308.936214162	4.85330514578	0.0713721344968
1344.50941873	1371.06444136	3091.57386009	376.0	1.03026669191	-0.21835291472	-0.0372615895427	1430.14958434	1329.11206544	3123.42531583	364.163666054	0.380847889978	0.00560070426439
1344.50941873	1371.06444136	3091.57386009	376.0	3.80943805409	0.183519520568	0.031317324329	1544.74126214	1342.4015614	3209.34545119	322.202627655	1.86099798912	0.0273676174871
1344.50941873	1371.06444136	3091.57386009	376.0	-10.0869061697	-0.950528131646	-0.16220616581	1013.53133739	1484.09552399	2779.72970566	282.102844274	-1.32533174384	-0.0194901727035
1344.50941873	1371.06444136	3091.57386009	376.0	-11.0735587976	-0.901994224637	-0.153923929119	1127.18977833	1181.71665102	2749.22661092	440.320181572	-1.67448682827	-0.024624806298
1344.50941873	1371.06444136	3091.57386009	376.0	-15.2594194603	-0.773972464831	-0.132077212429	1255.63457925	1036.46559177	2619.81763686	327.717465836	-2.47217213647	-0.0363554725951
1344.50941873	1371.06444136	3091.57386009	376.0	9.17492883151	-0.163538704549	-0.0279076287627	1263.82601818	1668.23706721	3375.22356153	443.160476146	4.40422918263	0.0647680762151
1344.50941873	1371.06444136	3091.57386009	376.0	7.89605848185	0.352735302208	0.0601937375781	1574.11822869	1392.48166943	3335.6863401	369.086441975	3.35387445296	0.0493216831318
1344.50941873	1371.06444136	3091.57386009	376.0	-12.1190946196	-0.868629054511	-0.14823021408	1196.58854726	1082.93872535	2716.90309875	437.375826146	-2.00296905082	-0.029455427218
1344.50941873	1371.06444136	3091.57386009	376.0	-6.86543171557	-0.378211649903	-0.0645412371849	1480.00102032	1044.86411913	2879.32396779	354.458828346	-1.02366073461	-0.0150538343325
1344.50941873	1371.06444136	3091.57386009	376.0	-6.72444156038	-0.611921179716	-0.104423409508	1222.98320727	1313.74747297	2883.68278258	346.952102336	-0.843553781565	-0.0124052026701
1344.50941873	1371.06444136	3091.57386009	376.0	4.38754063842	-0.555826801607	-0.0948509900353	1114.030502	1691.34801154	3227.21791957	421.839406035	2.69971144634	0.0397016389168
1344.50941873	1371.06444136	3091.57386009	376.0	10.8912029327	0.302076683013	0.0515489220158	1528.24027654	1454.59778559	3428.28344301	445.445380889	4.07093902957	0.0598667504348
1344.50941873	1371.06444136	3091.57386009	376.0	-12.1121159744	-1.00138855365	-0.170885418712	1019.23232116	1345.74355746	2717.11884872	352.142970108	-1.57370062436	-0.0231426562406
1344.50941873	1371.06444136	3091.57386009	376.0	0.295045537734	-0.333984285039	-0.0569939052968	1223.02107463	1587.58425357	3100.69541081	290.090082621	1.78559122352	0.0262586944635
1344.50941873	1371.06444136	3091.57386009	376.0	13.5933349337	0.574147172483	0.0979773331881	1612.1325102	1477.85966785	3511.82184962	421.829671564	5.69619853155	0.083767625464
1344.50941873	1371.06444136	3091.57386009	376.0	-3.24986679592	-0.348317240451	-0.0594398021248	1420.87130458	1206.60228424	2991.10182774	363.628238926	-0.445647559431	-0.00655364057986
1344.50941873	1371.06444136	3091.57386009	376.0	-10.5030526378	-0.543512663671	-0.0927496013091	1299.80546191	1175.36192023	2766.86423023	291.696848089	-1.55904584946	-0.022927144845
1344.50941873	1371.06444136	3091.57386009	376.0	-13.1159424299	-1.08460000715	-0.185085325452	1046.39768234	1179.98822892	2686.08481243	459.698901169	-2.14880807111	-0.0316001186928
1344.50941873	1371.06444136	3091.57386009	376.0	-0.58797228851	-0.587262503224	-0.100215444236	1105.4415514	1662.01337196	3073.39626252	305.941339161	1.64495734635	0.0241905492111
1344.50941873	1371.06444136	3091.57386009	376.0	-0.145970204632	-0.384915072456	-0.0656851659482	1359.08659702	1329.97778902	3087.0610834	397.996697359	0.01503064913	0.000221038957794
1344.50941873	1371.06444136	3091.57386009	376.0	-8.44830985633	-0.728631747336	-0.124339888624	1143.49343383	1371.0133546	2830.38812096	315.881332523	-1.08835916938	-0.0160052819027
1344.50941873	1371.06444136	3091.57386009	376.0	-1.57627995781	-0.207201163262	-0.0353585602836	1445.6119212	1298.3019317	3042.84200096	298.928148061	-0.169082057473	-0.0024865008452
1344.50941873	1371.06444136	3091.57386009	376.0	4.04248924911	-0.0560075457498	-0.00955760166378	1331.09911384	1572.80883518	3216.55040102	312.642451997	3.11418237385	0.0457967996155
1344.50941873	1371.06444136	3091.57386009	376.0	3.65611419148	-0.667743172975	-0.113949346924	1075.73097244	1690.93141505	3204.60533073	437.942943247	2.21915007968	0.0326345599953
1344.50941873	1371.06444136	3091.57386009	376.0	17.9401631033	0.761653560407	0.129975010308	1648.36995348	1572.85654556	3646.20725305	424.98075402	8.13196418161	0.119587708553
1344.50941873	1371.06444136	3091.57386009	376.0	11.1412089755	0.216351659185	0.0369200783592	1472.59277501	1504.96932553	3436.01256448	458.450463942	4.26222564601	0.062679788912
1344.50941873	1371.06444136	3091.57386009	376.0	21.6397294709	0.8790193048	0.150003294334	1668.72185669	1675.17425685	3760.58207981	416.68596627	10.4757598586	0.154055292039
1344.50941873	1371.06444136	3091.57386009	376.0	-10.9830768419	-0.900593720958	-0.153684935317	1099.1514179	1246.34084107	2752.02392742	406.53166845	-1.52018003674	-0.0223555887756
1344.50941873	1371.06444136	3091.57386009	376.0	-14.9577314116	-0.812715352257	-0.138688626665	1178.34079238	1134.99408613	2629.14454571	315.809667206	-2.29087365038	-0.0336893183879
1344.50941873	1371.06444136	3091.57386009	376.0	5.84512407831	-0.068332908021	-0.0116609058056	1395.21615274	1461.50491949	3272.28018819	415.559115958	2.25890252654	0.033219154802
1344.50941873	1371.06444136	3091.57386009	376.0	-13.8318236199	-0.941236417798	-0.160620549112	1046.19088637	1326.4078883	2663.95281669	291.354042017	-1.93098985803	-0.028396909677
1344.50941873	1371.06444136	3091.57386009	376.0	-2.25249843489	-0.66425419211	-0.113353957698	1102.87337984	1603.02996247	3021.93620728	316.032864979	0.599838941931	0.00882116091075
1344.50941873	1371.06444136	3091.57386009	376.0	-3.40547378339	-0.580765102798	-0.0991066728324	1243.18118127	1326.18091118	2986.29112279	416.929030344	-0.358793520518	-0.00527637530174
1344.50941873	1371.06444136	3091.57386009	376.0	-4.5068651066	-0.367672341172	-0.0627427203365	1432.96319069	1150.9183135	2952.24079655	368.359292357	-0.627281660746	-0.00922473030509
1344.50941873	1371.06444136	3091.57386009	376.0	6.08656199743	0.0249850556749	0.00426366137797	1321.61086776	1671.15765224	3279.74441979	286.975899788	4.82044308197	0.0708888688525
1344.50941873	1371.06444136	3091.57386009	376.0	-7.37440181336	-0.850438855902	-0.145126084625	1063.1357107	1484.36090334	2863.58878129	316.092167252	-0.886325277625	-0.0130341952592
1344.50941873	1371.06444136	3091.57386009	376.0	8.20980259693	0.420828571967	0.0718137494824	1571.72966199	1432.46079928	3345.38597115	341.195509875	3.9911667265	0.0586936283308
1344.50941873	1371.06444136	3091.57386009	376.0	2.44372472478	0.00352080461909	0.000600819900868	1450.40253583	1394.90950726	3167.1234149	321.811371815	1.50753779859	0.0221696735087
1344.50941873	1371.06444136	3091.57386009	376.0	-2.70185585704	-0.478945973407	-0.0817313947794	1238.42727583	1462.26266409	3008.04399068	307.354050754	-0.0683987078582	-0.00100586335086
1344.50941873	1371.06444136	3091.57386009	376.0	-11.8087015053	-0.958469757469	-0.16356139206	1026.20343351	1391.46782794	2726.49913114	308.827869692	-1.53990444052	-0.0226456535371
1344.50941873	1371.06444136	3091.57386009	376.0	13.426212522	0.5185628459	0.0884919532252	1568.23112777	1530.09624305	3506.65513682	408.327766005	6.03842632367	0.0888003871127
1344.50941873	1371.06444136	3091.57386009	376.0	11.0568838215	0.437330133432	0.0746297156028	1583.57685054	1434.89776421	3433.40559006	414.930975307	4.4235114643	0.0650516391809
1344.50941873	1371.06444136	3091.57386009	376.0	2.25202592629	-0.546034979979	-0.0931800307131	1110.68110828	1698.87326168	3161.19690495	351.642534996	2.58693759051	0.0380431998605
1344.50941873	1371.06444136	3091.57386009	376.0	4.89666125164	-0.110097112935	-0.0187879032312	1590.88352965	1197.54686355	3242.95775937	454.527366172	0.658206559728	0.00967950823129
1344.50941873	1371.06444136	3091.57386009	376.0	-1.38067409345	-0.292744020002	-0.0499563174064	1442.39749405	1247.36407469	3048.88930073	359.127731993	-0.215223886058	-0.00316505714791
1344.50941873	1371.06444136	3091.57386009	376.0	-6.13986713555	-0.74165980508	-0.126563106669	1166.35236446	1292.5040599	2901.75533269	442.898908327	-0.756744435856	-0.0111285946449
1344.50941873	1371.06444136	3091.57386009	376.0	9.64264612367	0.0047545436138	0.000811355565495	1322.6226033	1670.12794023	3389.68338708	396.932843551	5.17502065681	0.0761032449532
1344.50941873	1371.06444136	3091.57386009	376.0	10.3915336293	0.491626737184	0.0838953476423	1672.36467165	1318.06240524	3412.83579744	422.408720544	3.52985472917	0.0519096283701
1344.50941873	1371.06444136	3091.57386009	376.0	21.719248231	0.883686035896	0.150799664829	1668.35151447	1684.42875564	3763.04046101	410.260190908	10.6417643647	0.156496534775
1344.50941873	1371.06444136	3091.57386009	376.0	5.77851573263	0.385076730033	0.0657127525653	1602.4344156	1351.85610177	3270.22094199	315.930424623	2.82181300251	0.0414972500369
1344.50941873	1371.06444136	3091.57386009	376.0	-0.48671852328	-0.514013334778	-0.0877155861396	1266.66488367	1388.73158834	3076.52659746	421.130125446	0.0229872699662	0.000338048087738
1344.50941873	1371.06444136	3091.57386009	376.0	-11.6914001995	-0.847142026555	-0.14456348576	1138.69168535	1205.9648448	2730.12558765	385.469057495	-1.66165471549	-0.0244360987571
1344.50941873	1371.06444136	3091.57386009	376.0	-1.0375329265	-0.355577699476	-0.0606787883065	1402.06307632	1256.30313468	3059.49776335	401.131552347	-0.118379233353	-0.00174087107872
1344.50941873	1371.06444136	3091.57386009	376.0	0.979082112485	-0.402322308677	-0.0686556840745	1363.52569971	1295.8276881	3121.84290675	462.489518951	0.153601381486	0.00225884384539
1344.50941873	1371.06444136	3091.57386009	376.0	-10.0620097261	-0.700544600854	-0.119546860214	1295.55972878	1057.15682756	2780.4993976	427.782841267	-1.59908829459	-0.0235160043322
1344.50941873	1371.06444136	3091.57386009	376.0	2.00944829481	-0.158629379818	-0.0270698600373	1515.40334512	1252.92416819	3153.69743831	385.369924997	0.353427628388	0.00519746512335
1344.50941873	1371.06444136	3091.57386009	376.0	5.27900972651	-0.351448127837	-0.0599740832486	1218.03814258	1612.16186139	3254.77834487	424.578340908	2.63699692411	0.0387793665311
1344.50941873	1371.06444136	3091.57386009	376.0	-5.93765286889	-0.293435505962	-0.0500743184236	1506.71406461	1083.32032905	2908.0069361	317.972542429	-0.926448672457	-0.0136242451832
1344.50941873	1371.06444136	3091.57386009	376.0	15.9607594231	0.845393874403	0.14426516628	1665.68882565	1606.62587547	3585.01252629	312.697825166	8.76128154655	0.128842375685
1344.50941873	1371.06444136	3091.57386009	376.0	11.3643398217	0.366216226507	0.0624942366054	1481.68471154	1597.64621547	3442.91081939	363.579892389	5.97476156075	0.0878641405993
1344.50941873	1371.06444136	3091.57386009	376.0	-14.444199887	-0.805488933439	-0.137455449392	1181.4937554	1138.85983179	2645.02075209	324.6671649	-2.19155239902	-0.0322287117502
1344.50941873	1371.06444136	3091.57386009	376.0	-13.6148553865	-0.867755802714	-0.148081195002	1165.28337707	1126.26505679	2670.66054988	379.112116026	-2.10362345378	-0.0309356390262
1344.50941873	1371.06444136	3091.57386009	376.0	6.71094193658	-0.0187184327376	-0.00319427179823	1498.52150624	1341.39908239	3299.04758677	459.126998141	1.66593694399	0.0244990727058
1344.50941873	1371.06444136	3091.57386009	376.0	19.7162257415	0.698202768734	0.119147230159	1604.47649737	1638.19258452	3701.11554131	458.44645942	8.85715962266	0.130252347392
1344.50941873	1371.06444136	3091.57386009	376.0	6.22527432118	-0.218505785578	-0.0372876767197	1273.78719709	1592.01650174	3284.03281373	418.229114904	3.00893969378	0.0442491131438
1344.50941873	1371.06444136	3091.57386009	376.0	10.4445788983	0.586373763422	0.100063782154	1610.63626072	1473.49919768	3414.47573111	330.340272704	5.33162965621	0.0784063184737
1344.50941873	1371.06444136	3091.57386009	376.0	2.6238976072	-0.251728335947	-0.0429570539158	1227.34003205	1651.41345407	3172.69359263	293.94010651	3.08875090269	0.0454228073925
1344.50941873	1371.06444136	3091.57386009	376.0	-10.4859715275	-0.842240388144	-0.143727028693	1137.30572414	1220.83252498	2767.39230537	409.254056252	-1.46656230282	-0.0215670926886
1344.50941873	1371.06444136	3091.57386009	376.0	4.357191907	0.0338370006813	0.00577423219818	1480.4590168	1375.72327778	3226.27966613	370.097371544	1.74952113463	0.0257282519798
1344.50941873	1371.06444136	3091.57386009	376.0	19.3594291912	0.729564570809	0.124499073517	1623.64290903	1615.02339476	3690.08491243	451.418608639	8.66405483932	0.127412571167
1344.50941873	1371.06444136	3091.57386009	376.0	-3.34166349555	-0.208851538427	-0.0356401942708	1564.36275891	1096.21812634	2988.26386497	327.682979723	-0.573302027556	-0.00843091216994
1344.50941873	1371.06444136	3091.57386009	376.0	0.712142411938	-0.31773754411	-0.0542214239096	1409.03196828	1306.59783399	3113.59026875	397.960466481	0.108108571952	0.00158983194048
1344.50941873	1371.06444136	3091.57386009	376.0	21.6086593783	0.892249312196	0.152260974778	1664.66820494	1713.23138793	3759.62152495	381.721932077	11.0973710786	0.163196633509
1344.50941873	1371.06444136	3091.57386009	376.0	7.5479456249	0.0219941866379	0.00375327417028	1313.9444258	1699.74858832	3324.92417401	311.231159894	5.37813832149	0.0790902694337
1344.50941873	1371.06444136	3091.57386009	376.0	1.26441275067	-0.390915623556	-0.0667091507774	1166.25137748	1680.46836208	3130.66411418	283.94437461	2.74667631027	0.0403922986805
1344.50941873	1371.06444136	3091.57386009	376.0	2.26695673349	-0.768866741648	-0.131205928609	1045.25171775	1677.91291561	3161.65850189	438.493868524	1.59011634987	0.0233840639687
1344.50941873	1371.06444136	3091.57386009	376.0	-18.7903658673	-1.36807125836	-0.233459259106	1024.62496003	1042.1337798	2510.65582073	443.897080897	-3.86974442721	-0.0569080062824
1344.50941873	1371.06444136	3091.57386009	376.0	-4.10522940859	-0.581245294762	-0.0991886168536	1222.91309813	1388.57383731	2964.6576608	353.170725358	-0.47085625189	-0.00692435664544
1344.50941873	1371.06444136	3091.57386009	376.0	10.7952899697	0.394678655872	0.0673513064628	1658.01082431	1300.96146431	3425.31822292	466.345934299	3.12126517253	0.0459009584195
1344.50941873	1371.06444136	3091.57386009	376.0	-9.11783506701	-0.674214408309	-0.115053653295	1282.45887961	1101.57334714	2809.68925456	425.657027804	-1.37798922895	-0.0202645474846
1344.50941873	1371.06444136	3091.57386009	376.0	10.0320379463	0.499739270772	0.0852797390395	1626.98230166	1390.02291899	3401.72172288	384.716502223	4.12043472482	0.0605946283062
1344.50941873	1371.06444136	3091.57386009	376.0	-1.61859414448	-0.151982456892	-0.0259355728485	1550.82559562	1190.28032981	3041.53382662	300.427901197	-0.39893423477	-0.00586667992308
1344.50941873	1371.06444136	3091.57386009	376.0	-7.30715534289	-0.535320108403	-0.0913515543349	1363.37562256	1093.45278768	2865.6677556	408.839345358	-1.06320768515	-0.0156354071346
1344.50941873	1371.06444136	3091.57386009	376.0	10.3151086575	0.337971007753	0.0576742334049	1445.82598912	1660.492037	3410.47306299	304.155036869	6.51230611275	0.0957692075405
1344.50941873	1371.06444136	3091.57386009	376.0	11.0327848	0.493815925353	0.0842689292411	1600.36224039	1437.49488379	3432.66055101	394.803426831	4.66753599644	0.0686402352418
1344.50941873	1371.06444136	3091.57386009	376.0	-14.1428274509	-0.78785373538	-0.134446029928	1173.05081287	1171.53592328	2654.33790355	309.751167394	-2.10682945815	-0.0309827861492
1344.50941873	1371.06444136	3091.57386009	376.0	-2.88433045943	-0.207794117041	-0.0354597469354	1526.2643387	1165.95539325	3002.40265357	310.182921625	-0.538381909457	-0.00791738102143
1344.50941873	1371.06444136	3091.57386009	376.0	5.30948986306	-0.157367650698	-0.0268545479006	1442.02768173	1355.55932198	3255.72066081	458.133657092	1.20093892314	0.0176608665168
1344.50941873	1371.06444136	3091.57386009	376.0	0.664903484264	-0.426942799965	-0.0728571330999	1186.23618329	1604.77932468	3112.12984241	321.114334442	1.73494285496	0.0255138655141
1344.50941873	1371.06444136	3091.57386009	376.0	13.9792302719	0.627417734823	0.107067872837	1611.92101631	1521.07044255	3523.75208902	390.760630163	6.46781962703	0.0951149945152
1344.50941873	1371.06444136	3091.57386009	376.0	5.30101586401	-0.171473564865	-0.0292617004889	1257.22840555	1660.28977173	3255.45868087	337.940503588	3.85660452049	0.0567147723601
1344.50941873	1371.06444136	3091.57386009	376.0	-4.46589568768	-0.400045536789	-0.0682671564487	1424.42324231	1133.39560732	2953.5073964	395.688546771	-0.617047590129	-0.0090742292666
1344.50941873	1371.06444136	3091.57386009	376.0	-7.68522502251	-0.863375078014	-0.14733363106	1066.6852077	1434.9717164	2853.97945221	352.322528105	-0.879380886723	-0.0129320718636
1344.50941873	1371.06444136	3091.57386009	376.0	5.83388706829	0.0418507955119	0.00714177397814	1349.74948489	1613.53838168	3271.93278773	308.644921156	4.16681448398	0.061276683588
1344.50941873	1371.06444136	3091.57386009	376.0	1.4614866646	-0.227756772826	-0.0388663434856	1548.48411549	1142.92511502	3136.75679979	445.34756927	0.139400772183	0.00205001135563
1344.50941873	1371.06444136	3091.57386009	376.0	1.650328126	-0.692985052306	-0.118256834865	1094.55925395	1619.39561834	3142.59497304	428.640100754	1.17293050041	0.0172489779472
1344.50941873	1371.06444136	3091.57386009	376.0	8.95088598567	0.377376618957	0.0643987404363	1573.45250181	1410.65772013	3368.29711147	384.186889529	3.7313605923	0.0548729498867
1344.50941873	1371.06444136	3091.57386009	376.0	-15.014194241	-1.05432411361	-0.179918790719	1021.57078407	1252.78058375	2627.39895564	353.047587813	-2.17326354897	-0.031959758073
1344.50941873	1371.06444136	3091.57386009	376.0	-8.1168649496	-0.837915403322	-0.142988976676	1090.95702025	1378.47815449	2840.63498505	371.199810305	-0.956178228803	-0.0140614445412
1344.50941873	1371.06444136	3091.57386009	376.0	-12.7650896582	-0.805366134806	-0.137434493994	1147.573882	1220.65764652	2696.931685	328.70015649	-1.81209447546	-0.0266484481685
1344.50941873	1371.06444136	3091.57386009	376.0	-5.99200583192	-0.741334313939	-0.126507562106	1109.65782749	1509.82248838	2906.3265741	286.84625823	-0.780816476198	-0.0114825952382
1344.50941873	1371.06444136	3091.57386009	376.0	1.77633973605	-0.196422895817	-0.0335192654978	1456.15668121	1308.73014196	3146.49071504	381.603891875	0.448626070718	0.00659744221644
1344.50941873	1371.06444136	3091.57386009	376.0	11.3329727381	0.446151523249	0.0761350722267	1622.57474025	1375.89912068	3441.94108284	443.467221902	3.94077328452	0.0579525483018
1344.50941873	1371.06444136	3091.57386009	376.0	-16.4602842242	-1.15569933793	-0.197218317053	1037.30873734	1134.09026253	2582.69201572	411.293015855	-2.81485683584	-0.0413949534683
1344.50941873	1371.06444136	3091.57386009	376.0	15.7896172497	0.539130740697	0.0920018328835	1572.3579423	1546.83674379	3579.72153959	460.526853499	6.55251717822	0.0963605467386
1344.50941873	1371.06444136	3091.57386009	376.0	10.6266490311	0.238888820749	0.0407660103667	1446.85443676	1571.1706908	3420.10456375	402.079436184	5.04024779361	0.0741212910826
1344.50941873	1371.06444136	3091.57386009	376.0	1.50224276816	-0.780279473537	-0.133153493778	1074.81769361	1596.47848224	3138.01680483	466.720628985	0.700940150897	0.0103079433955
1344.50941873	1371.06444136	3091.57386009	376.0	-7.68374857687	-0.303029066476	-0.0517114447912	1492.52225127	1078.00052924	2854.02509762	283.502317103	-1.25248177464	-0.0184188496271
1344.50941873	1371.06444136	3091.57386009	376.0	4.6920442137	-0.127137086462	-0.0216957485429	1629.65191859	1145.03749682	3236.63187251	461.942457097	0.515217759514	0.00757673175755
1344.50941873	1371.06444136	3091.57386009	376.0	-10.0634423104	-0.767215767944	-0.130924192482	1156.67117688	1261.40732571	2780.4551082	362.376605614	-1.33406883474	-0.0196186593344
1344.50941873	1371.06444136	3091.57386009	376.0	-10.3291582733	-1.01219356214	-0.172729276816	1027.09434665	1314.1263071	2772.24030295	431.019649197	-1.3697122556	-0.0201428272882
1344.50941873	1371.06444136	3091.57386009	376.0	-1.3260634778	-0.0594562138433	-0.0101461115774	1662.2331617	1101.91884699	3050.57762825	286.425619559	-0.450915078978	-0.00663110410262
1344.50941873	1371.06444136	3091.57386009	376.0	-1.23643089039	-0.608136242929	-0.103777515858	1182.26782465	1490.83843314	3053.34868589	380.242428107	0.0818453860555	0.00120360861846
1344.50941873	1371.06444136	3091.57386009	376.0	-14.6059395331	-0.864129239921	-0.147462327632	1151.87957621	1146.30275491	2640.02045147	341.838120348	-2.22135528931	-0.0326669895487
1344.50941873	1371.06444136	3091.57386009	376.0	-19.0377133637	-1.16561849078	-0.198911005252	1013.44830398	1154.63888777	2503.00889018	334.921698437	-3.14501216771	-0.0462501789369
1344.50941873	1371.06444136	3091.57386009	376.0	7.75262224772	0.10703742863	0.0182657728038	1452.87095855	1464.81708713	3331.25190298	413.563857296	3.10933814101	0.0457255608972
1344.50941873	1371.06444136	3091.57386009	376.0	7.98144489754	0.247937138745	0.042310091936	1460.26203993	1535.80828303	3338.3261242	342.255801248	4.36780280686	0.0642323942185
1344.50941873	1371.06444136	3091.57386009	376.0	-3.012711271	-0.368917676171	-0.0629552348415	1411.77432954	1202.50773904	2998.43366596	384.151597376	-0.39618472345	-0.00582624593308
1344.50941873	1371.06444136	3091.57386009	376.0	-9.65124404894	-0.457130476443	-0.0780086137274	1420.95754705	1047.76689191	2793.1985219	324.474082943	-1.46402470159	-0.0215297750233
1344.50941873	1371.06444136	3091.57386009	376.0	-0.051617059458	-0.291972403115	-0.0498246421699	1450.0038287	1242.45194476	3089.97808058	397.522307123	-0.0144299564859	-0.000212205242439
1344.50941873	1371.06444136	3091.57386009	376.0	-2.33911290803	-0.453298769495	-0.0773547388217	1255.05286872	1451.25123238	3019.25845687	312.954355768	-0.0181737055086	-0.000267260375126
1344.50941873	1371.06444136	3091.57386009	376.0	1.60020354306	-0.412868452856	-0.0704553673815	1333.10718919	1367.55679571	3141.04533454	440.381349646	0.268909560426	0.00395455235921
1344.50941873	1371.06444136	3091.57386009	376.0	-2.49909176091	-0.687658654152	-0.1173478932	1112.50615189	1566.51252314	3014.31259247	335.293917449	0.210880982707	0.00310119092216
1344.50941873	1371.06444136	3091.57386009	376.0	-1.82834187777	-0.326128539748	-0.055653334428	1477.44714856	1134.84290076	3035.04932053	422.759271206	-0.267138833168	-0.00392851225246
1344.50941873	1371.06444136	3091.57386009	376.0	6.98867119219	0.109437691557	0.0186753739858	1355.47531352	1664.5849078	3307.63379184	287.573570524	5.18945650198	0.0763155367938
1344.50941873	1371.06444136	3091.57386009	376.0	5.10674492662	0.0457661491612	0.00780992306504	1618.47546421	1217.01465811	3249.45265135	413.962529035	1.06700088271	0.0156911894516
1344.50941873	1371.06444136	3091.57386009	376.0	8.59957421162	0.191370098177	0.0326570133407	1418.51373728	1588.27353732	3357.4360485	350.648773902	4.81624255383	0.0708270963799
1344.50941873	1371.06444136	3091.57386009	376.0	-2.32218028099	-0.676083485758	-0.115372608491	1112.46287349	1575.23314268	3019.78194154	332.085925373	0.330766436976	0.00486421230847
1344.50941873	1371.06444136	3091.57386009	376.0	7.762325482	0.212942134833	0.036338248265	1405.35495967	1632.85157318	3331.55188563	293.345352781	5.31155964401	0.0781111712355
1344.50941873	1371.06444136	3091.57386009	376.0	8.5068906125	0.265114606984	0.0452414005093	1453.369706	1565.77839383	3354.57066658	335.422566754	4.83452279485	0.0710959234537
1344.50941873	1371.06444136	3091.57386009	376.0	6.20184928849	0.105804411271	0.0180553602852	1405.69071685	1541.50836859	3283.30861154	336.1095261	3.66436187264	0.0538876745976
1344.50941873	1371.06444136	3091.57386009	376.0	0.186991332272	-0.27650956811	-0.0471859331245	1274.07326996	1525.19225884	3097.35483524	298.089306442	1.36587428764	0.020086386583
1344.50941873	1371.06444136	3091.57386009	376.0	-9.2631618041	-0.825378592774	-0.140849589211	1155.36796217	1203.76351746	2805.19637114	446.064891512	-1.33526536319	-0.0196362553411
1344.50941873	1371.06444136	3091.57386009	376.0	-0.787876915554	-0.257879665302	-0.0440067688229	1463.80827718	1251.92917237	3067.21606332	351.478613778	-0.161575981483	-0.00237611737475
1344.50941873	1371.06444136	3091.57386009	376.0	-0.612564799587	-0.495643654401	-0.0845808283961	1302.61475901	1304.8494274	3072.63596687	465.171780465	-0.0313047144609	-0.000460363447955
1344.50941873	1371.06444136	3091.57386009	376.0	6.93319531158	0.216905277608	0.0370145524929	1589.22994047	1311.87680144	3305.91871402	404.811972111	2.20651899683	0.0324488087769
1344.50941873	1371.06444136	3091.57386009	376.0	-0.696676664952	-0.0562554672146	-0.00959990908099	1586.2136908	1190.83523737	3070.03558643	292.986658257	-0.146168316297	-0.00214953406319
1344.50941873	1371.06444136	3091.57386009	376.0	-2.36783062405	-0.508348342078	-0.0867488638358	1276.66380034	1351.59330814	3018.37062747	390.113518988	-0.236056362352	-0.00347141709342
1344.50941873	1371.06444136	3091.57386009	376.0	2.70808848318	-0.256880795893	-0.0438363132922	1224.34126686	1655.12830216	3175.29641575	295.826846731	3.12666065784	0.0459803037917
1344.50941873	1371.06444136	3091.57386009	376.0	9.93614387885	0.252350712652	0.0430632615448	1438.75968526	1597.26848169	3398.75708695	362.728919998	5.32930945731	0.0783721979016
1344.50941873	1371.06444136	3091.57386009	376.0	6.72517431492	0.0703996999239	0.0120136006696	1359.61572198	1618.60389967	3299.48759126	321.267969612	4.45752323439	0.0655518122704
1344.50941873	1371.06444136	3091.57386009	376.0	15.0996952774	0.280587868146	0.047881888762	1426.38927188	1680.39715126	3558.39209224	451.605669102	7.03810803936	0.103501588814
1344.50941873	1371.06444136	3091.57386009	376.0	-0.350654075012	-0.133319703673	-0.0227508026745	1621.40514646	1112.35154476	3080.73313037	346.976439154	-0.177288679088	-0.00260718645718
1344.50941873	1371.06444136	3091.57386009	376.0	-10.4393047009	-0.948247367015	-0.161816956828	1098.83267287	1200.48167542	2768.83504479	469.520696499	-1.60728797434	-0.023636587858
1344.50941873	1371.06444136	3091.57386009	376.0	-13.3711844507	-0.983625435765	-0.167854169926	1103.43961791	1150.21202514	2678.19381683	424.542173776	-2.13169686647	-0.0313484833305
1344.50941873	1371.06444136	3091.57386009	376.0	-1.25059911983	-0.316705581158	-0.0540453210168	1355.07976941	1374.90545292	3052.91066461	322.925442286	0.0328606997491	0.000483245584546
1344.50941873	1371.06444136	3091.57386009	376.0	-1.487187357	-0.520270848341	-0.0887834212186	1237.13860939	1447.92848968	3045.59636452	360.529265447	-0.0126147348224	-0.000185510806212
1344.50941873	1371.06444136	3091.57386009	376.0	-9.18659944044	-0.539199785308	-0.0920136152403	1323.73471736	1145.490687	2807.56335316	338.337948808	-1.30927680289	-0.0192540706307
1344.50941873	1371.06444136	3091.57386009	376.0	0.746089847056	-0.468415160497	-0.0799343277298	1155.39732114	1643.07560049	3114.63977878	316.166857152	2.01086873513	0.0295715990461
1344.50941873	1371.06444136	3091.57386009	376.0	-8.72127154471	-0.776914956789	-0.132579344162	1105.19172089	1429.82019293	2821.94930875	286.937394935	-1.17368746889	-0.0172601098366
1344.50941873	1371.06444136	3091.57386009	376.0	-11.0916516485	-0.797563231049	-0.136102940452	1133.63556874	1277.75700004	2748.66725708	337.274688301	-1.4894034713	-0.021902992225
1344.50941873	1371.06444136	3091.57386009	376.0	14.8456743105	0.639369046702	0.109107345854	1595.46713883	1577.39839866	3550.53884643	377.673308943	7.30949661308	0.107492597251
1344.50941873	1371.06444136	3091.57386009	376.0	-3.5699338919	-0.502142225064	-0.085689799499	1290.30199635	1310.99779063	2981.20671707	379.906930083	-0.410474989707	-0.00603639690745
1344.50941873	1371.06444136	3091.57386009	376.0	-16.3585020799	-1.09099534513	-0.186176680056	1105.43420987	1068.82256346	2585.83868589	411.58191256	-2.91344010031	-0.0428447073574
1344.50941873	1371.06444136	3091.57386009	376.0	2.66984758602	-0.537776153056	-0.0917706745829	1137.47876264	1642.39005709	3174.11417017	394.245350436	2.02476532366	0.0297759606421
1344.50941873	1371.06444136	3091.57386009	376.0	1.32559859848	-0.392746221916	-0.0670215395762	1192.2336994	1619.16240059	3132.55571986	321.159619872	2.0850706555	0.0306628037574
1344.50941873	1371.06444136	3091.57386009	376.0	-1.26800773914	-0.276336857335	-0.0471564602961	1466.85513528	1217.02624046	3052.37246429	368.491088545	-0.200082666963	-0.00294239216121
1344.50941873	1371.06444136	3091.57386009	376.0	-4.90214168058	-0.545732126358	-0.0931283492078	1295.55625051	1227.11355265	2940.02052931	417.350726153	-0.61737345796	-0.00907902144058
1344.50941873	1371.06444136	3091.57386009	376.0	-13.6157163435	-0.987877514833	-0.168579780688	1039.00662773	1289.75450039	2670.63393275	341.872804633	-1.87717857104	-0.0276055672212
1344.50941873	1371.06444136	3091.57386009	376.0	-8.7833993774	-0.795976791107	-0.135832216912	1136.09951739	1289.15558703	2820.02858092	394.773476497	-1.11843445825	-0.0164475655625
1344.50941873	1371.06444136	3091.57386009	376.0	-0.0846795596714	-0.602739645089	-0.102856594725	1153.59143918	1553.5834249	3088.95592896	381.781064887	0.66095456054	0.00971992000793
1344.50941873	1371.06444136	3091.57386009	376.0	13.3733911657	0.618410122435	0.105530737617	1629.88427266	1471.76146642	3505.02212558	403.376386493	5.79565609344	0.0852302366682
1344.50941873	1371.06444136	3091.57386009	376.0	3.39573884519	-0.0272864927705	-0.00465639808371	1472.30123057	1358.56403143	3196.55563459	365.690372594	1.33556834524	0.0196407109594
1344.50941873	1371.06444136	3091.57386009	376.0	-9.3791214814	-0.686170150648	-0.117093882363	1208.93850897	1232.37034349	2801.61139207	360.30253961	-1.25621956134	-0.0184738170786
1344.50941873	1371.06444136	3091.57386009	376.0	1.09080460806	-0.482817287191	-0.0823920285309	1154.09635686	1637.57638674	3125.29689022	333.624146621	1.95697807778	0.0287790893791
1344.50941873	1371.06444136	3091.57386009	376.0	-5.14778750334	-0.6792956725	-0.115920763225	1186.39885177	1332.79187879	2932.42620727	413.235476708	-0.578167229522	-0.00850245925767
1344.50941873	1371.06444136	3091.57386009	376.0	3.91927800873	-0.279866044463	-0.0477587106592	1378.46697418	1383.07476348	3212.74123452	451.199496862	0.869772067734	0.012790765702
1344.50941873	1371.06444136	3091.57386009	376.0	-10.6964363761	-0.792030373123	-0.135158766745	1150.8131087	1242.5239669	2760.88562913	367.54855353	-1.44899645033	-0.0213087713284
1344.50941873	1371.06444136	3091.57386009	376.0	19.5507621416	0.786369182417	0.134192693245	1640.58584653	1633.07096029	3696.00011191	422.343305096	9.2174778017	0.135551144143
1344.50941873	1371.06444136	3091.57386009	376.0	17.0246046833	0.582419550397	0.0993890017743	1553.19664772	1647.90431496	3617.90208827	416.801125585	8.19129166051	0.120460171478
1344.50941873	1371.06444136	3091.57386009	376.0	-0.773283533084	-0.30915575346	-0.0527569545154	1484.05021298	1148.51013855	3067.66722852	435.106876985	-0.127605473154	-0.00187655107579
1344.50941873	1371.06444136	3091.57386009	376.0	-10.3983970578	-0.476898751953	-0.0813820395825	1396.72230605	1063.09393495	2770.09973479	310.283493783	-1.58645268143	-0.0233301864917
1344.50941873	1371.06444136	3091.57386009	376.0	-11.7985991638	-0.837307524624	-0.14288524311	1124.89272461	1248.00440498	2726.81145249	353.914322898	-1.61986124459	-0.023821488891
1344.50941873	1371.06444136	3091.57386009	376.0	2.57540331536	-0.086141946997	-0.0146999909551	1340.87877969	1526.47130106	3171.19435578	303.844275036	2.33189634307	0.0342925932804
1344.50941873	1371.06444136	3091.57386009	376.0	-12.7833663545	-0.943979553256	-0.161088660965	1036.26840929	1367.02455832	2696.36664744	293.073679835	-1.7354181994	-0.0255208558735
1344.50941873	1371.06444136	3091.57386009	376.0	10.4275795343	0.51908590632	0.0885812126826	1577.58247862	1494.91079003	3413.95018322	341.456914568	5.29560202526	0.0778765003714
1344.50941873	1371.06444136	3091.57386009	376.0	5.09618614889	-0.472868427441	-0.0806942708943	1146.24489992	1682.9867378	3249.12621894	419.894581221	2.977392814	0.0437851884411
1344.50941873	1371.06444136	3091.57386009	376.0	2.40387162878	0.144989213966	0.0247421866837	1531.6152352	1337.06268302	3165.891327	297.213408778	1.4830865243	0.0218100959456
1344.50941873	1371.06444136	3091.57386009	376.0	-5.54435529298	-0.859285533707	-0.146635756605	1064.74352135	1470.99578518	2920.16602115	384.426714622	-0.551796267441	-0.00811465099177
1344.50941873	1371.06444136	3091.57386009	376.0	2.57189907914	-0.163055087379	-0.0278251002354	1286.57931611	1583.93502508	3171.08601973	300.571678546	2.64785877524	0.0389390996359
1344.50941873	1371.06444136	3091.57386009	376.0	-3.54916706474	-0.414211386118	-0.0706845368802	1382.02412373	1206.13500723	2981.84873887	393.68960791	-0.455121594421	-0.00669296462384
1344.50941873	1371.06444136	3091.57386009	376.0	0.893598223082	-0.392211427348	-0.0669302777045	1367.70492648	1300.53428748	3119.20010917	450.960895205	0.146438384517	0.00215350565467
1344.50941873	1371.06444136	3091.57386009	376.0	-4.23127045618	-0.368911992539	-0.0629542649385	1464.96697244	1096.7430203	2960.76100872	399.051015982	-0.606427151273	-0.00891804634225
1344.50941873	1371.06444136	3091.57386009	376.0	-7.77581335676	-0.742625413277	-0.126727886225	1204.65025837	1189.50122398	2851.17884695	457.027364601	-1.11924840871	-0.0164595354222
1344.50941873	1371.06444136	3091.57386009	376.0	-5.09948282631	-0.389793821754	-0.0665177170229	1395.02583649	1195.2460173	2933.91958204	343.647728249	-0.710828876762	-0.0104533658347
1344.50941873	1371.06444136	3091.57386009	376.0	6.03268335597	0.478923865103	0.0817276220312	1612.8098175	1379.04393701	3278.07872179	286.22496728	3.366229024	0.0495033679999
1344.50941873	1371.06444136	3091.57386009	376.0	1.55607675359	-0.186247901839	-0.0317829184026	1591.41702774	1120.12794844	3139.68112225	428.136146074	0.137297359058	0.00201907880967
1344.50941873	1371.06444136	3091.57386009	376.0	-7.45988002547	-0.631622791734	-0.10778545934	1229.59374643	1262.0044067	2860.94615923	369.348006104	-0.952940837234	-0.0140138358417
1344.50941873	1371.06444136	3091.57386009	376.0	-6.98824942965	-0.881726201429	-0.150465222087	1066.58344381	1403.00575768	2875.52696745	405.937765967	-0.772883347147	-0.0113659315757
1344.50941873	1371.06444136	3091.57386009	376.0	-1.35391847084	-0.245241990001	-0.0418501689422	1519.55303815	1152.482191	3049.71647056	377.681241415	-0.226149665158	-0.00332573036996
1344.50941873	1371.06444136	3091.57386009	376.0	2.3673277945	0.162510774752	0.0277322141214	1524.37882138	1352.88034718	3164.76154737	287.502378817	1.62111447591	0.0238399187634
1344.50941873	1371.06444136	3091.57386009	376.0	2.91034503726	-0.267800851645	-0.045699804035	1312.87725691	1480.31163114	3181.54932651	388.36043845	1.42450709223	0.0209486337092
1344.50941873	1371.06444136	3091.57386009	376.0	5.78632890559	-0.0329968191661	-0.00563085651298	1460.58520576	1382.24263548	3270.462492	427.63465076	1.77503342743	0.0261034327564
1344.50941873	1371.06444136	3091.57386009	376.0	-1.16574064388	-0.185387747953	-0.031636134463	1612.02268658	1068.15497296	3055.53412707	375.356467534	-0.242883422637	-0.00357181503878
1344.50941873	1371.06444136	3091.57386009	376.0	-3.79654014247	-0.607054881301	-0.103592983157	1244.89259062	1277.9080597	2974.20101746	451.400367142	-0.447945860928	-0.00658743913129
1344.50941873	1371.06444136	3091.57386009	376.0	-9.51075513065	-0.542773924766	-0.0926235366495	1317.08195697	1151.85223392	2797.54184058	328.607649691	-1.36303014176	-0.0200445609083
1344.50941873	1371.06444136	3091.57386009	376.0	-8.86555581399	-0.498054102395	-0.0849921676443	1352.55361543	1133.33894699	2817.488654	331.59609158	-1.27773507945	-0.0187902217567
1344.50941873	1371.06444136	3091.57386009	376.0	15.3688903249	0.766109265805	0.130735369591	1619.49740666	1652.80585857	3566.71445597	294.411190736	8.92981996862	0.131320881891
1344.50941873	1371.06444136	3091.57386009	376.0	4.07035071352	-0.16238514757	-0.0277107760359	1466.3500471	1318.85208104	3217.41175877	432.209630633	0.866167875723	0.0127377628783
1344.50941873	1371.06444136	3091.57386009	376.0	6.34649540545	0.0813575255865	0.0138835367895	1550.1690856	1311.49687686	3287.78045308	426.114490625	1.7430555878	0.0256331704089
1344.50941873	1371.06444136	3091.57386009	376.0	-6.86392142967	-0.439467639632	-0.074994477753	1457.84812585	1029.40569457	2879.3706594	392.116838979	-1.03042218669	-0.0151532674513
1344.50941873	1371.06444136	3091.57386009	376.0	-0.908607342513	-0.838203865639	-0.143038202327	1049.44503615	1599.6117605	3063.483593	414.426796356	0.323197961516	0.00475291119877
1344.50941873	1371.06444136	3091.57386009	376.0	-3.07587135765	-0.670793903747	-0.114469949445	1170.47916995	1421.8794909	2996.48102523	404.122364378	-0.26926857265	-0.00395983195073
1344.50941873	1371.06444136	3091.57386009	376.0	-5.05224546939	-0.512229199607	-0.0874111262129	1268.30184639	1347.8517851	2935.37995982	319.226328333	-0.679270899654	-0.00998927793608
1344.50941873	1371.06444136	3091.57386009	376.0	-12.2730768615	-1.02033828359	-0.174119161022	1034.06429926	1273.22584374	2712.14262401	404.852481014	-1.71139795476	-0.0251676169817
1344.50941873	1371.06444136	3091.57386009	376.0	-1.03012617428	-0.212317763328	-0.0362317002266	1437.24009821	1310.56954361	3059.72674856	311.917106749	-0.0276316743903	-0.000406348152798
1344.50941873	1371.06444136	3091.57386009	376.0	-10.9489735208	-0.766690856656	-0.130834617177	1166.05281247	1232.26811933	2753.07825678	354.757324983	-1.49883888186	-0.0220417482626
1344.50941873	1371.06444136	3091.57386009	376.0	7.43558667532	0.31474000891	0.0537098991315	1533.44929287	1437.15545912	3321.45051409	350.845762108	3.55448318087	0.0522718114834
1344.50941873	1371.06444136	3091.57386009	376.0	-6.48381958908	-0.992850663339	-0.169428440843	1014.90029866	1411.90347271	2891.12178854	464.318017171	-0.726764370686	-0.0106877113336
1344.50941873	1371.06444136	3091.57386009	376.0	9.49252336022	0.479444832297	0.0818165242828	1562.76298389	1492.47379386	3385.04223096	329.805453213	4.98898614011	0.0733674432369
1344.50941873	1371.06444136	3091.57386009	376.0	10.618449806	0.683170220954	0.116581948968	1651.40828458	1457.57159425	3419.85107865	310.871199816	5.56302355937	0.0818091699907
1344.50941873	1371.06444136	3091.57386009	376.0	-9.46475651434	-0.439438311014	-0.0749894728693	1411.95067558	1077.01632096	2798.96392178	309.996925238	-1.43586877132	-0.0211157172252
1344.50941873	1371.06444136	3091.57386009	376.0	-2.90299045522	-0.181991983522	-0.0310566524782	1528.95846252	1188.32656322	3001.82576602	284.540740282	-0.625240580937	-0.00919471442554
1344.50941873	1371.06444136	3091.57386009	376.0	9.69170441367	0.511629106731	0.0873087212852	1636.85574302	1378.19563463	3391.20006035	376.148682696	4.01571564064	0.0590546417741
1344.50941873	1371.06444136	3091.57386009	376.0	9.53904668495	0.218273131685	0.0372479746903	1548.91938317	1376.60390115	3386.48053391	460.957249593	2.95004365271	0.0433829948928
1344.50941873	1371.06444136	3091.57386009	376.0	-4.07719960238	-0.347109229999	-0.0592336569964	1451.32162061	1142.50441986	2965.52422296	371.698182488	-0.573219727907	-0.00842970188099
1344.50941873	1371.06444136	3091.57386009	376.0	11.52376179	0.588390010989	0.100407851705	1627.70363807	1446.89085486	3447.83946729	373.244974365	5.19597869699	0.0764114514263
1344.50941873	1371.06444136	3091.57386009	376.0	-1.32710331116	-0.390033288361	-0.0665585816316	1387.07103983	1241.32151049	3050.54548103	422.152930715	-0.149313388361	-0.00219578512296
1344.50941873	1371.06444136	3091.57386009	376.0	2.47047705904	0.0434196322118	0.00740949355149	1449.75452552	1412.37620597	3167.95048307	305.819751579	1.74434618489	0.0256521497778
1344.50941873	1371.06444136	3091.57386009	376.0	2.94274692919	-0.345785489576	-0.0590077627263	1249.17134895	1545.72172431	3182.55105493	387.657981673	1.73608563332	0.0255306710783
1344.50941873	1371.06444136	3091.57386009	376.0	9.87959606684	0.262030671087	0.0447151315848	1485.42786012	1504.66905189	3397.00886958	406.911957566	4.31642451964	0.0634768311712
1344.50941873	1371.06444136	3091.57386009	376.0	-7.13681379164	-0.723026930303	-0.123383435205	1171.92555727	1297.53341151	2870.93399047	401.475021693	-0.874004537704	-0.0128530079074
1344.50941873	1371.06444136	3091.57386009	376.0	-6.05143855954	-0.43210710361	-0.0737384135854	1337.24638327	1263.85994946	2904.48916743	303.382834691	-0.886659331027	-0.0130391078092
1344.50941873	1371.06444136	3091.57386009	376.0	6.84095530283	0.368645781208	0.0629088363836	1519.71252411	1488.69132134	3303.06704602	294.663200568	4.14824719731	0.0610036352546
1344.50941873	1371.06444136	3091.57386009	376.0	-5.65828734161	-0.792002070319	-0.135153936915	1133.37725203	1320.0871499	2916.64372771	463.179325789	-0.685054730282	-0.0100743342688
1344.50941873	1371.06444136	3091.57386009	376.0	11.3899956326	0.362358335308	0.0618358933973	1571.05147003	1416.71550033	3443.70398774	455.937017381	3.99456739891	0.0587436382193
1344.50941873	1371.06444136	3091.57386009	376.0	-1.00897864842	-0.828763025086	-0.141427137387	1027.6961348	1658.99041085	3060.38053995	373.693994299	0.847265447018	0.0124597859856
1344.50941873	1371.06444136	3091.57386009	376.0	-7.55102944468	-0.75420491751	-0.128703910838	1131.65018232	1377.94026267	2858.12820761	348.537762621	-0.905984681208	-0.0133233041354
1344.50941873	1371.06444136	3091.57386009	376.0	6.13934489582	0.125195232473	0.0213643741421	1487.4467287	1412.3613073	3281.37624208	381.568206078	2.53374535327	0.0372609610775
1344.50941873	1371.06444136	3091.57386009	376.0	1.41813992588	-0.249543022486	-0.0425841335301	1259.86192342	1574.86621065	3135.41670334	300.68856927	2.10131132606	0.030901637148
1344.50941873	1371.06444136	3091.57386009	376.0	-18.0589696611	-1.22795230106	-0.209548174242	1052.76799506	1067.54619715	2533.26747465	412.953282443	-3.38479210254	-0.0497763544492
1344.50941873	1371.06444136	3091.57386009	376.0	-5.23733977214	-0.685538786768	-0.116986141087	1144.74472962	1482.0499262	2929.65763274	302.862976914	-0.673160285606	-0.00989941596479
1344.50941873	1371.06444136	3091.57386009	376.0	-0.813288912666	-0.223254094434	-0.0380979683334	1449.80988738	1291.7796674	3066.43043266	324.840877889	-0.0707342424935	-0.00104020944843
1344.50941873	1371.06444136	3091.57386009	376.0	-3.3539547745	-0.750690387147	-0.128104161629	1054.39741941	1641.91343528	2987.88387101	291.573016315	0.548212485455	0.00806194831551
1344.50941873	1371.06444136	3091.57386009	376.0	0.479728922405	-0.47539132847	-0.0811248000802	1303.29251327	1344.05436838	3106.40503406	459.058152412	0.120216826873	0.00176789451284
1344.50941873	1371.06444136	3091.57386009	376.0	-4.76740828506	-0.794975496543	-0.135661347533	1090.48851911	1500.5797322	2944.18591175	353.117660443	-0.487538942948	-0.00716969033747
1344.50941873	1371.06444136	3091.57386009	376.0	7.64209931196	0.050312880097	0.00858581571621	1351.57912802	1626.84286119	3327.83500479	349.413015584	4.59796900356	0.0676171912289
1344.50941873	1371.06444136	3091.57386009	376.0	-3.49564430902	-0.548906647002	-0.0936700762802	1234.96735409	1412.06818863	2983.5034344	336.467891667	-0.425462811836	-0.00625680605641
1344.50941873	1371.06444136	3091.57386009	376.0	-7.62666888904	-0.354324925407	-0.0604650043356	1432.20643339	1135.18547444	2855.78975833	288.397850502	-1.19909470169	-0.0176337456131
1344.50941873	1371.06444136	3091.57386009	376.0	11.6315896447	0.203722824566	0.0347649871273	1420.52955059	1607.95967442	3451.17304506	422.683820049	5.43408404114	0.079913000605
1344.50941873	1371.06444136	3091.57386009	376.0	-7.55039687599	-0.875043897212	-0.149324897135	1059.85930195	1443.21772643	2858.14776394	355.070735572	-0.852837192749	-0.0125417234228
1344.50941873	1371.06444136	3091.57386009	376.0	13.7228075079	0.276114516938	0.0471185182488	1424.73717648	1675.01974802	3515.82458988	416.067665374	6.82301368205	0.100338436501
1344.50941873	1371.06444136	3091.57386009	376.0	-13.6490936405	-0.766994710657	-0.130886469395	1179.91764191	1180.21744198	2669.60204896	309.466965068	-2.01375965409	-0.0296141125602
1344.50941873	1371.06444136	3091.57386009	376.0	-6.75789738406	-0.425164784208	-0.0725537174416	1450.64477428	1051.96483748	2882.64847108	380.038859318	-0.995722191698	-0.0146429734073
1344.50941873	1371.06444136	3091.57386009	376.0	6.4162622409	-0.348957750614	-0.0595491042004	1193.4800219	1674.73830395	3289.93734633	421.719020478	3.48071110152	0.0511869279635
1344.50941873	1371.06444136	3091.57386009	376.0	11.108510099	0.342715548197	0.0584838819449	1467.69589275	1610.54367002	3435.00165456	356.76209179	6.00508723285	0.0883101063654
1344.50941873	1371.06444136	3091.57386009	376.0	7.19804163989	0.00429749769176	0.000733361380847	1422.84563336	1458.97321554	3314.10663387	432.287784968	2.63394209857	0.038734442626
1344.50941873	1371.06444136	3091.57386009	376.0	-2.38861373788	-0.76186779887	-0.130011569773	1026.8526645	1708.23042807	3017.72810216	282.645009594	1.34645035608	0.0198007405306
1344.50941873	1371.06444136	3091.57386009	376.0	6.15355912663	-0.0827810300173	-0.0141264556343	1274.90053406	1698.52709489	3281.81568552	308.388056575	4.7705728404	0.0701554829471
1344.50941873	1371.06444136	3091.57386009	376.0	0.166143864572	-0.160070683598	-0.0273158163137	1444.68961655	1327.96510955	3096.71032038	324.055594284	0.351879541345	0.00517469913743
1344.50941873	1371.06444136	3091.57386009	376.0	3.99827742547	-0.284264233016	-0.0485092547808	1312.2348594	1477.5043112	3215.18355983	425.444389235	1.48127396739	0.021783440697
1344.50941873	1371.06444136	3091.57386009	376.0	6.74045358535	0.119277308218	0.020354489457	1572.06246174	1299.01391607	3299.95996119	428.883583379	1.82662415837	0.026862119976
1344.50941873	1371.06444136	3091.57386009	376.0	-2.70443917403	-0.27108940561	-0.0462609907184	1444.59359653	1257.57908939	3007.96412553	305.791439603	-0.495493276859	-0.00728666583617
1344.50941873	1371.06444136	3091.57386009	376.0	3.77539708475	-0.105134536022	-0.0179410471027	1505.61979886	1291.33601052	3208.29304948	411.337240098	0.844655828644	0.0124214092448
1344.50941873	1371.06444136	3091.57386009	376.0	-10.8533400783	-0.726422090511	-0.12396281408	1206.35148403	1185.22761345	2756.03483529	364.455737808	-1.5275654225	-0.0224641973897
1344.50941873	1371.06444136	3091.57386009	376.0	0.113600826656	0.0719538373696	0.0122788118378	1641.69218969	1170.8269609	3095.08591356	282.566762972	0.124162398801	0.00182591762942
1344.50941873	1371.06444136	3091.57386009	376.0	-12.0289499005	-1.02006441427	-0.174072425644	1080.21811686	1170.09094147	2719.68998933	469.380930996	-1.96664850298	-0.0289213015144
1344.50941873	1371.06444136	3091.57386009	376.0	-6.62714369867	-0.978187851308	-0.166926254489	1024.92019283	1395.62801572	2886.69081784	466.142609283	-0.763424129062	-0.0112268254274
1344.50941873	1371.06444136	3091.57386009	376.0	-9.39385792455	-0.689194001599	-0.117609897884	1209.56026454	1227.34296427	2801.15580404	364.25257523	-1.26130855907	-0.0185486552804
1344.50941873	1371.06444136	3091.57386009	376.0	-0.818673188224	-0.45531188183	-0.0776982733499	1189.7698437	1570.89988003	3066.26397381	305.59425008	1.10229935293	0.0162102846019
1344.50941873	1371.06444136	3091.57386009	376.0	23.0279008912	0.815679277781	0.139194416004	1636.1904821	1706.54313371	3803.49842458	460.764808762	10.7162522052	0.157591944193
1344.50941873	1371.06444136	3091.57386009	376.0	9.20812472734	0.349053819673	0.0595654982377	1679.47669126	1252.27394096	3376.24983717	444.499204955	2.50583455756	0.0368505081994
1344.50941873	1371.06444136	3091.57386009	376.0	-1.98962118227	-0.300636133521	-0.0513030944574	1413.82032721	1294.20764445	3030.06325171	322.035280055	-0.336474466505	-0.00494815391919
1344.50941873	1371.06444136	3091.57386009	376.0	6.30473662087	-0.265387365024	-0.0452879462498	1230.59971716	1652.86632175	3286.48944941	403.023410499	3.52916414062	0.0518994726562
1344.50941873	1371.06444136	3091.57386009	376.0	-0.703537578604	-0.513660317094	-0.087655344214	1263.86702735	1398.1090498	3069.82347622	407.847399066	-0.00596022721642	-8.76504002415e-05
1344.50941873	1371.06444136	3091.57386009	376.0	16.9120070374	0.621678478172	0.106088477504	1570.38564327	1640.68834243	3614.42104888	403.347063181	8.27099686809	0.121632306884
1344.50941873	1371.06444136	3091.57386009	376.0	-5.413991112	-0.441979279549	-0.0754230852472	1355.01602937	1216.44985295	2924.19632609	352.730443769	-0.725421875047	-0.0106679687507
1344.50941873	1371.06444136	3091.57386009	376.0	2.15118003218	-0.13387218973	-0.0228450835717	1441.00046741	1353.18653709	3158.07917965	363.892175153	0.853016929262	0.0125443666068
1344.50941873	1371.06444136	3091.57386009	376.0	13.3648622062	0.530780726104	0.0905769157174	1530.09530666	1639.84294314	3504.7584465	334.820196701	7.45967730845	0.109701136889
1344.50941873	1371.06444136	3091.57386009	376.0	12.6868296298	0.475180682026	0.0810888535881	1582.36065966	1466.5107761	3483.7965686	434.925132852	5.06493543059	0.0744843445674
1344.50941873	1371.06444136	3091.57386009	376.0	3.66412852395	-0.193579449271	-0.0330340357118	1520.34754054	1238.83527032	3204.85309974	445.670288883	0.473605277154	0.00696478348757
1344.50941873	1371.06444136	3091.57386009	376.0	-8.18144518465	-0.871780275189	-0.148767965049	1054.23407265	1472.35157261	2838.63843939	312.052794124	-1.00144500345	-0.0147271324037
1344.50941873	1371.06444136	3091.57386009	376.0	10.4167672878	0.19465740591	0.0332179873566	1438.81046681	1554.86457595	3413.61591463	419.940871876	4.64820851962	0.0683560076415
1344.50941873	1371.06444136	3091.57386009	376.0	-6.33170705089	-0.817927823461	-0.13957812687	1103.01402041	1380.14116102	2895.82446001	412.66927858	-0.701750153532	-0.010319855199
1344.50941873	1371.06444136	3091.57386009	376.0	-4.85758541521	-0.744280055628	-0.127010248401	1122.23461488	1461.10448467	2941.39801917	358.058919615	-0.510576897027	-0.00750848377981
1344.50941873	1371.06444136	3091.57386009	376.0	-0.0893525844662	-0.161087151241	-0.0274892749558	1511.08930871	1245.60598461	3088.81145895	332.116165633	-0.0043259168192	-6.36164238117e-05
1344.50941873	1371.06444136	3091.57386009	376.0	-5.45539784656	-0.463482836458	-0.0790926342078	1353.50827818	1194.26948115	2922.91620631	375.138446974	-0.721581242296	-0.0106114888573
1344.50941873	1371.06444136	3091.57386009	376.0	-5.61167197381	-0.689169159284	-0.117605658581	1153.89831283	1432.20897303	2918.08487624	331.977590379	-0.667517056623	-0.00981642730328
1344.50941873	1371.06444136	3091.57386009	376.0	-4.53142734093	-0.783438514701	-0.133692579301	1077.47201713	1560.19644922	2951.48143693	313.812970578	-0.34355411349	-0.00505226637486
1344.50941873	1371.06444136	3091.57386009	376.0	-4.95805885984	-0.301229812249	-0.0514044048206	1441.39985022	1202.28144385	2938.29180842	294.61051435	-0.81466895472	-0.0119804258047
1344.50941873	1371.06444136	3091.57386009	376.0	-6.36019076808	-0.600978703066	-0.102556092673	1218.03835366	1349.70315338	2894.94386486	327.202357813	-0.813924589914	-0.0119694792634
1344.50941873	1371.06444136	3091.57386009	376.0	8.19613153685	0.342757675172	0.0584910708485	1495.00961268	1530.35576475	3344.96332023	319.597942793	4.69528654407	0.0690483315305
1344.50941873	1371.06444136	3091.57386009	376.0	2.98901178742	-0.485826062737	-0.0829054714568	1243.33759177	1476.83547802	3183.98136719	463.808297399	0.77850246941	0.0114485657266
1344.50941873	1371.06444136	3091.57386009	376.0	-12.985556361	-0.738752115563	-0.126066913919	1173.07617718	1228.58844804	2690.11579405	288.451168836	-1.8951361971	-0.0278696499573
1344.50941873	1371.06444136	3091.57386009	376.0	1.3420623656	-0.0790858711137	-0.0134958824426	1593.83827758	1188.83521292	3133.06470938	350.391218881	0.193888486276	0.00285130126876
1344.50941873	1371.06444136	3091.57386009	376.0	5.70417990006	0.410901891098	0.0701197766379	1635.50210469	1314.29592533	3267.92279482	318.124764794	2.61008816237	0.0383836494466
1344.50941873	1371.06444136	3091.57386009	376.0	-10.7043102893	-0.643568798483	-0.109824027045	1286.51682862	1109.87381147	2760.64220129	364.251561201	-1.57301597839	-0.0231325879174
1344.50941873	1371.06444136	3091.57386009	376.0	-12.3142070724	-0.944785046113	-0.161226117084	1077.13922032	1245.27541188	2710.87105317	388.456420971	-1.72973977738	-0.0254373496674
1344.50941873	1371.06444136	3091.57386009	376.0	0.121725817663	-0.463600404736	-0.0791126970539	1281.21499521	1416.35135358	3095.33710365	397.770754862	0.171014062164	0.00251491267888
1344.50941873	1371.06444136	3091.57386009	376.0	10.2369322972	0.064243995142	0.0109631391027	1405.60892683	1532.56124033	3408.05618307	469.886015912	3.8579219184	0.0567341458588
1344.50941873	1371.06444136	3091.57386009	376.0	-19.9081084418	-1.18436980237	-0.202110887777	1028.27228075	1114.16923346	2476.09998347	333.658469262	-3.43511419919	-0.0505163852822
1344.50941873	1371.06444136	3091.57386009	376.0	1.91709765789	-0.346295313808	-0.0590947634485	1375.87557074	1345.8453118	3150.84235016	429.121467622	0.329562586892	0.00484650863077
1344.50941873	1371.06444136	3091.57386009	376.0	-0.91677753714	-0.217532656612	-0.0371216137563	1574.11107742	1095.62119177	3063.2310054	393.498736214	-0.183933403887	-0.00270490299834
1344.50941873	1371.06444136	3091.57386009	376.0	-9.44970644907	-0.732816778029	-0.125054057684	1270.33407764	1074.98097121	2799.42920566	454.114156805	-1.5285012711	-0.0224779598691
1344.50941873	1371.06444136	3091.57386009	376.0	-17.2897972332	-0.836827302566	-0.142803293953	1194.68689048	1072.82331839	2557.04700837	289.5367995	-2.82489079387	-0.0415425116745
1344.50941873	1371.06444136	3091.57386009	376.0	12.5356845826	0.329873324449	0.0562923761858	1450.62027361	1651.54435166	3479.12380783	376.95918256	6.63286414385	0.0975421197625
1344.50941873	1371.06444136	3091.57386009	376.0	3.17965590324	-0.393849565074	-0.0672098233914	1257.92769432	1504.69056881	3189.87527084	427.257007715	1.26416560631	0.0185906706811
1344.50941873	1371.06444136	3091.57386009	376.0	-0.786641822341	-0.0916920554641	-0.015647108441	1667.80865078	1078.98924698	3067.25424714	320.456349383	-0.304088964215	-0.00447189653257
1344.50941873	1371.06444136	3091.57386009	376.0	17.6563119438	0.469843717579	0.0801781088018	1497.28361375	1691.61290764	3637.43178481	448.535263418	8.31132450158	0.122225360317
1344.50941873	1371.06444136	3091.57386009	376.0	-0.610855760184	-0.156594628297	-0.0267226328152	1613.1206451	1099.31921237	3072.68880309	360.248945622	-0.186563393483	-0.00274357931593
1344.50941873	1371.06444136	3091.57386009	376.0	5.90843372503	0.222852333197	0.0380294083955	1440.54038771	1546.18644606	3274.23745268	287.510618908	4.08154637111	0.0600227407516
1344.50941873	1371.06444136	3091.57386009	376.0	10.2640843015	0.333958998805	0.0569895902397	1469.26506368	1594.17805561	3408.89560734	345.45248804	5.66659056228	0.0833322141512
1344.50941873	1371.06444136	3091.57386009	376.0	1.78188338541	-0.358457146078	-0.0611701614468	1385.80393118	1312.1195744	3146.66210106	448.738595476	0.253047028312	0.00372127982812
1344.50941873	1371.06444136	3091.57386009	376.0	5.10768692946	0.22675300797	0.0386950525546	1495.20067063	1442.3061683	3249.48177406	311.974935133	2.96383309663	0.0435857808328
1344.50941873	1371.06444136	3091.57386009	376.0	10.2849242294	0.454933537819	0.0776337095254	1652.55122241	1330.84054939	3409.5398891	426.148117297	3.49081319775	0.0513354882023
1344.50941873	1371.06444136	3091.57386009	376.0	-22.4388008613	-1.30560122236	-0.222798843406	1023.44816479	1051.32924194	2397.86175815	323.084351423	-4.24879515067	-0.0624822816275
1344.50941873	1371.06444136	3091.57386009	376.0	-1.05002289508	-0.260974952571	-0.0445349748415	1534.64796514	1112.71047685	3059.11162675	411.753184752	-0.182455666138	-0.00268317156086
1344.50941873	1371.06444136	3091.57386009	376.0	-7.7891217771	-0.680077222619	-0.116054133553	1259.19415251	1143.19442487	2850.7674073	448.378829928	-1.15055502919	-0.0169199268999
1344.50941873	1371.06444136	3091.57386009	376.0	-15.2196288004	-0.998808887442	-0.170445202635	1053.74793069	1228.23652438	2621.0477945	339.063339435	-2.23315459474	-0.0328405087461
1344.50941873	1371.06444136	3091.57386009	376.0	-3.68125857288	-0.541168711565	-0.0923496094821	1239.36181464	1408.90265627	2977.76503233	329.500561423	-0.465513811039	-0.0068457913388
1344.50941873	1371.06444136	3091.57386009	376.0	-1.26200207808	-0.310021481151	-0.0529046896162	1427.49456468	1258.81222072	3052.55813373	366.251348338	-0.184614874653	-0.00271492462725
1344.50941873	1371.06444136	3091.57386009	376.0	-2.28282039217	-0.357315965854	-0.0609754207942	1413.38043958	1219.07950635	3020.99878158	388.538835653	-0.294726090049	-0.0043342072066
1344.50941873	1371.06444136	3091.57386009	376.0	3.08917391205	-0.157219276227	-0.026829228025	1301.17468048	1561.97656124	3187.07795325	323.926711532	2.52572849942	0.037143066168
1344.50941873	1371.06444136	3091.57386009	376.0	-2.30905219406	-0.442499012718	-0.0755117769144	1391.49190402	1161.42684538	3020.18780605	467.269056646	-0.335793994301	-0.00493814697502
1344.50941873	1371.06444136	3091.57386009	376.0	-6.52623227627	-0.909580952244	-0.155218592533	1031.73006699	1519.91956386	2889.81056899	338.16093814	-0.710798111176	-0.0104529133996
1344.50941873	1371.06444136	3091.57386009	376.0	-6.05997818764	-0.576488518895	-0.0983768803576	1258.48123808	1270.63777665	2904.22515852	375.106143793	-0.753570275114	-0.0110819158105
1344.50941873	1371.06444136	3091.57386009	376.0	9.69768055819	0.167069936443	0.028510228062	1433.12771497	1544.37833797	3391.38481727	413.878764322	4.34597086418	0.0639113362379
1344.50941873	1371.06444136	3091.57386009	376.0	-7.35203948402	-0.731346653285	-0.124803183154	1188.42359777	1240.92069497	2864.28012922	434.935836483	-0.972389998639	-0.0142998529212
1344.50941873	1371.06444136	3091.57386009	376.0	-0.89226213114	-0.154606064461	-0.0263832874507	1654.93159306	1039.05389003	3063.98891728	370.003434199	-0.228652643564	-0.00336253887594
1344.50941873	1371.06444136	3091.57386009	376.0	-0.676528169795	-0.626754166704	-0.106954635956	1122.18452336	1596.98377361	3070.65849204	351.490195068	0.880740256031	0.0129520625887
1344.50941873	1371.06444136	3091.57386009	376.0	-6.18476035806	-0.810306793734	-0.138277609852	1126.15597505	1312.36636692	2900.36742556	461.845083587	-0.766347551186	-0.0112698169292
1344.50941873	1371.06444136	3091.57386009	376.0	10.6561444135	0.238159917617	0.0406416241667	1509.0173011	1451.44184311	3421.01643528	460.557291067	3.77062244393	0.0554503300578
1344.50941873	1371.06444136	3091.57386009	376.0	-7.01148815602	-0.874539100517	-0.149238754354	1090.7441398	1324.41050326	2874.80852506	459.653881996	-0.875646590715	-0.0128771557458
1344.50941873	1371.06444136	3091.57386009	376.0	4.57966906875	-0.252395117782	-0.0430708392119	1359.86993504	1423.62552927	3233.1577119	449.662247592	1.25762650833	0.0184945074755
1344.50941873	1371.06444136	3091.57386009	376.0	-1.28529828264	-0.282443659556	-0.048198576716	1473.7827588	1195.29877661	3051.83791436	382.75637895	-0.193061886177	-0.00283914538496
1344.50941873	1371.06444136	3091.57386009	376.0	-14.4144649536	-1.02212199491	-0.17442354862	1020.6574951	1295.70784322	2645.94002952	329.574691195	-2.00820946296	-0.0295324921023
1344.50941873	1371.06444136	3091.57386009	376.0	-21.7768622893	-1.15620114133	-0.197303949033	1070.65916929	1054.27804071	2418.32607801	293.388868002	-3.93155827258	-0.0578170334203
1344.50941873	1371.06444136	3091.57386009	376.0	1.28816214132	-0.580940503771	-0.0991366047391	1217.97919405	1446.54979038	3131.39834413	466.869359695	0.26904036908	0.00395647601588
1344.50941873	1371.06444136	3091.57386009	376.0	10.3875767617	-0.0102785362193	-0.00175401641967	1303.34677798	1712.99894494	3412.71346796	396.367745028	5.75223372073	0.0845916723637
1344.50941873	1371.06444136	3091.57386009	376.0	-7.01428712668	-0.492736012513	-0.0840846437736	1319.06164176	1222.13625284	2874.72199281	333.524098209	-0.959756132905	-0.014114060778
1344.50941873	1371.06444136	3091.57386009	376.0	6.01240469671	-0.0343135395481	-0.00585555282391	1423.41829066	1435.2260616	3277.45179206	418.807439801	2.17880721018	0.0320412825027
1344.50941873	1371.06444136	3091.57386009	376.0	-14.3379231973	-0.796000557576	-0.135836272624	1175.81589432	1157.71859031	2648.30637445	314.771889814	-2.15291442137	-0.0316605061967
1344.50941873	1371.06444136	3091.57386009	376.0	9.35750698393	0.200870102496	0.0342781744873	1527.4499832	1399.64862736	3380.86809997	453.769489412	3.05300652045	0.0448971547125
1344.50941873	1371.06444136	3091.57386009	376.0	-0.643655387902	-0.296228093881	-0.050550869263	1428.25780568	1281.92799717	3071.67477837	361.488975525	-0.11306405843	-0.00166270674162
1344.50941873	1371.06444136	3091.57386009	376.0	-10.6184185822	-0.905899605529	-0.15459037637	1079.84446792	1294.47137532	2763.29760685	388.981763615	-1.39385293353	-0.0204978372578
1344.50941873	1371.06444136	3091.57386009	376.0	16.6167166542	0.726299078815	0.123941822323	1657.44394471	1509.4059412	3605.29192858	438.442042675	7.03499803028	0.103455853386
1344.50941873	1371.06444136	3091.57386009	376.0	3.76181322545	-0.0709417881167	-0.0121061071871	1586.86256255	1210.92703394	3207.87309444	410.083497954	0.627090093149	0.00922191313454
1344.50941873	1371.06444136	3091.57386009	376.0	-14.8164358689	-1.05548532287	-0.180116949295	1086.42599984	1123.57702034	2633.51280178	423.509781593	-2.48890526818	-0.0366015480614
1344.50941873	1371.06444136	3091.57386009	376.0	-17.5593748582	-1.28423426727	-0.219152605336	1052.0818828	1045.85464404	2548.71281698	450.776290142	-3.51959657217	-0.0517587731202
1344.50941873	1371.06444136	3091.57386009	376.0	-17.9620908634	-0.982402116438	-0.167645412361	1096.71805191	1135.33895055	2536.26255423	304.205551774	-2.88514464502	-0.042428597721
1344.50941873	1371.06444136	3091.57386009	376.0	-6.37931387489	-0.851465501475	-0.145301280115	1070.46072603	1453.79397903	2894.35265989	370.097954833	-0.680160273574	-0.0100023569643
1344.50941873	1371.06444136	3091.57386009	376.0	2.55724818711	-0.416589330077	-0.0710903293648	1155.9569428	1693.81667666	3170.63307658	320.859457124	3.01226256129	0.0442979788424
1344.50941873	1371.06444136	3091.57386009	376.0	5.47726896723	0.20988098202	0.035815867239	1629.7820494	1253.23954856	3260.90767573	377.886077772	1.66451342511	0.0244781386045
1344.50941873	1371.06444136	3091.57386009	376.0	-0.67355949088	-0.28687395283	-0.048954599459	1461.05426677	1220.55311536	3070.75027094	389.142888816	-0.103725266598	-0.00152537156762
1344.50941873	1371.06444136	3091.57386009	376.0	-9.71052276882	-0.573542362156	-0.0978741232349	1331.91633162	1097.4541971	2791.3658765	361.995347774	-1.41909122238	-0.0208689885644
1344.50941873	1371.06444136	3091.57386009	376.0	5.91016155043	-0.387101590669	-0.0660582919231	1195.56970101	1637.35293086	3274.29086968	441.368237801	2.84564132508	0.0418476665453
1344.50941873	1371.06444136	3091.57386009	376.0	5.91211653058	0.497801889561	0.0849491279114	1635.13664624	1351.57503501	3274.35130933	287.639628087	3.17796665947	0.0467348038157
1344.50941873	1371.06444136	3091.57386009	376.0	-7.93199993457	-0.728462695084	-0.124311040117	1233.27936104	1146.29113132	2846.35022353	466.779731181	-1.20829032073	-0.0177689753048
1344.50941873	1371.06444136	3091.57386009	376.0	-8.23014444605	-0.542126696039	-0.0925130880613	1385.2309223	1048.62223356	2837.13286575	403.279709887	-1.24308008193	-0.0182805894402
1344.50941873	1371.06444136	3091.57386009	376.0	0.531930670927	-0.545660752944	-0.0931161694443	1102.92911516	1709.60488203	3108.01888967	295.484892483	2.47438554994	0.0363880227933
1344.50941873	1371.06444136	3091.57386009	376.0	-8.44885161899	-0.512189620345	-0.0874043720726	1357.15249665	1116.04939232	2830.37137196	357.169482987	-1.20826213522	-0.0177685608121
1344.50941873	1371.06444136	3091.57386009	376.0	15.3784902339	0.558189960007	0.0952542593868	1591.77229516	1516.33736696	3567.01124424	458.901582123	6.23461693557	0.0916855431701
1344.50941873	1371.06444136	3091.57386009	376.0	5.94406861729	0.24742575649	0.0422228253396	1548.72525991	1374.01791823	3275.33913169	352.595953559	2.59725719497	0.0381949587495
1344.50941873	1371.06444136	3091.57386009	376.0	1.86079116042	-0.535206838533	-0.0913322250057	1203.96376418	1511.14681625	3149.1015932	433.991012769	0.757423706761	0.011138583923
1344.50941873	1371.06444136	3091.57386009	376.0	2.96959152056	-0.686461320163	-0.117143569994	1094.1956291	1629.53582005	3183.3809753	459.649526149	1.42412815817	0.0209430611495
1344.50941873	1371.06444136	3091.57386009	376.0	7.12846740419	0.432814543997	0.0738591372009	1565.26017818	1443.75417088	3311.95569499	302.94134593	3.97801556696	0.0585002289259
1344.50941873	1371.06444136	3091.57386009	376.0	-8.24678566692	-0.630978164142	-0.107675454632	1255.23184354	1197.15362764	2836.61839012	384.232918939	-1.11248977081	-0.0163601436884
1344.50941873	1371.06444136	3091.57386009	376.0	-9.23618160014	-0.583203156906	-0.0995227230215	1371.0191929	1033.48591117	2806.03048407	401.525380004	-1.42502343028	-0.0209562269159
1344.50941873	1371.06444136	3091.57386009	376.0	4.35342975048	-0.337247855583	-0.0575508285979	1260.75544034	1535.72488522	3226.16335628	429.683030715	1.83408870978	0.0269718927909
1344.50941873	1371.06444136	3091.57386009	376.0	-13.4610525904	-0.736055926699	-0.12560681343	1199.81745807	1169.2950951	2675.41547692	306.30292375	-1.99604060871	-0.0293535383634
1344.50941873	1371.06444136	3091.57386009	376.0	6.27865699473	-0.245400294714	-0.0418771833984	1281.9384003	1558.80015809	3285.68317851	444.944620117	2.57069953849	0.0378044049778
1344.50941873	1371.06444136	3091.57386009	376.0	3.25747850285	-0.149907659881	-0.0255815119251	1578.18727391	1188.3796955	3192.28121399	425.714244584	0.378707717048	0.00556923113306
1344.50941873	1371.06444136	3091.57386009	376.0	-17.1099091324	-0.936421108406	-0.15979882396	1089.04480541	1190.99096953	2562.60838187	282.572606933	-2.64445456784	-0.0388890377623
1344.50941873	1371.06444136	3091.57386009	376.0	0.0939030252704	-0.359160835303	-0.0612902449322	1259.45342502	1506.17900819	3094.47694148	328.844508261	0.970693997835	0.0142749117329
1344.50941873	1371.06444136	3091.57386009	376.0	-7.28855473959	-0.807504005847	-0.137799318404	1126.4231602	1310.30756858	2866.24280699	429.512078214	-0.897953127984	-0.0132051930586
1344.50941873	1371.06444136	3091.57386009	376.0	-0.330465763916	-0.235621483419	-0.0402084442695	1470.95571854	1261.44050979	3081.35726692	348.961038588	-0.0820267813277	-0.00120627619599
1344.50941873	1371.06444136	3091.57386009	376.0	11.5034026034	0.46641367467	0.0795927772475	1540.34976118	1542.5878398	3447.210048	364.272447027	5.75266018793	0.0845979439402
1344.50941873	1371.06444136	3091.57386009	376.0	5.87000159551	0.311220629034	0.0531093223607	1499.13759144	1486.24586166	3273.04929501	287.665841901	3.76888317404	0.0554247525593
1344.50941873	1371.06444136	3091.57386009	376.0	12.4439212807	0.48081141565	0.082049729633	1571.01275733	1491.74241522	3476.28687758	413.531705027	5.33749191155	0.078492528111
1344.50941873	1371.06444136	3091.57386009	376.0	5.031632498	0.184922517124	0.0315567435365	1452.90438336	1492.6837336	3247.13049514	301.542378178	3.27573296885	0.0481725436596
1344.50941873	1371.06444136	3091.57386009	376.0	6.77285345926	-0.222806633566	-0.0380216098235	1250.4405258	1642.03995462	3300.96162722	408.481146804	3.6141698848	0.0531495571295
1344.50941873	1371.06444136	3091.57386009	376.0	-11.1052480166	-0.833777642512	-0.142282874149	1142.81037791	1213.66359715	2748.24691531	391.772940256	-1.55901246833	-0.0229266539461
1344.50941873	1371.06444136	3091.57386009	376.0	2.87856637617	-0.281975755316	-0.0481187295761	1359.54512313	1404.54984568	3180.56686573	416.471896918	0.864199186243	0.0127088115624
1344.50941873	1371.06444136	3091.57386009	376.0	-21.1392122322	-1.15811455982	-0.197630470959	1054.81501919	1079.87255105	2438.03950049	303.351930257	-3.73525286466	-0.0549301891861
1344.50941873	1371.06444136	3091.57386009	376.0	0.0565326607671	-0.429801135811	-0.073344903722	1305.11671767	1397.79069163	3093.32160906	390.414199756	0.142424273282	0.00209447460708
1344.50941873	1371.06444136	3091.57386009	376.0	2.53455482228	-0.293431193521	-0.0500735825121	1296.97292193	1491.08281817	3169.93149445	381.875754349	1.3842322086	0.0203563560089
1344.50941873	1371.06444136	3091.57386009	376.0	-15.2176485614	-0.81505646241	-0.139088133517	1166.80767569	1152.09730465	2621.10901505	302.204034706	-2.32393741681	-0.0341755502473
1344.50941873	1371.06444136	3091.57386009	376.0	8.42335248228	0.206680222943	0.0352696626183	1668.95488387	1219.03606862	3351.98802358	463.997071091	1.85859092538	0.0273322194908
1344.50941873	1371.06444136	3091.57386009	376.0	-6.0911530909	-0.627936947124	-0.107156475618	1211.1978246	1330.19306183	2903.26136336	361.870476929	-0.732150550521	-0.0107669198606
1344.50941873	1371.06444136	3091.57386009	376.0	-14.2708412325	-0.705346445298	-0.120366287593	1224.06860079	1141.26740977	2650.38026293	285.044252375	-2.18887358494	-0.0321893174255
1344.50941873	1371.06444136	3091.57386009	376.0	-11.0363563812	-0.948454194775	-0.161852251668	1089.1175378	1219.30661701	2750.37675111	441.952596301	-1.6247253988	-0.0238930205705
1344.50941873	1371.06444136	3091.57386009	376.0	-3.91799433479	-0.619024602537	-0.105635597702	1187.31205638	1453.93060597	2970.4461714	329.203509056	-0.466477839235	-0.00685996822404
1344.50941873	1371.06444136	3091.57386009	376.0	13.8384686986	0.381002072915	0.0650174185862	1514.71461758	1542.94192319	3519.40034102	461.743800251	5.6237592008	0.0827023411882
1344.50941873	1371.06444136	3091.57386009	376.0	8.69809348532	0.473533836159	0.0808078218701	1595.70787104	1422.24201701	3360.48184461	342.531956554	4.15116971902	0.0610466135149
1344.50941873	1371.06444136	3091.57386009	376.0	7.46447544477	0.0310887765344	0.00530525196833	1400.37441347	1512.10811342	3322.34363174	409.861104854	3.24770597767	0.0477603820246
1344.50941873	1371.06444136	3091.57386009	376.0	1.29331857947	-0.252484662764	-0.0430861199256	1314.07858714	1477.92248017	3131.55775923	339.55669191	1.22819628899	0.0180617101322
1344.50941873	1371.06444136	3091.57386009	376.0	10.6230389765	0.141324280591	0.0241167714318	1371.66282218	1672.92846052	3419.99295624	375.401673543	5.89111814443	0.0866340903593
1344.50941873	1371.06444136	3091.57386009	376.0	2.08513502505	-0.108838614383	-0.0185731423862	1666.5929021	1094.16762645	3156.03734948	395.276820928	0.163818072585	0.00240908930272
1344.50941873	1371.06444136	3091.57386009	376.0	-2.01871863436	-0.816557949248	-0.13934435994	1081.97614717	1512.09335965	3029.16368249	435.09417566	-0.0802883688803	-0.00118071130706
1344.50941873	1371.06444136	3091.57386009	376.0	-2.64637713558	-0.699042982077	-0.119290611276	1113.25064427	1556.55382801	3009.75915633	339.954684052	0.0928693650062	0.00136572595597
1344.50941873	1371.06444136	3091.57386009	376.0	-6.06458224882	-0.740324277252	-0.126335200896	1168.49137203	1288.59361575	2904.08282057	446.997832785	-0.752752181878	-0.0110698850276
1344.50941873	1371.06444136	3091.57386009	376.0	-7.12441288815	-0.632978298299	-0.108016774454	1201.9213668	1342.7556968	2871.31737356	326.640309952	-0.913795757138	-0.0134381728991
1344.50941873	1371.06444136	3091.57386009	376.0	-8.78157027678	-0.496912073043	-0.0847972820893	1306.28238676	1228.56501046	2820.08512891	285.237731688	-1.30751400089	-0.019228147072
1344.50941873	1371.06444136	3091.57386009	376.0	3.34642664621	-0.131500368677	-0.0224403359517	1302.25110806	1577.64109308	3195.03111154	315.138910394	2.80652854335	0.0412724785787
1344.50941873	1371.06444136	3091.57386009	376.0	-1.53941687957	-0.324842872084	-0.0554339372158	1319.66230128	1419.6130659	3043.98165025	304.706283063	0.195116057168	0.00286935378188
1344.50941873	1371.06444136	3091.57386009	376.0	-1.52633213041	-0.643992713632	-0.109896367514	1121.23141037	1583.04528747	3044.38617493	340.109477086	0.592839830652	0.00871823280371
1344.50941873	1371.06444136	3091.57386009	376.0	-2.94436857179	-0.42021843466	-0.071709630488	1445.56855023	1087.378859	3000.54653098	467.599121751	-0.472494450569	-0.00694844780248
1344.50941873	1371.06444136	3091.57386009	376.0	-14.9051651036	-1.10076546591	-0.187843936162	1065.20351213	1128.97087503	2630.76967195	436.595284787	-2.55205791137	-0.0375302634025
1344.50941873	1371.06444136	3091.57386009	376.0	-7.09367412095	-0.299067818738	-0.0510354639485	1486.58153168	1097.92135097	2872.26768525	287.764802603	-1.15112007722	-0.0169282364296
1344.50941873	1371.06444136	3091.57386009	376.0	19.9084978958	0.684835993766	0.11686621054	1588.32902595	1675.67038349	3707.05977698	443.060367544	9.33793165745	0.137322524374
1344.50941873	1371.06444136	3091.57386009	376.0	5.29539062935	-0.0797526112419	-0.0136096606215	1615.07396616	1183.72274961	3255.28477258	456.488056817	0.7274134665	0.0106972568603
1344.50941873	1371.06444136	3091.57386009	376.0	7.65205373861	0.0807813326069	0.0137852103425	1333.70923167	1702.80355506	3328.14275324	291.629966501	5.65704903206	0.0831918975302
1344.50941873	1371.06444136	3091.57386009	376.0	1.65619741217	-0.293604601784	-0.0501031743659	1422.4932803	1307.20780327	3142.77642636	413.075342786	0.257786686603	0.00379098068533
1344.50941873	1371.06444136	3091.57386009	376.0	0.620342902988	-0.188434451366	-0.0321560497211	1610.18509983	1082.78414667	3110.75221913	417.782972626	0.00831315217002	0.000122252237794
1344.50941873	1371.06444136	3091.57386009	376.0	-12.5466529149	-0.867031918695	-0.147957665306	1193.77045736	1086.37575733	2703.68481826	423.538603565	-2.04569099485	-0.0300836911008
1344.50941873	1371.06444136	3091.57386009	376.0	-1.75212058147	-0.178799147245	-0.0305117998712	1545.95108228	1174.57641227	3037.4057582	316.878263651	-0.387119831957	-0.00569293870525
1344.50941873	1371.06444136	3091.57386009	376.0	-6.17278332685	-0.861124502322	-0.146949573775	1052.25624536	1530.80951715	2900.73770432	317.671941812	-0.716919282512	-0.0105429306252
1344.50941873	1371.06444136	3091.57386009	376.0	-4.82403878222	-0.888548260548	-0.151629395998	1047.66408051	1496.23944523	2942.4351381	398.531612358	-0.43736451286	-0.00643183107147
1344.50941873	1371.06444136	3091.57386009	376.0	-12.576082707	-0.786516391699	-0.134217814283	1202.95836325	1128.45229032	2702.7749745	371.364320925	-1.89047429609	-0.0278010925896
1344.50941873	1371.06444136	3091.57386009	376.0	4.14772083817	-0.17845712639	-0.0304534345375	1511.76342274	1258.09556087	3219.80371332	449.944729707	0.608803827668	0.00895299746571
1344.50941873	1371.06444136	3091.57386009	376.0	4.3302273109	0.0496059510865	0.00846517936629	1485.19805946	1375.30270796	3225.44603572	364.945268299	1.78818207971	0.0262967952898
1344.50941873	1371.06444136	3091.57386009	376.0	11.6908667602	0.318791494177	0.0544012788698	1445.80650291	1649.34650918	3453.00564087	357.85262878	6.46281482002	0.095041394412
1344.50941873	1371.06444136	3091.57386009	376.0	-9.43840051888	-0.841300035627	-0.143566558981	1115.39799064	1283.74004582	2799.77873684	400.64070038	-1.22568475693	-0.0180247758372
1344.50941873	1371.06444136	3091.57386009	376.0	-19.468654371	-0.97572553856	-0.166506064601	1158.20704848	1034.52436355	2489.68603065	296.954618619	-3.3765046142	-0.0496544796205
1344.50941873	1371.06444136	3091.57386009	376.0	-8.83981011102	-0.696668835471	-0.118885466804	1163.09017457	1351.84046562	2818.28460142	303.353961231	-1.18335896489	-0.017402337719
1344.50941873	1371.06444136	3091.57386009	376.0	7.03809107609	0.4246625001	0.0724680034301	1636.27944362	1326.46683052	3309.16164405	346.415369915	2.94587200594	0.0433216471462
1344.50941873	1371.06444136	3091.57386009	376.0	-8.4472669611	-0.885174378239	-0.151053648164	1041.39813138	1505.9121507	2830.42036283	283.110080752	-1.11197413586	-0.0163525608215
1344.50941873	1371.06444136	3091.57386009	376.0	6.19678092888	0.0934247959301	0.0159427979403	1542.83024337	1324.29253849	3283.15191946	416.029137594	1.83324475274	0.026959481658
1344.50941873	1371.06444136	3091.57386009	376.0	12.3363481848	0.364942751864	0.0622769201133	1447.68138661	1698.22526485	3472.96117587	327.054524402	7.38473387085	0.108599027513
1344.50941873	1371.06444136	3091.57386009	376.0	11.7329602183	0.382354389485	0.065248189332	1519.73196772	1525.13473514	3454.30699122	409.440288361	5.22448856062	0.0768307141267
1344.50941873	1371.06444136	3091.57386009	376.0	-16.2883657508	-0.776437447812	-0.132497857988	1226.10026387	1069.82299493	2588.00700231	292.083743503	-2.62582540809	-0.0386150795308
1344.50941873	1371.06444136	3091.57386009	376.0	-9.71643984652	-0.709051390233	-0.120998530756	1311.31181823	1030.64083796	2791.18294567	449.230289478	-1.61578163676	-0.0237614946583
1344.50941873	1371.06444136	3091.57386009	376.0	1.28510333897	0.0405662753532	0.00692257258587	1645.18943062	1167.45293809	3131.303779	318.661410289	0.300894185103	0.00442491448681
1344.50941873	1371.06444136	3091.57386009	376.0	-5.28905644382	-0.51923339171	-0.0886063808379	1290.64000296	1271.38990589	2928.05877363	366.028864786	-0.661105601587	-0.00972214119981
1344.50941873	1371.06444136	3091.57386009	376.0	10.757872507	0.456767310571	0.0779466400292	1586.98613243	1438.70703317	3424.16143442	398.468268826	4.50399894333	0.0662352785784
1344.50941873	1371.06444136	3091.57386009	376.0	-0.568263358227	-0.607858561821	-0.103730130004	1161.1369418	1533.91886999	3074.00557866	378.949766873	0.437978461859	0.00644085973322
1344.50941873	1371.06444136	3091.57386009	376.0	-10.1003602664	-0.746268865297	-0.127349635716	1211.18155704	1161.57313128	2779.31376232	406.559074008	-1.45869692294	-0.0214514253374
1344.50941873	1371.06444136	3091.57386009	376.0	-10.9562933593	-0.649668856703	-0.110864992612	1296.98936033	1086.26895429	2752.85195856	369.593643943	-1.64166777245	-0.0241421731242
1344.50941873	1371.06444136	3091.57386009	376.0	13.1085950121	0.543034412217	0.0926679884329	1553.15203394	1586.63288899	3496.83575691	357.050833992	6.80187036852	0.100027505419
1344.50941873	1371.06444136	3091.57386009	376.0	-1.22731541252	-0.692249440387	-0.11813130382	1152.56592533	1466.4957621	3053.63049762	434.568810194	-0.014885494741	-0.000218904334426
1344.50941873	1371.06444136	3091.57386009	376.0	0.192493799592	-0.530978721878	-0.0906107033922	1173.31571714	1562.12601997	3097.52494809	362.083210982	0.965291089715	0.0141954572017
1344.50941873	1371.06444136	3091.57386009	376.0	18.0694003313	0.700156162336	0.119480573777	1591.32966572	1678.13243929	3650.20271741	380.740612406	9.28469558318	0.136539640929
1344.50941873	1371.06444136	3091.57386009	376.0	5.05194750617	-0.0252600051201	-0.00431058107852	1499.07373801	1332.41665079	3247.75854862	416.268159823	1.40821783348	0.0207090857865
1344.50941873	1371.06444136	3091.57386009	376.0	-6.33406350763	-0.598622768385	-0.102154056038	1320.37844738	1115.03354999	2895.75160841	460.339611038	-0.957692801489	-0.014083717669
1344.50941873	1371.06444136	3091.57386009	376.0	8.89293108635	0.415312739937	0.0708724812178	1599.83385731	1386.64394115	3366.50539296	380.027594504	3.64764375165	0.0536418198773
1344.50941873	1371.06444136	3091.57386009	376.0	-13.7008940411	-0.814556226701	-0.139002769062	1218.36877241	1076.90287647	2668.00060132	372.728952443	-2.17138706842	-0.0319321627709
1344.50941873	1371.06444136	3091.57386009	376.0	4.81461503215	0.0775712992595	0.0132374230818	1634.63037255	1207.20084258	3240.42123989	398.590024761	1.06264604611	0.0156271477369
1344.50941873	1371.06444136	3091.57386009	376.0	8.10596756302	0.0420204824793	0.00717073079851	1325.99782954	1688.76829592	3342.17583438	327.409708913	5.39056190214	0.0792729691491
1344.50941873	1371.06444136	3091.57386009	376.0	17.2856982522	0.729745873018	0.12453001246	1617.27416292	1626.05863065	3625.97398879	382.641195217	8.62859936605	0.126891167148
1344.50941873	1371.06444136	3091.57386009	376.0	-4.84570786826	-0.7974399745	-0.136081906911	1105.81975278	1418.59118308	2941.7652223	417.354286447	-0.481236275816	-0.00707700405611
1344.50941873	1371.06444136	3091.57386009	376.0	-1.58459873279	-0.428574011044	-0.0731354967652	1322.58431206	1352.77537514	3042.58481988	367.225132678	-0.176756249181	-0.00259935660561
1344.50941873	1371.06444136	3091.57386009	376.0	15.2963618947	0.84721590268	0.144576092607	1675.8083452	1573.48914174	3564.47218598	315.174699039	8.25685613054	0.121424354861
1344.50941873	1371.06444136	3091.57386009	376.0	-1.26127120962	-0.631875246256	-0.107828540317	1108.35131545	1619.26657397	3052.58072907	324.962839654	0.986328678399	0.0145048335059
1344.50941873	1371.06444136	3091.57386009	376.0	21.9151501583	0.873596865824	0.149077963451	1665.97233238	1678.42833809	3769.09691379	424.696243319	10.5182565239	0.154680242998
1344.50941873	1371.06444136	3091.57386009	376.0	17.7977182342	0.791701224698	0.135102598071	1657.52252584	1579.06498373	3641.80346472	405.215955147	8.34768143629	0.122760021122
1344.50941873	1371.06444136	3091.57386009	376.0	-19.2806363972	-1.10998327987	-0.189416941957	1051.40295698	1122.80723347	2495.49874518	321.288554723	-3.22843107585	-0.0474769275861
1344.50941873	1371.06444136	3091.57386009	376.0	-17.2491820872	-1.13306242817	-0.193355363169	1028.67912339	1159.35354744	2558.30265561	370.26998478	-2.81194363237	-0.0413521122407
1344.50941873	1371.06444136	3091.57386009	376.0	0.510339938257	-0.575797096535	-0.0982588901937	1104.10402481	1681.023679	3107.35139622	322.223692409	2.05013523764	0.0301490476124
1344.50941873	1371.06444136	3091.57386009	376.0	10.7639117419	0.0759944914585	0.0129683432523	1350.47858688	1667.83403179	3424.34814183	406.03552316	5.55973559181	0.0817608175267
1344.50941873	1371.06444136	3091.57386009	376.0	1.47269044243	-0.181211225997	-0.0309234174056	1626.60466517	1072.74553902	3137.10317285	437.752968659	0.110011321017	0.00161781354437
1344.50941873	1371.06444136	3091.57386009	376.0	0.528312349531	-0.124585041582	-0.0212602460037	1623.40879121	1126.96565632	3107.90702659	357.532579061	-0.0526528850595	-0.000774307133228
1344.50941873	1371.06444136	3091.57386009	376.0	-6.88907970705	-0.956035139652	-0.163145928268	1017.34795855	1480.32009117	2878.59287267	380.924822952	-0.715395882107	-0.0105205276781
1344.50941873	1371.06444136	3091.57386009	376.0	3.78798755504	0.107227370555	0.0182981861015	1441.87892543	1462.33381585	3208.68229317	304.469551897	2.55091440793	0.0375134471754
1344.50941873	1371.06444136	3091.57386009	376.0	5.07697848988	0.265340695103	0.0452799820995	1647.98071949	1246.19287233	3248.53239997	354.358808147	1.70792385615	0.0251165272964
1344.50941873	1371.06444136	3091.57386009	376.0	-5.19007329532	-0.511658131031	-0.0873136742374	1356.32605158	1139.24128603	2931.11891078	435.551573158	-0.729872942973	-0.010733425632
1344.50941873	1371.06444136	3091.57386009	376.0	0.311870117477	-0.233030109452	-0.0397662302819	1357.23853492	1416.73313122	3101.21555512	327.243888986	0.699539675468	0.0102873481686
1344.50941873	1371.06444136	3091.57386009	376.0	1.46648091566	-0.542034485558	-0.0924973524843	1112.1850391	1694.03532637	3136.91120075	330.690835279	2.44122287991	0.0359003364693
1344.50941873	1371.06444136	3091.57386009	376.0	1.91444081432	-0.324964583806	-0.0554547071341	1419.73134482	1278.45648641	3150.76021188	452.572380644	0.252688011543	0.00371600016975
1344.50941873	1371.06444136	3091.57386009	376.0	-3.16590587703	-0.40477781597	-0.0690747126229	1450.07738392	1093.56666255	2993.69754157	450.053495103	-0.482029623109	-0.00708867092808
1344.50941873	1371.06444136	3091.57386009	376.0	-0.46824029671	-0.229368340825	-0.0391413550895	1482.37356111	1248.06637123	3077.09786548	346.657933136	-0.123944022171	-0.0018227062084
1344.50941873	1371.06444136	3091.57386009	376.0	8.2114315155	0.10391083477	0.0177322243636	1524.92532647	1358.62172838	3345.43633037	461.889275516	2.30614225652	0.0339138567135
1344.50941873	1371.06444136	3091.57386009	376.0	-3.62004882715	-0.293136428723	-0.0500232813521	1536.38720522	1059.68832048	2979.65737683	383.581851137	-0.549021868176	-0.00807385100258
1344.50941873	1371.06444136	3091.57386009	376.0	-6.04045836725	-0.813939669639	-0.138897554546	1076.98191399	1513.70045692	2904.82862818	314.146257281	-0.721743115765	-0.0106138693495
1344.50941873	1371.06444136	3091.57386009	376.0	9.60940825734	0.122198731088	0.0208530257829	1360.5492284	1679.71184342	3388.65581389	348.394742072	5.78451574191	0.0850664079692
1344.50941873	1371.06444136	3091.57386009	376.0	-17.4421002044	-1.21361878498	-0.207102181738	1050.80093954	1079.23666769	2552.33844952	422.300842298	-3.23620080991	-0.047591188381
1344.50941873	1371.06444136	3091.57386009	376.0	8.28276038821	0.594420751793	0.101436988361	1620.56684569	1444.27714301	3347.64151515	282.797526447	4.73036420363	0.0695641794652
1344.50941873	1371.06444136	3091.57386009	376.0	-0.37813137793	-0.219931472781	-0.0375309680513	1505.83538446	1216.48355894	3079.88364926	357.564705852	-0.118588918727	-0.00174395468716
1344.50941873	1371.06444136	3091.57386009	376.0	0.123040539383	-0.452388695144	-0.0771994360314	1307.30724977	1371.59700707	3095.37774925	416.473492404	0.081007625713	0.00119128861343
1344.50941873	1371.06444136	3091.57386009	376.0	4.49994006509	0.259097344343	0.0442145638811	1509.62043522	1430.43279543	3230.69283087	290.639600213	2.86012641182	0.0420606825267
1344.50941873	1371.06444136	3091.57386009	376.0	3.98120327208	-0.130699639151	-0.0223036926879	1550.07765317	1231.90333866	3214.65569977	432.674707947	0.602390528175	0.00885868423786
1344.50941873	1371.06444136	3091.57386009	376.0	-14.755049292	-0.920271190027	-0.157042865192	1125.94623548	1149.82549704	2635.41061314	359.638880621	-2.26678994627	-0.0333351462686
1344.50941873	1371.06444136	3091.57386009	376.0	-0.0195698869149	-0.531765841001	-0.0907450240616	1256.03629961	1394.79001708	3090.96884259	440.142525893	0.0869658426975	0.00127890945143
1344.50941873	1371.06444136	3091.57386009	376.0	6.8801132437	-0.454512789916	-0.077561909542	1144.01633565	1711.80028166	3304.27764268	448.461025373	3.57398596936	0.0525586171965
1344.50941873	1371.06444136	3091.57386009	376.0	-1.00310906582	-0.719191414284	-0.122728910287	1126.31823922	1520.6708055	3060.56200243	413.572957706	0.0771458618931	0.00113449796902
1344.50941873	1371.06444136	3091.57386009	376.0	0.325748963151	-0.569253884188	-0.0971423010559	1232.69608596	1407.55512383	3101.64462989	461.393420101	0.135059912081	0.00198617517767
1344.50941873	1371.06444136	3091.57386009	376.0	19.8258025026	0.66483462986	0.113453008508	1584.15457153	1662.4674629	3704.50318782	457.881153392	9.04053548777	0.132949051291
1344.50941873	1371.06444136	3091.57386009	376.0	0.761638751775	-0.0561115529318	-0.00957535032967	1586.30698918	1200.62414342	3115.12048465	328.189352062	0.159298533041	0.0023426254859
1344.50941873	1371.06444136	3091.57386009	376.0	-6.59310276022	-0.651305458209	-0.111144276145	1247.64371625	1200.82176492	2887.74321859	439.27773742	-0.895585958134	-0.0131703817373
1344.50941873	1371.06444136	3091.57386009	376.0	10.9637273983	0.484779566222	0.0827268884339	1510.48581991	1631.52282703	3430.52559043	288.516943488	6.8347335373	0.100510787313
1344.50941873	1371.06444136	3091.57386009	376.0	5.40112492368	0.129298205281	0.0220645401504	1655.44361572	1201.27396628	3258.55362639	401.836044384	1.23421374678	0.0181502021585
1344.50941873	1371.06444136	3091.57386009	376.0	-15.0517971719	-1.05119871066	-0.179385445505	1042.31923378	1207.13735113	2626.23643325	376.779848347	-2.27654357963	-0.0334785820534
1344.50941873	1371.06444136	3091.57386009	376.0	7.71158919083	0.250722737069	0.0427854500117	1511.5798536	1441.95015017	3329.98333572	376.453331953	3.40933998845	0.0501373527713
1344.50941873	1371.06444136	3091.57386009	376.0	15.5731592793	0.439953116693	0.0750773236678	1516.02749743	1596.18535263	3573.02958156	460.816731498	6.69720314966	0.0984882816126
1344.50941873	1371.06444136	3091.57386009	376.0	-3.59536795719	-0.586452798263	-0.100077269328	1178.25799705	1498.80487069	2980.42040416	303.357536415	-0.211626711743	-0.00311215752563
1344.50941873	1371.06444136	3091.57386009	376.0	5.52052566806	0.0780406144666	0.0133175110011	1408.63628685	1515.02147836	3262.24498859	338.58722338	3.20452713431	0.047125399034
1344.50941873	1371.06444136	3091.57386009	376.0	-3.35882728492	-0.602438258071	-0.102805163493	1211.74443662	1395.39226731	2987.73323375	380.596529825	-0.339085703776	-0.00498655446729
1344.50941873	1371.06444136	3091.57386009	376.0	5.0004971325	-0.133787577544	-0.0228306446322	1311.74934908	1566.50925957	3246.16792232	367.909313671	2.91025437328	0.0427978584306
1344.50941873	1371.06444136	3091.57386009	376.0	12.4381341433	0.481865213525	0.0822295586221	1504.57916317	1656.09889236	3476.10796395	315.429908418	7.34203670284	0.107971127983
1344.50941873	1371.06444136	3091.57386009	376.0	10.0929848213	0.613806271447	0.104745097517	1680.16661263	1360.54898365	3403.60594053	362.890344254	4.27783601149	0.0629093531102
1344.50941873	1371.06444136	3091.57386009	376.0	7.16603022135	0.513852339338	0.087688112515	1636.88406534	1364.74148204	3313.11697722	311.49142984	3.54825045165	0.0521801537007
1344.50941873	1371.06444136	3091.57386009	376.0	10.0753962296	0.153207644776	0.0261446492792	1442.88197786	1517.64147718	3403.06217623	442.538721193	4.04112041781	0.0594282414385
1344.50941873	1371.06444136	3091.57386009	376.0	-15.0171926611	-0.918138650498	-0.156678950597	1205.08682596	1028.94750193	2627.30625727	393.271929376	-2.57880706295	-0.0379236332786
1344.50941873	1371.06444136	3091.57386009	376.0	-20.3805811245	-1.32927221598	-0.226838262113	1042.11777896	1029.78230019	2461.49314151	389.593062371	-4.03873388365	-0.0593931453478
1344.50941873	1371.06444136	3091.57386009	376.0	7.30033645329	0.117868800931	0.0201141298517	1558.73152919	1317.0520852	3317.26915358	441.485539192	1.98943635536	0.0292564169906
1344.50941873	1371.06444136	3091.57386009	376.0	-13.2535658801	-0.782852716119	-0.133592613672	1173.55549659	1182.19270346	2681.83008181	326.081881764	-1.93363092811	-0.0284357489428
1344.50941873	1371.06444136	3091.57386009	376.0	-3.85862027232	-0.765333889437	-0.130603052805	1114.03030323	1459.45897856	2972.2817644	398.7924826	-0.344172585269	-0.00506136154807
1344.50941873	1371.06444136	3091.57386009	376.0	1.28043197194	-0.548207109745	-0.0935507013217	1229.57436565	1454.24447276	3131.15936024	447.34052183	0.329459727012	0.00484499598548
1344.50941873	1371.06444136	3091.57386009	376.0	0.955707061657	-0.480793916837	-0.0820467434876	1151.37762217	1644.38849242	3121.12024979	325.354135202	2.01642060959	0.0296532442587
1344.50941873	1371.06444136	3091.57386009	376.0	3.20635559841	-0.0674881646041	-0.0115167516389	1580.08467486	1216.95792375	3190.70071164	393.65811303	0.575998416199	0.00847056494411
1344.50941873	1371.06444136	3091.57386009	376.0	-9.70106684145	-0.868854702234	-0.148268720518	1059.47527706	1437.4974969	2791.65821347	294.685439518	-1.26335073273	-0.0185786872461
1344.50941873	1371.06444136	3091.57386009	376.0	-6.92443615966	-0.312425158989	-0.0533148735476	1484.20338999	1092.23085327	2877.49980182	301.065558556	-1.09245053906	-0.0160654491038
1344.50941873	1371.06444136	3091.57386009	376.0	9.32169457591	0.479218843222	0.0817779595942	1638.29159057	1358.65489043	3379.76093292	382.814451916	3.68664066118	0.0542153038408
1344.50941873	1371.06444136	3091.57386009	376.0	-8.29835872488	-0.979249275771	-0.167107384944	1017.37266978	1418.23119174	2835.02397094	399.42010942	-0.940244329123	-0.0138271224871
1344.50941873	1371.06444136	3091.57386009	376.0	7.51174738901	-0.23707420536	-0.0404563490376	1221.68092623	1706.05443643	3323.80507881	396.069716149	4.42797414865	0.0651172668919
1344.50941873	1371.06444136	3091.57386009	376.0	5.81205342381	0.237210885432	0.0404796732819	1473.26474614	1490.61368772	3271.25778448	307.379350614	3.55419045802	0.0522675067356
1344.50941873	1371.06444136	3091.57386009	376.0	15.9324964981	0.755477011604	0.128920991741	1634.6070725	1595.93674419	3584.13875709	353.5949404	8.20423119411	0.120650458737
1344.50941873	1371.06444136	3091.57386009	376.0	-2.69174184465	-0.261530951765	-0.0446298552501	1461.70094541	1232.45920527	3008.35667284	314.196522167	-0.477218116911	-0.00701791348398
1344.50941873	1371.06444136	3091.57386009	376.0	5.46401047294	0.0246779747937	0.00421125849721	1434.01765821	1444.22395069	3260.49777959	382.256170688	2.37816004882	0.0349729418944
1344.50941873	1371.06444136	3091.57386009	376.0	1.98826051825	-0.349827840731	-0.0596975837425	1351.91577543	1379.7041631	3153.04240255	421.42246402	0.463931186354	0.00682251744638
1344.50941873	1371.06444136	3091.57386009	376.0	4.17854185849	-0.154429875638	-0.0263532210987	1504.87605855	1275.92730115	3220.75656792	439.953208226	0.721955661857	0.0106169950273
1344.50941873	1371.06444136	3091.57386009	376.0	4.10887338742	0.403549114207	0.0688650365541	1680.57521684	1241.90987808	3218.60271568	296.117620761	1.85313331202	0.0272519604709
1344.50941873	1371.06444136	3091.57386009	376.0	-12.9150538987	-0.855311481449	-0.145957590691	1216.67799855	1058.28471346	2692.29542975	417.33271774	-2.14309614137	-0.0315161197261
1344.50941873	1371.06444136	3091.57386009	376.0	-5.89928253706	-0.475505372197	-0.081144261467	1429.0412943	1049.22227869	2909.19318325	430.929610259	-0.898483145926	-0.0132129874401
1344.50941873	1371.06444136	3091.57386009	376.0	0.132485054288	-0.420527240694	-0.0717623277636	1170.47837789	1639.67253986	3095.6697334	285.518815647	2.02430489514	0.0297691896344
1344.50941873	1371.06444136	3091.57386009	376.0	-15.5565746511	-1.15826249834	-0.197655716441	1092.23527763	1056.62137589	2610.63086465	461.77421114	-2.98180856986	-0.0438501260274
1344.50941873	1371.06444136	3091.57386009	376.0	-13.0743516664	-0.748439026696	-0.127719970426	1256.16569853	1066.56274577	2687.3706216	364.642177298	-2.0462479818	-0.0300918820853
1344.50941873	1371.06444136	3091.57386009	376.0	-5.01071219928	-0.719995670439	-0.122866155365	1146.67451856	1404.23725467	2936.66399154	385.752218309	-0.526705933148	-0.00774567548746
1344.50941873	1371.06444136	3091.57386009	376.0	-11.8945841769	-0.885399657138	-0.151092091662	1102.49944801	1249.62249856	2723.84400491	371.722058343	-1.63851550093	-0.0240958161902
1344.50941873	1371.06444136	3091.57386009	376.0	-6.72663614685	-0.586502284098	-0.10008571401	1221.73180534	1357.77911539	2883.61493532	304.104014582	-0.916018798916	-0.0134708646899
1344.50941873	1371.06444136	3091.57386009	376.0	-0.818944185399	-0.72486498351	-0.123697096162	1116.60867934	1539.23548474	3066.25559573	410.411431654	0.182225514412	0.00267978697665
1344.50941873	1371.06444136	3091.57386009	376.0	-3.48569656321	-0.420163070339	-0.0717001826516	1355.60278976	1259.06671865	2983.8109763	369.141467893	-0.440298640918	-0.0064749800135
1344.50941873	1371.06444136	3091.57386009	376.0	-1.04184533431	-0.519187374627	-0.0885985280934	1160.02882299	1588.12610559	3059.36444208	311.20951349	1.04508721678	0.0153689296585
1344.50941873	1371.06444136	3091.57386009	376.0	7.37504282868	0.53159811491	0.0907164018618	1608.62962797	1422.85754302	3319.57875636	288.091585367	4.15589200093	0.0611160588372
1344.50941873	1371.06444136	3091.57386009	376.0	12.9903016315	0.591438970071	0.100928151889	1609.77043388	1492.7776373	3493.17862968	390.630558503	5.87573982799	0.0864079386468
1344.50941873	1371.06444136	3091.57386009	376.0	-7.63900588147	-0.467678164747	-0.079808560537	1388.61175063	1107.90912641	2855.40835109	358.887474049	-1.0928421811	-0.0160712085456
1344.50941873	1371.06444136	3091.57386009	376.0	-9.9194516781	-0.709501256698	-0.121075299778	1240.65109948	1140.10549835	2784.90668495	404.150087119	-1.44603638417	-0.0212652409436
1344.50941873	1371.06444136	3091.57386009	376.0	-9.52040382735	-0.968935689691	-0.165347387319	1014.28563205	1445.26256542	2797.24354399	337.695346526	-1.13230383368	-0.016651526966
1344.50941873	1371.06444136	3091.57386009	376.0	-16.1710083995	-1.10298134847	-0.188222073118	1028.47791731	1187.16951749	2591.6351915	375.987756709	-2.53904250383	-0.0373388603505
1344.50941873	1371.06444136	3091.57386009	376.0	-1.8357258389	-0.518683345234	-0.0885125162515	1286.98892834	1305.75890302	3034.82103992	442.073208551	-0.174899448189	-0.00257205070866
1344.50941873	1371.06444136	3091.57386009	376.0	3.68632245199	-0.194460061562	-0.0331843108467	1426.99200178	1354.38834649	3205.53924142	424.158893145	0.912412133092	0.0134178254866
1344.50941873	1371.06444136	3091.57386009	376.0	-4.66891352241	-0.584730676538	-0.0997833919007	1271.71073831	1235.26672949	2947.23095009	440.253482295	-0.589856125672	-0.0086743547893
1344.50941873	1371.06444136	3091.57386009	376.0	1.64727242264	-0.386835621996	-0.0660129047774	1341.72090597	1372.68496226	3142.50050372	428.094635483	0.323485128336	0.00475713424023
1344.50941873	1371.06444136	3091.57386009	376.0	-18.4884297426	-1.13491517083	-0.193671530858	1111.08030696	1031.15528821	2519.99039903	377.754803857	-3.39985701838	-0.0499978973291
1344.50941873	1371.06444136	3091.57386009	376.0	-2.63448974622	-0.3187729134	-0.0543981080888	1483.15255432	1127.19383392	3010.12666375	399.780275508	-0.378427781415	-0.00556511443257
1344.50941873	1371.06444136	3091.57386009	376.0	-19.8031793135	-1.24055082275	-0.211698092619	1012.64775036	1109.52520004	2479.34394497	357.170994569	-3.50470901729	-0.0515398384895
1344.50941873	1371.06444136	3091.57386009	376.0	-0.708437937367	-0.258355891029	-0.0440880360118	1536.58326735	1114.71843969	3069.67197801	418.370270968	-0.137540492134	-0.00202265429609
1344.50941873	1371.06444136	3091.57386009	376.0	-9.63663766879	-0.529293653521	-0.090323149065	1388.09033809	1044.22927477	2793.65008893	361.33047607	-1.45053091015	-0.021331336914
1344.50941873	1371.06444136	3091.57386009	376.0	-14.7808270068	-0.810398459802	-0.138293252526	1206.15138217	1091.39232345	2634.61367605	337.069970431	-2.31820536735	-0.0340912554023
1344.50941873	1371.06444136	3091.57386009	376.0	-15.9405988418	-0.96065657013	-0.163934568282	1112.62135266	1136.82174434	2598.75847316	349.315376161	-2.51053364208	-0.0369196123835
1344.50941873	1371.06444136	3091.57386009	376.0	10.733746482	0.075051617999	0.0128074433445	1396.60174142	1559.01865483	3423.41556054	467.795164287	4.23269937133	0.0622455789901
1344.50941873	1371.06444136	3091.57386009	376.0	-15.253532324	-1.04484926608	-0.17830192254	1126.29909052	1068.44852475	2619.99964202	425.252026747	-2.69576378536	-0.0396435850789
1344.50941873	1371.06444136	3091.57386009	376.0	0.261716053134	-0.513277192104	-0.0875899645228	1137.24179895	1648.55315579	3099.66500518	313.870050434	1.85688098908	0.0273070733689
1344.50941873	1371.06444136	3091.57386009	376.0	10.8880425018	0.426518343826	0.0727847003116	1485.35854462	1642.56929445	3428.18573596	300.257896891	6.72614205479	0.0989138537468
1344.50941873	1371.06444136	3091.57386009	376.0	-2.92733487867	-0.673555135819	-0.114941149457	1109.9227057	1578.38031381	3001.07314019	312.770120682	0.264610990642	0.00389133809768
1344.50941873	1371.06444136	3091.57386009	376.0	-2.68029793966	-0.301932835663	-0.0515243746865	1491.51467872	1129.94473126	3008.71046962	387.25105964	-0.389542423358	-0.00572856504938
1344.50941873	1371.06444136	3091.57386009	376.0	-6.66224307137	-0.439593350395	-0.0750159301015	1326.77552886	1273.24361726	2885.6056948	285.586548691	-1.01623524789	-0.0149446359985
1344.50941873	1371.06444136	3091.57386009	376.0	7.89488633325	0.147733172298	0.0252104389587	1366.15297285	1678.42243585	3335.65010226	291.074693556	5.64093171933	0.0829548782254
1344.50941873	1371.06444136	3091.57386009	376.0	0.0190633305257	-0.762266589599	-0.130079622799	1107.18694407	1527.67829817	3092.16321704	457.297974793	0.175619242921	0.00258263592531
1344.50941873	1371.06444136	3091.57386009	376.0	8.44680263755	-0.00913749730181	-0.00155929988086	1331.11772959	1631.04623951	3352.71300245	390.549033348	4.5050674551	0.0662509919867
1344.50941873	1371.06444136	3091.57386009	376.0	2.01142077359	-0.152045930653	-0.0259464045482	1403.02421119	1395.77629567	3153.75841895	354.957912081	1.03509347243	0.0152219628299
1344.50941873	1371.06444136	3091.57386009	376.0	5.47321968291	0.305493283353	0.0521319596165	1649.13363026	1259.12317125	3260.78248912	352.52568761	1.93902715525	0.0285151052242
1344.50941873	1371.06444136	3091.57386009	376.0	-2.52593404024	-0.242865972277	-0.0414447051668	1530.91131341	1125.25241699	3013.48274358	357.319013183	-0.405690078011	-0.00596603055899
1344.50941873	1371.06444136	3091.57386009	376.0	-0.095509803897	-0.00852537590858	-0.00145484230522	1614.92016008	1177.44263814	3088.62110396	296.258305744	-0.00501716271428	-7.37818046218e-05
1344.50941873	1371.06444136	3091.57386009	376.0	5.12818558421	-0.11507164982	-0.0196368003106	1278.07714112	1654.60626369	3250.11550511	317.432100302	3.97261651975	0.0584208311727
1344.50941873	1371.06444136	3091.57386009	376.0	-12.8551461073	-0.721073614978	-0.123050104945	1243.33034432	1107.34770079	2694.14752337	343.46947825	-1.94128869612	-0.0285483631782
1344.50941873	1371.06444136	3091.57386009	376.0	-1.97542282026	-0.288991370557	-0.0493159335422	1426.25593174	1282.23120704	3030.50220456	322.01506578	-0.346582684998	-0.00509680419115
1344.50941873	1371.06444136	3091.57386009	376.0	-5.84118576111	-0.646186736444	-0.110270774137	1195.41322919	1353.62265363	2910.98928798	361.953405168	-0.685986580371	-0.0100880379466
1344.50941873	1371.06444136	3091.57386009	376.0	3.77232117196	0.202749560145	0.0345989010487	1594.94367908	1284.00399576	3208.19795537	329.25028053	1.54942694969	0.0227856904366
1344.50941873	1371.06444136	3091.57386009	376.0	-17.7382514599	-1.01276122285	-0.172826147244	1143.43359015	1048.82972914	2543.18271472	350.919395434	-3.06201016797	-0.0450295612937
1344.50941873	1371.06444136	3091.57386009	376.0	16.4183185828	0.577275696324	0.0985112109768	1580.20038379	1564.09349539	3599.15830567	454.864426484	7.00036435824	0.10294653468
1344.50941873	1371.06444136	3091.57386009	376.0	-2.10135699546	-0.376059929046	-0.0641740493252	1396.60966982	1233.06608991	3026.60885652	396.933096783	-0.259189401142	-0.00381160884033
1344.50941873	1371.06444136	3091.57386009	376.0	7.66647585377	0.358887257413	0.0612435592854	1519.05578897	1489.40898795	3328.58862358	320.12384666	4.24853879102	0.0624785116326
1344.50941873	1371.06444136	3091.57386009	376.0	0.565434741754	-0.700269906392	-0.119499984026	1081.85676402	1637.96524781	3109.05469277	389.232680939	1.21001898686	0.0177943968656
1344.50941873	1371.06444136	3091.57386009	376.0	-6.62826953157	-0.827068744756	-0.14113801105	1096.58923342	1386.57405443	2886.65601188	403.492724034	-0.737089953961	-0.0108395581465
1344.50941873	1371.06444136	3091.57386009	376.0	-11.0005408133	-0.7524328423	-0.128401508925	1140.46463602	1318.89094142	2751.48401584	292.128438407	-1.52453230582	-0.0224195927326
1344.50941873	1371.06444136	3091.57386009	376.0	6.9624696577	-0.00227430118759	-0.000388106004708	1358.96978996	1567.96520161	3306.82375205	379.888760476	3.64320631359	0.0535765634351
1344.50941873	1371.06444136	3091.57386009	376.0	-4.33393567793	-0.552450458335	-0.0942748222414	1224.77427996	1429.31277877	2957.58703756	303.499978828	-0.586484250494	-0.00862476838962
1344.50941873	1371.06444136	3091.57386009	376.0	0.139963599687	-0.419096119196	-0.0715181090778	1305.69288408	1403.71991223	3095.90093816	386.488141844	0.195874425866	0.00288050626274
1344.50941873	1371.06444136	3091.57386009	376.0	6.6110085569	0.211035730249	0.0360129232508	1611.86879366	1280.19719074	3295.95807253	403.89208813	1.96234032945	0.0288579460214
1344.50941873	1371.06444136	3091.57386009	376.0	-13.3621128532	-0.634125148922	-0.108212482751	1269.60810657	1124.37066422	2678.47427197	284.495501181	-2.05387292612	-0.0302040136194
1344.50941873	1371.06444136	3091.57386009	376.0	1.26426244043	-0.127585088249	-0.0217721993599	1324.73898026	1523.57570025	3130.65946723	282.344786723	1.95851287728	0.02880165996
1344.50941873	1371.06444136	3091.57386009	376.0	11.6171364963	0.0889330960358	0.0151762962518	1378.87812315	1611.00808808	3450.72621531	460.840004076	4.97596262251	0.0731759209193
1344.50941873	1371.06444136	3091.57386009	376.0	-2.73107694151	-0.805953764971	-0.137534772179	1027.46032617	1668.36132349	3007.14059927	311.318949611	0.760546626024	0.0111845092062
1344.50941873	1371.06444136	3091.57386009	376.0	-13.9368946149	-0.655491532851	-0.111858623353	1294.3391613	1062.97349039	2660.70446927	303.391817581	-2.18446981976	-0.032124556173
1344.50941873	1371.06444136	3091.57386009	376.0	12.2286932346	0.45118292296	0.0769936728601	1506.15020736	1618.10360577	3469.63294357	345.379130442	6.69557069152	0.0984642748753
1344.50941873	1371.06444136	3091.57386009	376.0	-18.3519751292	-1.03064975083	-0.17587879707	1148.50413133	1029.95808709	2524.20899419	345.746775774	-3.23276870335	-0.0475407162258
1344.50941873	1371.06444136	3091.57386009	376.0	-11.5035966506	-0.693544150719	-0.11835224415	1240.32168782	1144.35212844	2735.93167307	351.257856817	-1.67151099032	-0.0245810439754
1344.50941873	1371.06444136	3091.57386009	376.0	-0.255571135474	-0.501824515614	-0.0856355828694	1153.64788016	1617.31320687	3083.67268968	312.711602647	1.49380437647	0.0219677114187
1344.50941873	1371.06444136	3091.57386009	376.0	3.70793213844	-0.617794387552	-0.105425663405	1099.69378059	1672.80451307	3206.20732084	433.709027172	2.19234610168	0.0322403838483
1344.50941873	1371.06444136	3091.57386009	376.0	-7.93053680006	-0.340620242549	-0.0581263212541	1458.25075426	1099.23128196	2846.39545742	288.913421195	-1.25701441689	-0.0184855061307
1344.50941873	1371.06444136	3091.57386009	376.0	1.89560683247	-0.238984985228	-0.0407824206874	1520.8368023	1181.13803492	3150.17794542	448.203108196	0.206712140914	0.00303988442521
1344.50941873	1371.06444136	3091.57386009	376.0	16.8636568261	0.673681626165	0.11496273484	1623.40945794	1546.53309777	3612.92626639	442.983710679	7.27154459325	0.106934479312
1344.50941873	1371.06444136	3091.57386009	376.0	5.70977407618	0.0812975039674	0.0138732941924	1529.95471174	1334.34718834	3268.0957429	403.793842823	1.79895536814	0.0264552260021
1344.50941873	1371.06444136	3091.57386009	376.0	12.2557936023	0.195915178265	0.0334326242773	1414.47873191	1618.42450859	3470.47077145	437.56753095	5.58875684282	0.0821876006297
1344.50941873	1371.06444136	3091.57386009	376.0	-10.0760394254	-0.725291311446	-0.12376984837	1260.61955963	1092.75112863	2780.06565909	426.694970836	-1.56106595962	-0.0229568523473
1344.50941873	1371.06444136	3091.57386009	376.0	-9.85631747173	-0.526669299743	-0.0898753071233	1385.63011369	1048.10276566	2786.85852557	353.125646217	-1.48231671165	-0.0217987751713
1344.50941873	1371.06444136	3091.57386009	376.0	-2.76030053313	-0.483709803717	-0.0825443351053	1226.0834598	1479.50055096	3006.23713035	300.653119601	0.01232431685	0.000181239953676
1344.50941873	1371.06444136	3091.57386009	376.0	-6.66550150121	-0.615592058213	-0.105049839285	1309.38974924	1117.27392087	2885.50495804	458.841287929	-1.00704205419	-0.0148094419734
1344.50941873	1371.06444136	3091.57386009	376.0	-11.0234071998	-0.944553666716	-0.161186632545	1054.67243872	1316.61007265	2750.77708461	379.494573248	-1.43187731096	-0.0210570192788
1344.50941873	1371.06444136	3091.57386009	376.0	17.7236073618	0.8534011328	0.145631592628	1666.31978275	1626.19993374	3639.51227236	346.992555863	9.27296428232	0.136367121799
1344.50941873	1371.06444136	3091.57386009	376.0	4.78809874748	-0.236989095645	-0.0404418251954	1368.46478805	1419.09913929	3239.60146937	452.037542031	1.2957294864	0.0190548453883
1344.50941873	1371.06444136	3091.57386009	376.0	7.12666565917	0.0785452246182	0.0134036219485	1430.83009526	1484.04439583	3311.89999271	397.025501621	3.11344561741	0.045785964962
1344.50941873	1371.06444136	3091.57386009	376.0	-11.9944539902	-0.852589895171	-0.145493156173	1155.68470738	1164.4910845	2720.75645587	400.580664002	-1.78440903976	-0.0262413094082
1344.50941873	1371.06444136	3091.57386009	376.0	-14.0348890141	-1.02351718782	-0.174661636146	1029.01558029	1272.96145931	2657.67490004	355.697860448	-1.97190160984	-0.0289985530859
1344.50941873	1371.06444136	3091.57386009	376.0	-18.0854108246	-1.19232189453	-0.203467900091	1028.61817631	1119.3784508	2532.45002655	384.453399432	-3.14260637802	-0.0462147996768
1344.50941873	1371.06444136	3091.57386009	376.0	-3.09504378805	-0.70512075617	-0.12032777409	1149.65131918	1437.05022783	2995.88829538	409.186748373	-0.259654879753	-0.00381845411401
1344.50941873	1371.06444136	3091.57386009	376.0	1.7581658816	-0.13473647038	-0.0229925717372	1584.23594028	1181.19150363	3145.92885691	380.501412993	0.17467204998	0.00256870661735
1344.50941873	1371.06444136	3091.57386009	376.0	5.56008294108	-0.0381713685941	-0.00651388542562	1656.43598511	1155.17459098	3263.4679309	451.857354805	0.770837701466	0.011335848551
1344.50941873	1371.06444136	3091.57386009	376.0	3.49102841358	-0.527821672599	-0.0900719577814	1116.04543265	1706.84974442	3199.50158198	376.606404907	2.894556748	0.042567011
1344.50941873	1371.06444136	3091.57386009	376.0	-14.7218288382	-0.723484175343	-0.123461463369	1272.86115821	1045.52679342	2636.43764801	318.049696382	-2.34735992548	-0.0345199989041
1344.50941873	1371.06444136	3091.57386009	376.0	7.35273686011	0.105013314955	0.0179203609139	1385.22947803	1590.34869171	3318.88915086	343.310981121	4.34705051447	0.0639272134481
1344.50941873	1371.06444136	3091.57386009	376.0	-7.35558963793	-0.389439741131	-0.0664572937084	1397.85345421	1167.778025	2864.17037359	298.538894377	-1.11540812384	-0.0164030606447
1344.50941873	1371.06444136	3091.57386009	376.0	-4.68024413458	-0.593536554939	-0.101286101525	1271.80491829	1223.90675978	2946.88065584	451.168977769	-0.608275747133	-0.00894523157548
1344.50941873	1371.06444136	3091.57386009	376.0	5.59812960061	-0.178648796405	-0.0304861427312	1392.11316537	1414.42948071	3264.64417148	458.101525409	1.52507796167	0.0224276170833
1344.50941873	1371.06444136	3091.57386009	376.0	-4.46724277032	-0.620181445545	-0.105833011185	1167.97045653	1490.81590734	2953.46575034	294.679386477	-0.463475479161	-0.00681581587001
1344.50941873	1371.06444136	3091.57386009	376.0	-8.98928483746	-0.572964792525	-0.0977755618644	1264.41407403	1235.71737536	2813.66347985	313.532030455	-1.25458694695	-0.0184498080434
1344.50941873	1371.06444136	3091.57386009	376.0	10.0880133161	0.0902186707181	0.0153956775969	1425.69654677	1510.81280519	3403.45224278	466.942890814	3.7226320648	0.0547445891882
1344.50941873	1371.06444136	3091.57386009	376.0	10.1753538744	0.154090640649	0.0262953311688	1402.54580587	1603.29598034	3406.15244065	400.310654431	5.021714971	0.0738487495735
1344.50941873	1371.06444136	3091.57386009	376.0	-11.767645963	-0.763603180693	-0.130307710016	1174.44085887	1210.20870468	2727.76839355	343.118829996	-1.653146592	-0.0243109792941
1344.50941873	1371.06444136	3091.57386009	376.0	-4.22316509057	-0.572207806398	-0.0976463833444	1260.63072798	1283.37128288	2961.01159209	417.00958123	-0.489642835289	-0.00720062993072
1344.50941873	1371.06444136	3091.57386009	376.0	4.80470764986	-0.372083727341	-0.0634955166111	1263.555579	1512.74678882	3240.11494585	463.812578024	1.56690070215	0.0230426573845
1344.50941873	1371.06444136	3091.57386009	376.0	8.20735605138	0.278587817796	0.0475405832416	1576.77278606	1357.44431634	3345.31033438	411.093231988	2.86443974557	0.0421241139055
1344.50941873	1371.06444136	3091.57386009	376.0	-0.976104679363	-0.434699966813	-0.0741808817087	1333.03876999	1315.74157093	3061.39686298	412.616522064	-0.074379938594	-0.00109382262638
1344.50941873	1371.06444136	3091.57386009	376.0	-10.6517947504	-0.492443954417	-0.084034804508	1386.73281765	1064.62957734	2762.26575796	310.903362978	-1.62394690021	-0.0238815720618
1344.50941873	1371.06444136	3091.57386009	376.0	-6.5526763374	-0.439249151613	-0.0749571931081	1450.7287034	1042.08430567	2888.99303131	396.180022247	-0.97579165037	-0.0143498772113
1344.50941873	1371.06444136	3091.57386009	376.0	4.48357727774	-0.443683859683	-0.0757139692293	1165.91459866	1656.47521464	3230.18696321	407.797149918	2.71105298388	0.0398684262336
1344.50941873	1371.06444136	3091.57386009	376.0	-0.500763530983	-0.520104065112	-0.0887549599167	1188.77820456	1536.69494387	3076.09238567	350.619237239	0.691197708479	0.0101646721835
1344.50941873	1371.06444136	3091.57386009	376.0	2.46720431401	-0.025364742146	-0.00432845429113	1400.63615177	1456.43916807	3167.84930374	310.773983899	1.88993403363	0.0277931475534
1344.50941873	1371.06444136	3091.57386009	376.0	-8.2165329685	-0.735687706811	-0.125543977272	1131.43963356	1406.24984777	2837.55367463	299.864193308	-1.08205200757	-0.015912529523
1344.50941873	1371.06444136	3091.57386009	376.0	1.22626531612	-0.314864009233	-0.053731059596	1407.3901916	1314.3056157	3129.48475806	407.788950764	0.194589489742	0.00286161014327
1344.50941873	1371.06444136	3091.57386009	376.0	-10.2290973814	-0.74323605108	-0.126832090628	1246.52404574	1101.18421623	2775.33375933	427.625497359	-1.58213014862	-0.0232666198326
1344.50941873	1371.06444136	3091.57386009	376.0	-6.95345529379	-0.410548989278	-0.0700595544843	1402.51937904	1142.21664515	2876.60265386	331.866629673	-1.0026650647	-0.0147450744809
1344.50941873	1371.06444136	3091.57386009	376.0	-5.58609042282	-0.560563281179	-0.0956592629999	1272.7652536	1258.735735	2918.87574878	387.37476018	-0.691447386879	-0.0101683439247
1344.50941873	1371.06444136	3091.57386009	376.0	18.1454225351	0.765996924695	0.130716198753	1631.63047723	1629.62691435	3652.55299999	391.295608409	8.93877348262	0.131452551215
1344.50941873	1371.06444136	3091.57386009	376.0	14.2836211366	0.410972989714	0.0701319095075	1483.81031385	1650.18855651	3533.16255743	399.163687065	7.1577333665	0.105260784802
1344.50941873	1371.06444136	3091.57386009	376.0	8.38634807934	-0.126211067503	-0.0215377248298	1316.53017325	1575.72800992	3350.84400513	458.585821962	3.39726239169	0.0499597410543
1344.50941873	1371.06444136	3091.57386009	376.0	0.579566477471	-0.867090797207	-0.147967712834	1032.67854512	1621.34058807	3109.49158581	455.472452621	0.581436137633	0.00855053143577
1344.50941873	1371.06444136	3091.57386009	376.0	4.20346981304	0.181643359647	0.0309971603493	1649.89975112	1215.68478483	3221.52723405	355.942698101	1.23439006608	0.0181527950894
1344.50941873	1371.06444136	3091.57386009	376.0	8.90118088684	0.332495428741	0.0567398342561	1537.06338589	1447.96770138	3366.76044163	381.729354366	3.90685370743	0.0574537309916
1344.50941873	1371.06444136	3091.57386009	376.0	11.1369251911	0.258776157364	0.0441597538163	1494.6993933	1490.0572941	3435.88012812	451.123440726	4.27803239579	0.0629122411145
1344.50941873	1371.06444136	3091.57386009	376.0	-16.642316808	-0.946772878863	-0.16156533769	1107.64670322	1150.6343794	2577.06434394	318.783261327	-2.59942995928	-0.0382269111659
1344.50941873	1371.06444136	3091.57386009	376.0	-4.95653345941	-0.653992655648	-0.111602842261	1234.33838605	1235.84684728	2938.3389673	468.153733967	-0.657433243365	-0.00966813593184
1344.50941873	1371.06444136	3091.57386009	376.0	3.71093485815	-0.629858929881	-0.107484459024	1117.59368212	1622.31950462	3206.30015213	466.386965397	1.60904171717	0.0236623781937
1344.50941873	1371.06444136	3091.57386009	376.0	19.1659957621	0.825470056308	0.140865197322	1675.66972591	1570.09294507	3684.1047751	438.342104127	8.51837450683	0.125270213336
1344.50941873	1371.06444136	3091.57386009	376.0	-3.25227439623	-0.364598053145	-0.0622180978064	1456.64529417	1121.42239407	2991.027395	412.959706765	-0.459905116081	-0.00676331053061
1344.50941873	1371.06444136	3091.57386009	376.0	-1.72383570144	-0.44112120432	-0.0752766560273	1209.17603459	1537.4679018	3038.28020616	291.636269769	0.702876230289	0.0103364151513
1344.50941873	1371.06444136	3091.57386009	376.0	13.0947383776	0.286459168783	0.0488838171985	1443.79547636	1629.67044174	3496.40736883	422.941450734	6.21012811628	0.0913254134747
1344.50941873	1371.06444136	3091.57386009	376.0	2.24403077614	-0.300482486088	-0.0512768747591	1214.70062173	1641.23939873	3160.94972898	305.009708521	2.75636275657	0.0405347464201
1344.50941873	1371.06444136	3091.57386009	376.0	9.90849227585	0.640262722915	0.109259850327	1653.64223786	1420.63684199	3397.90221722	323.623137374	4.91716134784	0.0723111962917
1344.50941873	1371.06444136	3091.57386009	376.0	-0.443767162445	-0.520060297182	-0.0887474909867	1240.67588904	1446.99759738	3077.8544705	390.180984075	0.132580889809	0.00194971896779
1344.50941873	1371.06444136	3091.57386009	376.0	1.75798433119	-0.161954396481	-0.027637269024	1315.89940133	1523.87814492	3145.92324414	306.145697899	1.94546812574	0.0286098253785
1344.50941873	1371.06444136	3091.57386009	376.0	-9.75621018823	-0.87025351372	-0.14850742555	1108.55014534	1264.07758971	2789.95341618	417.325681124	-1.31028321241	-0.0192688707708
1344.50941873	1371.06444136	3091.57386009	376.0	-1.26700707209	-0.234004635214	-0.0399325316065	1346.22904882	1421.898633	3052.40340065	284.275718825	0.447915164522	0.00658698771356
1344.50941873	1371.06444136	3091.57386009	376.0	-8.668721263	-0.602760089008	-0.102860083448	1252.08954961	1232.73805977	2823.57393952	338.746330149	-1.17038936635	-0.0172116083287
1344.50941873	1371.06444136	3091.57386009	376.0	-8.02970638168	-0.5650636853	-0.0964272500512	1374.26977735	1048.84535505	2843.32955656	420.214424152	-1.23085064162	-0.0181007447298
1344.50941873	1371.06444136	3091.57386009	376.0	14.9703593678	0.840219512566	0.14338216938	1666.91206517	1589.63529737	3554.39357707	297.846214523	8.38568205741	0.123318853785
1344.50941873	1371.06444136	3091.57386009	376.0	-11.205284632	-0.735993923669	-0.125596232708	1178.5891812	1234.38265059	2745.15420946	332.18237767	-1.54898335706	-0.0227791670156
1344.50941873	1371.06444136	3091.57386009	376.0	12.2424734099	0.191209524852	0.0326296117496	1435.64271028	1565.63664797	3470.05896786	468.779609618	4.92720392723	0.0724588812829
1344.50941873	1371.06444136	3091.57386009	376.0	-2.06681399121	-0.319134293402	-0.0544597770311	1417.92052015	1261.30000151	3027.67677901	348.456257345	-0.307337545665	-0.00451966978919
1344.50941873	1371.06444136	3091.57386009	376.0	10.7677189461	0.377762489214	0.0644645886031	1537.98242213	1481.39091211	3424.46584436	405.092510122	4.62771316448	0.06805460536
1344.50941873	1371.06444136	3091.57386009	376.0	-1.7211461976	-0.675254147251	-0.115231083149	1135.01015643	1534.0812968	3038.36335416	369.271900926	0.130879389323	0.0019246969018
1344.50941873	1371.06444136	3091.57386009	376.0	-11.9758525869	-0.92372388323	-0.157632061985	1065.93619629	1303.50410803	2721.33153199	351.891227682	-1.59393337278	-0.0234401966585
1344.50941873	1371.06444136	3091.57386009	376.0	-4.85030417677	-0.290710528965	-0.0496093052842	1539.86573993	1045.99093721	2941.62312403	355.766446898	-0.74136330695	-0.0109024015728
1344.50941873	1371.06444136	3091.57386009	376.0	-2.87100183482	-0.686385757977	-0.117130675423	1106.66365995	1576.94749631	3002.81471785	319.203561585	0.233525085595	0.00343419243522
1344.50941873	1371.06444136	3091.57386009	376.0	7.42830018219	0.0970589257541	0.0165629566133	1478.19852463	1418.9386762	3321.22524678	424.088045941	2.64604027482	0.0389123569827
1344.50941873	1371.06444136	3091.57386009	376.0	6.84735577514	0.139848822157	0.0238649867162	1677.60825336	1186.10340563	3303.26492135	439.553262353	1.38635585306	0.0203875860745
1344.50941873	1371.06444136	3091.57386009	376.0	11.4595693209	0.360225642279	0.0614719526074	1502.78112097	1543.95948359	3445.8549097	399.11430514	5.31839921244	0.0782117531241
1344.50941873	1371.06444136	3091.57386009	376.0	1.56158684412	-0.402793008577	-0.0687360082896	1283.42637909	1452.98312848	3139.85147077	403.441963197	0.683034444038	0.010044624177
1344.50941873	1371.06444136	3091.57386009	376.0	7.42317512438	0.302096883103	0.0515523691301	1651.83896426	1264.0971986	3321.06680183	405.130638969	2.22782774981	0.0327621727914
1344.50941873	1371.06444136	3091.57386009	376.0	-6.83752529041	-0.97404723007	-0.166219663834	1021.24718126	1419.53714067	2880.18671554	439.40239361	-0.749030776156	-0.0110151584729
1344.50941873	1371.06444136	3091.57386009	376.0	-2.02580105543	-0.57625931109	-0.0983377663976	1229.81001451	1389.27193619	3028.94472421	409.862773506	-0.160282543605	-0.00235709622949
1344.50941873	1371.06444136	3091.57386009	376.0	7.37482286402	0.277844027006	0.0474136564856	1646.46671234	1262.70855524	3319.57195599	410.396688404	2.14618058935	0.0315614792551
1344.50941873	1371.06444136	3091.57386009	376.0	-3.67346490088	-0.387946708959	-0.0662025100613	1345.54803567	1330.65208484	2978.00597946	301.805858953	-0.585433167438	-0.00860931128585
1344.50941873	1371.06444136	3091.57386009	376.0	19.0025573628	0.635166613606	0.1083902071	1563.90658108	1688.99126332	3679.05195627	426.154111873	9.20370051964	0.135348537053
1344.50941873	1371.06444136	3091.57386009	376.0	2.38328394878	-0.122992494171	-0.0209884802339	1677.22423169	1068.3085169	3165.25484367	419.722095086	0.207438467702	0.0030505657015
1344.50941873	1371.06444136	3091.57386009	376.0	10.446955187	0.230628605163	0.0393564172633	1500.29529834	1461.41392663	3414.54919583	452.839970861	3.81641255601	0.0561237140589
1344.50941873	1371.06444136	3091.57386009	376.0	3.8972509878	-0.0261377607047	-0.00446036872093	1397.59684991	1469.30406207	3212.0602529	345.159340916	2.21360387892	0.0325529982195
1344.50941873	1371.06444136	3091.57386009	376.0	-11.2183789975	-0.729380614876	-0.124467681719	1241.86167463	1114.26215042	2744.74938748	388.625562438	-1.680232817	-0.0247093061323
1344.50941873	1371.06444136	3091.57386009	376.0	-5.08037561976	-0.314243387522	-0.0536251514542	1481.14329176	1114.62889887	2934.51029544	338.738104812	-0.759148100539	-0.011163942655
1344.50941873	1371.06444136	3091.57386009	376.0	-9.7287634305	-0.838337878495	-0.143061071415	1081.89923942	1399.75026587	2790.80195297	309.152447676	-1.25101148088	-0.0183972276599
1344.50941873	1371.06444136	3091.57386009	376.0	4.95429183982	0.0911307835891	0.0155513282575	1424.14423751	1491.35119783	3244.73945157	329.244016232	2.94177780049	0.0432614382425
1344.50941873	1371.06444136	3091.57386009	376.0	-9.98377074509	-0.642361220285	-0.10961795568	1329.37958532	1048.17734713	2782.91821349	405.361281035	-1.54987606971	-0.0227922951429
1344.50941873	1371.06444136	3091.57386009	376.0	-7.90164635411	-0.935277099452	-0.159603600589	1027.6742022	1466.06199242	2847.28862689	353.552432274	-0.883989608606	-0.0129998471854
1344.50941873	1371.06444136	3091.57386009	376.0	4.19204257742	0.0268624408824	0.00458403428027	1496.11481575	1351.41483445	3221.17395262	373.64430242	1.55059591891	0.0228028811604
1344.50941873	1371.06444136	3091.57386009	376.0	-14.1426517586	-0.888632110463	-0.151643704857	1084.78624311	1275.11867939	2654.3433352	294.438412705	-2.02201301513	-0.0297354855167
1344.50941873	1371.06444136	3091.57386009	376.0	4.10929951205	-0.318768195264	-0.0543973029461	1195.56778206	1684.44083757	3218.61588964	338.607270012	3.45296921272	0.0507789590106
1344.50941873	1371.06444136	3091.57386009	376.0	4.53641821441	-0.00504322766922	-0.000860619056182	1508.39471174	1325.8681396	3231.8205798	397.557728457	1.36168309291	0.0200247513663
1344.50941873	1371.06444136	3091.57386009	376.0	1.7031193947	-0.467225056315	-0.0797312382791	1206.37999982	1546.44317105	3144.22705411	391.403883235	1.21218755813	0.0178262876195
1344.50941873	1371.06444136	3091.57386009	376.0	7.78135566978	-0.0659648155472	-0.011256794462	1297.85657523	1661.73271858	3332.14021794	372.55092413	4.58009921084	0.0673544001594
1344.50941873	1371.06444136	3091.57386009	376.0	8.27827826174	0.236016462442	0.0402758468331	1417.47886152	1625.83278844	3347.5029469	304.191296943	5.39183062303	0.0792916268093
1344.50941873	1371.06444136	3091.57386009	376.0	5.89257432923	0.0176042446089	0.00300413730527	1676.88621038	1151.52668203	3273.74714774	445.33425533	0.909075349548	0.0133687551404
1344.50941873	1371.06444136	3091.57386009	376.0	3.82254545501	-0.0360235289363	-0.00614735988674	1628.33000366	1177.84656223	3209.75067617	403.574110283	0.608291387875	0.00894546158639
1344.50941873	1371.06444136	3091.57386009	376.0	8.41592046719	0.140670634727	0.0240052277691	1476.22226423	1446.6224284	3351.75825734	428.913564713	3.13914057691	0.0461638320135
1344.50941873	1371.06444136	3091.57386009	376.0	3.9600936847	-0.47801867113	-0.0815731520699	1178.555072	1601.86422107	3214.00308129	433.583788219	1.94472799433	0.0285989410931
1344.50941873	1371.06444136	3091.57386009	376.0	1.34158259059	-0.576164537586	-0.0983215934447	1145.32086194	1593.14552078	3133.04987678	394.583494065	1.25250364525	0.0184191712537
1344.50941873	1371.06444136	3091.57386009	376.0	-7.11735022945	-0.627990130562	-0.10716555129	1277.5137556	1161.48119966	2871.53572087	432.540765614	-1.00197038708	-0.0147348586335
1344.50941873	1371.06444136	3091.57386009	376.0	-0.907514591871	-0.307144066414	-0.0524136632106	1493.84748492	1132.77695253	3063.5173762	436.892938748	-0.152571728741	-0.00224370189324
1344.50941873	1371.06444136	3091.57386009	376.0	17.3974629496	0.672018888311	0.114678991179	1569.83052143	1712.43033649	3629.42927696	347.168419041	9.56401201532	0.140647235519
1344.50941873	1371.06444136	3091.57386009	376.0	-6.32334032831	-0.405030461218	-0.0691178261465	1380.40874209	1196.6711594	2896.08312342	319.003221938	-0.914006033625	-0.0134412652004
1344.50941873	1371.06444136	3091.57386009	376.0	3.96415066407	-0.196421762074	-0.0335190720263	1248.28087851	1653.71799084	3214.1285058	312.129636451	3.50608865139	0.0515601272263
1344.50941873	1371.06444136	3091.57386009	376.0	-4.02357314974	-0.832354702801	-0.142040051673	1081.7672103	1458.82025572	2967.18212436	426.594658332	-0.351469537125	-0.0051686696636
1344.50941873	1371.06444136	3091.57386009	376.0	-10.7649082385	-0.745610736214	-0.127237326999	1175.13611815	1235.36064391	2758.76877093	348.272008869	-1.46935375719	-0.0216081434882
1344.50941873	1371.06444136	3091.57386009	376.0	-11.9414983456	-0.814014449936	-0.138910315689	1148.75620414	1215.18856984	2722.39361874	358.448844755	-1.67668321942	-0.0246571061679
1344.50941873	1371.06444136	3091.57386009	376.0	-11.7740692937	-0.603173767169	-0.102930676991	1264.93671321	1175.68627709	2727.56981154	286.946821244	-1.75744738578	-0.0258448144968
1344.50941873	1371.06444136	3091.57386009	376.0	0.702701358245	-0.13141586516	-0.0224259155562	1518.78624562	1251.96840017	3113.2983916	342.543745814	0.193116846307	0.00283995362216
1344.50941873	1371.06444136	3091.57386009	376.0	-4.15071112745	-0.954535198744	-0.162889965656	1018.67065248	1494.72398266	2963.25155987	449.85692473	-0.344837063394	-0.0050711332852
1344.50941873	1371.06444136	3091.57386009	376.0	-1.18330769653	-0.353225334651	-0.060277360862	1357.03837888	1354.97421924	3054.99102866	342.978430553	-0.0907882528565	-0.00133512136554
1344.50941873	1371.06444136	3091.57386009	376.0	1.77468681705	-0.732594873313	-0.125016189985	1087.01518531	1606.99602402	3146.43961383	452.428404497	0.95165160475	0.0139948765404
1344.50941873	1371.06444136	3091.57386009	376.0	7.88870243781	0.485829620605	0.0829060786015	1560.43017453	1490.68149292	3335.45892256	284.347255115	4.75018893916	0.0698557196935
1344.50941873	1371.06444136	3091.57386009	376.0	-16.6878295756	-1.01136816869	-0.172588424691	1045.42070973	1224.71550143	2575.65728312	305.521071957	-2.50772514565	-0.0368783109654
1344.50941873	1371.06444136	3091.57386009	376.0	-8.52358568779	-0.593262613217	-0.101239353791	1225.28327079	1316.87114451	2828.06091303	285.906497735	-1.21979001202	-0.0179380884121
1344.50941873	1371.06444136	3091.57386009	376.0	-2.65723007227	-0.407777945607	-0.0695866801377	1365.17726693	1259.4214016	3009.42362978	384.824961244	-0.322790002661	-0.00474691180384
1344.50941873	1371.06444136	3091.57386009	376.0	-11.2725223065	-0.766889661621	-0.130868542939	1205.64467915	1147.34867114	2743.07550709	390.082156804	-1.65670021525	-0.0243632384596
1344.50941873	1371.06444136	3091.57386009	376.0	-1.0914322549	-0.460698670765	-0.0786175206084	1302.32557699	1363.85117699	3057.8314258	391.654671826	-0.0822969952145	-0.00121024992963
1344.50941873	1371.06444136	3091.57386009	376.0	7.95716121814	0.132033290829	0.0225312782984	1425.51677759	1528.73026218	3337.57537632	383.328336551	3.85020972388	0.0566207312336
1344.50941873	1371.06444136	3091.57386009	376.0	-15.6611376548	-0.897110424889	-0.153090516193	1120.22524308	1172.36287285	2607.39822216	314.810106236	-2.37850212406	-0.0349779724127
1344.50941873	1371.06444136	3091.57386009	376.0	-7.78957164087	-0.583598766983	-0.0995902332736	1270.63563752	1219.17980211	2850.75349943	360.938059801	-1.03510550233	-0.0152221397401
1344.50941873	1371.06444136	3091.57386009	376.0	9.28186504739	0.603445186831	0.10297699434	1609.85834681	1479.0970214	3378.52957363	289.574205426	5.28281679854	0.0776884823315
1344.50941873	1371.06444136	3091.57386009	376.0	-3.53241770009	-0.763661879347	-0.130317726851	1104.13214635	1517.29315015	2982.36655785	360.941261356	-0.319996814497	-0.00470583550732
1344.50941873	1371.06444136	3091.57386009	376.0	-12.6435749223	-1.06027668907	-0.180934588578	1016.18101406	1274.21820683	2700.68840282	410.289181921	-1.78578126531	-0.0262614891957
1344.50941873	1371.06444136	3091.57386009	376.0	-6.79109186374	-0.516717016544	-0.0881769652805	1317.28792147	1200.33347802	2881.62223922	364.000839727	-0.906622940022	-0.0133326902944
1344.50941873	1371.06444136	3091.57386009	376.0	-16.7283003705	-1.15091878277	-0.196402522656	1057.87833059	1103.7942669	2574.4060986	412.733501117	-2.94676831596	-0.0433348281759
1344.50941873	1371.06444136	3091.57386009	376.0	-14.5305785694	-1.04152956266	-0.17773542025	1100.16604741	1111.66516031	2642.35029132	430.519083603	-2.46928150759	-0.036312963347
1344.50941873	1371.06444136	3091.57386009	376.0	-0.304349002534	-0.397593448995	-0.0678487114327	1195.53820552	1598.55590109	3082.16468589	288.070579286	1.60531487644	0.0236075717123
1344.50941873	1371.06444136	3091.57386009	376.0	10.006795876	0.526572721816	0.0898588262484	1607.1560715	1439.3695144	3400.94134563	354.415759729	4.68899451801	0.0689558017355
1344.50941873	1371.06444136	3091.57386009	376.0	-14.8874328607	-0.988813602099	-0.168739522543	1037.50853588	1282.992857	2631.31787734	310.816484457	-2.11410294878	-0.0310897492467
1344.50941873	1371.06444136	3091.57386009	376.0	-6.25985923746	-0.544098114387	-0.0928495075746	1263.55177859	1300.95476395	2898.04568823	333.539145697	-0.815948189601	-0.0119992380824
1344.50941873	1371.06444136	3091.57386009	376.0	-0.125663942981	-0.125801208286	-0.0214677829839	1590.17982758	1166.27531716	3087.68886648	331.23372175	-0.148677754642	-0.00218643756826
1344.50941873	1371.06444136	3091.57386009	376.0	-6.32110483505	-0.615797900271	-0.105084965917	1218.31536824	1325.33453048	2896.15223535	352.502336622	-0.776690442667	-0.0114219182745
1344.50941873	1371.06444136	3091.57386009	376.0	-7.59845982992	-0.779832349696	-0.133077192781	1172.40400246	1221.38756701	2856.66186222	462.870292752	-1.06948729958	-0.0157277544056
1344.50941873	1371.06444136	3091.57386009	376.0	-11.2498447973	-0.666054764914	-0.113661222682	1231.11819591	1189.61302262	2743.77659904	323.045380511	-1.60325454892	-0.0235772727783
1344.50941873	1371.06444136	3091.57386009	376.0	13.0621299047	0.174142327029	0.0297171206535	1398.88239939	1641.21486104	3495.3992538	455.30199337	5.85458755866	0.0860968758626
1344.50941873	1371.06444136	3091.57386009	376.0	10.5926913538	0.149097389571	0.0254432405411	1453.53586233	1497.21614815	3419.05473707	468.302726587	3.86327311594	0.0568128399403
1344.50941873	1371.06444136	3091.57386009	376.0	5.67020625564	-0.296574728747	-0.0506100219704	1209.45043314	1676.07842837	3266.87247451	381.343613001	3.62098710602	0.0532498103826
1344.50941873	1371.06444136	3091.57386009	376.0	-11.0156940949	-0.857017393122	-0.146248701898	1191.22676436	1103.54757548	2751.01554095	456.24120111	-1.80705351144	-0.0265743163447
1344.50941873	1371.06444136	3091.57386009	376.0	-9.20567446196	-0.642789848273	-0.109691100388	1336.78767815	1041.33053714	2806.97363478	428.855419503	-1.45914461568	-0.0214580090542
1344.50941873	1371.06444136	3091.57386009	376.0	1.22575786167	-0.264747065137	-0.0451786800575	1323.45788937	1457.25548953	3129.46906973	348.755690842	1.03174043223	0.0151726534152
1344.50941873	1371.06444136	3091.57386009	376.0	-4.18275179191	-0.192872128802	-0.03291333256	1571.82998737	1089.51436414	2962.26099906	300.916647553	-0.750257808283	-0.011033203063
1344.50941873	1371.06444136	3091.57386009	376.0	13.0358294968	0.35192871491	0.0600560946945	1456.57210955	1660.14395424	3494.58615726	377.870093471	6.89726005756	0.101430294964
1344.50941873	1371.06444136	3091.57386009	376.0	-6.04219062298	-0.901118113727	-0.153774422138	1012.99619647	1607.74657056	2904.77507422	284.032307191	-0.51248195054	-0.00753649927265
1344.50941873	1371.06444136	3091.57386009	376.0	2.89194679291	-0.533863329466	-0.0911029572468	1122.45758363	1682.14343548	3180.98053119	376.379512081	2.50957393171	0.0369054989958
1344.50941873	1371.06444136	3091.57386009	376.0	-1.18927090161	-0.704524450804	-0.120226015496	1105.48656958	1576.16151068	3054.80667177	373.158591514	0.430987523672	0.00633805181871
1344.50941873	1371.06444136	3091.57386009	376.0	4.89258877544	-0.013756754075	-0.00234756895477	1584.88248588	1235.32612294	3242.83185576	422.62324694	0.973170794479	0.0143113352129
1344.50941873	1371.06444136	3091.57386009	376.0	2.32363241962	0.18524988476	0.0316126083208	1655.63012472	1199.12321616	3163.41067258	308.657331695	0.851100011855	0.0125161766449
1344.50941873	1371.06444136	3091.57386009	376.0	8.55847980234	0.171789173303	0.0293155585842	1381.92587055	1662.47783508	3356.16558449	311.761878854	5.63048669844	0.0828012749771
1344.50941873	1371.06444136	3091.57386009	376.0	4.57889881814	-0.493056209657	-0.0841392849243	1131.96123138	1700.27852141	3233.13389904	400.894146247	3.05964849085	0.0449948307477
1344.50941873	1371.06444136	3091.57386009	376.0	18.9362063558	0.762006065235	0.130035164716	1631.09073565	1629.99740545	3677.00066588	415.91252479	8.99782672613	0.132320981267
1344.50941873	1371.06444136	3091.57386009	376.0	11.2597337416	0.183231239682	0.0312681296386	1379.17366642	1698.31913576	3439.67684517	362.184042994	6.47685343254	0.0952478445962
1344.50941873	1371.06444136	3091.57386009	376.0	4.6188681413	0.359849597654	0.0614077811695	1645.78601876	1275.66901891	3234.36958018	312.914542512	2.03624859769	0.029944832319
1344.50941873	1371.06444136	3091.57386009	376.0	9.72420106069	0.257440087968	0.043931755626	1422.17038877	1642.56055804	3392.20471819	327.473771379	5.87996194723	0.0864700286358
1344.50941873	1371.06444136	3091.57386009	376.0	-5.77211197249	-0.49509913056	-0.0844879062389	1401.00667331	1076.31389471	2913.12475518	435.80418715	-0.864276018284	-0.0127099414454
1344.50941873	1371.06444136	3091.57386009	376.0	-6.52547738578	-0.65983249464	-0.112599401816	1191.16772124	1339.4285772	2889.83390699	359.237608555	-0.785001651608	-0.0115441419354
1344.50941873	1371.06444136	3091.57386009	376.0	4.32710317026	-0.140229862746	-0.0239300107075	1368.48239243	1461.9972709	3225.34945061	394.869787283	1.85044918718	0.0272124880468
1344.50941873	1371.06444136	3091.57386009	376.0	-10.2398747896	-0.682634520135	-0.116490532446	1181.40237512	1301.36185192	2775.00056779	292.236340748	-1.43290258059	-0.0210720967734
1344.50941873	1371.06444136	3091.57386009	376.0	-15.6621262133	-1.0056161531	-0.171606852064	1124.80486342	1090.43517291	2607.36766015	392.127623816	-2.62856381406	-0.0386553502068
1344.50941873	1371.06444136	3091.57386009	376.0	1.31588008209	-0.150176985971	-0.0256274720087	1564.12691795	1195.37251751	3132.25526474	372.75582928	0.119351329499	0.00175516661028
1344.50941873	1371.06444136	3091.57386009	376.0	11.6508095133	0.135443398316	0.0231132079038	1364.40692311	1692.69347095	3451.7672415	394.666847438	6.23462507789	0.0916856629101
1344.50941873	1371.06444136	3091.57386009	376.0	-4.77162508321	-0.437377661998	-0.0746378262795	1453.5647734	1050.48143196	2944.05554632	440.009340955	-0.734706930928	-0.0108045136901
1344.50941873	1371.06444136	3091.57386009	376.0	2.03796851793	0.0924100181089	0.0157696276636	1582.31762085	1255.26766592	3154.57916207	316.993875304	0.856771572541	0.0125995819491
1344.50941873	1371.06444136	3091.57386009	376.0	-6.19653219561	-0.40178865534	-0.0685646169522	1427.57143457	1113.13846554	2900.0034905	359.293590383	-0.883661321569	-0.0129950194348
1344.50941873	1371.06444136	3091.57386009	376.0	5.60797600201	0.108012296021	0.0184321324268	1422.08431017	1508.33011438	3264.94858025	334.5341557	3.25497207434	0.0478672363874
1344.50941873	1371.06444136	3091.57386009	376.0	12.1479507674	0.312906145849	0.0533969532165	1492.83535755	1533.15007886	3467.13673056	441.151294146	5.06335845398	0.074461153735
1344.50941873	1371.06444136	3091.57386009	376.0	-16.6970868401	-0.902358599382	-0.15398610911	1135.68005618	1131.72937271	2575.37108795	307.961659056	-2.63043956278	-0.0386829347467
1344.50941873	1371.06444136	3091.57386009	376.0	18.5339756967	0.825931904249	0.140944010964	1661.29006602	1611.74924589	3664.56540797	391.526096067	9.0267953477	0.132746990407
1344.50941873	1371.06444136	3091.57386009	376.0	-4.76825394745	-0.411961183245	-0.0703005432158	1352.31729619	1266.71845861	2944.15976747	325.124012668	-0.671128337177	-0.00986953437024
1344.50941873	1371.06444136	3091.57386009	376.0	4.49372289051	-0.228999990657	-0.0390784966992	1280.35566734	1564.91058671	3230.50062232	385.234368268	2.49761799993	0.0367296764695
1344.50941873	1371.06444136	3091.57386009	376.0	-1.64879976894	-0.406759915423	-0.0694129548503	1395.87459249	1198.17497006	3040.59999743	446.550434877	-0.213763491203	-0.00314358075299
1344.50941873	1371.06444136	3091.57386009	376.0	-0.445380560144	-0.474304798241	-0.0809393853653	1308.69876261	1323.84401222	3077.80459112	445.261816289	0.00215475104672	3.16875153929e-05
1344.50941873	1371.06444136	3091.57386009	376.0	9.85258463798	0.50037550486	0.0853883114096	1646.25036581	1358.62700064	3396.17379131	391.296424853	3.82564646171	0.0562595067899
1344.50941873	1371.06444136	3091.57386009	376.0	-10.652008017	-0.835925562528	-0.142649413401	1124.58534039	1258.08728216	2762.25916467	379.586542109	-1.43034476535	-0.0210344818433
1344.50941873	1371.06444136	3091.57386009	376.0	-1.53418268454	-0.187073786657	-0.0319238543784	1575.94835629	1117.56932322	3044.14346925	350.625789742	-0.302929622787	-0.00445484739393
1344.50941873	1371.06444136	3091.57386009	376.0	3.05122629546	-0.217940136995	-0.0371911496578	1306.10294544	1517.90066351	3185.90477466	361.901165713	1.91034727381	0.0280933422619
1344.50941873	1371.06444136	3091.57386009	376.0	12.8186068644	0.465619511248	0.0794572544791	1488.76879769	1689.40198403	3487.87055914	309.699777417	7.76079315741	0.114129311138
1344.50941873	1371.06444136	3091.57386009	376.0	-18.4689697165	-1.17970449726	-0.201314760625	1019.4224987	1139.24105348	2520.59202011	361.928467928	-3.11517095549	-0.0458113375807
1344.50941873	1371.06444136	3091.57386009	376.0	-9.51426233789	-0.556955459295	-0.0950435937364	1318.85915155	1135.57523562	2797.43341268	342.999025509	-1.3625248482	-0.0200371301205
1344.50941873	1371.06444136	3091.57386009	376.0	-1.09938062021	-0.376628318806	-0.0642710441649	1442.72917993	1145.57710546	3057.58569622	469.279410824	-0.185290379087	-0.00272485851598
1344.50941873	1371.06444136	3091.57386009	376.0	-5.67673240592	-0.745149086639	-0.127158547208	1105.35227518	1519.53456133	2916.07348493	291.186648418	-0.694768573601	-0.0102171849059
1344.50941873	1371.06444136	3091.57386009	376.0	-12.5435691302	-0.920379033554	-0.157061268525	1146.96457868	1124.62945665	2703.78015574	432.186120412	-2.01832470003	-0.0296812455887
1344.50941873	1371.06444136	3091.57386009	376.0	-0.0949506910163	-0.469829292241	-0.08017564714	1179.90201066	1585.5400344	3088.63838935	323.196344282	1.30842095992	0.0192414847046
1344.50941873	1371.06444136	3091.57386009	376.0	-0.0780894051602	-0.172698588238	-0.0294707488461	1560.24220952	1173.31776931	3089.15966846	355.59968963	-0.106146214882	-0.00156097374827
1344.50941873	1371.06444136	3091.57386009	376.0	-6.32802625353	-0.346234113371	-0.0590843196879	1443.5525469	1136.6608393	2895.93825458	315.724868381	-0.954569929405	-0.0140377930795
1344.50941873	1371.06444136	3091.57386009	376.0	1.01053770391	-0.0712821315972	-0.0121641862794	1446.62852116	1362.66692002	3122.8153796	313.519938412	0.872407188142	0.0128295174727
1344.50941873	1371.06444136	3091.57386009	376.0	0.762719855416	-0.618855148508	-0.105606680633	1177.39229016	1501.05019467	3115.15390777	436.711422943	0.365849487403	0.00538013952063
1344.50941873	1371.06444136	3091.57386009	376.0	-4.92789161963	-0.78672021301	-0.134252596077	1073.77253129	1563.29742418	2939.22445093	302.154495454	-0.401614486196	-0.00590609538523
1344.50941873	1371.06444136	3091.57386009	376.0	8.1589709938	0.18398459928	0.031396689297	1518.87722123	1400.46150653	3343.81447459	424.475746827	2.87467219029	0.0422745910337
1344.50941873	1371.06444136	3091.57386009	376.0	-15.1856877486	-1.04131982655	-0.177699629105	1031.23563923	1240.77215174	2622.09710718	350.089316211	-2.2185756151	-0.0326261119868
1344.50941873	1371.06444136	3091.57386009	376.0	-5.69740164391	-0.559664573085	-0.0955058998438	1261.76091577	1288.18947271	2915.43448017	365.484091679	-0.703756058244	-0.0103493537977
1344.50941873	1371.06444136	3091.57386009	376.0	13.2761602002	0.698006547223	0.11911374526	1657.82347336	1470.5128631	3502.01615847	373.679822011	6.11121439223	0.0898707998858
1344.50941873	1371.06444136	3091.57386009	376.0	-2.1503943975	-0.414728082384	-0.0707727103044	1230.17658686	1512.20907488	3025.09282901	282.707167267	0.493362748206	0.00725533453244
1344.50941873	1371.06444136	3091.57386009	376.0	8.2214401303	-0.20862785602	-0.0356020232115	1234.26399541	1701.51251584	3345.74575409	409.969242844	4.55546096769	0.0669920730543
1344.50941873	1371.06444136	3091.57386009	376.0	2.38562199953	0.0926574889815	0.015811858188	1642.01758432	1190.80670846	3165.32712623	332.502833458	0.659943011869	0.0097050442922
1344.50941873	1371.06444136	3091.57386009	376.0	20.6885073225	0.825082715592	0.140799098224	1664.72941625	1608.90261921	3731.17434452	457.542309057	9.17238892774	0.134888072467
1344.50941873	1371.06444136	3091.57386009	376.0	-3.90016838614	-0.538330841767	-0.0918653313595	1314.41256882	1199.48606509	2970.99727377	457.098639854	-0.521110948609	-0.00766339630307
1344.50941873	1371.06444136	3091.57386009	376.0	-0.925703947292	-0.187278703615	-0.0319588231424	1530.05204566	1202.77941614	3062.95503884	330.123577035	-0.245316125903	-0.00360759008681
1344.50941873	1371.06444136	3091.57386009	376.0	12.9047194558	0.637721566989	0.108826205971	1608.71548457	1531.7406681	3490.53279351	350.076640829	6.51836296993	0.0958582789696
1344.50941873	1371.06444136	3091.57386009	376.0	-13.3256365325	-0.668171862179	-0.114022502078	1296.59970091	1056.46190696	2679.60196436	326.540356498	-2.07407146618	-0.0305010509732
1344.50941873	1371.06444136	3091.57386009	376.0	-10.7685761914	-0.979846291994	-0.167209264845	1011.57520979	1424.68560119	2758.65537346	322.394562475	-1.34215681273	-0.0197376001871
1344.50941873	1371.06444136	3091.57386009	376.0	8.93031752205	0.450932889036	0.076951004955	1666.07379113	1304.4323329	3367.66122223	397.155098203	3.12223653347	0.0459152431393
1344.50941873	1371.06444136	3091.57386009	376.0	8.80720741354	0.251921719581	0.0429900545361	1579.68460708	1344.92858428	3363.8551823	439.241990938	2.75302415249	0.0404856493014
1344.50941873	1371.06444136	3091.57386009	376.0	10.3659311866	0.295872642427	0.0504902120183	1568.51823405	1384.93524604	3412.04427902	458.590798923	3.37141053168	0.0495795666423
1344.50941873	1371.06444136	3091.57386009	376.0	-5.96051848444	-0.299960066657	-0.0511877246854	1483.11693512	1115.6917503	2907.3000287	308.49134329	-0.935949554481	-0.0137639640365
1344.50941873	1371.06444136	3091.57386009	376.0	-9.05813044428	-0.958220583315	-0.163518870873	1064.1636093	1279.67775716	2811.53506707	467.693700606	-1.26017753647	-0.0185320225952
1344.50941873	1371.06444136	3091.57386009	376.0	6.30091248644	-0.456348399718	-0.0778751535355	1146.59662621	1701.07947246	3286.37122347	438.695124802	3.37837871163	0.0496820398769
1344.50941873	1371.06444136	3091.57386009	376.0	-4.14881723736	-0.568843964535	-0.0970723488967	1241.55435209	1346.28976831	2963.31011088	375.46599048	-0.465811713507	-0.00685017225746
1344.50941873	1371.06444136	3091.57386009	376.0	-0.488881656473	-0.218562197709	-0.0372973033634	1516.17122986	1196.96902389	3076.4597226	363.319468843	-0.128519969872	-0.00188999955694
1344.50941873	1371.06444136	3091.57386009	376.0	16.1446565043	0.75454694932	0.128762278041	1635.97956515	1592.05252863	3590.69784038	362.665746601	8.17267569374	0.120186407261
1344.50941873	1371.06444136	3091.57386009	376.0	2.25186923615	-0.188785494721	-0.0322159547306	1578.86148509	1142.12895315	3161.19206076	440.20162253	0.229745848287	0.00337861541598
1344.50941873	1371.06444136	3091.57386009	376.0	-9.37746329258	-0.846695394538	-0.144487268692	1077.1866282	1406.99169433	2801.6626562	317.484333671	-1.18026191934	-0.0173567929315
1344.50941873	1371.06444136	3091.57386009	376.0	0.201421456688	-0.231142811305	-0.0394441657518	1354.48552295	1420.80075065	3097.8009532	322.514679593	0.711378952891	0.0104614551896
1344.50941873	1371.06444136	3091.57386009	376.0	-21.0812153727	-1.15870622554	-0.197731437805	1030.16791983	1116.70279142	2439.83251624	292.961804992	-3.62378930435	-0.0532910191816
1344.50941873	1371.06444136	3091.57386009	376.0	6.23694308436	0.352194775914	0.0601014975962	1624.34179498	1310.90658155	3284.39356216	349.14518563	2.50127856615	0.0367835083257
1344.50941873	1371.06444136	3091.57386009	376.0	12.0832329172	0.510788021235	0.087165191337	1549.05435182	1562.01363258	3465.13593042	354.067946022	6.23922306743	0.0917532804033
1344.50941873	1371.06444136	3091.57386009	376.0	2.88449550303	0.0673389753172	0.0114912927163	1492.81232519	1363.82527569	3180.75016906	324.112568176	1.54085249311	0.0226595954869
1344.50941873	1371.06444136	3091.57386009	376.0	2.62397414514	-0.14432684481	-0.0246291544044	1580.49893783	1185.50130769	3172.69595886	406.695713337	0.296100065526	0.00435441272832
1344.50941873	1371.06444136	3091.57386009	376.0	5.91200462	-0.0112205635536	-0.00191477193748	1403.89339464	1476.44833554	3274.34784953	394.006119356	2.5875286144	0.0380518913883
1344.50941873	1371.06444136	3091.57386009	376.0	-15.2613352879	-1.00400238352	-0.171331464764	1125.70261743	1091.97606711	2619.75840763	402.079723098	-2.56682058613	-0.0377473615607
1344.50941873	1371.06444136	3091.57386009	376.0	-3.71650511426	-0.463721521934	-0.0791333655177	1299.40604306	1344.8497518	2976.67535947	332.419564615	-0.49259992381	-0.00724411652661
1344.50941873	1371.06444136	3091.57386009	376.0	5.79840592489	0.214912229493	0.036674441893	1502.04263445	1429.58846319	3270.83586197	339.204764326	2.92115032349	0.0429580929925
1344.50941873	1371.06444136	3091.57386009	376.0	10.0976558952	0.497330752518	0.0848687290987	1539.89964718	1560.31302583	3403.75035023	303.537677216	5.90107912917	0.0867805754289
1344.50941873	1371.06444136	3091.57386009	376.0	4.70751683297	-0.100543536226	-0.0171576000385	1434.96704987	1385.42014412	3237.11021996	416.723025973	1.46963215971	0.0216122376427
1344.50941873	1371.06444136	3091.57386009	376.0	1.94930924592	0.0114840278469	0.00195973171448	1404.50758357	1464.18658014	3151.83819519	283.144031485	1.96719528943	0.0289293424916
1344.50941873	1371.06444136	3091.57386009	376.0	3.17752751801	-0.20005787515	-0.0341395691382	1262.53056387	1613.31505639	3189.80947024	313.963849972	2.92721648986	0.0430473013215
1344.50941873	1371.06444136	3091.57386009	376.0	4.26062230551	-0.130466210677	-0.0222638584774	1500.22776317	1290.57858903	3223.29414557	432.487793376	0.842651221387	0.0123919297263
1344.50941873	1371.06444136	3091.57386009	376.0	3.10411908215	-0.0970697922904	-0.0165648109711	1577.87719118	1209.26892469	3187.53999422	400.393878355	0.485543065052	0.00714033919194
1344.50941873	1371.06444136	3091.57386009	376.0	-10.8449234962	-0.867412784402	-0.148022659454	1103.52086113	1274.91321261	2756.29504014	377.860966394	-1.4440771171	-0.0212364281927
1344.50941873	1371.06444136	3091.57386009	376.0	4.48950793497	-0.154654257343	-0.026391511492	1319.43540521	1536.88447009	3230.37031386	374.050438557	2.47952316501	0.0364635759561
1344.50941873	1371.06444136	3091.57386009	376.0	-2.4963038496	-0.401014903214	-0.0684325773403	1253.8865766	1477.77249791	3014.39878281	282.739708303	0.21674728494	0.00318746007265
1344.50941873	1371.06444136	3091.57386009	376.0	-8.42136515096	-0.926956926431	-0.158183775841	1036.1687213	1437.72622109	2831.22113642	357.326194034	-0.96592455997	-0.0142047729407
1344.50941873	1371.06444136	3091.57386009	376.0	-15.7231208195	-0.735353471279	-0.125486940491	1233.23584467	1089.85645358	2605.48196685	282.389668602	-2.50211075844	-0.0367957464477
1344.50941873	1371.06444136	3091.57386009	376.0	1.99274692155	-0.539409298269	-0.0920493683054	1143.42908876	1625.08990801	3153.18110302	384.662106252	1.75910628223	0.0258692100328
1344.50941873	1371.06444136	3091.57386009	376.0	-13.5217703593	-0.920623944047	-0.157103062124	1205.2834827	1034.28688823	2673.53834224	433.96797131	-2.37158559877	-0.0348762588055
1344.50941873	1371.06444136	3091.57386009	376.0	1.44892714792	-0.259264865816	-0.0442431511631	1236.94007593	1615.8816251	3136.36851305	283.546812023	2.48877030478	0.0365995633056
1344.50941873	1371.06444136	3091.57386009	376.0	8.17533510118	-0.34665117303	-0.0591554902781	1190.3005407	1691.14147888	3344.32038306	462.87836348	3.85535971344	0.0566964663741
1344.50941873	1371.06444136	3091.57386009	376.0	-5.76879133062	-0.528956846639	-0.090265673488	1298.80606191	1234.80050651	2913.22741527	379.620846857	-0.735192227081	-0.0108116503983
1344.50941873	1371.06444136	3091.57386009	376.0	-10.1819288393	-0.854393999239	-0.145801023761	1176.36903886	1133.35730823	2776.79200965	467.065662555	-1.63614958075	-0.0240610232463
1344.50941873	1371.06444136	3091.57386009	376.0	-4.1834514119	-0.544855158136	-0.0929786959276	1274.46018243	1285.96569417	2962.23936979	401.8134932	-0.485703012215	-0.0071426913561
1344.50941873	1371.06444136	3091.57386009	376.0	9.52575522806	0.252592010322	0.0431044386214	1457.94246825	1552.10894436	3386.0696187	376.018206094	4.75649027481	0.0699483863942
1344.50941873	1371.06444136	3091.57386009	376.0	8.16402016408	0.280955716891	0.0479446615855	1512.80198631	1458.1511382	3343.97057342	373.017448906	3.72465414615	0.0547743256787
1344.50941873	1371.06444136	3091.57386009	376.0	-5.93494754285	-0.579214937223	-0.0988421394578	1266.43710372	1247.64146556	2908.09057325	394.012003967	-0.743807300104	-0.0109383426486
1344.50941873	1371.06444136	3091.57386009	376.0	-8.49827228765	-0.992658691701	-0.169395681178	1008.53834296	1430.88018929	2828.84349549	389.424963239	-0.958894489455	-0.0141013895508
1344.50941873	1371.06444136	3091.57386009	376.0	4.68990601994	0.163850095826	0.0279607672058	1503.91749343	1397.2746242	3236.56576867	335.373651042	2.33507696951	0.0343393671987
1344.50941873	1371.06444136	3091.57386009	376.0	3.51391908228	-0.532079654502	-0.0907985758535	1121.12050917	1689.89203337	3200.20926391	389.196721368	2.67734496518	0.0393727200762
1344.50941873	1371.06444136	3091.57386009	376.0	10.6846703376	0.401127305637	0.0684517586411	1531.77613607	1508.6287484	3421.89833529	381.493450819	5.00425985539	0.0735920566969
1344.50941873	1371.06444136	3091.57386009	376.0	-9.35522001289	-0.485675979581	-0.0828798599968	1403.26639892	1055.88066715	2802.35032362	343.203257553	-1.39803374717	-0.0205593198113
1344.50941873	1371.06444136	3091.57386009	376.0	8.69202161101	0.682689936875	0.116499989228	1673.50668183	1400.53730216	3360.29412813	286.250144147	4.68368712446	0.0688777518303
1344.50941873	1371.06444136	3091.57386009	376.0	-3.90708772544	-0.730119300838	-0.124593737344	1127.46805697	1477.44189544	2970.78335728	365.873404872	-0.379193896264	-0.00557638082742
1344.50941873	1371.06444136	3091.57386009	376.0	-12.9708439748	-0.78004976376	-0.133114294157	1147.1346141	1246.87659986	2690.57063833	296.559424382	-1.85999917471	-0.0273529290399
1344.50941873	1371.06444136	3091.57386009	376.0	13.7887950447	0.586289259114	0.100049361624	1619.15109354	1472.82371228	3517.86464332	425.889837494	5.71172941979	0.0839960208793
1344.50941873	1371.06444136	3091.57386009	376.0	-14.0010259664	-0.767879853982	-0.131037517744	1183.50563654	1169.22088165	2658.72180117	305.995282985	-2.08788873212	-0.0307042460605
1344.50941873	1371.06444136	3091.57386009	376.0	-2.15815181091	-0.83483764386	-0.142463761751	1066.912754	1549.28814682	3024.85300285	408.652102032	-0.0843915557134	-0.0012410522899
1344.50941873	1371.06444136	3091.57386009	376.0	-14.6523535659	-0.833165990286	-0.142178496636	1187.80387956	1106.51430273	2638.58552736	344.267345075	-2.28173664487	-0.0335549506598
1344.50941873	1371.06444136	3091.57386009	376.0	-21.2806563646	-1.13110704614	-0.193021680229	1082.92042398	1052.26711447	2433.66665067	298.47911222	-3.81460734404	-0.0560971668241
1344.50941873	1371.06444136	3091.57386009	376.0	-10.0783342213	-0.792774320817	-0.135285720276	1145.35407505	1259.63284178	2779.99471377	375.00779694	-1.33725717819	-0.0196655467381
1344.50941873	1371.06444136	3091.57386009	376.0	-9.51379176307	-0.47926877092	-0.0817864796791	1353.71333304	1142.23241604	2797.44796084	301.502211766	-1.41655589381	-0.0208317043208
1344.50941873	1371.06444136	3091.57386009	376.0	-1.59008650651	-0.309903491274	-0.052884554825	1417.68659349	1279.31562915	3042.41516131	345.412938666	-0.252380465929	-0.00371147744013
1344.50941873	1371.06444136	3091.57386009	376.0	4.20889573319	0.350465428537	0.0598063871223	1670.93546403	1238.59769703	3221.69498038	312.161819324	1.72908650045	0.0254277426537
1344.50941873	1371.06444136	3091.57386009	376.0	-12.958446936	-0.879068331336	-0.150011660638	1184.84143298	1090.28729914	2690.95390195	415.82516982	-2.10424002079	-0.0309447061881
1344.50941873	1371.06444136	3091.57386009	376.0	10.0303050987	0.377508800693	0.0644212970466	1624.41743018	1337.83058221	3401.66815061	439.42013822	3.25143767813	0.0478152599725
1344.50941873	1371.06444136	3091.57386009	376.0	7.46493810021	-0.167965527723	-0.0286630593384	1323.06772681	1534.12737767	3322.35793507	465.162830598	2.72618118046	0.0400908997127
1344.50941873	1371.06444136	3091.57386009	376.0	-2.69370280066	-0.528310310239	-0.0901553430442	1277.02177883	1314.16017237	3008.29604844	417.114097245	-0.277716467213	-0.0040840656943
1344.50941873	1371.06444136	3091.57386009	376.0	14.3642872319	0.606199664927	0.103447041796	1603.82426946	1524.02642717	3535.65640934	407.805712719	6.44839967288	0.0948294069542
1344.50941873	1371.06444136	3091.57386009	376.0	15.1605943209	0.654717830695	0.111726592269	1579.6428151	1641.88219738	3560.27483115	338.749818672	8.25755567199	0.121434642235
1344.50941873	1371.06444136	3091.57386009	376.0	-4.05190873634	-0.631335001424	-0.107736348366	1193.83605639	1401.31923389	2966.30610877	371.150818482	-0.429157803461	-0.00631114416855
1344.50941873	1371.06444136	3091.57386009	376.0	-2.55648258925	-0.383645160313	-0.0654684573912	1393.37489021	1227.01092418	3012.53831263	392.152498241	-0.321039412949	-0.00472116783749
1344.50941873	1371.06444136	3091.57386009	376.0	-3.39039006734	-0.474042013708	-0.0808945415885	1236.6981324	1462.92530991	2986.75744702	287.134004701	-0.184703533613	-0.00271622843548
1344.50941873	1371.06444136	3091.57386009	376.0	-13.2948461696	-0.816780442774	-0.139382328119	1120.0921631	1271.72889515	2680.55387118	288.732812923	-1.90427617159	-0.0280040613469
1344.50941873	1371.06444136	3091.57386009	376.0	2.66882609263	-0.207232660612	-0.0353639352579	1351.86894068	1448.32902193	3174.08258995	373.884627334	1.33128577933	0.0195777320489
1344.50941873	1371.06444136	3091.57386009	376.0	-6.54317697924	-0.529745208293	-0.0904002061934	1368.17617054	1094.79828566	2889.28671098	426.312254783	-0.959354131484	-0.0141081489924
1344.50941873	1371.06444136	3091.57386009	376.0	-6.28452429315	-0.742654135261	-0.126732787587	1139.73057382	1378.4587763	2897.28314982	379.093799703	-0.708760013249	-0.0104229413713
1344.50941873	1371.06444136	3091.57386009	376.0	13.2647620398	0.466013613957	0.0795245075012	1563.53705465	1499.93874858	3501.66377592	438.187972689	5.44667248715	0.080098124811
1344.50941873	1371.06444136	3091.57386009	376.0	3.84453927583	-0.346163521803	-0.0590722733452	1224.19280237	1597.15710865	3210.43063139	389.080720371	2.34135680141	0.0344317176677
1344.50941873	1371.06444136	3091.57386009	376.0	-12.9202654756	-0.9299102366	-0.158687753686	1053.33067998	1327.24398753	2692.13431	311.559642482	-1.75333894888	-0.0257843963071
1344.50941873	1371.06444136	3091.57386009	376.0	-18.8516202533	-0.995979482894	-0.169962369094	1112.85912928	1093.93974054	2508.76209614	301.963226313	-3.14234448435	-0.0462109482993
1344.50941873	1371.06444136	3091.57386009	376.0	4.48497255648	-0.580997689209	-0.0991463633463	1117.87326455	1661.34574423	3230.23009928	451.011090498	2.26812673591	0.0333548049398
1344.50941873	1371.06444136	3091.57386009	376.0	13.1974750376	0.50406100624	0.0860172365598	1545.36709843	1571.0134676	3499.58354855	383.202982521	6.44590759918	0.0947927588115
1344.50941873	1371.06444136	3091.57386009	376.0	-11.245742834	-1.06535134847	-0.181800571412	1026.27283923	1248.1256158	2743.90341427	469.504959244	-1.69770577241	-0.024966261359
1344.50941873	1371.06444136	3091.57386009	376.0	-2.12206826182	-0.522148445849	-0.0891038303496	1256.35369923	1397.7595795	3025.96855242	371.855273691	-0.208244022342	-0.00306241209327
1344.50941873	1371.06444136	3091.57386009	376.0	-7.23913208071	-0.834661250853	-0.142433660555	1085.61846536	1413.07272417	2867.77074499	369.079555465	-0.817019440055	-0.0120149917655
1344.50941873	1371.06444136	3091.57386009	376.0	2.85700909954	-0.522468463386	-0.0891584408509	1134.23802324	1662.42459185	3179.9004066	383.237791511	2.31941098214	0.0341089850315
1344.50941873	1371.06444136	3091.57386009	376.0	-7.43199100857	-0.515411662063	-0.0879542085431	1279.53049388	1285.86967063	2861.80836879	296.408204275	-1.06597101725	-0.0156760443713
1344.50941873	1371.06444136	3091.57386009	376.0	-5.76498944036	-0.309857163446	-0.0528766490522	1469.36599012	1132.04759269	2913.34495352	311.931370712	-0.894052333591	-0.0131478284352
1344.50941873	1371.06444136	3091.57386009	376.0	2.82592535938	-0.332539345868	-0.0567473286463	1208.35047521	1635.42714508	3178.93942981	335.161809521	2.66932374723	0.0392547609887
1344.50941873	1371.06444136	3091.57386009	376.0	6.71674099579	0.481687604971	0.0821992499951	1614.48437978	1382.46338282	3299.22686897	302.279106375	3.52140226865	0.0517853274801
1344.50941873	1371.06444136	3091.57386009	376.0	-12.100487494	-0.54414033023	-0.0928567116434	1371.67656491	1037.31019922	2717.47835179	308.491587659	-1.88348346497	-0.0276982862495
1344.50941873	1371.06444136	3091.57386009	376.0	6.20760877271	-0.0866684409664	-0.0147898363424	1342.69305904	1542.30636975	3283.48667025	398.487241464	2.97633194862	0.0437695874797
1344.50941873	1371.06444136	3091.57386009	376.0	-8.66628933495	-0.521220281987	-0.0889454406121	1336.44472466	1143.01070203	2823.64912438	344.193697683	-1.22890964801	-0.0180722007061
1344.50941873	1371.06444136	3091.57386009	376.0	-4.11640694151	-0.256766920618	-0.0438168806515	1480.51239688	1184.08969562	2964.31209912	299.71000662	-0.706636530155	-0.0103917136787
1344.50941873	1371.06444136	3091.57386009	376.0	-4.73576317019	-0.2663538072	-0.0454528681228	1470.74920577	1185.19423243	2945.16424385	289.220805649	-0.81565409481	-0.011994913159
1344.50941873	1371.06444136	3091.57386009	376.0	0.151039412089	-0.265220453186	-0.045259463001	1562.39448477	1073.42151771	3096.24335508	460.427352592	-0.0564097040236	-0.000829554470935
1344.50941873	1371.06444136	3091.57386009	376.0	-18.7239362146	-1.234891993	-0.210732422013	1047.18058354	1069.07171516	2512.7095425	396.457243799	-3.48150220538	-0.0511985618438
1344.50941873	1371.06444136	3091.57386009	376.0	-7.60597658676	-0.475198011697	-0.0810918108699	1388.19282213	1102.27743496	2856.42947613	365.959219049	-1.08913391006	-0.0160166751479
1344.50941873	1371.06444136	3091.57386009	376.0	-15.5272535555	-0.802081282323	-0.136873938963	1210.78686239	1083.88271492	2611.53734798	316.867770671	-2.46069632121	-0.036186710606
1344.50941873	1371.06444136	3091.57386009	376.0	12.8860166711	0.717546047483	0.12244813097	1680.24637152	1435.78595203	3489.95458311	373.922259561	5.76648674635	0.0848012756816
1344.50941873	1371.06444136	3091.57386009	376.0	14.8446338986	0.691664174909	0.118031429165	1579.10237651	1688.87329743	3550.50668133	282.531007389	9.006043755	0.132441819926
1344.50941873	1371.06444136	3091.57386009	376.0	-1.76679990372	-0.349313559108	-0.0596098223734	1474.46424256	1116.04555143	3036.95193611	446.442142116	-0.275349259513	-0.00404925381636
1344.50941873	1371.06444136	3091.57386009	376.0	1.4912550186	-0.172289779347	-0.0294009862366	1562.80227886	1182.93371136	3137.67711044	391.941120218	0.128634479708	0.00189168352512
1344.50941873	1371.06444136	3091.57386009	376.0	-0.823722933975	-0.642190109406	-0.109588755871	1184.67156	1439.26714296	3066.10785719	442.169154233	0.0186906837058	0.000274862995673
1344.50941873	1371.06444136	3091.57386009	376.0	4.4994060519	-0.103460852072	-0.0176554355072	1553.1143491	1240.15682591	3230.67632145	437.405146454	0.745676675341	0.0109658334609
1344.50941873	1371.06444136	3091.57386009	376.0	8.15607414591	-0.201323762812	-0.0343555909236	1240.94461761	1689.92075768	3343.7249164	412.859541107	4.42905330441	0.0651331368296
1344.50941873	1371.06444136	3091.57386009	376.0	-4.64818141533	-0.512381264348	-0.0874370758273	1296.16427513	1271.52573096	2947.87189849	380.181892391	-0.566126250817	-0.00832538604142
1344.50941873	1371.06444136	3091.57386009	376.0	-7.63392992955	-0.561853666503	-0.0958794652735	1287.41556364	1207.75378211	2855.56527789	360.395932144	-1.02160626441	-0.0150236215354
1344.50941873	1371.06444136	3091.57386009	376.0	-7.74785425285	-0.536057944682	-0.0914774649628	1322.33425788	1162.44090476	2852.0432233	367.268060663	-1.06673897105	-0.0156873378096
1344.50941873	1371.06444136	3091.57386009	376.0	0.257754877866	-0.421223117701	-0.071881078106	1178.17386597	1623.05967707	3099.54254252	298.308999489	1.87209879515	0.0275308646346
1344.50941873	1371.06444136	3091.57386009	376.0	8.50279254621	-0.202253295595	-0.0345142142653	1261.09143791	1639.99334299	3354.44397183	453.359190928	3.8378198038	0.0564385265265
1344.50941873	1371.06444136	3091.57386009	376.0	-15.861123401	-1.22743976745	-0.209460711169	1012.24974786	1134.11231614	2601.21551511	454.853451113	-2.86536158159	-0.0421376703176
1344.50941873	1371.06444136	3091.57386009	376.0	16.1796036127	0.447592161358	0.0763809149075	1501.87167863	1645.17374146	3591.77825605	444.732835968	7.43359119991	0.109317517646
1344.50941873	1371.06444136	3091.57386009	376.0	2.48910957607	0.0282284932693	0.00481714902207	1451.8495934	1403.14086006	3168.5265211	313.536067636	1.63924878245	0.0241065997419
1344.50941873	1371.06444136	3091.57386009	376.0	15.3680239397	0.710317887732	0.12121465661	1611.56957433	1610.05235047	3566.68767103	345.065746218	8.11559625716	0.119347003782
1344.50941873	1371.06444136	3091.57386009	376.0	-2.2819604949	-0.555851594473	-0.0948552208998	1276.4313194	1275.20155688	3021.02536594	469.39248965	-0.261455518981	-0.00384493410267
1344.50941873	1371.06444136	3091.57386009	376.0	11.5906710053	0.237994359268	0.0406133718887	1463.66929907	1538.37089804	3449.9080151	447.867817993	4.75513701887	0.0699284855716
1344.50941873	1371.06444136	3091.57386009	376.0	4.71187251387	-0.197758437566	-0.0337471736461	1455.90009083	1320.01587981	3237.24487905	461.328908413	0.858269041188	0.0126216035469
1344.50941873	1371.06444136	3091.57386009	376.0	-2.21514312434	-0.193854157502	-0.0330809142494	1564.89562989	1121.66356673	3023.0910743	336.531877677	-0.40920992587	-0.00601779302751
1344.50941873	1371.06444136	3091.57386009	376.0	-5.41935030974	-0.365819983698	-0.0624266183784	1422.96828502	1163.53242381	2924.03064253	337.529933697	-0.779019373168	-0.0114561672525
1344.50941873	1371.06444136	3091.57386009	376.0	-14.5582919531	-1.09580279133	-0.186997063366	1109.02281268	1068.15647739	2641.4935116	464.314221523	-2.7065709838	-0.0398025144676
1344.50941873	1371.06444136	3091.57386009	376.0	-11.4144727111	-0.864477833319	-0.14752181456	1205.65861672	1074.90323815	2738.68700549	458.125150611	-1.93410416331	-0.0284427082839
1344.50941873	1371.06444136	3091.57386009	376.0	9.94132980955	0.602851052883	0.102875606294	1649.16456641	1407.06000484	3398.91741383	342.692842582	4.64962967647	0.068376907007
1344.50941873	1371.06444136	3091.57386009	376.0	13.2848757934	0.368012501054	0.0628007680979	1501.33304476	1560.76189027	3502.28560747	440.190672438	5.72945108349	0.0842566335808
1344.50941873	1371.06444136	3091.57386009	376.0	-1.33166105951	-0.720907446048	-0.123021748472	1142.71244547	1443.34607416	3050.40457487	464.346055246	-0.0384872572069	-0.000565989076571
1344.50941873	1371.06444136	3091.57386009	376.0	9.29089581796	0.212259028285	0.0362216771817	1391.02075698	1682.13768107	3378.80876657	305.650328517	6.14049229852	0.0903013573311
1344.50941873	1371.06444136	3091.57386009	376.0	-1.95068634422	-0.319992580986	-0.0546062424891	1470.80964413	1152.43595032	3031.26695098	408.021356533	-0.275987633238	-0.00405864166526
1344.50941873	1371.06444136	3091.57386009	376.0	-1.22514229046	-0.292875542217	-0.0499787614705	1472.29025932	1186.11654932	3053.69768129	395.290872648	-0.178272512709	-0.00262165459867
1344.50941873	1371.06444136	3091.57386009	376.0	-15.6697065581	-1.15430802429	-0.196980891517	1100.14185965	1047.84732087	2607.13330819	459.14412768	-3.01606057454	-0.0443538319785
1344.50941873	1371.06444136	3091.57386009	376.0	11.3381169952	0.0912631004221	0.0155739079219	1367.56576088	1639.55454398	3442.10012135	434.979816488	5.31660712772	0.0781853989371
1344.50941873	1371.06444136	3091.57386009	376.0	21.3042846988	0.73000386402	0.124574038229	1608.86033271	1671.83964202	3750.21155692	469.511582192	9.62416324344	0.141531812404
1344.50941873	1371.06444136	3091.57386009	376.0	1.79194245605	-0.214514001645	-0.0366064849224	1536.74964553	1181.41315506	3146.97308465	428.810284063	0.190054227823	0.00279491511504
1344.50941873	1371.06444136	3091.57386009	376.0	-9.75027472461	-0.840040399392	-0.143351603992	1087.51591147	1374.65146304	2790.13691542	327.969540908	-1.23185031796	-0.0181154458523
1344.50941873	1371.06444136	3091.57386009	376.0	-2.31106583629	-0.743779141973	-0.126924768255	1128.86581765	1449.10578644	3020.12555281	442.153948724	-0.149248546907	-0.00219483157216
1344.50941873	1371.06444136	3091.57386009	376.0	-9.97591342866	-1.01853081408	-0.173810719126	1035.48905429	1281.90395426	2783.16112823	465.768119673	-1.41173392103	-0.0207607929563
1344.50941873	1371.06444136	3091.57386009	376.0	0.0467648023551	-0.259539280947	-0.0442899796838	1584.1305242	1047.03648515	3093.0196285	461.85261915	-0.0835665447263	-0.00122891977539
1344.50941873	1371.06444136	3091.57386009	376.0	5.17115429095	-0.0672451110303	-0.0114752749198	1317.88768618	1599.65142849	3251.44391442	333.904799744	3.52392574022	0.0518224373561
1344.50941873	1371.06444136	3091.57386009	376.0	-7.91981603306	-0.902774629058	-0.154057103935	1087.46901629	1289.75577989	2846.72689785	469.502101673	-1.06511965091	-0.0156635242781
1344.50941873	1371.06444136	3091.57386009	376.0	0.0433031939267	-0.821630439845	-0.14020997267	1016.99097793	1697.23955974	3092.91261032	378.682072643	1.39323356695	0.0204887289258
1344.50941873	1371.06444136	3091.57386009	376.0	8.66406266357	0.03742960395	0.00638730442832	1365.1830727	1590.60798082	3359.42975662	403.638703102	4.23839221561	0.0623292972884
1344.50941873	1371.06444136	3091.57386009	376.0	-0.535763469853	-0.745354438711	-0.127193590224	1112.40611288	1531.38821999	3075.01033671	431.216003843	0.143248364461	0.00210659359502
1344.50941873	1371.06444136	3091.57386009	376.0	-5.79717124623	-0.682757429827	-0.116511506796	1214.61175817	1244.02278321	2912.35002922	453.715487843	-0.756958886009	-0.0111317483237
1344.50941873	1371.06444136	3091.57386009	376.0	12.9446559469	0.652218142289	0.111300024281	1639.91118514	1473.16083333	3491.76745963	378.695441159	5.90848161483	0.0868894355123
1344.50941873	1371.06444136	3091.57386009	376.0	-3.54257985092	-0.422889985743	-0.0721655265774	1344.23262684	1283.33592693	2982.05238745	354.483833687	-0.456446076327	-0.00671244229892
1344.50941873	1371.06444136	3091.57386009	376.0	4.56621404793	-0.108964744226	-0.0185946662502	1674.66083321	1101.17646408	3232.74174	456.904442704	0.478481326086	0.0070364900895
1344.50941873	1371.06444136	3091.57386009	376.0	2.42325886569	-0.26401891927	-0.0450544230836	1357.58268015	1413.46383423	3166.49069775	395.44418337	0.90792641182	0.0133518589973
1344.50941873	1371.06444136	3091.57386009	376.0	11.8284360338	0.327708913119	0.0559230227165	1455.0102679	1633.61289629	3457.25869657	368.635532383	6.31401515645	0.0928531640655
1344.50941873	1371.06444136	3091.57386009	376.0	-7.42504094937	-0.852774653834	-0.145524684955	1071.79416049	1435.96584654	2862.023235	354.263227974	-0.842952425782	-0.0123963592027
1344.50941873	1371.06444136	3091.57386009	376.0	2.12083359498	-0.00937369528377	-0.00159960670372	1478.55134218	1350.08346461	3157.14099713	328.506190351	1.13479254704	0.0166881256918
1344.50941873	1371.06444136	3091.57386009	376.0	18.7838040462	0.673017000408	0.114849317476	1599.37027211	1619.98836529	3672.28903592	452.930398518	8.40254575669	0.123566849363
1344.50941873	1371.06444136	3091.57386009	376.0	10.0859979585	0.609359691587	0.103986295493	1599.22095793	1512.39820228	3403.38993651	291.770776307	5.79185018647	0.0851742674481
1344.50941873	1371.06444136	3091.57386009	376.0	-16.7573250195	-1.10265502943	-0.188166387275	1090.76415423	1081.57760705	2573.50878014	401.16701886	-2.94571152374	-0.0433192871139
1344.50941873	1371.06444136	3091.57386009	376.0	7.13507545183	0.144615859414	0.0246784743027	1417.29588051	1549.00781907	3312.15998766	345.856288079	4.01091846926	0.0589840951361
1344.50941873	1371.06444136	3091.57386009	376.0	-2.1760138813	-0.382465389992	-0.065267131398	1294.37059373	1426.53163052	3024.30078375	303.398559498	0.00678798399123	9.98232939887e-05
1344.50941873	1371.06444136	3091.57386009	376.0	-5.25174825772	-0.568078123056	-0.0969416592246	1295.16523599	1199.21412909	2929.21218376	434.832818678	-0.694505093433	-0.0102133101975
1344.50941873	1371.06444136	3091.57386009	376.0	13.1206510585	0.105281401092	0.0179661094014	1348.77219631	1713.08752845	3497.20847849	435.348753735	6.51649929376	0.0958308719671
1344.50941873	1371.06444136	3091.57386009	376.0	-8.98545021097	-0.6839019745	-0.116706821587	1304.14382008	1061.13792705	2813.78203016	448.500283027	-1.44248165858	-0.0212129655674
1344.50941873	1371.06444136	3091.57386009	376.0	-11.7964555763	-0.632909367589	-0.108005011534	1283.7519795	1114.84567367	2726.87772308	328.280069911	-1.75162460038	-0.0257591852996
1344.50941873	1371.06444136	3091.57386009	376.0	-4.9952390538	-0.252362640692	-0.0430652970464	1489.87288599	1160.84317592	2937.14235526	286.426293356	-0.867142632455	-0.0127520975361
1344.50941873	1371.06444136	3091.57386009	376.0	6.0790098107	-0.114687136236	-0.019571183658	1317.2052592	1573.18145072	3279.51093836	389.124228443	3.17752751192	0.0467283457635
1344.50941873	1371.06444136	3091.57386009	376.0	-2.01663005197	-0.391513816294	-0.0668112314494	1452.23264665	1108.91356261	3029.22825255	468.082043302	-0.329139887842	-0.00484029246826
1344.50941873	1371.06444136	3091.57386009	376.0	-12.4249230064	-0.594700894879	-0.101484794348	1291.65171171	1126.06403447	2707.44818829	289.73244212	-1.89104634977	-0.0278095051436
1344.50941873	1371.06444136	3091.57386009	376.0	-9.56123848379	-0.508459273822	-0.0867677941677	1342.41414376	1135.99044129	2795.98111043	317.57652538	-1.39714975527	-0.0205463199305
1344.50941873	1371.06444136	3091.57386009	376.0	-4.25935314609	-0.391259367727	-0.0667678101923	1352.08538302	1301.5049525	2959.89281162	306.302476101	-0.649344831246	-0.00954918869479
1344.50941873	1371.06444136	3091.57386009	376.0	-18.3360273899	-0.980815572301	-0.167374671041	1082.53597076	1158.837512	2524.70203033	283.32854756	-2.92588103321	-0.0430276622531
1344.50941873	1371.06444136	3091.57386009	376.0	5.00855660722	-0.244696113828	-0.0417570160117	1231.76328554	1660.76338124	3246.41708693	353.890420152	3.55423357371	0.0522681407899
1344.50941873	1371.06444136	3091.57386009	376.0	-6.44786808811	-0.393989638639	-0.0672337267303	1453.17436294	1076.29303026	2892.23325575	362.765862548	-0.939205456014	-0.0138118449414
1344.50941873	1371.06444136	3091.57386009	376.0	0.297603250334	-0.227946932742	-0.0388987939833	1590.63852368	1069.72411061	3100.77448439	440.411850097	-0.0333471549105	-0.000490399336919
1344.50941873	1371.06444136	3091.57386009	376.0	12.3777739655	0.468640731629	0.0799728210972	1499.91366852	1655.07290738	3474.24188447	319.255308572	7.26439866342	0.106829392109
1344.50941873	1371.06444136	3091.57386009	376.0	13.4073412096	0.369780876742	0.0631025386931	1523.5191313	1514.52643289	3506.07171627	468.026152076	5.2097834772	0.0766144629
1344.50941873	1371.06444136	3091.57386009	376.0	-10.7857884018	-0.796510323759	-0.13592326344	1262.33589961	1039.04665937	2758.12324526	456.740686279	-1.84435922203	-0.0271229297357
1344.50941873	1371.06444136	3091.57386009	376.0	2.32122166267	-0.74600417757	-0.127304467162	1072.89621954	1630.16121984	3163.33614225	460.278702881	1.17845781505	0.017330261986
1344.50941873	1371.06444136	3091.57386009	376.0	7.05872735126	0.0646860441594	0.0110385740886	1383.30406665	1564.06928979	3309.79962974	362.426273293	3.86473176644	0.0568342906829
1344.50941873	1371.06444136	3091.57386009	376.0	10.6206086545	0.353514861822	0.060326768229	1442.77589886	1688.71462804	3419.91782104	288.427294143	6.97972711512	0.102643045811
1344.50941873	1371.06444136	3091.57386009	376.0	-19.9412199425	-1.09154805145	-0.186270998541	1075.85224961	1090.48121002	2475.07631697	308.742857333	-3.42013276358	-0.0502960700527
1344.50941873	1371.06444136	3091.57386009	376.0	2.9100036131	-0.0355285683673	-0.00606289562581	1634.63168755	1167.16979471	3181.53877112	379.737288865	0.45137605573	0.0066378831725
1344.50941873	1371.06444136	3091.57386009	376.0	-2.81271612376	-0.559348264293	-0.0954519222343	1249.44289068	1346.82349062	3004.61666365	408.350282354	-0.277321542696	-0.00407825798082
1344.50941873	1371.06444136	3091.57386009	376.0	0.22644420893	-0.509786590371	-0.0869942986981	1281.63521876	1349.32636525	3098.57455007	467.612966056	0.0921645936489	0.00135536167131
1344.50941873	1371.06444136	3091.57386009	376.0	8.1427473681	0.110194634303	0.0188045451028	1516.86127516	1371.8274492	3343.31290922	454.624184855	2.41054169482	0.0354491425709
1344.50941873	1371.06444136	3091.57386009	376.0	-0.397688287403	-0.204135307731	-0.0348353767458	1451.04763522	1300.37772178	3079.27903296	327.853675961	0.0598017559284	0.000879437587182
1344.50941873	1371.06444136	3091.57386009	376.0	17.5115938866	0.505967630567	0.0863425990729	1519.00574178	1665.39382399	3632.95771918	448.558153407	8.10519904046	0.119194103536
1344.50941873	1371.06444136	3091.57386009	376.0	-0.645177419337	-0.197763824068	-0.0337480928444	1438.29343073	1317.19802916	3071.62772365	316.136263758	0.0922451992597	0.00135654704794
1344.50941873	1371.06444136	3091.57386009	376.0	-12.4197804917	-0.867351198761	-0.148012149959	1084.05766323	1320.29513414	2707.60717293	303.254375558	-1.69927515415	-0.0249893405022
1344.50941873	1371.06444136	3091.57386009	376.0	-4.80321414589	-0.505614191155	-0.08628228518	1375.15473954	1113.98795847	2943.07894712	453.936249106	-0.71043810847	-0.0104476192422
1344.50941873	1371.06444136	3091.57386009	376.0	-7.04992403389	-0.459132097937	-0.0783501873613	1405.23281715	1092.31723555	2873.62025151	376.070198802	-1.01182968343	-0.0148798482858
1344.50941873	1371.06444136	3091.57386009	376.0	0.947345625589	-0.53297468659	-0.0909513117048	1241.13898203	1442.40589612	3120.86174982	437.316871663	0.268068810846	0.00394218839479
1344.50941873	1371.06444136	3091.57386009	376.0	16.3848755903	0.75351285982	0.128585812256	1604.52711171	1695.95549201	3598.12439085	297.641787135	9.58954942238	0.141022785623
1344.50941873	1371.06444136	3091.57386009	376.0	-10.6984885476	-0.731678910121	-0.124859882273	1182.51089652	1233.81094397	2760.82218473	344.500344243	-1.46243997879	-0.0215064702763
1344.50941873	1371.06444136	3091.57386009	376.0	-0.284166177266	-0.260641251822	-0.0444780293212	1399.04954797	1345.13163051	3082.78865284	338.607474356	0.162938355418	0.00239615228556
1344.50941873	1371.06444136	3091.57386009	376.0	3.43952575514	-0.0498612385693	-0.00850874378315	1373.1006118	1495.13176777	3197.90933925	329.676959683	2.29566777551	0.0337598202281
1344.50941873	1371.06444136	3091.57386009	376.0	5.11034857067	0.0568826255123	0.00970693268128	1484.60374686	1382.75881768	3249.56406067	382.20149613	1.9667122892	0.028922239547
1344.50941873	1371.06444136	3091.57386009	376.0	15.2827082789	0.739807061605	0.12624693884	1638.38011852	1564.72164321	3564.05007436	360.94831263	7.65582456654	0.11258565539
1344.50941873	1371.06444136	3091.57386009	376.0	-14.0679310736	-0.768944122106	-0.131219133465	1263.33536087	1037.01360624	2656.65338037	356.304413256	-2.26596954056	-0.0333230814788
1344.50941873	1371.06444136	3091.57386009	376.0	-4.24999651407	-0.45177070021	-0.077093976145	1301.18453206	1353.55291097	2960.18207881	305.44463578	-0.627476875734	-0.00922760111374
1344.50941873	1371.06444136	3091.57386009	376.0	-19.1625724703	-0.974766301322	-0.166342372239	1144.03215392	1056.90442247	2499.14877868	298.212202283	-3.26859230772	-0.0480675339371
1344.50941873	1371.06444136	3091.57386009	376.0	20.7196174757	0.855293760942	0.145954566714	1665.51940397	1647.21560142	3732.13613789	419.401132499	9.87079920636	0.145158811858
1344.50941873	1371.06444136	3091.57386009	376.0	9.12119792233	0.420254942028	0.0717158604144	1553.40410841	1470.48471602	3373.56243079	349.673606364	4.48458983374	0.0659498504961
1344.50941873	1371.06444136	3091.57386009	376.0	-7.3994058909	-0.853968292704	-0.145728377595	1110.79393315	1290.28920961	2862.81576177	461.732619013	-0.96949766109	-0.0142573185454
1344.50941873	1371.06444136	3091.57386009	376.0	-11.0402114729	-0.892471029709	-0.152298810531	1108.61145081	1231.80674451	2750.2575681	409.839372784	-1.55057483434	-0.0228025710933
1344.50941873	1371.06444136	3091.57386009	376.0	-6.2233464072	-0.772774623526	-0.13187280265	1110.08914789	1441.97470394	2899.17450935	347.110657514	-0.702599800195	-0.0103323500029
1344.50941873	1371.06444136	3091.57386009	376.0	-6.01111175081	-0.887725260024	-0.151488952223	1053.9738852	1455.52809172	2905.73590051	396.233923584	-0.610972186855	-0.00898488510081
1344.50941873	1371.06444136	3091.57386009	376.0	-14.5512312736	-0.894268159995	-0.152605488054	1089.59050166	1252.43764891	2641.71179772	299.683647143	-2.10294116651	-0.0309256053899
1344.50941873	1371.06444136	3091.57386009	376.0	-15.7668515995	-1.11862654298	-0.190891901533	1109.93723153	1051.54612687	2604.12999749	442.646639084	-2.94378079454	-0.0432908940373
1344.50941873	1371.06444136	3091.57386009	376.0	-3.84360493273	-0.787442562082	-0.134375863836	1101.45399977	1469.06324557	2972.74597471	402.228729371	-0.33421958168	-0.00491499384823
1344.50941873	1371.06444136	3091.57386009	376.0	-10.2964627471	-0.642888161939	-0.109707877464	1223.10835923	1240.74740325	2773.25110929	309.395346813	-1.44225749482	-0.0212096690414
1344.50941873	1371.06444136	3091.57386009	376.0	-10.330005181	-0.661335308089	-0.112855854623	1227.14227318	1210.67674977	2772.21412017	334.395097233	-1.43366789	-0.0210833513236
1344.50941873	1371.06444136	3091.57386009	376.0	-2.36925641991	-0.487283477695	-0.0831541770811	1301.03861675	1312.4376084	3018.32654794	404.850322789	-0.244832631383	-0.00360047987327
1344.50941873	1371.06444136	3091.57386009	376.0	-6.17287592514	-0.481267170824	-0.0821275035536	1291.65656195	1314.47566525	2900.73484158	294.602614381	-0.90435007472	-0.0132992658047
1344.50941873	1371.06444136	3091.57386009	376.0	12.1172915233	0.260919614587	0.0445255314995	1420.3998427	1664.16303078	3466.18887738	381.626003905	6.45158795914	0.0948762935167
1344.50941873	1371.06444136	3091.57386009	376.0	7.52953795028	0.514116803565	0.0877332429292	1608.94162153	1413.81566599	3324.35508715	301.597799629	4.0390847468	0.0593983051001
1344.50941873	1371.06444136	3091.57386009	376.0	1.13713257193	-0.0506406846142	-0.00864175505361	1433.55233335	1388.87198014	3126.72915344	304.304839954	1.10520195654	0.0162529699492
1344.50941873	1371.06444136	3091.57386009	376.0	3.63106264701	0.127642989263	0.021782080079	1674.77575942	1171.73422848	3203.83084373	357.320855831	0.86718954134	0.0127527873726
1344.50941873	1371.06444136	3091.57386009	376.0	-4.53108932503	-0.362600096265	-0.0618771495333	1415.81895731	1189.03764087	2951.49188694	346.635288758	-0.637801337113	-0.00937943142813
1344.50941873	1371.06444136	3091.57386009	376.0	-8.09866998126	-0.513080086652	-0.0875563287802	1376.54839327	1085.63631782	2841.19749594	379.012784845	-1.17617950057	-0.0172967573613
1344.50941873	1371.06444136	3091.57386009	376.0	-16.6138150099	-1.0700634889	-0.182604690939	1095.81320967	1092.37245441	2577.94549808	389.759834005	-2.84418110462	-0.041826192715
1344.50941873	1371.06444136	3091.57386009	376.0	-10.7374216997	-0.863822040066	-0.147409904448	1114.12545048	1251.75877157	2759.61853758	393.734315532	-1.45955980046	-0.0214641147127
1344.50941873	1371.06444136	3091.57386009	376.0	-14.0277670398	-1.08823985817	-0.185706460438	1037.5039623	1191.08829671	2657.89508114	429.302822125	-2.22342631689	-0.0326974458366
1344.50941873	1371.06444136	3091.57386009	376.0	-11.732086369	-0.679980894687	-0.116037695339	1229.74476021	1175.04844203	2728.86774467	324.074542427	-1.69062987721	-0.0248622040767
1344.50941873	1371.06444136	3091.57386009	376.0	0.00773055210809	-0.337524560871	-0.0575980479302	1418.29769715	1251.14764181	3091.81285582	422.367516863	0.0136566258399	0.00020083273294
1344.50941873	1371.06444136	3091.57386009	376.0	-3.48727608108	-0.685441800953	-0.116969590606	1187.75259434	1327.2149365	2983.76214434	468.794613504	-0.385011223865	-0.00566192976272
1344.50941873	1371.06444136	3091.57386009	376.0	-4.8541945662	-0.760088493899	-0.129707934112	1091.78787706	1544.24843051	2941.50284977	305.466542199	-0.452606366201	-0.00665597597354
1344.50941873	1371.06444136	3091.57386009	376.0	-1.35349510721	-0.317536689366	-0.0541871483559	1515.50986432	1084.28111842	3049.72955916	449.938576426	-0.240109729197	-0.00353102542937
1344.50941873	1371.06444136	3091.57386009	376.0	-1.21471933326	-0.239927703163	-0.0409432940552	1594.0870212	1042.87575675	3054.01991471	417.057136762	-0.235152762187	-0.00345812885569
1344.50941873	1371.06444136	3091.57386009	376.0	2.07169409004	-0.0864905716833	-0.0147594832224	1350.56190348	1505.90264982	3155.62181304	299.157259744	2.06180656512	0.0303206847812
1344.50941873	1371.06444136	3091.57386009	376.0	-1.15006434239	-0.390263714907	-0.0665979035677	1406.68076916	1199.00373052	3056.01877151	450.334271828	-0.151270468804	-0.00222456571771
1344.50941873	1371.06444136	3091.57386009	376.0	12.0950451258	0.152560822704	0.026034270086	1382.37778389	1661.01456961	3465.50111357	422.108760071	5.93105306725	0.087221368636
1344.50941873	1371.06444136	3091.57386009	376.0	5.24893770939	0.215341450232	0.0367476877528	1546.60892951	1360.25810952	3253.84864625	346.981607221	2.29811842606	0.0337958592067
1344.50941873	1371.06444136	3091.57386009	376.0	9.91348760301	0.232441540296	0.0396657918594	1390.11643206	1711.32863484	3398.05665145	296.61158455	6.68621466337	0.0983266862261
1344.50941873	1371.06444136	3091.57386009	376.0	-4.28891495341	-0.520932077465	-0.088896258953	1261.71573689	1361.87249616	2958.97888651	335.390653461	-0.542735001055	-0.00798139707433
1344.50941873	1371.06444136	3091.57386009	376.0	-15.2093262909	-1.04583922287	-0.178470857145	1129.11549978	1064.21527691	2621.36630419	428.035527492	-2.7045365373	-0.0397725961367
1344.50941873	1371.06444136	3091.57386009	376.0	5.32375967107	0.263837519531	0.0450234674967	1480.85891193	1488.66504301	3256.16182246	286.637867519	3.54370628348	0.0521133276982
1344.50941873	1371.06444136	3091.57386009	376.0	16.600696717	0.579261397682	0.0988500678639	1546.6742962	1662.87575114	3604.79666039	395.246613052	8.34341097645	0.122697220242
1344.50941873	1371.06444136	3091.57386009	376.0	8.59707065818	0.403608609364	0.0688751893113	1545.00823111	1473.15529061	3357.3586493	339.195127573	4.37926096379	0.0644008965263
1344.50941873	1371.06444136	3091.57386009	376.0	-2.27047006514	-0.543013975253	-0.0926645008964	1167.05528675	1552.59424304	3021.38060106	301.731071263	0.479405961553	0.0070500876699
1344.50941873	1371.06444136	3091.57386009	376.0	4.63306691345	-0.0944861535212	-0.0161239169831	1477.70749078	1332.26679364	3234.80854571	424.834261291	1.17081856126	0.0172179200185
1344.50941873	1371.06444136	3091.57386009	376.0	-3.7908400327	-0.430788458848	-0.0735133888819	1368.10255653	1214.08337113	2974.37724057	392.191312907	-0.48225389738	-0.00709196907912
1344.50941873	1371.06444136	3091.57386009	376.0	7.27704897949	0.0247738518378	0.00422761976754	1338.94159953	1634.27182669	3316.54920413	343.335777918	4.54182283586	0.066791512292
1344.50941873	1371.06444136	3091.57386009	376.0	9.48226828899	0.571007508632	0.0974415543741	1670.53311341	1351.9377048	3384.72518786	362.25436965	3.97029060564	0.0583866265535
1344.50941873	1371.06444136	3091.57386009	376.0	-10.1940290722	-0.447045418056	-0.0762876140028	1384.5255916	1108.49564338	2776.41792201	283.396687029	-1.58190999112	-0.0232633822224
1344.50941873	1371.06444136	3091.57386009	376.0	-13.1808721438	-1.10626361925	-0.188782187586	1014.08005879	1229.22354802	2684.07746236	440.773855552	-2.0233210857	-0.0297547218485
1344.50941873	1371.06444136	3091.57386009	376.0	1.36979359499	-0.205386615516	-0.0350489104976	1307.3764593	1513.01358008	3133.92204081	313.532001434	1.65967933686	0.0244070490715
1344.50941873	1371.06444136	3091.57386009	376.0	17.7092761343	0.712986956515	0.121670129098	1647.79383801	1524.94604305	3639.06921188	466.329330816	7.25891958404	0.106748817412
1344.50941873	1371.06444136	3091.57386009	376.0	1.40702665673	-0.0668880757447	-0.0114143473967	1388.50296105	1449.37082718	3135.07312842	297.199340189	1.53805292618	0.0226184253851
1344.50941873	1371.06444136	3091.57386009	376.0	-7.12921502601	-0.795613339645	-0.135770194479	1103.72006886	1414.63505583	2871.16891192	352.813787231	-0.821756626448	-0.0120846562713
1344.50941873	1371.06444136	3091.57386009	376.0	4.26032361072	0.145568965005	0.024841120308	1574.78687468	1293.26716606	3223.2849112	355.230870456	1.53550599784	0.0225809705565
1344.50941873	1371.06444136	3091.57386009	376.0	-10.3670546642	-0.886236888055	-0.151234963832	1128.28175029	1197.06802822	2771.06870804	445.718929522	-1.53763914133	-0.0226123403136
1344.50941873	1371.06444136	3091.57386009	376.0	-8.76932148081	-0.723100721591	-0.123396027575	1197.7686939	1220.56489677	2820.46380949	402.13021882	-1.18024140116	-0.0173564911936
1344.50941873	1371.06444136	3091.57386009	376.0	-1.0210020062	-0.506301286507	-0.0863995369466	1203.25506605	1516.25669139	3060.00882896	340.497071522	0.496055812908	0.00729493842512
1344.50941873	1371.06444136	3091.57386009	376.0	15.0906229779	0.462929480686	0.0789982048953	1494.53577419	1680.81726149	3558.11161541	382.758579728	7.89441447052	0.116094330449
1344.50941873	1371.06444136	3091.57386009	376.0	1.9130349453	0.0414367782066	0.00707112256085	1436.76858302	1427.12639548	3150.7167484	286.821769896	1.75006110247	0.0257361926833
1344.50941873	1371.06444136	3091.57386009	376.0	-3.65305779493	-0.342658236892	-0.0584741018587	1385.96592569	1290.00086182	2978.63688021	302.670092701	-0.598401858925	-0.00880002733713
1344.50941873	1371.06444136	3091.57386009	376.0	11.8495231251	0.405169820987	0.069141607677	1521.98080309	1537.74132241	3457.91061958	398.188494075	5.47704154042	0.0805447285355
1344.50941873	1371.06444136	3091.57386009	376.0	13.9424537191	0.559432278529	0.0954662591347	1638.55222492	1418.7073779	3522.61511473	465.355511908	5.03819284428	0.0740910712394
1344.50941873	1371.06444136	3091.57386009	376.0	20.5177365095	0.696516909406	0.118859540854	1592.88664424	1678.29307846	3725.89483871	454.715116008	9.48432917388	0.139475429028
1344.50941873	1371.06444136	3091.57386009	376.0	4.04599802543	-0.189675197147	-0.0323677810831	1401.43574288	1391.45713041	3216.65887743	423.766004138	1.17517780173	0.0172820264961
1344.50941873	1371.06444136	3091.57386009	376.0	8.91304276307	0.161217573022	0.0275115312325	1375.74906658	1671.59649065	3367.1271603	319.781603075	5.75147357574	0.0845804937609
1344.50941873	1371.06444136	3091.57386009	376.0	-1.8243809522	-0.775066000124	-0.132263822547	1029.53586906	1693.68465765	3035.17177547	311.951248756	1.24396281789	0.0182935708513
1344.50941873	1371.06444136	3091.57386009	376.0	-8.00207158283	-0.492394261772	-0.0840263245344	1401.41905011	1063.99391108	2844.18390677	378.770945575	-1.17734865829	-0.0173139508571
1344.50941873	1371.06444136	3091.57386009	376.0	1.82538251829	-0.374004880107	-0.0638233583801	1362.25822732	1347.92109386	3148.00690888	437.827587697	0.288531123906	0.00424310476332
1344.50941873	1371.06444136	3091.57386009	376.0	17.0282940348	0.462537439338	0.0789313036413	1493.91945299	1691.07186773	3618.0161473	433.02482657	8.21565601473	0.120818470805
1344.50941873	1371.06444136	3091.57386009	376.0	15.0105143226	0.825700825767	0.140904577776	1651.09594697	1621.80098412	3555.63499716	282.738066066	8.7368647486	0.128483305127
1344.50941873	1371.06444136	3091.57386009	376.0	-2.73185689503	-0.331048847826	-0.0564929774447	1354.98343752	1358.77086874	3007.11648643	293.362180173	-0.329332111603	-0.00484311928827
1344.50941873	1371.06444136	3091.57386009	376.0	-1.71029896866	-0.212782981734	-0.0363110890331	1546.77447442	1137.31576297	3038.69870425	354.608466855	-0.308043098831	-0.00453004557105
1344.50941873	1371.06444136	3091.57386009	376.0	-4.27638563095	-0.919724884593	-0.156949639009	1028.31556038	1532.0531602	2959.36623977	398.997519194	-0.350648423093	-0.00515659445725
1344.50941873	1371.06444136	3091.57386009	376.0	4.22328581889	0.223803272552	0.0381916847359	1574.6323149	1319.5789838	3222.13986051	327.928561811	1.88874775488	0.0277757022777
1344.50941873	1371.06444136	3091.57386009	376.0	-9.49394179271	-0.832889639148	-0.142131337739	1157.43390442	1190.86822389	2798.06163734	449.759509036	-1.39706414524	-0.0205450609594
1344.50941873	1371.06444136	3091.57386009	376.0	6.79852025409	-0.0198104646366	-0.0033806253646	1304.52918663	1680.60926569	3301.75513514	316.616682821	4.873798848	0.0716735124705
1344.50941873	1371.06444136	3091.57386009	376.0	-7.02739305516	-0.875733212961	-0.149442527809	1067.3237207	1411.51555714	2874.31681336	395.477535512	-0.773647531916	-0.011377169587
1344.50941873	1371.06444136	3091.57386009	376.0	-9.45675909513	-0.55510744023	-0.0947282321212	1318.93806953	1137.55470556	2799.2111679	342.718392811	-1.35242502196	-0.0198886032641
1344.50941873	1371.06444136	3091.57386009	376.0	17.9883553584	0.838491137076	0.143087224757	1654.48125536	1648.02753194	3647.69715221	345.188364922	9.52873769113	0.140128495458
1344.50941873	1371.06444136	3091.57386009	376.0	-2.13836339917	-0.287029304463	-0.0489811099767	1429.77820065	1276.05675707	3025.46477621	319.629818491	-0.378659561339	-0.00556852296087
1344.50941873	1371.06444136	3091.57386009	376.0	3.94806423219	-0.0593807486538	-0.0101332335587	1587.21326857	1214.978373	3213.63118188	411.439540305	0.686408962477	0.0100942494482
1344.50941873	1371.06444136	3091.57386009	376.0	0.865657500439	-0.26148451266	-0.044621930488	1439.33182917	1297.64807958	3118.3363011	381.356392344	0.16497916189	0.00242616414544
1344.50941873	1371.06444136	3091.57386009	376.0	-18.479341136	-0.9589666249	-0.163646181723	1142.28739776	1072.90178339	2520.27138002	305.082198871	-3.09400420085	-0.0455000617773
1344.50941873	1371.06444136	3091.57386009	376.0	-0.167287257137	-0.346468954592	-0.0591243949816	1412.18848149	1251.48179268	3086.40205098	422.731776808	-0.0063857005768	-9.39073614235e-05
1344.50941873	1371.06444136	3091.57386009	376.0	-4.89765272191	-0.837229993618	-0.142872012563	1068.03021471	1514.74299541	2940.15930879	357.386098667	-0.486706142003	-0.00715744326474
1344.50941873	1371.06444136	3091.57386009	376.0	-7.61955249269	-0.638717071676	-0.108996087317	1298.50361665	1111.36825417	2856.00976697	446.137896149	-1.14796957154	-0.0168819054639
1344.50941873	1371.06444136	3091.57386009	376.0	-15.9691474135	-0.854703253599	-0.145853797542	1184.94908999	1087.64284413	2597.87587298	325.283938863	-2.55136926378	-0.037520136232
1344.50941873	1371.06444136	3091.57386009	376.0	-2.50427752047	-0.606717037501	-0.103535330632	1199.72969748	1441.83547524	3014.15227089	372.587098167	-0.228119324844	-0.00335469595359
1344.50941873	1371.06444136	3091.57386009	376.0	-17.2705953051	-0.979355371226	-0.16712548997	1120.12483067	1103.6990816	2557.64065016	333.816737888	-2.81992934673	-0.0414695492166
1344.50941873	1371.06444136	3091.57386009	376.0	-0.784432117289	-0.415603451021	-0.0709220906179	1247.24129083	1492.21428671	3067.32256181	327.866984264	0.58301931397	0.00857381344073
1344.50941873	1371.06444136	3091.57386009	376.0	-0.205133006331	-0.4880771889	-0.0832896226791	1183.30309712	1567.19111507	3085.23202169	334.737809511	1.07439201057	0.0157998825083
1344.50941873	1371.06444136	3091.57386009	376.0	-4.8401676179	-0.536583306285	-0.0915671171134	1330.88778583	1163.21281867	2941.93650323	447.835898733	-0.67276719953	-0.0098936352872
1344.50941873	1371.06444136	3091.57386009	376.0	-13.3752184181	-0.736653429984	-0.125708776448	1179.27923242	1212.7140914	2678.06910375	286.075779931	-1.97495104468	-0.0290433977159
1344.50941873	1371.06444136	3091.57386009	376.0	8.85042634861	0.252354907754	0.0430639774324	1451.71447601	1561.86221661	3365.1913276	351.614634982	4.78461413211	0.070361972531
1344.50941873	1371.06444136	3091.57386009	376.0	1.61260455683	-0.506872942323	-0.0864970891337	1228.5986458	1484.57439321	3141.42872104	428.255682025	0.624438108129	0.00918291335484
1344.50941873	1371.06444136	3091.57386009	376.0	5.48626980222	-0.107571756387	-0.0183569550149	1465.93290764	1345.13198288	3261.18594319	450.121052675	1.30139510731	0.0191381633427
1344.50941873	1371.06444136	3091.57386009	376.0	9.55237191987	0.143395420401	0.0244702082595	1441.94958898	1511.3977686	3386.89249339	433.54513581	3.8861757027	0.0571496426868
1344.50941873	1371.06444136	3091.57386009	376.0	-4.40025096785	-0.785446209336	-0.134035189306	1054.04031778	1610.87847228	2955.53685139	290.618061331	0.0205440088168	0.000302117776718
1344.50941873	1371.06444136	3091.57386009	376.0	2.41208193216	-0.490922409322	-0.0837751551745	1235.01517336	1485.93436431	3166.14515459	445.195616919	0.763686867359	0.0112306892259
1344.50941873	1371.06444136	3091.57386009	376.0	-5.43154555502	-0.579162893578	-0.0988332582898	1310.07018853	1156.20064624	2923.65361752	457.382782744	-0.777516587294	-0.0114340674602
1344.50941873	1371.06444136	3091.57386009	376.0	16.5164410025	0.884436017611	0.150927648057	1671.76671121	1640.94398131	3602.19183275	289.481140222	9.46176593075	0.139143616629
1344.50941873	1371.06444136	3091.57386009	376.0	8.195039975	0.357993473141	0.0610910363723	1493.47917741	1544.51947854	3344.92957379	306.930917837	4.90675272644	0.07215812833
1344.50941873	1371.06444136	3091.57386009	376.0	7.227085908	0.104472134932	0.017828009374	1622.02009119	1237.86455859	3315.00455887	455.119909092	1.5440732338	0.0227069593207
1344.50941873	1371.06444136	3091.57386009	376.0	2.57857071088	-0.533505688822	-0.0910419264201	1160.07723591	1596.84603302	3171.29227816	414.369009228	1.56330051173	0.0229897134079
1344.50941873	1371.06444136	3091.57386009	376.0	0.262037956439	-0.300667222242	-0.0513083997	1328.88071962	1427.71200116	3099.67495706	343.082236279	0.598197602553	0.00879702356696
1344.50941873	1371.06444136	3091.57386009	376.0	4.61491769352	-0.313444923521	-0.0534888947989	1286.61241665	1505.77814282	3234.24744917	441.856889702	1.68134486774	0.0247256598197
1344.50941873	1371.06444136	3091.57386009	376.0	-15.7426765609	-0.952202750262	-0.162491936905	1064.10100995	1245.24011513	2604.87738666	295.536261581	-2.31878728603	-0.0340998130299
1344.50941873	1371.06444136	3091.57386009	376.0	-7.67038040255	-0.805487909374	-0.137455274637	1132.05007853	1294.14461703	2854.4383846	428.243689042	-0.967416346258	-0.0142267109744
1344.50941873	1371.06444136	3091.57386009	376.0	10.0013556744	0.653404395333	0.111502456541	1674.90135551	1390.06708033	3400.77315778	335.804721946	4.68196108147	0.0688523688452
1344.50941873	1371.06444136	3091.57386009	376.0	8.50655967939	-0.202536975681	-0.0345626238363	1232.66221981	1713.21545802	3354.56043554	408.682757711	4.76196930901	0.0700289604266
1344.50941873	1371.06444136	3091.57386009	376.0	8.59310523007	0.281037816622	0.0479586717784	1534.65845694	1423.66805461	3357.23605516	398.909543607	3.45943331434	0.0508740193286
1344.50941873	1371.06444136	3091.57386009	376.0	-2.67858497797	-0.561669670753	-0.0958480666814	1264.45145479	1297.62638792	3008.7634271	446.685584384	-0.286402897311	-0.00421180731339
1344.50941873	1371.06444136	3091.57386009	376.0	-0.0118872476215	-0.532583393365	-0.0908845381168	1247.22057047	1424.95515315	3091.20635705	419.030633434	0.100579661676	0.0014791126717
1344.50941873	1371.06444136	3091.57386009	376.0	-8.37659051499	-0.969028647161	-0.165363250369	1043.47031308	1331.97300775	2832.60537737	457.162056532	-1.07468778756	-0.01580423217
1344.50941873	1371.06444136	3091.57386009	376.0	-11.8350822585	-0.694298375897	-0.118480951518	1233.90502899	1153.20928485	2725.68355067	338.569236833	-1.71916576958	-0.0252818495527
1344.50941873	1371.06444136	3091.57386009	376.0	2.84863603791	-0.38305469074	-0.0653676946656	1191.52979149	1636.16478714	3179.64154721	351.946968575	2.50795608003	0.0368817070593
1344.50941873	1371.06444136	3091.57386009	376.0	-3.63216292449	-0.232426398306	-0.0396632079021	1527.3012666	1130.69886966	2979.28286057	321.282724312	-0.608788875266	-0.00895277757744
1344.50941873	1371.06444136	3091.57386009	376.0	4.96561556252	0.194070765706	0.0331178781069	1608.95260374	1270.71606438	3245.08953282	365.420864695	1.64149351273	0.0241396104814
1344.50941873	1371.06444136	3091.57386009	376.0	0.833621444005	-0.209260354497	-0.0357099581054	1522.64599356	1207.23520786	3117.34588275	387.464681334	0.0593641153015	0.00087300169561
1344.50941873	1371.06444136	3091.57386009	376.0	-6.80750652927	-0.945399236834	-0.161330927787	1045.01085734	1372.71343543	2881.11476771	463.390474949	-0.806641561706	-0.0118623759074
1344.50941873	1371.06444136	3091.57386009	376.0	2.60171680237	-0.172380713523	-0.0294165040141	1571.54501217	1175.85126614	3172.00785667	424.611578361	0.277345740077	0.00407861382467
1344.50941873	1371.06444136	3091.57386009	376.0	-11.0055278604	-1.03617996218	-0.176822519144	1012.76932439	1323.76928606	2751.3298376	414.79122715	-1.44920170626	-0.0213117897979
1344.50941873	1371.06444136	3091.57386009	376.0	-14.6292391597	-0.736217992738	-0.125634469751	1272.50728469	1039.18968988	2639.3001263	327.603151734	-2.3416007546	-0.0344353052148
1344.50941873	1371.06444136	3091.57386009	376.0	-17.0463370743	-1.07197241686	-0.182930446563	1026.62659801	1210.62152211	2564.573759	327.32563888	-2.60356729995	-0.038287754411
1344.50941873	1371.06444136	3091.57386009	376.0	-11.3161766605	-0.946028322745	-0.161438280332	1124.03883374	1150.02214847	2741.7259005	467.664918293	-1.84212508162	-0.0270900747297
1344.50941873	1371.06444136	3091.57386009	376.0	2.86110101465	-0.339885177404	-0.0580008835161	1180.49211454	1697.94296863	3180.02691117	301.591828005	3.36737672562	0.049520245965
1344.50941873	1371.06444136	3091.57386009	376.0	-0.388293582256	-0.493111811237	-0.0841487732487	1260.46688465	1430.29634048	3079.56947721	388.806252082	0.112149484472	0.00164925712459
1344.50941873	1371.06444136	3091.57386009	376.0	11.8805755194	0.420099754401	0.0716893778841	1487.3743623	1636.77787476	3458.87062728	334.718390222	6.75789896307	0.0993808671039
1344.50941873	1371.06444136	3091.57386009	376.0	10.2579089147	0.318477763088	0.0543477411413	1606.93547926	1338.98011754	3408.70469069	462.789093891	3.08263830439	0.0453329162411
1344.50941873	1371.06444136	3091.57386009	376.0	-18.5638169877	-1.03007414764	-0.17578057127	1103.94365046	1090.77368322	2517.65974667	322.942412987	-3.11628829045	-0.0458277689772
1344.50941873	1371.06444136	3091.57386009	376.0	-1.53370682821	-0.704481558988	-0.120218696073	1046.0727877	1711.39384087	3044.1581807	286.691552133	1.68497550911	0.0247790516046
1344.50941873	1371.06444136	3091.57386009	376.0	-13.6253913584	-0.854605545422	-0.145837123792	1183.00702522	1106.06758324	2670.33482252	381.260214063	-2.13576643444	-0.0314083299182
1344.50941873	1371.06444136	3091.57386009	376.0	11.6123205891	0.729452096748	0.124479879991	1676.49802556	1444.42985617	3450.57732798	329.64944624	5.7464217433	0.0845062021073
1344.50941873	1371.06444136	3091.57386009	376.0	1.54154526354	-0.151099973141	-0.0257849783517	1614.07278125	1122.72747923	3139.2318705	402.431610021	0.120734662195	0.00177550973816
1344.50941873	1371.06444136	3091.57386009	376.0	-7.03608013389	-0.406245486827	-0.0693251684005	1394.43288564	1160.67972887	2874.0482459	318.935631391	-1.02692993006	-0.0151019107361
1344.50941873	1371.06444136	3091.57386009	376.0	0.834749639655	-0.239360928166	-0.0408465747723	1573.82689377	1086.40774934	3117.38076175	457.146118641	0.0367692841705	0.000540724767213
1344.50941873	1371.06444136	3091.57386009	376.0	-9.45807963442	-0.693593758332	-0.118360709613	1198.77155404	1247.78925768	2799.17034245	352.609530735	-1.25940402957	-0.0185206474936
1344.50941873	1371.06444136	3091.57386009	376.0	-13.9357706307	-0.993867606226	-0.169601980585	1034.21197625	1294.03056168	2660.73921807	332.496680149	-1.92835081943	-0.0283581002858
1344.50941873	1371.06444136	3091.57386009	376.0	-4.09035208343	-0.317954603413	-0.0542584647462	1487.28298155	1109.71962694	2965.1176043	368.114995809	-0.595619399006	-0.00875910880891
1344.50941873	1371.06444136	3091.57386009	376.0	-0.18199247656	-0.131580931761	-0.0224540839183	1539.25167006	1222.86167309	3085.94742826	323.834085117	-0.0475272073392	-0.000698929519694
1344.50941873	1371.06444136	3091.57386009	376.0	-14.8691143362	-0.832502966794	-0.142065352695	1193.94832355	1095.57081679	2631.88420805	342.365067708	-2.33626670246	-0.0343568632715
1344.50941873	1371.06444136	3091.57386009	376.0	-4.32410566868	-0.395960484192	-0.067570048497	1338.64360316	1330.45037914	2957.89093956	288.796957262	-0.707513663372	-0.0104046126966
1344.50941873	1371.06444136	3091.57386009	376.0	-11.4132728129	-0.820666050384	-0.140045401089	1120.89759238	1281.35850851	2738.72410123	336.468000335	-1.53571853725	-0.0225840961361
1344.50941873	1371.06444136	3091.57386009	376.0	-1.00110465381	-0.240527931516	-0.0410457221017	1483.39097766	1230.52335595	3060.62397031	346.709636702	-0.204354402389	-0.00300521179983
1344.50941873	1371.06444136	3091.57386009	376.0	7.73940788684	0.0195849957454	0.00334214944461	1407.09998478	1494.87557462	3330.84337125	428.867811858	3.06880180545	0.0451294383154
1344.50941873	1371.06444136	3091.57386009	376.0	5.84813683843	0.0192732761551	0.00328895497528	1432.83532286	1445.22203781	3272.37332989	394.315969218	2.41617942348	0.0355320503453
1344.50941873	1371.06444136	3091.57386009	376.0	-13.8361006389	-0.936768214888	-0.159858057148	1103.24897843	1185.65536002	2663.82058949	374.916251029	-2.06362291991	-0.0303473958811
1344.50941873	1371.06444136	3091.57386009	376.0	10.4420705836	0.341835384978	0.0583336834434	1531.93192843	1469.28411093	3414.39818471	413.182145348	4.32621842808	0.0636208592365
1344.50941873	1371.06444136	3091.57386009	376.0	11.0415703925	0.481255038514	0.0821254331936	1668.62231196	1321.58370089	3432.93216409	442.72615125	3.5914624303	0.052815623975
1344.50941873	1371.06444136	3091.57386009	376.0	-1.54310720539	-0.728655342685	-0.124343915134	1133.02189653	1470.56668331	3043.8675611	440.278981256	-0.0474242869354	-0.000697415984343
1344.50941873	1371.06444136	3091.57386009	376.0	6.42682938524	0.229411724432	0.0391487584355	1524.13098184	1405.28613046	3290.2640374	360.846925105	2.85353978665	0.0419638203919
1344.50941873	1371.06444136	3091.57386009	376.0	10.7924868196	0.19146625799	0.0326734228652	1378.45200307	1707.11578157	3425.23156146	339.663776822	6.57631776986	0.0967105554392
1344.50941873	1371.06444136	3091.57386009	376.0	17.6113876613	0.860029036838	0.146762634273	1653.65042735	1679.52257626	3636.04291743	302.869913819	10.0156431038	0.147288869173
1344.50941873	1371.06444136	3091.57386009	376.0	-1.98525819305	-0.735107406003	-0.12544494983	1133.42632851	1449.89497127	3030.19813674	446.876836957	-0.110044754692	-0.00161830521605
1344.50941873	1371.06444136	3091.57386009	376.0	15.5216511678	0.670359121658	0.114395754549	1570.99509334	1693.44696513	3571.43717025	306.995111785	9.06763149658	0.133347522009
1344.50941873	1371.06444136	3091.57386009	376.0	14.2160036784	0.551602534916	0.0941301254122	1606.83751299	1475.18389536	3531.07211377	449.050705419	5.62846403716	0.0827715299583
1344.50941873	1371.06444136	3091.57386009	376.0	-0.036753646448	-0.44907044004	-0.0766331808942	1156.03859321	1650.67216431	3090.43759397	283.72683645	2.02595016538	0.029793384785
1344.50941873	1371.06444136	3091.57386009	376.0	-6.83458803359	-0.426012115843	-0.0726983132837	1428.87938076	1084.3152396	2880.277523	367.082902644	-0.987685579051	-0.0145247879272
1344.50941873	1371.06444136	3091.57386009	376.0	-10.5552203954	-0.722186321296	-0.123239986569	1179.92089468	1252.25811914	2765.25142547	333.072411653	-1.43474864227	-0.0210992447392
1344.50941873	1371.06444136	3091.57386009	376.0	11.0568987175	0.318223528164	0.054304356342	1467.28572694	1589.82957622	3433.40605058	376.290747417	5.64148850229	0.0829630662101
1344.50941873	1371.06444136	3091.57386009	376.0	15.7550925178	0.691546081782	0.118011276755	1654.07510193	1484.83094599	3578.65418201	439.74813409	6.50158032451	0.0956114753605
1344.50941873	1371.06444136	3091.57386009	376.0	-18.5735390767	-1.21610689238	-0.207526773444	1079.89046597	1035.71603066	2517.3591811	401.752684475	-3.54179990115	-0.0520852926639
1344.50941873	1371.06444136	3091.57386009	376.0	15.9102503882	0.390252414665	0.0665959751987	1473.6687456	1664.11929738	3583.45100217	445.662959187	7.39780533781	0.108791254968
1344.50941873	1371.06444136	3091.57386009	376.0	8.745343431	-0.0778873925797	-0.0132913639214	1327.00098459	1588.90983636	3361.94261158	446.031790632	3.76661374774	0.0553913786433
1344.50941873	1371.06444136	3091.57386009	376.0	0.685812096354	-0.230096047614	-0.0392655371354	1554.40761639	1125.47092793	3112.77624759	432.897703275	0.0388283322653	0.000571004886254
1344.50941873	1371.06444136	3091.57386009	376.0	5.9628587052	0.0937607981902	0.0160001362099	1381.55866164	1581.78508748	3275.92004114	312.576292025	4.01798342794	0.0590879915874
1344.50941873	1371.06444136	3091.57386009	376.0	14.6595967493	0.594216401395	0.101402116279	1557.06319903	1637.84515814	3544.78612119	349.877764025	7.87008396053	0.115736528831
1344.50941873	1371.06444136	3091.57386009	376.0	-3.07970120699	-0.424188079171	-0.0723870442271	1321.9899135	1348.05045364	2996.36262261	326.322255468	-0.435355274625	-0.00640228345037
1344.50941873	1371.06444136	3091.57386009	376.0	-1.3972503467	-0.217259438132	-0.0370749894424	1614.33865091	1033.80450361	3048.37683362	400.233679101	-0.266791342325	-0.00392340209301
1344.50941873	1371.06444136	3091.57386009	376.0	7.43594366573	-0.0947640308139	-0.0161713363164	1307.40704043	1613.85488268	3321.46155072	400.19962761	3.85353675602	0.0566696581767
1344.50941873	1371.06444136	3091.57386009	376.0	-6.32667204931	-0.545216667893	-0.0930403870125	1387.47699598	1053.24364045	2895.9801208	455.259484369	-0.999863933412	-0.0147038813737
1344.50941873	1371.06444136	3091.57386009	376.0	6.89616591097	0.131099305962	0.0223718952154	1434.62040917	1505.89043362	3304.77392275	364.263079955	3.48534160833	0.0512550236519
1344.50941873	1371.06444136	3091.57386009	376.0	-16.6291023884	-1.11315799613	-0.189958702412	1037.88835692	1159.6366607	2577.47287749	379.94785987	-2.69738793888	-0.0396674696894
1344.50941873	1371.06444136	3091.57386009	376.0	15.8034596913	0.655269619297	0.111820754146	1583.39354354	1634.57377586	3580.1494889	362.182169495	8.23518621157	0.121105679582
1344.50941873	1371.06444136	3091.57386009	376.0	10.0162725595	0.286103104569	0.0488230553871	1603.59745993	1329.92783053	3401.2343243	467.70903384	2.8851134984	0.0424281396823
1344.50941873	1371.06444136	3091.57386009	376.0	8.90132076168	-0.0776977223222	-0.0132589969833	1311.23958771	1624.26736944	3366.76476597	431.257808814	4.19175134212	0.0616434020899
1344.50941873	1371.06444136	3091.57386009	376.0	0.484287573772	-0.191496116031	-0.032678518094	1586.53008788	1114.16981651	3106.54596813	405.846063739	-0.000994670647472	-1.46275095216e-05
1344.50941873	1371.06444136	3091.57386009	376.0	-1.11558649764	-0.413872906303	-0.0706267758196	1372.62477118	1243.39557409	3057.08467955	441.064334279	-0.120848378941	-0.00177718204325
1344.50941873	1371.06444136	3091.57386009	376.0	-3.9565980902	-0.435568305516	-0.0743290623748	1301.5687559	1374.59443604	2969.25270779	293.089515841	-0.600009467769	-0.00882366864366
1344.50941873	1371.06444136	3091.57386009	376.0	-5.53282961503	-0.539651125296	-0.092090635716	1267.46929693	1302.89807059	2920.52234599	350.154978471	-0.694497910604	-0.0102132045677
1344.50941873	1371.06444136	3091.57386009	376.0	-2.88684633699	-0.432241859309	-0.0737614094383	1360.13188862	1236.43037697	3002.32487336	405.76260776	-0.349143203277	-0.00513445887172
1344.50941873	1371.06444136	3091.57386009	376.0	-4.25270149789	-0.89403357486	-0.152565456461	1054.41637411	1449.29805	2960.09845224	456.384028132	-0.391247533903	-0.00575364020446
1344.50941873	1371.06444136	3091.57386009	376.0	3.77257824292	0.0668371410465	0.0114056554687	1443.58704024	1440.13507224	3208.2059029	324.483790423	2.23970998981	0.0329369116149
1344.50941873	1371.06444136	3091.57386009	376.0	-8.72616791251	-0.673681609203	-0.114962731946	1317.79952311	1049.47399458	2821.79793392	454.524416238	-1.421346301	-0.0209021514853
1344.50941873	1371.06444136	3091.57386009	376.0	-16.1319514927	-0.984230260159	-0.16795738228	1172.99914924	1032.32591517	2592.84266462	387.517600207	-2.82076031603	-0.0414817693534
1344.50941873	1371.06444136	3091.57386009	376.0	9.23686377855	0.238921690578	0.0407716195526	1453.36412889	1550.57192233	3377.13832617	373.202274937	4.65117079263	0.0683995704799
1344.50941873	1371.06444136	3091.57386009	376.0	2.23505838779	-0.224672076461	-0.0383399447885	1485.84624594	1261.09765389	3160.67234097	413.728441135	0.30537430493	0.00449079860192
1344.50941873	1371.06444136	3091.57386009	376.0	19.2704121075	0.750933238456	0.128145603832	1642.47736867	1583.08071382	3687.33288354	461.774801042	8.3286466355	0.122480097581
1344.50941873	1371.06444136	3091.57386009	376.0	-13.9978483032	-0.801176264183	-0.136719499007	1170.50699319	1166.37841581	2658.82004098	321.934631973	-2.08083460323	-0.0306005088711
1344.50941873	1371.06444136	3091.57386009	376.0	14.0877583033	0.705001145515	0.120307362716	1634.54017804	1534.56654956	3527.10731327	358.000585671	6.98680862469	0.102747185657
1344.50941873	1371.06444136	3091.57386009	376.0	7.78330871169	-0.0524518279463	-0.00895082388163	1297.00882543	1676.17895687	3332.20059768	359.012815373	4.81524943261	0.070812491656
1344.50941873	1371.06444136	3091.57386009	376.0	-5.99168352087	-0.390348743845	-0.0666124136254	1361.05729232	1260.53123158	2906.33653858	284.748014682	-0.945902007026	-0.0139103236327
1344.50941873	1371.06444136	3091.57386009	376.0	-12.5363694755	-1.00437009135	-0.171394213542	1030.73238338	1300.94312883	2704.00273838	372.327226178	-1.69092833897	-0.0248665932201
1344.50941873	1371.06444136	3091.57386009	376.0	14.8905844844	0.460460949525	0.0785769538439	1539.2416854	1554.9629351	3551.92727763	457.722657128	6.21512093708	0.0913988373101
1344.50941873	1371.06444136	3091.57386009	376.0	-0.793689164879	-0.696030512658	-0.118776537996	1150.19002032	1471.46987211	3067.03637334	445.376480913	0.0401008284178	0.000589718064968
1344.50941873	1371.06444136	3091.57386009	376.0	3.03417494835	-0.084351067273	-0.0143943800807	1514.84998944	1284.39823162	3185.37761967	386.129398606	0.763119766155	0.0112223495023
1344.50941873	1371.06444136	3091.57386009	376.0	6.13845648403	0.292461703538	0.0499081405354	1643.28673489	1265.64712286	3281.34877617	372.414918417	2.03887123575	0.0299834005257
1344.50941873	1371.06444136	3091.57386009	376.0	5.33777648733	0.451329771436	0.0770187323269	1675.7769406	1271.74782827	3256.59516269	309.070393818	2.37347509753	0.0349040455519
1344.50941873	1371.06444136	3091.57386009	376.0	4.53971972993	0.0497455602475	0.0084890034552	1468.25533057	1400.0772222	3231.92264859	363.590095821	1.9919968485	0.0292940713015
1344.50941873	1371.06444136	3091.57386009	376.0	-10.3898865333	-0.753644892217	-0.128608343382	1170.25823358	1240.81507512	2770.36284394	359.28953524	-1.40290431968	-0.0206309458777
1344.50941873	1371.06444136	3091.57386009	376.0	-6.75187114962	-0.719898940612	-0.122849648569	1172.71326368	1302.14640211	2882.83477657	407.975110782	-0.817362363609	-0.012020034759
1344.50941873	1371.06444136	3091.57386009	376.0	-6.15211783579	-0.675294781307	-0.115238017288	1207.46748278	1270.50791506	2901.37659324	423.401195395	-0.762397558297	-0.0112117287985
1344.50941873	1371.06444136	3091.57386009	376.0	-12.4904063764	-0.91791694896	-0.15664111757	1058.65177731	1330.52179989	2705.42372154	316.25014434	-1.67813686848	-0.0246784833599
1344.50941873	1371.06444136	3091.57386009	376.0	6.48121996908	0.244040313514	0.0416451046952	1619.75801492	1280.68507981	3291.94556247	391.502467744	2.0394851955	0.0299924293456
1344.50941873	1371.06444136	3091.57386009	376.0	5.55212127261	0.0761062416705	0.0129874132544	1418.74326662	1495.95779115	3263.22179004	348.520732268	3.01899582721	0.044396997459
1344.50941873	1371.06444136	3091.57386009	376.0	-14.4852423219	-0.940280376724	-0.160457402171	1073.62041433	1244.28746472	2643.7518949	325.844015856	-2.07948366993	-0.0305806422049
1344.50941873	1371.06444136	3091.57386009	376.0	-10.9816311935	-0.87380324731	-0.149113182135	1128.99752809	1204.77049047	2752.0686207	418.300602151	-1.58429384253	-0.0232984388607
1344.50941873	1371.06444136	3091.57386009	376.0	-9.39169203308	-0.702733963002	-0.119920471502	1157.87097774	1353.93322805	2801.22276418	289.418558386	-1.29516953294	-0.0190466107786
1344.50941873	1371.06444136	3091.57386009	376.0	17.527787304	0.8298667258	0.141615482218	1659.23400967	1617.9306835	3633.45835064	356.293657464	9.02625683415	0.132739071091
1344.50941873	1371.06444136	3091.57386009	376.0	0.771761166827	-0.0750031406944	-0.012799170767	1680.27210265	1092.97627102	3115.43342659	342.185052917	-0.0645368067946	-0.000949070688156
1344.50941873	1371.06444136	3091.57386009	376.0	0.308315898341	-0.665824311836	-0.113621896218	1104.05932915	1612.92305704	3101.10567381	384.123287628	1.04198306332	0.0153232803429
1344.50941873	1371.06444136	3091.57386009	376.0	-2.59322341959	-0.197369579621	-0.033680815635	1583.70550545	1084.96665016	3011.40244272	342.730287114	-0.456412392592	-0.00671194694988
1344.50941873	1371.06444136	3091.57386009	376.0	-4.38957022497	-0.82381511356	-0.140582783884	1087.41603057	1448.49816627	2955.86705445	419.95285761	-0.404309233162	-0.00594572401709
1344.50941873	1371.06444136	3091.57386009	376.0	2.27332432641	-0.201619015138	-0.0344059752796	1368.38680192	1424.7910134	3161.85536073	368.677545404	1.12865289344	0.0165978366682
1344.50941873	1371.06444136	3091.57386009	376.0	-13.2201385734	-0.623592085349	-0.10641503163	1290.32597951	1098.23519227	2682.86351169	294.302339915	-2.03664352688	-0.0299506401012
1344.50941873	1371.06444136	3091.57386009	376.0	4.34765692905	0.158345529149	0.0270214213565	1512.22551367	1380.96045627	3225.98488524	332.798915302	2.14440910017	0.0315354279437
1344.50941873	1371.06444136	3091.57386009	376.0	14.7539623842	0.58733160451	0.100227236265	1567.13149667	1601.59826827	3547.70350449	378.973739549	7.37296996102	0.108426028839
1344.50941873	1371.06444136	3091.57386009	376.0	-4.05830836558	-0.927585872297	-0.158291104488	1017.98098966	1578.94507693	2966.1082595	369.182192911	-0.329046175574	-0.00483891434668
1344.50941873	1371.06444136	3091.57386009	376.0	-6.39020488046	-0.491353006911	-0.0838486359916	1396.56618	1082.96967771	2894.0159564	414.480098696	-0.933464545004	-0.0137274197795
1344.50941873	1371.06444136	3091.57386009	376.0	12.7021871797	0.503045964655	0.0858440212721	1543.61715674	1571.93887536	3484.2713586	368.715326502	6.39848115883	0.0940953111593
1344.50941873	1371.06444136	3091.57386009	376.0	-10.554444853	-0.774932015559	-0.132240958287	1128.58373906	1328.15464436	2765.27540194	308.537018516	-1.41509603146	-0.0208102357567
1344.50941873	1371.06444136	3091.57386009	376.0	-5.56311760737	-0.630165270502	-0.107536735581	1235.12354034	1261.94702039	2919.58597034	422.515409609	-0.685696748354	-0.0100837757111
1344.50941873	1371.06444136	3091.57386009	376.0	3.71614898873	-0.290974565289	-0.0496543626773	1258.62294402	1564.43287848	3206.46135083	383.405528332	2.18702507735	0.0321621334904
1344.50941873	1371.06444136	3091.57386009	376.0	6.38567007646	-0.118691131284	-0.0202544592634	1350.95254876	1509.74993716	3288.99156697	428.28908105	2.56682110664	0.0377473692152
1344.50941873	1371.06444136	3091.57386009	376.0	-9.20527867083	-0.841538628987	-0.143607274571	1139.91358283	1221.80504112	2806.98587096	445.267247007	-1.30456765691	-0.019184818484
1344.50941873	1371.06444136	3091.57386009	376.0	-7.91943052906	-0.602723560563	-0.102853849925	1247.15717617	1250.86104524	2846.73881599	348.720594577	-1.04166967353	-0.0153186716695
1344.50941873	1371.06444136	3091.57386009	376.0	1.55158401343	0.115273626497	0.0196712673203	1665.80056878	1165.78728669	3139.54222587	307.954370402	0.461936541288	0.00679318443071
1344.50941873	1371.06444136	3091.57386009	376.0	-16.3147827905	-1.21338056283	-0.207061529493	1040.83807629	1097.29919633	2587.19030001	449.053027392	-3.03283461258	-0.0446005090086
1344.50941873	1371.06444136	3091.57386009	376.0	-11.253992045	-0.672808797754	-0.114813788013	1241.35753936	1162.55459661	2743.64838381	339.736247837	-1.61505134116	-0.0237507550171
1344.50941873	1371.06444136	3091.57386009	376.0	2.86267822807	-0.159848448121	-0.0272778921708	1605.75925483	1135.86187288	3180.07567189	438.454544182	0.295994865227	0.0043528656651
1344.50941873	1371.06444136	3091.57386009	376.0	-16.8215250735	-1.12143034476	-0.191370366	1063.8209163	1110.74553341	2571.52398805	396.95753834	-2.8898169744	-0.0424973084471
1344.50941873	1371.06444136	3091.57386009	376.0	3.88461958784	-0.538434003407	-0.091882935735	1118.27374116	1693.38588274	3211.66974384	400.010119931	2.7361844232	0.0402380062236
1344.50941873	1371.06444136	3091.57386009	376.0	10.7383546779	0.414167056524	0.0706769721031	1531.58844409	1518.43983849	3423.55802632	373.529743738	5.1718786213	0.0760570385486
1344.50941873	1371.06444136	3091.57386009	376.0	-4.62209227367	-0.367205018103	-0.0626629723725	1442.69749104	1133.00455438	2948.67846357	372.976418152	-0.648509127598	-0.00953689893527
1344.50941873	1371.06444136	3091.57386009	376.0	-11.7734036865	-0.949603066312	-0.162048304831	1111.88315899	1167.93047594	2727.59038928	447.776754347	-1.84796696671	-0.0271759848046
1344.50941873	1371.06444136	3091.57386009	376.0	1.99759191098	-0.222626248908	-0.0379908274587	1279.16814871	1557.78972835	3153.33088945	316.373012384	2.11179788061	0.0310558511854
1344.50941873	1371.06444136	3091.57386009	376.0	7.28530158846	0.226384339114	0.0386321397806	1443.9969968	1550.59227037	3316.80433963	322.215072471	4.35181194272	0.0639972344518
1344.50941873	1371.06444136	3091.57386009	376.0	11.2395432548	0.400480765398	0.0683414275423	1611.02342855	1371.81011931	3439.05264135	456.219093499	3.72787024536	0.0548216212553
1344.50941873	1371.06444136	3091.57386009	376.0	12.9560051616	0.288022335522	0.0491505692017	1440.62715212	1639.0752421	3492.11832898	412.415934768	6.32611342576	0.0930310797906
1344.50941873	1371.06444136	3091.57386009	376.0	13.5562850037	0.325696240078	0.0555795631532	1488.13077041	1557.82213973	3510.67642367	464.723513536	5.53208003894	0.0813541182197
1344.50941873	1371.06444136	3091.57386009	376.0	-12.6321449579	-0.804816593559	-0.137340715624	1173.29402275	1167.74508679	2701.04176861	360.002659066	-1.84629878121	-0.0271514526649
1344.50941873	1371.06444136	3091.57386009	376.0	-8.48654790081	-0.81563898874	-0.139187540741	1094.63929867	1401.78629159	2829.20596357	332.780373309	-1.03674142071	-0.0152461973633
1344.50941873	1371.06444136	3091.57386009	376.0	19.7145339614	0.743340911405	0.126849984881	1616.98817623	1655.88144736	3701.06323868	428.193615099	9.33554587733	0.137287439372
1344.50941873	1371.06444136	3091.57386009	376.0	19.4131175645	0.668774384491	0.114125321586	1584.09299671	1666.39645048	3691.74472815	441.255280959	9.08316867334	0.133576009902
1344.50941873	1371.06444136	3091.57386009	376.0	-0.162229090244	-0.211934875684	-0.0361663610382	1578.86391586	1099.91269915	3086.55842795	407.78181294	-0.0821926305065	-0.00120871515451
1344.50941873	1371.06444136	3091.57386009	376.0	-10.5149188065	-0.760697839193	-0.129811917951	1147.10898197	1292.40018874	2766.49737886	326.988208151	-1.40384260179	-0.0206447441439
1344.50941873	1371.06444136	3091.57386009	376.0	0.42028449889	-0.5529135444	-0.0943538471673	1204.77055944	1493.31492116	3104.5672658	406.481785198	0.425972103492	0.00626429563959
1344.50941873	1371.06444136	3091.57386009	376.0	-16.9696955038	-1.12900608592	-0.192663154594	1030.55608576	1160.22090158	2566.94318976	376.166202419	-2.76329741535	-0.0406367266963
1344.50941873	1371.06444136	3091.57386009	376.0	7.29402647009	0.172646494507	0.0294618591309	1429.26418049	1544.36294004	3317.07407579	343.446955255	4.08640813088	0.0600942372189
1344.50941873	1371.06444136	3091.57386009	376.0	9.51426154183	0.330143111265	0.0563384148917	1557.8878936	1414.66944327	3385.7142829	413.156946038	3.661594604	0.0538469794706
1344.50941873	1371.06444136	3091.57386009	376.0	-12.6848631585	-1.0092669181	-0.172229849505	1025.84783159	1308.61227139	2699.4119465	364.951843525	-1.70399097567	-0.0250586908187
1344.50941873	1371.06444136	3091.57386009	376.0	7.69706401655	-0.0564749305866	-0.00963736016836	1372.95371906	1511.2259253	3329.53427923	445.354634866	2.94001375403	0.0432354963828
1344.50941873	1371.06444136	3091.57386009	376.0	11.9900435276	0.0369382736721	0.006303459671	1337.85396127	1669.07629136	3462.25491161	455.324658983	5.51834243915	0.0811520946934
1344.50941873	1371.06444136	3091.57386009	376.0	2.70859493045	-0.151777006782	-0.0259005131027	1562.06582663	1204.28659343	3175.31207294	408.959652883	0.334492709681	0.00491901043649
1344.50941873	1371.06444136	3091.57386009	376.0	-11.4980729091	-0.539206168085	-0.0920147044513	1335.44634231	1103.76477173	2736.10244362	296.891329591	-1.74917492074	-0.0257231605991
1344.50941873	1371.06444136	3091.57386009	376.0	14.5618280488	0.580206081607	0.0990112767247	1628.0276162	1453.68636586	3541.7635296	460.049547549	5.54792999734	0.0815872058433
1344.50941873	1371.06444136	3091.57386009	376.0	1.46433534944	-0.359030196912	-0.0612679516915	1186.80717076	1656.82583208	3136.84486898	293.211866138	2.61647143074	0.0384775210404
1344.50941873	1371.06444136	3091.57386009	376.0	-8.81941103742	-0.687269823274	-0.117281539808	1234.96141432	1177.75619314	2818.91525385	406.197646379	-1.22996791495	-0.0180877634551
1344.50941873	1371.06444136	3091.57386009	376.0	-1.34858074103	-0.273640492525	-0.0466963297824	1561.57382744	1057.20447213	3049.88149042	431.103190855	-0.246317545553	-0.00362231684636
1344.50941873	1371.06444136	3091.57386009	376.0	3.86423415749	0.0092236743868	0.00157400586805	1582.89910981	1240.09778824	3211.0395132	388.042615153	0.905634288949	0.0133181513081
1344.50941873	1371.06444136	3091.57386009	376.0	3.42966711563	-0.0199229380114	-0.00339981877327	1427.17718496	1424.16319366	3197.60455213	346.264173515	1.80507544672	0.0265452271576
1344.50941873	1371.06444136	3091.57386009	376.0	-6.45248960678	-0.723117138158	-0.123398829037	1199.96125325	1227.12338072	2892.09037809	465.005744113	-0.885583253068	-0.0130232831334
1344.50941873	1371.06444136	3091.57386009	376.0	6.98784738218	0.0559076876333	0.00954056102957	1391.81684317	1540.96508874	3307.60832315	374.826391232	3.57743718936	0.0526093704318
1344.50941873	1371.06444136	3091.57386009	376.0	-14.908546242	-0.930721106982	-0.158826127471	1106.00118413	1178.47388354	2630.66514156	346.190073885	-2.24296754709	-0.032984816869
1344.50941873	1371.06444136	3091.57386009	376.0	-13.5512958108	-1.02447753233	-0.174825517463	1101.68175768	1123.91600338	2672.62554111	447.027780047	-2.28818775849	-0.0336498199778
1344.50941873	1371.06444136	3091.57386009	376.0	0.101130534224	-0.548734463753	-0.0936406934732	1124.89219328	1649.73917734	3094.70038526	320.069014633	1.73653987472	0.0255373510988
1344.50941873	1371.06444136	3091.57386009	376.0	0.394527020005	-0.745991452564	-0.127302295659	1084.07000883	1598.5526281	3103.77095432	421.148317383	0.695545590763	0.0102286116289
1344.50941873	1371.06444136	3091.57386009	376.0	20.0555016279	0.843213818281	0.143893143051	1654.96595523	1664.55683166	3711.60450593	392.081719051	9.99604236924	0.147000623077
1344.50941873	1371.06444136	3091.57386009	376.0	-3.62131039685	-0.716653130608	-0.122295756076	1158.60761036	1372.83181106	2979.61837447	448.17895305	-0.359196125744	-0.00528229596683
1344.50941873	1371.06444136	3091.57386009	376.0	-16.3966261907	-1.05430476143	-0.179915488298	1047.15590743	1186.56476501	2584.66005085	350.939378407	-2.53584091419	-0.0372917781498
1344.50941873	1371.06444136	3091.57386009	376.0	-2.55332427685	-0.474969845649	-0.0810528746842	1353.35243292	1199.05583925	3012.63595419	460.227682018	-0.339156769453	-0.00498759955078
1344.50941873	1371.06444136	3091.57386009	376.0	-6.19709969474	-0.493424953474	-0.0842022104904	1308.62582973	1252.99937483	2899.98594585	338.360741288	-0.826866550202	-0.0121598022089
1344.50941873	1371.06444136	3091.57386009	376.0	-5.44290545124	-0.50529920256	-0.0862285328601	1306.46335088	1249.17461199	2923.30241793	367.664455065	-0.692500977563	-0.0101838379053
1344.50941873	1371.06444136	3091.57386009	376.0	-9.29220135744	-1.03493739474	-0.176610476919	1015.96150728	1322.89170527	2804.2985919	465.445379347	-1.24671820811	-0.0183340912957
1344.50941873	1371.06444136	3091.57386009	376.0	1.84880312136	-0.297105979123	-0.0507006790312	1449.90324416	1248.30265521	3148.73097412	450.525074747	0.231280124072	0.00340117829518
1344.50941873	1371.06444136	3091.57386009	376.0	-14.63647847	-1.09923632152	-0.187582990021	1072.33943156	1119.53101101	2639.07631768	447.20587511	-2.54978009824	-0.0374967661506
1344.50941873	1371.06444136	3091.57386009	376.0	-4.60809091035	-0.71744175117	-0.122430332964	1132.72649916	1475.53093886	2949.11132606	340.853888045	-0.508495228494	-0.00747787100727
1344.50941873	1371.06444136	3091.57386009	376.0	-6.9514309371	-0.605061587032	-0.103252830552	1260.65740523	1222.7687862	2876.66523834	393.239046909	-0.903627496016	-0.0132886396473
1344.50941873	1371.06444136	3091.57386009	376.0	-9.58826217336	-1.01475592199	-0.173166539588	1011.29130825	1370.21355541	2795.14565311	413.640789444	-1.17529939569	-0.0172838146424
1344.50941873	1371.06444136	3091.57386009	376.0	-1.79913196099	-0.696059840464	-0.118781542741	1161.0962232	1414.87603952	3035.95236668	459.980103963	-0.109992667947	-0.00161753923452
1344.50941873	1371.06444136	3091.57386009	376.0	2.95556216849	-0.194094175179	-0.0331218728975	1479.64239167	1285.92726073	3182.94724751	417.377595114	0.525511787766	0.00772811452598
1344.50941873	1371.06444136	3091.57386009	376.0	-3.03744190652	-0.469314525691	-0.0800878030189	1292.89066374	1362.36698176	2997.6691001	342.4114546	-0.383865912831	-0.00564508695339
1344.50941873	1371.06444136	3091.57386009	376.0	2.59502859281	-0.522033932613	-0.0890842888419	1128.2502399	1676.03412816	3171.80108573	367.516717681	2.44510710731	0.0359574574604
1344.50941873	1371.06444136	3091.57386009	376.0	8.60793037958	-0.0181176883702	-0.00309175569457	1298.64576003	1709.77825843	3357.6943856	349.27036714	5.48393953596	0.0806461696465
1344.50941873	1371.06444136	3091.57386009	376.0	16.2293344345	0.708466014709	0.120898637322	1585.85197959	1698.45999813	3593.31572114	309.003743421	9.39967230091	0.138230475013
1344.50941873	1371.06444136	3091.57386009	376.0	-5.92317537786	-0.311628413075	-0.0531789100811	1442.93128283	1176.84728962	2908.45451843	288.67594598	-0.962797634827	-0.0141587887475
1344.50941873	1371.06444136	3091.57386009	376.0	-2.031820458	-0.537837065233	-0.0917810691524	1251.6262309	1384.92547868	3028.75862993	392.20692035	-0.178154280872	-0.00261991589518
1344.50941873	1371.06444136	3091.57386009	376.0	-7.16207424681	-0.559041908562	-0.0953996430993	1239.14667288	1341.35123962	2870.15304484	289.655132338	-1.02571482971	-0.0150840416134
1344.50941873	1371.06444136	3091.57386009	376.0	17.8106891686	0.567590133739	0.096858384597	1529.78202354	1711.10308937	3642.20447073	401.319357825	9.08248875145	0.133566011051
1344.50941873	1371.06444136	3091.57386009	376.0	0.711883354569	-0.332548066802	-0.0567488168604	1414.77672482	1271.57282112	3113.5822598	427.232713863	0.106148892653	0.00156101312725
1344.50941873	1371.06444136	3091.57386009	376.0	11.4859652703	0.362590813625	0.061875565465	1585.1811076	1394.49907246	3446.67095997	466.990779911	3.80559060043	0.0559645676533
1344.50941873	1371.06444136	3091.57386009	376.0	-7.17745545879	-0.809418621015	-0.138126044542	1133.12601166	1287.95829155	2869.67752331	448.593220101	-0.919726114048	-0.0135253840301
1344.50941873	1371.06444136	3091.57386009	376.0	15.1514566373	0.298633616464	0.0509613679973	1424.6870954	1707.10465428	3559.99233292	428.200583237	7.49995861017	0.110293508973
1344.50941873	1371.06444136	3091.57386009	376.0	12.441767922	0.317597525466	0.054197529943	1467.5047819	1595.12451375	3476.22030491	413.591009261	5.84814463847	0.0860021270364
1344.50941873	1371.06444136	3091.57386009	376.0	18.4272232079	0.669543635464	0.114256593083	1576.38041313	1690.23427883	3661.26507593	394.650383979	9.34071052005	0.137363390001
1344.50941873	1371.06444136	3091.57386009	376.0	-7.64342757294	-0.967592850632	-0.165118233896	1031.08780492	1384.60651614	2855.27165123	439.577330174	-0.893354577208	-0.0131375673119
1344.50941873	1371.06444136	3091.57386009	376.0	3.1186975098	0.0157033517824	0.00267975286388	1660.3032619	1155.88667238	3187.99069708	371.800762795	0.539019545217	0.0079267580179
1344.50941873	1371.06444136	3091.57386009	376.0	-0.496104038814	-0.453472331068	-0.0773843568376	1325.90475077	1308.18859448	3076.23643731	442.14309206	-0.0121221108514	-0.000178266336049
1344.50941873	1371.06444136	3091.57386009	376.0	7.29577117177	0.35936287767	0.0613247231519	1599.09482307	1354.73272634	3317.12801453	363.300465122	2.99079098585	0.0439822203802
1344.50941873	1371.06444136	3091.57386009	376.0	2.90650231768	-0.0256944338393	-0.00438471567224	1622.45988686	1182.72131957	3181.43052599	376.249319561	0.508057172433	0.00747142900637
1344.50941873	1371.06444136	3091.57386009	376.0	8.69214914467	0.405976510456	0.0692792679959	1573.36204342	1424.30714773	3360.29807093	362.628879776	3.92641998604	0.0577414703829
1344.50941873	1371.06444136	3091.57386009	376.0	-2.7447494804	-0.283563265613	-0.0483896357701	1480.73157934	1168.25233032	3006.71790263	357.733992976	-0.411720645992	-0.00605471538223
1344.50941873	1371.06444136	3091.57386009	376.0	-14.870747075	-1.10221304075	-0.188090962585	1092.96998613	1086.14630094	2631.83373072	452.717443653	-2.69453969279	-0.0396255837175
1344.50941873	1371.06444136	3091.57386009	376.0	-19.6413154922	-1.18943043142	-0.202974476352	1013.33608573	1136.72885396	2484.34808456	334.283144862	-3.32470864869	-0.0488927742454
1344.50941873	1371.06444136	3091.57386009	376.0	-0.100218671482	-0.686723839775	-0.117188368562	1081.70848471	1645.30258833	3088.47552584	361.464452807	1.24228477456	0.0182688937435
1344.50941873	1371.06444136	3091.57386009	376.0	11.3146206362	0.171260765477	0.0292253866001	1401.1785856	1626.06935471	3441.37371405	414.125773742	5.48914372124	0.080722701783
1344.50941873	1371.06444136	3091.57386009	376.0	-5.31492006575	-0.545393778255	-0.0930706106236	1258.10730922	1323.32993716	2927.25918066	345.821934274	-0.663331272572	-0.00975487165547
1344.50941873	1371.06444136	3091.57386009	376.0	-7.44415359187	-0.445390227592	-0.0760051582921	1421.6023678	1074.78819204	2861.43235354	365.041793702	-1.08432323039	-0.0159459298587
1344.50941873	1371.06444136	3091.57386009	376.0	11.2164437063	0.379780521994	0.0648089627976	1564.71294393	1436.08772531	3438.33850175	437.537832514	4.2271223505	0.062163563978
1344.50941873	1371.06444136	3091.57386009	376.0	12.93558766	0.733126409056	0.125106895743	1652.01381043	1509.80336992	3491.48710684	329.669926492	6.6707669054	0.0980995133147
1344.50941873	1371.06444136	3091.57386009	376.0	8.4975519201	0.0980332524905	0.0167292239745	1363.24458169	1643.42158948	3354.281954	347.615782836	5.09313857901	0.0748990967501
1344.50941873	1371.06444136	3091.57386009	376.0	5.05332268234	-0.4680818743	-0.0798774529522	1191.14979027	1586.84212894	3247.80106321	469.809144006	1.93550669081	0.0284633336883
1344.50941873	1371.06444136	3091.57386009	376.0	3.68374369334	-0.155172241716	-0.0264799047298	1622.47762429	1120.73606856	3205.45951719	462.245824337	0.385709260153	0.00567219500226
1344.50941873	1371.06444136	3091.57386009	376.0	-9.89886529975	-0.725276432401	-0.123767309283	1211.78001459	1181.26843509	2785.54312804	392.494678361	-1.39019299926	-0.0204440146949
1344.50941873	1371.06444136	3091.57386009	376.0	-5.21765642398	-0.475951282241	-0.0812203553312	1298.33566089	1313.67280891	2930.26615798	318.257688176	-0.718577754271	-0.0105673199158
1344.50941873	1371.06444136	3091.57386009	376.0	-5.47429902864	-0.511205312164	-0.0872364013932	1343.22426051	1162.61614972	2922.3318623	416.491452075	-0.741607050407	-0.0109059860354
1344.50941873	1371.06444136	3091.57386009	376.0	5.35998930831	-0.243419293761	-0.0415391286282	1282.45646287	1555.70678286	3257.28188845	419.118642722	2.45306346943	0.0360744627858
1344.50941873	1371.06444136	3091.57386009	376.0	7.09387399297	0.376111523483	0.0641828538366	1576.15231981	1395.97256356	3310.88621413	338.761330754	3.3516760438	0.0492893535853
1344.50941873	1371.06444136	3091.57386009	376.0	3.45009187141	-0.236830237241	-0.0404147162527	1381.81996778	1395.83215654	3198.23599854	420.583874226	1.00162085785	0.0147297184978
1344.50941873	1371.06444136	3091.57386009	376.0	-11.9820771516	-0.68638972682	-0.1171313527	1263.66193911	1105.81191554	2721.13909498	351.665240323	-1.79118965707	-0.0263410243686
1344.50941873	1371.06444136	3091.57386009	376.0	-4.22786190709	-0.706803815401	-0.120614985563	1167.07483495	1356.65432612	2960.86638653	437.137225468	-0.444734390848	-0.00654021163011
1344.50941873	1371.06444136	3091.57386009	376.0	-0.137748078864	-0.246862822752	-0.0421267615617	1328.49308809	1449.9313755	3087.3152765	308.890812909	0.80866206445	0.0118920891831
1344.50941873	1371.06444136	3091.57386009	376.0	-10.4001175074	-0.901050454042	-0.153762876116	1134.93676312	1169.96164382	2770.04654582	465.148138878	-1.6265276143	-0.0239195237396
1344.50941873	1371.06444136	3091.57386009	376.0	-2.18879612551	-0.601493911259	-0.10264401216	1181.22591242	1492.47906703	3023.90561123	350.200631779	-0.0368694958022	-0.00054219846768
1344.50941873	1371.06444136	3091.57386009	376.0	14.1754747673	0.590477681601	0.100764109488	1546.2568017	1664.25781731	3529.81913254	319.30451353	8.14595539461	0.119793461685
1344.50941873	1371.06444136	3091.57386009	376.0	17.3230684781	0.770707718956	0.131520088559	1610.04470856	1707.69806678	3627.12931693	309.386541594	9.95192760979	0.146351876615
1344.50941873	1371.06444136	3091.57386009	376.0	-5.42284717615	-0.643609106151	-0.109830905487	1177.48322988	1429.29783097	2923.92253432	317.141473472	-0.686543569821	-0.010096228968
1344.50941873	1371.06444136	3091.57386009	376.0	-0.71782350627	-0.337094513553	-0.0575246610158	1388.67640609	1317.95056301	3069.38181621	362.754847107	-0.0940092350031	-0.00138248875005
1344.50941873	1371.06444136	3091.57386009	376.0	-4.91574676303	-0.496840467069	-0.0847850626398	1418.67033278	1052.28682689	2939.59991814	468.642758474	-0.795914506012	-0.0117046250884
1344.50941873	1371.06444136	3091.57386009	376.0	3.51432860308	-0.103810195741	-0.0177150504677	1623.04383219	1159.51973364	3200.22192455	417.658358725	0.416652923466	0.0061272488745
1344.50941873	1371.06444136	3091.57386009	376.0	-10.2225631418	-0.812262828961	-0.13861140426	1226.03931822	1083.53660963	2775.53577017	465.95984232	-1.70321272263	-0.025047245921
1344.50941873	1371.06444136	3091.57386009	376.0	-0.885983750882	-0.4645337706	-0.0792719745051	1279.64874722	1413.49672846	3064.18301805	371.037542364	0.017354278246	0.000255209974205
1344.50941873	1371.06444136	3091.57386009	376.0	-0.609498680031	-0.0981027770534	-0.0167410882344	1631.91065549	1125.76877156	3072.73075823	315.051331174	-0.277308311391	-0.00407806340281
1344.50941873	1371.06444136	3091.57386009	376.0	18.6464995139	0.652211453721	0.111298882888	1596.51825688	1604.10961369	3668.04416489	467.416294318	8.07156544402	0.118699491824
1344.50941873	1371.06444136	3091.57386009	376.0	0.345458256883	-0.749924136573	-0.127973402145	1114.19073522	1523.78595379	3102.25395726	464.277268248	0.211821038054	0.0031150152655
1344.50941873	1371.06444136	3091.57386009	376.0	14.4750285302	0.725285560048	0.123768866902	1652.36700769	1511.03993048	3539.08005838	375.673120207	6.8365695551	0.100537787575
1344.50941873	1371.06444136	3091.57386009	376.0	-8.13164296973	-0.839281791018	-0.143222148638	1065.64067759	1489.14841406	2840.17811165	285.389019996	-1.07548852784	-0.0158160077624
1344.50941873	1371.06444136	3091.57386009	376.0	-4.01904113925	-0.67338248821	-0.114911687408	1180.63966376	1370.21904273	2967.32223481	416.463528318	-0.408605791985	-0.00600890870566
1344.50941873	1371.06444136	3091.57386009	376.0	14.9207864008	0.370838889033	0.0632830868657	1484.43024657	1610.32007439	3552.86099218	458.110671217	6.50484417849	0.0956594732131
1344.50941873	1371.06444136	3091.57386009	376.0	1.07844205197	-0.556776822399	-0.0950131096243	1137.21053475	1621.95614283	3124.91469267	365.748015093	1.55933378179	0.022931379144
1344.50941873	1371.06444136	3091.57386009	376.0	-5.58631925289	-0.809475613337	-0.138135770194	1063.1368956	1565.19242497	2918.86867433	290.539353758	-0.544451853131	-0.00800664489898
1344.50941873	1371.06444136	3091.57386009	376.0	-0.563526576341	-0.133485934728	-0.0227791697488	1647.34029684	1072.0706155	3074.15201977	354.74110742	-0.201217292851	-0.00295907783604
1344.50941873	1371.06444136	3091.57386009	376.0	7.01570551985	0.341316076641	0.0582450642733	1534.55426976	1446.93715985	3308.46957805	326.978148433	3.67737952466	0.0540791106568
1344.50941873	1371.06444136	3091.57386009	376.0	9.80269937632	-0.0681047764633	-0.0116219755057	1319.8882609	1615.2292761	3394.6315516	459.514014599	4.20642956065	0.0618592582448
1344.50941873	1371.06444136	3091.57386009	376.0	-6.47308686043	-0.54648826033	-0.0932573823089	1327.48156137	1150.66303175	2891.45359878	413.309005658	-0.894596284378	-0.0131558277114
1344.50941873	1371.06444136	3091.57386009	376.0	-2.83119209418	-0.646656203258	-0.110350887928	1185.17323988	1413.84378784	3004.04546538	405.028437664	-0.244334606222	-0.00359315597385
1344.50941873	1371.06444136	3091.57386009	376.0	-18.9295833772	-1.25489634634	-0.214146134189	1064.99201889	1036.88035434	2506.35180858	404.479435354	-3.66187349661	-0.0538510808325
1344.50941873	1371.06444136	3091.57386009	376.0	-2.93319631687	-0.378031200069	-0.0645104436978	1382.34180424	1256.93373658	3000.8919295	361.616388679	-0.385867639233	-0.00567452410636
1344.50941873	1371.06444136	3091.57386009	376.0	7.43822154174	-0.0579775287436	-0.00989377623612	1307.17380249	1643.6048211	3321.53197294	370.753349345	4.35045132802	0.063977225412
1344.50941873	1371.06444136	3091.57386009	376.0	10.1346055651	0.186070041252	0.0317525667666	1401.18452222	1633.84879983	3404.89267657	369.859354519	5.52614669955	0.0812668632286
1344.50941873	1371.06444136	3091.57386009	376.0	-7.79078539085	-0.760052401906	-0.129701775069	1127.32555686	1381.70235006	2850.71597545	341.688068529	-0.94496191042	-0.0138964986827
1344.50941873	1371.06444136	3091.57386009	376.0	0.174269616439	-0.69360011401	-0.1183617942	1062.16786896	1688.58727783	3096.961534	346.20638721	1.71526504595	0.0252244859699
1344.50941873	1371.06444136	3091.57386009	376.0	12.1431975654	0.040867410708	0.00697396087168	1328.86466957	1698.90326449	3466.98978181	439.221847747	5.94764918362	0.0874654291709
1344.50941873	1371.06444136	3091.57386009	376.0	-4.2308906583	-0.340785779033	-0.0581545698009	1474.8408454	1107.21926972	2960.77275045	378.712635332	-0.607217608616	-0.00892967071494
1344.50941873	1371.06444136	3091.57386009	376.0	-11.2760977987	-0.822818827982	-0.14041276928	1226.91000421	1071.00545394	2742.96496811	445.049509956	-1.86757056673	-0.0274642730402
1344.50941873	1371.06444136	3091.57386009	376.0	-18.9372676823	-1.06280697409	-0.18136637783	1103.42476344	1071.97837656	2506.11424261	330.711102608	-3.25900588136	-0.0479265570788
1344.50941873	1371.06444136	3091.57386009	376.0	3.51809625015	-0.133834302218	-0.022838618126	1611.70037042	1157.65338933	3200.33840414	430.984644386	0.382942927128	0.00563151363424
1344.50941873	1371.06444136	3091.57386009	376.0	1.97783654155	0.0235336462995	0.00401598059718	1432.75364082	1425.87217598	3152.72013761	294.094320806	1.70443562793	0.0250652298225
1344.50941873	1371.06444136	3091.57386009	376.0	-14.0743703946	-1.05855140269	-0.180640171108	1031.0942579	1230.88243109	2656.454304	394.477615013	-2.08367659788	-0.03064230291
1344.50941873	1371.06444136	3091.57386009	376.0	-3.75095941298	-0.67734648953	-0.115588138145	1124.10486219	1542.74296835	2975.61017938	308.762348839	-0.136058722223	-0.0020008635621
1344.50941873	1371.06444136	3091.57386009	376.0	-9.59411062775	-1.00861469679	-0.17211854894	1037.81429667	1289.19900626	2794.96484382	467.951540883	-1.34147717801	-0.019727605559
1344.50941873	1371.06444136	3091.57386009	376.0	-1.14239274414	-0.788163700046	-0.134498924923	1041.68562264	1656.54136309	3056.25594464	358.028958911	0.921233876993	0.0135475570146
1344.50941873	1371.06444136	3091.57386009	376.0	-1.97868135584	-0.762208408936	-0.130069694358	1121.76497626	1441.15301962	3030.40146452	467.48346864	-0.118153030748	-0.00173754456982
1344.50941873	1371.06444136	3091.57386009	376.0	10.9970362593	0.150489022519	0.0256807205664	1438.07843735	1528.21113476	3431.55535847	465.26578636	4.22816798135	0.0621789409022
1344.50941873	1371.06444136	3091.57386009	376.0	17.4876330912	0.853932091639	0.145722199938	1656.75820315	1658.35721935	3632.21695349	317.101530988	9.68384254739	0.142409449226
1344.50941873	1371.06444136	3091.57386009	376.0	-0.209255584012	-0.091568194889	-0.0156259718241	1670.67896636	1081.89627759	3085.10456916	332.529325209	-0.206190472789	-0.00303221283513
1344.50941873	1371.06444136	3091.57386009	376.0	-2.08575991474	-0.440226175815	-0.0751239207875	1330.52582779	1305.8764321	3027.09105179	390.688791891	-0.225773348006	-0.0033201962942
1344.50941873	1371.06444136	3091.57386009	376.0	-5.09060105414	-0.851245141534	-0.14526367603	1067.25635357	1480.96770026	2934.19416858	385.970114755	-0.489336769314	-0.00719612896049
1344.50941873	1371.06444136	3091.57386009	376.0	-6.12702625529	-0.544843177206	-0.0929766514003	1368.97630724	1082.7970117	2902.15231798	450.378999044	-0.934957190126	-0.013749370443
1344.50941873	1371.06444136	3091.57386009	376.0	2.72813614837	0.18895824907	0.0322454349948	1534.77616724	1350.91904405	3175.91620413	290.220992832	1.74208097612	0.0256188378841
1344.50941873	1371.06444136	3091.57386009	376.0	12.2130274373	0.554160677275	0.094566668477	1624.43228084	1434.81834282	3469.14862387	409.898000211	5.01044080385	0.0736829529978
1344.50941873	1371.06444136	3091.57386009	376.0	9.5900869607	0.348497093254	0.0594704937293	1461.91975459	1621.49704316	3388.05848173	304.641683986	5.96701679767	0.0877502470245
1344.50941873	1371.06444136	3091.57386009	376.0	2.50584886428	-0.240163538202	-0.0409835389424	1259.72139342	1587.92863045	3169.04402856	321.394004685	2.4293090742	0.0357251334441
1344.50941873	1371.06444136	3091.57386009	376.0	4.40164071784	-0.235339724141	-0.0401603624814	1223.73594283	1685.62577473	3227.65383394	318.292116383	3.80727317887	0.055989311454
1344.50941873	1371.06444136	3091.57386009	376.0	-7.17876353365	-0.868503757822	-0.148208832393	1071.89854089	1405.09595006	2869.63708321	392.642592259	-0.799422403608	-0.0117562118178
1344.50941873	1371.06444136	3091.57386009	376.0	-6.57290044418	-0.539377876989	-0.0920440063121	1277.66431473	1266.88791619	2888.36778811	343.815557187	-0.857875768509	-0.0126158201251
1344.50941873	1371.06444136	3091.57386009	376.0	-3.80225641106	-0.611692877565	-0.104384450096	1200.04489022	1418.68021459	2974.0242948	355.299189983	-0.416434968049	-0.00612404364778
1344.50941873	1371.06444136	3091.57386009	376.0	-0.573781026652	-0.057731465312	-0.00985178588941	1515.52542856	1271.24136132	3073.83499586	287.068205977	0.149428150901	0.00219747280736
1344.50941873	1371.06444136	3091.57386009	376.0	3.36017822424	-0.289743995563	-0.0494443678434	1204.10480017	1682.85421453	3195.45625173	308.49723702	3.43394645591	0.0504992125869
1344.50941873	1371.06444136	3091.57386009	376.0	4.48375197907	-0.144854145406	-0.0247191374413	1269.7343821	1646.59970699	3230.19236423	313.858275139	3.6806170818	0.0541267217911
1344.50941873	1371.06444136	3091.57386009	376.0	5.04569366761	-0.0698984722912	-0.0119280669439	1569.27886737	1235.42859603	3247.56520658	442.857743187	0.867253816264	0.0127537325921
1344.50941873	1371.06444136	3091.57386009	376.0	10.7622719881	-0.0959294089179	-0.0163702063	1284.89160794	1680.54003438	3424.29744763	458.86580531	4.98653120835	0.0733313412993
1344.50941873	1371.06444136	3091.57386009	376.0	3.66423791667	-0.227119738535	-0.0387576345623	1392.69309354	1386.02073436	3204.8564817	426.142653796	0.996123423987	0.0146488738822
1344.50941873	1371.06444136	3091.57386009	376.0	-7.01416576186	-0.596204634754	-0.101741405248	1325.39850612	1105.53249558	2874.7257449	443.794743199	-1.04906392221	-0.0154274106208
1344.50941873	1371.06444136	3091.57386009	376.0	0.146528352848	-0.805952498384	-0.137534556038	1059.47162022	1606.58606871	3096.10389235	430.046203422	0.574514096757	0.00844873671702
1344.50941873	1371.06444136	3091.57386009	376.0	6.62278995736	0.417559361869	0.0712558638002	1672.42666657	1272.35985388	3296.32230323	351.535782778	2.49234156821	0.0366520818854
1344.50941873	1371.06444136	3091.57386009	376.0	12.5647991805	0.304761085846	0.0520070112366	1471.10950632	1576.2414887	3480.02390713	432.672912118	5.57256802768	0.0819495298188
1344.50941873	1371.06444136	3091.57386009	376.0	-3.25087612406	-0.601436182393	-0.102634160818	1160.44383346	1524.34562412	2991.07062362	306.281166038	-0.022758527876	-0.000334684233471
1344.50941873	1371.06444136	3091.57386009	376.0	-17.7727874037	-0.951700945642	-0.162406304717	1155.707955	1062.56095875	2542.11501051	323.846096766	-2.97847865319	-0.0438011566646
1344.50941873	1371.06444136	3091.57386009	376.0	0.217900696765	-0.0907753008372	-0.0154906656719	1470.56655259	1320.22287138	3098.31042108	307.520997105	0.461225018478	0.00678272085998
1344.50941873	1371.06444136	3091.57386009	376.0	-0.424665946635	-0.346499425608	-0.0591295948137	1428.57727824	1213.20881908	3078.4449987	436.658901378	-0.052342375768	-0.000769740820118
1344.50941873	1371.06444136	3091.57386009	376.0	-5.26005800681	-0.937624170641	-0.160004124683	1022.10896412	1512.88299151	2928.95528173	393.963326106	-0.482917065094	-0.00710172154549
1344.50941873	1371.06444136	3091.57386009	376.0	2.8193033667	-0.269326913436	-0.0459602241358	1219.90783704	1656.71673358	3178.73470602	302.110135401	3.12020109021	0.0458853101501
1344.50941873	1371.06444136	3091.57386009	376.0	7.98998645623	0.299869104603	0.0511722021506	1511.53779155	1470.08121498	3338.5901928	356.971186272	3.88638573878	0.0571527314526
1344.50941873	1371.06444136	3091.57386009	376.0	-15.1976922657	-1.03165544885	-0.176050417893	1068.18530827	1170.09889097	2621.72597867	383.441779435	-2.3755690018	-0.0349348382618
1344.50941873	1371.06444136	3091.57386009	376.0	-5.09002111457	-0.721409470991	-0.123107418258	1130.46576319	1472.46871345	2934.21209784	331.277621199	-0.587773437531	-0.00864372702251
1344.50941873	1371.06444136	3091.57386009	376.0	-1.94842320757	-0.130633608377	-0.0222924246378	1590.95453515	1144.88943114	3031.33691753	295.492951236	-0.492148068653	-0.00723747159783
1344.50941873	1371.06444136	3091.57386009	376.0	0.522242784056	-0.215137061179	-0.0367128090748	1476.31247161	1269.5764054	3107.71938149	361.830504485	0.0947772288539	0.00139378277726
1344.50941873	1371.06444136	3091.57386009	376.0	11.3584734287	0.628235365276	0.107207400218	1621.58253337	1485.89103424	3442.72945552	335.255887907	5.75605422487	0.084647856248
1344.50941873	1371.06444136	3091.57386009	376.0	13.0306637942	0.689552197087	0.117671023394	1671.33743966	1435.3383133	3494.42645575	387.750702792	5.66166622559	0.0832597974351
1344.50941873	1371.06444136	3091.57386009	376.0	-2.53697343355	-0.242195700473	-0.0413303243128	1471.13388285	1237.97440404	3013.14145259	304.033165698	-0.490779733827	-0.00721734902686
1344.50941873	1371.06444136	3091.57386009	376.0	11.9023569257	0.494007414064	0.0843016064955	1549.11261319	1546.77490212	3459.54401554	363.656500242	5.96465578284	0.0877155262183
1344.50941873	1371.06444136	3091.57386009	376.0	1.20039118733	-0.318605246631	-0.0543694960121	1353.4668692	1389.32935293	3128.68484026	385.888618127	0.476377182714	0.00700554680461
1344.50941873	1371.06444136	3091.57386009	376.0	17.2781315811	0.706017479887	0.120480798616	1640.78082219	1534.48103439	3625.74005957	450.478202989	7.3090133558	0.107485490527
1344.50941873	1371.06444136	3091.57386009	376.0	-6.31862876232	-0.526100484765	-0.089778239721	1406.46401469	1040.28386643	2896.22878496	449.480903836	-0.999077195908	-0.0146923117045
1344.50941873	1371.06444136	3091.57386009	376.0	8.01416493177	0.210338564921	0.0358939530583	1483.21699194	1469.91608629	3339.33768823	386.204610004	3.56109242122	0.0523690061944
1344.50941873	1371.06444136	3091.57386009	376.0	-16.2020869948	-1.08597388939	-0.185319776346	1123.9944164	1047.0387077	2590.67437377	419.641249673	-2.95151763485	-0.0434046711008
1344.50941873	1371.06444136	3091.57386009	376.0	15.2694559668	0.59073209576	0.100807524874	1542.42443155	1684.31283823	3563.64036934	336.903099554	8.55149854902	0.125757331603
1344.50941873	1371.06444136	3091.57386009	376.0	0.891882728249	-0.517804681345	-0.0883625736083	1145.76372349	1629.87228392	3119.14707338	343.511065968	1.73828227009	0.0255629745601
1344.50941873	1371.06444136	3091.57386009	376.0	-15.0019479112	-1.0095142005	-0.172272047868	1083.63804173	1158.96152736	2627.77755997	385.177990877	-2.35511185989	-0.0346339979396
1344.50941873	1371.06444136	3091.57386009	376.0	5.47485408889	-0.354343448285	-0.0604681652364	1217.07446512	1612.88397565	3260.83301799	430.874577217	2.65393283765	0.0390284240831
1344.50941873	1371.06444136	3091.57386009	376.0	3.75149546904	-0.0533349056035	-0.00910151972756	1517.36574551	1295.04595719	3207.55411338	395.142410678	0.98015270223	0.0144140103269
1344.50941873	1371.06444136	3091.57386009	376.0	0.855253160924	-0.548308570522	-0.0935680154474	1172.73309163	1555.69591438	3118.01464326	389.585637242	0.947268114509	0.0139304134487
1344.50941873	1371.06444136	3091.57386009	376.0	-22.8371243562	-1.21018506067	-0.206516221957	1064.21012424	1033.17449328	2385.5472931	288.162675576	-4.2624730988	-0.0626834279235
1344.50941873	1371.06444136	3091.57386009	376.0	0.604740872047	-0.375019188871	-0.0639964486128	1210.48466537	1588.79044051	3110.26987082	310.994764933	1.72671014164	0.0253927962005
1344.50941873	1371.06444136	3091.57386009	376.0	2.30813346731	0.233845446419	0.0399053662831	1590.75671346	1289.51135222	3162.93151103	282.663445339	1.38818464202	0.0204144800298
1344.50941873	1371.06444136	3091.57386009	376.0	14.6151739994	0.168064937592	0.0286800234799	1374.20627844	1711.12980051	3543.41275907	458.07668012	6.90247439929	0.10150697646
1344.50941873	1371.06444136	3091.57386009	376.0	9.91049953222	0.494351099227	0.0843602558408	1538.9367417	1558.83311535	3397.96427304	300.194415984	5.84462894124	0.0859504256065
1344.50941873	1371.06444136	3091.57386009	376.0	18.7410262444	0.73731819895	0.125822218251	1632.33715857	1595.43702374	3670.96652858	443.192346274	8.38380798681	0.123291293924
1344.50941873	1371.06444136	3091.57386009	376.0	-6.33200438317	-0.590601300698	-0.100785204897	1234.9521762	1313.76492423	2895.81526776	347.098167337	-0.793256818801	-0.011665541453
1344.50941873	1371.06444136	3091.57386009	376.0	12.1021969713	0.652967601023	0.111427918263	1645.86640893	1456.93628221	3465.72221816	362.919527017	5.63435112478	0.0828581047762
1344.50941873	1371.06444136	3091.57386009	376.0	-16.0108315888	-1.10090594824	-0.187867909256	1093.19324376	1082.25580337	2596.58717591	421.13812878	-2.84259311315	-0.0418028398993
1344.50941873	1371.06444136	3091.57386009	376.0	14.0418851289	0.347426435678	0.0592877876584	1454.85352906	1665.08718454	3525.6891102	405.748396607	7.04396193595	0.103587675529
1344.50941873	1371.06444136	3091.57386009	376.0	-1.21777880011	-0.439510041206	-0.0750017135164	1237.88259585	1492.685116	3053.92532904	323.357617185	0.458928674424	0.00674895109447
1344.50941873	1371.06444136	3091.57386009	376.0	0.990567112625	-0.63523177948	-0.108401327556	1179.25513635	1483.60096888	3122.19797402	459.34186878	0.280403706569	0.00412358392014
1344.50941873	1371.06444136	3091.57386009	376.0	-12.0158396971	-0.993983001686	-0.169621672643	1009.28925856	1396.99924619	2720.09530095	313.806796193	-1.55468066301	-0.0228629509267
1344.50941873	1371.06444136	3091.57386009	376.0	4.42579159514	-0.41418101733	-0.0706793544932	1245.66381341	1518.21036821	3228.40047615	464.526294531	1.43880810074	0.0211589426579
1344.50941873	1371.06444136	3091.57386009	376.0	-8.87816179337	-0.59256688124	-0.101120628198	1272.64503255	1196.42928163	2817.09893083	348.024616647	-1.21759924796	-0.0179058712935
1344.50941873	1371.06444136	3091.57386009	376.0	14.5165221494	0.560450436846	0.0956400062877	1529.34879267	1684.6546361	3540.36286426	326.359435485	8.32887416252	0.122483443566
1344.50941873	1371.06444136	3091.57386009	376.0	12.7258153525	0.545485194077	0.0930862105934	1555.81330469	1579.86072519	3485.00184102	349.327811132	6.68311895872	0.0982811611576
1344.50941873	1371.06444136	3091.57386009	376.0	2.01473678542	-0.0410782783009	-0.00700994510254	1470.28123888	1348.7901843	3153.8609359	334.789512721	1.03256251238	0.0151847428291
1344.50941873	1371.06444136	3091.57386009	376.0	5.69177447247	-0.0821392717225	-0.014016940567	1405.98853572	1438.00037779	3267.53927186	423.550358356	2.00867567791	0.0295393482045
1344.50941873	1371.06444136	3091.57386009	376.0	15.4514570786	0.50154297989	0.0855875392304	1544.93288398	1579.49275024	3569.26706814	444.841433917	6.75900934396	0.0993971962348
1344.50941873	1371.06444136	3091.57386009	376.0	15.0943042448	0.549859084598	0.0938326082932	1557.24018516	1592.31415439	3558.22542449	408.671084948	7.1145016459	0.104625024204
1344.50941873	1371.06444136	3091.57386009	376.0	5.7974533614	-0.31222385196	-0.0532805208123	1242.74177548	1590.12827593	3270.80641277	437.936361362	2.59866475706	0.038215658192
1344.50941873	1371.06444136	3091.57386009	376.0	-1.27606642418	-0.414721695241	-0.0707716203483	1399.54293781	1182.91790609	3052.12332409	469.662480186	-0.187034602814	-0.00275050886492
1344.50941873	1371.06444136	3091.57386009	376.0	-3.62127863006	-0.321115635759	-0.0547978900613	1401.23631166	1282.27887177	2979.61935657	296.104173137	-0.621862500246	-0.00914503676832
1344.50941873	1371.06444136	3091.57386009	376.0	11.5559980446	0.475138475924	0.0810816511816	1516.21955464	1610.17091661	3448.83607492	322.445603666	6.61305569877	0.0972508190996
1344.50941873	1371.06444136	3091.57386009	376.0	8.62662517542	0.641582926067	0.109485140967	1672.75666487	1378.59378864	3358.27234903	306.921895516	4.32742500721	0.0636386030472
1344.50941873	1371.06444136	3091.57386009	376.0	3.39571517154	-0.502364786694	-0.0857277792993	1147.53708504	1649.26049393	3196.5549027	399.757323734	2.30282782998	0.0338651151468
1344.50941873	1371.06444136	3091.57386009	376.0	3.13433223401	-0.55614425292	-0.0949051626143	1114.26438193	1685.29557117	3188.47405613	388.914103031	2.49544682716	0.0366977474583
1344.50941873	1371.06444136	3091.57386009	376.0	3.5580282409	-0.135706403267	-0.0231580892948	1318.21225514	1545.40456592	3201.57293113	337.95611006	2.50187803934	0.0367923241079
1344.50941873	1371.06444136	3091.57386009	376.0	-10.3192231536	-0.80246466659	-0.136939362899	1226.11380744	1089.89546321	2772.54745451	456.538183861	-1.68591387484	-0.0247928511006
1344.50941873	1371.06444136	3091.57386009	376.0	-2.55065833341	-0.719922376632	-0.122853647889	1123.48873716	1519.48999069	3012.7183738	369.739645954	-0.138357661118	-0.00203467148703
1344.50941873	1371.06444136	3091.57386009	376.0	3.15937491178	-0.329612049447	-0.0562477900081	1291.07351623	1484.69922837	3189.24826901	413.475524412	1.30193295956	0.0191460729347
1344.50941873	1371.06444136	3091.57386009	376.0	-2.23962282739	-0.340200867218	-0.058054755498	1392.98104545	1290.66623084	3022.3342662	338.686989905	-0.335454271759	-0.00493315105528
1344.50941873	1371.06444136	3091.57386009	376.0	-7.88228466739	-0.699225513475	-0.119321759979	1200.73060815	1246.79097493	2847.88720774	400.365624659	-1.02195193951	-0.0150287049928
1344.50941873	1371.06444136	3091.57386009	376.0	-0.560195839783	-0.445971046712	-0.0761042741829	1312.97172428	1360.241156	3074.25499195	401.042111667	-0.0143784781917	-0.000211448208702
1344.50941873	1371.06444136	3091.57386009	376.0	-6.8093486738	-0.451688335538	-0.0770799207404	1397.62991404	1113.35560515	2881.05781645	370.072297262	-0.963799238164	-0.0141735182083
1344.50941873	1371.06444136	3091.57386009	376.0	-0.809728340447	-0.618262316276	-0.105505514723	1094.77602928	1662.36950373	3066.54051038	309.394977373	1.52265840169	0.022392035319
1344.50941873	1371.06444136	3091.57386009	376.0	-18.0091084711	-0.84917718437	-0.144910782316	1202.50968233	1048.07381125	2534.80897017	284.225476585	-3.00881457372	-0.044247273143
1344.50941873	1371.06444136	3091.57386009	376.0	-10.4031705892	-0.606162029199	-0.103440619317	1262.51595945	1190.87699805	2769.95215754	316.559200032	-1.48256299115	-0.0218023969287
1344.50941873	1371.06444136	3091.57386009	376.0	-13.7645856324	-1.06213899607	-0.181252388408	1027.70612731	1237.01346009	2666.03152873	401.311941331	-2.02875784084	-0.02983467413
1344.50941873	1371.06444136	3091.57386009	376.0	16.2969373175	0.723068664851	0.123390557142	1627.12830849	1583.88644398	3595.4057142	384.390961725	7.93381956128	0.116673817078
1344.50941873	1371.06444136	3091.57386009	376.0	-3.96664428573	-0.464169169615	-0.079209755907	1353.27204137	1204.2846171	2968.94212223	411.385463763	-0.505641884318	-0.00743591006349
1344.50941873	1371.06444136	3091.57386009	376.0	-1.15656995864	-0.370521749384	-0.0632289674716	1391.72577204	1258.8905041	3055.81764558	405.201369448	-0.128108633071	-0.00188395048634
1344.50941873	1371.06444136	3091.57386009	376.0	1.85786928223	-0.467045266902	-0.0797005574918	1138.4494591	1691.9237735	3149.01126118	318.638028572	2.7209155301	0.040013463678
1344.50941873	1371.06444136	3091.57386009	376.0	1.07090801968	-0.425801878227	-0.0726624365576	1245.21069624	1499.81698707	3124.6817725	379.654089184	0.880111811696	0.0129428207602
1344.50941873	1371.06444136	3091.57386009	376.0	2.6912390602	0.144597197567	0.0246752896872	1604.66874375	1248.34991025	3174.77550339	321.756849389	1.04986608837	0.015439207182
1344.50941873	1371.06444136	3091.57386009	376.0	-12.8298449056	-0.815095561679	-0.139094805747	1188.55845891	1130.01075721	2694.9297287	376.360512581	-1.9427225565	-0.0285694493603
1344.50941873	1371.06444136	3091.57386009	376.0	-1.62829021124	-0.456917698271	-0.0779723034592	1354.61078095	1223.84926466	3041.23406556	462.774019952	-0.203936154737	-0.00299906109908
1344.50941873	1371.06444136	3091.57386009	376.0	-0.21699365404	-0.776270845953	-0.132469427637	1029.88126633	1700.87145603	3084.86534101	354.112618651	1.5424696878	0.0226833777617
1344.50941873	1371.06444136	3091.57386009	376.0	-0.561725678839	-0.0601738045019	-0.0102685673211	1590.4471042	1186.03777369	3074.20769584	297.722817952	-0.136101511022	-0.00200149280915
1344.50941873	1371.06444136	3091.57386009	376.0	-2.05551346504	-0.267096395424	-0.0455795896628	1459.09230417	1237.78613492	3028.02614312	331.147704029	-0.355959816967	-0.0052347031907
1344.50941873	1371.06444136	3091.57386009	376.0	-3.62016894458	-0.49414652389	-0.0843253453738	1318.68385028	1247.15005991	2979.65366331	413.819753126	-0.434093762692	-0.00638373180429
1344.50941873	1371.06444136	3091.57386009	376.0	-0.00892455939045	-0.214210331187	-0.0365546640251	1527.58980914	1184.88074126	3091.29795075	378.827400353	-0.0556466901653	-0.000818333678902
1344.50941873	1371.06444136	3091.57386009	376.0	0.485048954707	-0.100154089074	-0.0170911414803	1471.41916028	1317.66770943	3106.56950679	317.482637082	0.478310341666	0.00703397561273
1344.50941873	1371.06444136	3091.57386009	376.0	-9.53978731783	-0.877533005433	-0.14974965963	1060.15970919	1418.93029615	2796.64428907	317.554283731	-1.19289628088	-0.0175425923659
1344.50941873	1371.06444136	3091.57386009	376.0	-9.10451646842	-0.72178751059	-0.123171930135	1278.31485287	1072.21264312	2810.10100887	459.573512885	-1.48080964579	-0.021776612438
1344.50941873	1371.06444136	3091.57386009	376.0	5.72328482453	0.0668943344014	0.0114154154269	1648.19694349	1193.5573108	3268.51343767	426.759183384	1.11070759997	0.0163339352937
1344.50941873	1371.06444136	3091.57386009	376.0	-0.64343483602	-0.16243677654	-0.0277195864402	1615.02346458	1090.47447562	3071.6815969	366.183656694	-0.184371554733	-0.00271134639314
1344.50941873	1371.06444136	3091.57386009	376.0	3.85901578329	-0.15362034594	-0.026215076099	1315.08391336	1542.27391734	3210.87818331	353.520352605	2.45340110189	0.036079427969
1344.50941873	1371.06444136	3091.57386009	376.0	-9.31449486931	-0.507512467528	-0.0866062231277	1365.84428328	1098.37512028	2803.60937152	339.389967958	-1.36254248567	-0.0200373894952
1344.50941873	1371.06444136	3091.57386009	376.0	2.03963981667	-0.286353716872	-0.0488658219918	1384.76637106	1364.54393081	3154.63083151	405.320529643	0.537862763715	0.00790974652522
1344.50941873	1371.06444136	3091.57386009	376.0	-5.79278369132	-0.373691644593	-0.0637699052206	1422.63809514	1152.58648825	2912.48567372	337.261090327	-0.833705595498	-0.0122603764044
1344.50941873	1371.06444136	3091.57386009	376.0	8.07357381681	0.627375030016	0.107060585327	1652.31675601	1402.98166339	3341.17435779	285.875938386	4.41207664303	0.0648834800445
1344.50941873	1371.06444136	3091.57386009	376.0	9.6662751853	0.00808585975748	0.00137983954906	1364.21545506	1575.28071034	3390.41389697	450.917731564	4.04485153115	0.0594831107523
1344.50941873	1371.06444136	3091.57386009	376.0	5.7784398752	0.193850744344	0.0330803317994	1453.57452848	1501.46592322	3270.2185968	315.178145104	3.50745793595	0.0515802637639
1344.50941873	1371.06444136	3091.57386009	376.0	13.0850121546	0.212255714699	0.0362211117234	1399.08565104	1678.98776084	3496.10667546	418.033263571	6.52847342367	0.0960069621128
1344.50941873	1371.06444136	3091.57386009	376.0	-15.5472013543	-0.937507099797	-0.159984146723	1161.03043647	1076.81654126	2610.92064705	373.073669316	-2.56572772595	-0.0377312900874
1344.50941873	1371.06444136	3091.57386009	376.0	4.49674644222	0.236265542471	0.0403183519575	1504.34141204	1428.01348706	3230.59409766	298.239198553	2.77008164698	0.0407364948086
1344.50941873	1371.06444136	3091.57386009	376.0	15.6251703742	0.559423390275	0.0954647423678	1559.35666676	1598.49353475	3574.63754298	416.787341468	7.28962284316	0.107200335929
1344.50941873	1371.06444136	3091.57386009	376.0	7.75620836527	0.458379097564	0.078221689004	1548.62924769	1495.45031733	3331.36277045	287.283205434	4.68026976384	0.0688274965271
1344.50941873	1371.06444136	3091.57386009	376.0	12.2202632945	0.175311832068	0.0299166948922	1407.83431694	1616.6468028	3469.37232574	444.891206002	5.47313643192	0.0804873004694
1344.50941873	1371.06444136	3091.57386009	376.0	-5.66847044151	-0.621254972327	-0.106016206882	1181.31681778	1452.4638449	2916.32890966	282.548246977	-0.812236981418	-0.0119446614914
1344.50941873	1371.06444136	3091.57386009	376.0	5.76915550884	0.204913631931	0.0349681965752	1573.50795667	1322.69094857	3269.93156375	373.732658523	2.08786881749	0.0307039531983
1344.50941873	1371.06444136	3091.57386009	376.0	-10.781754949	-0.984907194152	-0.168072900026	1025.21001097	1359.09639322	2758.24794243	373.941538238	-1.3527395518	-0.019893228703
1344.50941873	1371.06444136	3091.57386009	376.0	-18.4710576671	-1.23608484859	-0.210935980988	1012.02775288	1119.41729983	2520.52746957	389.082416858	-3.26451269955	-0.0480075396992
1344.50941873	1371.06444136	3091.57386009	376.0	-0.013703220954	-0.600293942718	-0.102439239372	1084.4771274	1708.07870763	3091.1502149	298.594379864	2.20143100593	0.0323739853814
1344.50941873	1371.06444136	3091.57386009	376.0	-10.4014556656	-0.537289318316	-0.0916875969822	1386.40756309	1035.10971885	2770.00517567	348.487893731	-1.58300185562	-0.0232794390533
1344.50941873	1371.06444136	3091.57386009	376.0	-11.7254129588	-0.753199585493	-0.128532352473	1269.38647266	1051.93105348	2729.07405807	407.756531933	-1.88017535203	-0.0276496375299
1344.50941873	1371.06444136	3091.57386009	376.0	13.7902471569	0.652735147613	0.111388250446	1577.61970192	1636.75611158	3517.90953644	303.53372294	8.00682821278	0.117747473717
1344.50941873	1371.06444136	3091.57386009	376.0	2.76612083221	-0.551649666756	-0.0941381683883	1157.01914034	1591.59410381	3177.09052868	428.477284535	1.47432382641	0.0216812327413
1344.50941873	1371.06444136	3091.57386009	376.0	-3.79390184181	-0.569351840223	-0.0971590171028	1279.9465768	1239.89113182	2974.28258248	454.44487385	-0.475938882141	-0.00699910120795
1344.50941873	1371.06444136	3091.57386009	376.0	6.472839149	0.00330257343557	0.000563579084568	1486.44333349	1364.574047	3291.68646323	440.669082733	1.84701446193	0.0271619773813
1344.50941873	1371.06444136	3091.57386009	376.0	-9.01105226176	-0.949167634788	-0.161973999111	1014.01951168	1496.5726669	2812.99052385	302.398345266	-1.11576164993	-0.0164082595578
1344.50941873	1371.06444136	3091.57386009	376.0	3.95223648225	0.289055405348	0.0493268609808	1554.25932259	1370.84393906	3213.76017007	288.656908418	2.37371774424	0.0349076138858
1344.50941873	1371.06444136	3091.57386009	376.0	0.880284025102	-0.321632395325	-0.0548860742875	1457.6107282	1192.94604997	3118.78849091	468.231712736	0.089644824223	0.00131830623857
1344.50941873	1371.06444136	3091.57386009	376.0	8.61263878956	-0.0670709506196	-0.0114455547132	1282.77969567	1705.86811946	3357.83994958	369.192134441	5.23315479896	0.0769581588083
1344.50941873	1371.06444136	3091.57386009	376.0	9.45091601692	0.347229390392	0.059254162183	1522.6008555	1485.39094844	3383.75590921	375.764105272	4.39993517732	0.0647049290783
1344.50941873	1371.06444136	3091.57386009	376.0	-15.5980713534	-1.1515929353	-0.19651756575	1040.06521632	1135.59854109	2609.34796346	433.684206052	-2.69507002271	-0.039633382687
1344.50941873	1371.06444136	3091.57386009	376.0	2.50414855769	0.0918588322937	0.0156755686508	1467.73694484	1406.4709229	3168.99146232	294.783594589	1.83807249541	0.0270304778737
1344.50941873	1371.06444136	3091.57386009	376.0	1.74702918375	-0.407692595426	-0.0695721152604	1219.23837913	1558.36543187	3145.58455767	367.980746671	1.50472006737	0.0221282362849
1344.50941873	1371.06444136	3091.57386009	376.0	4.28507947324	-0.107558925739	-0.0183547654845	1427.4116183	1391.10099412	3224.05025697	405.537644554	1.43451526452	0.0210958127135
1344.50941873	1371.06444136	3091.57386009	376.0	-1.22304867637	-0.426870718156	-0.0728448324498	1210.16129747	1546.94157329	3053.76240692	296.659536159	0.904087975896	0.0132954114102
1344.50941873	1371.06444136	3091.57386009	376.0	-10.0494268557	-0.609309455111	-0.103977722715	1266.91561012	1181.68683077	2780.88840633	332.285965442	-1.41668177	-0.0208335554412
1344.50941873	1371.06444136	3091.57386009	376.0	17.8998157577	0.806273773084	0.137589381072	1641.4460512	1648.4460812	3644.95988507	355.06775267	9.36920308612	0.137782398325
1344.50941873	1371.06444136	3091.57386009	376.0	12.3794942133	0.734256515974	0.125299746753	1634.85688384	1549.77184037	3474.2950672	289.666343001	7.06859733606	0.103949960824
1344.50941873	1371.06444136	3091.57386009	376.0	-9.76794924791	-0.629381709176	-0.107403022044	1314.79897779	1080.91164314	2789.59049448	393.879873552	-1.46428531679	-0.0215336075999
1344.50941873	1371.06444136	3091.57386009	376.0	-12.7375770424	-0.920193186083	-0.157029553939	1096.25519802	1222.61079983	2697.78225784	378.916259984	-1.82029716697	-0.0267690759848
1344.50941873	1371.06444136	3091.57386009	376.0	7.77552485941	0.391681181753	0.0668397921081	1588.21055673	1388.05971101	3331.95995413	355.689686395	3.43250006511	0.0504779421339
1344.50941873	1371.06444136	3091.57386009	376.0	-0.20398043912	-0.239490920072	-0.0408687576914	1490.9615785	1223.47495919	3085.26765416	370.831116472	-0.073321694391	-0.00107826021163
1344.50941873	1371.06444136	3091.57386009	376.0	11.4778309656	0.295432309818	0.0504150699349	1463.94263008	1580.79050005	3446.41948193	401.686351812	5.4806584022	0.0805979176795
1344.50941873	1371.06444136	3091.57386009	376.0	8.08461605384	0.0616272510215	0.0105165957375	1335.43631484	1681.37096488	3341.5157367	324.708456991	5.37102551727	0.0789856693716
1344.50941873	1371.06444136	3091.57386009	376.0	-10.604366709	-1.00561184511	-0.171606116913	1031.94214439	1306.47294794	2763.73203089	425.316938562	-1.41565742104	-0.0208184914858
1344.50941873	1371.06444136	3091.57386009	376.0	10.6970945219	0.0554155689111	0.00945658172545	1381.13281436	1577.10355772	3422.28243812	464.046066037	4.35259411175	0.0640087369375
1344.50941873	1371.06444136	3091.57386009	376.0	1.5314038801	-0.580967986628	-0.0991412946464	1170.36736915	1542.46527834	3138.91834214	426.085694648	0.827137912196	0.0121637928264
1344.50941873	1371.06444136	3091.57386009	376.0	5.60427678441	-0.381182732643	-0.0650482478912	1178.89117385	1680.69930772	3264.83421621	405.243734639	3.34778324898	0.0492321066027
1344.50941873	1371.06444136	3091.57386009	376.0	10.1494458547	0.38963092292	0.066489918587	1541.64632796	1479.0717045	3405.35147508	384.633442624	4.58159003978	0.0673763241145
1344.50941873	1371.06444136	3091.57386009	376.0	-13.0253974692	-1.06446962496	-0.181650106649	1053.76622122	1181.95806375	2688.88407676	453.159791793	-2.1028926275	-0.0309248915809
1344.50941873	1371.06444136	3091.57386009	376.0	2.34033026266	-0.72984308818	-0.124546602079	1078.5865311	1629.71806151	3163.92689874	455.622306123	1.22663494799	0.0180387492351
1344.50941873	1371.06444136	3091.57386009	376.0	-5.43934689213	-0.779135542213	-0.132958283654	1115.56024187	1410.61009268	2923.41243342	397.242098863	-0.568198644455	-0.00835586241846
1344.50941873	1371.06444136	3091.57386009	376.0	-0.131310885256	-0.347685585927	-0.0593320112504	1264.28379111	1502.74745707	3087.51428709	320.483038916	0.938973937173	0.0138084402525
1344.50941873	1371.06444136	3091.57386009	376.0	0.0655352292097	-0.338571246684	-0.0577766632566	1340.56241545	1392.80404128	3093.59993011	360.233473378	0.289053010536	0.00425077956671
1344.50941873	1371.06444136	3091.57386009	376.0	0.0931001949488	-0.171888214444	-0.0293324598027	1593.52076163	1120.48006506	3094.45212139	380.451294695	-0.0680195641286	-0.00100028770777
1344.50941873	1371.06444136	3091.57386009	376.0	8.30939147094	-0.126591345	-0.0216026186006	1260.34108019	1708.97762745	3348.46483474	379.146127095	4.99763560361	0.0734946412296
1344.50941873	1371.06444136	3091.57386009	376.0	7.18204145556	-0.0712384145527	-0.0121567260329	1292.98766288	1666.50256289	3313.61197636	354.121750591	4.5487919069	0.0668939986309
1344.50941873	1371.06444136	3091.57386009	376.0	-5.73138169239	-0.6634130487	-0.113210417867	1177.87473668	1386.22545312	2914.38396187	350.283772068	-0.670337708575	-0.00985790747905
1344.50941873	1371.06444136	3091.57386009	376.0	-2.64102086159	-0.61620826099	-0.105154993343	1109.7800302	1617.95537208	3009.9247495	282.189347215	0.789100982032	0.0116044262064
1344.50941873	1371.06444136	3091.57386009	376.0	-1.48327778943	-0.521847587415	-0.0890524893199	1141.22876098	1622.16212385	3045.71723168	282.326346859	1.28138911091	0.0188439575133
1344.50941873	1371.06444136	3091.57386009	376.0	-7.14606955276	-0.677357456209	-0.115590009592	1186.43281665	1321.83178011	2870.64784178	362.383245023	-0.874048194472	-0.0128536499187
1344.50941873	1371.06444136	3091.57386009	376.0	3.73962854728	0.141557879085	0.0241566346561	1611.7688308	1245.304302	3207.18723873	350.114105926	1.2034933142	0.0176984310912
1344.50941873	1371.06444136	3091.57386009	376.0	-11.066442947	-0.691879111727	-0.118068107803	1201.40212997	1230.2340136	2749.4466027	317.810459134	-1.5483434741	-0.0227697569721
1344.50941873	1371.06444136	3091.57386009	376.0	-4.69821512818	-0.529811062146	-0.0904114440522	1335.47294279	1162.22047735	2946.3250693	448.631649157	-0.65360871974	-0.00961189293735
1344.50941873	1371.06444136	3091.57386009	376.0	10.3905097514	0.339647306067	0.0579602911376	1601.2252988	1356.31742686	3412.8041435	455.26141784	3.29995215228	0.0485287081218
1344.50941873	1371.06444136	3091.57386009	376.0	6.60180193163	-0.106276490665	-0.0181359199087	1378.08142216	1472.42292845	3295.67344291	445.169092301	2.30299441779	0.0338675649675
1344.50941873	1371.06444136	3091.57386009	376.0	-14.6112935651	-0.928445516403	-0.158437801434	1091.19115522	1213.74235068	2639.85492761	334.921421719	-2.13728282547	-0.0314306297863
1344.50941873	1371.06444136	3091.57386009	376.0	6.304174733	-0.224079473711	-0.0382388180395	1327.30349523	1492.19205857	3286.47207823	466.976524432	2.03586878433	0.0299392468284
1344.50941873	1371.06444136	3091.57386009	376.0	-2.70393172175	-0.101447402865	-0.0173118434924	1653.40127373	1066.19604554	3007.97981379	288.382494525	-0.631610747772	-0.00928839334959
1344.50941873	1371.06444136	3091.57386009	376.0	8.68363700056	0.287300176639	0.0490273338974	1614.20728489	1311.72268376	3360.03491171	434.104943061	2.62516323925	0.0386053417537
1344.50941873	1371.06444136	3091.57386009	376.0	5.3105282324	-0.0808290821321	-0.0137933587256	1568.28891541	1233.83195972	3255.75276276	453.631887627	0.868687470823	0.0127748157474
1344.50941873	1371.06444136	3091.57386009	376.0	0.340202162694	-0.208506198104	-0.0355812624751	1473.81691737	1274.59530821	3102.09146123	353.679235654	0.0895541411978	0.00131697266467
1344.50941873	1371.06444136	3091.57386009	376.0	-17.3716875707	-1.08931518938	-0.185889964058	1043.46469753	1161.75036642	2554.5153081	349.300244147	-2.78176983881	-0.0409083799825
1344.50941873	1371.06444136	3091.57386009	376.0	-7.78525679643	-0.910529599473	-0.155380477726	1072.69769026	1325.42182389	2850.88689604	452.767381881	-0.983050485905	-0.0144566247927
1344.50941873	1371.06444136	3091.57386009	376.0	-21.8637354822	-1.34675805178	-0.229822193136	1012.87633489	1052.28218614	2415.64032909	350.481808059	-4.2138312267	-0.061968106275
1344.50941873	1371.06444136	3091.57386009	376.0	-8.26416888123	-0.506235777109	-0.0863883578684	1345.12554964	1144.37124564	2836.08097521	346.584179927	-1.1670890473	-0.017163074225
1344.50941873	1371.06444136	3091.57386009	376.0	-11.7714070205	-0.790958411925	-0.134975838212	1164.52727463	1204.5200475	2727.65211768	358.604795559	-1.65906567916	-0.0243980246935
1344.50941873	1371.06444136	3091.57386009	376.0	-15.3645322548	-1.07394850246	-0.183267662535	1100.64822891	1088.69941171	2616.56799718	427.22035656	-2.6957235406	-0.0396429932441
1344.50941873	1371.06444136	3091.57386009	376.0	5.46114443528	-0.187343106188	-0.0319698133427	1270.72708952	1617.18781177	3260.40917392	372.494272626	3.31757548006	0.0487878747067
1344.50941873	1371.06444136	3091.57386009	376.0	-14.3373146918	-0.934789988549	-0.159520475862	1094.12313596	1203.35489507	2648.32518684	350.847155813	-2.10793366019	-0.0309990244146
1344.50941873	1371.06444136	3091.57386009	376.0	0.30036083947	-0.466424551751	-0.0795946334046	1223.04145639	1511.271617	3100.85973729	366.546663911	0.751971016026	0.0110583972945
1344.50941873	1371.06444136	3091.57386009	376.0	0.0273579768843	-0.642444264576	-0.109632127061	1170.14115064	1494.27611569	3092.41965216	428.002385819	0.202630050522	0.00297985368415
1344.50941873	1371.06444136	3091.57386009	376.0	-1.79145261643	-0.203801339084	-0.0347783855092	1534.12470073	1168.0423729	3036.18977929	334.022705652	-0.347520730284	-0.00511059897476
1344.50941873	1371.06444136	3091.57386009	376.0	-17.135559685	-1.04425422762	-0.178200380139	1018.67135093	1254.22629983	2561.81537609	288.917725329	-2.56429790365	-0.0377102632889
1344.50941873	1371.06444136	3091.57386009	376.0	6.77417075117	0.0450191101865	0.00768244201134	1387.57968113	1541.22627391	3301.00235228	372.196397228	3.51403460897	0.0516769795437
1344.50941873	1371.06444136	3091.57386009	376.0	-1.00048773674	-0.317407910206	-0.05416517239	1451.90746824	1198.17941843	3060.64304275	410.556156084	-0.135901645809	-0.00199855361484
1344.50941873	1371.06444136	3091.57386009	376.0	5.98286822164	-0.0303153664788	-0.00517327073017	1317.52244747	1633.28975793	3276.53865012	325.726444711	4.15146098911	0.0610508968987
1344.50941873	1371.06444136	3091.57386009	376.0	-10.7216716391	-0.81601894853	-0.139252380295	1124.86317872	1281.47297717	2760.10546233	353.769306447	-1.41933205925	-0.0208725302831
1344.50941873	1371.06444136	3091.57386009	376.0	-4.93214394057	-0.781478871242	-0.133358169154	1133.50267167	1340.26684104	2939.09298729	465.323474582	-0.568685869227	-0.00836302748864
1344.50941873	1371.06444136	3091.57386009	376.0	-2.95673698042	-0.803910880989	-0.137186157165	1075.76886253	1556.04828935	3000.1641525	368.347000622	-0.143883799981	-0.00211593823501
1344.50941873	1371.06444136	3091.57386009	376.0	-12.6965659362	-1.08165870098	-0.184583396073	1018.84640469	1243.93482968	2699.05014648	436.268912106	-1.89303581417	-0.027838761973
1344.50941873	1371.06444136	3091.57386009	376.0	-5.32006400121	-0.614272369612	-0.104824636453	1214.25406712	1349.06474655	2927.10015209	363.781338427	-0.62157177941	-0.00914076146191
1344.50941873	1371.06444136	3091.57386009	376.0	12.4834722848	0.506594692848	0.086449606288	1517.33010475	1645.51725801	3477.50962608	314.662263329	7.31643462897	0.107594626897
1344.50941873	1371.06444136	3091.57386009	376.0	6.82996649769	0.25353379471	0.0432651526808	1507.64069556	1445.41545633	3302.72731899	349.671167102	3.33519009866	0.0490469132155
1344.50941873	1371.06444136	3091.57386009	376.0	-18.4224841257	-1.06396933401	-0.181564732767	1028.97138685	1201.60418179	2522.02915648	291.453587836	-2.88116166569	-0.0423700244955
1344.50941873	1371.06444136	3091.57386009	376.0	-17.8957817812	-1.09683336015	-0.187172928353	1034.33648618	1170.04578895	2538.31254849	333.930273361	-2.8540813978	-0.0419717852618
1344.50941873	1371.06444136	3091.57386009	376.0	-7.99814993053	-0.51100831303	-0.0872027837935	1297.86409945	1239.84499322	2844.30514755	306.596054883	-1.13556136715	-0.0166994318698
1344.50941873	1371.06444136	3091.57386009	376.0	7.48567206531	0.498795991698	0.0851187699143	1653.64517653	1334.24660992	3322.99894092	335.107154471	3.3028037638	0.0485706435853
1344.50941873	1371.06444136	3091.57386009	376.0	-10.6973191138	-0.601559721285	-0.10265524254	1264.74778663	1188.12961065	2760.85833864	307.980941368	-1.54269464706	-0.0226866859862
1344.50941873	1371.06444136	3091.57386009	376.0	9.24641174253	0.251559782948	0.0429282906054	1443.67945704	1581.4090933	3377.43350852	352.344958183	5.05541568327	0.0743443482834
1344.50941873	1371.06444136	3091.57386009	376.0	-7.48570735314	-0.496215822755	-0.0846784680469	1299.37343983	1259.64139659	2860.14768832	301.132851899	-1.07307202791	-0.0157804709987
1344.50941873	1371.06444136	3091.57386009	376.0	-0.278068432955	-0.178763703451	-0.0305057514421	1564.67642958	1156.98143755	3082.97716911	361.319301976	-0.12433218187	-0.00182841443927
1344.50941873	1371.06444136	3091.57386009	376.0	-16.9489190396	-0.802874765796	-0.137009345699	1206.15970433	1078.48625465	2567.5855095	282.939550517	-2.75044521477	-0.0404477237466
1344.50941873	1371.06444136	3091.57386009	376.0	-0.078732158568	-0.322246183592	-0.0549908163126	1455.4549321	1191.03148751	3089.13979726	442.653377642	-0.0215822930096	-0.000317386661906
1344.50941873	1371.06444136	3091.57386009	376.0	3.84066135196	-0.559948781139	-0.0955543995118	1116.33505211	1679.88293558	3210.31074251	414.09275481	2.49383885968	0.0366741008777
1344.50941873	1371.06444136	3091.57386009	376.0	11.1909074961	0.600097970185	0.10240579696	1639.48441825	1430.07538579	3437.54903095	367.989226914	5.02882827296	0.0739533569553
1344.50941873	1371.06444136	3091.57386009	376.0	0.415637527116	-0.589756673508	-0.100641070565	1189.25978393	1497.5758228	3104.42360124	417.587994507	0.367822354476	0.00540915227171
1344.50941873	1371.06444136	3091.57386009	376.0	-5.3234029327	-0.481628334164	-0.0821891355228	1303.66937537	1289.64150186	2926.99692656	333.686049323	-0.706528541996	-0.0103901256176
1344.50941873	1371.06444136	3091.57386009	376.0	0.443047329464	-0.400165932907	-0.0682877018613	1333.61532191	1371.82362381	3105.27099552	399.832049799	0.146942813044	0.00216092372124
1344.50941873	1371.06444136	3091.57386009	376.0	-2.90286069124	-0.538211716466	-0.0918450028099	1248.05185972	1390.02340342	3001.82977777	363.754514628	-0.313449930952	-0.00460955780811
1344.50941873	1371.06444136	3091.57386009	376.0	-9.02223668225	-0.88119238589	-0.150374127285	1087.52076026	1314.64025156	2812.64474923	410.483737407	-1.13938676417	-0.0167556877084
1344.50941873	1371.06444136	3091.57386009	376.0	6.92151515798	-0.346770957925	-0.0591759313865	1195.50141643	1673.43688498	3305.55761344	436.619312036	3.52178905305	0.051791015486
1344.50941873	1371.06444136	3091.57386009	376.0	-23.860856145	-1.30988438472	-0.223529758485	1031.26345283	1030.58495515	2353.89786872	292.049460737	-4.59857580546	-0.0676261147861
1344.50941873	1371.06444136	3091.57386009	376.0	12.2116862987	0.436010794862	0.074404572502	1537.86887791	1528.02004633	3469.10716158	403.218237338	5.53347689313	0.0813746601931
1344.50941873	1371.06444136	3091.57386009	376.0	0.555606228244	-0.533048112896	-0.0909638417911	1251.68911083	1412.02272775	3108.75083701	445.038998435	0.1627922385	0.00239400350735
1344.50941873	1371.06444136	3091.57386009	376.0	-14.9924217651	-0.937176239088	-0.159927685851	1098.13208747	1188.3829138	2628.07206781	341.557066544	-2.24248064754	-0.0329776565814
1344.50941873	1371.06444136	3091.57386009	376.0	15.0106324943	0.68524274304	0.116935621679	1600.12824857	1613.69456265	3555.63865052	341.815839303	8.00671402687	0.117745794513
1344.50941873	1371.06444136	3091.57386009	376.0	5.19986425416	0.284473602918	0.048544983433	1514.67617091	1439.46277467	3252.33150414	298.192558561	3.13643311355	0.0461240163757
1344.50941873	1371.06444136	3091.57386009	376.0	-8.59006013325	-0.383128444486	-0.065380280629	1457.01603497	1059.39241618	2826.00580645	309.597355304	-1.32019358513	-0.019414611546
1344.50941873	1371.06444136	3091.57386009	376.0	-6.13803822028	-0.72986817297	-0.124550882759	1124.16904619	1472.20442467	2901.81187495	305.438404101	-0.782453517278	-0.0115066693717
1344.50941873	1371.06444136	3091.57386009	376.0	12.3649770288	0.546663312054	0.0932872546168	1533.6034793	1640.2371032	3473.84625772	300.005675222	7.40181618822	0.108850238062
1344.50941873	1371.06444136	3091.57386009	376.0	10.710982072	0.607266321942	0.103629065178	1621.27155033	1467.7087436	3422.71178199	333.731488063	5.38803387536	0.0792357922847
1344.50941873	1371.06444136	3091.57386009	376.0	-14.783698535	-0.816947773377	-0.139410882829	1199.56375299	1097.515555	2634.52490063	337.445592641	-2.31166040472	-0.0339950059518
1344.50941873	1371.06444136	3091.57386009	376.0	-16.7229681167	-1.19813061798	-0.204459149826	1027.46761763	1123.87610571	2574.57094917	423.227225823	-2.95397078579	-0.0434407468498
1344.50941873	1371.06444136	3091.57386009	376.0	-13.1482866775	-0.845158023941	-0.144224918761	1233.88223189	1039.07125945	2685.08486612	412.131374789	-2.20362601803	-0.032406264971
1344.50941873	1371.06444136	3091.57386009	376.0	-8.51196042348	-0.849362541531	-0.144942413231	1105.01464386	1308.76817923	2828.42031666	414.637493574	-1.0702775671	-0.0157393759867
1344.50941873	1371.06444136	3091.57386009	376.0	7.18024467642	0.453158122158	0.0773307375696	1591.30704028	1409.70539437	3313.5564276	312.543992951	3.74127810129	0.0550187956072
1344.50941873	1371.06444136	3091.57386009	376.0	-6.20660526372	-0.383831007183	-0.0655001718742	1439.77065205	1109.0187803	2899.69207416	350.902641809	-0.89532426026	-0.0131665332391
1344.50941873	1371.06444136	3091.57386009	376.0	-5.38917695283	-0.467614155878	-0.0797976375218	1428.80715412	1058.85305628	2924.96347415	437.303263749	-0.819798332153	-0.0120558578258
1344.50941873	1371.06444136	3091.57386009	376.0	-10.365858165	-0.649590284018	-0.110851584303	1290.91780334	1100.02021015	2771.10569869	380.167685208	-1.53523979697	-0.0225770558379
1344.50941873	1371.06444136	3091.57386009	376.0	11.482109897	0.73633517151	0.125654466128	1650.96997066	1505.01087202	3446.55176826	290.570925572	6.42147618579	0.0944334733204
1344.50941873	1371.06444136	3091.57386009	376.0	-9.17156898335	-0.772054040161	-0.131749836205	1112.50720827	1403.95884617	2808.02803085	291.561976405	-1.22860685351	-0.0180677478458
1344.50941873	1371.06444136	3091.57386009	376.0	-6.38559691686	-0.97041153026	-0.165599237246	1025.68322739	1408.87205309	2894.158415	459.603134522	-0.710720411033	-0.0104517707505
1344.50941873	1371.06444136	3091.57386009	376.0	-9.66804985705	-0.950627927011	-0.162223195736	1027.15944663	1420.86721047	2792.67895793	344.652300833	-1.1602641432	-0.0170627079883
1344.50941873	1371.06444136	3091.57386009	376.0	-5.12813417887	-0.287589123846	-0.0490766422946	1474.06206471	1152.4695144	2933.03380431	306.502225198	-0.819803300403	-0.0120559308883
1344.50941873	1371.06444136	3091.57386009	376.0	-0.924250039243	-0.456164122943	-0.0778437069868	1169.41450099	1610.14053281	3062.99998748	283.44495368	1.44438077879	0.0212408938058
1344.50941873	1371.06444136	3091.57386009	376.0	7.18924389413	0.126343236542	0.0215602792733	1607.26536859	1261.09255577	3313.83464506	445.476720701	1.70201235103	0.0250295933975
1344.50941873	1371.06444136	3091.57386009	376.0	1.50274895797	-0.398133316559	-0.0679408390032	1175.70672527	1653.35018572	3138.03245406	308.975543075	2.45878318939	0.0361585763146
1344.50941873	1371.06444136	3091.57386009	376.0	4.38150540525	0.00545012636704	0.000930055694035	1508.11030265	1329.23988925	3227.03133588	389.681143986	1.38791951946	0.0204105811685
1344.50941873	1371.06444136	3091.57386009	376.0	11.5152437973	0.188330996547	0.0321383953152	1393.77413886	1662.49875775	3447.57612726	391.303230646	6.05049710016	0.0889778985318
1344.50941873	1371.06444136	3091.57386009	376.0	15.7109729863	0.646614282667	0.110343734244	1637.26979867	1486.44434745	3577.2901941	453.576047989	6.31261231582	0.0928325340561
1344.50941873	1371.06444136	3091.57386009	376.0	-2.78291834527	-0.456959731496	-0.0779794763645	1257.07269156	1443.31231489	3005.53788398	305.152877536	-0.146206811067	-0.00215010016274
1344.50941873	1371.06444136	3091.57386009	376.0	6.40164654798	0.340182085101	0.0580515503586	1676.95761207	1240.68917617	3289.48549139	371.83870314	2.06425052645	0.030356625389
1344.50941873	1371.06444136	3091.57386009	376.0	6.52424697353	-0.429276733667	-0.0732554153015	1166.2373426	1674.99545622	3293.2757741	452.042975281	3.18240373959	0.0468000549939
1344.50941873	1371.06444136	3091.57386009	376.0	1.56250883406	-0.745004298163	-0.127133839277	1049.18772728	1685.32179057	3139.87997477	405.370456918	1.67803836806	0.0246770348245
1344.50941873	1371.06444136	3091.57386009	376.0	-1.69950307708	-0.305992397518	-0.0522171326823	1544.34241631	1050.10145609	3039.03246721	444.588594813	-0.301644662997	-0.00443595092643
1344.50941873	1371.06444136	3091.57386009	376.0	4.70506888112	0.38137062552	0.0650803115222	1673.06465945	1248.47741008	3237.03453972	315.492470192	1.94496844516	0.0286024771347
1344.50941873	1371.06444136	3091.57386009	376.0	-17.6584550025	-1.05059425305	-0.179282295743	1054.41211226	1166.90574819	2545.64968114	324.331820687	-2.79283595795	-0.0410711170287
1344.50941873	1371.06444136	3091.57386009	376.0	-9.34939973179	-0.467859318326	-0.0798394741171	1361.69137346	1139.65490483	2802.53026191	301.183983623	-1.3956394855	-0.0205241100809
1344.50941873	1371.06444136	3091.57386009	376.0	10.1206481455	-0.139295772533	-0.0237706096472	1270.04219244	1677.32446169	3404.46117263	457.0945185	4.70499988666	0.0691911748038
[truncated: 1 more rows]
