# Supplementary material for: Optimization of nutritional strategies using a mechanistic computational model in prediabetes: Application to the J-DOIT1 study data
Source: PLoS One. 2023 Nov 30;18(11):e0287069. doi: 10.1371/journal.pone.0287069 (PMC10688723; doi:10.1371/journal.pone.0287069)
Supplement: S1 File — (ZIP) [file pone.0287069.s011.zip › improved_intervention_J1211066.csv]

baseline_carb	baseline_fat	baseline_kcal	baseline_protein	diet_change_percent	hba1c_change	hba1c_percent_change	random_carb_kcal	random_fat_kcal	random_total_kcal	random_protein_kcal	weight_change	weight_percent_change
735.303656923	874.178074976	1985.4817319	376.0	-6.46310573142	-0.352306861762	-0.0611856307333	669.931303506	745.9303885	1857.15794829	441.296256282	-1.09396174378	-0.0163277872206
735.303656923	874.178074976	1985.4817319	376.0	5.44223516638	-0.312805220335	-0.0543253248237	584.916344839	1071.28579756	2093.53631693	437.334174535	2.5927528235	0.0386978033358
735.303656923	874.178074976	1985.4817319	376.0	-11.7360204463	-0.318865264668	-0.05537778129	678.294572674	757.439975282	1752.46518989	316.730641929	-1.49676472884	-0.0223397720722
735.303656923	874.178074976	1985.4817319	376.0	4.85670340332	-0.0164395232916	-0.00285507525037	758.572471608	929.508692412	2081.91069074	393.829526724	2.21381540638	0.0330420209907
735.303656923	874.178074976	1985.4817319	376.0	-5.93141374142	-0.112247672558	-0.019494211976	852.555832963	677.665445191	1867.71459562	337.493317466	-0.613575127619	-0.00915783772565
735.303656923	874.178074976	1985.4817319	376.0	-0.449246663846	-0.357249993431	-0.0620441113982	571.911209751	1059.49205672	1976.56202146	345.158754985	1.63887693162	0.0244608497257
735.303656923	874.178074976	1985.4817319	376.0	-3.22045653419	-0.41578986596	-0.0722108138173	585.597993873	958.895571751	1921.54015573	377.046590105	-0.0765893084034	-0.00114312400602
735.303656923	874.178074976	1985.4817319	376.0	-1.99586420086	-0.127194165257	-0.0220899904926	741.52857504	883.689465941	1945.8542128	320.636171817	0.438168662683	0.00653983078631
735.303656923	874.178074976	1985.4817319	376.0	-15.1621310057	-0.672175780855	-0.116737718106	562.766225783	678.495313059	1684.44039061	443.178851773	-3.51480643073	-0.0524597974735
735.303656923	874.178074976	1985.4817319	376.0	-6.20996088491	-0.26672473879	-0.0463224624505	678.209145987	863.26648717	1862.18409297	320.708459814	-0.496532193463	-0.00741092826065
735.303656923	874.178074976	1985.4817319	376.0	-16.6696003126	-0.500464406407	-0.0869163609599	622.179562914	687.134647154	1654.50986291	345.195652843	-2.8903842589	-0.0431400635657
735.303656923	874.178074976	1985.4817319	376.0	2.1490497055	-0.0499692929474	-0.00867823774704	725.263966877	961.600018512	2028.15072121	341.286735822	2.14344161718	0.0319916659281
735.303656923	874.178074976	1985.4817319	376.0	10.3667313894	0.0719936052605	0.0125032312019	791.659244327	932.138030777	2191.31128983	467.514014727	3.24112305866	0.0483749710247
735.303656923	874.178074976	1985.4817319	376.0	-4.21848832242	-0.0376695559602	-0.0065421250365	896.051775344	714.878755039	1901.7244169	290.793886512	-0.30270174428	-0.00451793648179
735.303656923	874.178074976	1985.4817319	376.0	22.3479527822	0.56851427292	0.0987346774783	917.949293359	1092.42358961	2429.19625184	418.823368874	10.5130030641	0.156910493495
735.303656923	874.178074976	1985.4817319	376.0	7.22678060858	-0.0185121849694	-0.00321503733405	747.973142822	948.05556168	2128.96814069	432.939436185	2.62745458791	0.0392157401181
735.303656923	874.178074976	1985.4817319	376.0	-2.94635267044	-0.207480753678	-0.0360334758037	734.586159159	801.219864794	1926.98243787	391.176413918	-0.202809759528	-0.00302701133623
735.303656923	874.178074976	1985.4817319	376.0	-12.8416779972	-0.309414873333	-0.053736518467	718.201063007	680.250536662	1730.51256119	332.060961526	-1.87948365416	-0.0280519948382
735.303656923	874.178074976	1985.4817319	376.0	-3.25004108358	-0.445411740266	-0.0773552866039	574.811024404	939.497991285	1920.95275991	406.643744216	-0.170863584711	-0.00255020275688
735.303656923	874.178074976	1985.4817319	376.0	-12.2779312267	-0.536189276545	-0.0931207496604	574.623264136	764.420330602	1741.70565034	402.662055599	-2.06627617668	-0.0308399429355
735.303656923	874.178074976	1985.4817319	376.0	-6.7597865344	-0.435774973582	-0.0756816557107	589.126476495	876.166499375	1851.26740514	385.974429274	-0.714139097219	-0.0106587924958
735.303656923	874.178074976	1985.4817319	376.0	-10.0171331226	-0.274184757065	-0.0476180543704	719.178232423	723.224019395	1786.59338369	344.191131873	-1.30968979828	-0.0195476089295
735.303656923	874.178074976	1985.4817319	376.0	-7.52556973609	-0.493069633145	-0.0856321002336	559.362812433	895.54239844	1836.06291957	381.157708695	-0.800306176606	-0.0119448683075
735.303656923	874.178074976	1985.4817319	376.0	-2.76603833815	-0.400780050403	-0.0696040379304	563.842127061	1039.14003033	1930.562546	327.580388607	0.868546239562	0.0129633767099
735.303656923	874.178074976	1985.4817319	376.0	1.48279587907	-0.152085130971	-0.0264128396963	736.502697648	881.954136663	2014.9223732	396.465538889	0.680295291263	0.0101536610636
735.303656923	874.178074976	1985.4817319	376.0	-12.6371320311	-0.4136273513	-0.0718352468392	638.177156007	739.909384617	1734.57378399	356.487243361	-1.88243483504	-0.028096042314
735.303656923	874.178074976	1985.4817319	376.0	4.38173818491	0.0736680475889	0.0127940339682	769.660040249	963.69720391	2072.4803431	339.123098942	3.13664370231	0.0468155776464
735.303656923	874.178074976	1985.4817319	376.0	8.93098516726	0.122356071421	0.0212497518967	813.974006979	924.372103478	2162.80481087	424.458700416	3.36424286464	0.0502125800692
735.303656923	874.178074976	1985.4817319	376.0	-1.47514864381	-0.143738507122	-0.0249632697328	748.418881839	864.185586305	1956.19292506	343.588456914	0.280859692586	0.00419193571023
735.303656923	874.178074976	1985.4817319	376.0	0.842480258641	-0.10131561965	-0.0175956268931	871.180978569	677.553094608	2002.20902353	453.474950353	0.071191115979	0.00106255396984
735.303656923	874.178074976	1985.4817319	376.0	-4.69749522047	-0.457082069483	-0.0793820891772	581.77960574	868.592962815	1892.21382244	441.841253885	-0.608983057814	-0.00908929937036
735.303656923	874.178074976	1985.4817319	376.0	4.82083474858	0.0772875028556	0.0134226298811	896.193578312	789.542663625	2081.19852516	395.46228322	1.52886454139	0.0228188737521
735.303656923	874.178074976	1985.4817319	376.0	-8.67344955257	-0.188798693671	-0.0327889360318	767.880633179	730.744306708	1813.27197551	314.64703562	-0.975843391721	-0.0145648267421
735.303656923	874.178074976	1985.4817319	376.0	-0.551441513421	-0.383204974364	-0.066551749629	611.441810749	902.278159914	1974.53296139	460.812990725	0.00672029092706	0.000100302849658
735.303656923	874.178074976	1985.4817319	376.0	-16.4310247768	-0.458522526887	-0.0796322554511	603.222422788	766.39208056	1659.24673659	289.632233244	-2.33749977197	-0.034888056298
735.303656923	874.178074976	1985.4817319	376.0	-0.339653067848	-0.0828057159803	-0.0143809857555	876.866027339	693.695940949	1978.73798229	408.176013996	0.0647091259493	0.00096580784999
735.303656923	874.178074976	1985.4817319	376.0	-3.59661766669	-0.0939895814999	-0.0163233034908	866.545068549	686.158416216	1914.07154516	361.368060396	-0.299154723661	-0.00446499587553
735.303656923	874.178074976	1985.4817319	376.0	-0.817656082699	-0.0798066536886	-0.0138601343676	860.460851226	727.291572632	1969.24731975	381.494895889	0.0851556561118	0.00127097994197
735.303656923	874.178074976	1985.4817319	376.0	7.21644179119	-0.0809057385465	-0.0140510139886	722.464388065	953.048980212	2128.76286536	453.249497079	2.30412439922	0.0343899164063
735.303656923	874.178074976	1985.4817319	376.0	2.00091623512	0.17372308364	0.0301707335256	853.520684904	880.208526535	2025.20955822	291.480346779	2.44624485195	0.0365111171932
735.303656923	874.178074976	1985.4817319	376.0	2.8958673368	-0.0610040485938	-0.0105946593598	911.257023307	677.700416052	2042.97864885	454.021209492	0.375261193864	0.00560091334126
735.303656923	874.178074976	1985.4817319	376.0	4.22877334754	-0.135260977367	-0.0234909651558	638.083563815	1088.48080013	2069.4432542	342.878890251	3.82115818189	0.05703221167
735.303656923	874.178074976	1985.4817319	376.0	1.31651575326	-0.104019076979	-0.0180651401492	730.653605812	919.412781739	2011.62091168	361.554524127	1.26379205963	0.0188625680541
735.303656923	874.178074976	1985.4817319	376.0	0.763518966463	-0.160100424608	-0.0278048670732	791.390696151	743.599405739	2000.6412615	465.651159607	0.0515832962831	0.000769899944524
735.303656923	874.178074976	1985.4817319	376.0	-2.63126599767	-0.472715838826	-0.0820972280004	570.365499826	893.186745381	1933.2384262	469.68618099	-0.364454081161	-0.00543961315165
735.303656923	874.178074976	1985.4817319	376.0	8.76327172996	0.12156561663	0.0211124724956	836.348420834	889.750553319	2159.47489121	433.375917061	2.94918382382	0.0440176690122
735.303656923	874.178074976	1985.4817319	376.0	-2.79909047369	-0.285033775417	-0.0495022187247	691.768445412	790.082757742	1929.90630188	448.055098731	-0.406094667362	-0.00606111443824
735.303656923	874.178074976	1985.4817319	376.0	6.17459775891	-0.035860495097	-0.00622794287895	823.015222983	829.225474007	2108.07724242	455.836545431	1.27830359968	0.0190791582042
735.303656923	874.178074976	1985.4817319	376.0	10.8794670786	0.276094010815	0.0479496371684	888.262008265	895.697842715	2201.49156327	417.531712291	4.18806486258	0.0625084307848
735.303656923	874.178074976	1985.4817319	376.0	-8.12938641787	-0.299902912155	-0.0520845627223	668.568517879	825.569848071	1824.07424966	329.935883707	-0.832938015377	-0.0124319106773
735.303656923	874.178074976	1985.4817319	376.0	-12.5967772558	-0.575459670915	-0.0999408945666	591.393610782	693.234951655	1735.37502068	450.746458239	-2.76083761024	-0.0412065314962
735.303656923	874.178074976	1985.4817319	376.0	12.7218291987	0.044961339327	0.00780849936211	719.100438697	1055.43126131	2238.0713266	463.539626596	5.09333051617	0.0760198584503
735.303656923	874.178074976	1985.4817319	376.0	-21.8694229525	-0.672481508284	-0.116790814221	563.161673143	669.37126436	1551.26833431	318.735396802	-4.26933082508	-0.0637213555982
735.303656923	874.178074976	1985.4817319	376.0	2.07063450262	-0.320055808858	-0.0555845447825	611.80916746	996.351426018	2026.59380168	418.433208205	1.11902031508	0.0167017957474
735.303656923	874.178074976	1985.4817319	376.0	12.1492264611	0.0429380853377	0.00745711798153	708.736374966	1078.94980727	2226.70240385	439.016221614	5.46278325508	0.081534078434
735.303656923	874.178074976	1985.4817319	376.0	13.009069948	0.483836347348	0.0840285424363	892.359203265	1046.36151246	2243.77443921	305.053723481	8.11684929677	0.121147004429
735.303656923	874.178074976	1985.4817319	376.0	6.82644687337	0.132906740267	0.0230821014706	886.570534382	825.745951419	2121.01958751	408.703101707	2.265777817	0.0338175793582
735.303656923	874.178074976	1985.4817319	376.0	8.75394843071	0.369753827655	0.0642156699644	870.374334204	984.537419883	2159.28977881	304.378024723	5.81422949725	0.086779544735
735.303656923	874.178074976	1985.4817319	376.0	10.9864650612	0.106144838838	0.0184343242163	789.315173028	957.392263261	2203.61598867	456.908552382	3.84383827009	0.0573707204491
735.303656923	874.178074976	1985.4817319	376.0	-16.3746674825	-0.494427705642	-0.0858679586041	597.44538938	743.351099464	1660.36570037	319.569211529	-2.51400373458	-0.0375224437996
735.303656923	874.178074976	1985.4817319	376.0	-2.29879589775	-0.328210202568	-0.057000729866	592.502739775	1028.24278123	1939.8395593	319.094038291	1.09899668282	0.0164029355644
735.303656923	874.178074976	1985.4817319	376.0	7.76345688471	0.0739689347515	0.0128462894671	856.503232306	838.85868113	2139.62375011	444.261836673	2.10363625891	0.0313975561031
735.303656923	874.178074976	1985.4817319	376.0	-8.7237569685	-0.535658415946	-0.0930285543498	561.424817619	808.275586031	1812.27313095	442.572727304	-1.47027589584	-0.0219444163558
735.303656923	874.178074976	1985.4817319	376.0	-12.6779546774	-0.446737384699	-0.0775855131468	589.916440364	835.682239742	1733.7632578	308.164577695	-1.54700657644	-0.0230896503946
735.303656923	874.178074976	1985.4817319	376.0	2.14965474548	0.0458773146875	0.00796757809787	791.590271851	908.120715941	2028.16273417	328.451746378	2.05518812118	0.0306744495698
735.303656923	874.178074976	1985.4817319	376.0	10.6794267983	0.108910791385	0.0189146911054	812.667202691	920.09140399	2197.51980005	464.76119337	3.35774476976	0.0501155935785
735.303656923	874.178074976	1985.4817319	376.0	-7.79050870777	-0.43649802453	-0.0758072289909	578.241556899	929.395532187	1830.80260468	323.165515598	-0.670566996929	-0.0100084626407
735.303656923	874.178074976	1985.4817319	376.0	-1.32934772838	-0.0857187513739	-0.0148868967304	878.262263296	684.430321585	1959.0877756	396.395190718	-0.0521513535578	-0.000778378411311
735.303656923	874.178074976	1985.4817319	376.0	3.74237296506	-0.167713038702	-0.0291269605249	697.30218228	938.974265438	2059.78586346	423.509415742	1.35423921268	0.0202125255624
735.303656923	874.178074976	1985.4817319	376.0	-7.91840283841	-0.281587101704	-0.0489036300285	738.815422932	679.967476368	1828.26329008	409.480390784	-1.27749710687	-0.019067120998
735.303656923	874.178074976	1985.4817319	376.0	-3.3971484473	-0.314458939385	-0.0546125285489	657.398193203	849.994513695	1918.03197007	410.639263174	-0.291488129953	-0.00435056910378
735.303656923	874.178074976	1985.4817319	376.0	-5.02191105282	-0.412031892313	-0.0715581612213	562.767261039	1027.59846005	1885.77260535	295.406884267	0.386628254632	0.00577057096466
735.303656923	874.178074976	1985.4817319	376.0	-7.73337632912	-0.244970566851	-0.0425443846562	701.021933297	820.269090673	1831.93695763	310.645933656	-0.746877676777	-0.0111474280116
735.303656923	874.178074976	1985.4817319	376.0	3.20222164179	-0.214537123516	-0.037258965529	618.597651237	1067.14851898	2049.06125761	363.31508739	2.89006629558	0.0431353178444
735.303656923	874.178074976	1985.4817319	376.0	5.77710784876	0.0447581686727	0.00777321442735	854.750542568	826.456066746	2100.18515287	418.978543554	1.67740155721	0.0250358441375
735.303656923	874.178074976	1985.4817319	376.0	-8.41619343323	-0.176044119649	-0.0305738311304	795.872370022	691.590846727	1818.37974876	330.916532011	-1.00264206895	-0.0149648069992
735.303656923	874.178074976	1985.4817319	376.0	-22.0046483498	-0.665531498551	-0.115583796206	569.098053854	663.282646219	1548.58345874	316.202758672	-4.30588460893	-0.0642669344617
735.303656923	874.178074976	1985.4817319	376.0	-12.2835177833	-0.446006560094	-0.0774585898044	659.75243413	668.36548419	1741.59473028	413.476811957	-2.35218149806	-0.0351071865382
735.303656923	874.178074976	1985.4817319	376.0	3.88175793961	0.0218360462967	0.00379229702965	898.701345619	763.692101839	2062.55332667	400.159879208	1.02353045351	0.0152765739329
735.303656923	874.178074976	1985.4817319	376.0	-1.44186872113	-0.431080423257	-0.0748663465191	552.019465472	1046.59590985	1956.85369184	358.238316519	0.980740322665	0.0146379152637
735.303656923	874.178074976	1985.4817319	376.0	-0.315125645262	-0.375106690844	-0.0651453092817	609.668130924	936.369271282	1979.22496978	433.187567574	0.166146857475	0.00247980384291
735.303656923	874.178074976	1985.4817319	376.0	1.30259151821	-0.0110910285024	-0.00192619459923	710.194615905	1013.94085886	2011.34444853	287.20897377	2.9817348758	0.044503505609
735.303656923	874.178074976	1985.4817319	376.0	-1.37731414577	-0.233108808093	-0.040484336244	708.987795475	835.688127724	1958.13541114	413.459487945	-0.00962626478905	-0.000143675593866
735.303656923	874.178074976	1985.4817319	376.0	14.7857079005	0.322024455349	0.0559264424017	865.092239644	968.25974754	2279.04926119	445.697274011	5.79603828299	0.0865080340744
735.303656923	874.178074976	1985.4817319	376.0	-1.23043260448	-0.393339405258	-0.0683118105693	608.775515077	889.002990119	1961.05171731	463.273212118	-0.118901434908	-0.00177464828221
735.303656923	874.178074976	1985.4817319	376.0	3.38707688716	-0.230332975091	-0.0400022534025	636.924891838	1011.67396385	2052.73152474	404.132669047	1.92862112758	0.0287853899638
735.303656923	874.178074976	1985.4817319	376.0	-8.39138273989	-0.322552694212	-0.0560181823919	729.54669666	655.689394267	1818.87236054	433.636269618	-1.57914038219	-0.0235692594357
735.303656923	874.178074976	1985.4817319	376.0	1.5365489345	0.183136717802	0.0318056126784	877.908880124	849.410502087	2015.9896303	288.670248085	2.1411107593	0.0319568770045
735.303656923	874.178074976	1985.4817319	376.0	-11.8493271033	-0.478242499791	-0.0830570510232	563.678421133	892.655294057	1750.21550691	293.88179172	-1.30682065122	-0.019504785839
735.303656923	874.178074976	1985.4817319	376.0	0.185587219444	0.017485276945	0.00303669276572	876.704024708	781.087888737	1989.16653224	331.374618792	0.684166484896	0.0102114400731
735.303656923	874.178074976	1985.4817319	376.0	-15.5550902367	-0.461172877017	-0.0800925455049	622.051045805	722.053325578	1676.63825687	332.533885486	-2.43854486595	-0.0363961920292
735.303656923	874.178074976	1985.4817319	376.0	11.1822676913	0.192273038878	0.0333923304755	783.656152483	1031.45939228	2207.50361412	392.388069355	5.58622542541	0.0833764988867
735.303656923	874.178074976	1985.4817319	376.0	6.14812641346	0.105169699987	0.0182649704735	771.346283554	984.058463859	2107.55165869	352.146911279	3.79885268709	0.0566992938371
735.303656923	874.178074976	1985.4817319	376.0	-12.1486344567	-0.499274399944	-0.0867096908552	611.981371549	714.381307055	1744.27281409	417.910135482	-2.2635668721	-0.0337845801805
735.303656923	874.178074976	1985.4817319	376.0	5.52736045164	-0.0746528565256	-0.0129650671285	718.963348259	961.756047891	2095.22646392	414.507067773	2.32184701268	0.034654433025
735.303656923	874.178074976	1985.4817319	376.0	0.820815352959	-0.0268579536416	-0.00466445877763	735.305010427	955.5791956	2001.77887078	310.894664757	2.04250137734	0.0304850951841
735.303656923	874.178074976	1985.4817319	376.0	10.4916768632	0.146322610115	0.0254120545529	741.144513575	1092.44897806	2193.79205939	360.198567748	6.28201439398	0.0937614088653
735.303656923	874.178074976	1985.4817319	376.0	-3.21363329108	-0.401787096105	-0.0697789329811	593.368785877	950.829757603	1921.67562997	377.477086495	-0.0838198030416	-0.00125104183644
735.303656923	874.178074976	1985.4817319	376.0	-9.5985206111	-0.505901434264	-0.087860617274	577.337505131	796.672881069	1794.90485863	420.894472433	-1.53158429492	-0.0228594670884
735.303656923	874.178074976	1985.4817319	376.0	2.63104514207	-0.0609322004506	-0.0105821813912	888.300815582	715.437222529	2037.72065255	433.982614442	0.423227278049	0.00631682504551
735.303656923	874.178074976	1985.4817319	376.0	-3.32612250646	-0.262361506665	-0.0455646937591	700.026383468	803.942570944	1919.44217715	415.47322274	-0.340842412489	-0.00508720018641
735.303656923	874.178074976	1985.4817319	376.0	3.59254045541	-0.100611826286	-0.0174733981046	741.060963908	907.82105375	2056.81096635	407.928948694	1.37792816543	0.0205660920214
735.303656923	874.178074976	1985.4817319	376.0	8.00097033255	0.128693210645	0.0223503318244	745.493979889	1060.38242963	2144.33953623	338.463126703	5.34896390499	0.079835282164
735.303656923	874.178074976	1985.4817319	376.0	8.27861560911	0.304056627149	0.0528059442773	890.529409834	904.306269091	2149.85213247	355.016453547	4.23370694086	0.0631896558338
735.303656923	874.178074976	1985.4817319	376.0	-0.344010318222	-0.10371110957	-0.0180116550138	817.492997057	779.353476046	1978.65146987	381.804996772	0.179700401909	0.00268209555088
735.303656923	874.178074976	1985.4817319	376.0	-3.02426489236	-0.0747813593943	-0.0129873844033	888.092278308	678.877035586	1925.43550494	358.466191043	-0.209883098462	-0.00313258355913
735.303656923	874.178074976	1985.4817319	376.0	-6.95505890561	-0.180002504134	-0.0312612893599	748.691452937	797.429555411	1847.39030789	301.269299537	-0.641431271944	-0.00957360107379
735.303656923	874.178074976	1985.4817319	376.0	-13.0438434066	-0.331844109714	-0.0576318356573	708.252305798	677.05479358	1726.49860392	341.191504546	-1.97848190594	-0.0295295806857
735.303656923	874.178074976	1985.4817319	376.0	-1.69293550636	-0.175815115163	-0.0305340595976	741.128449789	848.211399769	1951.86880669	362.52895713	0.0736115207501	0.00109867941418
735.303656923	874.178074976	1985.4817319	376.0	10.0939362601	0.250593449166	0.0435209185769	867.117124798	913.893789311	2185.89499237	404.884078263	4.1728586899	0.0622814729836
735.303656923	874.178074976	1985.4817319	376.0	-10.1848769943	-0.528628177886	-0.0918076029673	569.221445211	791.135186502	1783.26285976	422.906228048	-1.68216095868	-0.0251068799802
735.303656923	874.178074976	1985.4817319	376.0	-6.51288417122	-0.222139315702	-0.0385792489931	705.759566735	854.040311216	1856.16960646	296.369728509	-0.537463631168	-0.00802184524131
735.303656923	874.178074976	1985.4817319	376.0	-12.1002122101	-0.366823424019	-0.0637067426222	631.343972918	822.199675503	1745.23422895	291.690580526	-1.4283360834	-0.0213184490059
735.303656923	874.178074976	1985.4817319	376.0	10.9979634515	0.169321414051	0.0294062893454	804.93160794	970.894742821	2203.84428711	428.017936348	4.4642086998	0.066629980594
735.303656923	874.178074976	1985.4817319	376.0	4.35027146248	-0.343901246289	-0.0597258156111	571.908187764	1077.80878074	2071.85557707	422.138608571	2.45035813075	0.0365725094142
735.303656923	874.178074976	1985.4817319	376.0	-7.47940055886	-0.175979308339	-0.0305625752586	749.911335645	798.666434228	1836.97960015	288.401830274	-0.71528177622	-0.0106758474063
735.303656923	874.178074976	1985.4817319	376.0	8.83679639005	0.116473401148	0.020228100234	835.690963471	888.152714014	2160.93470991	437.091032423	2.90595302602	0.0433724332242
735.303656923	874.178074976	1985.4817319	376.0	0.458573545243	0.0709751780009	0.0123263595	880.20664809	798.704003478	1994.58662587	315.675974299	1.06371195919	0.0158762978983
735.303656923	874.178074976	1985.4817319	376.0	1.96458788811	-0.0651490263419	-0.011314523505	784.757089725	861.251153829	2024.48826552	378.480021971	0.994510715371	0.014843443513
735.303656923	874.178074976	1985.4817319	376.0	-0.0710990985766	0.0611519108052	0.0106203387991	866.851309891	809.640191413	1984.07007229	307.578570981	1.01541992097	0.0151555212084
735.303656923	874.178074976	1985.4817319	376.0	-4.4133865875	-0.423256092161	-0.0735074838766	566.574790376	1009.39729038	1897.85474745	321.882666693	0.185375210573	0.00276679418765
735.303656923	874.178074976	1985.4817319	376.0	16.8539545707	0.28231466136	0.0490299863425	802.822209998	1074.90995977	2320.113921	442.381751237	7.45750172758	0.111305995934
735.303656923	874.178074976	1985.4817319	376.0	21.9781967	0.502372595608	0.087247758876	899.828165811	1060.86494222	2421.85481238	461.161704345	9.31428309197	0.139019150626
735.303656923	874.178074976	1985.4817319	376.0	-6.24362588815	-0.157150891979	-0.0272926175718	763.394424617	800.23204713	1861.51568048	297.889208735	-0.536078586563	-0.00800117293377
735.303656923	874.178074976	1985.4817319	376.0	4.48762934701	-0.0255451813725	-0.00443646776182	802.105760648	860.477658541	2074.58279278	411.99937359	1.43624061946	0.0214364271561
735.303656923	874.178074976	1985.4817319	376.0	-7.49119532779	-0.344618019546	-0.059850298636	652.557582496	802.809247557	1836.74541716	381.378587112	-0.90695673718	-0.0135366677191
735.303656923	874.178074976	1985.4817319	376.0	22.3371277051	0.458409022352	0.079612542958	870.319204607	1091.87169134	2428.98132192	466.790425972	9.565000853	0.142761206761
735.303656923	874.178074976	1985.4817319	376.0	8.56154104418	0.35493948696	0.0616428424731	874.275344503	965.459474069	2155.4695653	315.734746728	5.41202754506	0.0807765305232
735.303656923	874.178074976	1985.4817319	376.0	3.25612415587	-0.0946436628675	-0.0164368987266	826.686149117	782.219312812	2050.13148218	441.226020253	0.525422267981	0.00784212340271
735.303656923	874.178074976	1985.4817319	376.0	11.25826659	0.220917706764	0.0383670904418	800.717840115	1017.72015874	2209.01255837	390.574559521	5.5659427869	0.0830737729389
735.303656923	874.178074976	1985.4817319	376.0	-6.70920892539	-0.327241452857	-0.0568324857341	664.440709187	795.843998255	1852.27161433	391.986906889	-0.82134718818	-0.0122589132564
735.303656923	874.178074976	1985.4817319	376.0	8.39870572489	-0.0474689986535	-0.00824400810237	734.670219255	953.697415284	2152.23649978	463.868865244	2.60660543059	0.0389045586655
735.303656923	874.178074976	1985.4817319	376.0	-2.2803806579	-0.41336197066	-0.0717891578083	574.541579358	1001.28126325	1940.20519052	364.382347915	0.358970884838	0.00535777440057
735.303656923	874.178074976	1985.4817319	376.0	-16.1360373316	-0.457958734906	-0.0795343409007	597.175227726	784.486125711	1665.10365843	283.442304991	-2.22374013303	-0.0331901512392
735.303656923	874.178074976	1985.4817319	376.0	9.43456248408	0.137222483191	0.0238316226452	758.231849051	1040.24867467	2172.8032465	374.322722784	5.20181846285	0.0776390815351
735.303656923	874.178074976	1985.4817319	376.0	7.82716050482	0.0483048900041	0.00838917853492	775.953746349	941.996179099	2140.88857385	422.9386484	3.01927530873	0.0450638105781
735.303656923	874.178074976	1985.4817319	376.0	-7.49281549924	-0.34423570666	-0.0597839018166	650.465120234	810.077632861	1836.71324896	376.170495861	-0.878431841584	-0.0131109230087
735.303656923	874.178074976	1985.4817319	376.0	-1.68193203485	-0.278097719242	-0.0482976240435	688.831207289	813.052127681	1952.0872786	450.203943634	-0.20996403628	-0.00313379158627
735.303656923	874.178074976	1985.4817319	376.0	1.75653238962	-0.108643498068	-0.0188682698972	853.325112951	699.654454766	2020.35736161	467.377793893	0.167984873782	0.00250723692212
735.303656923	874.178074976	1985.4817319	376.0	-6.74266619184	-0.217460139818	-0.0377666099024	756.654364338	722.272284225	1851.60732642	372.680677854	-0.824483411959	-0.0123057225666
735.303656923	874.178074976	1985.4817319	376.0	-6.60215373148	-0.296184554109	-0.0514387902239	727.802780802	686.972941085	1854.39717565	439.621453761	-1.18837913737	-0.0177370020502
735.303656923	874.178074976	1985.4817319	376.0	7.22604201634	0.318456694738	0.0553068243727	908.332126279	882.487997477	2128.95347607	338.133352317	3.95664372484	0.0590543839529
735.303656923	874.178074976	1985.4817319	376.0	-10.9760296825	-0.480126716179	-0.083384285547	615.961882502	724.715021145	1767.55466766	426.877764018	-2.0250231827	-0.0302242266075
735.303656923	874.178074976	1985.4817319	376.0	-14.7045297007	-0.626480084776	-0.108801681969	578.824653479	679.556602563	1693.52598093	435.144724889	-3.26153783557	-0.0486796691875
735.303656923	874.178074976	1985.4817319	376.0	5.49548607096	-0.232106492467	-0.0403102626723	642.259661735	1000.7810022	2094.59360392	451.552939982	1.92608822841	0.0287475854987
735.303656923	874.178074976	1985.4817319	376.0	-5.16705440949	-0.447405810931	-0.0777015996754	578.112453082	909.152115088	1882.89081052	395.626242351	-0.455604434992	-0.00680006619391
735.303656923	874.178074976	1985.4817319	376.0	-4.67238225967	-0.180301626646	-0.0313132383894	795.287884014	697.093743492	1892.71243569	400.330808183	-0.597631059556	-0.00891986656053
735.303656923	874.178074976	1985.4817319	376.0	2.15676243296	-0.108769163495	-0.0188900943896	757.684369748	876.49023056	2028.30385601	394.129255698	0.913070997886	0.0136279253416
735.303656923	874.178074976	1985.4817319	376.0	3.46882091612	-0.0868755109379	-0.0150877927992	847.988685149	749.495048602	2054.3545375	456.87080375	0.485299398866	0.00724327460995
735.303656923	874.178074976	1985.4817319	376.0	3.89232034652	-0.0295007443214	-0.00512343597107	727.275193684	973.654486325	2062.76304133	361.833361317	2.6018879974	0.038834149215
735.303656923	874.178074976	1985.4817319	376.0	0.818789785851	-0.0367156615582	-0.00637646084721	880.308424431	753.031380166	2001.73865352	368.398848923	0.40430789705	0.00603444622462
735.303656923	874.178074976	1985.4817319	376.0	-15.5083760236	-0.574109508167	-0.0997064098936	607.465800525	663.860021305	1677.56575904	406.239937205	-3.21694901853	-0.0480141644556
735.303656923	874.178074976	1985.4817319	376.0	-11.3197124727	-0.463021325818	-0.0804135682212	585.747872313	828.388732396	1760.73090865	346.59430394	-1.4314281711	-0.0213645995687
735.303656923	874.178074976	1985.4817319	376.0	4.76547856723	-0.249990474031	-0.0434161990329	607.67916804	1066.34033829	2080.09943829	406.079931962	2.81173375869	0.0419661755028
735.303656923	874.178074976	1985.4817319	376.0	-4.31047173184	-0.220508018156	-0.0382959392422	742.078504132	756.350113429	1899.8981031	401.469485543	-0.490339436052	-0.00731849904556
735.303656923	874.178074976	1985.4817319	376.0	11.6737258247	0.247987894873	0.0430684082794	781.554286191	1089.30118198	2217.26142558	346.405957407	7.03952805745	0.105067582947
735.303656923	874.178074976	1985.4817319	376.0	4.14488666638	-0.136707621532	-0.0237422058929	738.451143776	891.102023806	2067.77769947	438.224531885	1.0651858783	0.015898296691
735.303656923	874.178074976	1985.4817319	376.0	11.909008313	0.269554068645	0.0468138361663	846.678681249	963.07442971	2221.9329164	412.179805444	5.11832582521	0.0763929227643
735.303656923	874.178074976	1985.4817319	376.0	9.92984134822	-0.0593770058342	-0.0103120885436	673.409409203	1072.70044065	2182.63691787	436.52706802	4.50094293547	0.0671782527683
735.303656923	874.178074976	1985.4817319	376.0	-7.75921311804	-0.226482767471	-0.039333582402	736.963217518	751.50823048	1831.4239729	342.952524903	-0.872767114223	-0.0130263748392
735.303656923	874.178074976	1985.4817319	376.0	3.85351618498	-0.0547039015176	-0.00950050391067	914.304956241	684.843593562	2061.99259179	462.844041985	0.48419537016	0.00722679656956
735.303656923	874.178074976	1985.4817319	376.0	0.978506635159	-0.406431903688	-0.0705856032803	576.023228923	1007.8512556	2004.90980239	421.035317865	0.764727349522	0.0114138410376
735.303656923	874.178074976	1985.4817319	376.0	-2.22332912037	-0.268247981892	-0.0465870062334	712.304237318	761.169774686	1941.33793837	467.863926371	-0.435242548851	-0.00649615744554
735.303656923	874.178074976	1985.4817319	376.0	17.6759310871	0.414192506119	0.0719333980755	891.879879043	988.858055027	2336.43411458	455.696180506	7.02706724611	0.104881600688
735.303656923	874.178074976	1985.4817319	376.0	-3.16030121743	-0.237927361743	-0.0413211812683	722.898774658	780.242320847	1922.73452855	419.593433049	-0.351693222538	-0.0052491525752
735.303656923	874.178074976	1985.4817319	376.0	2.78601658325	0.0228896023566	0.00397526959996	828.098282297	846.99186384	2040.79758221	365.70743607	1.42938159555	0.021334053665
735.303656923	874.178074976	1985.4817319	376.0	-13.9916057	-0.618508984164	-0.107417329657	586.189572596	672.532580645	1707.68095673	448.958803486	-3.22369905436	-0.0481149112591
735.303656923	874.178074976	1985.4817319	376.0	6.50653676256	-0.116908350703	-0.0203036385381	660.942023865	1050.05613331	2114.6678307	403.669673522	3.47090840902	0.0518046031197
735.303656923	874.178074976	1985.4817319	376.0	-1.09752366862	-0.0729792034618	-0.0126744014348	841.719372524	774.607854046	1963.69059996	347.363373385	0.139253770934	0.00207841449155
735.303656923	874.178074976	1985.4817319	376.0	-0.483969869265	-0.121937123965	-0.0211769926996	670.081634824	1014.06770467	1975.87259856	291.723259065	2.15194659654	0.0321186059185
735.303656923	874.178074976	1985.4817319	376.0	-2.09323632327	-0.251031175507	-0.0435969391294	621.174080698	1021.91439181	1943.92090709	300.832434584	1.40443378155	0.0209616982321
735.303656923	874.178074976	1985.4817319	376.0	-10.6233436514	-0.309569847136	-0.0537634329865	722.057005885	678.029127292	1774.55718438	374.471051207	-1.63987228055	-0.0244757056798
735.303656923	874.178074976	1985.4817319	376.0	10.1849022444	0.231743370505	0.0402471987679	852.665589734	926.518220879	2187.70110537	408.51729476	4.21436317565	0.0629009429201
735.303656923	874.178074976	1985.4817319	376.0	-6.2269195565	-0.486897814445	-0.084560231755	574.658065445	839.576737868	1861.84738164	447.612578331	-0.951766064905	-0.0142054636553
735.303656923	874.178074976	1985.4817319	376.0	20.1765208683	0.420156223442	0.0729691252938	861.518725541	1069.62285456	2386.08286787	454.941287773	8.67531678078	0.129482340012
735.303656923	874.178074976	1985.4817319	376.0	-11.2766835124	-0.380691207791	-0.0661151802347	634.557858766	793.511173975	1761.5852408	333.516208055	-1.4221398954	-0.0212259685881
735.303656923	874.178074976	1985.4817319	376.0	10.8542440165	0.165768384543	0.0287892296879	796.75209675	983.685794474	2200.99076398	420.552872758	4.61683425934	0.06890797402
735.303656923	874.178074976	1985.4817319	376.0	-9.54970320374	-0.48405730649	-0.0840669167228	556.289707975	929.266212724	1795.87411934	310.318198639	-0.920092823513	-0.0137327287092
735.303656923	874.178074976	1985.4817319	376.0	14.3310343836	0.451962383129	0.0784929460105	872.821468304	1066.43689347	2270.02180158	330.763439802	8.37621877683	0.125018190699
735.303656923	874.178074976	1985.4817319	376.0	9.28607128902	0.115368838713	0.0200362693146	772.872493752	992.477220206	2169.85498095	404.505266996	4.27943308575	0.0638721356082
735.303656923	874.178074976	1985.4817319	376.0	5.26020813766	-0.0423628462993	-0.00735721540453	751.482524277	926.42186905	2089.92220353	412.017810204	2.05927619086	0.0307354655353
735.303656923	874.178074976	1985.4817319	376.0	0.530465094202	-0.155077486803	-0.0269325263639	634.686180352	1072.03275289	1996.01401944	289.295086193	3.0073968745	0.044886520515
735.303656923	874.178074976	1985.4817319	376.0	-10.9786733541	-0.482937749052	-0.0838724815998	567.708410536	866.903732256	1767.50217805	332.890035256	-1.26969661936	-0.0189506958114
735.303656923	874.178074976	1985.4817319	376.0	-11.1677678267	-0.484094645367	-0.0840734014184	619.637007985	713.130515265	1763.74774184	430.980218588	-2.13100669171	-0.0318060700255
735.303656923	874.178074976	1985.4817319	376.0	-15.7259838892	-0.361446052807	-0.062772846962	667.777468445	720.247526171	1673.24519462	285.220200003	-2.240724884	-0.0334436549851
735.303656923	874.178074976	1985.4817319	376.0	-13.2773408379	-0.426001315881	-0.0739842507609	637.988061969	726.244899289	1721.86255508	357.629593823	-2.05573806955	-0.0306826577545
735.303656923	874.178074976	1985.4817319	376.0	-3.71077306152	-0.0619129049973	-0.0107525017362	813.194794666	813.809865185	1911.80501065	284.800350799	-0.00136638102271	-2.03937466075e-05
735.303656923	874.178074976	1985.4817319	376.0	-14.4585725197	-0.594488281938	-0.103245620343	594.186583647	673.972672228	1698.40941583	430.250159952	-3.14132131563	-0.0468853927706
735.303656923	874.178074976	1985.4817319	376.0	2.40479696811	-0.127544669824	-0.0221508631164	674.347260752	1007.00721369	2033.22853639	351.874061944	2.35128272884	0.0350937720723
735.303656923	874.178074976	1985.4817319	376.0	0.717021615762	-0.186781242287	-0.0324385623979	759.566188115	775.849622688	1999.71806509	464.30225429	0.0741928875217	0.00110735653017
735.303656923	874.178074976	1985.4817319	376.0	-12.6018144344	-0.487230366039	-0.0846179864604	627.835831465	692.953247309	1735.27500842	414.485929642	-2.39620690656	-0.0357642821874
735.303656923	874.178074976	1985.4817319	376.0	-3.65352004159	-0.0487526901172	-0.00846694861362	883.98288416	722.175984773	1912.9417589	306.782889969	-0.218530005758	-0.00326164187699
735.303656923	874.178074976	1985.4817319	376.0	3.99346371779	0.0953637301837	0.0165619538353	785.296074539	949.09609921	2064.77122449	330.379050737	3.03302654805	0.045269052956
735.303656923	874.178074976	1985.4817319	376.0	9.68019997391	0.205647635653	0.0357151156049	881.692096836	867.812707828	2177.68033399	428.175529329	3.32544457842	0.0496335011705
735.303656923	874.178074976	1985.4817319	376.0	4.27122007931	0.214001743009	0.0371659852395	845.872207973	917.769648542	2070.2860263	306.644169788	3.38292676505	0.0504914442545
735.303656923	874.178074976	1985.4817319	376.0	11.6658539128	0.350110614012	0.0608042052817	844.27520232	1031.16267391	2217.10513021	341.667253979	6.74190558985	0.100625456565
735.303656923	874.178074976	1985.4817319	376.0	-6.19998006617	-0.270569126601	-0.0469901227164	742.805646456	686.724076376	1862.3822603	432.852537472	-1.06258231332	-0.0158594375122
735.303656923	874.178074976	1985.4817319	376.0	-5.73521080201	-0.334241673461	-0.0580482239425	673.956471118	760.50172621	1871.61016914	437.151971811	-0.908421926157	-0.0135585362113
735.303656923	874.178074976	1985.4817319	376.0	-5.7947033434	-0.370342223427	-0.0643178574899	665.138697172	735.860764687	1870.4289556	469.429493739	-1.15733389646	-0.0172736402457
735.303656923	874.178074976	1985.4817319	376.0	-3.29837992418	-0.0590598124912	-0.0102570011273	878.585419399	717.685894886	1919.99300106	323.721686771	-0.178582008537	-0.00266540311249
735.303656923	874.178074976	1985.4817319	376.0	-15.1030972391	-0.611321573383	-0.106169081866	595.992967878	660.076037598	1685.61249526	429.543489789	-3.3773209135	-0.0504077748284
735.303656923	874.178074976	1985.4817319	376.0	-1.40111865898	-0.132352595323	-0.0229858623346	760.427346797	853.081479141	1957.66277688	344.153950945	0.261750000264	0.00390671642186
735.303656923	874.178074976	1985.4817319	376.0	0.321229839519	-0.0883660711077	-0.0153466604911	783.418188144	848.477430506	1991.85969168	359.964073031	0.614018604116	0.00916445677785
735.303656923	874.178074976	1985.4817319	376.0	7.33566728271	0.222376778677	0.0386204895237	796.25413365	1021.79713921	2131.13006571	313.078792852	5.24974329427	0.0783543775264
735.303656923	874.178074976	1985.4817319	376.0	-0.330248729257	-0.387626117887	-0.0673195758748	578.239286234	1017.38508899	1978.92470371	383.300328485	0.866319967424	0.0129301487675
735.303656923	874.178074976	1985.4817319	376.0	7.56861164712	0.288748706947	0.0501473961352	891.509579811	893.151729335	2135.75513351	351.093824365	3.93038209394	0.0586624193126
735.303656923	874.178074976	1985.4817319	376.0	-1.25427681121	-0.123067552148	-0.0213733157602	798.603883188	787.537393332	1960.57829494	374.437018425	0.0732999474896	0.00109402906701
735.303656923	874.178074976	1985.4817319	376.0	-2.92275431458	-0.343429079101	-0.059643813668	623.703827127	939.396059223	1927.45097891	364.351092565	-0.0239217324392	-0.000357040782674
735.303656923	874.178074976	1985.4817319	376.0	-5.04625136823	-0.373087801466	-0.0647946859094	640.760227492	798.080669206	1885.28933284	446.44843614	-0.783740442276	-0.0116976185414
735.303656923	874.178074976	1985.4817319	376.0	3.41535674392	-0.117472446378	-0.0204016058315	802.963179088	797.218414601	2053.29301613	453.11142244	0.518843440377	0.00774393194593
735.303656923	874.178074976	1985.4817319	376.0	-12.9352226292	-0.398826936406	-0.0692648378615	652.68727005	722.432672824	1728.65524961	353.535306741	-1.95912567078	-0.0292406816535
735.303656923	874.178074976	1985.4817319	376.0	-5.09703582614	-0.148688334052	-0.0258229131733	825.153426957	681.344514544	1884.2810167	377.783075202	-0.593365745066	-0.00885620515025
735.303656923	874.178074976	1985.4817319	376.0	-2.0061718089	-0.245520193395	-0.0426398390751	703.601165642	827.150261797	1945.64955712	414.898129684	-0.114140895249	-0.00170359545148
735.303656923	874.178074976	1985.4817319	376.0	-7.27468300957	-0.257850323165	-0.0447812301433	764.841972147	658.535659419	1841.04422969	417.666598125	-1.21939507907	-0.0181999265533
735.303656923	874.178074976	1985.4817319	376.0	-2.11106068859	-0.40418610324	-0.0701955719416	581.461427306	991.964532285	1943.56700758	370.141047987	0.30549743476	0.00455966320537
735.303656923	874.178074976	1985.4817319	376.0	9.27930863954	0.110363258202	0.0191669430708	766.09134121	1002.26272176	2169.72070978	401.366646815	4.3946753574	0.0655921695135
735.303656923	874.178074976	1985.4817319	376.0	1.12303471845	0.125119744733	0.0217297229477	904.322834719	792.271685236	2007.77938108	311.184861121	1.36894348691	0.0204319923419
735.303656923	874.178074976	1985.4817319	376.0	-5.26686747375	-0.369166957706	-0.0641137474308	650.072721173	776.209945435	1880.90904036	454.626373757	-0.900029729163	-0.0134332795397
735.303656923	874.178074976	1985.4817319	376.0	-7.13860253757	-0.300833324678	-0.0522461487805	691.812213629	758.963797613	1843.7460826	392.97007136	-0.944346617209	-0.01409472563
735.303656923	874.178074976	1985.4817319	376.0	-2.0021232095	-0.369881585992	-0.0642378579353	589.279856798	1002.88548145	1945.72994132	353.564603077	0.591753255839	0.00883213814685
735.303656923	874.178074976	1985.4817319	376.0	9.92750963344	0.250330625356	0.0434752735943	798.07916376	1046.56844195	2182.5906221	337.943016392	6.12563885412	0.091427445584
735.303656923	874.178074976	1985.4817319	376.0	-6.75625544112	-0.238595189764	-0.0414371639049	759.847572265	689.633562663	1851.33751436	401.856379427	-0.991441053156	-0.0147976276591
735.303656923	874.178074976	1985.4817319	376.0	4.15152982502	0.169889663109	0.0295049779626	905.884574186	813.349003781	2067.90959817	348.676020202	2.11001023762	0.0314926901138
735.303656923	874.178074976	1985.4817319	376.0	-0.685832521208	-0.0379559644585	-0.0065918660053	884.992815853	743.658065758	1971.86465248	343.213770867	0.20162835036	0.00300937836358
735.303656923	874.178074976	1985.4817319	376.0	11.1732754022	0.316562444463	0.0549778472497	888.498677306	919.043097455	2207.32507386	399.783299103	4.77589192822	0.0712819690778
735.303656923	874.178074976	1985.4817319	376.0	14.9939681753	0.341037292111	0.0592284286404	819.214474926	1091.5701299	2283.18423091	372.399626084	8.06555697924	0.120381447451
735.303656923	874.178074976	1985.4817319	376.0	-7.43759980998	-0.174815458737	-0.0303604478529	787.713923362	712.221549465	1837.80954638	337.874073553	-0.837763264252	-0.0125039293172
735.303656923	874.178074976	1985.4817319	376.0	2.58730255519	-0.103983206779	-0.0180589105209	823.010677873	772.238027729	2036.85215148	441.60344588	0.424857549744	0.00634115745887
735.303656923	874.178074976	1985.4817319	376.0	-10.9142812809	-0.373954742212	-0.0649452487343	630.086283473	818.993346632	1768.7806709	319.701040794	-1.28270436183	-0.0191448412213
735.303656923	874.178074976	1985.4817319	376.0	12.9168620033	0.284664264917	0.0494380453138	806.725322942	1062.63178795	2241.94366731	372.58655642	6.93480702095	0.103504582402
735.303656923	874.178074976	1985.4817319	376.0	-2.94722770327	-0.0814568138792	-0.0141467200207	871.982389911	696.957144069	1926.96506425	358.025530273	-0.187918769661	-0.00280475775614
735.303656923	874.178074976	1985.4817319	376.0	-3.61162292715	-0.1894082905	-0.0328948055749	800.636618334	677.102240201	1913.77361846	436.03475992	-0.595481130739	-0.00888777807074
735.303656923	874.178074976	1985.4817319	376.0	-3.3242174857	-0.314761090222	-0.054665003512	672.266569923	797.93734811	1919.48000099	449.276082959	-0.492953483491	-0.00735751467896
735.303656923	874.178074976	1985.4817319	376.0	9.21535531927	0.077013827139	0.0133751002326	715.875528921	1089.53180279	2168.45092829	363.043596582	5.64492473789	0.0842526080282
735.303656923	874.178074976	1985.4817319	376.0	11.2407322844	0.134666300673	0.0233876868136	824.517362016	916.405848094	2208.66441794	467.741207828	3.52336911125	0.0525875986754
735.303656923	874.178074976	1985.4817319	376.0	2.66338972214	-0.108861259386	-0.0189060888131	661.681847586	1049.17972814	2038.36284828	327.501272553	3.1382063761	0.0468389011358
735.303656923	874.178074976	1985.4817319	376.0	-8.88795652514	-0.512759329558	-0.0890516376446	587.935773966	759.02189188	1809.01297875	462.055312908	-1.74685608256	-0.0260724788442
735.303656923	874.178074976	1985.4817319	376.0	11.9771637223	0.39894598764	0.0692855136575	843.357733989	1082.68123704	2223.2861296	297.247158573	8.01850483333	0.119679176617
735.303656923	874.178074976	1985.4817319	376.0	-9.32484770939	-0.364532311209	-0.0633088418216	699.779411933	668.921312137	1800.3385841	431.637860031	-1.76283428972	-0.026310959548
735.303656923	874.178074976	1985.4817319	376.0	15.8308192433	0.36689696401	0.0637195144164	857.23324741	1022.411024	2299.79975598	420.155484579	7.0868374464	0.10577369323
735.303656923	874.178074976	1985.4817319	376.0	4.92846845535	0.189167734717	0.0328530279119	862.316427486	881.164904393	2083.33557274	339.854240863	2.9080459589	0.0434036710284
735.303656923	874.178074976	1985.4817319	376.0	1.74397953006	-0.0813029459116	-0.0141199975532	689.308875828	1008.04007782	2020.10812688	322.759173226	2.55710941635	0.0381658121844
735.303656923	874.178074976	1985.4817319	376.0	-0.466504075005	-0.310031996784	-0.0538436951691	654.408031262	878.219848727	1976.21937871	443.591498722	0.0600876577165	0.000896830712187
735.303656923	874.178074976	1985.4817319	376.0	15.6541354863	0.381000495797	0.0661688947199	907.696206663	931.351058885	2296.29173227	457.244466718	5.75394989341	0.0858798491554
735.303656923	874.178074976	1985.4817319	376.0	-14.4367541265	-0.549200675964	-0.0953804577916	558.979485711	789.558023395	1698.84261604	350.305106933	-2.15777867248	-0.0322056518281
735.303656923	874.178074976	1985.4817319	376.0	0.713503110001	-0.311923060724	-0.054172118917	582.903562745	1071.75827545	1999.6482058	344.986367608	2.19296372053	0.032730801799
735.303656923	874.178074976	1985.4817319	376.0	-9.766089969	-0.434612674608	-0.0754797976047	642.950059484	712.363644201	1791.57779964	436.264095958	-1.83272256186	-0.0273540680875
735.303656923	874.178074976	1985.4817319	376.0	-7.41721770331	-0.165548414996	-0.0287510272657	760.781266038	787.427491165	1838.21422938	290.005472181	-0.713771529041	-0.0106533064036
735.303656923	874.178074976	1985.4817319	376.0	-17.0143627446	-0.598896212227	-0.104011151828	600.172658666	658.926539391	1647.66466781	388.565469749	-3.50277418476	-0.0522802117128
735.303656923	874.178074976	1985.4817319	376.0	21.2609211106	0.481669094923	0.0836521526438	897.198939906	1043.88236636	2407.61343658	466.532130313	8.77587679276	0.130983235713
735.303656923	874.178074976	1985.4817319	376.0	12.8908385207	0.198178431226	0.0344179283129	785.16512303	1034.98736609	2241.42697582	421.274486699	5.82710770501	0.0869717567912
735.303656923	874.178074976	1985.4817319	376.0	-15.6582824058	-0.616748110875	-0.107111516303	595.370805327	657.435960835	1674.5893952	421.782629041	-3.46976959271	-0.0517876058614
735.303656923	874.178074976	1985.4817319	376.0	-2.58302480522	-0.269230390671	-0.0467576225549	699.961530472	793.197050348	1934.19624626	441.037665441	-0.335207612347	-0.00500309869174
735.303656923	874.178074976	1985.4817319	376.0	8.68125473586	0.0968121036977	0.016813494911	748.968945967	1026.87477344	2157.84645878	382.002739367	4.64270790498	0.0692941478356
735.303656923	874.178074976	1985.4817319	376.0	-14.9103607828	-0.435296465169	-0.0755985524781	637.476214242	715.00846426	1689.4392424	336.954563894	-2.32507643145	-0.0347026333052
735.303656923	874.178074976	1985.4817319	376.0	-10.7234148283	-0.314761896074	-0.0546651434654	655.67046209	833.209915463	1772.57028945	283.689911894	-1.1807033935	-0.0176224387089
735.303656923	874.178074976	1985.4817319	376.0	-12.2630755356	-0.505334217371	-0.0877621079144	563.936225716	839.18669383	1742.00060737	338.877687824	-1.56394288129	-0.023342431064
735.303656923	874.178074976	1985.4817319	376.0	10.2445337834	0.431309433774	0.0749061190993	898.414025151	978.392884733	2188.88507869	312.078168801	6.31814695146	0.094300700768
735.303656923	874.178074976	1985.4817319	376.0	6.14329240265	0.103669231947	0.018004382068	724.080268194	1087.35721217	2107.45568029	296.018199923	5.45156049255	0.0813665745157
735.303656923	874.178074976	1985.4817319	376.0	16.4122937465	0.393899924268	0.0684091566982	847.413718674	1074.65566634	2311.34482602	389.275441006	8.27495490406	0.123506789613
735.303656923	874.178074976	1985.4817319	376.0	16.6743801191	0.402408675595	0.0698868835698	850.352013069	1076.45518282	2316.54850307	389.741307178	8.39639416686	0.125319315923
735.303656923	874.178074976	1985.4817319	376.0	-6.52738511659	-0.53718280043	-0.0932932963581	553.172098164	838.541444746	1855.88169284	464.168149929	-1.11013531472	-0.0165691838017
735.303656923	874.178074976	1985.4817319	376.0	-6.8727695	-0.187781339942	-0.0326122507714	779.018123813	714.450029698	1849.024149	355.555995489	-0.792800036379	-0.0118328363639
735.303656923	874.178074976	1985.4817319	376.0	-7.96076782472	-0.24386662132	-0.0423526608752	716.308573617	776.982819908	1827.42214102	334.130747495	-0.860245487519	-0.0128394848883
735.303656923	874.178074976	1985.4817319	376.0	6.17361767707	0.246516806821	0.0428129223378	881.472966991	883.904565517	2108.05778307	342.680250566	3.41629813218	0.0509895243609
735.303656923	874.178074976	1985.4817319	376.0	0.664247542447	-0.0499942657561	-0.00868257481002	740.440011095	933.287703442	1998.67024551	324.942530972	1.63391754596	0.0243868290442
735.303656923	874.178074976	1985.4817319	376.0	5.26200162658	-0.207605573062	-0.0360551533626	633.070327912	1040.01175787	2089.95781293	416.875727147	2.65594434985	0.0396409604456
735.303656923	874.178074976	1985.4817319	376.0	-12.2864852016	-0.234411063905	-0.0407105008519	754.48026945	689.831703856	1741.53581273	297.223839422	-1.61736652662	-0.0241397989047
735.303656923	874.178074976	1985.4817319	376.0	-9.26887886909	-0.272577614078	-0.0473389395759	699.377224681	774.57519035	1801.4498352	327.49742017	-1.06590866835	-0.0159090846023
735.303656923	874.178074976	1985.4817319	376.0	-2.24174823379	0.0135739717272	0.00235741085918	899.646014014	748.29429654	1940.97223024	293.031919688	0.196450060695	0.00293209045813
735.303656923	874.178074976	1985.4817319	376.0	8.08508098205	0.0463621107314	0.00805177331216	826.475800257	865.661184359	2146.00953781	453.87255319	2.19323869495	0.0327349058948
735.303656923	874.178074976	1985.4817319	376.0	-7.65819150848	-0.367422831412	-0.0638108425516	687.286114701	690.87725582	1833.4297385	455.266367984	-1.52738614426	-0.0227968081233
735.303656923	874.178074976	1985.4817319	376.0	10.8263927793	0.156727937706	0.0272191625054	784.815661166	1000.54623091	2200.43778276	415.075890682	4.81032161331	0.0717958449747
735.303656923	874.178074976	1985.4817319	376.0	1.57787278494	-0.149686088612	-0.0259961946182	691.468252554	958.295800871	2016.8101078	367.046054372	1.48749306499	0.0222013890297
735.303656923	874.178074976	1985.4817319	376.0	6.91186975527	-0.0934735308697	-0.0162336802483	665.856644108	1058.44813024	2122.71564322	398.410868874	3.79302336264	0.0566122889947
735.303656923	874.178074976	1985.4817319	376.0	1.88573769234	-0.222389857166	-0.0386227608833	713.239881792	850.079985149	2022.92270929	459.602842351	0.31949809478	0.0047686282803
735.303656923	874.178074976	1985.4817319	376.0	12.0861837529	0.245312741494	0.0426038106102	825.638243251	986.211506096	2225.4507024	413.600953048	5.30798676539	0.0792236830656
735.303656923	874.178074976	1985.4817319	376.0	7.00040940211	0.0842105734486	0.0146249693381	826.73757692	883.04613243	2124.47358174	414.689872385	2.50298090254	0.0373579239185
735.303656923	874.178074976	1985.4817319	376.0	-13.870073026	-0.396504464033	-0.0688614908011	657.59766221	712.382497586	1710.09396577	340.113805969	-2.10650145069	-0.0314403201595
735.303656923	874.178074976	1985.4817319	376.0	1.91282009965	0.0679264117651	0.0117968759578	848.914899082	838.696144747	2023.46042554	335.849381713	1.50539021	0.022468510597
735.303656923	874.178074976	1985.4817319	376.0	2.14959867611	-0.00339464046813	-0.000589552009053	774.959360299	907.418575722	2028.16162092	345.783684902	1.77446010603	0.0264844791945
735.303656923	874.178074976	1985.4817319	376.0	-3.5439516179	-0.0827869997144	-0.0143777352752	803.494155321	816.097076227	1915.11721994	295.525988391	-0.0383685813974	-0.000572665393991
735.303656923	874.178074976	1985.4817319	376.0	-3.41731904845	-0.336611624644	-0.0584598167149	625.875945366	941.361942144	1917.63148647	350.393598961	-0.052270651652	-0.00078015897988
735.303656923	874.178074976	1985.4817319	376.0	1.74632522597	-0.300052279003	-0.0521105034739	654.656572151	907.145155878	2020.15470024	458.352972211	0.349445052131	0.005215597793
735.303656923	874.178074976	1985.4817319	376.0	-22.9816674129	-0.64001261644	-0.111151895874	567.674347133	677.408442418	1529.18492373	284.10213418	-4.24917641508	-0.0634205435086
735.303656923	874.178074976	1985.4817319	376.0	-7.4698043201	-0.324857420681	-0.0564184474959	654.235716569	831.420903807	1837.17013171	351.513511338	-0.771662123104	-0.011517345121
735.303656923	874.178074976	1985.4817319	376.0	-7.18830018669	-0.144128979431	-0.0250310836107	815.430766592	699.074485923	1842.75934486	328.254092344	-0.782584237577	-0.0116803617549
735.303656923	874.178074976	1985.4817319	376.0	9.94597676628	0.388789475454	0.0675216178281	852.235015343	1044.05368531	2182.95728365	286.668582997	7.033653106	0.104979897105
735.303656923	874.178074976	1985.4817319	376.0	-5.91732523347	-0.0993399427301	-0.0172525082893	827.462984992	743.78707335	1867.99432037	296.744262029	-0.523585612128	-0.00781471062878
735.303656923	874.178074976	1985.4817319	376.0	6.66205006172	0.012078990346	0.00209777532928	886.509173853	775.630971578	2117.75551884	455.615373414	1.26464979865	0.0188753701291
735.303656923	874.178074976	1985.4817319	376.0	12.8026405178	0.367288153906	0.0637874529188	904.554522647	925.256096913	2239.67582058	409.865201021	5.35001234169	0.079850930473
735.303656923	874.178074976	1985.4817319	376.0	5.04560495217	0.236506415225	0.0410744034777	827.462337885	964.567346661	2085.66129649	293.631611942	4.21381830884	0.0628928105797
735.303656923	874.178074976	1985.4817319	376.0	4.041894686	-0.25689271849	-0.0446149215856	622.793607865	1023.1860204	2065.73281251	419.753184247	2.00706422857	0.029956182516
735.303656923	874.178074976	1985.4817319	376.0	-4.38823861941	-0.212064956156	-0.0368296207287	688.545833515	912.70188029	1898.35405576	297.106341954	0.018385284806	0.00027440723591
735.303656923	874.178074976	1985.4817319	376.0	-1.38504552478	-0.350547039064	-0.0608799998374	623.600837074	924.519034904	1957.98190603	409.862034048	0.0723515698359	0.00107987417666
735.303656923	874.178074976	1985.4817319	376.0	18.7289761896	0.306695162946	0.0532641825193	813.27114292	1074.25873384	2357.34213271	469.812255957	7.76296177852	0.115865101172
735.303656923	874.178074976	1985.4817319	376.0	-0.0442776625359	-0.107937358213	-0.0187456335903	792.146889094	823.781145213	1984.602607	368.674572691	0.336401720285	0.00502092119829
735.303656923	874.178074976	1985.4817319	376.0	-3.80826536574	-0.293155397193	-0.0509127122599	667.508787983	855.110160915	1909.86931876	387.250369862	-0.276455229389	-0.00412619745356
735.303656923	874.178074976	1985.4817319	376.0	0.534508522129	-0.0851816461895	-0.0147936169138	718.747236512	948.693923611	1996.09430096	328.653140839	1.60903824568	0.0240154962041
735.303656923	874.178074976	1985.4817319	376.0	-0.770581456689	-0.0532099730103	-0.00924105123485	832.647380415	799.911764283	1970.18197785	337.622833149	0.35379301505	0.00528049276195
735.303656923	874.178074976	1985.4817319	376.0	-3.71894783134	-0.208522250919	-0.0362143541019	733.625985879	800.223308633	1911.64270209	377.793407577	-0.282761702923	-0.00422032392422
735.303656923	874.178074976	1985.4817319	376.0	-8.73490757345	-0.29542362929	-0.0513066393348	666.646921234	838.327167696	1812.05173773	307.0776488	-0.88122828942	-0.0131526610361
735.303656923	874.178074976	1985.4817319	376.0	14.7323222439	0.427110198427	0.0741768319603	873.249327891	1040.11729943	2277.98929874	364.622671417	7.76027941994	0.115825065969
735.303656923	874.178074976	1985.4817319	376.0	3.08240510562	-0.194969527458	-0.0338606334592	690.111005482	933.134500101	2046.68232217	423.436816591	1.08723831314	0.0162274375095
735.303656923	874.178074976	1985.4817319	376.0	-4.22981738308	-0.1416957262	-0.0246084970823	790.530966384	765.338344544	1901.49948047	345.630169537	-0.312340707934	-0.00466180161096
735.303656923	874.178074976	1985.4817319	376.0	13.2264658143	0.170373780465	0.0295890553083	769.163111623	1047.99822488	2248.09079442	430.929457918	5.87903014962	0.0877467186511
735.303656923	874.178074976	1985.4817319	376.0	-1.13573816204	-0.164449974885	-0.0285602596188	773.770504262	775.73837796	1962.93185817	413.422975948	-0.0186978058489	-0.000279071729089
735.303656923	874.178074976	1985.4817319	376.0	-16.0485485541	-0.460613407391	-0.0799953816241	602.245148893	767.810551933	1666.84073212	296.785031296	-2.28062113292	-0.0340391213869
735.303656923	874.178074976	1985.4817319	376.0	-8.10153279847	-0.154704603548	-0.0268677672019	797.231849289	717.34219519	1824.62727818	310.053233702	-0.884083131123	-0.0131952706138
735.303656923	874.178074976	1985.4817319	376.0	3.24947388296	0.195201278122	0.0339008819246	828.061552791	933.83346044	2049.99944223	288.104428997	3.33346163367	0.0497531587114
735.303656923	874.178074976	1985.4817319	376.0	13.2658553939	0.319704916492	0.0555236048094	852.7598433	989.536700812	2248.87286732	406.576323212	5.98938153327	0.089393754228
735.303656923	874.178074976	1985.4817319	376.0	-0.0221419325795	-0.297263481174	-0.0516261690124	593.442065569	1055.47188556	1985.04210787	336.128156743	1.9230580501	0.0287023589567
735.303656923	874.178074976	1985.4817319	376.0	-3.79108235233	-0.212292799325	-0.036869190574	767.914650003	711.059389593	1910.21048435	431.236444757	-0.573301830649	-0.00855674374103
735.303656923	874.178074976	1985.4817319	376.0	-12.4804453969	-0.357368251747	-0.0620646494871	652.333708736	772.008594143	1737.68476848	313.342465605	-1.60898819068	-0.0240147491146
735.303656923	874.178074976	1985.4817319	376.0	-13.636668183	-0.345761035063	-0.0600488077566	684.781740304	707.20566148	1714.72817629	322.740774503	-1.96869057731	-0.0293834414524
735.303656923	874.178074976	1985.4817319	376.0	-0.846114723618	-0.17792995524	-0.0309013468634	744.782473081	833.970124023	1968.68227863	389.929681527	0.127003780024	0.00189557880633
735.303656923	874.178074976	1985.4817319	376.0	-8.7674368136	-0.470733888885	-0.0817530199523	612.616654864	743.815161384	1811.40587561	454.97405936	-1.69080647404	-0.0252359175229
735.303656923	874.178074976	1985.4817319	376.0	1.63601741143	-0.172682629901	-0.0299900364538	748.805610426	837.642799098	2017.96455873	431.516149209	0.365443307796	0.0054543777283
735.303656923	874.178074976	1985.4817319	376.0	12.5977183624	0.357593564425	0.0621037798585	913.02534719	904.65249275	2235.60712862	417.929288679	4.99380083583	0.0745343408333
735.303656923	874.178074976	1985.4817319	376.0	6.82466511219	0.00710734444411	0.00123434255716	698.670050632	1065.2285676	2120.98421096	357.08559273	4.53395636717	0.0676709905548
735.303656923	874.178074976	1985.4817319	376.0	13.3166504708	0.27731711541	0.0481620554725	870.18967582	927.756480438	2249.8813943	451.935238039	4.78988631723	0.0714908405557
735.303656923	874.178074976	1985.4817319	376.0	-1.08126589177	-0.315510722976	-0.0547951932921	574.808726154	1087.50846765	1964.01339514	301.696201337	2.24449329978	0.0334998999967
735.303656923	874.178074976	1985.4817319	376.0	9.6636497826	-0.120436957701	-0.0209164567039	655.295028231	1063.50769968	2177.35173297	458.549005057	3.92336230392	0.0585576463271
735.303656923	874.178074976	1985.4817319	376.0	13.7577113928	0.26024226127	0.0451966414154	813.583710528	1025.09007707	2258.63857833	419.964790731	6.17497282222	0.092163773466
735.303656923	874.178074976	1985.4817319	376.0	18.7737849968	0.39411569747	0.0684466303353	856.638604694	1053.11825681	2358.2318034	448.474941889	8.06120783319	0.120316534824
735.303656923	874.178074976	1985.4817319	376.0	-8.445956702	-0.216975115161	-0.0376823749845	762.864152123	705.764019601	1817.7888045	349.160632773	-1.05498387169	-0.0157460279357
735.303656923	874.178074976	1985.4817319	376.0	6.02258265904	0.0127403046985	0.00221262672777	724.298493492	1011.32457426	2105.05901038	369.435942629	3.61067539022	0.053890677466
735.303656923	874.178074976	1985.4817319	376.0	-3.08366048231	-0.491635074155	-0.0853829583458	558.827598644	910.592785874	1924.25621635	454.835831831	-0.35005517008	-0.00522470403105
735.303656923	874.178074976	1985.4817319	376.0	10.4268258623	0.155810718301	0.0270598677147	862.228936905	871.282453953	2192.50445461	458.993063754	3.10214647306	0.0463006936278
735.303656923	874.178074976	1985.4817319	376.0	-0.96765344689	-0.356321468521	-0.0618828531645	597.843301267	995.376111196	1966.26914948	373.049737019	0.660942253429	0.00986480975268
735.303656923	874.178074976	1985.4817319	376.0	0.922350702459	-0.304439748317	-0.0528724814723	580.491265905	1085.57865496	2003.7948366	337.72491574	2.49145935695	0.0371859605515
735.303656923	874.178074976	1985.4817319	376.0	-11.1774798944	-0.395212984075	-0.0686371976511	619.53145793	819.348453159	1763.55491051	324.67499942	-1.34249446802	-0.020037230866
735.303656923	874.178074976	1985.4817319	376.0	20.1326328859	0.401519282353	0.0697324213881	849.640316157	1081.09619916	2385.21148	454.474964681	8.73934059555	0.130437919337
735.303656923	874.178074976	1985.4817319	376.0	-9.83160412808	-0.354594502613	-0.0615829285539	635.520825495	836.785007879	1790.27702798	317.971194609	-1.0745239983	-0.0160376716164
735.303656923	874.178074976	1985.4817319	376.0	5.50407004782	-0.149995941959	-0.0260500072871	682.832326105	978.34873698	2094.76403721	433.582974124	2.09092492207	0.0312078346578
735.303656923	874.178074976	1985.4817319	376.0	13.0518217236	0.269206316785	0.0467534416091	869.261802914	924.125100774	2244.6232679	451.236364213	4.6657113623	0.0696374830194
735.303656923	874.178074976	1985.4817319	376.0	9.61416099506	0.258134061289	0.0448305073444	822.878066772	998.045380777	2176.36914213	355.445694582	5.35883900301	0.0799826716867
735.303656923	874.178074976	1985.4817319	376.0	-15.1857548272	-0.477671394441	-0.0829578663496	583.103491539	804.577730067	1683.97134395	296.290122349	-2.03822532854	-0.0304212735604
735.303656923	874.178074976	1985.4817319	376.0	13.984525227	0.356247233187	0.0618699606091	827.158806532	1084.69877167	2263.14192557	351.284347373	7.95840595634	0.118782178453
735.303656923	874.178074976	1985.4817319	376.0	-5.2212212356	-0.259990241142	-0.0451528727236	762.134225236	663.564597193	1881.81533808	456.116515655	-1.03939556628	-0.0155133666608
735.303656923	874.178074976	1985.4817319	376.0	1.14859460749	0.175081252841	0.0304066086908	909.953341443	804.248819891	2008.286868	294.08470667	1.69013660139	0.0252259194237
735.303656923	874.178074976	1985.4817319	376.0	4.07033837512	0.108555060731	0.0188529108598	743.745821283	1038.79573979	2066.29755676	283.755995689	4.4102414853	0.0658244997806
735.303656923	874.178074976	1985.4817319	376.0	-20.168073675	-0.600960311644	-0.104369626892	561.956163623	720.587571477	1585.04831341	302.504578307	-3.43502454764	-0.0512690230991
735.303656923	874.178074976	1985.4817319	376.0	0.100996380573	-0.0765890398811	-0.013301326829	896.808265846	670.572104569	1987.48699659	420.10662617	0.0794085647951	0.00118520245963
735.303656923	874.178074976	1985.4817319	376.0	5.88755100847	0.123352308764	0.0214227698443	765.616537289	1007.5845409	2102.37798163	329.176903444	4.23411376639	0.0631957278565
735.303656923	874.178074976	1985.4817319	376.0	-10.4152082984	-0.347926957137	-0.0604249665051	652.45634147	790.860633143	1778.6896738	335.372699182	-1.27326170324	-0.0190039060186
735.303656923	874.178074976	1985.4817319	376.0	15.314985244	0.331472848381	0.0575673581767	855.015284412	996.298827602	2289.55796616	438.243854148	6.34472846977	0.0946974398473
735.303656923	874.178074976	1985.4817319	376.0	-1.84763201682	-0.0446182190359	-0.00774890917609	823.26152913	813.876194032	1948.79733573	311.65961257	0.329388990275	0.0049162535862
735.303656923	874.178074976	1985.4817319	376.0	12.635723573	0.49206045513	0.085456834861	890.686620749	1058.43514745	2236.36171513	287.23994693	8.34019966785	0.124480592058
735.303656923	874.178074976	1985.4817319	376.0	-1.19358416836	-0.233010440167	-0.0404672525473	702.712073886	859.411800021	1961.78333628	399.659462375	0.0733061438698	0.0010941215503
735.303656923	874.178074976	1985.4817319	376.0	-1.13871816027	-0.16459524556	-0.0285854889823	820.430015632	675.917244113	1962.87269085	466.525431104	-0.316150740435	-0.00471866776769
735.303656923	874.178074976	1985.4817319	376.0	-1.79252747005	-0.109733429353	-0.0190575598043	806.207734311	791.492124981	1949.89142644	352.19156715	0.0387574412869	0.000578469272939
735.303656923	874.178074976	1985.4817319	376.0	-2.21284561691	-0.127752306761	-0.0221869237168	796.877905565	780.451480574	1941.54608642	364.216700282	-0.0457567273926	-0.00068293622974
735.303656923	874.178074976	1985.4817319	376.0	-0.935831664857	-0.112162985851	-0.0194795043159	832.189604676	730.634087982	1966.90096515	404.077272494	0.0103128365495	0.000153922933575
735.303656923	874.178074976	1985.4817319	376.0	11.0478557507	0.131554244215	0.0228472115691	818.054685711	924.756204564	2204.8348896	462.023999321	3.59113587007	0.0535990428368
735.303656923	874.178074976	1985.4817319	376.0	-1.71388653797	-0.352136800872	-0.0611560960181	565.541048379	1079.12018202	1951.45282778	306.791597382	1.84800230964	0.0275821240245
735.303656923	874.178074976	1985.4817319	376.0	1.84706255565	-0.153240049528	-0.0266134160347	784.269574089	774.190041108	2022.15482152	463.695206321	0.244640861363	0.00365135613974
735.303656923	874.178074976	1985.4817319	376.0	6.2687938506	-0.359115519813	-0.0623681000022	563.773862698	1088.50574761	2109.94748861	457.667878307	2.70205160075	0.0403291283695
735.303656923	874.178074976	1985.4817319	376.0	3.24546781326	-0.337677297513	-0.0586448936286	603.505624924	1002.04036386	2049.91990245	444.373913665	1.19884961688	0.0178932778638
735.303656923	874.178074976	1985.4817319	376.0	-15.8818324317	-0.431579040602	-0.0749529420983	613.554754429	771.978296231	1670.15085028	284.617799618	-2.19434384097	-0.0327514006115
735.303656923	874.178074976	1985.4817319	376.0	-0.140848591966	-0.041052594238	-0.00712966207677	712.641039445	985.33720533	1982.68520884	284.706964061	2.22492837196	0.0332078861486
735.303656923	874.178074976	1985.4817319	376.0	7.75328931518	-0.0692810710804	-0.0120321415562	701.382165086	1000.29152684	2139.42187487	437.748182948	3.07344163036	0.0458722631397
735.303656923	874.178074976	1985.4817319	376.0	4.93113198764	-0.0529264264903	-0.00919180730989	771.658994751	889.536453134	2083.38845669	422.193008805	1.5803790414	0.0235877468866
735.303656923	874.178074976	1985.4817319	376.0	-11.2058338543	-0.497706195031	-0.0864373384909	638.041358473	667.835673161	1762.99194782	457.114916182	-2.49015394151	-0.037166476739
735.303656923	874.178074976	1985.4817319	376.0	-4.32439931164	-0.254906095926	-0.0442699020364	641.909263355	970.713671323	1899.62157355	286.998638874	0.42955451255	0.00641126138134
735.303656923	874.178074976	1985.4817319	376.0	-4.7355022272	-0.27660144842	-0.0480377645744	664.586942518	903.94231798	1891.45920026	322.929939766	-0.259945700156	-0.00387978656949
735.303656923	874.178074976	1985.4817319	376.0	-1.32116032835	-0.082697950045	-0.0143622698932	872.087425396	699.817591495	1959.25033493	387.345318039	-0.0167631727131	-0.000250196607658
735.303656923	874.178074976	1985.4817319	376.0	10.8192628022	0.392620941	0.0681870338659	910.754004633	928.145890983	2200.29621836	361.396322746	5.38678936	0.080399841194
735.303656923	874.178074976	1985.4817319	376.0	-6.74178773447	-0.338264930339	-0.058746948652	624.972588696	932.433688672	1851.62476803	294.21849066	-0.508047486849	-0.00758279831118
735.303656923	874.178074976	1985.4817319	376.0	3.6341254403	0.0379962530946	0.00659886298968	757.171656128	962.27957261	2057.63662863	338.185399892	2.82346277813	0.0421412354945
735.303656923	874.178074976	1985.4817319	376.0	11.3709250956	0.49405826696	0.0858037976658	905.379238857	1020.16025281	2211.24937242	285.709880751	7.55349148666	0.112738678905
735.303656923	874.178074976	1985.4817319	376.0	-5.66416370611	-0.373433160198	-0.0648546648485	613.648799463	904.600082156	1873.02079625	354.77191463	-0.430065814463	-0.00641889275318
735.303656923	874.178074976	1985.4817319	376.0	-6.74579547519	-0.49158818123	-0.0853748143852	583.149272023	801.102532906	1851.54519507	467.29339014	-1.23754444044	-0.0184708125439
735.303656923	874.178074976	1985.4817319	376.0	-8.64186608775	-0.250284499768	-0.0434672628982	691.005289402	839.57734784	1813.89905943	283.31642219	-0.856215526364	-0.0127793362144
735.303656923	874.178074976	1985.4817319	376.0	22.1983396879	0.545181383738	0.0946824216287	909.831089175	1085.62809362	2426.22571119	430.76652839	10.1685826176	0.151769889815
735.303656923	874.178074976	1985.4817319	376.0	-11.1693426286	-0.303820265608	-0.0527648950344	693.657797392	741.164317801	1763.71647443	328.89435924	-1.45015915655	-0.0216441665157
735.303656923	874.178074976	1985.4817319	376.0	-1.19908375259	-0.209960188225	-0.0364640827067	721.976148927	840.676049889	1961.67414304	399.021944225	0.0602726518938	0.00089959181931
735.303656923	874.178074976	1985.4817319	376.0	-0.362032535226	-0.288930090959	-0.050178897353	624.936328812	988.80398473	1978.29364205	364.553328506	0.956156055433	0.014270985902
735.303656923	874.178074976	1985.4817319	376.0	0.321840335085	-0.0777592290403	-0.0135045552345	685.981511327	1014.25037033	1991.87181296	291.639931299	2.49391492566	0.0372226108308
735.303656923	874.178074976	1985.4817319	376.0	-2.72702881043	-0.0462646816739	-0.00803485267001	810.397048092	827.575739556	1931.33707304	293.364285396	0.283357988366	0.00422922370695
735.303656923	874.178074976	1985.4817319	376.0	16.4313182719	0.275875588899	0.0479117035254	810.829820067	1047.93016807	2311.7225545	452.96256636	6.88614651744	0.10277830623
735.303656923	874.178074976	1985.4817319	376.0	-1.22439077323	-0.165385563951	-0.0287227446946	667.716882368	987.398408786	1961.17167677	306.056385615	1.46477057749	0.0218622474253
735.303656923	874.178074976	1985.4817319	376.0	-12.908218486	-0.299888284434	-0.0520820223053	686.933273199	756.259393072	1729.19141195	285.998745675	-1.63748382065	-0.0244400570246
735.303656923	874.178074976	1985.4817319	376.0	-6.12314774418	-0.172124604218	-0.0298931233445	743.36894271	831.33676227	1863.90775202	289.202047041	-0.501258218545	-0.00748146594844
735.303656923	874.178074976	1985.4817319	376.0	-18.1116667452	-0.57139479306	-0.0992349414831	564.120952426	745.029943198	1625.87789733	316.727001706	-2.92402113328	-0.0436421064668
735.303656923	874.178074976	1985.4817319	376.0	-11.5390135971	-0.525604536008	-0.0912824828078	554.765797412	843.678602871	1756.37672489	357.932324604	-1.49751456247	-0.022350963619
735.303656923	874.178074976	1985.4817319	376.0	9.80716586332	0.233550161494	0.040560986713	791.892293878	1046.00829226	2180.20121853	342.300632391	5.9889335651	0.0893870681358
735.303656923	874.178074976	1985.4817319	376.0	3.14125842941	-0.0618754738361	-0.0107460010136	884.751124732	721.134903439	2047.85084417	441.964815996	0.472582707899	0.00705347325223
735.303656923	874.178074976	1985.4817319	376.0	11.4999422923	0.108637079799	0.0188671552274	738.732234954	1063.8767014	2213.81098529	411.202048939	5.59175918849	0.0834590923656
735.303656923	874.178074976	1985.4817319	376.0	12.4011187689	0.202763310571	0.0352141907903	852.869883589	911.145414335	2231.70367961	467.688381683	3.9980781257	0.0596728078463
735.303656923	874.178074976	1985.4817319	376.0	-9.08924604718	-0.204683585177	-0.0355476875958	767.51017158	709.616274066	1805.01641206	327.88996642	-1.09698491576	-0.0163729091905
735.303656923	874.178074976	1985.4817319	376.0	2.78090317223	-0.22494696235	-0.0390668569556	662.095628795	963.900896902	2040.69605637	414.699530669	1.25810641808	0.0187777077326
735.303656923	874.178074976	1985.4817319	376.0	-7.82947516502	-0.478143507785	-0.0830398589415	555.354043823	959.385555025	1830.02893279	315.289333946	-0.640965221087	-0.00956664509085
735.303656923	874.178074976	1985.4817319	376.0	-2.40260398316	-0.358384049613	-0.0622410645385	570.013437973	1059.84686969	1937.77846872	307.918161064	1.42270822215	0.0212344510769
735.303656923	874.178074976	1985.4817319	376.0	7.16476824966	0.0124660929043	0.00216500397782	754.214988724	956.384200788	2127.73689663	417.137707117	2.92440310351	0.0436478075151
735.303656923	874.178074976	1985.4817319	376.0	-4.74020242545	-0.343973598941	-0.0597383811985	641.33099295	849.001805103	1891.36587869	401.033080633	-0.469898556216	-0.0070134112868
735.303656923	874.178074976	1985.4817319	376.0	10.3392762061	0.273310016978	0.047466137023	876.162230143	912.700481088	2190.76617218	401.90346095	4.33043915447	0.0646334202159
735.303656923	874.178074976	1985.4817319	376.0	-4.7960776398	-0.278405855688	-0.0483511385357	687.659944672	810.797647254	1890.25648651	391.798894587	-0.484275600064	-0.0072279940308
735.303656923	874.178074976	1985.4817319	376.0	0.441042214981	-0.244103587239	-0.0423938150814	615.581238136	1045.36392716	1994.23854451	333.293379216	2.08899779218	0.031179071525
735.303656923	874.178074976	1985.4817319	376.0	12.4415775086	0.319567989391	0.0554998244861	857.169700497	979.566366564	2232.50698049	395.770913432	5.76427945612	0.0860340217331
735.303656923	874.178074976	1985.4817319	376.0	-9.63094456764	-0.427303705083	-0.0742104385347	587.918980847	892.353993716	1794.2610869	313.988112336	-0.976073164275	-0.0145682561832
735.303656923	874.178074976	1985.4817319	376.0	5.43277747313	0.0331021304163	0.0057488937854	806.302173009	884.829356574	2093.34853616	402.217006579	2.07815944362	0.0310173051287
735.303656923	874.178074976	1985.4817319	376.0	12.4209761551	0.328486210256	0.0570486645113	880.685001512	941.571627912	2232.09794438	409.841314958	5.26881838827	0.078639080422
735.303656923	874.178074976	1985.4817319	376.0	7.79940881803	0.223869532175	0.0388797381339	776.618051427	1069.95470575	2140.33756918	293.764811999	6.10969233515	0.0911894378381
735.303656923	874.178074976	1985.4817319	376.0	1.45219047764	0.00781170453635	0.00135666977012	912.305165879	739.816317219	2014.31470854	362.193225447	0.616989170062	0.00920879358301
735.303656923	874.178074976	1985.4817319	376.0	9.14491383865	0.157411754721	0.0273379219731	817.806560242	938.871154218	2167.05232556	410.374611104	3.79333971313	0.0566170106437
735.303656923	874.178074976	1985.4817319	376.0	9.25949825901	0.191478481383	0.0332543385521	817.966032852	960.062867278	2169.3273783	391.298478168	4.31476180491	0.064399429924
735.303656923	874.178074976	1985.4817319	376.0	-8.53603604557	-0.279316156503	-0.0485092317651	719.199126614	720.486401837	1816.00029559	376.314767134	-1.17157564138	-0.0174862036027
735.303656923	874.178074976	1985.4817319	376.0	0.248112515067	0.0591421214789	0.0102712958456	785.09086347	920.893607267	1990.40796056	284.423489824	2.02137493336	0.0301697751247
735.303656923	874.178074976	1985.4817319	376.0	-14.0214574071	-0.586298790181	-0.101823339733	561.457417324	744.966310635	1707.08825653	400.664528575	-2.52898183211	-0.0377459974942
735.303656923	874.178074976	1985.4817319	376.0	18.318702743	0.448566997135	0.0779032645249	873.583535222	1067.07060236	2349.19622838	408.542090804	8.72002450597	0.130149619492
735.303656923	874.178074976	1985.4817319	376.0	4.11384542001	0.122212145499	0.0212247560782	752.541135609	1030.22814574	2067.16138119	284.392099847	4.36265518913	0.0651142565542
735.303656923	874.178074976	1985.4817319	376.0	-4.16771146343	-0.165153592498	-0.0286824578843	755.3207655	816.906868106	1902.73258215	330.504948549	-0.249220329761	-0.00371970641434
735.303656923	874.178074976	1985.4817319	376.0	4.41127934313	-0.0456982238195	-0.00793647513365	889.58054193	739.898115361	2073.0668774	443.588220108	0.662739370107	0.00989163238966
735.303656923	874.178074976	1985.4817319	376.0	-6.57258324824	-0.131076106817	-0.0227641727713	794.104023645	765.029658155	1854.98429219	295.850610391	-0.605524091014	-0.00903767300021
735.303656923	874.178074976	1985.4817319	376.0	4.65231650602	-0.0726197699448	-0.0126119781078	861.116208176	749.805143448	2077.85262624	466.931274611	0.616144506572	0.00919618666526
735.303656923	874.178074976	1985.4817319	376.0	-6.88133659741	-0.133985510215	-0.0232694529723	840.288863719	667.883975457	1848.85405085	340.681211672	-0.784269922861	-0.0117055212367
735.303656923	874.178074976	1985.4817319	376.0	10.4189502364	0.217412911509	0.0377584076952	807.81371908	999.064796562	2192.3480855	385.469569857	5.17050330178	0.0771716910713
735.303656923	874.178074976	1985.4817319	376.0	-1.64835451292	-0.102433442844	-0.0177897608273	851.51016378	706.374394802	1952.75395417	394.869395586	-0.0830728610546	-0.00123989344858
735.303656923	874.178074976	1985.4817319	376.0	-1.30881475149	-0.216806402497	-0.0376530744176	707.834032403	876.788558337	1959.4954541	374.872863364	0.12771863406	0.00190624826955
735.303656923	874.178074976	1985.4817319	376.0	1.65968697401	-0.0946861117581	-0.0164442708854	843.363284817	742.226845888	2018.43451357	432.84438287	0.304610858646	0.00454643072606
735.303656923	874.178074976	1985.4817319	376.0	-1.9611788447	-0.254597914918	-0.0442163798051	720.402530421	761.631534245	1946.54288421	464.508819542	-0.372260015607	-0.00555611963592
735.303656923	874.178074976	1985.4817319	376.0	-3.42612714238	-0.23766480564	-0.0412755827788	706.689419349	829.423756881	1917.45660338	381.343427146	-0.225141541052	-0.00336032150823
735.303656923	874.178074976	1985.4817319	376.0	1.41639306599	0.0215637667097	0.00374500984886	873.164940064	789.037796649	2013.60395748	351.401220763	0.890146084365	0.0132857624532
735.303656923	874.178074976	1985.4817319	376.0	5.8491038745	0.30907740487	0.053677909842	908.800009601	874.224572492	2101.61462081	318.590038714	3.64837447858	0.0544533504266
735.303656923	874.178074976	1985.4817319	376.0	-9.59362156503	-0.545290651944	-0.0947013983924	558.176221628	804.767480068	1795.0021283	432.058426602	-1.59100391214	-0.0237463270468
735.303656923	874.178074976	1985.4817319	376.0	5.71642542873	0.0594394480161	0.0103229329656	711.681843663	1077.30643938	2098.9803145	309.99203146	4.95376509049	0.0739367923953
735.303656923	874.178074976	1985.4817319	376.0	6.13525611114	-0.161064534453	-0.027972305393	699.180924546	941.748746243	2107.29612119	466.366450402	1.60771498927	0.0239957461086
735.303656923	874.178074976	1985.4817319	376.0	-11.2176692858	-0.462518084641	-0.0803261696146	608.180768715	761.11556695	1762.75695749	393.46062182	-1.76439081885	-0.0263341913262
735.303656923	874.178074976	1985.4817319	376.0	-13.896893244	-0.335958156015	-0.0583463278942	713.180493454	662.558344476	1709.56145524	333.822617309	-2.1507541524	-0.0321008082448
735.303656923	874.178074976	1985.4817319	376.0	-3.75799600695	-0.343397786738	-0.0596383790792	635.067738209	879.038941564	1910.8674077	396.760727922	-0.27459291197	-0.00409840167119
735.303656923	874.178074976	1985.4817319	376.0	2.34351299984	0.0201193223644	0.00349415115741	768.039293826	931.257692264	2032.0117544	332.714768306	2.19174195053	0.0327125664259
735.303656923	874.178074976	1985.4817319	376.0	-8.20799982608	-0.427026931595	-0.0741623708918	591.050515079	882.44694512	1822.5133948	349.0159346	-0.829950613833	-0.0123873225945
735.303656923	874.178074976	1985.4817319	376.0	1.95457219583	0.0700688336761	0.0121689533998	875.875419122	806.353593971	2024.28940578	342.06039269	1.29207884432	0.0192847588704
735.303656923	874.178074976	1985.4817319	376.0	8.72937463237	0.0607897758525	0.0105574463099	738.501516744	1021.2623157	2158.80187053	399.038038087	4.31811364127	0.0644494573324
735.303656923	874.178074976	1985.4817319	376.0	-1.59956054111	-0.1780746579	-0.030926477579	798.551347851	698.589896953	1953.72274956	456.581504761	-0.327202722606	-0.00488362272547
735.303656923	874.178074976	1985.4817319	376.0	-15.3073329728	-0.701272595945	-0.121791003117	558.465458334	668.753866214	1681.55743208	454.338107534	-3.74641150505	-0.0559165896276
735.303656923	874.178074976	1985.4817319	376.0	19.3366227259	0.429606018817	0.0746102846156	867.094470625	1064.41491968	2369.40684369	437.897453384	8.59478713419	0.128280404988
735.303656923	874.178074976	1985.4817319	376.0	17.8328309633	0.482509946143	0.0837981844639	905.629058817	1020.54827139	2339.54933296	413.372002752	8.11584969432	0.12113208499
735.303656923	874.178074976	1985.4817319	376.0	13.4434768414	0.0949771608053	0.0164948177849	729.300949842	1076.61588832	2252.39950872	446.48267055	5.87483128865	0.0876840490843
735.303656923	874.178074976	1985.4817319	376.0	11.062791961	0.466482975825	0.0810147578717	912.269888964	979.676896228	2205.13144532	313.184660131	6.67943312558	0.0996930317251
735.303656923	874.178074976	1985.4817319	376.0	-5.69792895646	-0.355224861735	-0.0616924039136	646.317244622	808.574286392	1872.35039337	417.458862358	-0.7418509927	-0.0110724028761
735.303656923	874.178074976	1985.4817319	376.0	5.15746921546	0.00168293106887	0.000292277017865	886.485790524	769.992658403	2087.882341	431.403892073	1.06285336874	0.0158634831155
735.303656923	874.178074976	1985.4817319	376.0	2.09195728905	-0.0775667158767	-0.0134711212012	694.799447801	1000.29431078	2027.01716171	331.923403128	2.50527267789	0.0373921295208
735.303656923	874.178074976	1985.4817319	376.0	-6.13267871777	-0.358620285114	-0.0622820918921	631.53649082	855.078638958	1863.71851628	377.103386504	-0.606365371833	-0.00905022943034
735.303656923	874.178074976	1985.4817319	376.0	-15.2515314022	-0.488178728428	-0.0847826898971	606.592745301	731.133293948	1682.66536207	344.939322825	-2.4301243592	-0.0362705128239
735.303656923	874.178074976	1985.4817319	376.0	-5.83365547198	-0.246347850964	-0.0427835795353	755.404887502	690.614785959	1869.6555682	423.63589474	-0.931387524578	-0.013901306337
735.303656923	874.178074976	1985.4817319	376.0	-0.0207443348448	-0.240369770712	-0.0417453578867	636.21861367	1001.17938265	1985.06985692	347.671860604	1.40264097493	0.0209349399243
735.303656923	874.178074976	1985.4817319	376.0	7.44361230264	0.239928102642	0.0416686527686	898.51288771	858.183670598	2133.27329436	376.576736053	3.24163564738	0.0483826216027
735.303656923	874.178074976	1985.4817319	376.0	-6.90013206244	-0.223056513033	-0.0387385399501	722.51916375	797.110723669	1848.48087032	328.850982903	-0.662895884726	-0.00989396842875
735.303656923	874.178074976	1985.4817319	376.0	6.69111826117	0.0662670859434	0.0115086984966	759.331508602	981.271569267	2118.33266263	377.729584766	3.56547535139	0.0532160500208
735.303656923	874.178074976	1985.4817319	376.0	-5.32793039328	-0.205343403282	-0.0356622791389	727.834236681	818.723225247	1879.69664725	333.139185324	-0.416585351031	-0.00621769180643
735.303656923	874.178074976	1985.4817319	376.0	-3.26061417303	-0.376775413618	-0.065435118725	596.99176482	975.982518433	1920.74283315	347.768549893	0.122259693476	0.00182477154442
735.303656923	874.178074976	1985.4817319	376.0	13.843995327	0.368071424627	0.0639234846522	846.241847728	1047.08941676	2260.35173008	367.02046559	7.35635936972	0.109796408503
735.303656923	874.178074976	1985.4817319	376.0	4.5110366454	0.237308825679	0.0412137592357	867.964289725	896.229629228	2075.04754041	310.853621459	3.30187812794	0.0492817631036
735.303656923	874.178074976	1985.4817319	376.0	-2.88916193667	-0.214786716235	-0.0373023126494	749.271233693	750.19692178	1928.11794944	428.649793968	-0.371468617167	-0.0055443077189
735.303656923	874.178074976	1985.4817319	376.0	7.04510194703	-0.254230416429	-0.044152555823	614.77951612	1046.62728761	2125.36094405	463.954140326	2.62480821753	0.0391762420527
735.303656923	874.178074976	1985.4817319	376.0	-4.71450474457	-0.274316291417	-0.0476408981274	743.575095729	682.642205888	1891.87610145	465.658799829	-0.977780200331	-0.0145937343333
735.303656923	874.178074976	1985.4817319	376.0	-6.82865457923	-0.313581560352	-0.0544601528919	688.419846284	750.591773925	1849.90004269	410.888422484	-0.984851191891	-0.0146992715208
735.303656923	874.178074976	1985.4817319	376.0	9.606620233	0.16907805129	0.0293640241907	883.602952454	847.896033214	2176.21942168	444.72043601	2.89918820736	0.0432714657814
735.303656923	874.178074976	1985.4817319	376.0	-9.03529392488	-0.106213777622	-0.0184462969125	859.65065412	659.703684495	1806.0876216	286.733282982	-1.04582754887	-0.015609366401
735.303656923	874.178074976	1985.4817319	376.0	-9.31427617632	-0.485014898958	-0.0842332231604	560.907630572	901.031116767	1800.54847996	338.60973262	-0.961797407393	-0.014355185185
735.303656923	874.178074976	1985.4817319	376.0	11.6805125266	0.316688288218	0.0549997027124	839.684754797	1012.54629541	2217.39617431	365.165124103	6.19666727777	0.09248757131
735.303656923	874.178074976	1985.4817319	376.0	7.97544465258	0.216656209243	0.0376269901429	812.800947755	984.883551696	2143.83272851	346.148229063	4.71619701325	0.0703910001978
735.303656923	874.178074976	1985.4817319	376.0	-2.16423342607	-0.178911121554	-0.0310717474044	734.706121707	858.957144691	1942.51127259	348.848006191	0.0496558725856	0.00074113242665
735.303656923	874.178074976	1985.4817319	376.0	-1.89534417189	-0.201017646138	-0.0349110187806	679.12695288	941.869123136	1947.85001961	326.853943594	0.661372010204	0.0098712240329
735.303656923	874.178074976	1985.4817319	376.0	-0.697694346876	-0.398696719726	-0.0692422229465	604.078576639	900.643250475	1971.6291381	466.907310983	-0.0406971012325	-0.00060741942138
735.303656923	874.178074976	1985.4817319	376.0	-3.83231582362	-0.293305627407	-0.0509388029536	676.340648331	822.409330597	1909.39180131	410.641822384	-0.386193419885	-0.0057640808938
735.303656923	874.178074976	1985.4817319	376.0	12.803088883	0.00393620133877	0.000683605651055	689.883865731	1091.60982106	2239.68472279	458.191035996	5.47947182994	0.081783161641
735.303656923	874.178074976	1985.4817319	376.0	12.0752547294	0.153753100702	0.0267025183575	764.328640853	1043.58537099	2225.23370863	417.319696784	5.59598118305	0.0835221072097
735.303656923	874.178074976	1985.4817319	376.0	16.0267855206	0.346467231066	0.0601714538149	858.233736758	1002.47152999	2303.69063062	442.985363874	6.61110408273	0.0986731952646
735.303656923	874.178074976	1985.4817319	376.0	-6.29900867946	-0.357449836867	-0.0620788184902	615.193485279	936.778975026	1860.41606528	308.443604973	-0.444160821538	-0.00662926599311
735.303656923	874.178074976	1985.4817319	376.0	7.08159025333	0.235650617221	0.0409257758285	869.075499844	898.492025078	2126.08541271	358.517887785	3.60931153661	0.0538703214419
735.303656923	874.178074976	1985.4817319	376.0	7.24679026154	-0.136609720024	-0.0237252031998	687.51703677	979.8465063	2129.36542869	462.001885621	2.32263763027	0.0346662332877
735.303656923	874.178074976	1985.4817319	376.0	-2.13839075726	-0.0988863478284	-0.0171737318215	800.577932641	813.580309322	1943.02437406	328.866132094	0.0814516525865	0.00121569630726
735.303656923	874.178074976	1985.4817319	376.0	16.7951560917	0.338784412984	0.0588371679375	848.167662482	1018.64493757	2318.94648794	452.13388789	6.87928209153	0.102675852112
735.303656923	874.178074976	1985.4817319	376.0	-15.7510017744	-0.484452516381	-0.0841355533832	644.417908985	661.585976191	1672.74846908	366.744583902	-2.88245645175	-0.0430217380858
735.303656923	874.178074976	1985.4817319	376.0	3.1184492156	-0.250539475877	-0.0435115449596	674.112997592	922.204183362	2047.39797139	451.08079044	0.702339597524	0.0104826805601
735.303656923	874.178074976	1985.4817319	376.0	1.0098524729	-0.0455091270035	-0.00790363442229	831.518850331	808.266028518	2005.53216827	365.747289419	0.633259480668	0.00945163403983
735.303656923	874.178074976	1985.4817319	376.0	0.0474475278608	-0.21266977803	-0.0369346609987	725.840937226	824.281183394	1986.4237939	436.301673277	0.115899971832	0.00172985032585
735.303656923	874.178074976	1985.4817319	376.0	-1.32252294641	0.0383639593582	0.00666272305631	819.613810905	857.075148412	1959.2232804	282.534321081	1.0782611436	0.0160934499044
735.303656923	874.178074976	1985.4817319	376.0	4.05721876867	0.0220615412916	0.00383145906419	810.31647245	872.136548339	2066.03706937	383.584048585	1.76645733298	0.0263650348206
735.303656923	874.178074976	1985.4817319	376.0	-4.67446561931	-0.152553907164	-0.0264942527203	778.341627549	775.342932114	1892.67107096	338.986511301	-0.360053180757	-0.005373928071
735.303656923	874.178074976	1985.4817319	376.0	-6.94416430625	-0.386153715952	-0.0670638617493	597.108214385	956.679679089	1847.60661817	293.818724691	-0.503576700819	-0.00751607016147
735.303656923	874.178074976	1985.4817319	376.0	-4.68674197455	-0.284427180579	-0.0493968705417	703.792333303	755.92250033	1892.42732617	432.71249254	-0.69598867221	-0.01038789063
735.303656923	874.178074976	1985.4817319	376.0	1.28853406022	-0.394711061704	-0.0685500280833	563.589756102	1051.26711399	2011.06534027	396.208470184	1.48184268837	0.0221170550503
735.303656923	874.178074976	1985.4817319	376.0	-10.3074481035	-0.454205028802	-0.078882429455	607.816260917	773.418801947	1780.82923278	399.594169916	-1.58541996338	-0.023662984528
735.303656923	874.178074976	1985.4817319	376.0	7.79529367329	0.0942612710512	0.0163704881992	916.358334374	776.035698614	2140.25586373	447.861830742	1.80337929119	0.0269161088238
735.303656923	874.178074976	1985.4817319	376.0	13.2889763095	0.336202179151	0.0583887077373	818.018856837	1086.64059013	2249.33192888	344.672481911	7.77973554489	0.116115455894
735.303656923	874.178074976	1985.4817319	376.0	-3.08566746047	-0.485206479384	-0.0842664952039	564.020499464	896.926527229	1924.21636816	463.269341471	-0.40442022617	-0.00603612277865
735.303656923	874.178074976	1985.4817319	376.0	4.675971601	-0.103830039324	-0.0180323097124	690.632471761	994.199125642	2078.32229383	393.490696423	2.51907228973	0.0375980938766
735.303656923	874.178074976	1985.4817319	376.0	-13.1730762477	-0.401138938854	-0.0696663665951	622.837637302	793.822429413	1723.93270947	307.272642757	-1.6934248987	-0.0252749984881
735.303656923	874.178074976	1985.4817319	376.0	-13.0998482834	-0.406854245042	-0.0706589519003	660.320594338	698.879864378	1725.38663732	366.186178609	-2.11818149398	-0.0316146491639
735.303656923	874.178074976	1985.4817319	376.0	-10.0634319275	-0.245946539226	-0.0427138831583	743.966671167	704.777067258	1785.67412938	336.930390952	-1.30986468987	-0.0195502192518
735.303656923	874.178074976	1985.4817319	376.0	9.00784154894	0.244923106651	0.0425361421762	864.07923191	914.217538269	2164.33078029	386.034010113	4.04282550298	0.0603406791489
735.303656923	874.178074976	1985.4817319	376.0	0.542554493361	-0.0801309931952	-0.0139164628682	707.001117527	972.468495466	1996.25405225	316.784439257	1.93312696267	0.0288526412338
735.303656923	874.178074976	1985.4817319	376.0	-0.913542701803	-0.0694287081259	-0.0120577818906	777.447376732	864.575773486	1967.34350844	325.320358223	0.682782974862	0.0101907906696
735.303656923	874.178074976	1985.4817319	376.0	-1.37975768341	-0.157595403423	-0.0273698165028	762.968236777	818.223650384	1958.08689515	376.895007989	0.0702343259414	0.00104827352151
735.303656923	874.178074976	1985.4817319	376.0	15.5260576214	0.247440801778	0.0429733938482	790.164939861	1071.12212382	2293.74876966	432.461705974	7.02805518758	0.104896346083
735.303656923	874.178074976	1985.4817319	376.0	-7.59063398405	-0.336947222554	-0.0585181004783	629.646661945	908.052146243	1834.77108081	297.072272622	-0.647345866612	-0.00966187860615
735.303656923	874.178074976	1985.4817319	376.0	-6.69495450971	-0.363024663734	-0.0630470065533	627.48363456	861.228098662	1852.55463315	363.842899927	-0.650485128623	-0.00970873326302
735.303656923	874.178074976	1985.4817319	376.0	2.68757850919	-0.0730449723216	-0.0126858236057	851.436132372	765.436334464	2038.84311223	421.970645393	0.493974769699	0.0073727577567
735.303656923	874.178074976	1985.4817319	376.0	3.7670222337	-0.0270686660348	-0.00470105349683	894.662674399	745.701464724	2060.27527019	419.911131063	0.707529458349	0.0105601411694
735.303656923	874.178074976	1985.4817319	376.0	-2.56368149788	-0.196074123207	-0.0340524701645	776.750129792	716.579033749	1934.58030409	441.251140554	-0.402934589828	-0.00601394910191
735.303656923	874.178074976	1985.4817319	376.0	-10.2010225443	-0.434807947059	-0.0755137108473	594.176282242	847.557924115	1782.94229281	341.208086457	-1.18364259572	-0.0176663073987
735.303656923	874.178074976	1985.4817319	376.0	-2.37115868784	-0.339167578893	-0.0589037129026	590.97291147	1023.03945505	1938.40280932	324.390442795	0.964594915015	0.0143969390301
735.303656923	874.178074976	1985.4817319	376.0	-5.96842048476	-0.208138848139	-0.0361477679992	709.907027844	870.335396592	1866.97983349	286.737409055	-0.450403117943	-0.00672243459617
735.303656923	874.178074976	1985.4817319	376.0	-0.756399820659	-0.296947027471	-0.0515712100505	602.978979495	1031.05318573	1970.46355164	336.431386418	1.46579263375	0.0218775019962
735.303656923	874.178074976	1985.4817319	376.0	-4.22711021443	-0.277755966748	-0.0482382714047	668.609953398	884.842975928	1901.5532308	348.100301478	-0.229685542352	-0.00342814242316
735.303656923	874.178074976	1985.4817319	376.0	-6.30095553665	-0.38839227672	-0.0674526357625	645.583024053	761.066052871	1860.37741078	453.728333859	-1.11910110691	-0.0167030015957
735.303656923	874.178074976	1985.4817319	376.0	10.837126671	0.0560164622008	0.00972845818007	754.238037346	987.957423501	2200.65090222	458.455441369	3.93412185816	0.0587182366889
735.303656923	874.178074976	1985.4817319	376.0	-6.78247407613	-0.322868494445	-0.0560730278646	676.680673213	767.76885084	1850.81694815	406.367424094	-0.932623315875	-0.0139197509832
735.303656923	874.178074976	1985.4817319	376.0	16.9323607277	0.420701102785	0.0730637552596	909.639591773	957.199666004	2321.67066093	454.83140315	6.52361790597	0.0973674314323
735.303656923	874.178074976	1985.4817319	376.0	-18.5229045436	-0.523077422248	-0.0908435953887	606.750622962	694.86700034	1617.71284597	316.095222666	-3.14453267958	-0.0469333235758
735.303656923	874.178074976	1985.4817319	376.0	-10.8126233721	-0.554023960435	-0.0962181244243	574.779469563	747.189153879	1770.79907011	448.830446664	-2.1267696903	-0.0317428311986
735.303656923	874.178074976	1985.4817319	376.0	-19.9294049445	-0.551903861288	-0.0958499238083	595.2265191	692.184601267	1589.78703745	302.375917083	-3.43725094628	-0.0513022529295
735.303656923	874.178074976	1985.4817319	376.0	1.87787695096	0.0235747658456	0.0040942629117	900.294089105	759.964685046	2022.76663571	362.507861557	0.811873817916	0.0121175196704
735.303656923	874.178074976	1985.4817319	376.0	6.24352504852	0.308202182905	0.053525908806	897.687627697	891.493929342	2109.44578116	320.264224125	3.88240873994	0.0579463991036
735.303656923	874.178074976	1985.4817319	376.0	-8.87260341585	-0.196319859404	-0.0340951475172	799.089113431	660.800718627	1809.31781193	349.427979875	-1.17565746753	-0.017547126381
735.303656923	874.178074976	1985.4817319	376.0	-8.64612671228	-0.305640832975	-0.0530810755428	650.78648793	879.380893589	1813.81446551	283.647083991	-0.824587134031	-0.0123072706572
735.303656923	874.178074976	1985.4817319	376.0	-2.14562449069	-0.0942803504497	-0.0163738017453	771.815314079	857.071563688	1942.8807496	313.993871835	0.35837959089	0.00534894911776
735.303656923	874.178074976	1985.4817319	376.0	11.7219207673	0.166631967473	0.0289392093563	811.294664996	958.170738853	2218.21832736	448.752923513	4.31946150435	0.0644695746918
735.303656923	874.178074976	1985.4817319	376.0	-7.81711807121	-0.455296466194	-0.0790719809299	580.447346539	872.726309364	1830.27428063	377.100624731	-0.862879023682	-0.0128787913982
735.303656923	874.178074976	1985.4817319	376.0	8.07045159379	0.2590775729	0.0449943683398	794.993420832	1057.76912317	2145.71907398	292.956529975	6.16435668907	0.0920053237174
735.303656923	874.178074976	1985.4817319	376.0	1.64895709166	-0.0748633713734	-0.0130016275397	753.679765205	900.517467887	2018.22147372	364.024240629	1.26138514085	0.0188266438933
735.303656923	874.178074976	1985.4817319	376.0	1.83848627731	-0.308117413179	-0.0535111867278	644.238194575	932.637523102	2021.98454108	445.108823401	0.457978694535	0.00683550290351
735.303656923	874.178074976	1985.4817319	376.0	-7.63781629984	-0.290415985436	-0.0504369547475	706.738114879	736.0572408	1833.83428455	391.038928871	-1.05417528874	-0.0157339595334
735.303656923	874.178074976	1985.4817319	376.0	13.7615750253	0.401567440765	0.0697407851277	843.265274945	1090.10349629	2258.71529005	325.346518813	8.37060771689	0.124934443536
735.303656923	874.178074976	1985.4817319	376.0	-3.56568924322	-0.317044879297	-0.0550616323892	682.925324173	763.786073754	1914.68562336	467.974225431	-0.673773972602	-0.0100563279493
735.303656923	874.178074976	1985.4817319	376.0	2.25646393603	-0.202386792798	-0.0351488004165	678.013060645	949.063909168	2030.28341114	403.206441323	1.1563272734	0.0172586160209
735.303656923	874.178074976	1985.4817319	376.0	8.60498399476	-0.204779458167	-0.0355643379935	623.174015502	1069.53719926	2156.33211715	463.620902383	3.42826128754	0.0511680789186
735.303656923	874.178074976	1985.4817319	376.0	-11.3013436275	-0.367064293853	-0.0637485748269	680.824136585	699.261512957	1761.09561872	381.009969175	-1.80185602692	-0.0268933735361
735.303656923	874.178074976	1985.4817319	376.0	-8.41747530967	-0.39615446014	-0.0688007051302	667.74909838	700.46837631	1818.35429734	450.136822649	-1.64687202982	-0.0245801795495
735.303656923	874.178074976	1985.4817319	376.0	4.74928821844	-0.108306300817	-0.0188097083739	707.571433455	959.767973521	2079.77798187	412.438574895	2.03029606081	0.0303029262808
735.303656923	874.178074976	1985.4817319	376.0	-3.48749444701	-0.0916470697413	-0.0159164761621	819.67398879	784.797646885	1916.23816675	311.766531078	-0.16411383154	-0.00244946017223
735.303656923	874.178074976	1985.4817319	376.0	-0.971048593595	-0.0960607910091	-0.0166830133743	848.610579017	723.561638956	1966.20173947	394.029521492	0.0297729895204	0.000444372977916
735.303656923	874.178074976	1985.4817319	376.0	-2.23982501994	-0.374330054495	-0.0650104297491	608.555333819	941.093815124	1941.0104153	391.361266359	0.0133489784625	0.000199238484515
735.303656923	874.178074976	1985.4817319	376.0	-3.30398205352	-0.436563071238	-0.0758185257446	583.281989528	911.986956996	1919.8817718	424.612825277	-0.264146026626	-0.00394247800934
735.303656923	874.178074976	1985.4817319	376.0	-4.1328706616	-0.412773940627	-0.0716870338011	607.972289271	845.821336931	1903.42433991	449.630713708	-0.578049277229	-0.00862760115267
735.303656923	874.178074976	1985.4817319	376.0	-1.0016884119	-0.0465291725219	-0.00808078716948	915.088343408	684.492867246	1965.59339147	366.012180817	0.070154879288	0.00104708775057
735.303656923	874.178074976	1985.4817319	376.0	-4.38129037445	-0.240647626468	-0.0417936134886	699.206343696	846.708715859	1898.49201189	352.576952338	-0.288365265047	-0.00430395917981
735.303656923	874.178074976	1985.4817319	376.0	-12.3586280142	-0.201901471453	-0.0350645139724	789.835188175	659.147589609	1740.10343036	291.120652579	-1.64384843628	-0.0245350512877
735.303656923	874.178074976	1985.4817319	376.0	11.6386037694	0.380823661748	0.0661381837006	895.730063451	948.767026316	2216.56408359	372.066993823	5.67157756187	0.0846504113712
735.303656923	874.178074976	1985.4817319	376.0	-3.85656824733	-0.425137882264	-0.0738342970239	575.370170403	984.441158383	1908.91027387	349.098945084	-0.0232783598012	-0.000347438205988
735.303656923	874.178074976	1985.4817319	376.0	11.683055278	0.457417064817	0.0794402682905	892.919439713	1015.96555136	2217.44666017	308.561669099	7.2614553746	0.108379930964
735.303656923	874.178074976	1985.4817319	376.0	1.13673033363	-0.0780886318439	-0.0135617630851	799.16103634	833.659074019	2008.05130501	375.231194655	0.647214423577	0.00965991676981
735.303656923	874.178074976	1985.4817319	376.0	-8.66245299366	-0.385161275895	-0.0668915032815	623.236956204	830.229317538	1813.49031018	360.024036433	-0.998878531633	-0.0149086348005
735.303656923	874.178074976	1985.4817319	376.0	5.01309766912	-0.0864551540726	-0.0150147888282	831.033997557	787.567860479	2085.01587032	466.414012286	0.702090591939	0.0104789640588
735.303656923	874.178074976	1985.4817319	376.0	-13.4965274209	-0.606674339065	-0.105361990112	566.388857591	717.542890617	1717.51064552	433.578897309	-2.77307347936	-0.0413891564083
735.303656923	874.178074976	1985.4817319	376.0	-14.6735539633	-0.278817610007	-0.0484226484903	740.234830939	663.321824787	1694.14099854	290.584342811	-2.10883202496	-0.0314751048502
735.303656923	874.178074976	1985.4817319	376.0	0.564664571452	-0.107752797855	-0.018713580732	877.001251333	657.647526646	1996.69304381	462.044265833	-0.0216745227591	-0.000323500339688
735.303656923	874.178074976	1985.4817319	376.0	9.9656428087	0.212721702902	0.0369436788646	874.619335989	881.741302456	2183.34774933	426.987110886	3.54021538896	0.0528390356561
735.303656923	874.178074976	1985.4817319	376.0	-10.8663085763	-0.526090456475	-0.0913668733024	593.380250082	730.983555238	1769.73316018	445.369354865	-2.1449880411	-0.0320147468821
735.303656923	874.178074976	1985.4817319	376.0	9.03540680721	0.365020958518	0.0633937058906	846.38435738	1033.63015351	2164.87808346	284.86357257	6.58570355034	0.0982940828409
735.303656923	874.178074976	1985.4817319	376.0	-3.55410942985	-0.326521101179	-0.0567073812398	636.788844098	914.149916847	1914.91553844	363.976777493	-0.137263794433	-0.00204871334974
735.303656923	874.178074976	1985.4817319	376.0	-0.953300674656	-0.27027176492	-0.0469384794929	638.470080046	973.532920636	1966.55412115	354.551120472	0.796280974475	0.0118847906638
735.303656923	874.178074976	1985.4817319	376.0	-6.05438069282	-0.287990548992	-0.0500157257714	725.642890306	700.895691932	1865.27310926	438.734527025	-1.05334314805	-0.0157215395232
735.303656923	874.178074976	1985.4817319	376.0	12.01092012	0.344412357799	0.0598145810696	905.899251358	907.88350054	2223.95635671	410.173604816	4.8949699244	0.0730592526029
735.303656923	874.178074976	1985.4817319	376.0	-3.51503240255	-0.241500202002	-0.0419416814869	746.666991514	717.314484415	1915.69140568	451.709929747	-0.624147301034	-0.00931563135871
735.303656923	874.178074976	1985.4817319	376.0	-2.35701859156	-0.379238309251	-0.0658628532913	619.768531638	868.27468662	1938.68355835	450.640340088	-0.263839711319	-0.00393790613909
735.303656923	874.178074976	1985.4817319	376.0	0.632048608148	-0.0572504379252	-0.00994276448856	870.956359227	748.696361209	1998.03094155	378.378221115	0.304667559305	0.00454727700456
735.303656923	874.178074976	1985.4817319	376.0	-0.123096489924	-0.30464783003	-0.0529086193174	589.267003214	1059.75786054	1983.03767358	334.012809829	1.94387220285	0.029013017953
735.303656923	874.178074976	1985.4817319	376.0	-15.8905396261	-0.470194007723	-0.0816592580277	595.403996246	775.593802833	1669.97797052	298.980171444	-2.24227433532	-0.0334667811242
735.303656923	874.178074976	1985.4817319	376.0	7.84018707409	0.130105898696	0.0225956753554	854.126282191	868.012214687	2141.147214	419.008717124	2.70536593411	0.0403785960316
735.303656923	874.178074976	1985.4817319	376.0	13.7622873628	0.101234722562	0.0175815773814	730.803326267	1079.02044377	2258.72943338	448.905663342	5.98622669536	0.089346667095
735.303656923	874.178074976	1985.4817319	376.0	3.69263293225	-0.118537303469	-0.0205865410679	648.60409423	1074.94067745	2058.79828419	335.253512519	3.62525963024	0.0541083526901
735.303656923	874.178074976	1985.4817319	376.0	-15.5723375736	-0.37423969779	-0.0649947373723	680.370946213	684.046565682	1676.29581415	311.87830225	-2.38322465541	-0.0355705172449
735.303656923	874.178074976	1985.4817319	376.0	-1.34593858414	-0.0851588406395	-0.0147896562417	829.86914863	780.634333551	1958.75836719	348.254885007	0.0999221378289	0.00149137519148
735.303656923	874.178074976	1985.4817319	376.0	-3.07829838519	-0.0876894991622	-0.0152291592849	851.644821313	724.602075122	1924.36267981	348.115783373	-0.173337318983	-0.00258712416393
735.303656923	874.178074976	1985.4817319	376.0	-4.99216056597	-0.234437987288	-0.0407151766738	690.195279699	890.111551465	1886.36329583	306.05646467	-0.284525080838	-0.00424664299758
735.303656923	874.178074976	1985.4817319	376.0	-8.07814764093	-0.108107497329	-0.0187751818912	850.080833361	678.508141359	1825.09158621	296.502611492	-0.888685786457	-0.013263966962
735.303656923	874.178074976	1985.4817319	376.0	10.0044902592	0.226538261948	0.0393432202063	783.398053755	1060.41946706	2184.11905836	340.301537547	6.20853975761	0.0926647725017
735.303656923	874.178074976	1985.4817319	376.0	15.4205335704	0.302795678925	0.0525869536168	830.113569508	1026.48101601	2291.6536089	435.059023387	6.64041631422	0.099110691257
735.303656923	874.178074976	1985.4817319	376.0	-0.0881053171413	-0.17237242304	-0.0299361623897	701.74383076	923.830901534	1983.73241692	358.157684628	0.811401166499	0.0121104651716
735.303656923	874.178074976	1985.4817319	376.0	-7.08441367904	-0.12544404384	-0.0217860444321	805.375220456	745.992270349	1844.82199249	293.454501685	-0.692106596479	-0.0103299492012
735.303656923	874.178074976	1985.4817319	376.0	-1.31177658504	-0.15082447795	-0.0261939003038	706.237003101	927.345028165	1959.43664744	325.854616174	0.817207172819	0.0121971219824
735.303656923	874.178074976	1985.4817319	376.0	3.29634916744	0.249725690186	0.0433702136481	896.088148445	858.367721993	2050.93014244	296.474272	2.82052482327	0.042097385422
735.303656923	874.178074976	1985.4817319	376.0	8.7000007034	-0.00649308985984	-0.00112766409514	685.362279211	1089.54514257	2158.21865654	383.311234755	5.05268973346	0.0754132796039
735.303656923	874.178074976	1985.4817319	376.0	9.97460741396	0.0529058697788	0.00918823719673	710.712762849	1081.02635344	2183.52573993	391.786623644	5.39670626562	0.0805478547108
735.303656923	874.178074976	1985.4817319	376.0	7.41433839275	0.223433455402	0.0388040040642	792.559970894	1030.94290064	2132.69206623	309.189194693	5.41182182198	0.0807734600296
735.303656923	874.178074976	1985.4817319	376.0	5.25855747678	0.160024700031	0.0277917158789	909.227401805	807.060257025	2089.88942996	373.601771132	2.1297521666	0.0317873457701
735.303656923	874.178074976	1985.4817319	376.0	-1.23582877929	-0.217503365622	-0.0377741169888	691.424471673	909.974495762	1960.94457725	359.545609814	0.351416010218	0.00524501507788
735.303656923	874.178074976	1985.4817319	376.0	6.47292590841	0.215494310921	0.0374252016187	852.105366111	912.993349153	2114.00049333	348.901778065	3.59017122089	0.053584645088
735.303656923	874.178074976	1985.4817319	376.0	1.03499679964	-0.121314536305	-0.0210688670207	797.956356834	798.376528026	2006.03140428	409.698519421	0.316614869712	0.00472559507033
735.303656923	874.178074976	1985.4817319	376.0	4.49216082597	-0.0999227195455	-0.0173537199628	785.977768667	842.980116789	2074.67276447	445.71487901	0.901181069481	0.0134504637236
735.303656923	874.178074976	1985.4817319	376.0	15.6762329204	0.312368078295	0.0542494057476	842.001636118	1008.55752127	2296.73047278	446.171315392	6.42904930495	0.0959559597754
735.303656923	874.178074976	1985.4817319	376.0	-9.73350457072	-0.508428214971	-0.0882994468515	565.425634153	833.884161128	1792.22477677	392.914981493	-1.33247655617	-0.0198877097935
735.303656923	874.178074976	1985.4817319	376.0	2.24187786667	-0.109113074642	-0.0189498219246	735.942255597	909.387637631	2029.99380739	384.663914166	1.22426037239	0.0182725428715
735.303656923	874.178074976	1985.4817319	376.0	-8.78336707749	-0.448229305422	-0.0778446171278	598.443641835	812.542133157	1811.08958313	400.103808138	-1.21880111202	-0.0181910613734
735.303656923	874.178074976	1985.4817319	376.0	-8.94063708518	-0.385238687585	-0.0669049474791	611.128904183	878.010869496	1807.96701586	318.827242179	-0.889842176414	-0.0132812265136
735.303656923	874.178074976	1985.4817319	376.0	-7.3889327454	-0.51519954021	-0.0894754324783	553.916834211	875.243448254	1838.77582206	409.615539592	-0.917958620581	-0.013700874934
735.303656923	874.178074976	1985.4817319	376.0	19.5781489068	0.450254602279	0.0781963532961	878.925712675	1055.95812777	2374.20230189	439.318461442	8.62256996343	0.128695074081
735.303656923	874.178074976	1985.4817319	376.0	12.7980731903	0.363197398028	0.0630770055623	840.580255053	1054.56224035	2239.58513713	344.44264172	7.35183162636	0.109728830244
735.303656923	874.178074976	1985.4817319	376.0	10.8607848271	0.347699745861	0.0603855064017	823.805151629	1077.92636117	2201.12063058	299.389117782	7.44355045997	0.111097768059
735.303656923	874.178074976	1985.4817319	376.0	3.749548652	0.0488565821796	0.00848499169496	912.74183985	758.861287977	2059.92833541	388.325207586	1.12416033792	0.0167785125063
735.303656923	874.178074976	1985.4817319	376.0	-5.36067863558	-0.438666955493	-0.0761839102975	588.162805819	877.277864376	1879.04643688	413.605766689	-0.586659492248	-0.0087561118246
735.303656923	874.178074976	1985.4817319	376.0	-13.0920671382	-0.422135969837	-0.073312950649	624.496874263	762.628405938	1725.54113054	338.41585034	-1.84684203628	-0.0275648065117
735.303656923	874.178074976	1985.4817319	376.0	-2.66213698367	-0.0786283548047	-0.0136554975347	784.259229566	846.731194941	1932.62548841	301.635063903	0.283614898662	0.00423305818899
735.303656923	874.178074976	1985.4817319	376.0	-8.57393820256	-0.167366010371	-0.0290666916239	789.834492059	713.743901381	1815.24775518	311.669361743	-0.967030654864	-0.0144332933562
735.303656923	874.178074976	1985.4817319	376.0	18.4233740218	0.417460169315	0.0725008977622	892.151680834	991.598284554	2351.2744575	467.524492113	7.14965203362	0.106711224382
735.303656923	874.178074976	1985.4817319	376.0	7.23878337925	0.23816730753	0.0413628529924	811.677735724	1001.33691185	2129.20645351	316.191805936	5.02320639982	0.0749732298481
735.303656923	874.178074976	1985.4817319	376.0	-5.71462351225	-0.234578868386	-0.0407396436934	718.936040273	791.328959713	1872.01892602	361.753926031	-0.555507451911	-0.00829115599867
735.303656923	874.178074976	1985.4817319	376.0	-3.05016176405	-0.356500034057	-0.0619138648935	563.812349398	1076.94976062	1924.92132728	284.159217266	1.62501960329	0.0242540239296
735.303656923	874.178074976	1985.4817319	376.0	14.4051486908	0.539331035439	0.093666383369	918.547592205	1041.2856995	2271.49332761	311.6600359	8.60422318826	0.128421241616
735.303656923	874.178074976	1985.4817319	376.0	7.768239302	0.041597316045	0.00722426468305	703.692529567	1085.38933447	2139.71870413	350.636840091	5.20144641316	0.0776335285546
735.303656923	874.178074976	1985.4817319	376.0	4.05851936783	0.0594422969418	0.0103234277426	796.83045062	910.564037774	2066.06289253	358.668404139	2.36942371151	0.0353645330076
735.303656923	874.178074976	1985.4817319	376.0	-14.6030771589	-0.502577965862	-0.0872834258184	589.847134277	757.463935495	1695.54030261	348.229232842	-2.24573636225	-0.033518453168
735.303656923	874.178074976	1985.4817319	376.0	-3.72516767714	-0.216954780835	-0.0376788434934	723.604635759	814.582472642	1911.51920819	373.332099786	-0.261045651205	-0.00389620374933
735.303656923	874.178074976	1985.4817319	376.0	6.38288094793	-0.0728758222295	-0.0126564470701	727.923619987	948.065918803	2112.21266709	436.223128298	2.22682220188	0.0332361522669
735.303656923	874.178074976	1985.4817319	376.0	-8.11709088533	-0.197290106506	-0.034263651703	784.200045173	688.902945765	1824.31837521	351.215384271	-1.018171282	-0.0151965862984
735.303656923	874.178074976	1985.4817319	376.0	8.55849982837	-0.0148253916138	-0.00257474672	687.232064249	1076.66977148	2155.40918252	391.507346789	4.75256590446	0.0709338194696
735.303656923	874.178074976	1985.4817319	376.0	3.99951670861	0.301019600909	0.0522784996369	906.99934501	868.593450292	2064.89140551	289.29861021	3.3018222093	0.049280928497
735.303656923	874.178074976	1985.4817319	376.0	5.6173995026	0.00122220911909	0.000212262785532	711.949328168	1028.03039905	2097.01417283	357.034445616	3.76097982314	0.056134027211
735.303656923	874.178074976	1985.4817319	376.0	-1.07358301931	-0.140203830908	-0.024349397518	744.392785833	873.378324477	1964.16593717	346.394826864	0.407680961974	0.00608479047722
735.303656923	874.178074976	1985.4817319	376.0	6.99232236432	0.334365114051	0.0580696620444	881.496067938	934.938778713	2124.31301508	307.878168427	4.67020383714	0.0697045348827
735.303656923	874.178074976	1985.4817319	376.0	15.8893853484	0.510372419054	0.0886370995232	911.603348725	1031.38090876	2300.9625753	357.978317818	8.35956261521	0.124769591272
735.303656923	874.178074976	1985.4817319	376.0	-5.55203960673	-0.343837819085	-0.0597148001189	683.295786139	726.133076528	1875.24699976	465.818137092	-1.09574574741	-0.0163544141405
735.303656923	874.178074976	1985.4817319	376.0	5.42368575693	0.0122283409327	0.00212371325682	805.65603537	875.279700332	2093.1680218	412.232286096	1.86381771532	0.0278181748555
735.303656923	874.178074976	1985.4817319	376.0	-7.50859804333	-0.229812169431	-0.0399118043472	763.141569967	692.109314343	1836.39988943	381.149005117	-1.0289054349	-0.0153567975358
735.303656923	874.178074976	1985.4817319	376.0	12.0505697584	0.276167214104	0.0479623504871	806.551764618	1053.58371445	2224.74359304	364.608113972	6.63476317623	0.0990263160632
735.303656923	874.178074976	1985.4817319	376.0	6.24272066747	0.268274716322	0.0465916492397	836.752892315	971.337802023	2109.42981032	301.339115987	4.65622720857	0.0694959284862
735.303656923	874.178074976	1985.4817319	376.0	-4.4996422972	-0.0787997563576	-0.0136852650847	895.391661238	655.889996454	1896.14215609	344.860498395	-0.416583447277	-0.0062176633922
735.303656923	874.178074976	1985.4817319	376.0	6.98518439537	0.0919174450921	0.0159634326315	800.208964277	927.019060861	2124.17129201	396.94326687	3.03745183425	0.0453351020038
735.303656923	874.178074976	1985.4817319	376.0	8.22035174454	0.084513459507	0.014677571988	876.549512949	818.79278062	2148.69531408	453.353020515	2.04832870391	0.0305720702076
735.303656923	874.178074976	1985.4817319	376.0	-0.32409432277	-0.247597999514	-0.0430006946012	683.013641033	902.23957264	1979.04689833	393.793684654	0.268440034698	0.00400656768206
735.303656923	874.178074976	1985.4817319	376.0	-2.87369183506	-0.143122825358	-0.0248563434105	827.909932498	688.700302571	1928.42510548	411.814870414	-0.34721540707	-0.0051823195085
735.303656923	874.178074976	1985.4817319	376.0	5.77718139276	0.082961089336	0.0144079696659	781.908881124	950.389667623	2100.18661307	367.888064324	3.16202674386	0.0471944290129
735.303656923	874.178074976	1985.4817319	376.0	-3.8327028408	-0.458768822568	-0.0796750299701	580.824504712	870.647564223	1909.38411716	457.912048221	-0.536149749169	-0.00800223506222
735.303656923	874.178074976	1985.4817319	376.0	-0.964785846659	-0.350258224298	-0.0608298409688	632.037624096	881.955014593	1966.32608516	452.333446472	-0.0420932317028	-0.000628257189594
735.303656923	874.178074976	1985.4817319	376.0	2.59043977001	-0.105238569113	-0.018276931072	738.12738645	908.623073841	2036.91444031	390.163980017	1.27024570891	0.0189588911778
735.303656923	874.178074976	1985.4817319	376.0	-1.84368459129	0.0556681958953	0.00966797427845	906.329096318	757.82006666	1948.87571115	284.726548168	0.457497730107	0.00682832432995
735.303656923	874.178074976	1985.4817319	376.0	5.68389453399	0.260305461298	0.0452076174537	836.38514686	965.325474577	2098.33441953	296.623798094	4.45219511199	0.0664506733132
735.303656923	874.178074976	1985.4817319	376.0	2.11541485885	-0.132902278908	-0.0230813266599	807.346082946	755.139317418	2027.48290748	464.997507112	0.266370071795	0.00397567271336
735.303656923	874.178074976	1985.4817319	376.0	2.47049720474	-0.0441323309476	-0.0076645243049	902.260197668	719.119356287	2034.53300259	413.153448631	0.461555440961	0.00688888717853
735.303656923	874.178074976	1985.4817319	376.0	6.63911959146	0.112975395124	0.0196205965828	759.636045822	1013.57647205	2117.30023855	344.087720679	4.34047422647	0.0647831974099
735.303656923	874.178074976	1985.4817319	376.0	17.6080054262	0.431750535382	0.0749827258391	887.796105731	1013.51061506	2335.08546299	433.778742192	7.57304712991	0.113030554178
735.303656923	874.178074976	1985.4817319	376.0	-2.24565194043	-0.0820626882829	-0.0142519430849	894.17253295	660.801390609	1940.89472286	385.920799301	-0.172958288728	-0.00258146699594
735.303656923	874.178074976	1985.4817319	376.0	-4.08460908966	-0.278851333668	-0.0484285053261	673.292334081	863.007835265	1904.3825646	368.082395259	-0.262912689932	-0.00392406999899
735.303656923	874.178074976	1985.4817319	376.0	0.239792986174	-0.179811922354	-0.0312281907527	764.14917314	775.628493695	1990.24277783	450.465110999	0.0565362677079	0.000843824891163
735.303656923	874.178074976	1985.4817319	376.0	7.09980185159	0.000463800505211	8.0548889408e-05	734.660234773	983.764807313	2126.44700066	408.021958577	3.21990065939	0.0480582187969
735.303656923	874.178074976	1985.4817319	376.0	0.892839797675	-0.368028676186	-0.06391606047	602.343380452	976.407629675	2003.20890298	424.45789285	0.551423155868	0.00823019635624
735.303656923	874.178074976	1985.4817319	376.0	-4.09895553669	-0.0746384336774	-0.012962562292	846.915215689	750.654511132	1904.09771852	306.527991698	-0.265529825222	-0.00396313171974
735.303656923	874.178074976	1985.4817319	376.0	6.59210354694	-0.234621501793	-0.0407470478974	607.657399969	1082.13929013	2116.36674357	426.570053474	3.32736575988	0.0496621755205
735.303656923	874.178074976	1985.4817319	376.0	-20.6329961744	-0.564397242855	-0.0980196670467	580.57921223	709.127881564	1575.81736211	286.110268319	-3.47080648823	-0.0518030819139
735.303656923	874.178074976	1985.4817319	376.0	-10.2088675298	-0.305451010418	-0.0530481087909	731.109042195	666.386735804	1782.78653206	385.290754061	-1.63212503048	-0.0243600750818
735.303656923	874.178074976	1985.4817319	376.0	7.64416959848	0.00877541254012	0.00152403830151	845.085739341	823.645088222	2137.25532283	468.52449527	1.60097825742	0.0238951978719
735.303656923	874.178074976	1985.4817319	376.0	-0.0333578441778	-0.256997214533	-0.0446330695612	611.018139411	1045.07496861	1984.819418	328.726309974	1.9649412315	0.0293274810671
735.303656923	874.178074976	1985.4817319	376.0	-15.8547774209	-0.476863766321	-0.0828176044322	643.436325778	668.415248936	1670.68802257	358.83644786	-2.82468343894	-0.0421594543125
735.303656923	874.178074976	1985.4817319	376.0	-1.27465925076	-0.127414098415	-0.0221281865951	719.571889128	919.28294222	1960.17360533	321.318773984	0.853070532848	0.0127323960127
735.303656923	874.178074976	1985.4817319	376.0	-11.7955571417	-0.433009754845	-0.0752014162634	613.362276804	782.198962788	1751.28309967	355.721860081	-1.63393914536	-0.0243871514233
735.303656923	874.178074976	1985.4817319	376.0	5.24008796874	0.156155262376	0.0271197051712	900.262380451	816.441884414	2089.52272125	372.818456389	2.17495589455	0.0324620282768
735.303656923	874.178074976	1985.4817319	376.0	11.9823355377	0.309291249192	0.0537150484877	837.39774588	1011.82443551	2223.38881506	374.166633662	6.16001779493	0.0919405641034
735.303656923	874.178074976	1985.4817319	376.0	-6.33090085881	-0.138521599165	-0.0240572419529	788.287028732	767.891662018	1859.78285188	303.604161132	-0.570886370889	-0.00852069210283
735.303656923	874.178074976	1985.4817319	376.0	8.81989642194	0.0858302258885	0.014906256667	786.964831911	947.069446306	2160.59916413	426.564885912	3.4058869982	0.0508341343014
735.303656923	874.178074976	1985.4817319	376.0	-8.28375348868	-0.237810568992	-0.0413008977061	761.714478008	684.007275401	1821.00931967	375.287566257	-1.15713897451	-0.0172707309629
735.303656923	874.178074976	1985.4817319	376.0	1.57697006696	-0.35387383172	-0.0614577686211	605.840126058	981.48882883	2016.7921845	429.463229608	0.726658942877	0.0108456558638
735.303656923	874.178074976	1985.4817319	376.0	9.5870483915	0.0537488702918	0.00933464228757	754.273541738	985.395711546	2175.83082634	436.161573056	3.78832990284	0.0565422373558
735.303656923	874.178074976	1985.4817319	376.0	8.19838810383	-0.0655936361816	-0.0113917395244	673.855539682	1064.4002896	2148.25923001	410.003400728	4.17847081105	0.0623652359858
735.303656923	874.178074976	1985.4817319	376.0	-0.650924120209	-0.113119152296	-0.0196455630941	818.968903905	758.187133461	1972.5577524	395.401715038	0.0926676213338	0.00138309882588
735.303656923	874.178074976	1985.4817319	376.0	-4.5200585368	-0.420390043792	-0.0730097332046	602.263822228	853.815215909	1895.73679538	439.657757243	-0.586935906107	-0.00876023740458
735.303656923	874.178074976	1985.4817319	376.0	10.7712083489	0.30398295818	0.0527931500833	811.841438953	1064.70026357	2199.34210597	322.800403447	6.89768506009	0.102950523285
735.303656923	874.178074976	1985.4817319	376.0	-11.7766756225	-0.610485786849	-0.106023929637	562.833500754	723.04618562	1751.65798879	465.778302416	-2.60963265517	-0.038949741122
735.303656923	874.178074976	1985.4817319	376.0	8.82229028189	-0.0483756628178	-0.00840146974953	682.347505678	1059.26615388	2160.64669378	419.033034225	4.24896822573	0.063417436205
735.303656923	874.178074976	1985.4817319	376.0	1.17985029597	-0.416496949502	-0.0723336140157	558.028410851	1046.68618896	2008.90744399	404.192844175	1.29164109455	0.0192782252918
735.303656923	874.178074976	1985.4817319	376.0	11.8023516036	0.41444341589	0.0719769739302	901.057630818	963.18667329	2219.81526692	355.570962814	6.13757300353	0.0916055672168
735.303656923	874.178074976	1985.4817319	376.0	-3.38527462097	-0.180909004426	-0.0314187225471	682.995751672	944.449239836	1918.26772273	290.822731217	0.592555118492	0.00884410624615
735.303656923	874.178074976	1985.4817319	376.0	-9.72200222992	-0.285201514965	-0.0495313502892	681.141547226	805.093594647	1792.45315365	306.218011776	-1.06839521297	-0.0159461972085
735.303656923	874.178074976	1985.4817319	376.0	11.0028515426	0.187408970465	0.0325475808379	794.49869866	1004.17659212	2203.94133926	405.266048486	5.09341663879	0.0760211438626
735.303656923	874.178074976	1985.4817319	376.0	3.21229201429	-0.132906214981	-0.0230820102433	792.848536293	792.902320304	2049.26120302	463.51034642	0.452950565537	0.00676045620205
735.303656923	874.178074976	1985.4817319	376.0	-4.29982061407	-0.108430125993	-0.0188312132673	869.509210458	658.983704705	1900.1095791	371.616663939	-0.45496188383	-0.00679047587806
735.303656923	874.178074976	1985.4817319	376.0	-0.101653538872	-0.035245378147	-0.00612111464866	910.769858085	712.142744645	1983.46341945	360.550816725	0.216334809147	0.00322887774847
735.303656923	874.178074976	1985.4817319	376.0	-15.0384247697	-0.648010858978	-0.112540961962	580.248316409	663.911772037	1686.89655533	442.736466886	-3.51336092486	-0.0524382227592
735.303656923	874.178074976	1985.4817319	376.0	-1.37978491086	-0.113907716928	-0.0197825142286	831.376011063	728.473014137	1958.08635455	398.237329354	-0.0394917062179	-0.000589428451013
735.303656923	874.178074976	1985.4817319	376.0	9.58454655648	0.125974127675	0.0218781048411	864.648313608	853.20007753	2175.78115286	457.932761725	2.67949850983	0.039992515072
735.303656923	874.178074976	1985.4817319	376.0	0.172327727442	-0.0189384329474	-0.00328906442297	818.893074021	835.498062748	1988.90326745	334.512130677	0.838156154241	0.0125097933469
735.303656923	874.178074976	1985.4817319	376.0	2.44233316824	-0.249413982645	-0.0433160789588	645.448043061	978.883779833	2033.97381079	409.641987893	1.28787174313	0.0192219663154
735.303656923	874.178074976	1985.4817319	376.0	5.14794594765	0.0192445983797	0.00334223660641	852.591687119	817.285245105	2087.69325826	417.816326034	1.41784998351	0.0211619400524
735.303656923	874.178074976	1985.4817319	376.0	17.2511183166	0.409093867118	0.0710479102324	905.018209811	957.61928586	2327.99953462	465.362038953	6.46361245709	0.0964718277177
735.303656923	874.178074976	1985.4817319	376.0	10.1817438846	0.0535011316821	0.009291617173	743.593500555	1006.6291777	2187.63839672	437.415718465	4.15414632223	0.0620021839138
735.303656923	874.178074976	1985.4817319	376.0	0.391082000958	-0.203893116641	-0.0354104058078	692.133716551	920.609579604	1993.24659358	380.50329743	0.673692350144	0.0100551097036
735.303656923	874.178074976	1985.4817319	376.0	4.58768682057	-0.112645602162	-0.0195633209729	799.134862972	814.393127997	2076.56941564	463.041424669	0.679701968454	0.0101448054993
735.303656923	874.178074976	1985.4817319	376.0	-12.5282670216	-0.403764885443	-0.0701224184514	655.801759959	711.829211179	1736.73527886	369.104307723	-1.98260309169	-0.0295910909207
735.303656923	874.178074976	1985.4817319	376.0	6.0712558882	0.0161986198357	0.00281323720662	708.624488722	1048.06325776	2106.02540846	349.337661971	4.22550048748	0.063067171455
735.303656923	874.178074976	1985.4817319	376.0	7.15601623018	0.0542730404187	0.00942567565452	875.40419766	806.632673045	2127.56312688	445.526256175	1.70940588507	0.0255135206727
735.303656923	874.178074976	1985.4817319	376.0	5.13870524622	-0.0684478617029	-0.0118874369057	807.368763261	832.035840041	2087.50978582	448.105182517	1.04095981301	0.015536713627
735.303656923	874.178074976	1985.4817319	376.0	-5.27029545827	-0.361867751132	-0.0628460839062	660.221425938	759.011670416	1880.84097836	461.607882004	-0.966475528707	-0.0144250078912
735.303656923	874.178074976	1985.4817319	376.0	6.99920733997	0.0250491758442	0.00435032578051	789.950152526	906.034049254	2124.44971501	428.465513233	2.38286238993	0.0355651102975
735.303656923	874.178074976	1985.4817319	376.0	-6.24342337308	-0.239237115283	-0.0415486480172	698.527232903	845.521802806	1861.51970138	317.470665672	-0.512457748327	-0.00764862310936
735.303656923	874.178074976	1985.4817319	376.0	-13.3874611242	-0.64423732495	-0.111885606973	554.181075707	713.764323321	1719.67613691	451.730737886	-2.95025943553	-0.0440337229184
735.303656923	874.178074976	1985.4817319	376.0	9.60322361498	0.0667152929123	0.0115865392345	747.583232613	1007.80276248	2176.15198245	420.765987354	4.21584402963	0.0629230452184
735.303656923	874.178074976	1985.4817319	376.0	7.27753210654	0.206069369795	0.0357883587695	796.997500499	1007.44728761	2129.97580241	325.531014301	4.91321477113	0.0733315637482
735.303656923	874.178074976	1985.4817319	376.0	-10.8033744439	-0.443778136557	-0.0770715763386	607.620057103	786.568909289	1770.98270589	376.793739496	-1.53445118855	-0.0229022565455
735.303656923	874.178074976	1985.4817319	376.0	1.39512906373	-0.0492740048612	-0.00855748608218	892.618383313	724.528465761	2013.1817646	396.034915523	0.358472724466	0.00535033917113
735.303656923	874.178074976	1985.4817319	376.0	-4.1734927505	-0.106242963863	-0.0184513657282	833.335453031	728.311171932	1902.61779576	340.971170793	-0.319159321708	-0.00476357196578
735.303656923	874.178074976	1985.4817319	376.0	1.4557438385	-0.430631267264	-0.0747883409628	577.832425232	974.909208429	2014.38525988	461.643626215	0.364889020672	0.00544610478615
735.303656923	874.178074976	1985.4817319	376.0	12.5565996374	0.283961751576	0.0493160388287	903.514425534	878.189028952	2234.79072385	453.087269362	4.17010148953	0.0622403207393
735.303656923	874.178074976	1985.4817319	376.0	8.86151225	0.119016087514	0.0206696921699	789.214543035	964.030123438	2161.42543879	408.18077232	3.85536817525	0.0575428085859
735.303656923	874.178074976	1985.4817319	376.0	-1.65602236832	-0.235159627948	-0.0408405050274	614.308933221	1051.15589162	1952.6017103	287.136885462	1.97718895851	0.0295102829629
735.303656923	874.178074976	1985.4817319	376.0	0.442042737374	0.0379010313298	0.00658232569118	826.346572273	851.983911653	1994.2584097	315.927925771	1.27692819845	0.0190586298276
735.303656923	874.178074976	1985.4817319	376.0	13.2866550066	0.469142646564	0.0814766666488	877.793636352	1069.56611648	2249.28583984	301.926087	8.44572590155	0.126055610471
735.303656923	874.178074976	1985.4817319	376.0	-13.9329828569	-0.364310911365	-0.0632703909977	646.447911824	773.825600562	1708.84490257	288.571390181	-1.81423657831	-0.0270781578852
735.303656923	874.178074976	1985.4817319	376.0	0.827598747005	-0.179056497369	-0.0310969950277	741.175767446	847.377902912	2001.91355383	413.359883476	0.311302616201	0.00464630770449
735.303656923	874.178074976	1985.4817319	376.0	-10.4431520628	-0.268208143399	-0.046580087426	689.963729288	803.348142686	1778.13485546	284.822983484	-1.16444431319	-0.0173797658685
735.303656923	874.178074976	1985.4817319	376.0	13.5373248403	0.457476795701	0.0794506418376	866.095241832	1089.44047438	2254.26284359	298.727127375	8.74487080931	0.13052045984
735.303656923	874.178074976	1985.4817319	376.0	-5.57482089359	-0.502683287859	-0.0873017172385	562.205001902	864.168444953	1874.79468147	448.421234615	-0.800894250797	-0.0119536455343
735.303656923	874.178074976	1985.4817319	376.0	1.63329394507	-0.0371536921656	-0.00645253424203	895.35840255	735.783037196	2017.91048481	386.769045061	0.435531008966	0.00650046282038
735.303656923	874.178074976	1985.4817319	376.0	4.6271403476	-0.257941494698	-0.0447970640323	613.978417123	1043.58372203	2077.35275821	419.790619053	2.37152538476	0.035395901265
735.303656923	874.178074976	1985.4817319	376.0	6.22990311488	0.0274053544866	0.00475952665624	738.45923359	993.870851514	2109.17532016	376.845235056	3.45983269441	0.0516392939464
735.303656923	874.178074976	1985.4817319	376.0	-3.79904972292	-0.451490836511	-0.0784110518429	582.894002907	876.735454076	1910.05229366	450.422836681	-0.487499911786	-0.00727611808637
735.303656923	874.178074976	1985.4817319	376.0	-13.5313635233	-0.393342113967	-0.0683122809946	642.363086409	750.362342739	1716.81898107	324.093551918	-1.89011363821	-0.0282106513166
735.303656923	874.178074976	1985.4817319	376.0	21.231461236	0.516168394229	0.0896436947254	915.510200989	1034.23557392	2407.02851616	457.282741242	8.88610992349	0.132628506321
735.303656923	874.178074976	1985.4817319	376.0	-9.96603970647	-0.298788723274	-0.0518910599643	689.034891525	762.243102816	1787.60783413	336.329839793	-1.22806153918	-0.0183292767042
735.303656923	874.178074976	1985.4817319	376.0	-0.2266878	-0.218697548188	-0.0379815123633	651.674315604	984.632854638	1980.98088704	344.673716799	1.27017404045	0.0189578214992
735.303656923	874.178074976	1985.4817319	376.0	-12.8698603849	-0.509868064105	-0.0885495074861	576.309678564	789.408293196	1729.95300504	364.235033275	-1.89372337659	-0.0282645280087
735.303656923	874.178074976	1985.4817319	376.0	2.11843167137	-0.311856873884	-0.0541606241549	647.516101522	911.399726347	2027.54280574	468.626977868	0.36996676625	0.00552189203358
735.303656923	874.178074976	1985.4817319	376.0	0.563057218517	-0.034584964798	-0.00600641972873	829.603982257	815.273204973	1996.66113011	351.783942883	0.676514441571	0.0100972304712
735.303656923	874.178074976	1985.4817319	376.0	10.2578864304	0.0894843675782	0.01554087662	805.092131733	920.724735111	2189.15019305	463.33332621	3.20784264488	0.047878248431
735.303656923	874.178074976	1985.4817319	376.0	-0.99041183606	-0.144640222287	-0.0251198718803	823.490024392	698.122957619	1965.81728582	444.204303813	-0.167888702545	-0.00250580153053
735.303656923	874.178074976	1985.4817319	376.0	9.95047732639	0.0398887946715	0.00692754336081	722.674834509	1040.56419647	2183.04664145	419.807610469	4.59704036888	0.0686125428191
735.303656923	874.178074976	1985.4817319	376.0	4.6032700256	-0.155795194507	-0.0270571716754	685.236613251	969.148762744	2076.87881733	422.493441332	1.86212368019	0.0277928907491
735.303656923	874.178074976	1985.4817319	376.0	3.64115985351	-0.0650243121331	-0.0112928642121	797.735950494	845.4961229	2057.77629562	414.544222226	1.03014552022	0.0153753062719
735.303656923	874.178074976	1985.4817319	376.0	-1.64740322782	-0.474434213438	-0.0823956605485	555.561238007	989.834068164	1952.77284176	407.377535589	0.10789800487	0.00161041798313
735.303656923	874.178074976	1985.4817319	376.0	-6.14973066704	-0.224499679653	-0.0389891767372	786.345196225	657.904266926	1863.37995294	419.130489793	-1.00056190189	-0.0149337597296
735.303656923	874.178074976	1985.4817319	376.0	-7.42784621689	-0.152280673162	-0.0264467997851	794.917397574	728.028841484	1838.00320219	315.056963132	-0.776043058001	-0.011582732209
735.303656923	874.178074976	1985.4817319	376.0	13.8436735515	0.261431536004	0.0454031844398	825.002586355	1001.53372997	2260.34534129	433.809024959	5.80208592377	0.0865982973696
735.303656923	874.178074976	1985.4817319	376.0	1.05930269512	-0.0410189091121	-0.00712381193333	809.545785062	838.687031986	2006.5139934	358.281176348	0.853238348186	0.0127349007192
735.303656923	874.178074976	1985.4817319	376.0	-16.0770426501	-0.685674968104	-0.119082141039	566.974460225	663.268926405	1666.27498705	436.031600421	-3.78085580043	-0.0564306835885
735.303656923	874.178074976	1985.4817319	376.0	-2.71706147166	-0.312041682056	-0.0541927200514	672.283334002	803.313628911	1931.53497273	455.938009822	-0.415939612156	-0.00620805391278
735.303656923	874.178074976	1985.4817319	376.0	7.59283188723	0.0172887688917	0.0030025649343	702.265176631	1066.53815506	2136.23602195	367.432690258	4.69411956119	0.0700614859879
735.303656923	874.178074976	1985.4817319	376.0	7.03320284876	0.28223190447	0.0490156138363	846.954779903	963.475547589	2125.12468963	314.694362136	4.73017748678	0.0705996639818
735.303656923	874.178074976	1985.4817319	376.0	-1.47858246869	-0.251944574974	-0.0437555705061	692.036272366	856.433190014	1956.12474709	407.655284713	0.00908678886688	0.000135623714431
735.303656923	874.178074976	1985.4817319	376.0	1.52343890346	-0.07651587361	-0.0132886199392	868.444858323	723.234239926	2015.72933302	424.050234774	0.301768663379	0.00450400990118
735.303656923	874.178074976	1985.4817319	376.0	-8.39526587621	-0.283755008721	-0.0492801335049	677.276920978	824.686869544	1818.79526158	316.83147106	-0.852998187638	-0.0127313162334
735.303656923	874.178074976	1985.4817319	376.0	11.1951923647	0.225451464721	0.0391544745955	868.252861832	899.052277174	2207.76023115	440.455092144	3.9163663201	0.0584532286583
735.303656923	874.178074976	1985.4817319	376.0	-2.29031393191	-0.342412854936	-0.0594673245808	614.121415165	967.245982638	1940.00796718	358.640569376	0.266849736711	0.00398283189122
735.303656923	874.178074976	1985.4817319	376.0	-4.08477509271	-0.322995466588	-0.0560950792963	600.948001247	1008.78830114	1904.37926864	294.642966261	0.63416307574	0.00946512053343
735.303656923	874.178074976	1985.4817319	376.0	-4.50275707881	-0.0854630593939	-0.0148424903428	825.795981932	776.646250789	1896.08031267	293.638079946	-0.309497722133	-0.00461936898706
735.303656923	874.178074976	1985.4817319	376.0	-5.26687641872	-0.459038368674	-0.0797218424234	573.090886571	907.595272618	1880.90886276	400.222703574	-0.487881294135	-0.00728181036022
735.303656923	874.178074976	1985.4817319	376.0	3.6876374951	0.033706308657	0.00585382227458	820.859207889	862.86113472	2058.6991007	374.978758094	1.71271565592	0.0255629202377
735.303656923	874.178074976	1985.4817319	376.0	-5.1756676946	-0.229774727078	-0.0399053016809	703.393515154	851.983113247	1882.71979532	327.343166918	-0.363694618111	-0.00542827788226
735.303656923	874.178074976	1985.4817319	376.0	-9.09052410348	-0.310714065701	-0.0539621510421	721.360278171	680.818736252	1804.99103649	402.812022067	-1.48269813429	-0.0221298228998
735.303656923	874.178074976	1985.4817319	376.0	-11.7559895032	-0.426576530595	-0.0740841491134	600.865860691	831.806404836	1752.06870791	319.396442382	-1.41541066411	-0.0211255323002
735.303656923	874.178074976	1985.4817319	376.0	14.245533399	0.276396950382	0.0480022491111	816.198756579	1033.76796653	2268.32419515	418.357472039	6.47937459878	0.0967070835638
735.303656923	874.178074976	1985.4817319	376.0	8.8343570292	0.0558113926241	0.00969284345678	754.091023302	986.493499127	2160.88627684	420.301754416	3.75889711484	0.0561029420125
735.303656923	874.178074976	1985.4817319	376.0	-3.62796320248	-0.132708362892	-0.0230476489913	806.214211236	745.921212756	1913.44918527	361.313761281	-0.267202843782	-0.003988102146
735.303656923	874.178074976	1985.4817319	376.0	-6.10273810107	-0.457431633924	-0.0794427985279	551.882966474	1014.0906968	1864.31298176	298.339318484	-0.0929159253888	-0.00138680485655
735.303656923	874.178074976	1985.4817319	376.0	4.86928653658	0.0643305384246	0.0111723755513	771.01306624	956.394022049	2082.16052656	354.753438267	3.03506254942	0.0452994410362
735.303656923	874.178074976	1985.4817319	376.0	-4.24236739312	-0.227929714366	-0.0395848757148	736.068693013	759.928323245	1901.25030231	405.25328605	-0.490709603673	-0.00732402393541
735.303656923	874.178074976	1985.4817319	376.0	6.39988105042	-0.0290264084423	-0.00504105738837	756.094478949	927.789617383	2112.55020102	428.666104686	2.24976567988	0.033578592237
735.303656923	874.178074976	1985.4817319	376.0	4.81421531906	0.00104341460019	0.000181211288675	849.45602093	812.663068771	2081.06709759	418.948007892	1.26019018513	0.0188088087333
735.303656923	874.178074976	1985.4817319	376.0	2.11270608039	-0.0817776510433	-0.0142024402646	665.139953957	1061.93902501	2027.42912517	300.350146203	3.43758002405	0.0513071645381
735.303656923	874.178074976	1985.4817319	376.0	0.778967869292	-0.0173139632244	-0.00300694046968	865.93199969	779.642383629	2000.94799664	355.373613323	0.589872428709	0.00880406610013
735.303656923	874.178074976	1985.4817319	376.0	11.8422683065	0.325615693656	0.0565501378354	813.441321708	1084.83434771	2220.60780577	322.33213635	7.52269657367	0.112279053338
735.303656923	874.178074976	1985.4817319	376.0	-9.33312211051	-0.273974941156	-0.047581615345	708.188360013	750.246204556	1800.17429738	341.73973281	-1.14485671719	-0.0170874136894
735.303656923	874.178074976	1985.4817319	376.0	-5.42283121337	-0.438844526502	-0.0762147493057	606.095587228	805.883597883	1877.81240881	465.833223694	-0.956070745568	-0.0142697126204
735.303656923	874.178074976	1985.4817319	376.0	-9.52448712727	-0.335018446279	-0.058183127176	690.716299656	715.194516418	1796.37477993	390.463963855	-1.45234005545	-0.0216767172455
735.303656923	874.178074976	1985.4817319	376.0	-12.6678888428	-0.447508173711	-0.0777193771642	601.63615939	795.268120761	1733.96311311	337.058832957	-1.70290087971	-0.0254164310404
735.303656923	874.178074976	1985.4817319	376.0	5.83028409626	-0.0121188451652	-0.00210469697208	895.407819284	754.265404358	2101.24095755	451.567733906	0.981923364192	0.0146555725999
735.303656923	874.178074976	1985.4817319	376.0	11.2911413955	0.467580327139	0.0812053364257	896.178675931	1016.77474017	2209.66528163	296.711865533	7.30066575384	0.108965160505
735.303656923	874.178074976	1985.4817319	376.0	12.870321487	0.394151547593	0.0684528564768	841.264666839	1085.34577021	2241.01961386	314.409176813	8.13396754587	0.121402500685
735.303656923	874.178074976	1985.4817319	376.0	1.97876487274	-0.268842411384	-0.0466902416436	670.367462249	911.415331656	2024.76974696	442.98695306	0.454800888435	0.00678807296172
735.303656923	874.178074976	1985.4817319	376.0	-17.3073089508	-0.560900684999	-0.0974124149007	558.202223721	771.943943796	1641.8482744	311.70210688	-2.63264567891	-0.0392932190883
735.303656923	874.178074976	1985.4817319	376.0	-1.19756945838	-0.274892893255	-0.0477410373836	682.426394157	842.664944672	1961.70420908	436.612870247	-0.054437441427	-0.000812499125777
735.303656923	874.178074976	1985.4817319	376.0	14.0767682709	0.540344165777	0.0938423351471	906.569740066	1073.88658421	2264.97339436	284.517070087	9.14378748726	0.136474440108
735.303656923	874.178074976	1985.4817319	376.0	-2.61646250784	-0.323257257058	-0.0561405448174	580.114070197	1062.58719392	1933.53234678	290.831082671	1.60559127298	0.0239640488504
735.303656923	874.178074976	1985.4817319	376.0	16.7342328172	0.478787030932	0.0831516205162	907.965800228	1010.0733366	2317.73686746	399.697730631	7.81727473892	0.116675742372
735.303656923	874.178074976	1985.4817319	376.0	-2.77595743451	-0.184260483186	-0.0320007786012	664.574907402	977.473460321	1930.36560415	288.317236428	1.0428898036	0.0155655194568
735.303656923	874.178074976	1985.4817319	376.0	12.2939915705	-0.0105496253347	-0.00183216834572	686.58422641	1085.96545354	2229.57668865	457.027008701	5.23953837295	0.0782020652679
735.303656923	874.178074976	1985.4817319	376.0	-16.6732515889	-0.488023791787	-0.0847557818317	594.046017688	757.16807124	1654.43736749	303.22327856	-2.46806818448	-0.0368368385743
735.303656923	874.178074976	1985.4817319	376.0	-1.70775671721	-0.104161727887	-0.018089914534	815.480685484	779.267155877	1951.57453425	356.826692892	0.0365545508948	0.000545590311863
735.303656923	874.178074976	1985.4817319	376.0	3.50618622428	-0.0540066217024	-0.00937940633942	895.910300414	715.540602363	2055.09641887	443.645516092	0.515079035523	0.00768774679885
735.303656923	874.178074976	1985.4817319	376.0	1.11490770907	-0.29198033601	-0.0507086377231	612.106840709	1016.67849329	2007.61802079	378.832686789	1.4657644665	0.0218770815896
735.303656923	874.178074976	1985.4817319	376.0	-8.14048936042	-0.164910966838	-0.028640320743	774.09272654	752.650351472	1823.85380276	297.110724749	-0.849790615259	-0.0126834420188
735.303656923	874.178074976	1985.4817319	376.0	11.2639548098	0.205340144142	0.0356617131196	764.82401848	1089.78456829	2209.12549694	354.516910164	6.71118075909	0.100166877001
735.303656923	874.178074976	1985.4817319	376.0	-7.19199796688	-0.0826494139708	-0.0143538405646	877.428029292	668.423437195	1842.68592611	296.834459621	-0.755279950121	-0.0112728350764
735.303656923	874.178074976	1985.4817319	376.0	4.92435794837	-0.338059170905	-0.0587112141204	589.897897343	1035.62661694	2083.25395938	457.729445094	1.81767627042	0.0271294965734
735.303656923	874.178074976	1985.4817319	376.0	10.5035020974	0.0598664727517	0.0103970949551	769.161134189	962.860986562	2194.02684725	462.004726503	3.57506174928	0.0533591305862
735.303656923	874.178074976	1985.4817319	376.0	-5.83806179134	-0.259311061697	-0.0450349186692	709.418915362	776.985361915	1869.56808154	383.163804257	-0.65705491134	-0.00980678972149
735.303656923	874.178074976	1985.4817319	376.0	4.24028939787	-0.188325675189	-0.0327067862433	644.951513365	1027.07758359	2069.67190327	397.642806322	2.47678164761	0.0369668902628
735.303656923	874.178074976	1985.4817319	376.0	9.42407442966	0.28442717058	0.0493968688052	872.7143402	923.762148551	2172.5950081	376.118519349	4.46186406998	0.0665949861191
735.303656923	874.178074976	1985.4817319	376.0	-2.61669470806	-0.374280451618	-0.0650018151473	624.928416249	856.262321711	1933.52773649	452.336998531	-0.325648403147	-0.00486042392757
735.303656923	874.178074976	1985.4817319	376.0	1.88241049319	-0.0478634057872	-0.00831250534685	752.007838428	918.19642942	2022.85664836	352.652380512	1.61479288389	0.0241013863267
735.303656923	874.178074976	1985.4817319	376.0	-9.0956050088	-0.472163630811	-0.0820013252537	561.59090497	929.856805952	1804.89015604	313.442445122	-0.853880142556	-0.0127444797396
735.303656923	874.178074976	1985.4817319	376.0	5.93309646133	0.0403011451424	0.00699915685002	715.938228688	1050.80446205	2103.28227827	336.53958754	4.40763743008	0.0657856332848
735.303656923	874.178074976	1985.4817319	376.0	-14.0495523935	-0.440456681631	-0.076494734566	639.198017893	708.591769208	1706.53043571	358.740648612	-2.27685502756	-0.0339829108592
735.303656923	874.178074976	1985.4817319	376.0	-14.113312278	-0.473814737606	-0.082288075305	576.061312416	838.329639463	1705.26449485	290.873542976	-1.76600469412	-0.0263582790167
735.303656923	874.178074976	1985.4817319	376.0	-8.00852764268	-0.285621464608	-0.0496042835374	740.733900248	672.116957005	1826.47387856	413.623021307	-1.33209081461	-0.0198819524569
735.303656923	874.178074976	1985.4817319	376.0	3.05965089125	0.0675040582555	0.0117235252267	886.819949555	794.214148705	2046.2305414	365.196443144	1.32776645494	0.0198174097752
735.303656923	874.178074976	1985.4817319	376.0	11.6347490144	-0.0435211733162	-0.00755838369508	681.069211761	1068.94734784	2216.48754813	466.470988534	4.65991181506	0.0695509226129
735.303656923	874.178074976	1985.4817319	376.0	-5.44357636227	-0.161296459431	-0.0280125841318	814.915466732	682.956450845	1877.40051766	379.528600088	-0.657805913524	-0.00981799870932
735.303656923	874.178074976	1985.4817319	376.0	2.61189563462	-0.0562612780655	-0.00977097569737	754.009696834	911.54265061	2037.34044258	371.788095136	1.57225177353	0.0234664443811
735.303656923	874.178074976	1985.4817319	376.0	-7.81638325839	-0.358477578397	-0.0622573078146	614.989733881	928.059772726	1830.28887021	287.239363602	-0.665724530507	-0.00993618702249
735.303656923	874.178074976	1985.4817319	376.0	0.82493562866	-0.126525536015	-0.021973868707	813.467156199	750.348687438	2001.86067811	438.044834469	0.171907434855	0.00256578260978
735.303656923	874.178074976	1985.4817319	376.0	0.938895417213	-0.230103071372	-0.0399623256985	688.669989348	908.332930948	2004.12332889	407.120408593	0.493941161526	0.00737225614218
735.303656923	874.178074976	1985.4817319	376.0	-14.3313101212	-0.424606646524	-0.073742036562	672.328674005	660.355306112	1700.9361875	368.252207383	-2.5105142184	-0.0374703614687
735.303656923	874.178074976	1985.4817319	376.0	-2.09207278684	-0.0447835406992	-0.00777762082306	900.481849468	706.681759136	1943.9440089	336.780400294	-0.0283241706849	-0.000422748816193
735.303656923	874.178074976	1985.4817319	376.0	-8.33201318556	-0.421822199228	-0.0732584576638	600.653799774	850.471856298	1820.0511322	368.925476128	-0.948714384755	-0.0141599161904
735.303656923	874.178074976	1985.4817319	376.0	-7.95251359072	-0.199640623736	-0.0346718693532	735.584790126	795.932235647	1827.58602733	296.069001556	-0.788586368359	-0.0117699457964
735.303656923	874.178074976	1985.4817319	376.0	11.274863785	0.368752535692	0.0640417741737	917.146557902	902.998977473	2209.34209265	389.196557272	4.93567722319	0.0736668242268
735.303656923	874.178074976	1985.4817319	376.0	1.96415591547	-0.01734326547	-0.00301202943209	738.472036775	958.099281651	2024.47968879	327.908370361	2.26284028385	0.0337737355799
735.303656923	874.178074976	1985.4817319	376.0	5.31068840511	-0.216578755348	-0.0376135386155	671.87211112	953.183978686	2090.92448002	465.868390215	1.36996462767	0.0204472332489
735.303656923	874.178074976	1985.4817319	376.0	-12.7343228437	-0.587662227795	-0.102060129871	593.803209203	680.279178826	1732.64407816	458.561690128	-2.92483487877	-0.0436542519219
735.303656923	874.178074976	1985.4817319	376.0	1.76270153132	0.0859382568608	0.0149250185587	775.003025031	956.290487944	2020.47984879	289.186335817	2.79469295102	0.0417118350898
735.303656923	874.178074976	1985.4817319	376.0	-0.650860312267	-0.296054928702	-0.0514162779962	671.249243599	840.26382295	1972.5590193	461.04595275	-0.0680503348204	-0.00101567663911
735.303656923	874.178074976	1985.4817319	376.0	-1.49560146521	-0.154503724907	-0.0268328803243	783.684160756	767.552497628	1955.78683803	404.550179641	-0.0502114897599	-0.000749425220297
735.303656923	874.178074976	1985.4817319	376.0	-9.15583715788	-0.321617490752	-0.0558557642849	725.46111743	662.776396208	1803.69425773	415.456744088	-1.60850232003	-0.0240074973139
735.303656923	874.178074976	1985.4817319	376.0	-11.6535490744	-0.299573808183	-0.0520274067702	726.822143194	676.813789066	1754.10264391	350.466711649	-1.72507163608	-0.025747337852
735.303656923	874.178074976	1985.4817319	376.0	-5.91094990988	-0.456556800565	-0.0792908649817	565.216631093	963.544799879	1868.12090126	339.359470285	-0.387679402424	-0.00578625973767
735.303656923	874.178074976	1985.4817319	376.0	2.72156905698	-0.103102521797	-0.017905960715	838.252990478	739.994434154	2039.51798835	461.270563714	0.358899999279	0.00535671640715
735.303656923	874.178074976	1985.4817319	376.0	-13.5996389419	-0.291651010065	-0.0506514432208	722.3900855	687.387140059	1715.4633851	305.686159545	-1.91130428135	-0.0285269295725
735.303656923	874.178074976	1985.4817319	376.0	-11.0048018722	-0.315885631791	-0.054860304236	696.798931823	720.500533468	1766.98340109	349.683935804	-1.53051309947	-0.0228434790965
735.303656923	874.178074976	1985.4817319	376.0	-6.870045817	-0.154192240765	-0.0267787844329	807.183483501	702.751843807	1849.07822723	339.142899921	-0.753573619489	-0.0112473674551
735.303656923	874.178074976	1985.4817319	376.0	3.89557658642	0.149202492928	0.0259122078721	807.033351777	943.900175825	2062.82769337	311.894165772	3.27450149935	0.0488731567067
735.303656923	874.178074976	1985.4817319	376.0	-0.700203070935	-0.116275320545	-0.0201936992958	846.65871814	696.547677989	1971.57932784	428.37293171	-0.0579293592857	-0.000864617302772
735.303656923	874.178074976	1985.4817319	376.0	-7.42589492942	-0.286261690471	-0.0497154724681	730.599874077	691.284137399	1838.04194465	416.157933169	-1.20355139311	-0.0179634536285
735.303656923	874.178074976	1985.4817319	376.0	-1.26910770779	-0.317617852916	-0.0551611415277	650.098762194	877.685299729	1960.2838302	432.49976828	-0.019892919623	-0.000296909248105
735.303656923	874.178074976	1985.4817319	376.0	6.18653258959	0.232938614176	0.0404547784259	867.731263866	897.61172775	2108.3142063	342.971214688	3.48757595627	0.0520533724817
735.303656923	874.178074976	1985.4817319	376.0	-6.23927082492	-0.47728583495	-0.0828909056878	566.765263741	895.613548876	1861.60214947	399.223336849	-0.653601433685	-0.00975524527887
735.303656923	874.178074976	1985.4817319	376.0	-10.7693612947	-0.32793414299	-0.0569527862087	714.877277637	673.316829518	1771.65803075	383.463923594	-1.73588086563	-0.0259086696363
735.303656923	874.178074976	1985.4817319	376.0	3.8192195668	-0.0613301323425	-0.0106512907854	908.012021716	683.507203492	2061.3116387	469.792413491	0.454673802244	0.0067861761529
735.303656923	874.178074976	1985.4817319	376.0	-3.0383341537	-0.267512255357	-0.046459231566	674.103082645	889.686637605	1925.15616232	361.366442074	-0.0805728857709	-0.00120258038464
735.303656923	874.178074976	1985.4817319	376.0	11.9742128074	0.139277872103	0.0241885849432	740.064936532	1090.39384159	2223.22753973	392.768761604	6.32630378428	0.0944224445414
735.303656923	874.178074976	1985.4817319	376.0	7.87611705051	0.109207136755	0.0189661578248	805.718090404	929.038582607	2141.86059712	407.103924109	3.24917267496	0.0484951145516
735.303656923	874.178074976	1985.4817319	376.0	-0.72893263808	-0.245808089327	-0.0426898383688	644.051953047	980.083662112	1971.00890753	346.873292373	1.02073162415	0.0152348003604
735.303656923	874.178074976	1985.4817319	376.0	5.41178774124	0.0707699885985	0.0122907239664	801.078917979	912.053672788	2092.93178887	379.799198103	2.58778086456	0.0386235949934
735.303656923	874.178074976	1985.4817319	376.0	0.709427548228	-0.148758133652	-0.0258350353685	770.228775043	819.952237878	1999.56728627	409.386273349	0.286166954382	0.00427114857286
735.303656923	874.178074976	1985.4817319	376.0	-9.92780197042	-0.209810526445	-0.0364380907337	761.609828182	712.466677556	1788.3670374	314.290531659	-1.20617746505	-0.0180026487321
735.303656923	874.178074976	1985.4817319	376.0	5.36444415254	0.287286301434	0.0498934181024	868.599656408	924.688081488	2091.99179057	298.70405267	4.04275074097	0.0603395632981
735.303656923	874.178074976	1985.4817319	376.0	-2.59685167037	-0.293480205933	-0.050969122253	687.847137475	787.707902702	1933.92171638	458.366676203	-0.423891257735	-0.00632673519008
735.303656923	874.178074976	1985.4817319	376.0	-5.647401412	-0.268441469257	-0.0466206094577	709.274227441	763.801232564	1873.35360854	400.278148531	-0.705510325804	-0.0105300048627
735.303656923	874.178074976	1985.4817319	376.0	-3.30699320509	-0.478261220994	-0.0830603023608	555.372645796	974.665568493	1919.82198594	389.783771648	-0.10183573434	-0.00151993633343
735.303656923	874.178074976	1985.4817319	376.0	-1.88826495973	-0.235630011249	-0.0409221971603	624.677078971	1026.05924497	1947.99057607	297.254252134	1.56602718776	0.0233735401158
735.303656923	874.178074976	1985.4817319	376.0	7.98780239605	0.0338480704456	0.0058784422448	719.820179743	1039.83663941	2144.07808925	384.421270099	4.38110672082	0.0653896525496
735.303656923	874.178074976	1985.4817319	376.0	-0.752865668281	-0.0382762806987	-0.00664749577956	746.092460322	927.718590996	1970.53372159	296.722670271	1.45520963025	0.0217195467202
735.303656923	874.178074976	1985.4817319	376.0	4.13034404213	0.161183749806	0.0279930096919	802.542741557	959.430884405	2067.48895832	305.515332357	3.57546473952	0.053365145366
735.303656923	874.178074976	1985.4817319	376.0	-5.21496850994	-0.229796549148	-0.0399090915505	701.571788648	858.473826749	1881.93948481	321.893869413	-0.359986633917	-0.00537293483458
735.303656923	874.178074976	1985.4817319	376.0	7.04057939986	0.000342187991554	5.94282722393e-05	845.27113296	819.176913587	2125.2711497	460.823103156	1.47796789843	0.0220592223647
735.303656923	874.178074976	1985.4817319	376.0	-1.9506352085	-0.0205179046184	-0.00356337350094	858.070648306	782.064823898	1946.75222618	306.616753974	0.248428479669	0.00370788775625
735.303656923	874.178074976	1985.4817319	376.0	-13.4490718549	-0.478484472925	-0.0830990748393	612.267371548	731.095059578	1718.45286711	375.090435984	-2.20726234336	-0.03294421408
735.303656923	874.178074976	1985.4817319	376.0	-4.94563423542	-0.460110316743	-0.07990800916	560.2506632	987.995164197	1887.28706763	339.041240232	-0.206815797538	-0.00308680294833
735.303656923	874.178074976	1985.4817319	376.0	15.9317593339	0.48567236896	0.0843474069052	897.564368302	1041.06971009	2301.80390304	363.16982465	8.33979767955	0.124474592232
735.303656923	874.178074976	1985.4817319	376.0	4.16828120578	0.00540466395306	0.000938635629222	751.479062564	953.14284032	2068.24219377	363.620290889	2.56747678951	0.0383205490971
735.303656923	874.178074976	1985.4817319	376.0	-16.1664214238	-0.477694339143	-0.0829618511884	603.664539757	745.799288037	1664.50038783	315.036560033	-2.43409294907	-0.0363297455085
735.303656923	874.178074976	1985.4817319	376.0	-12.6651094101	-0.521667771845	-0.0905987794104	568.307947276	799.112837284	1734.01829824	366.597513676	-1.84571939637	-0.0275480506921
735.303656923	874.178074976	1985.4817319	376.0	14.0323327081	0.203175432375	0.0352857645666	771.387489868	1074.03994086	2264.09113438	418.663703645	6.6434497102	0.0991559658238
735.303656923	874.178074976	1985.4817319	376.0	-8.93594325191	-0.221239814477	-0.0384230313438	738.14575048	752.364708696	1808.06021106	317.549751883	-1.00723611478	-0.0150333748475
735.303656923	874.178074976	1985.4817319	376.0	9.54131815416	-0.0359745793284	-0.00624775604869	709.552940282	1009.31141947	2174.92286083	456.058501077	3.55753071381	0.0530974733404
735.303656923	874.178074976	1985.4817319	376.0	7.29779892274	-0.0234609047006	-0.0040744884857	737.239422176	963.589426068	2130.37819634	429.549348097	2.8050755545	0.041866799321
735.303656923	874.178074976	1985.4817319	376.0	7.58453250439	0.384299528833	0.066741842451	884.461238865	964.358177876	2136.07123922	287.251822482	5.46753050279	0.0816049328774
735.303656923	874.178074976	1985.4817319	376.0	1.58013685309	-0.0910229726809	-0.0158080883433	886.901517124	667.499163014	2016.85506046	462.454380318	0.142473511975	0.00212647032799
735.303656923	874.178074976	1985.4817319	376.0	-6.33494930368	-0.282506215556	-0.0490632538305	722.20522246	714.030472767	1859.70247075	423.466775522	-1.00203858982	-0.0149557998481
735.303656923	874.178074976	1985.4817319	376.0	8.18436477183	0.306426205393	0.0532174722809	866.911996842	945.44526939	2147.98079932	335.623533083	4.76868988638	0.0711744759161
735.303656923	874.178074976	1985.4817319	376.0	-8.80751295806	-0.285033270618	-0.0495021310556	740.903857606	671.181159276	1810.61017108	398.5251542	-1.40674092772	-0.0209961332495
735.303656923	874.178074976	1985.4817319	376.0	11.7298049841	0.140665739293	0.0244296178001	742.449444159	1085.10856042	2218.37486704	390.816862463	6.21749116307	0.0927983755683
735.303656923	874.178074976	1985.4817319	376.0	0.969441135833	-0.0600495402513	-0.0104288885466	866.216456231	753.876484854	2004.72980855	384.636867468	0.342198280682	0.00510743702511
735.303656923	874.178074976	1985.4817319	376.0	-1.78494613998	-0.445592745764	-0.0773867220848	566.297760797	992.010502627	1950.04195237	391.733688942	0.188281040098	0.00281016477758
735.303656923	874.178074976	1985.4817319	376.0	-15.5134419402	-0.449249510254	-0.0780217975433	623.3227237	730.607261339	1677.46517619	323.535191147	-2.35768022121	-0.035189257033
735.303656923	874.178074976	1985.4817319	376.0	1.94442481474	0.124325125416	0.0215917202876	797.934692995	940.186274626	2024.08793139	285.966963766	2.8328821744	0.0422818234985
735.303656923	874.178074976	1985.4817319	376.0	11.0017717442	0.351768970193	0.0610922143441	902.688805853	916.475003489	2203.91990007	384.756090724	4.96788395066	0.0741475216516
735.303656923	874.178074976	1985.4817319	376.0	11.2711711845	0.417909559133	0.0725789439272	869.146585212	1034.18113657	2209.26877674	305.941054954	7.23252444454	0.107948126038
735.303656923	874.178074976	1985.4817319	376.0	-6.87326064729	-0.114295112989	-0.0198497938502	825.538820986	721.33364071	1849.01439736	302.141935665	-0.679895530866	-0.0101476944905
735.303656923	874.178074976	1985.4817319	376.0	0.860898280941	0.0705050778638	0.0122447165446	824.990162736	869.482503204	2002.57471	308.102044057	1.64713963835	0.0245841737068
735.303656923	874.178074976	1985.4817319	376.0	0.98681169856	-0.0762205269507	-0.0132373266674	867.694224905	723.986998656	2005.0746979	413.393474342	0.25727770063	0.00383996568104
735.303656923	874.178074976	1985.4817319	376.0	9.85665116622	0.176646839672	0.0306785063689	906.108248311	822.389531082	2181.18374018	452.685960789	2.74689635438	0.0409984530505
735.303656923	874.178074976	1985.4817319	376.0	15.2138478703	0.406812983044	0.0706517858708	881.40849699	1002.85972297	2287.54990208	403.281682121	7.01298192683	0.104671372042
735.303656923	874.178074976	1985.4817319	376.0	0.214002245375	-0.400716203576	-0.0695929495616	577.114502115	1009.41801658	1989.73070739	403.198188689	0.746918626422	0.0111480392003
735.303656923	874.178074976	1985.4817319	376.0	7.53826568066	-0.0389461982647	-0.0067638413103	711.570460913	1001.48372925	2135.15261989	422.098429727	3.26650220577	0.0487537642652
735.303656923	874.178074976	1985.4817319	376.0	6.39959681047	-0.120530358181	-0.0209326776973	660.016043448	1049.12630624	2112.54455749	403.402207794	3.4240274191	0.0511048868523
735.303656923	874.178074976	1985.4817319	376.0	4.44544070359	-0.122241837607	-0.0212299127487	659.820615788	1045.71111675	2073.74514497	368.213412429	3.18391419978	0.0475211074595
735.303656923	874.178074976	1985.4817319	376.0	0.708945228311	-0.0197421324874	-0.00342864405825	836.573471712	813.744209239	1999.5577099	349.240028945	0.753962000443	0.0112531641857
735.303656923	874.178074976	1985.4817319	376.0	4.42930154756	-0.387836886916	-0.06735618043	552.631830314	1092.48934944	2073.42470498	428.303525225	2.48139083736	0.0370356841396
735.303656923	874.178074976	1985.4817319	376.0	-9.17809366912	-0.481105663607	-0.0835543007306	564.658939936	890.582000481	1803.25235876	348.011418345	-0.976022595399	-0.0145675014239
735.303656923	874.178074976	1985.4817319	376.0	-5.22966297557	-0.347246600233	-0.0603068079598	663.719769852	769.959213892	1881.64772888	447.968745134	-0.862235309878	-0.0128691837295
735.303656923	874.178074976	1985.4817319	376.0	0.438041119895	-0.182294064609	-0.0316592679071	738.487604107	848.519997957	1994.17895831	407.171356249	0.274055780544	0.00409038478423
735.303656923	874.178074976	1985.4817319	376.0	-3.20863002467	-0.129803474163	-0.0225431528591	792.118758157	785.492720534	1921.77496891	344.163490224	-0.150431935821	-0.00224525277345
735.303656923	874.178074976	1985.4817319	376.0	-2.20944326827	-0.356012930191	-0.0618292688765	617.030874619	944.052911734	1941.61363943	380.529853078	0.0469776528738	0.000701158998117
735.303656923	874.178074976	1985.4817319	376.0	8.15010565468	0.0042819609151	0.000743654205471	717.616526449	1021.56770763	2147.3005908	408.116356725	3.90525360254	0.0582873672021
735.303656923	874.178074976	1985.4817319	376.0	1.39137934702	-0.296381621737	-0.0514730152375	603.266171407	1034.16302074	2013.10731466	375.678122504	1.73095117125	0.0258350921082
735.303656923	874.178074976	1985.4817319	376.0	-3.07043101303	-0.391325566546	-0.0679620643532	563.326393603	1047.97805592	1924.51888504	313.214435518	1.00757315179	0.0150384052506
735.303656923	874.178074976	1985.4817319	376.0	2.18818854975	-0.0226200461012	-0.00392845538401	722.632615771	983.727301703	2028.92781581	322.56789834	2.59672316099	0.0387570621043
735.303656923	874.178074976	1985.4817319	376.0	-5.46217263704	-0.365186824999	-0.0634225121568	629.638248357	850.861551751	1877.03129203	396.531491918	-0.568112362898	-0.00847928899848
735.303656923	874.178074976	1985.4817319	376.0	14.7434047209	0.325602790355	0.0565478969008	854.466374632	992.200952771	2278.20933929	431.54201189	6.19204606057	0.092418597919
735.303656923	874.178074976	1985.4817319	376.0	9.88094631997	0.18774905542	0.0326066438728	883.512755293	856.882951736	2181.66611602	441.270408992	3.12062453541	0.0465764856031
735.303656923	874.178074976	1985.4817319	376.0	-5.94693660183	-0.182886525182	-0.0317621613723	740.232905968	821.020218372	1867.40639206	306.153267722	-0.481530146993	-0.0071870171193
735.303656923	874.178074976	1985.4817319	376.0	-6.56166213905	-0.261182448109	-0.0453599249928	687.041760248	840.635714502	1855.20112882	327.523654069	-0.573736062536	-0.00856322481396
735.303656923	874.178074976	1985.4817319	376.0	6.78715790402	0.22359513428	0.0388320830635	821.375513384	971.155921532	2120.2395122	327.708077282	4.43489340969	0.0661924389506
735.303656923	874.178074976	1985.4817319	376.0	5.15408539366	0.232270277586	0.0403387074655	879.842576711	877.306254653	2087.81515584	330.666324473	3.14583525408	0.0469527649863
735.303656923	874.178074976	1985.4817319	376.0	2.45525569536	-0.33059892372	-0.0574155824453	587.957147901	1044.71540205	2034.2303852	401.557835249	1.80948962214	0.0270073077932
735.303656923	874.178074976	1985.4817319	376.0	-0.139053268465	-0.26907785042	-0.0467311306739	601.045807019	1059.61861536	1982.72085466	322.056432273	2.1233340507	0.0316915529956
735.303656923	874.178074976	1985.4817319	376.0	-16.2215748899	-0.503796710727	-0.087495086962	585.623097749	763.096005661	1663.40532583	314.686222425	-2.41241971882	-0.03600626446
735.303656923	874.178074976	1985.4817319	376.0	-4.10160828679	-0.248275121518	-0.0431182913369	658.772618228	943.278713204	1904.04504865	301.993717219	0.193688778009	0.00289087728372
735.303656923	874.178074976	1985.4817319	376.0	-6.22211787965	-0.334519310812	-0.0580964416137	629.909084586	918.988931428	1861.94271806	313.044702047	-0.449192313654	-0.00670436289036
735.303656923	874.178074976	1985.4817319	376.0	3.23841853657	-0.100764304281	-0.0174998791734	839.832331871	741.498702324	2049.77994034	468.44890615	0.407813265432	0.0060867651557
735.303656923	874.178074976	1985.4817319	376.0	3.75273403207	-0.131204005401	-0.0227863850991	762.108265725	857.857949318	2059.99158055	440.02536551	0.791231569112	0.0118094264047
735.303656923	874.178074976	1985.4817319	376.0	-5.30368705623	-0.117142264596	-0.0203442626947	808.406039756	760.03603648	1880.17799428	311.735918044	-0.431282161946	-0.00643704719323
735.303656923	874.178074976	1985.4817319	376.0	9.95212967405	0.361299854487	0.0627474564931	872.322247037	976.826320185	2183.07944851	333.93088129	5.77776274182	0.0862352648032
735.303656923	874.178074976	1985.4817319	376.0	-7.96604216542	-0.485112481892	-0.0842501705266	584.285054562	805.523440122	1827.31741995	437.508925265	-1.28423673259	-0.0191677124267
735.303656923	874.178074976	1985.4817319	376.0	6.56249345826	0.0978592557879	0.0169953552949	804.939164029	922.350006252	2115.77884067	388.489670389	2.98024076843	0.0444812054989
735.303656923	874.178074976	1985.4817319	376.0	6.42475760328	0.0629127886135	0.0109261529374	730.33801186	1037.36542547	2113.04412043	345.340683103	4.37876139485	0.0653546476843
735.303656923	874.178074976	1985.4817319	376.0	11.4719830823	0.386036575974	0.0670435178837	875.635081569	992.186707728	2213.25586028	345.434070987	6.34565758758	0.0947113072773
735.303656923	874.178074976	1985.4817319	376.0	-13.0147515891	-0.477880117077	-0.0829941155049	581.381000477	816.433862138	1727.07621664	329.261354029	-1.70673658246	-0.0254736803353
735.303656923	874.178074976	1985.4817319	376.0	4.04314862687	-0.0988483760528	-0.0171671372096	791.687660368	835.185719883	2065.75770928	438.884329028	0.818899921877	0.0122223868937
735.303656923	874.178074976	1985.4817319	376.0	10.873053421	0.0815432621087	0.0141617336069	721.873565442	1080.41732489	2201.36422127	399.073330937	5.65363791383	0.0843826554304
735.303656923	874.178074976	1985.4817319	376.0	-2.85642438466	-0.312558910837	-0.054282547905	641.056717442	929.170661295	1928.76794756	358.540568819	-0.00454505815473	-6.78366888766e-05
735.303656923	874.178074976	1985.4817319	376.0	-18.5517285073	-0.571431478722	-0.0992413127339	587.609227904	695.667445249	1617.14055144	333.863878283	-3.30212405126	-0.0492854336009
735.303656923	874.178074976	1985.4817319	376.0	-1.45277373901	-0.257339194495	-0.0446924617047	703.916889563	804.104162783	1956.63717471	448.616122359	-0.175066116864	-0.00261292711737
735.303656923	874.178074976	1985.4817319	376.0	8.48229983135	0.368944772574	0.0640751602247	854.295929068	1017.46236105	2153.8962455	282.13795538	6.28121752504	0.0937495152991
735.303656923	874.178074976	1985.4817319	376.0	-6.97206550843	-0.395652903274	-0.0687135990403	592.352631891	959.387994499	1847.05264489	295.312018502	-0.507980994508	-0.00758180588818
735.303656923	874.178074976	1985.4817319	376.0	7.24589953572	0.0318998755745	0.00554009648741	824.604912381	860.604425662	2129.34774349	444.138405449	1.99670649755	0.0298015895157
735.303656923	874.178074976	1985.4817319	376.0	3.95030070205	0.0364390920929	0.00632842863719	756.066894639	963.81008099	2063.91423069	344.037255064	2.8685571623	0.0428142860045
735.303656923	874.178074976	1985.4817319	376.0	-0.797084048834	-0.333146177736	-0.0578579676513	576.329302568	1068.07871084	1969.65577372	325.247760318	1.86275659267	0.027802337204
735.303656923	874.178074976	1985.4817319	376.0	14.875758931	0.309896512537	0.0538201654285	872.057865084	946.740206757	2280.83720796	462.039136114	5.39702030103	0.0805525418065
735.303656923	874.178074976	1985.4817319	376.0	-4.47256401169	-0.38609330524	-0.0670533701355	631.693862857	806.778241772	1896.6797905	458.20768587	-0.731974500219	-0.0109249925406
735.303656923	874.178074976	1985.4817319	376.0	-2.72685608082	-0.222285488746	-0.0386046350723	696.984204491	892.924416396	1931.34050256	341.431881671	0.0422795048565	0.000631037385918
735.303656923	874.178074976	1985.4817319	376.0	2.11249135468	-0.174367932466	-0.0302827253327	753.220098356	820.570629886	2027.42486183	453.634133592	0.350459401328	0.00523073733325
735.303656923	874.178074976	1985.4817319	376.0	1.1121289923	0.00907492258384	0.00157605463422	912.3517255	739.735530975	2007.56284988	355.475593401	0.584106062482	0.00871800093256
735.303656923	874.178074976	1985.4817319	376.0	15.7621228915	0.405169391895	0.0703663410724	851.224232714	1075.80421172	2298.43580247	371.407358031	8.32714598038	0.124285760901
735.303656923	874.178074976	1985.4817319	376.0	5.79089660681	-0.0701609032782	-0.0121849432578	820.267348489	814.453477206	2100.45892614	465.738100445	0.970774206241	0.0144891672573
735.303656923	874.178074976	1985.4817319	376.0	6.24543508945	-0.104731144739	-0.0181888059638	688.258546705	999.902422046	2109.48370468	421.322735927	2.72902455881	0.040731709833
735.303656923	874.178074976	1985.4817319	376.0	2.2293848464	-0.390599027652	-0.0678358853164	562.110960747	1060.07859262	2029.74576076	407.556207393	1.72578943388	0.025758051252
735.303656923	874.178074976	1985.4817319	376.0	6.430986872	0.00278870054712	0.000484317566363	771.89113132	920.95925757	2113.16780142	420.317412534	2.36706180036	0.0353292806024
735.303656923	874.178074976	1985.4817319	376.0	3.54138952656	0.184585571806	0.0320572372015	817.622887855	945.992486742	2055.795374	292.179999407	3.463108708	0.0516881896716
735.303656923	874.178074976	1985.4817319	376.0	4.31780111003	-0.334778103769	-0.0581413865525	586.254589484	1047.24761965	2071.21088416	437.708675028	1.97737516353	0.0295130621422
735.303656923	874.178074976	1985.4817319	376.0	-1.2186248636	0.0370670262519	0.00643748285028	815.314368641	862.55328452	1961.28615785	283.418504691	1.1328327812	0.0169079519583
735.303656923	874.178074976	1985.4817319	376.0	8.2210684921	0.26955745026	0.0468144234561	836.659699166	976.63030635	2148.70954498	335.41953946	4.96972574829	0.0741750111685
735.303656923	874.178074976	1985.4817319	376.0	-9.5247854168	-0.414929767221	-0.0720614392534	604.809376703	843.73879828	1796.36885745	347.820682462	-1.09147146502	-0.0162906188808
735.303656923	874.178074976	1985.4817319	376.0	-8.28075142119	-0.318868631496	-0.0553783660119	665.031066466	803.961722857	1821.06892517	352.076135844	-0.936869488879	-0.0139831266997
735.303656923	874.178074976	1985.4817319	376.0	-2.71004042318	-0.364632626781	-0.0633262637688	618.09884641	912.316514272	1931.67437437	401.259013688	-0.103069543333	-0.00153835139303
735.303656923	874.178074976	1985.4817319	376.0	2.17090409783	-0.0855682123594	-0.014860752407	757.110980876	890.259941539	2028.58463618	381.213713764	1.15817491085	0.0172861926992
735.303656923	874.178074976	1985.4817319	376.0	-8.02935445459	-0.166425263958	-0.0289033108646	816.940446758	665.887095747	1826.06036601	343.232823508	-0.993090399418	-0.0148222447674
735.303656923	874.178074976	1985.4817319	376.0	-3.86627019511	-0.313777518488	-0.0544941852185	618.806651883	977.016567542	1908.71764347	312.894424044	0.311684214951	0.00465200320823
735.303656923	874.178074976	1985.4817319	376.0	-3.74448517518	-0.244970109835	-0.0425443052857	740.382587306	726.041048053	1911.13566279	444.712027433	-0.619443406541	-0.00924542397823
735.303656923	874.178074976	1985.4817319	376.0	3.02058435737	-0.0904613606745	-0.0157105523922	793.564264344	836.631304947	2045.45488251	415.259313221	0.784091453806	0.0117028575195
735.303656923	874.178074976	1985.4817319	376.0	5.84001198201	-0.0870859655405	-0.0151243427476	752.974828977	899.17524338	2101.43410294	449.284030585	1.55088171113	0.0231474882258
735.303656923	874.178074976	1985.4817319	376.0	2.59152979179	-0.400383702397	-0.0695352036119	583.345445628	995.712826591	2036.93608249	457.877810273	0.764109868162	0.0114046248979
735.303656923	874.178074976	1985.4817319	376.0	-3.49780924808	-0.297009562865	-0.0515820706607	647.553430427	928.823991752	1916.03336826	339.655946082	-0.0366924435563	-0.000547648411288
735.303656923	874.178074976	1985.4817319	376.0	-5.91483650009	-0.209503613214	-0.0363847886791	758.775134668	730.340506434	1868.04373372	378.928092616	-0.697457923373	-0.0104098197518
735.303656923	874.178074976	1985.4817319	376.0	5.16188692174	0.265360546806	0.0460855413001	851.649679807	939.955213977	2087.97005375	296.365159968	4.07731417232	0.0608554354078
735.303656923	874.178074976	1985.4817319	376.0	-10.9011451308	-0.239732729751	-0.0416347220824	769.159711364	661.931336735	1769.04148676	337.950438661	-1.52229359917	-0.0227207999876
735.303656923	874.178074976	1985.4817319	376.0	-13.4444903495	-0.435275524855	-0.0755949157442	652.6813304	688.102823265	1718.54383206	377.759678397	-2.30824841835	-0.0344514689306
735.303656923	874.178074976	1985.4817319	376.0	-4.65522976926	-0.189802243743	-0.0329632239914	771.836749216	732.327082548	1893.05299525	388.889163488	-0.52048936599	-0.00776849799985
735.303656923	874.178074976	1985.4817319	376.0	6.4174129421	0.0475234069649	0.00825345727074	784.919029334	925.598966555	2112.89829352	402.380297635	2.69437499257	0.0402145521278
735.303656923	874.178074976	1985.4817319	376.0	3.86924050546	0.013696115648	0.00237862376659	793.191929518	891.913226082	2062.3047953	377.199639698	1.88970657919	0.0282045758088
735.303656923	874.178074976	1985.4817319	376.0	-14.308708199	-0.643335058308	-0.11172890905	574.137660527	677.259092781	1701.38494454	449.988191229	-3.32492319596	-0.0496257193427
735.303656923	874.178074976	1985.4817319	376.0	1.23695811163	-0.137010901075	-0.02379487688	817.957489622	723.763673275	2010.04130924	468.32014634	0.0996804962521	0.00148776860078
735.303656923	874.178074976	1985.4817319	376.0	-13.6670851107	-0.5459715542	-0.0948196516499	608.730203434	682.265094687	1714.12425374	423.128955622	-2.80201678011	-0.0418211459718
735.303656923	874.178074976	1985.4817319	376.0	8.39016369081	0.239365849774	0.0415710055183	894.319733716	865.029852554	2152.06689926	392.717312986	3.39667526308	0.0506966457176
735.303656923	874.178074976	1985.4817319	376.0	-2.25729193304	-0.120907907117	-0.0209982471547	777.442636153	832.913923519	1940.66361293	330.30705326	0.086747261508	0.00129473524639
735.303656923	874.178074976	1985.4817319	376.0	-3.95306357859	-0.142804803521	-0.0248011121086	836.189121742	671.874279927	1906.9943767	398.930975026	-0.487767340069	-0.00728010955328
735.303656923	874.178074976	1985.4817319	376.0	4.7471904792	0.214421585038	0.0372388997982	917.394420608	817.867405662	2079.73633164	344.474505372	2.45249802451	0.036604448127
735.303656923	874.178074976	1985.4817319	376.0	-11.5859649062	-0.355932766037	-0.0618153466546	672.25007518	727.995378435	1755.44451522	355.199061608	-1.66785038141	-0.0248932892747
735.303656923	874.178074976	1985.4817319	376.0	1.88998914497	-0.086728837137	-0.0150623197529	845.83082948	751.536632603	2023.00712111	425.639659024	0.363921045664	0.00543165739796
735.303656923	874.178074976	1985.4817319	376.0	-5.92565687627	-0.379173590599	-0.0658516135114	636.723494855	799.977465262	1867.82889713	431.127937009	-0.861006715502	-0.0128508465
735.303656923	874.178074976	1985.4817319	376.0	17.0002549941	0.353042507992	0.0613133914539	829.899019644	1078.03482499	2323.01868918	415.084844545	8.06900966232	0.120432980035
735.303656923	874.178074976	1985.4817319	376.0	5.18887540876	0.0289096775552	0.0050207845702	716.496093896	1038.90205091	2088.50590523	333.107760427	4.06268930973	0.0606371538766
735.303656923	874.178074976	1985.4817319	376.0	10.1944742916	0.197897771624	0.0343691857631	790.131126755	1020.54781486	2187.89115662	377.212215002	5.35814860245	0.0799723672007
735.303656923	874.178074976	1985.4817319	376.0	6.97625371816	0.264085676327	0.0458641327417	844.657429751	955.574527185	2123.99397504	323.762018108	4.49808615955	0.0671356143216
735.303656923	874.178074976	1985.4817319	376.0	7.47553865208	-0.106075151286	-0.0184222214807	707.180628939	964.057751101	2133.9071862	462.668806158	2.31164788048	0.0345022071714
735.303656923	874.178074976	1985.4817319	376.0	-10.4794783169	-0.425383905221	-0.0738770241787	588.025874623	892.79947426	1777.41360432	296.588255436	-1.08991185222	-0.0162673410779
735.303656923	874.178074976	1985.4817319	376.0	0.724806845894	-0.211360061829	-0.0367072007344	624.383139156	1051.18438616	1999.87263942	324.3051141	2.38779795388	0.035638775431
735.303656923	874.178074976	1985.4817319	376.0	12.6338041552	-0.0150120347875	-0.00260716130384	683.915684956	1089.00503154	2236.32360545	463.402888953	5.29002861866	0.0789556510248
735.303656923	874.178074976	1985.4817319	376.0	-1.45903333265	-0.0783251189747	-0.0136028341394	901.70301593	656.427371488	1956.51289162	398.382504199	-0.0934754016413	-0.00139515524838
735.303656923	874.178074976	1985.4817319	376.0	1.7709753096	-0.127249836766	-0.0220996590424	641.850669962	1080.71451927	2020.64412315	298.078933912	3.45861653379	0.0516211422953
735.303656923	874.178074976	1985.4817319	376.0	-4.19007441413	-0.265419092088	-0.046095708942	698.718094996	800.851851838	1902.28856985	402.718623019	-0.434846719508	-0.0064902495449
735.303656923	874.178074976	1985.4817319	376.0	-0.81313924023	-0.293061056123	-0.050896327913	635.355929303	963.186142981	1969.33700083	370.794928545	0.583187044933	0.00870428425273
735.303656923	874.178074976	1985.4817319	376.0	-9.00684325672	-0.40192078448	-0.0698021508301	687.186415644	659.158165925	1806.65250442	460.307922847	-1.94797963615	-0.0290743229276
735.303656923	874.178074976	1985.4817319	376.0	9.52036964914	0.282628534745	0.049084497177	873.740617739	921.110584737	2174.50693209	379.655729616	4.42492733914	0.0660436916289
735.303656923	874.178074976	1985.4817319	376.0	-5.50770408577	-0.156865003868	-0.0272429669795	808.909772752	699.894442149	1876.12727343	367.323058528	-0.612463712633	-0.00914124944229
735.303656923	874.178074976	1985.4817319	376.0	-14.0025806114	-0.454235065117	-0.0788876459043	641.357813029	692.621260793	1707.46305186	373.483978043	-2.40712153125	-0.0359271870336
735.303656923	874.178074976	1985.4817319	376.0	-4.91827976758	-0.197852599654	-0.0343613406832	729.669212717	829.014893207	1887.83018559	329.146079666	-0.34549667281	-0.00515666675835
735.303656923	874.178074976	1985.4817319	376.0	4.47658151001	0.25974972611	0.0451111021379	915.924163715	838.259565825	2074.36343999	320.179710453	2.84174458151	0.0424140982315
735.303656923	874.178074976	1985.4817319	376.0	8.89920547466	0.22780038087	0.0395624141838	808.315697538	1003.61575307	2162.17383088	350.242380273	5.16856854835	0.0771428141545
735.303656923	874.178074976	1985.4817319	376.0	-11.1408395486	-0.20933543136	-0.0363555802988	753.838955165	724.543596615	1764.28239788	285.8998461	-1.35289232224	-0.02019242272
735.303656923	874.178074976	1985.4817319	376.0	-11.2178354676	-0.297103985931	-0.0515984692481	677.231419753	792.259547839	1762.75365798	293.262690383	-1.31188450167	-0.0195803656965
735.303656923	874.178074976	1985.4817319	376.0	0.399337612806	-0.0822641793771	-0.0142869363281	896.456337139	663.116272325	1993.41050725	433.837897785	0.0717823982402	0.00107137907821
735.303656923	874.178074976	1985.4817319	376.0	-9.08473610559	-0.379197033874	-0.0658556849381	626.827952617	826.722971515	1805.10595613	351.555032	-1.04781402317	-0.0156390152712
735.303656923	874.178074976	1985.4817319	376.0	-2.04180656107	-0.0562915379409	-0.00977623097272	802.617344945	834.557097822	1944.94203563	307.767592862	0.380876530311	0.00568472433299
735.303656923	874.178074976	1985.4817319	376.0	8.97721091108	0.398725791697	0.0692472719168	910.861873668	928.523186242	2163.72261457	324.337554662	5.23773397893	0.0781751340138
735.303656923	874.178074976	1985.4817319	376.0	12.5795249473	0.292069790114	0.0507241733438	838.55013082	996.294888588	2235.24590169	400.40088228	5.8391121673	0.0871509278702
735.303656923	874.178074976	1985.4817319	376.0	10.2673696607	-0.0288786043642	-0.00501538804519	689.976928573	1059.02089238	2189.33848086	440.340659908	4.48243210553	0.0669019717243
735.303656923	874.178074976	1985.4817319	376.0	-0.85023622234	-0.391398488401	-0.0679747287949	575.43868249	1020.50567546	1968.60044703	372.656089077	0.843270923828	0.0125861331915
735.303656923	874.178074976	1985.4817319	376.0	-5.66845767773	-0.225664387706	-0.0391914532313	749.492867661	729.086006155	1872.93554023	394.356666411	-0.71784392972	-0.0107140885033
735.303656923	874.178074976	1985.4817319	376.0	13.3440961241	0.293823721714	0.0510287811244	881.647088648	918.715024302	2250.42632273	450.06420978	4.78839981872	0.0714686540108
735.303656923	874.178074976	1985.4817319	376.0	0.0337972052323	-0.0703563137822	-0.0122188804762	894.246504596	684.241212484	1986.15276923	407.665052155	0.116189191557	0.00173416703817
735.303656923	874.178074976	1985.4817319	376.0	-0.0513786517257	-0.0401901862621	-0.00697988646442	834.162820123	805.835346018	1984.46161815	344.463452013	0.526190391815	0.00785358793754
735.303656923	874.178074976	1985.4817319	376.0	-2.58868709292	-0.115965445882	-0.020139882925	781.206176777	829.851440835	1934.08382257	323.02620496	0.0467697438472	0.000698055878316
735.303656923	874.178074976	1985.4817319	376.0	-0.738480018316	-0.1341102145	-0.0232911105418	663.798254155	1017.9702945	1970.81934604	289.050797389	2.11142833184	0.031513855699
735.303656923	874.178074976	1985.4817319	376.0	11.6454549744	0.144278666108	0.0250570799076	772.186728045	1017.92049138	2216.70011301	426.592893583	5.06595312243	0.0756112406333
735.303656923	874.178074976	1985.4817319	376.0	4.46449765534	0.132594071509	0.0230277998453	776.525869245	989.568128647	2074.12351727	308.029519376	3.86075155713	0.0576231575691
735.303656923	874.178074976	1985.4817319	376.0	-10.6372275766	-0.509413884357	-0.0884706294472	591.954816682	751.000906473	1774.28152159	431.325798431	-1.92715590774	-0.028763521011
735.303656923	874.178074976	1985.4817319	376.0	-7.88494740474	-0.412407729844	-0.0716234334568	635.910222387	754.086676881	1828.92754161	438.93064234	-1.35954691651	-0.0202917450226
735.303656923	874.178074976	1985.4817319	376.0	-6.13487101689	-0.133265478356	-0.0231444040216	816.229756817	715.994206256	1863.67498858	331.451025509	-0.608578153778	-0.00908325602654
735.303656923	874.178074976	1985.4817319	376.0	3.8295951254	0.0703889096778	0.0122245414515	771.194050462	957.987436299	2061.51764352	332.336156759	2.98083555997	0.0444900829847
735.303656923	874.178074976	1985.4817319	376.0	0.408751009571	-0.142922623335	-0.0248215740422	652.229700046	1039.44941459	1993.59740852	301.918293888	2.53318442386	0.0378087227442
735.303656923	874.178074976	1985.4817319	376.0	7.99336028812	0.275050311983	0.0477683765167	869.975634346	920.54621547	2144.18844018	353.666590368	4.21822936871	0.0629586472941
735.303656923	874.178074976	1985.4817319	376.0	-7.32754526499	-0.211936623556	-0.0368073330247	790.923805885	661.630036635	1839.99465927	387.440816747	-1.05442569103	-0.0157376968811
735.303656923	874.178074976	1985.4817319	376.0	1.75493320235	0.0774197375252	0.0134455952632	895.420241113	785.991495772	2020.32561004	338.913873154	1.18242212073	0.0176480913542
735.303656923	874.178074976	1985.4817319	376.0	-14.421182537	-0.533473669466	-0.0926491263401	557.36379453	814.996797722	1699.1517871	326.791194852	-1.98314258651	-0.0295991430823
735.303656923	874.178074976	1985.4817319	376.0	9.27248556528	0.0727599166371	0.012636317582	733.911929635	1041.52929595	2169.58523889	394.144013308	4.77707729584	0.071299661132
735.303656923	874.178074976	1985.4817319	376.0	-2.73339987665	-0.126373586513	-0.0219474794221	799.370521563	775.142285863	1931.21057669	356.697769263	-0.109176960511	-0.0016295068733
735.303656923	874.178074976	1985.4817319	376.0	-14.6454907009	-0.419751266064	-0.0728987957735	631.686107205	743.7197391	1694.69818949	319.29234318	-2.11625166125	-0.0315858456904
735.303656923	874.178074976	1985.4817319	376.0	16.5550063686	0.458207220946	0.0795774958226	917.008331392	971.783912755	2314.17835906	425.386114915	7.01172540743	0.104652618021
735.303656923	874.178074976	1985.4817319	376.0	-0.378962034888	-0.104258271164	-0.0181066813415	851.882103391	705.701081486	1977.95750993	420.374325048	0.0259425166311	0.000387201740762
735.303656923	874.178074976	1985.4817319	376.0	-14.5388834481	-0.424644442737	-0.0737486006837	624.983678317	754.787944476	1696.81485702	317.043234222	-2.06462838209	-0.0308153489864
735.303656923	874.178074976	1985.4817319	376.0	17.841460755	0.369544062407	0.0641792397372	860.315256612	1019.49174383	2339.72067589	459.913675455	7.20500244433	0.107537349915
735.303656923	874.178074976	1985.4817319	376.0	15.3712163946	0.341787388905	0.059358699011	825.812051115	1074.89504462	2290.67442538	389.967329645	7.79326353744	0.11631736623
735.303656923	874.178074976	1985.4817319	376.0	7.47647057631	0.0128210499024	0.00222664986149	735.939447253	990.152107382	2133.92568938	407.834134748	3.42274889866	0.0510858044576
735.303656923	874.178074976	1985.4817319	376.0	-2.84500431052	-0.361715463445	-0.0628196358884	625.285332197	882.835778685	1928.99469104	420.873580159	-0.21070677422	-0.00314487722717
735.303656923	874.178074976	1985.4817319	376.0	-8.19345167771	-0.342196217099	-0.0594297007814	636.249056106	863.696639773	1822.80224563	322.856549747	-0.79398535353	-0.0118505276646
735.303656923	874.178074976	1985.4817319	376.0	11.0569290885	0.385715914898	0.0669878282212	876.75518491	988.804049764	2205.01503906	339.455804385	6.2478101428	0.0932508976537
735.303656923	874.178074976	1985.4817319	376.0	-1.50580408466	-0.0572331408836	-0.0099397604869	854.252326944	768.324075346	1955.58426688	333.00786459	0.116350274963	0.0017365712681
735.303656923	874.178074976	1985.4817319	376.0	-12.1408475415	-0.399647177749	-0.069407290335	651.879304503	724.915985941	1744.42742187	367.632131421	-1.8640172393	-0.0278211528254
735.303656923	874.178074976	1985.4817319	376.0	10.4862282296	0.179550582167	0.031182803433	770.329994478	1050.17300513	2193.68387776	373.180878157	5.75461239194	0.0858897371931
735.303656923	874.178074976	1985.4817319	376.0	-5.87727300818	-0.394768003472	-0.0685599172407	603.736504718	901.661939107	1868.78954999	363.391106163	-0.482704419935	-0.00720454358112
735.303656923	874.178074976	1985.4817319	376.0	1.63031351968	0.0741356336098	0.0128752402935	858.373722962	828.838264914	2017.851309	330.639321128	1.42900348617	0.0213284102413
735.303656923	874.178074976	1985.4817319	376.0	-6.53879263529	-0.283726502571	-0.0492751828015	685.129109941	805.269151064	1855.65519864	365.256937633	-0.685519379634	-0.0102316325318
735.303656923	874.178074976	1985.4817319	376.0	3.17543486532	-0.299577033726	-0.0520279669548	609.282273428	1019.45812532	2048.52941106	419.789012306	1.64481075377	0.0245494142354
735.303656923	874.178074976	1985.4817319	376.0	-8.51982935126	-0.537122462117	-0.093282817318	567.163774455	788.240874386	1816.32207654	460.917427699	-1.59624183743	-0.0238245050363
735.303656923	874.178074976	1985.4817319	376.0	-0.655662964382	0.103411834733	0.0179596795298	913.408969718	769.866925997	1972.46366352	289.187767803	0.89242689406	0.013319804389
735.303656923	874.178074976	1985.4817319	376.0	1.81762946875	-0.0285612110227	-0.00496026589488	790.025084418	872.258535736	2021.57043295	359.286812801	1.26363831766	0.0188602733979
735.303656923	874.178074976	1985.4817319	376.0	-9.78517764293	-0.458469431681	-0.0796230343315	570.02053368	912.655272276	1791.19881736	308.523011408	-0.971861211643	-0.0145053912186
735.303656923	874.178074976	1985.4817319	376.0	-8.24184490247	-0.328270238077	-0.0570111563176	653.046379455	827.133376937	1821.84140699	341.661650597	-0.876284946644	-0.0130788798007
735.303656923	874.178074976	1985.4817319	376.0	0.589530429969	0.0774981495395	0.0134592131885	855.487504801	831.779612944	1997.18675089	309.919633145	1.33605953481	0.0199411870867
735.303656923	874.178074976	1985.4817319	376.0	5.44249523716	-0.153517642423	-0.0266616259852	701.26882432	942.550823798	2093.54148059	449.721832474	1.60972930475	0.0240258105186
735.303656923	874.178074976	1985.4817319	376.0	-9.35311947948	-0.120751766828	-0.02097113005	849.764026842	657.621714648	1799.77725327	292.391511781	-1.10615865379	-0.0165098306535
735.303656923	874.178074976	1985.4817319	376.0	3.55326545604	0.21745920727	0.0377664479454	849.670529744	911.92989458	2056.03116841	294.430744091	3.24134363904	0.0483782632692
735.303656923	874.178074976	1985.4817319	376.0	-7.26482252233	-0.299181177899	-0.0519592181138	649.459473634	907.231281332	1841.24000786	284.549252898	-0.607823067552	-0.00907198608286
735.303656923	874.178074976	1985.4817319	376.0	13.2889723145	0.195579978826	0.0339666514112	783.782661794	1036.275074	2249.33184956	429.274113768	5.86116734954	0.0874801096946
735.303656923	874.178074976	1985.4817319	376.0	-9.36768315263	-0.266914022479	-0.0463553356163	733.040837605	704.473702246	1799.4880942	361.97355435	-1.28251433724	-0.0191420050335
735.303656923	874.178074976	1985.4817319	376.0	7.0107166294	0.304210824967	0.0528327240303	875.346506945	927.052685804	2124.67822985	322.279037102	4.37926209628	0.0653621208399
735.303656923	874.178074976	1985.4817319	376.0	3.44911105621	0.182653820711	0.031721747258	858.072801473	881.240929542	2053.96320183	314.649470818	2.69625966608	0.0402426815832
735.303656923	874.178074976	1985.4817319	376.0	-0.309592209179	-0.365398872983	-0.06345933883	613.725694986	941.005428754	1979.33483514	424.603711402	0.196750911267	0.00293658076518
735.303656923	874.178074976	1985.4817319	376.0	-0.864321390551	-0.243070994091	-0.0422144831697	602.756205503	1075.79438082	1968.32078858	289.77020226	2.43635254108	0.0363634707623
735.303656923	874.178074976	1985.4817319	376.0	-5.52479595165	-0.337780255618	-0.0586627745081	630.033847136	912.471961239	1875.78791755	333.282109179	-0.371298813403	-0.00554177333438
735.303656923	874.178074976	1985.4817319	376.0	-1.7456696927	-0.179121462084	-0.0311082775414	773.653566367	750.090947581	1950.82177905	427.077265103	-0.179662651837	-0.00268153211697
735.303656923	874.178074976	1985.4817319	376.0	7.88488789465	0.120935550062	0.0210030479441	737.120213362	1073.80697624	2142.03474063	331.107551026	5.51952120839	0.0823809135581
735.303656923	874.178074976	1985.4817319	376.0	4.88994810179	0.0366397704498	0.00636328073113	770.34368621	941.034046045	2082.57075816	371.193025904	2.6737983801	0.0399074385089
735.303656923	874.178074976	1985.4817319	376.0	-1.43881736798	-0.156830517439	-0.0272369776727	732.044358343	881.756082699	1956.9142759	343.11383486	0.358471978422	0.00535032803615
735.303656923	874.178074976	1985.4817319	376.0	3.2285378815	0.0023840435404	0.000414040211948	849.467476237	811.538089312	2049.58376174	388.578196195	1.11480916473	0.0166389427572
735.303656923	874.178074976	1985.4817319	376.0	5.38576829506	0.0739095991383	0.0128359845673	832.917196286	867.681608295	2092.41517752	391.816372938	2.14905897544	0.0320755070961
735.303656923	874.178074976	1985.4817319	376.0	-5.96442587317	-0.402660740599	-0.0699306600554	571.543233558	1010.89442494	1867.05914577	284.621487274	0.0841063827408	0.00125531914539
735.303656923	874.178074976	1985.4817319	376.0	-15.2263694515	-0.583463103894	-0.101330862087	566.539148173	734.332387565	1683.16494801	382.293412269	-2.71194806978	-0.0404768368623
735.303656923	874.178074976	1985.4817319	376.0	4.66468960711	0.0816638422175	0.0141826749249	791.627748748	931.829231728	2078.0982919	354.641311421	2.8095780132	0.0419340001971
735.303656923	874.178074976	1985.4817319	376.0	10.2802410782	0.294901995583	0.0512160464715	911.555672295	869.938074726	2189.5940405	408.100293482	3.9684190453	0.0592301350044
735.303656923	874.178074976	1985.4817319	376.0	2.8466678517	0.0487371274497	0.00846424582315	772.918387421	940.438245908	2042.00180206	328.645168733	2.52172114468	0.0376376290251
735.303656923	874.178074976	1985.4817319	376.0	-13.3792743922	-0.427372092711	-0.0742223155107	648.391602179	703.252210533	1719.83868298	368.19487027	-2.19191102852	-0.0327150899779
735.303656923	874.178074976	1985.4817319	376.0	1.16941915654	-0.322258838544	-0.0559671480625	642.032709897	909.355583554	2008.70033562	457.31204217	0.273770937029	0.00408613338849
735.303656923	874.178074976	1985.4817319	376.0	-8.68898736221	-0.250154965953	-0.0434447665775	758.45518086	675.672186536	1812.96347514	378.836107739	-1.26362113673	-0.0188600169662
735.303656923	874.178074976	1985.4817319	376.0	0.174167975007	-0.0713629778097	-0.012393709241	802.28701551	831.603956489	1988.93980523	355.048833226	0.563724815803	0.00841380322094
735.303656923	874.178074976	1985.4817319	376.0	-15.8488632459	-0.523940787653	-0.090993537279	598.86602907	714.964452836	1670.80544744	356.974965531	-2.70647080383	-0.0403950866243
735.303656923	874.178074976	1985.4817319	376.0	-4.62835997942	-0.29120865218	-0.0505746183015	629.778145317	968.960903882	1893.58649002	294.847440822	0.216876219336	0.00323695849756
735.303656923	874.178074976	1985.4817319	376.0	-1.5436971236	-0.305041692652	-0.0529770219958	604.982558504	1018.63411507	1954.83190751	331.215233936	1.15823162694	0.0172870392081
735.303656923	874.178074976	1985.4817319	376.0	2.81881366445	-0.0733050114368	-0.0127309849664	702.339559709	989.762622765	2041.44876226	349.34657979	2.45805629394	0.0366874073722
735.303656923	874.178074976	1985.4817319	376.0	5.44379383603	0.267195949018	0.0464042981969	873.897718094	904.930761516	2093.56726404	314.738784425	3.6933458879	0.0551245654911
735.303656923	874.178074976	1985.4817319	376.0	-10.9399692483	-0.532635699608	-0.0925035949302	590.899464064	730.349379528	1768.270641	447.021797406	-2.18022776032	-0.0325407128406
735.303656923	874.178074976	1985.4817319	376.0	7.89923493075	0.290102431579	0.0503824994058	832.481135402	999.359894266	2142.31959841	310.478568742	5.4085583098	0.0807247508925
735.303656923	874.178074976	1985.4817319	376.0	-7.03794449786	-0.38588327308	-0.0670168935534	649.042158562	754.650546648	1845.74462959	442.051924383	-1.2029723273	-0.0179548108553
735.303656923	874.178074976	1985.4817319	376.0	7.44997659548	0.221002319832	0.0383817853129	822.97091774	967.708851401	2133.39965623	342.719887091	4.44151959778	0.0662913372803
735.303656923	874.178074976	1985.4817319	376.0	9.73947510306	0.289887930505	0.0503452467012	838.206506425	991.175469065	2178.85723085	349.475255363	5.48252588316	0.0818287445247
735.303656923	874.178074976	1985.4817319	376.0	18.0629380485	0.464351036114	0.0806445008881	881.399665222	1063.38168366	2344.1180671	399.336718219	8.75794496502	0.130715596493
735.303656923	874.178074976	1985.4817319	376.0	-1.52596207648	-0.417095380078	-0.0724375442997	592.764120711	913.151178004	1955.18403363	449.26873492	-0.0842366938432	-0.00125726408721
735.303656923	874.178074976	1985.4817319	376.0	-4.81902211344	-0.374733913187	-0.065080568459	610.010587502	923.635795085	1889.80092818	356.154545593	-0.29363905728	-0.00438267249672
735.303656923	874.178074976	1985.4817319	376.0	3.97110398179	-0.201623783499	-0.0350162875128	703.451771506	905.717704384	2064.32727601	455.157800123	0.849556180188	0.0126799429879
735.303656923	874.178074976	1985.4817319	376.0	-10.0219808718	-0.161959919495	-0.028127808179	794.436851292	705.50799142	1786.49713252	286.552289803	-1.17839049282	-0.0175879178033
735.303656923	874.178074976	1985.4817319	376.0	-3.72956665984	-0.200955131409	-0.0349001617591	770.735923495	720.681630901	1911.43186719	420.014312794	-0.501194777265	-0.00748051906365
735.303656923	874.178074976	1985.4817319	376.0	-12.7794898634	-0.311196299874	-0.0540459013327	685.581580738	745.971135364	1731.74729523	300.194579129	-1.65869617202	-0.024756659284
735.303656923	874.178074976	1985.4817319	376.0	-5.54203553234	-0.205347227719	-0.0356629433343	792.244529491	670.126096974	1875.44562883	413.075002364	-0.838302041014	-0.0125119707614
735.303656923	874.178074976	1985.4817319	376.0	16.2829631674	0.447721459887	0.0777564188758	872.977159035	1064.9393879	2308.776991	370.860444068	8.50362698536	0.126919805752
735.303656923	874.178074976	1985.4817319	376.0	7.85682151625	0.274389649143	0.0476536382674	851.132938896	952.321452682	2141.47748781	338.023096233	4.61782848556	0.0689228132172
735.303656923	874.178074976	1985.4817319	376.0	7.7953037711	0.394186270532	0.0684588868586	890.847101841	959.633387771	2140.25606422	289.775574609	5.49218626413	0.0819729293154
735.303656923	874.178074976	1985.4817319	376.0	-15.13655216	-0.497921349792	-0.0864747047225	625.047302065	686.465679222	1684.94825392	373.435272636	-2.71912115879	-0.0405838978924
735.303656923	874.178074976	1985.4817319	376.0	-3.41143143408	-0.189637429126	-0.032934600404	724.299546465	866.594968317	1917.74838398	326.853869197	-0.089576500682	-0.00133696269675
735.303656923	874.178074976	1985.4817319	376.0	-3.392854637	-0.502017013867	-0.0871860044923	557.430925666	892.324010746	1918.11722289	468.362286479	-0.485275155205	-0.00724291276425
735.303656923	874.178074976	1985.4817319	376.0	14.0679155104	0.363470771042	0.0631244826402	855.838369182	1020.41484768	2264.79762442	388.544407558	6.88296981991	0.102730892834
735.303656923	874.178074976	1985.4817319	376.0	0.243836851374	-0.156370207929	-0.0271570350693	792.912970361	745.595450486	1990.32306804	451.814647192	0.0298018441572	0.000444803644137
735.303656923	874.178074976	1985.4817319	376.0	-19.8702128138	-0.529558153379	-0.0919691131259	595.12579939	708.758605525	1590.96228639	287.077881478	-3.26881693531	-0.0487883124674
735.303656923	874.178074976	1985.4817319	376.0	-1.42362304293	-0.220696502208	-0.0383286735339	742.612891624	759.329691851	1957.21595645	455.273372975	-0.239749215464	-0.00357834649946
735.303656923	874.178074976	1985.4817319	376.0	1.16285981808	-0.169893409697	-0.0295056286378	760.978188219	804.755343552	2008.57010115	442.836569383	0.240839746721	0.00359462308539
735.303656923	874.178074976	1985.4817319	376.0	9.57735031349	0.173611150648	0.0301512939646	860.049021759	882.647732733	2175.63827277	432.941518281	3.26828073544	0.0487803094842
735.303656923	874.178074976	1985.4817319	376.0	6.69854561108	-0.0150948413124	-0.00262154243007	789.663099201	884.988821681	2118.48013131	443.828210427	1.89991535741	0.028356945633
735.303656923	874.178074976	1985.4817319	376.0	5.46154915955	0.164363944541	0.0285453186074	761.859797423	1046.79116228	2093.91979274	285.268833037	5.05533234407	0.0754527215533
735.303656923	874.178074976	1985.4817319	376.0	10.3745313693	0.138967657794	0.0241347095857	835.981414914	900.63796957	2191.46615701	454.846772522	3.30427713628	0.0493175691982
735.303656923	874.178074976	1985.4817319	376.0	2.69924971324	-0.0916178856198	-0.0159114077145	654.338961509	1081.94258279	2039.07484185	302.793297555	3.79008888778	0.0565684908624
735.303656923	874.178074976	1985.4817319	376.0	-10.3273989942	-0.334860463008	-0.058155689998	709.549617457	677.229510565	1780.43311149	393.653983468	-1.69959785879	-0.0253671322207
735.303656923	874.178074976	1985.4817319	376.0	-9.28750387075	-0.535435792442	-0.0929898910111	580.251058689	753.779184616	1801.0800392	467.049795891	-1.89505390276	-0.0282843866083
735.303656923	874.178074976	1985.4817319	376.0	-14.2829446412	-0.599436786649	-0.104105034152	591.967823737	674.684204729	1701.89647527	435.244446805	-3.14354012044	-0.0469185092602
735.303656923	874.178074976	1985.4817319	376.0	1.57021751178	0.134064761167	0.0232832165972	861.730478492	849.856145025	2016.65811375	305.07149023	1.89696876636	0.0283129666621
735.303656923	874.178074976	1985.4817319	376.0	11.3878501249	0.483397514129	0.0839523296508	903.846286609	1013.81096458	2211.58541578	293.928164592	7.3768844173	0.110102752497
735.303656923	874.178074976	1985.4817319	376.0	-2.8080270332	-0.193263403546	-0.0335643285074	753.958675205	773.355479049	1929.72886813	402.414713873	-0.238604677508	-0.0035612638434
735.303656923	874.178074976	1985.4817319	376.0	8.0876732857	0.045905413135	0.00797245799496	771.861199534	947.637570357	2146.06100752	426.562237631	3.09734922461	0.0462290929047
735.303656923	874.178074976	1985.4817319	376.0	8.73997579019	0.316134589007	0.0549035409877	825.552426794	1037.9608622	2159.01235459	295.499065591	6.29343008782	0.0939317923555
735.303656923	874.178074976	1985.4817319	376.0	9.18799695473	0.134415955595	0.02334420903	764.809904189	1023.09655245	2167.90773296	380.001276323	4.87757709297	0.072799658104
735.303656923	874.178074976	1985.4817319	376.0	-12.1218344193	-0.553344316791	-0.0961000897518	621.664141903	656.427187762	1744.80492393	466.713594268	-2.89593635772	-0.0432229307122
735.303656923	874.178074976	1985.4817319	376.0	-8.36963200433	-0.430468695028	-0.0747601068127	612.981323257	793.003733858	1819.30421743	413.319160311	-1.23932290926	-0.0184973568546
735.303656923	874.178074976	1985.4817319	376.0	3.92406573944	0.178794295579	0.0310514580721	848.07149939	895.014157289	2063.3933403	320.307683624	2.87750993843	0.0429479095288
735.303656923	874.178074976	1985.4817319	376.0	11.1158389643	0.271663358365	0.0471801594937	843.845822832	968.93483314	2206.18468388	393.40402791	5.15160671086	0.0768896524009
735.303656923	874.178074976	1985.4817319	376.0	-12.3384453409	-0.617946766804	-0.107319688573	568.489630151	705.601420039	1740.50415366	466.413103466	-2.82716318394	-0.0421964654319
735.303656923	874.178074976	1985.4817319	376.0	-5.21736704558	-0.156802735052	-0.0272321526662	802.85529018	712.646706489	1881.89186232	366.389865654	-0.552144857931	-0.00824096802882
735.303656923	874.178074976	1985.4817319	376.0	10.2250403706	0.203610244153	0.0353612789429	779.013583104	1050.56096959	2188.49804054	358.923487842	5.90251045191	0.0880971709241
735.303656923	874.178074976	1985.4817319	376.0	-7.94900721502	-0.336917149836	-0.0585128777069	699.51997543	697.469171157	1827.65564578	430.66649919	-1.40066655301	-0.0209054709405
735.303656923	874.178074976	1985.4817319	376.0	-9.35878935446	-0.522395171642	-0.0907251079614	579.991162035	768.70971876	1799.66467894	450.963798144	-1.74812234279	-0.0260913782507
735.303656923	874.178074976	1985.4817319	376.0	13.7621720935	0.385906523239	0.0670209314413	906.646997577	934.912329936	2258.72714473	417.167817214	5.6958877814	0.0850132504687
735.303656923	874.178074976	1985.4817319	376.0	2.48585089806	-0.228582442696	-0.0396982359667	608.11269569	1081.17418286	2034.83784736	345.550968813	2.98411944774	0.044539096235
735.303656923	874.178074976	1985.4817319	376.0	1.65097201861	-0.0431260823569	-0.00748976768964	887.54109136	741.102345692	2018.26147973	389.618042675	0.42978165588	0.00641465158031
735.303656923	874.178074976	1985.4817319	376.0	9.68635229643	0.324462572395	0.0563498736358	820.785614551	1059.52285573	2177.80248723	297.494016947	6.82523275153	0.101869145545
735.303656923	874.178074976	1985.4817319	376.0	1.81298788332	-0.381519151182	-0.0662589703337	576.235238226	1030.17118752	2021.47827512	415.071849373	1.2661670405	0.0188980155298
735.303656923	874.178074976	1985.4817319	376.0	3.04479283174	-0.389734930682	-0.067685816374	567.066204496	1048.1145773	2045.93553735	430.754755549	1.60071538555	0.0238912744112
735.303656923	874.178074976	1985.4817319	376.0	6.19101171613	-0.0844664619199	-0.0146694098506	718.545269145	956.867595622	2108.40313854	432.990273775	2.25297115025	0.0336264350784
735.303656923	874.178074976	1985.4817319	376.0	0.263746260709	-0.190804128882	-0.0331372228	750.457040312	792.790071801	1990.71836572	447.47125361	0.084409117112	0.00125983756884
735.303656923	874.178074976	1985.4817319	376.0	-2.82921378151	-0.211113675827	-0.0366644105292	697.27716937	901.167305218	1929.30820911	330.863734523	0.127724714317	0.00190633901966
735.303656923	874.178074976	1985.4817319	376.0	-7.70388812929	-0.403257067934	-0.0700342250667	614.386304913	832.750912484	1832.52244045	385.385223049	-0.924604179379	-0.0138000623788
735.303656923	874.178074976	1985.4817319	376.0	4.18260227684	0.00129162260478	0.000224317923721	705.268568698	1040.21462443	2068.52653602	323.043342897	3.80646534193	0.0568129155512
735.303656923	874.178074976	1985.4817319	376.0	11.7165443641	0.233025772467	0.0404699153295	804.918275762	1019.07284371	2218.11157986	394.120460391	5.71259804257	0.0852626573517
735.303656923	874.178074976	1985.4817319	376.0	-5.47112174306	-0.155506000441	-0.0270069469331	783.514378394	755.38081128	1876.85360916	337.958419486	-0.491158842928	-0.00733072899893
735.303656923	874.178074976	1985.4817319	376.0	-7.8505414585	-0.300039929792	-0.052108358769	675.593953086	803.584788664	1829.61066539	350.431923636	-0.859637250007	-0.0128304067165
735.303656923	874.178074976	1985.4817319	376.0	3.37825309294	-0.0614318482085	-0.0106689559237	881.665311297	727.940665334	2052.55632992	442.950353286	0.505874036751	0.00755035875748
735.303656923	874.178074976	1985.4817319	376.0	-14.0843164314	-0.385475053141	-0.0669459974193	692.07527501	657.615588707	1705.84020209	356.149338374	-2.35543360428	-0.035155725437
735.303656923	874.178074976	1985.4817319	376.0	-8.85989105863	-0.496550206333	-0.0862365762996	597.831735885	751.826325438	1809.57021346	459.912152141	-1.73694961042	-0.0259246210511
735.303656923	874.178074976	1985.4817319	376.0	10.4318139242	0.238477822444	0.0414167805565	830.670146397	969.761773791	2192.60349167	392.17157148	4.87462740542	0.0727556329167
735.303656923	874.178074976	1985.4817319	376.0	-5.91530826832	-0.220443613119	-0.0382847539283	700.078681996	879.633923355	1868.03436685	288.321761495	-0.430380783503	-0.00642359378362
735.303656923	874.178074976	1985.4817319	376.0	-7.30756392225	-0.208394596594	-0.0361921841949	752.325928614	742.695559902	1840.39138518	345.369896661	-0.811487112747	-0.0121117479514
735.303656923	874.178074976	1985.4817319	376.0	0.268660337165	-0.40023887721	-0.069510051617	585.68885061	987.578273717	1990.81593381	417.548809487	0.488631578684	0.00729300863707
735.303656923	874.178074976	1985.4817319	376.0	-4.78750153229	-0.409642343718	-0.0711431649389	561.438053403	1033.60101614	1890.42676356	295.387694018	0.508316789159	0.00758681774865
735.303656923	874.178074976	1985.4817319	376.0	3.03153096682	-0.254047039607	-0.0441207085111	620.328425793	1030.03643569	2045.67222544	395.307363962	2.04432782412	0.0305123555838
735.303656923	874.178074976	1985.4817319	376.0	-4.49875408358	-0.415295232421	-0.0721249101114	588.46982194	937.582364589	1896.15979141	370.107604877	-0.261795747759	-0.00390739922029
735.303656923	874.178074976	1985.4817319	376.0	0.301223583933	-0.300311349458	-0.0521554966062	645.955334553	935.344398605	1991.46247113	410.162737972	0.380764429016	0.00568305117934
735.303656923	874.178074976	1985.4817319	376.0	6.7408843743	0.113488135317	0.0197096448971	737.935131153	1062.74994968	2119.32075972	318.63567889	5.15677919463	0.0769668536512
735.303656923	874.178074976	1985.4817319	376.0	-8.49265725285	-0.393149954642	-0.068278908413	603.660945688	897.220813967	1816.86157359	315.979813936	-0.79828994459	-0.0119147752924
735.303656923	874.178074976	1985.4817319	376.0	7.70639905123	0.146327404543	0.0254128872079	775.821331614	1006.95870914	2138.49087725	355.710836492	4.56134147984	0.0680797235797
735.303656923	874.178074976	1985.4817319	376.0	-10.4138461234	-0.397586335501	-0.0690493809484	606.221639967	868.353624977	1778.71671953	304.141454588	-1.1132250906	-0.0166152998597
735.303656923	874.178074976	1985.4817319	376.0	-11.3644320786	-0.193805437497	-0.03365846431	782.156686536	685.721135414	1759.84300904	291.965187094	-1.43656810405	-0.0214413149859
735.303656923	874.178074976	1985.4817319	376.0	15.436104111	0.159718915365	0.0277386098238	753.285533874	1079.15956851	2291.96275914	459.517656753	6.52552031235	0.0973958255574
735.303656923	874.178074976	1985.4817319	376.0	4.77846710572	0.297941915475	0.0517439936566	894.961771939	887.002797845	2080.35732335	298.392753564	3.58655734151	0.0535307065897
735.303656923	874.178074976	1985.4817319	376.0	13.3758782348	0.173162893062	0.0300734444359	767.195172706	1055.3471915	2251.05735073	428.514986522	6.0397557092	0.0901456075999
735.303656923	874.178074976	1985.4817319	376.0	-1.23142527163	-0.316412747879	-0.0549518492322	615.317954634	987.34780037	1961.03200809	358.366253085	0.718412114013	0.0107225688659
735.303656923	874.178074976	1985.4817319	376.0	-4.50754937714	-0.178264750263	-0.0309594911885	802.083549917	687.076938677	1895.98516246	406.824673865	-0.605450767241	-0.00903657861553
735.303656923	874.178074976	1985.4817319	376.0	0.529389107085	-0.0559517398127	-0.00971721775142	897.938652468	702.167781835	1995.99265591	395.886221608	0.22803288205	0.0034034758515
735.303656923	874.178074976	1985.4817319	376.0	9.81173926656	0.097179992403	0.0168773866626	787.20050879	954.534014753	2180.29202262	438.557499074	3.65737620331	0.054587704527
735.303656923	874.178074976	1985.4817319	376.0	18.9380902551	0.32730664238	0.0568438072907	818.178987019	1083.50225431	2361.49405429	459.812812954	8.11302886699	0.121089983089
735.303656923	874.178074976	1985.4817319	376.0	9.90244287533	0.331853598697	0.0576334836223	917.65752221	879.607602603	2182.0929262	384.827801388	4.28203686511	0.0639109979868
735.303656923	874.178074976	1985.4817319	376.0	7.0827433962	0.204121943442	0.0354501464818	888.060909525	855.424435699	2126.10830815	382.622962924	2.96426880902	0.0442428180451
735.303656923	874.178074976	1985.4817319	376.0	11.0284433618	0.276684289372	0.0480521516797	792.34785064	1088.71385212	2204.44946016	323.387757395	7.16321027159	0.106913586143
735.303656923	874.178074976	1985.4817319	376.0	-1.18168824412	-0.244379109372	-0.0424416653998	658.002695029	953.102233948	1962.01952768	350.914598707	0.659302361588	0.00984033375505
735.303656923	874.178074976	1985.4817319	376.0	-9.3521996996	-0.189343358097	-0.0328835286726	775.198012943	712.295362664	1799.79551533	312.302139725	-1.10111916366	-0.016434614383
735.303656923	874.178074976	1985.4817319	376.0	2.25299505033	-0.403035855689	-0.0699958068234	555.086709933	1068.44438525	2030.21453704	406.683441865	1.80368033541	0.0269206020211
735.303656923	874.178074976	1985.4817319	376.0	-6.41118133677	-0.418616665064	-0.0727017480139	585.806917924	938.216829049	1858.18889766	334.165150686	-0.475282464216	-0.00709376812263
735.303656923	874.178074976	1985.4817319	376.0	-1.34281900333	0.0462182420332	0.00802678743195	892.743674496	770.765671344	1958.8203059	295.310960056	0.553355370501	0.00825903538061
735.303656923	874.178074976	1985.4817319	376.0	11.5089563966	0.374736094317	0.0650809472589	850.38458315	1039.06772451	2213.98995869	324.537651026	7.03455594932	0.104993372378
735.303656923	874.178074976	1985.4817319	376.0	-2.53074921306	-0.406460637919	-0.0705905935949	598.597861704	907.064732159	1935.23416859	429.571574731	-0.169658123689	-0.00253221080133
735.303656923	874.178074976	1985.4817319	376.0	8.16900630369	0.398978995361	0.0692912461551	902.043659516	942.831099578	2147.67585974	302.801100643	5.33714337018	0.0796588562713
735.303656923	874.178074976	1985.4817319	376.0	8.97496324844	0.112131919159	0.0194741089196	875.657821678	832.315985123	2163.67798764	455.70418084	2.37158270408	0.0353967567772
735.303656923	874.178074976	1985.4817319	376.0	-17.2269616012	-0.362410316474	-0.0629403119962	696.155796322	660.634215717	1643.44355635	286.653544307	-2.67885504249	-0.039982911082
735.303656923	874.178074976	1985.4817319	376.0	12.0751540839	0.353293980732	0.0613570650803	888.38424458	943.93134791	2225.23171033	392.916117845	5.44772624275	0.0813093469067
735.303656923	874.178074976	1985.4817319	376.0	-10.1989563884	-0.532514970482	-0.0924826277322	573.601133035	773.701299891	1782.98331596	435.680883037	-1.81299610251	-0.027059643321
735.303656923	874.178074976	1985.4817319	376.0	5.79297654742	-0.244762409834	-0.0425082337329	608.83914985	1068.97894599	2100.50022298	422.682127142	2.97070069724	0.0443388163767
735.303656923	874.178074976	1985.4817319	376.0	-1.43804931175	-0.173336940369	-0.0301036714777	749.916547782	825.682800966	1956.92952552	381.330176771	0.0578710107404	0.000863746428961
735.303656923	874.178074976	1985.4817319	376.0	-1.53041540749	-0.220583570767	-0.0383090605708	689.441012701	910.867213424	1955.09561356	354.787387436	0.314835797824	0.00469904175857
735.303656923	874.178074976	1985.4817319	376.0	-5.62195362569	-0.495900965299	-0.0861238216914	551.859652296	938.097300405	1873.85886968	383.901916984	-0.459272333211	-0.00685481094344
735.303656923	874.178074976	1985.4817319	376.0	7.09243193743	0.154372726719	0.0268101296837	775.281259822	1013.04050712	2126.30067236	337.978905425	4.64527627192	0.0693324816704
735.303656923	874.178074976	1985.4817319	376.0	-8.24239384141	-0.216064386053	-0.0375242073729	784.445283559	666.59483051	1821.83050791	370.790393837	-1.14457862284	-0.0170832630275
735.303656923	874.178074976	1985.4817319	376.0	-19.5866313088	-0.694783035891	-0.120663952048	553.567727359	676.622977293	1596.59274537	366.402040717	-4.0363379929	-0.0602438506403
735.303656923	874.178074976	1985.4817319	376.0	9.90810733691	0.231685758321	0.0402371931783	807.696260552	1009.54793306	2182.20539305	364.96119944	5.38672355548	0.0803988590369
735.303656923	874.178074976	1985.4817319	376.0	3.63543409214	0.222222074426	0.0385936218177	851.400263584	911.959948991	2057.66261167	294.302399099	3.27995209374	0.0489545088618
735.303656923	874.178074976	1985.4817319	376.0	-16.6535242365	-0.451173668064	-0.0783559687502	609.051316306	758.86691144	1654.82905047	286.910822719	-2.38810771844	-0.0356433987827
735.303656923	874.178074976	1985.4817319	376.0	-8.80654670227	-0.290116817509	-0.0503849978306	702.515194631	743.818352383	1810.62935591	364.2958089	-1.14200222307	-0.0170448092995
735.303656923	874.178074976	1985.4817319	376.0	7.23628622064	0.114685476519	0.0199175888362	767.494207104	999.874220599	2129.15687288	361.788445174	4.20127426192	0.0627055859988
735.303656923	874.178074976	1985.4817319	376.0	1.4423118817	-0.293819959266	-0.0510281276947	598.077498904	1049.02619895	2014.11857083	367.014872974	1.98421474422	0.0296151454361
735.303656923	874.178074976	1985.4817319	376.0	8.43680359215	-0.00382403607297	-0.000664125750777	703.438858104	1046.77055442	2152.99292598	402.783513453	4.2913973592	0.0640507068538
735.303656923	874.178074976	1985.4817319	376.0	4.70988246371	-0.168717998467	-0.0293014933079	736.368177944	873.427390863	2078.99558781	469.200019003	0.797120561126	0.0118973218079
735.303656923	874.178074976	1985.4817319	376.0	-2.83260258805	-0.451858821992	-0.0784749604014	581.471524392	884.288224227	1929.24092498	463.481176357	-0.37917534889	-0.00565933356552
735.303656923	874.178074976	1985.4817319	376.0	5.00617640721	-0.0522090563106	-0.00906722061664	786.57680438	868.707784378	2084.87844993	429.593861173	1.40069926393	0.0209059591632
735.303656923	874.178074976	1985.4817319	376.0	-3.43313831603	-0.183825369749	-0.0319252118355	735.152645154	845.37886646	1917.3173978	336.785886189	-0.134457155842	-0.00200682322153
735.303656923	874.178074976	1985.4817319	376.0	5.00755951414	-0.212491693175	-0.0369037327501	653.083274923	992.455895344	2084.90591127	439.366740999	1.88327642558	0.0281086033669
735.303656923	874.178074976	1985.4817319	376.0	-21.3458826059	-0.596526395046	-0.103599582328	582.324765566	682.395933287	1561.66313225	296.942433393	-3.8371731481	-0.0572712410164
735.303656923	874.178074976	1985.4817319	376.0	-2.63002921218	-0.319920769	-0.0555610922195	640.909747768	913.392796405	1933.26298235	378.960438175	-0.0375942723662	-0.000561108542779
735.303656923	874.178074976	1985.4817319	376.0	0.16492442697	-0.0920335795573	-0.0159836018682	687.385673274	1001.14330588	1988.75627627	300.227297116	2.20985893117	0.0329829691219
735.303656923	874.178074976	1985.4817319	376.0	5.53608595032	-0.0603231368006	-0.0104764044461	733.011770221	946.382498123	2095.3997071	416.005438761	2.21331421711	0.0330345405539
735.303656923	874.178074976	1985.4817319	376.0	-5.03875500836	-0.240768382733	-0.0418145854	709.272604151	810.854788545	1885.43817169	365.310778997	-0.442722880848	-0.00660780419177
735.303656923	874.178074976	1985.4817319	376.0	-5.87469631517	-0.261426776787	-0.0454023578999	734.063929076	715.458078318	1868.84070976	419.318702362	-0.889163841873	-0.0132711021175
735.303656923	874.178074976	1985.4817319	376.0	-1.05421132332	-0.0418617592116	-0.00727019090164	831.468158211	806.508941175	1964.55055866	326.573459272	0.401855240255	0.00599783940678
735.303656923	874.178074976	1985.4817319	376.0	-14.441798437	-0.664056407458	-0.11532761505	554.350974965	698.925118311	1698.74246217	445.466368898	-3.24559814353	-0.0484417633363
735.303656923	874.178074976	1985.4817319	376.0	-3.81282631257	-0.102059034388	-0.0177247367815	780.540083421	836.537205883	1909.77876199	292.701472689	-0.0330855084446	-0.000493813558874
735.303656923	874.178074976	1985.4817319	376.0	-6.27642161914	-0.280583548679	-0.0487293415559	750.060719483	662.568241532	1860.86452723	448.235566219	-1.20812195255	-0.0180316709336
735.303656923	874.178074976	1985.4817319	376.0	4.54347611874	-0.269837367818	-0.0468630371341	622.149794513	1014.89502479	2075.69162023	438.646800922	1.84801531575	0.0275823181455
735.303656923	874.178074976	1985.4817319	376.0	-5.55755579788	-0.352936890114	-0.0612950486477	614.367218436	949.75499877	1875.13747679	311.015259586	-0.293764622095	-0.00438454659843
735.303656923	874.178074976	1985.4817319	376.0	-3.1488010486	-0.161321519381	-0.0280169363288	748.391788967	847.20698377	1922.96286231	327.364089569	-0.0727194948925	-0.00108536559541
735.303656923	874.178074976	1985.4817319	376.0	14.7577961243	0.351728868088	0.0610852497548	828.003795324	1078.77457371	2278.49507798	371.716708946	7.88672475158	0.117712309725
735.303656923	874.178074976	1985.4817319	376.0	-5.16136072943	-0.395127090071	-0.0686222803179	607.779803232	882.432523945	1883.0038575	392.791530322	-0.473968677406	-0.00707415936427
735.303656923	874.178074976	1985.4817319	376.0	12.858360714	0.270587055349	0.0469932364274	903.099250485	872.031418529	2240.7821349	465.651465884	4.03448244951	0.0602161559629
735.303656923	874.178074976	1985.4817319	376.0	-1.28010931027	-0.220649626135	-0.0383205325	715.356692097	840.378907744	1960.0653954	404.329795554	0.0344356683382	0.000513965199078
735.303656923	874.178074976	1985.4817319	376.0	-0.183586474421	-0.114686105194	-0.0199176980192	679.058678125	1001.50184444	1981.83665599	301.276133418	2.05022956983	0.0306004413407
735.303656923	874.178074976	1985.4817319	376.0	1.57113605181	-0.128605656299	-0.0223351261374	782.610617581	824.438618122	2016.67635119	409.627115488	0.420308424476	0.00627326006681
735.303656923	874.178074976	1985.4817319	376.0	7.56920226101	-0.128664090567	-0.0223452744993	676.043753491	1008.46586396	2135.76686004	451.257242592	2.81199337394	0.0419700503573
735.303656923	874.178074976	1985.4817319	376.0	10.5948100815	0.152342541012	0.026457544462	804.6047402	959.862344647	2195.8397506	431.37266575	4.16014101157	0.0620916568891
735.303656923	874.178074976	1985.4817319	376.0	-10.4493952989	-0.510121443087	-0.088593512172	560.392014797	849.682262224	1778.01089714	367.936620124	-1.32538242109	-0.0197818271805
735.303656923	874.178074976	1985.4817319	376.0	7.06600162151	0.350197520806	0.0608192985076	863.967812488	978.496905027	2125.77590327	283.311185755	5.38286758642	0.08034130726
735.303656923	874.178074976	1985.4817319	376.0	8.27476528489	0.306930796056	0.0533051052546	833.775787788	1010.68508149	2149.77568499	305.314815707	5.73897486426	0.0856563412576
735.303656923	874.178074976	1985.4817319	376.0	-1.01886779926	-0.110875457612	-0.0192558974664	686.089670251	988.34747396	1965.25229787	290.815153661	1.78262577722	0.0266063548839
735.303656923	874.178074976	1985.4817319	376.0	-0.375181766518	-0.287258232961	-0.0498885434112	641.372753895	955.778772489	1978.03256646	380.881040079	0.571025132928	0.00852276317803
735.303656923	874.178074976	1985.4817319	376.0	-4.23719697289	-0.368136546856	-0.0639347945218	571.158881746	1044.40594484	1901.35296006	285.788133475	0.911521701038	0.013604801508
735.303656923	874.178074976	1985.4817319	376.0	6.65670281652	0.0890182930077	0.0154599327905	892.928484116	799.863642548	2117.64935027	424.857223604	1.8201036668	0.0271657263702
735.303656923	874.178074976	1985.4817319	376.0	-0.727417173131	-0.366298382935	-0.063615557995	623.106782623	885.675095151	1971.03899681	462.257119038	-0.04138146314	-0.000617633778209
735.303656923	874.178074976	1985.4817319	376.0	2.06642177988	-0.219252689241	-0.0380779244949	690.690782894	914.195816701	2026.51015884	421.623559247	0.690539970007	0.0103065667165
735.303656923	874.178074976	1985.4817319	376.0	10.3264639592	0.344914801332	0.0599018411483	870.33153038	969.344690982	2190.51178736	350.835565997	5.59227426716	0.0834667801068
735.303656923	874.178074976	1985.4817319	376.0	-1.41251085082	-0.472783771457	-0.0821090259564	564.439799071	930.150316792	1957.43658699	462.846471132	-0.101967725643	-0.00152190635288
735.303656923	874.178074976	1985.4817319	376.0	-7.79786051418	-0.524552773203	-0.0910998216747	555.996890361	847.289651354	1830.65663591	427.370094196	-1.12393012207	-0.0167750764489
735.303656923	874.178074976	1985.4817319	376.0	5.22010253234	-0.0616751680085	-0.0107112136173	718.653913569	970.298159867	2089.12591406	400.173840628	2.48725401849	0.0371231943058
735.303656923	874.178074976	1985.4817319	376.0	1.35181047519	-0.0875480701294	-0.0152045971048	848.478055194	743.438629284	2012.32168193	420.404997455	0.29929540491	0.00446709559567
735.303656923	874.178074976	1985.4817319	376.0	11.1180645788	0.244658356387	0.0424901626237	824.721341204	986.430047789	2206.22887305	395.07748406	5.22579539318	0.0779969461668
735.303656923	874.178074976	1985.4817319	376.0	-2.1964142158	-0.0972109336392	-0.0168827602708	805.695893179	807.001232891	1941.87232889	329.175202818	0.0512282547705	0.00076460081747
735.303656923	874.178074976	1985.4817319	376.0	6.52619042145	0.133622591434	0.0232064243547	881.783128545	831.75102898	2115.05805051	401.523892981	2.29027422747	0.0341831974249
735.303656923	874.178074976	1985.4817319	376.0	-0.16114567744	-0.373184030032	-0.0648113980604	597.199478482	983.321349985	1982.28221391	401.761385445	0.516565615509	0.00770993455984
735.303656923	874.178074976	1985.4817319	376.0	-7.64080461019	-0.313908054771	-0.0545168556394	664.24717936	816.544009562	1833.77495219	352.983763272	-0.818924818394	-0.0122227584835
735.303656923	874.178074976	1985.4817319	376.0	-6.67838568176	-0.366635440965	-0.0636740953395	675.358197595	716.636227008	1852.8836042	460.889179599	-1.31280754752	-0.0195941425003
735.303656923	874.178074976	1985.4817319	376.0	-6.6175979474	-0.207781816201	-0.0360857617577	747.648572152	756.552699337	1854.09053356	349.889262074	-0.698084350124	-0.0104191694048
735.303656923	874.178074976	1985.4817319	376.0	14.136006177	0.337128039814	0.0585495032674	903.579563768	909.242848114	2266.14955216	453.32714028	5.02835466606	0.0750500696427
735.303656923	874.178074976	1985.4817319	376.0	6.12833531252	0.117753445618	0.0204504073668	844.003261773	874.258273226	2107.15871	388.897174999	2.53944969147	0.0379022342011
735.303656923	874.178074976	1985.4817319	376.0	4.14901837765	0.146995240697	0.0255288712569	872.591021188	846.147920763	2067.85973384	349.12079189	2.24752782499	0.0335451914178
735.303656923	874.178074976	1985.4817319	376.0	-5.82396615963	-0.428385384437	-0.0743982953174	598.751881269	850.667705402	1869.84794773	420.428361057	-0.726067926385	-0.0108368347222
735.303656923	874.178074976	1985.4817319	376.0	14.2350121897	0.293212448987	0.0509226205257	820.941334089	1037.8716588	2268.11529846	409.302305573	6.67353060178	0.0996049343549
735.303656923	874.178074976	1985.4817319	376.0	7.17329108704	0.0543626690806	0.00944124159093	772.465193255	950.866374499	2127.90611601	404.574548253	3.11716156117	0.0465247994205
735.303656923	874.178074976	1985.4817319	376.0	11.4697686692	0.40257329596	0.0699154734213	895.035449819	965.567430911	2213.21189352	352.609012786	6.05541416188	0.0903793158489
735.303656923	874.178074976	1985.4817319	376.0	10.0841279172	0.101266726183	0.0175871354954	812.147650719	916.219477527	2185.70024952	457.33312127	3.21818946111	0.0480326785241
735.303656923	874.178074976	1985.4817319	376.0	-4.28124438824	-0.111958968946	-0.0194440724116	852.263371831	684.02033263	1900.47840667	364.194702211	-0.414459757321	-0.00618596652717
735.303656923	874.178074976	1985.4817319	376.0	8.39075274142	0.348661981775	0.0605526192732	889.24192925	933.378405195	2152.07859475	329.458260304	4.90586791102	0.0732219091197
735.303656923	874.178074976	1985.4817319	376.0	13.2231273453	0.25652225305	0.0445505823289	789.266843224	1079.98836926	2248.02450973	378.769297239	7.07245912106	0.105559091359
735.303656923	874.178074976	1985.4817319	376.0	0.943603154702	-0.305353468051	-0.0530311684702	647.693100864	925.116510109	2004.21680016	431.407189184	0.34630229148	0.00516869091761
735.303656923	874.178074976	1985.4817319	376.0	-14.4403344286	-0.308258398701	-0.0535356718828	718.093973201	676.874977101	1698.77152979	303.802579492	-2.09610429856	-0.0312851387844
735.303656923	874.178074976	1985.4817319	376.0	0.657321007694	0.0623621649314	0.0108305253441	803.433221837	895.743738447	1998.53272043	299.355760143	1.82877272902	0.0272951153586
735.303656923	874.178074976	1985.4817319	376.0	-6.31196721859	-0.0774181278674	-0.0134453157116	860.333158801	709.720703923	1860.15877585	290.104913126	-0.5990436672	-0.00894095025672
735.303656923	874.178074976	1985.4817319	376.0	-0.726565708977	-0.155667517346	-0.0270349978024	814.920144041	699.161184657	1971.05590248	456.974573779	-0.181518586269	-0.00270923263088
735.303656923	874.178074976	1985.4817319	376.0	-2.00092139893	-0.137518393249	-0.0238830137633	821.859556565	709.967638665	1945.75380305	413.926607824	-0.199323208776	-0.00297497326531
735.303656923	874.178074976	1985.4817319	376.0	0.0252613898441	0.0545976427352	0.0094820497977	872.0828752	800.984675706	1985.98329218	312.915741273	0.943745536127	0.0140857542706
735.303656923	874.178074976	1985.4817319	376.0	-0.486234626785	-0.110917819798	-0.0192632545671	796.162349935	814.469606758	1975.82763221	365.195675517	0.235111200001	0.00350912238808
735.303656923	874.178074976	1985.4817319	376.0	1.18998174347	-0.322092938658	-0.0559383359948	578.569214942	1075.28171888	2009.10860203	355.257668203	2.24724665478	0.0335409948475
735.303656923	874.178074976	1985.4817319	376.0	14.7754984583	0.398347600027	0.0691815908349	862.930614389	1037.17002361	2278.84655459	378.745916591	7.49423833147	0.111854303455
735.303656923	874.178074976	1985.4817319	376.0	0.786306177665	-0.350594393662	-0.0608882239775	619.382455931	949.099098023	2001.09369741	432.612143458	0.356630223557	0.00532283915757
735.303656923	874.178074976	1985.4817319	376.0	14.0709564414	0.152848659162	0.0265454427166	750.714826601	1077.98407907	2264.85800155	436.159095879	6.35649246389	0.0948730218492
735.303656923	874.178074976	1985.4817319	376.0	-4.79470414363	-0.175558507777	-0.0304894942301	731.057908459	862.799256694	1890.28375703	296.426591876	-0.254775549044	-0.00380262013498
735.303656923	874.178074976	1985.4817319	376.0	2.44367333081	-0.115847723668	-0.0201194379417	829.496606863	736.075358085	2034.00041947	468.428454522	0.289338503147	0.0043184851216
735.303656923	874.178074976	1985.4817319	376.0	-7.0179046611	-0.242427534095	-0.0421027325625	714.760632995	786.325822444	1846.14251689	345.056061451	-0.724680035254	-0.0108161199292
735.303656923	874.178074976	1985.4817319	376.0	11.5051585944	0.343093698327	0.059585567615	884.702739448	942.986136207	2213.91455402	386.225678361	5.3121537846	0.0792858773822
735.303656923	874.178074976	1985.4817319	376.0	-2.12169253517	-0.0578456430658	-0.0100461346068	880.890888226	720.201139786	1943.35591421	342.263886194	-0.0321173163813	-0.000479362931065
735.303656923	874.178074976	1985.4817319	376.0	-4.954508496	-0.464460730216	-0.0806635516179	575.374659085	882.995094221	1887.11087081	428.7411175	-0.575409084865	-0.0085881952965
735.303656923	874.178074976	1985.4817319	376.0	-3.45149274378	-0.247817847816	-0.0430388759666	752.529388942	697.280074617	1916.95297399	467.143510434	-0.721821610419	-0.0107734568719
735.303656923	874.178074976	1985.4817319	376.0	-2.67698264401	-0.22049057338	-0.0382929095832	757.851005853	722.65981396	1932.33073054	451.819910723	-0.469381309864	-0.007005691192
735.303656923	874.178074976	1985.4817319	376.0	5.54412452011	0.213877153164	0.037144347545	852.958307464	909.105978663	2095.55931144	333.495025312	3.43256275379	0.0512322799073
735.303656923	874.178074976	1985.4817319	376.0	-10.0991415454	-0.523886711419	-0.0909841457831	579.070491487	768.797731762	1784.96512144	437.096898188	-1.81074327624	-0.0270260190484
735.303656923	874.178074976	1985.4817319	376.0	-10.9506835549	-0.350586519677	-0.0608868564913	687.013776858	703.920858029	1768.0579104	377.123275511	-1.69214170108	-0.0252558462848
735.303656923	874.178074976	1985.4817319	376.0	-16.0397087064	-0.536692967514	-0.0932082263831	590.142355565	721.991515438	1667.01624568	354.882374681	-2.72401457782	-0.0406569339973
735.303656923	874.178074976	1985.4817319	376.0	-6.80211401814	-0.181540799049	-0.0315284472124	762.187790328	760.775679615	1850.42700069	327.463530742	-0.673816860743	-0.0100569680708
735.303656923	874.178074976	1985.4817319	376.0	-3.25825173088	-0.408119250995	-0.0708786472725	593.136154203	932.937358897	1920.789739	394.716225903	-0.145729610336	-0.00217506881099
735.303656923	874.178074976	1985.4817319	376.0	-2.2045033925	-0.0892205353049	-0.0154950564962	848.290314328	731.677948913	1941.71171976	361.743456522	-0.0683864596781	-0.00102069342803
735.303656923	874.178074976	1985.4817319	376.0	8.16664562686	0.0331723001727	0.00576108026618	739.844258092	997.518478701	2147.62898893	410.266252136	3.72075269721	0.0555336223464
735.303656923	874.178074976	1985.4817319	376.0	0.157566598183	-0.058750916051	-0.0102033546459	877.90490362	731.88953919	1988.61018792	378.815745112	0.229102900755	0.00341944627992
735.303656923	874.178074976	1985.4817319	376.0	8.17766599604	0.257558717406	0.0447305865589	819.628583104	1001.63064155	2147.84779635	326.588571692	5.26047699231	0.0785145819748
735.303656923	874.178074976	1985.4817319	376.0	-9.0401503797	-0.552407451182	-0.0959373829771	556.788625667	800.290529586	1805.99119757	448.912042321	-1.59870226417	-0.0238612278234
735.303656923	874.178074976	1985.4817319	376.0	3.09605051213	0.0670501387999	0.0116446923932	764.502065448	966.255807147	2046.95324923	316.195376632	2.98515995381	0.0445546261763
735.303656923	874.178074976	1985.4817319	376.0	18.5737694994	0.381002604962	0.0661692610215	845.785805132	1067.34118466	2354.26053224	441.133542439	8.20549527475	0.122470078728
735.303656923	874.178074976	1985.4817319	376.0	-2.76659929842	-0.259872811466	-0.0451324785456	689.106994359	846.99886359	1930.55140823	394.445550285	-0.148707927885	-0.00221952131172
735.303656923	874.178074976	1985.4817319	376.0	-0.741214963365	-0.232782471217	-0.0404276608574	670.792557037	937.767754056	1970.76504421	362.204733113	0.596066916291	0.00889652113867
735.303656923	874.178074976	1985.4817319	376.0	13.096953591	0.291006961219	0.0505395903472	837.165243001	998.921216186	2245.51935288	409.432893696	5.91609362877	0.0882999049071
735.303656923	874.178074976	1985.4817319	376.0	19.1413247081	0.433141917603	0.0752243691565	891.711536266	1007.05097618	2365.52923722	466.766724781	7.58274042605	0.11317523024
735.303656923	874.178074976	1985.4817319	376.0	-6.52372007568	-0.437566751898	-0.0759928363838	585.126911453	892.320523501	1855.95446156	378.507026603	-0.632973710982	-0.00944736882062
735.303656923	874.178074976	1985.4817319	376.0	17.8122679021	0.427469109298	0.0742391645185	872.25255578	1047.12806636	2339.14105713	419.760434991	8.14648330647	0.121589303082
735.303656923	874.178074976	1985.4817319	376.0	8.53328105917	0.0374943152428	0.00651169073337	803.914726321	893.147899028	2154.90846846	457.845843111	2.44111518971	0.0364345550703
735.303656923	874.178074976	1985.4817319	376.0	6.37228908055	0.0113224506441	0.00196638600974	719.251743751	1021.25695513	2112.0023675	371.493668613	3.78916680519	0.0565547284357
735.303656923	874.178074976	1985.4817319	376.0	-1.39288964006	-0.170550632043	-0.0296197693718	757.989913256	806.967107755	1957.82616255	392.869141539	0.0245358756142	0.00036620709872
735.303656923	874.178074976	1985.4817319	376.0	7.07858738434	-0.104096263111	-0.0180785451739	727.207225368	930.62832025	2126.02579129	468.190245673	1.88074486817	0.0280708189279
735.303656923	874.178074976	1985.4817319	376.0	-4.45160838601	-0.180500113637	-0.0313477099058	797.003435131	693.950335974	1897.09586062	406.142089515	-0.587010584504	-0.00876135200752
735.303656923	874.178074976	1985.4817319	376.0	0.357246356837	-0.144622910848	-0.0251168653782	663.635890967	1013.24703588	1992.57479305	315.691866203	2.1236081349	0.0316956438045
735.303656923	874.178074976	1985.4817319	376.0	1.38088560727	0.0240462677413	0.00417614931249	794.076752235	891.872436965	2012.89896337	326.949774169	1.67817239898	0.0250473492385
735.303656923	874.178074976	1985.4817319	376.0	6.20735589106	0.278663799864	0.0483959360653	873.199835838	914.028719709	2108.72764915	321.499093602	3.96317726332	0.0591518994526
735.303656923	874.178074976	1985.4817319	376.0	10.6649855481	0.400608171367	0.0695741874551	894.657317003	963.380214323	2197.23307167	339.19554034	5.92641970192	0.0884540254019
735.303656923	874.178074976	1985.4817319	376.0	-16.3246782715	-0.600858733589	-0.104351985688	572.176895676	707.445196895	1661.35822703	381.736134455	-3.08328520097	-0.046019182104
735.303656923	874.178074976	1985.4817319	376.0	3.45648051954	0.186425968066	0.0323768614217	895.523536569	831.879969609	2054.10952118	326.706015003	2.2622007492	0.0337641902865
735.303656923	874.178074976	1985.4817319	376.0	-2.12197476796	-0.313339044289	-0.0544180347844	652.798928627	874.273461918	1943.35031053	416.27791998	-0.0954090480107	-0.00142401564195
735.303656923	874.178074976	1985.4817319	376.0	3.45250026576	0.147862551559	0.0256794983603	856.896620245	866.455148299	2054.03049397	330.678725425	2.35659013603	0.0351729871049
735.303656923	874.178074976	1985.4817319	376.0	10.5572715481	0.126132367861	0.0219055866379	791.842940574	965.545956163	2195.09442987	437.705533136	4.06013215494	0.0605989873872
735.303656923	874.178074976	1985.4817319	376.0	-10.9272923348	-0.578600894843	-0.100486435367	563.865680953	749.453798608	1768.5223388	455.202859238	-2.20882549738	-0.0329675447371
735.303656923	874.178074976	1985.4817319	376.0	10.1342581993	0.307212514984	0.0533540317792	869.323757307	944.926761665	2186.69557711	372.445058137	4.96501333464	0.0741046766365
735.303656923	874.178074976	1985.4817319	376.0	-5.6095508436	-0.134310284743	-0.0233258570238	795.269175431	761.251707942	1874.10512466	317.584241285	-0.479435315367	-0.00715575097562
735.303656923	874.178074976	1985.4817319	376.0	-5.76807566006	-0.500168694854	-0.0868650043165	565.690472242	853.215493988	1870.95764339	452.051677156	-0.871251400818	-0.013003752251
735.303656923	874.178074976	1985.4817319	376.0	2.36274371998	-0.176115302331	-0.0305861935274	663.871037993	993.873992253	2032.39357683	374.648546584	1.88472474927	0.0281302201384
735.303656923	874.178074976	1985.4817319	376.0	0.0169680317613	-0.158540658537	-0.0275339802946	692.394814799	948.665036733	1985.81862907	344.758777538	1.16358999654	0.0173670148738
735.303656923	874.178074976	1985.4817319	376.0	-0.714726214859	-0.0935517233372	-0.0162472600447	764.414091689	870.850072226	1971.29097347	336.026809555	0.642556005676	0.00959038814442
735.303656923	874.178074976	1985.4817319	376.0	16.2333375181	0.513097447218	0.0891103590166	911.240807481	1035.74323732	2307.7916828	360.807637995	8.48962459151	0.126710814799
735.303656923	874.178074976	1985.4817319	376.0	-1.17891000748	-0.143862354789	-0.0249847785324	681.84899923	974.672789537	1962.07468907	305.552900298	1.41545327532	0.0211261682883
735.303656923	874.178074976	1985.4817319	376.0	-8.4187343667	-0.322656062675	-0.056036134539	724.772146891	663.922865341	1818.32929899	429.634286759	-1.54386928201	-0.0230428251046
735.303656923	874.178074976	1985.4817319	376.0	7.05093488649	0.19466556146	0.0338078432545	762.300257304	1076.82654321	2125.476756	286.349955482	5.94820342869	0.0887791556521
735.303656923	874.178074976	1985.4817319	376.0	-14.9645644816	-0.287815090924	-0.0499852537207	728.046119802	675.814933036	1688.36303786	284.501985021	-2.13400415992	-0.0318508083571
735.303656923	874.178074976	1985.4817319	376.0	-4.43881404749	-0.103257984668	-0.0179329601716	846.179060251	706.903450996	1897.34988987	344.267378626	-0.377537725724	-0.00563489142871
735.303656923	874.178074976	1985.4817319	376.0	4.10645938081	-0.353347729128	-0.0613663996401	595.365291332	1008.77634606	2067.01473273	462.873095342	1.27532984597	0.0190347738204
735.303656923	874.178074976	1985.4817319	376.0	9.76075107652	0.106185367756	0.0184413629309	730.723535373	1079.52810395	2179.27966142	369.0280221	5.707557264	0.0851874218507
735.303656923	874.178074976	1985.4817319	376.0	-1.15158617366	0.000939575107517	0.000163177337186	819.654000509	840.817275072	1962.61719879	302.145923213	0.801580446694	0.0119638872641
735.303656923	874.178074976	1985.4817319	376.0	-4.23287718004	-0.238777528683	-0.0414688309626	754.985416013	702.702484525	1901.43872876	443.750828217	-0.727547935059	-0.0108589244039
735.303656923	874.178074976	1985.4817319	376.0	15.8467739957	0.321632435465	0.0558583597543	818.635959229	1073.24288178	2300.11653468	408.237693668	7.64886308488	0.114162135595
735.303656923	874.178074976	1985.4817319	376.0	12.7414824868	0.497802742733	0.0864541060669	892.683262001	1059.68102126	2238.46153905	286.097255786	8.41647978754	0.125619101307
735.303656923	874.178074976	1985.4817319	376.0	9.3322548053	0.000956686655824	0.000166149123971	709.079202384	1038.771157	2170.77194623	422.921586852	4.26016044207	0.06358448421
735.303656923	874.178074976	1985.4817319	376.0	-5.4400040144	-0.48180143746	-0.0836751367593	556.1712612	950.82503238	1877.47144598	370.475152399	-0.385663205859	-0.00575616725163
735.303656923	874.178074976	1985.4817319	376.0	-1.23349669288	0.0484323281207	0.00841131089279	832.898241365	844.164059246	1960.9908804	283.928579788	1.03593564589	0.0154617260581
735.303656923	874.178074976	1985.4817319	376.0	-11.575797829	-0.391090934056	-0.067921315397	621.731804069	817.29201175	1755.64638068	316.622564865	-1.39403626878	-0.0208065114743
735.303656923	874.178074976	1985.4817319	376.0	1.0005834752	-0.166229458664	-0.0288693050822	700.354549536	931.596651082	2005.34813401	373.396933393	1.03429045632	0.0154371709899
735.303656923	874.178074976	1985.4817319	376.0	-2.28448869858	-0.328545447851	-0.0570589523882	650.036228598	851.15701475	1940.12362612	438.930382773	-0.222086623683	-0.00331472572661
735.303656923	874.178074976	1985.4817319	376.0	8.09749409231	-0.0164479435674	-0.00285653761156	698.50569616	1047.31181049	2146.25599784	400.43849119	4.19057030887	0.0625458255055
735.303656923	874.178074976	1985.4817319	376.0	-4.10911862872	-0.342812658994	-0.0595367591167	657.568307503	795.710004728	1903.89593218	450.617619953	-0.639461960773	-0.00954420836974
735.303656923	874.178074976	1985.4817319	376.0	-8.02356116292	-0.320744706368	-0.055704186587	709.916800895	693.835028601	1826.17539076	422.423561266	-1.36550375217	-0.0203806530174
735.303656923	874.178074976	1985.4817319	376.0	-10.6795368496	-0.363510162059	-0.0631313237338	676.139421314	713.349394014	1773.4414787	383.952663371	-1.66187978493	-0.0248041758945
735.303656923	874.178074976	1985.4817319	376.0	-5.89689844529	-0.277015371807	-0.0481096512343	661.361546857	910.013189458	1868.39989052	297.025154204	-0.39778369452	-0.00593707006746
735.303656923	874.178074976	1985.4817319	376.0	-15.3079786294	-0.495571956569	-0.0860666822801	601.434791279	735.550437903	1681.54461269	344.559383508	-2.43249290084	-0.0363058641917
735.303656923	874.178074976	1985.4817319	376.0	-2.85010714934	-0.306912357793	-0.0533019030554	629.855221306	960.708403232	1928.89337511	338.329750571	0.282276992365	0.00421308943828
735.303656923	874.178074976	1985.4817319	376.0	-1.17850453154	-0.229789670657	-0.0399078969533	726.242063354	788.055944952	1962.08273972	447.784731409	-0.142341456631	-0.0021244993527
735.303656923	874.178074976	1985.4817319	376.0	-12.1198758511	-0.548827839949	-0.0953157068338	617.646452713	666.035619868	1744.84381095	461.161738366	-2.8058576425	-0.0418784722761
735.303656923	874.178074976	1985.4817319	376.0	-3.03776829667	-0.266634491828	-0.0463067891331	688.246197539	835.264483058	1925.16739731	401.656716714	-0.220308119902	-0.00328818089406
735.303656923	874.178074976	1985.4817319	376.0	-8.02667103396	-0.213336286859	-0.0370504145291	741.110187695	759.737217576	1826.11364484	325.266239568	-0.866392878355	-0.0129312369904
735.303656923	874.178074976	1985.4817319	376.0	6.56627822553	0.0502864680913	0.00873332200265	816.888920405	879.61819341	2115.85398653	419.346872718	2.22747195906	0.0332458501352
735.303656923	874.178074976	1985.4817319	376.0	-7.52350965699	-0.297033611336	-0.0515862471927	743.926054864	655.711367732	1836.10382206	436.466399466	-1.40408531457	-0.0209564972324
735.303656923	874.178074976	1985.4817319	376.0	-6.46266937809	-0.165302496675	-0.0287083182833	825.192208401	657.152922322	1857.166612	374.821481281	-0.83844957319	-0.0125141727342
735.303656923	874.178074976	1985.4817319	376.0	-2.60422303356	-0.306908595762	-0.0533012496981	678.306697904	793.616161204	1933.77535931	461.852500202	-0.436195636522	-0.00651038263466
735.303656923	874.178074976	1985.4817319	376.0	-5.18911700511	-0.418631712821	-0.0727043613792	599.663899134	867.736922683	1882.45276172	415.051939899	-0.575390377097	-0.00858791607607
735.303656923	874.178074976	1985.4817319	376.0	0.0812085354544	-0.203906060721	-0.0354126538244	737.043626569	806.632324954	1987.09411254	443.418161013	0.0826020555682	0.00123286650102
735.303656923	874.178074976	1985.4817319	376.0	-4.19651058808	-0.0635096880111	-0.0110298172996	852.240712684	757.068769731	1902.1607808	292.85129838	-0.278190980694	-0.00415210418946
735.303656923	874.178074976	1985.4817319	376.0	1.87278238674	-0.0909917835674	-0.0158026716859	836.003419999	765.183213691	2022.66548407	421.478850376	0.381059086096	0.0056874490462
735.303656923	874.178074976	1985.4817319	376.0	6.22658916806	0.367875312475	0.0638894255774	905.506809659	912.285273244	2109.10952235	291.317439447	4.49190938864	0.0670434237111
735.303656923	874.178074976	1985.4817319	376.0	21.2136617163	0.444080115287	0.0771240214114	871.379376951	1070.70282812	2406.67510994	464.592904874	8.96235472979	0.133766488504
735.303656923	874.178074976	1985.4817319	376.0	-6.80070981562	-0.463440042214	-0.0804862872897	566.487455607	931.266977072	1850.45488087	352.700448191	-0.568372624714	-0.00848317350319
735.303656923	874.178074976	1985.4817319	376.0	1.25532080161	-0.0218469173869	-0.00379418502724	750.103396772	934.628005727	2010.40589709	325.674494592	1.87146768273	0.0279323534736
735.303656923	874.178074976	1985.4817319	376.0	-9.46478674692	-0.48963608863	-0.0850357917038	554.99465112	923.001033298	1797.56012008	319.564435658	-0.924849621017	-0.0138037256868
735.303656923	874.178074976	1985.4817319	376.0	-9.08852101375	-0.149650628799	-0.0259900362624	813.317311211	688.752236393	1805.03080747	302.961259867	-1.05638713102	-0.0157669721047
735.303656923	874.178074976	1985.4817319	376.0	-1.3700793194	-0.201130946952	-0.034930695893	751.545003034	768.875897109	1958.2790573	437.858157156	-0.148068670517	-0.00220998015696
735.303656923	874.178074976	1985.4817319	376.0	-2.88985961213	-0.0994654183737	-0.0172742998218	744.064541335	893.079648966	1928.10409722	290.959906922	0.524443480899	0.00782751464028
735.303656923	874.178074976	1985.4817319	376.0	12.3905528087	0.18010413626	0.0312789399548	756.749877867	1087.46438517	2231.4938944	387.279631364	6.59296549612	0.0984024700913
735.303656923	874.178074976	1985.4817319	376.0	-1.07600025286	-0.147325031454	-0.0255861464839	682.112262929	972.190329393	1964.11794344	309.815351121	1.37934372165	0.0205872197261
735.303656923	874.178074976	1985.4817319	376.0	-6.64377676021	-0.364713996913	-0.0633403954348	639.646109208	812.944679109	1853.57075802	400.9799697	-0.828565687891	-0.0123666520581
735.303656923	874.178074976	1985.4817319	376.0	3.53770624532	-0.284820224631	-0.0494651310578	610.987344949	1027.69005225	2055.72224313	417.044845927	1.87992764596	0.0280586215815
735.303656923	874.178074976	1985.4817319	376.0	-16.7245597259	-0.604937833021	-0.105060408653	552.687469533	744.762165198	1653.4186538	355.969019069	-2.86105994336	-0.0427023872143
735.303656923	874.178074976	1985.4817319	376.0	0.714893600082	-0.405095614261	-0.0703535280065	557.252134911	1058.62044387	1999.67581373	383.803234953	1.49766024916	0.0223531380472
735.303656923	874.178074976	1985.4817319	376.0	-3.00387198864	-0.127731757164	-0.0221833548391	814.062091641	738.567918783	1925.84040231	373.210391891	-0.207008831136	-0.0030896840468
735.303656923	874.178074976	1985.4817319	376.0	3.70177212265	0.00623663471606	0.00108312516778	816.433616238	855.81397368	2058.97974115	386.732151233	1.50186351718	0.0224158733908
735.303656923	874.178074976	1985.4817319	376.0	7.64967029134	0.102404333592	0.0177847053825	858.867499383	848.554388851	2137.36453808	429.94264985	2.3440567204	0.0349859212
735.303656923	874.178074976	1985.4817319	376.0	6.67429096881	-0.209290530334	-0.036347782274	622.076331885	1066.89083685	2117.99855982	429.031391084	3.21252453727	0.0479481274219
735.303656923	874.178074976	1985.4817319	376.0	-4.95796617076	-0.236337422271	-0.0410450542325	674.24444572	920.540094698	1887.0422193	292.257678887	-0.0836889560504	-0.00124908889627
735.303656923	874.178074976	1985.4817319	376.0	-7.93968998703	-0.195416354521	-0.0339382345469	764.953972329	730.643160721	1827.84063764	332.243504587	-0.892590868707	-0.0133222517717
735.303656923	874.178074976	1985.4817319	376.0	-0.831536357072	-0.0779500523796	-0.0135376957936	738.827090452	917.324108442	1968.97172944	312.820530541	1.1331492791	0.0169126758075
735.303656923	874.178074976	1985.4817319	376.0	-4.76544072704	-0.253273564509	-0.0439863779975	681.441341532	886.577161958	1890.86477682	322.846273329	-0.277581594372	-0.00414300887122
735.303656923	874.178074976	1985.4817319	376.0	-4.99183235062	-0.331291434353	-0.0575358517459	681.654340247	746.019131212	1886.36981249	458.696341031	-0.910919634801	-0.0135958154448
735.303656923	874.178074976	1985.4817319	376.0	-9.23623361783	-0.389471396837	-0.0676400480786	686.587949047	670.546504947	1802.0980007	444.963546707	-1.84952675525	-0.0276048769441
735.303656923	874.178074976	1985.4817319	376.0	13.056666944	0.370288050121	0.0643084491353	860.052026368	1015.46013747	2244.71946887	369.207305026	6.76060374531	0.100904533512
735.303656923	874.178074976	1985.4817319	376.0	-4.30658386571	-0.345747163705	-0.0600463986984	612.330069063	964.798368464	1899.97529598	322.846858449	0.00531114442866	7.92708123681e-05
735.303656923	874.178074976	1985.4817319	376.0	-10.9887212805	-0.467047543346	-0.0811128071111	567.04365054	903.668904869	1767.30267831	296.590122897	-1.15828496539	-0.0172878353044
735.303656923	874.178074976	1985.4817319	376.0	-1.29303381041	-0.369600318246	-0.0641890097682	625.346919385	866.521031829	1959.80878181	467.940830592	-0.17172154848	-0.00256300818627
735.303656923	874.178074976	1985.4817319	376.0	9.62151763113	0.114175611531	0.0198290398629	818.920230758	912.584900875	2176.5152068	445.010075163	3.22450997834	0.0481270146021
735.303656923	874.178074976	1985.4817319	376.0	-7.66740052328	-0.345311990037	-0.0599708214722	660.246867287	778.734711629	1833.2468952	394.265316282	-1.02446044733	-0.0152904544378
735.303656923	874.178074976	1985.4817319	376.0	9.30869083548	0.218665663006	0.0379759748187	889.429785083	862.922383746	2170.30408792	417.951919087	3.32710201379	0.0496582390118
735.303656923	874.178074976	1985.4817319	376.0	0.346327156874	-0.0750304906654	-0.0130306513834	895.328497162	675.931238053	1992.35799433	421.098259116	0.115542563959	0.00172451587999
735.303656923	874.178074976	1985.4817319	376.0	-1.7370574247	-0.0744021179438	-0.0129215210045	751.247115764	898.215058575	1950.99277406	301.53059972	0.844993085266	0.0126118370935
735.303656923	874.178074976	1985.4817319	376.0	6.90430425465	0.0136977313062	0.00237890436022	758.408866792	949.708965989	2122.56543159	414.447598809	2.82359790649	0.0421432523356
735.303656923	874.178074976	1985.4817319	376.0	16.6021348065	0.354210412405	0.0615162230644	868.634169519	987.326849887	2315.11408559	459.153066181	6.46476865236	0.0964890843636
735.303656923	874.178074976	1985.4817319	376.0	-3.76109080626	-0.228562959656	-0.0396948523195	726.795835128	784.17611192	1910.80596102	399.834013972	-0.370708699775	-0.00553296566829
735.303656923	874.178074976	1985.4817319	376.0	3.78155338234	-0.144517557171	-0.0250985684562	659.511888575	1027.9814653	2060.56378349	373.070429614	2.70546875702	0.0403801307018
735.303656923	874.178074976	1985.4817319	376.0	7.13048069596	0.190930365259	0.03315914645	775.589832671	1041.58208479	2127.05612351	309.884206048	5.34182081408	0.0797286688669
735.303656923	874.178074976	1985.4817319	376.0	-9.38650760811	-0.115524919155	-0.0200633760256	849.364327798	664.342690276	1799.11433808	285.407320003	-1.09968488082	-0.0164132071765
735.303656923	874.178074976	1985.4817319	376.0	-7.07389948778	-0.300992936955	-0.0522738688702	664.792497981	840.125914917	1845.03074984	340.112336938	-0.673454765896	-0.0100515636701
735.303656923	874.178074976	1985.4817319	376.0	-12.6525506696	-0.334572934891	-0.0581057545833	659.864407252	781.642693084	1734.26764974	292.760549398	-1.57506345063	-0.0235084097109
735.303656923	874.178074976	1985.4817319	376.0	4.17090568947	-0.0528893594318	-0.00918536982143	854.42335632	779.445815838	2068.29430242	434.42513026	0.750918822248	0.0112077436156
735.303656923	874.178074976	1985.4817319	376.0	-15.4627235473	-0.515672474217	-0.0895575675958	565.146881413	810.352465471	1678.47218061	302.972833729	-2.10866179286	-0.0314725640726
735.303656923	874.178074976	1985.4817319	376.0	5.24932542493	0.117805973628	0.0204595299806	743.032702764	1050.95060701	2089.70612926	295.722819482	4.81158701085	0.0718147315052
735.303656923	874.178074976	1985.4817319	376.0	-5.18954741211	-0.193136174575	-0.0335422324722	758.586303567	756.442123121	1882.44421606	367.415789375	-0.516987987156	-0.00771623861427
735.303656923	874.178074976	1985.4817319	376.0	-11.8319529295	-0.477158331193	-0.08286876193	583.7153975	812.555837811	1750.56046796	354.289232645	-1.58717780444	-0.0236892209618
735.303656923	874.178074976	1985.4817319	376.0	-5.82646041254	-0.466168704071	-0.0809601778519	561.307242534	961.580759044	1869.79842479	346.910423213	-0.387525933852	-0.00578396916197
735.303656923	874.178074976	1985.4817319	376.0	-1.44349350983	-0.0833799724235	-0.0144807176838	819.368008949	798.550623366	1956.82143196	338.902799645	0.151575575779	0.00226232202656
735.303656923	874.178074976	1985.4817319	376.0	8.76626523145	0.359439355106	0.0624243409354	872.976480426	971.673898969	2159.53432664	314.883947245	5.55612997047	0.0829273129921
735.303656923	874.178074976	1985.4817319	376.0	2.43202386676	0.103605044995	0.0179932346293	875.879594062	820.709268269	2033.76912149	337.180259158	1.61678814658	0.0241311663669
735.303656923	874.178074976	1985.4817319	376.0	-10.4978416969	-0.395113421076	-0.0686199064043	602.814833084	888.543594217	1777.04900276	285.690575462	-1.09182858534	-0.0162959490349
735.303656923	874.178074976	1985.4817319	376.0	-8.80523375631	-0.469094717291	-0.0814683427042	620.608317197	727.166683218	1810.65542422	462.880423801	-1.79627437188	-0.0268100652519
735.303656923	874.178074976	1985.4817319	376.0	-5.55249955247	-0.14970395214	-0.0259992970024	776.082620334	782.637163545	1875.23786762	316.518083742	-0.456393778981	-0.00681184744748
735.303656923	874.178074976	1985.4817319	376.0	-8.66617922925	-0.360250712127	-0.0625652504562	626.946618059	863.167685255	1813.41632645	323.302023134	-0.868887192165	-0.0129684655547
735.303656923	874.178074976	1985.4817319	376.0	-13.9847545658	-0.517629762082	-0.0898974925464	592.191318539	737.965268235	1707.81698474	377.66039797	-2.34400925764	-0.0349852128006
735.303656923	874.178074976	1985.4817319	376.0	-12.1944002884	-0.496440123104	-0.0862174579896	599.781596124	743.751125156	1743.36414186	399.831420577	-2.06648102384	-0.0308430003558
735.303656923	874.178074976	1985.4817319	376.0	-19.5588332441	-0.585559868344	-0.101695010133	603.501442926	657.619823666	1597.14467086	336.023404273	-3.73124874417	-0.0556902797638
735.303656923	874.178074976	1985.4817319	376.0	-14.504007184	-0.452166165238	-0.0785283371376	619.143911873	739.507973655	1697.50731887	338.855433338	-2.19817287465	-0.0328085503679
735.303656923	874.178074976	1985.4817319	376.0	15.2459926557	0.410872285371	0.0713567706446	891.268646928	985.11833934	2288.18813093	411.801144657	6.7577998331	0.100862684076
735.303656923	874.178074976	1985.4817319	376.0	2.39545339553	-0.053215265233	-0.00924197034265	761.816722228	901.0558095	2033.04302146	370.170489735	1.45991399402	0.0217897611048
735.303656923	874.178074976	1985.4817319	376.0	9.78621599328	0.269665316662	0.0468331567666	895.513908262	880.10057047	2179.78526269	404.170783958	3.87400262414	0.0578209346887
735.303656923	874.178074976	1985.4817319	376.0	9.33128175718	0.258517302846	0.0448970654475	788.856154407	1075.74476595	2170.75262654	306.151706186	6.6199174351	0.0988047378374
735.303656923	874.178074976	1985.4817319	376.0	3.7343007287	-0.253539396531	-0.0440325454205	663.299595118	941.69075143	2059.62559068	454.635244134	0.92771953034	0.0138465601543
735.303656923	874.178074976	1985.4817319	376.0	2.63416616761	0.0395935213891	0.00687626283243	793.58421956	902.750658083	2037.78261994	341.447742302	2.01862693337	0.0301287601996
735.303656923	874.178074976	1985.4817319	376.0	-9.40485906887	-0.541247438621	-0.0939992078189	555.529058982	819.846535347	1798.74997318	423.374378847	-1.46581536238	-0.0218778412295
735.303656923	874.178074976	1985.4817319	376.0	-11.7967589711	-0.482219311605	-0.0837477095528	609.105491155	736.955961815	1751.25923757	405.197784601	-2.02581666023	-0.0302360695556
735.303656923	874.178074976	1985.4817319	376.0	-12.7140475616	-0.353966029514	-0.0614737807423	646.578045287	791.857997017	1733.04664018	294.610597875	-1.57793832133	-0.0235513182288
735.303656923	874.178074976	1985.4817319	376.0	7.97263062173	0.120997971466	0.0210138887576	851.481835	867.408317172	2143.77685645	424.886704272	2.65491786968	0.039625639846
735.303656923	874.178074976	1985.4817319	376.0	7.40027561432	0.110366362785	0.0191674822481	776.459052704	979.846625511	2132.41285233	376.107174116	3.89339213615	0.0581103303903
735.303656923	874.178074976	1985.4817319	376.0	12.129633772	0.0879994713107	0.0152829925861	747.19623073	1027.18383069	2226.31339459	451.933333165	4.86439794212	0.0726029543599
735.303656923	874.178074976	1985.4817319	376.0	-4.3054584228	-0.287783403605	-0.0499797505393	658.044911243	907.896212279	1899.99764144	334.056517917	-0.20612982502	-0.00307656455254
735.303656923	874.178074976	1985.4817319	376.0	6.98651193881	-0.0432978419558	-0.00751959742198	670.714983394	1091.24727834	2124.19765014	362.235388409	4.69525298678	0.0700784027878
735.303656923	874.178074976	1985.4817319	376.0	-2.68097250541	-0.111280227594	-0.0193261944414	863.881816468	668.936841435	1932.25151257	399.432854663	-0.281586825	-0.00420278843283
735.303656923	874.178074976	1985.4817319	376.0	-8.12244533928	-0.13526669795	-0.0234919586575	807.711875942	722.343101413	1824.2120635	294.157086149	-0.865812608499	-0.0129225762463
735.303656923	874.178074976	1985.4817319	376.0	6.41497327516	-0.00197353003019	-0.000342745750294	877.339446036	779.687924191	2112.84985438	455.822484157	1.19009768808	0.0177626520609
735.303656923	874.178074976	1985.4817319	376.0	8.25721905812	-0.105468354201	-0.0183168381732	697.604722061	982.643924621	2149.42730786	469.17866118	2.62568138276	0.0391892743696
735.303656923	874.178074976	1985.4817319	376.0	5.31447085833	0.0712513912314	0.0123743298422	729.977383424	1042.76334183	2090.99957994	318.258854688	4.39984712015	0.0656693600022
735.303656923	874.178074976	1985.4817319	376.0	-8.9980530319	-0.405757026031	-0.0704683963236	673.794090129	679.628292269	1806.82703272	453.404650326	-1.84845055151	-0.0275888142017
735.303656923	874.178074976	1985.4817319	376.0	-6.018013176	-0.202912625198	-0.0352401224728	744.391210877	773.992461248	1865.99517967	347.61150754	-0.582028059838	-0.00868698596773
735.303656923	874.178074976	1985.4817319	376.0	-2.14088437456	-0.22801921914	-0.0396004201355	633.419142229	1011.91312893	1942.97486374	297.64259258	1.36924664331	0.0204365170643
735.303656923	874.178074976	1985.4817319	376.0	6.23807298802	-0.150806129252	-0.0261907136595	634.216191613	1087.50755137	2109.3375315	387.613788515	3.89843784012	0.0581856394047
735.303656923	874.178074976	1985.4817319	376.0	-3.71291216376	-0.33948699003	-0.0589591854863	657.210650073	802.806674117	1911.76253917	451.745214977	-0.567071339063	-0.0084637513293
735.303656923	874.178074976	1985.4817319	376.0	5.33816600449	-0.275995984963	-0.04793261288	624.844213716	1004.6529776	2091.47004274	461.972851417	1.72162227127	0.0256958547951
735.303656923	874.178074976	1985.4817319	376.0	5.91687803043	0.13484258095	0.0234183016585	804.784172451	942.978492145	2102.96026429	355.197599696	3.40209611725	0.0507775539888
735.303656923	874.178074976	1985.4817319	376.0	-8.76965990781	-0.331432986171	-0.0575604352502	662.456179527	790.665376279	1811.36173648	358.240180673	-1.05784190467	-0.0157886851443
735.303656923	874.178074976	1985.4817319	376.0	9.70580298287	0.199979063521	0.0347306466692	858.68961266	898.539166339	2178.18867706	420.959898059	3.62431501452	0.0540942539481
735.303656923	874.178074976	1985.4817319	376.0	1.74633806531	0.000437031270975	7.58998386549e-05	822.586512135	842.305373352	2020.15495516	355.263069675	1.16414089538	0.0173752372445
735.303656923	874.178074976	1985.4817319	376.0	-5.24239783305	-0.107649674124	-0.0186956710879	868.070232681	659.482199701	1881.39488061	353.842448228	-0.554822087748	-0.00828092668281
735.303656923	874.178074976	1985.4817319	376.0	0.789695296982	0.0835064342013	0.0145026804796	812.260946439	893.54302455	2001.16098776	295.35701677	1.93531922779	0.0288853616088
735.303656923	874.178074976	1985.4817319	376.0	-1.36332218336	-0.177016050251	-0.0307426276921	712.621114088	900.647502959	1958.413219	345.144601955	0.433289118018	0.00646700176146
735.303656923	874.178074976	1985.4817319	376.0	-1.92140762276	-0.156361881493	-0.0271555890054	826.262996367	675.318862621	1947.33253455	445.750675565	-0.347481098731	-0.00518628505568
735.303656923	874.178074976	1985.4817319	376.0	15.6692585409	0.39641461646	0.0688458868461	864.669058602	1032.34631603	2296.59199775	399.576623122	7.47148362107	0.111514680911
735.303656923	874.178074976	1985.4817319	376.0	-13.866236208	-0.496949792925	-0.0863059730679	594.17599916	754.066223801	1710.17014509	361.927922126	-2.16967824844	-0.0323832574394
735.303656923	874.178074976	1985.4817319	376.0	-16.1833650606	-0.61713595768	-0.107178874206	582.694173828	677.56213789	1664.16397501	403.907663297	-3.36437779606	-0.050214593971
735.303656923	874.178074976	1985.4817319	376.0	3.65279205403	-0.0286363819305	-0.0049733209327	767.821125769	906.918020378	2058.00725084	383.268104689	1.7805866335	0.026575919903
735.303656923	874.178074976	1985.4817319	376.0	-13.8617466714	-0.544316084703	-0.0945321439221	553.526671839	814.455798617	1710.25928402	342.276813559	-1.94096055708	-0.0289695605535
735.303656923	874.178074976	1985.4817319	376.0	11.0784892629	0.0792891759957	0.0137702632851	733.637167501	1049.64382005	2205.44311238	422.162124835	5.10694871693	0.0762231151781
735.303656923	874.178074976	1985.4817319	376.0	10.1582786435	0.146450156808	0.0254342057673	785.051135609	991.867686932	2187.17249864	410.253676101	4.55193988401	0.0679394012538
735.303656923	874.178074976	1985.4817319	376.0	-10.0301035305	-0.403348465179	-0.0700500981555	684.110014523	662.477734441	1786.33585861	439.748109647	-2.01585842635	-0.0300874391993
735.303656923	874.178074976	1985.4817319	376.0	11.1641582769	0.212390723761	0.0368861972493	838.044636673	940.266752301	2207.14405501	428.832666033	4.34418897807	0.0648386414637
735.303656923	874.178074976	1985.4817319	376.0	1.15573907284	-0.118524961918	-0.0205843976934	743.361267229	891.136131681	2008.42872006	373.931321149	0.894588065973	0.0133520606862
735.303656923	874.178074976	1985.4817319	376.0	0.10760405449	-0.372045707456	-0.0646137039694	612.112322859	931.519088259	1987.61819074	443.986779626	0.187500039518	0.0027985080525
735.303656923	874.178074976	1985.4817319	376.0	-0.22763971772	-0.110033013137	-0.0191095889435	822.363055639	756.943594159	1980.96198689	401.655337091	0.135851249007	0.0020276305822
735.303656923	874.178074976	1985.4817319	376.0	17.6494890712	0.445468449349	0.0773651353507	909.710550071	977.435745385	2335.90911318	448.762817725	7.08436376695	0.105736772641
735.303656923	874.178074976	1985.4817319	376.0	-8.50934172387	-0.323431767722	-0.056170852331	643.39165564	872.489491076	1816.53030647	300.649159751	-0.811417551814	-0.0121107097286
735.303656923	874.178074976	1985.4817319	376.0	5.32971123765	-0.1155607152	-0.0200695927753	674.897008469	1018.57940257	2091.30217489	397.825763842	2.869869593	0.0428338745223
735.303656923	874.178074976	1985.4817319	376.0	-9.05262392954	-0.170884699053	-0.0296777872616	788.071474825	710.906003147	1805.74353752	306.766059549	-1.04034062609	-0.0155274720312
735.303656923	874.178074976	1985.4817319	376.0	-9.937766835	-0.422838905242	-0.0734350304345	607.048871509	820.92222593	1788.16918683	360.198089392	-1.23899953441	-0.0184925303643
735.303656923	874.178074976	1985.4817319	376.0	-17.3219758156	-0.625746072801	-0.108674205071	570.750855011	691.615616449	1641.55706648	379.190595017	-3.40059623216	-0.0507551676441
735.303656923	874.178074976	1985.4817319	376.0	10.1985783463	0.387633406235	0.0673208416525	885.752760297	970.343568136	2187.97264188	331.876313445	5.88940370391	0.0879015478195
735.303656923	874.178074976	1985.4817319	376.0	-1.86046355972	-0.142976156592	-0.0248308712386	710.361957082	924.068040503	1948.54256779	314.112570207	0.754500448776	0.011261200728
735.303656923	874.178074976	1985.4817319	376.0	11.9614101312	0.0914410643666	0.0158806989174	757.499996384	1007.99279023	2222.97334493	457.480558316	4.56416469518	0.068121861122
735.303656923	874.178074976	1985.4817319	376.0	9.08361017096	0.173351296657	0.0301061647546	755.179066186	1079.47643503	2165.83515244	331.179651229	6.08990316869	0.0908940771447
735.303656923	874.178074976	1985.4817319	376.0	-4.7141524155	-0.469390908675	-0.0815197826806	564.376766463	933.860968264	1891.88309688	393.645362148	-0.354801123859	-0.00529553916208
735.303656923	874.178074976	1985.4817319	376.0	12.6877453457	0.504593656827	0.0876334937177	900.877625387	1045.4087889	2237.39459793	291.108183639	8.2143380165	0.122602059948
735.303656923	874.178074976	1985.4817319	376.0	15.929201562	0.292740532102	0.0508406620531	836.395211317	1004.46089915	2301.75311895	460.897008482	6.23239927301	0.0930208846718
735.303656923	874.178074976	1985.4817319	376.0	0.00739105997157	-0.228835496244	-0.039742184134	715.364344802	825.331131643	1985.62848004	444.933003599	0.0808095136351	0.00120611214381
735.303656923	874.178074976	1985.4817319	376.0	-0.614416015627	0.0300138570069	0.00521254897653	815.026464447	861.222187483	1973.28261415	297.033962221	1.17378230657	0.017519138904
735.303656923	874.178074976	1985.4817319	376.0	-0.810076204111	-0.0764515849908	-0.0132774548438	730.117620759	932.119880326	1969.39781685	307.160315767	1.30154772457	0.0194260854414
735.303656923	874.178074976	1985.4817319	376.0	-11.1185900332	-0.561539900685	-0.0975234283926	557.188022307	785.369227407	1764.72415795	422.166908232	-1.89897764922	-0.0283429499884
735.303656923	874.178074976	1985.4817319	376.0	-15.3915271763	-0.424107022562	-0.0736552661622	619.611795787	766.440934789	1679.88577155	293.833040978	-2.13186661127	-0.0318189046458
735.303656923	874.178074976	1985.4817319	376.0	15.2049584379	0.310310456489	0.0538920556597	850.131940374	989.401069944	2287.37340403	447.84039371	6.06824893091	0.0905708795658
735.303656923	874.178074976	1985.4817319	376.0	-10.8317871649	-0.511479174144	-0.0888293112442	566.04875445	824.70115685	1770.4185765	379.668665201	-1.49437723456	-0.0223041378293
735.303656923	874.178074976	1985.4817319	376.0	5.24763363567	-0.054133804385	-0.0094014943357	696.120533289	1019.41922818	2089.67253909	374.132777619	3.24925220881	0.048496301624
735.303656923	874.178074976	1985.4817319	376.0	-7.16082919109	-0.271765893729	-0.0471979669554	689.108979594	811.946637581	1843.30477646	342.249159282	-0.717734952771	-0.0107124619817
735.303656923	874.178074976	1985.4817319	376.0	-15.2649012595	-0.330296732344	-0.0573631004419	700.170191216	687.134272215	1682.399906	295.095442568	-2.2255860498	-0.0332177022358
735.303656923	874.178074976	1985.4817319	376.0	2.20311333479	-0.0415939519304	-0.00722368043252	729.318990883	959.725951907	2029.22414469	340.179201905	2.17293526256	0.0324318695904
735.303656923	874.178074976	1985.4817319	376.0	-16.4122311485	-0.426549610165	-0.0740794738043	647.503749745	699.079900775	1659.61988065	313.036230128	-2.56619742899	-0.038301454164
735.303656923	874.178074976	1985.4817319	376.0	13.0399149196	0.489889047726	0.0850797234675	886.088234434	1069.50902051	2244.38686048	288.789605537	8.56701253184	0.127865858684
735.303656923	874.178074976	1985.4817319	376.0	-13.3721667801	-0.250625121122	-0.0435264190904	756.095216897	666.380428391	1719.97980332	297.504158033	-1.85751295842	-0.0277240740063
735.303656923	874.178074976	1985.4817319	376.0	-5.09137661119	-0.33482206593	-0.058149021523	636.460849483	889.627234008	1884.39337938	358.305295891	-0.366579485093	-0.00547133559841
735.303656923	874.178074976	1985.4817319	376.0	-12.3947368741	-0.533703969832	-0.0926891229301	604.386496363	700.560985011	1739.38649555	434.439014172	-2.51456247583	-0.0375307832213
735.303656923	874.178074976	1985.4817319	376.0	-1.41566396531	-0.233414740024	-0.0405374678749	715.365306703	813.678005038	1957.37398248	428.330670741	-0.0821940063068	-0.00122677621353
735.303656923	874.178074976	1985.4817319	376.0	6.23973827092	-0.0650309372078	-0.0112940147982	689.304214974	1027.01472624	2109.37059539	393.051654177	3.39079406869	0.0506088666968
735.303656923	874.178074976	1985.4817319	376.0	-3.16970664441	-0.351445443281	-0.0610360269678	622.045643077	926.081042782	1922.54778552	374.421099661	-0.0931246140423	-0.00138991961257
735.303656923	874.178074976	1985.4817319	376.0	4.40634578004	-0.0312074920994	-0.00541984927048	866.525529009	776.810366552	2072.96892241	429.633026844	0.863920727231	0.0128943392124
735.303656923	874.178074976	1985.4817319	376.0	7.70934482959	-0.157273743914	-0.0273139534411	661.160162756	1018.50295353	2138.54936514	458.886248857	2.80078275776	0.0418027277278
735.303656923	874.178074976	1985.4817319	376.0	-2.4309669394	-0.134484849445	-0.0233561739224	708.60453898	930.679364343	1937.21532741	297.931424085	0.789467787152	0.0117831013008
735.303656923	874.178074976	1985.4817319	376.0	-15.6639544717	-0.471908633589	-0.0819570395257	592.010222514	783.705066618	1674.47677737	298.76148824	-2.17958447929	-0.0325311116312
735.303656923	874.178074976	1985.4817319	376.0	-16.4859270376	-0.452971574302	-0.0786682136684	605.02250459	767.753375327	1658.15666223	285.380782317	-2.33124655507	-0.0347947247025
735.303656923	874.178074976	1985.4817319	376.0	-6.32731652536	-0.398198351236	-0.0691556705863	599.438749692	914.546185307	1859.85401817	345.86908317	-0.501919073729	-0.00749132945864
735.303656923	874.178074976	1985.4817319	376.0	-6.01477256917	-0.210489122583	-0.0365559434844	786.539855549	673.674212652	1866.05952132	405.845453123	-0.886618680662	-0.0132331146367
735.303656923	874.178074976	1985.4817319	376.0	-15.6554422155	-0.442366741943	-0.0768264574407	657.730148421	669.513742072	1674.64578666	347.401896169	-2.67166948047	-0.0398756638876
735.303656923	874.178074976	1985.4817319	376.0	4.9390401309	-0.0421820075051	-0.0073258088755	868.348080803	769.208263675	2083.54547143	445.989126951	0.821006478086	0.0122538280311
735.303656923	874.178074976	1985.4817319	376.0	-11.9447671593	-0.510427007279	-0.0886465799374	638.377247079	657.799597313	1748.32056203	452.143717641	-2.67177981583	-0.039877310684
735.303656923	874.178074976	1985.4817319	376.0	5.77846537005	0.298580188449	0.0518548434263	909.134733765	868.368241856	2100.21210621	322.709130585	3.51558270878	0.0524713837131
735.303656923	874.178074976	1985.4817319	376.0	2.71928527192	-0.10339636472	-0.0179569928309	810.752143075	801.793812351	2039.47264421	426.926688785	0.513319662421	0.00766148749881
735.303656923	874.178074976	1985.4817319	376.0	3.6878524748	0.114107783406	0.0198172600566	778.344305779	972.239527398	2058.70336909	308.119535909	3.41339583723	0.0509462065258
735.303656923	874.178074976	1985.4817319	376.0	-13.1562004534	-0.329110898221	-0.0571571549533	680.597972094	735.212302161	1724.26777529	308.45750103	-1.7714967696	-0.0264402502925
735.303656923	874.178074976	1985.4817319	376.0	-1.02774795414	-0.301708956037	-0.0523982209164	665.899309191	848.158405283	1965.07598402	451.018269546	-0.0781950801216	-0.00116709074808
735.303656923	874.178074976	1985.4817319	376.0	0.578605012307	-0.0197643086318	-0.0034324954206	876.569015073	765.797780797	1996.96982872	354.603032849	0.495932038718	0.00740197072714
735.303656923	874.178074976	1985.4817319	376.0	8.00952958626	-0.0222690328194	-0.00386749441116	775.043271979	903.403723842	2144.50947865	466.062482825	2.14182015247	0.0319674649622
735.303656923	874.178074976	1985.4817319	376.0	-10.3355146309	-0.166452687224	-0.028908073502	806.872108672	675.500443147	1780.271977	297.899425186	-1.27234507633	-0.0189902250198
735.303656923	874.178074976	1985.4817319	376.0	-9.7287372031	-0.536047560256	-0.0930961375923	583.598807466	744.694449165	1792.31943199	464.026175356	-1.99644324968	-0.029797660443
735.303656923	874.178074976	1985.4817319	376.0	-12.9049194649	-0.449027827038	-0.0779832975057	658.335299111	667.768504944	1729.25691341	403.153109351	-2.42417335905	-0.0361816919262
735.303656923	874.178074976	1985.4817319	376.0	-10.223971766	-0.25126842668	-0.0436381428761	723.611175578	741.305027863	1782.48664021	317.57043677	-1.24005960663	-0.0185083523378
735.303656923	874.178074976	1985.4817319	376.0	1.40551282072	-0.0487901796213	-0.00847345946879	904.665516292	704.910449517	2013.38793219	403.811966384	0.331588627232	0.00494908398854
735.303656923	874.178074976	1985.4817319	376.0	-0.922672744214	-0.183536003599	-0.0318749572072	770.575812332	751.541184541	1967.16223312	445.045236245	-0.120524410821	-0.0017988718033
735.303656923	874.178074976	1985.4817319	376.0	-5.71426056341	-0.177215170848	-0.0307772092477	811.209465662	669.215253185	1872.0261323	391.601413452	-0.76646715734	-0.0114398083185
735.303656923	874.178074976	1985.4817319	376.0	2.40709264633	-0.0888331327408	-0.0154277757452	655.706296898	1080.18887663	2033.27411666	297.378943138	3.74048237878	0.0558280952057
735.303656923	874.178074976	1985.4817319	376.0	-8.93888366977	-0.314070469791	-0.0545450624853	722.020867631	676.48799809	1808.0018296	409.492963879	-1.49979883158	-0.0223850571877
735.303656923	874.178074976	1985.4817319	376.0	5.05672226986	-0.092537060717	-0.016071042153	694.81395687	994.285446016	2085.8820288	396.782625914	2.62145181063	0.0391261464273
735.303656923	874.178074976	1985.4817319	376.0	3.31120450332	-0.0989610294402	-0.0171867018826	807.024358949	812.364965407	2051.22509242	431.835768062	0.627010441664	0.00935836480096
735.303656923	874.178074976	1985.4817319	376.0	-4.03717370312	-0.468407073555	-0.0813489186445	570.01714284	903.66747828	1905.32438554	431.639764418	-0.413798850977	-0.00617610225338
735.303656923	874.178074976	1985.4817319	376.0	0.60313269188	-0.176856325048	-0.0307148879902	758.835659263	796.229370475	1997.45682132	442.391791578	0.155398797392	0.0023193850357
735.303656923	874.178074976	1985.4817319	376.0	-15.4050511718	-0.34117970813	-0.0592531622317	686.078771808	703.676340725	1679.61725509	289.86214256	-2.21220108592	-0.0330179266555
735.303656923	874.178074976	1985.4817319	376.0	4.17955527975	-0.371523156033	-0.0645229517251	578.672580673	1034.61989059	2068.46603845	455.173567194	1.56832632106	0.0234078555382
735.303656923	874.178074976	1985.4817319	376.0	-5.02886754198	-0.118208382974	-0.0205294169806	846.539863419	683.390236889	1885.63448553	355.704385224	-0.510640839794	-0.00762150507155
735.303656923	874.178074976	1985.4817319	376.0	-0.175626143631	0.0400252320579	0.00695123863458	836.978575401	837.783514198	1981.9947069	307.232617302	1.0962717997	0.0163622656671
735.303656923	874.178074976	1985.4817319	376.0	4.51416113177	0.051433251258	0.0089324854564	879.773154363	797.869924076	2075.10957652	397.46649808	1.41172227833	0.0210704817661
735.303656923	874.178074976	1985.4817319	376.0	-6.52639739737	-0.331792161878	-0.057622813803	672.446389279	766.770130565	1855.90130382	416.684783979	-0.938648883998	-0.0140096848358
735.303656923	874.178074976	1985.4817319	376.0	-0.962690527396	-0.29807889139	-0.0517677824575	661.910445884	873.165247952	1966.36768734	431.291993507	0.0250370199719	0.000373686865253
735.303656923	874.178074976	1985.4817319	376.0	-5.3635758424	-0.169995219478	-0.0295233100864	756.615818762	799.60100366	1878.98891337	322.77209095	-0.423330914491	-0.00631837185808
735.303656923	874.178074976	1985.4817319	376.0	-1.1368532019	-0.460256735603	-0.0799334379304	568.156050513	943.472373123	1962.90971926	451.28129562	-0.00393904064423	-5.87916514064e-05
735.303656923	874.178074976	1985.4817319	376.0	-13.0074772841	-0.502008539811	-0.0871845327911	595.12810147	747.974815499	1727.22064664	384.117729673	-2.13458686608	-0.0318595054639
735.303656923	874.178074976	1985.4817319	376.0	-9.97747022128	-0.460232797689	-0.079929280599	580.454667122	857.491828941	1787.38088335	349.434387288	-1.15812244388	-0.0172854096102
735.303656923	874.178074976	1985.4817319	376.0	6.28600706557	0.258397280919	0.0448762210697	841.971053194	955.278617327	2110.28925385	313.039583331	4.37724443945	0.065332006559
735.303656923	874.178074976	1985.4817319	376.0	1.33415432312	-0.281768197084	-0.0489350811192	651.970704096	940.062553661	2011.97112226	419.937864504	0.587587598815	0.00876996416142
735.303656923	874.178074976	1985.4817319	376.0	-1.8229944787	-0.151909441249	-0.0263823274138	706.632596502	925.036935987	1949.28650955	317.616977062	0.72641823119	0.0108420631521
735.303656923	874.178074976	1985.4817319	376.0	9.49110810469	0.275944573758	0.0479236842234	817.9225122	1022.49634254	2173.92594947	333.507094731	5.85567257426	0.0873980981233
735.303656923	874.178074976	1985.4817319	376.0	1.41541706289	0.12583704553	0.0218542975912	888.293243417	812.350618007	2013.58457911	312.940717688	1.54321499838	0.0230330596772
735.303656923	874.178074976	1985.4817319	376.0	0.684172810528	-0.0915734797415	-0.0159036956828	886.274852129	666.316435409	1999.06585807	446.474570529	0.0685502672069	0.00102313831652
735.303656923	874.178074976	1985.4817319	376.0	6.20051411004	0.2616319937	0.0454379982113	878.98025559	895.554492572	2108.59180684	334.057058676	3.64053322537	0.0543363167966
735.303656923	874.178074976	1985.4817319	376.0	2.99586242744	-0.0693684604392	-0.0120473185896	659.223429934	1089.88628559	2044.96403311	295.854317584	4.0895245069	0.0610376792075
735.303656923	874.178074976	1985.4817319	376.0	-17.0855935626	-0.666527873886	-0.115756838118	556.55610212	691.146056554	1646.25039293	398.548234252	-3.54937208458	-0.0529757027549
735.303656923	874.178074976	1985.4817319	376.0	-1.36438667174	-0.251957817419	-0.0437578703402	673.611239513	916.942943903	1958.39208378	367.837900363	0.257089500952	0.00383715673063
735.303656923	874.178074976	1985.4817319	376.0	15.2977221977	0.154070438515	0.026757630864	757.327877239	1063.27749922	2289.21521153	468.609835072	6.18253785952	0.0922766844704
735.303656923	874.178074976	1985.4817319	376.0	10.1444060646	0.388537314825	0.0674778247351	867.510998638	1008.99813571	2186.89706112	310.387926775	6.48500746151	0.0967911561419
735.303656923	874.178074976	1985.4817319	376.0	-14.6375155083	-0.442720818548	-0.0768879504252	623.894279621	737.898584546	1694.85653548	333.063671311	-2.19759724152	-0.0327999588287
735.303656923	874.178074976	1985.4817319	376.0	-6.54809113461	-0.312301787342	-0.0542378929042	648.114416085	884.886444759	1855.47057863	322.469717789	-0.529199541364	-0.00789850061737
735.303656923	874.178074976	1985.4817319	376.0	10.3954604521	0.337380145425	0.0585932868053	918.49385144	881.935080427	2191.88170012	391.452768256	4.39038483328	0.06552813184
735.303656923	874.178074976	1985.4817319	376.0	-6.37714062272	-0.120360567451	-0.0209031899011	841.876337106	684.308232126	1858.86476982	332.680200585	-0.670345772076	-0.0100051607772
735.303656923	874.178074976	1985.4817319	376.0	-3.12790450729	-0.350113683478	-0.0608047383602	627.349402123	901.216615146	1923.37775932	394.811742046	-0.155948118709	-0.00232758386133
735.303656923	874.178074976	1985.4817319	376.0	2.18501493312	-0.243177925733	-0.0422330541392	628.52143838	1018.92021875	2028.86480424	381.423147103	1.8591370443	0.027748314094
735.303656923	874.178074976	1985.4817319	376.0	-8.14541818662	-0.364454468981	-0.0632953228519	689.703227232	688.70460763	1823.75594182	445.348106955	-1.56498278771	-0.0233579520554
735.303656923	874.178074976	1985.4817319	376.0	-9.89353660272	-0.217758981136	-0.0378185100965	744.178453217	739.749513851	1789.04737001	305.119402945	-1.15582797318	-0.0172511637787
735.303656923	874.178074976	1985.4817319	376.0	-22.538343927	-0.596453630822	-0.103586945263	592.272655107	662.682745644	1537.98703056	283.031629803	-4.13787843765	-0.0617593796664
735.303656923	874.178074976	1985.4817319	376.0	6.37075558423	-0.132709630202	-0.0230478690868	641.03262289	1086.14728953	2111.97192021	384.792007785	3.9950426002	0.0596275014955
735.303656923	874.178074976	1985.4817319	376.0	2.09043539126	0.107409330142	0.0186539302088	831.862002294	879.785143799	2026.98694471	315.339798616	2.09653369007	0.0312915476129
735.303656923	874.178074976	1985.4817319	376.0	-4.5247754915	-0.385811034006	-0.0670043476911	602.428139944	937.635583873	1895.64314111	355.579417289	-0.239023321568	-0.00356751226221
735.303656923	874.178074976	1985.4817319	376.0	8.76126051918	0.0263970730205	0.00458441698862	714.409556966	1046.98289028	2159.43495899	398.042511748	4.51936939706	0.067453274583
735.303656923	874.178074976	1985.4817319	376.0	6.26070869318	0.02988627624	0.00519039184439	864.39709887	808.647744474	2109.78695929	436.742115946	1.51395544224	0.0225963498842
735.303656923	874.178074976	1985.4817319	376.0	-12.027281224	-0.339912693839	-0.0590331180686	663.873105053	765.905542473	1746.68226035	316.903612827	-1.54195312364	-0.0230142257259
735.303656923	874.178074976	1985.4817319	376.0	4.82367319793	-0.323488786409	-0.056180754847	575.860278993	1086.23616982	2081.25488205	419.15843324	2.75175195116	0.0410709246442
735.303656923	874.178074976	1985.4817319	376.0	15.4215524883	0.417401613843	0.0724907283506	886.3435029	1001.4796704	2291.67383933	403.850666023	7.08803963087	0.105791636282
735.303656923	874.178074976	1985.4817319	376.0	2.14977592402	-0.133726129601	-0.0232244059745	691.965479757	968.445926514	2028.16514015	367.753733876	1.75968651154	0.0262639777842
735.303656923	874.178074976	1985.4817319	376.0	0.678527382746	-0.212167092616	-0.0368473589121	688.034020192	922.586709783	1998.95376913	388.333039155	0.680634519559	0.0101587241725
735.303656923	874.178074976	1985.4817319	376.0	12.6256468033	0.383721762979	0.0666415010385	912.64262644	921.565833118	2236.16164271	401.953183154	5.40133916981	0.0806170025345
735.303656923	874.178074976	1985.4817319	376.0	-10.3849436823	-0.315372054925	-0.0547711106157	682.00942102	756.628297249	1779.29057222	340.652853949	-1.32720911835	-0.0198090913187
735.303656923	874.178074976	1985.4817319	376.0	-3.29505197072	-0.119241123193	-0.0207087744344	728.637609392	905.01975204	1920.05907696	286.401715532	0.487094089561	0.00727006103823
735.303656923	874.178074976	1985.4817319	376.0	2.69107593914	-0.0151448580941	-0.00263022891527	861.010272501	789.185883723	2038.91255306	388.716396838	0.847046069406	0.0126424786478
735.303656923	874.178074976	1985.4817319	376.0	7.80076826779	0.258310135035	0.0448610863208	872.961476559	905.889734641	2140.3645608	361.513349604	3.91169578834	0.0583835192289
735.303656923	874.178074976	1985.4817319	376.0	-5.15765792259	-0.160436523302	-0.0278632378085	791.356449474	731.431399457	1883.07737605	360.289527121	-0.510825123164	-0.00762425556961
735.303656923	874.178074976	1985.4817319	376.0	-1.8668907493	-0.0013891437937	-0.000241254566463	882.148489481	762.647436152	1948.41495712	303.619031484	0.249940876919	0.00373046084953
735.303656923	874.178074976	1985.4817319	376.0	-6.43988404186	-0.253467658085	-0.0440200865031	723.066067483	749.697921956	1857.61901069	384.855021253	-0.793606775001	-0.0118448772388
735.303656923	874.178074976	1985.4817319	376.0	-8.19611143528	-0.191281426844	-0.0332201158117	797.968973429	670.343037289	1822.74943663	354.437425907	-1.06104095845	-0.0158364322157
735.303656923	874.178074976	1985.4817319	376.0	-3.34684015167	-0.204408685687	-0.0354999454128	721.179117478	849.520723038	1919.03083209	348.330991575	-0.133313620605	-0.00198975553142
735.303656923	874.178074976	1985.4817319	376.0	0.140731427282	-0.0281729501712	-0.00489283608392	763.225723591	908.4128213	1988.27592868	316.637383788	1.41753802208	0.0211572839117
735.303656923	874.178074976	1985.4817319	376.0	6.97909304356	0.325330469684	0.056500602585	879.662052944	932.477646209	2124.05034933	311.910650178	4.57916825351	0.0683457948285
735.303656923	874.178074976	1985.4817319	376.0	-5.42548175468	-0.19700321247	-0.0342138264102	748.85603786	773.819859471	1877.75978279	355.083885462	-0.507238468831	-0.00757072341539
735.303656923	874.178074976	1985.4817319	376.0	9.57727407489	0.237227691007	0.0411996684625	774.773890873	1092.22282917	2175.63675907	308.640039026	6.79816635885	0.101465169535
735.303656923	874.178074976	1985.4817319	376.0	4.12775806368	-0.112398036847	-0.0195203259547	729.285194065	920.074335239	2067.43761419	418.078084886	1.48603720623	0.0221796597945
735.303656923	874.178074976	1985.4817319	376.0	-8.88747652955	-0.460305335721	-0.0799418783816	567.351905572	927.009101467	1809.02250898	314.661501939	-0.826732483485	-0.0123392907983
735.303656923	874.178074976	1985.4817319	376.0	-9.99603759383	-0.415181117002	-0.0721050915252	596.97216483	874.537263805	1787.01223156	315.502802925	-1.05584064334	-0.0157588155722
735.303656923	874.178074976	1985.4817319	376.0	-6.3404544265	-0.126807472607	-0.0220228330335	821.180207441	714.513570468	1859.59316754	323.899389632	-0.628216861049	-0.00937637106043
735.303656923	874.178074976	1985.4817319	376.0	-3.24934598835	-0.415177425441	-0.0721044504065	597.163425283	891.150354044	1920.96656089	432.652781568	-0.307398690324	-0.00458804015408
735.303656923	874.178074976	1985.4817319	376.0	-3.50347699163	-0.253246427112	-0.0439816650073	728.312959916	742.377507476	1915.92083625	445.230368857	-0.562496845432	-0.00839547530496
735.303656923	874.178074976	1985.4817319	376.0	10.7009214461	0.394612756196	0.0685329552267	870.48071309	1008.87743755	2197.94657236	318.588421721	6.58892294278	0.0983421334743
735.303656923	874.178074976	1985.4817319	376.0	11.9757494952	0.155519517524	0.0270092944641	796.73247639	977.50102474	2223.25805038	449.024549255	4.54018703653	0.0677639856198
735.303656923	874.178074976	1985.4817319	376.0	2.80332246082	0.125984681301	0.0218799377042	805.079614879	931.422626413	2041.14118724	304.638945953	2.85028102905	0.0425415078963
735.303656923	874.178074976	1985.4817319	376.0	11.7484333127	0.208579140941	0.0362242342724	783.247504861	1047.21164509	2218.74472911	388.285579161	6.01728951719	0.0898102913013
735.303656923	874.178074976	1985.4817319	376.0	0.353932060542	-0.138517625964	-0.0240565519215	674.228039012	995.974422877	1992.5089883	322.306526416	1.9107577338	0.0285187721463
735.303656923	874.178074976	1985.4817319	376.0	-10.7090836308	-0.313974252279	-0.054528352254	661.795238601	814.278953942	1772.85483276	296.780640213	-1.20869083543	-0.0180401617229
735.303656923	874.178074976	1985.4817319	376.0	13.9117673689	0.359990446883	0.0625200498234	825.865695866	1092.31369755	2261.69733159	343.517938177	8.11988433545	0.121192303514
735.303656923	874.178074976	1985.4817319	376.0	-16.1279064728	-0.462686179243	-0.0803553628419	649.302866169	668.098943086	1665.26509514	347.863285889	-2.80514710775	-0.0418678672799
735.303656923	874.178074976	1985.4817319	376.0	4.37312244763	0.234527924143	0.0407307961345	859.087881972	908.207362367	2072.30927921	305.014034872	3.40417266518	0.0508085472414
735.303656923	874.178074976	1985.4817319	376.0	5.24363871303	0.139402759946	0.0242102743915	820.493314791	918.936431637	2089.59322063	350.163474205	3.06435932614	0.0457367063602
735.303656923	874.178074976	1985.4817319	376.0	-13.0772045799	-0.480997513172	-0.0835355180917	595.544357612	769.646489507	1725.83622392	360.645376802	-1.95340647052	-0.0291553204556
735.303656923	874.178074976	1985.4817319	376.0	-11.9903688253	-0.478064001283	-0.0830260509349	652.998453811	656.269470784	1747.41514929	438.147224691	-2.53824772823	-0.0378842944512
735.303656923	874.178074976	1985.4817319	376.0	-2.19874233196	-0.196325101869	-0.0340960579835	752.798499092	772.368837474	1941.82610457	416.658768	-0.19423441407	-0.00289902110552
735.303656923	874.178074976	1985.4817319	376.0	-3.60266025085	-0.268603075667	-0.0466486758713	687.695530463	831.963604233	1913.95157076	394.29243606	-0.286230697531	-0.00427209996314
735.303656923	874.178074976	1985.4817319	376.0	-19.798245355	-0.480679534154	-0.0834802942262	641.16421691	660.687533783	1592.39118714	290.539436446	-3.37888299768	-0.0504310895176
735.303656923	874.178074976	1985.4817319	376.0	14.0793942578	0.35511268872	0.0616729226676	882.275895817	958.823153697	2265.02553285	423.926483336	5.84326763633	0.087212949796
735.303656923	874.178074976	1985.4817319	376.0	0.858613998712	0.0580989220408	0.0100901219244	795.559217492	905.753989827	2002.52935599	301.216148672	1.93600847188	0.0288956488341
735.303656923	874.178074976	1985.4817319	376.0	3.28298138791	-0.141016667203	-0.0244905639464	697.758788128	954.772001529	2050.66472762	398.133937961	1.65204375152	0.0246573694257
735.303656923	874.178074976	1985.4817319	376.0	13.8259763973	0.254481924327	0.0441962355552	843.463477056	960.308619396	2259.99396752	456.221871072	5.11880590187	0.0764000880876
735.303656923	874.178074976	1985.4817319	376.0	-7.84368408459	-0.172745701472	-0.0300009901827	763.420370163	767.339703295	1829.74681729	298.986743833	-0.794797180452	-0.0118626444844
735.303656923	874.178074976	1985.4817319	376.0	-8.2859054805	-0.53470075074	-0.0928622352796	567.315965918	791.06756795	1820.96659226	462.583058393	-1.55136073403	-0.0231546378214
735.303656923	874.178074976	1985.4817319	376.0	-2.98706919941	-0.379782050514	-0.0659572856051	627.491872346	834.429301774	1926.17401863	464.252844506	-0.46765907042	-0.00697998612567
735.303656923	874.178074976	1985.4817319	376.0	7.23483703237	-0.260972653166	-0.0453234896086	597.403620326	1086.38972925	2129.12809951	445.334749932	3.29723490989	0.0492124613417
735.303656923	874.178074976	1985.4817319	376.0	14.3623222033	0.342018227553	0.0593987890853	821.803368973	1084.47937113	2270.64301552	364.360275416	7.88401015777	0.1176717934
735.303656923	874.178074976	1985.4817319	376.0	0.760867038705	-0.0777648807236	-0.0135055367703	731.738186508	931.806663184	2000.58860796	337.043758264	1.4794433969	0.0220812447298
735.303656923	874.178074976	1985.4817319	376.0	2.5733665218	0.0357474777753	0.00620831500092	775.379785962	928.621741967	2036.57545408	332.573926155	2.2758375197	0.0339677241746
735.303656923	874.178074976	1985.4817319	376.0	-3.7907850151	-0.126785219739	-0.0220189683464	796.481527733	777.891295544	1910.21638793	335.843564652	-0.226594699651	-0.00338201044255
735.303656923	874.178074976	1985.4817319	376.0	-6.21846097134	-0.460994411377	-0.0800615511249	595.365988253	806.6464516	1862.01532531	460.002885454	-1.07414555341	-0.0160320231852
735.303656923	874.178074976	1985.4817319	376.0	-7.88619727524	-0.369842179885	-0.0642310142211	615.626774257	895.738868141	1828.90272566	317.53708326	-0.710549151056	-0.0106052112098
735.303656923	874.178074976	1985.4817319	376.0	-1.28669522012	-0.0739037074562	-0.0128349613505	832.481146758	786.973004538	1959.93463336	340.480482063	0.155524904548	0.00232126723205
735.303656923	874.178074976	1985.4817319	376.0	-12.0034191517	-0.29568866048	-0.0513526676762	728.356110153	676.92418396	1747.15603744	341.875743325	-1.7539710825	-0.0261786728731
735.303656923	874.178074976	1985.4817319	376.0	2.25086996468	0.00152730558819	0.00026524932063	916.292160728	734.048853017	2030.17234386	379.831330111	0.65577196464	0.00978764126328
735.303656923	874.178074976	1985.4817319	376.0	0.577483842044	-0.224962366275	-0.039069532177	695.738975356	898.319445236	1996.94756809	402.889147496	0.404966060551	0.00604426956046
735.303656923	874.178074976	1985.4817319	376.0	6.6713700848	0.0784616542856	0.0136265464199	732.794480507	1044.88510179	2117.9405662	340.260983908	4.62636455413	0.0690502172259
735.303656923	874.178074976	1985.4817319	376.0	14.4702409711	0.178416641902	0.0309858704241	785.724846568	1018.49146111	2272.78572294	468.569415266	5.52327172174	0.0824368913692
735.303656923	874.178074976	1985.4817319	376.0	1.74391452008	0.0874503029957	0.0151876177485	835.045367116	865.344100159	2020.10683612	319.71736884	1.81105883525	0.0270307288843
735.303656923	874.178074976	1985.4817319	376.0	-5.12981572624	-0.245711918638	-0.0426731362691	766.12361782	672.058457395	1883.63017777	445.44810256	-0.942418266725	-0.0140659442795
735.303656923	874.178074976	1985.4817319	376.0	-1.06477984208	-0.226205499898	-0.0392854289507	641.943301084	997.559384006	1964.34072265	324.83803756	1.31115781012	0.019569519554
735.303656923	874.178074976	1985.4817319	376.0	-1.52963718614	-0.193746626886	-0.033648250588	763.420969096	751.294016656	1955.111065	440.396079252	-0.198284614382	-0.00295947185644
735.303656923	874.178074976	1985.4817319	376.0	-7.16522128831	-0.324857120418	-0.0564183953488	697.815277024	714.960945777	1843.21757217	430.441349369	-1.20960867333	-0.0180538607959
735.303656923	874.178074976	1985.4817319	376.0	-10.097321683	-0.54566375417	-0.0947661955835	574.351691722	757.29868968	1785.00125447	453.350873069	-1.96668704302	-0.0293535379555
735.303656923	874.178074976	1985.4817319	376.0	-11.3748136858	-0.532295701688	-0.0924445470107	562.835192679	804.735382251	1759.63688413	392.066309198	-1.71159623781	-0.0255462125047
735.303656923	874.178074976	1985.4817319	376.0	-9.55723002554	-0.229030696029	-0.0397760847567	772.236794008	671.228150087	1795.72467567	352.259731571	-1.30989108261	-0.0195506131733
735.303656923	874.178074976	1985.4817319	376.0	10.9981984844	0.0115276202	0.00200201809656	693.083203551	1088.92440285	2203.84895365	421.841347248	5.34796595004	0.079820387314
735.303656923	874.178074976	1985.4817319	376.0	-4.82715643502	-0.304508367861	-0.0528843987254	692.1018349	756.648069439	1889.63942271	440.889518373	-0.763709875404	-0.0113986548568
735.303656923	874.178074976	1985.4817319	376.0	-3.3062168784	-0.369903229748	-0.0642416168371	631.50625048	837.791961832	1919.83739976	450.539187449	-0.451552503417	-0.00673958960324
735.303656923	874.178074976	1985.4817319	376.0	21.399302536	0.441677114391	0.0767066888487	867.468044269	1078.96638443	2410.36097451	463.926545806	9.11282841911	0.136012364464
735.303656923	874.178074976	1985.4817319	376.0	3.09314766861	-0.0384490292276	-0.00667749726079	833.746349165	811.692857602	2046.8956138	401.456407033	0.893935240607	0.013342317024
735.303656923	874.178074976	1985.4817319	376.0	-7.95120887958	-0.448549046063	-0.077900146937	619.359153803	752.749800578	1827.61193213	455.502977749	-1.49390912803	-0.0222971511646
735.303656923	874.178074976	1985.4817319	376.0	-0.255021168635	0.0107729100696	0.00187094652128	918.140372827	731.695785823	1980.41833318	330.582174533	0.400966258492	0.00598457102227
735.303656923	874.178074976	1985.4817319	376.0	8.79307081737	0.0874482649115	0.0151872637915	821.43822707	893.86232926	2160.06654665	444.765990321	2.78069749343	0.0415029476631
735.303656923	874.178074976	1985.4817319	376.0	4.88184755869	-0.0502623182878	-0.00872912787215	764.636686381	901.317502502	2082.40992336	416.455734474	1.7084722879	0.0254995863865
735.303656923	874.178074976	1985.4817319	376.0	7.52603597536	-0.10979634085	-0.0190684857329	657.560668773	1065.39979093	2134.90980133	411.949341627	3.86273623955	0.0576527796947
735.303656923	874.178074976	1985.4817319	376.0	4.64486328526	0.10531521033	0.0182902414607	819.960974539	900.660303357	2077.7046439	357.083366004	2.59141448608	0.0386778281505
735.303656923	874.178074976	1985.4817319	376.0	-6.59287133748	-0.374600230844	-0.0650573516574	593.779193298	978.514231381	1854.58147589	282.288051206	-0.259964452272	-0.00388006645183
735.303656923	874.178074976	1985.4817319	376.0	-3.0486046277	-0.110279759597	-0.0191524417502	836.105350817	720.261974572	1924.95224394	368.584918549	-0.213650727376	-0.0031888168265
735.303656923	874.178074976	1985.4817319	376.0	-11.3610620506	-0.443686726825	-0.0770557010811	583.075661297	873.896655095	1759.90992034	302.937603943	-1.26005013665	-0.0188067184575
735.303656923	874.178074976	1985.4817319	376.0	-13.7120961812	-0.315904752932	-0.0548636250316	686.960479338	734.040115329	1713.23056716	292.229972493	-1.83116570056	-0.0273308313516
735.303656923	874.178074976	1985.4817319	376.0	1.56660561676	-0.319362703309	-0.055464172162	621.328454023	975.256821313	2016.58640023	420.001124895	0.813713743639	0.0121449812484
735.303656923	874.178074976	1985.4817319	376.0	-0.108991978372	-0.0789806666336	-0.0137166840281	830.41832551	788.490260762	1983.31771608	364.409129807	0.276989002603	0.00413416421796
735.303656923	874.178074976	1985.4817319	376.0	3.341003343	-0.0944043417137	-0.0163953354834	831.800127713	771.057664501	2051.81674294	448.958950722	0.505713790699	0.00754796702536
735.303656923	874.178074976	1985.4817319	376.0	-11.9247679971	-0.322333466662	-0.0559801088332	714.207078318	677.551723501	1748.71764174	356.958839926	-1.82063418048	-0.0271736444848
735.303656923	874.178074976	1985.4817319	376.0	-3.54969253949	-0.226765943916	-0.0393827620555	770.124056639	688.473032686	1915.00323499	456.406145664	-0.685658911421	-0.0102337150958
735.303656923	874.178074976	1985.4817319	376.0	-5.71539704192	-0.236012269229	-0.040988584444	731.622559459	755.720997278	1872.00356773	384.66001099	-0.662044799222	-0.00988126566003
735.303656923	874.178074976	1985.4817319	376.0	-6.28389950668	-0.302103129246	-0.052466677535	720.62553	694.82806922	1860.71605514	445.262455923	-1.14980707886	-0.0171612996845
735.303656923	874.178074976	1985.4817319	376.0	9.37381500272	0.276108616428	0.0479521737458	818.250480018	1021.67913092	2171.59711636	331.667505418	5.83106236851	0.0870307816195
735.303656923	874.178074976	1985.4817319	376.0	-3.39443373244	-0.124316060486	-0.0215901459684	777.674870353	827.321222981	1918.08587024	313.089776905	-0.093943844473	-0.00140214693243
735.303656923	874.178074976	1985.4817319	376.0	4.7267654176	-0.0448058779001	-0.00778150015632	678.932772759	1064.98329095	2079.33079578	335.414732065	3.9987924737	0.0596834697567
735.303656923	874.178074976	1985.4817319	376.0	-20.2678386548	-0.534718477311	-0.0928653138783	613.524511938	670.633850542	1583.06749796	298.909135477	-3.55925497258	-0.053123208546
735.303656923	874.178074976	1985.4817319	376.0	7.20238647882	-0.0609595592208	-0.0105869328275	749.096152113	921.032245038	2128.4837997	458.355402546	2.0401750987	0.0304503746075
735.303656923	874.178074976	1985.4817319	376.0	0.984703388719	-0.339164382334	-0.0589031577516	614.234212597	974.07586345	2005.0328378	416.722761748	0.659316141789	0.00984053942969
735.303656923	874.178074976	1985.4817319	376.0	-5.05815646288	-0.225225012621	-0.0391151463392	708.787049876	842.779768732	1885.05295936	333.486140749	-0.360301617439	-0.00537763608118
735.303656923	874.178074976	1985.4817319	376.0	7.83439096449	0.0536193320498	0.00931214519796	734.750948904	1022.61088548	2141.0321333	383.670298915	4.2149078717	0.0629090727119
735.303656923	874.178074976	1985.4817319	376.0	-1.27688583359	-0.330706122867	-0.0574341998727	639.859065589	893.080294799	1960.12939694	427.190036548	0.0099707997865	0.000148817907261
735.303656923	874.178074976	1985.4817319	376.0	-2.77717725476	-0.195570775694	-0.0339650530904	761.793911658	750.26143604	1930.34138484	418.286037146	-0.310178456703	-0.00462952920452
735.303656923	874.178074976	1985.4817319	376.0	11.209053891	0.250618501415	0.0435252694365	802.144061752	1039.52005219	2208.03544922	366.371335282	6.13319714369	0.091540255876
735.303656923	874.178074976	1985.4817319	376.0	11.3761907312	0.102991756138	0.0178867238863	794.114354852	947.352391892	2211.35392065	469.887173908	3.71453327572	0.05544079516
735.303656923	874.178074976	1985.4817319	376.0	3.69316403789	0.0810272977933	0.0140721253549	856.567198147	837.499733527	2058.8088292	364.741897526	1.76376889187	0.0263249088339
735.303656923	874.178074976	1985.4817319	376.0	-3.30466835285	-0.269324941259	-0.0467740432892	672.022060425	893.580337387	1919.86814545	354.265747641	-0.103301780087	-0.00154181761323
735.303656923	874.178074976	1985.4817319	376.0	0.585911245069	-0.0679942521402	-0.0118086578917	869.48549962	733.441985928	1997.11489263	394.187407087	0.255702959791	0.00381646208643
735.303656923	874.178074976	1985.4817319	376.0	12.2863496312	0.300414265581	0.0521733701946	822.553548456	1038.04368863	2229.42495934	368.827722255	6.56172976561	0.0979362651583
735.303656923	874.178074976	1985.4817319	376.0	6.22314967575	-0.188452669393	-0.0327288415063	640.91729503	1038.11741264	2109.04123186	430.006524186	2.81461878959	0.0420092356655
735.303656923	874.178074976	1985.4817319	376.0	-3.61838830148	-0.46449392412	-0.0806693164502	564.341976889	951.70148098	1913.63929318	397.595835315	-0.187256088861	-0.00279486699792
735.303656923	874.178074976	1985.4817319	376.0	7.65337323864	0.223825605735	0.038872109367	814.340741749	986.392540397	2137.43805943	336.70477728	4.75165863178	0.0709202780862
735.303656923	874.178074976	1985.4817319	376.0	10.9526019806	0.176995632133	0.0307390816486	803.03866067	979.685246697	2202.94364339	420.219736024	4.642134833	0.0692855945223
735.303656923	874.178074976	1985.4817319	376.0	-3.88008945853	-0.257745638099	-0.0447630493399	705.635302203	794.203367414	1908.44326452	408.604594902	-0.412898817286	-0.00616266891472
735.303656923	874.178074976	1985.4817319	376.0	9.95974494213	0.0106035154383	0.0018415275162	741.05516935	981.021801279	2183.23064827	461.15367764	3.46748685937	0.0517535352145
735.303656923	874.178074976	1985.4817319	376.0	-5.317230801	-0.301947281495	-0.0524396112357	678.872812162	796.219832884	1879.9090857	404.816440656	-0.63426826599	-0.00946669053717
735.303656923	874.178074976	1985.4817319	376.0	5.63310951754	0.169646604285	0.029462765593	774.677408066	1022.94642683	2097.32609231	299.702257412	4.73043490288	0.0706035060132
735.303656923	874.178074976	1985.4817319	376.0	5.8599510329	0.0967210171837	0.0167976757874	913.708523668	778.260022295	2101.82998916	409.861443192	1.66522587644	0.0248541175588
735.303656923	874.178074976	1985.4817319	376.0	0.53974156966	-0.0419223504611	-0.00728071386959	894.268491961	730.781141347	1996.19820216	371.148568856	0.297218798656	0.00443610147248
735.303656923	874.178074976	1985.4817319	376.0	6.62324652716	0.241081059748	0.0418688884592	917.530803043	831.837228972	2116.98508175	367.61704974	2.92126879468	0.0436010267863
735.303656923	874.178074976	1985.4817319	376.0	9.79580389817	0.128603812068	0.0223348058472	817.782159718	922.6087639	2179.97562879	439.584705171	3.45176988962	0.0515189535765
735.303656923	874.178074976	1985.4817319	376.0	-3.51345880843	-0.448513792031	-0.0778940243193	568.582820517	973.13676308	1915.7226491	374.003065503	-0.0982245655232	-0.00146603829139
735.303656923	874.178074976	1985.4817319	376.0	0.553173976241	-0.233886538976	-0.0406194058659	711.948500129	827.146933827	1996.46490014	457.369466187	0.117204854928	0.00174932619295
735.303656923	874.178074976	1985.4817319	376.0	-3.12589521281	-0.244742976242	-0.0425048586735	712.569021606	797.996687595	1923.41765349	412.85194429	-0.304557271236	-0.00454563091397
735.303656923	874.178074976	1985.4817319	376.0	9.85218337971	-0.0423836494713	-0.00736082832082	674.203909159	1086.36403139	2181.0950331	420.527092545	4.85530310323	0.072467210496
735.303656923	874.178074976	1985.4817319	376.0	15.2692024084	0.334485283317	0.0580905320106	823.764038596	1072.47419695	2288.64895632	392.41072078	7.68495909104	0.114700881956
735.303656923	874.178074976	1985.4817319	376.0	5.88043511666	0.105495782307	0.0183216016512	786.667983945	956.109416559	2102.2366969	359.459296392	3.38715811421	0.0505545987196
735.303656923	874.178074976	1985.4817319	376.0	9.82520911845	0.189407754532	0.0328947124925	785.07220782	1024.13094885	2180.55946407	371.356307402	5.32460441213	0.0794717076438
735.303656923	874.178074976	1985.4817319	376.0	-19.7618746175	-0.609971209858	-0.105934562323	562.795922273	713.224285318	1593.11332149	317.093113896	-3.4589933615	-0.0516267665896
735.303656923	874.178074976	1985.4817319	376.0	6.81585365808	0.124166756757	0.0215642161788	808.726004712	931.520123553	2120.80926115	380.563132888	3.27926405374	0.048944239608
735.303656923	874.178074976	1985.4817319	376.0	-9.56406917057	-0.408251840145	-0.0709016742177	663.507518823	696.272669395	1795.58888569	435.808697473	-1.80897762251	-0.0269996660077
735.303656923	874.178074976	1985.4817319	376.0	-9.33876463306	-0.293282667777	-0.0509348155222	713.058570079	715.428212299	1800.06226612	371.575483747	-1.31071932233	-0.0195629749601
735.303656923	874.178074976	1985.4817319	376.0	-8.3917497336	-0.349102838507	-0.0606291834851	627.371196155	886.445615262	1818.86507395	305.048262535	-0.783878535278	-0.011699679631
735.303656923	874.178074976	1985.4817319	376.0	4.4056135518	-0.0742536648253	-0.0128957389415	846.60134137	774.595790714	2072.95438415	451.757252064	0.656637432208	0.00980055868967
735.303656923	874.178074976	1985.4817319	376.0	0.327094722967	-0.245425935267	-0.0426234691328	620.214982027	1033.19579514	1991.97613787	338.565360704	1.88017106634	0.0280622547214
735.303656923	874.178074976	1985.4817319	376.0	8.39512472467	0.0126098051265	0.00218996268261	783.373671513	910.229250303	2152.16539968	458.562477862	2.45984992794	0.0367141780289
735.303656923	874.178074976	1985.4817319	376.0	2.11075270736	-0.190357014188	-0.0330595717589	662.991079032	985.371833555	2027.39034131	379.027428722	1.66497423551	0.024850361724
735.303656923	874.178074976	1985.4817319	376.0	-11.8224396271	-0.505774636395	-0.0878385961088	574.126795692	803.530211704	1750.74935284	373.092345441	-1.69643611744	-0.0253199420513
735.303656923	874.178074976	1985.4817319	376.0	-5.61924388719	-0.102243495733	-0.017756772444	836.051859862	723.317994672	1873.91267105	314.542816513	-0.501144730505	-0.00747977209709
735.303656923	874.178074976	1985.4817319	376.0	-6.17816077883	-0.097010072511	-0.0168478764347	826.431422962	748.277864714	1862.81547827	288.106190591	-0.559300023786	-0.00834776154905
735.303656923	874.178074976	1985.4817319	376.0	-3.88545120607	-0.0863507466245	-0.0149966562391	828.885561116	771.044210271	1908.336808	308.407036613	-0.225755866528	-0.00336949054519
735.303656923	874.178074976	1985.4817319	376.0	0.162054110779	-0.214608760616	-0.0372714068454	737.491571052	785.22396209	1988.69928666	465.983753522	-0.0110529394198	-0.000164969245072
735.303656923	874.178074976	1985.4817319	376.0	9.81260883873	-0.0486045809102	-0.00844122627825	690.669691806	1040.39974273	2180.30928781	449.239853283	3.9989320912	0.0596855536
735.303656923	874.178074976	1985.4817319	376.0	10.9095423625	0.167382486374	0.0290695530347	763.075313885	1057.21831449	2202.08870254	381.795074168	5.83077560549	0.0870265015745
735.303656923	874.178074976	1985.4817319	376.0	4.57971024329	0.097784198901	0.0169823200592	804.274246434	920.53498533	2076.41104215	351.60181039	2.76311546393	0.0412405293124
735.303656923	874.178074976	1985.4817319	376.0	4.04406645545	0.025496416992	0.0044279987829	798.413122641	890.609789837	2065.7759326	376.75302012	1.96141234516	0.0292748111218
735.303656923	874.178074976	1985.4817319	376.0	7.38566716311	-0.115732941844	-0.02009950362	705.384726674	960.921526889	2132.1228042	465.816550639	2.20495556701	0.0329097845822
735.303656923	874.178074976	1985.4817319	376.0	6.59842844174	0.333715612247	0.0579568621478	912.436459554	882.985759737	2116.4923232	321.070103911	3.98337786298	0.05945340094
735.303656923	874.178074976	1985.4817319	376.0	-8.3939483146	-0.408999714368	-0.0710315585911	594.665312166	905.554107622	1818.82142153	318.60200174	-0.778252756271	-0.0116157127802
735.303656923	874.178074976	1985.4817319	376.0	4.64177504073	0.293929281993	0.0510471139272	912.727475125	858.479663058	2077.64332737	306.436189186	3.24567974672	0.0484429812943
735.303656923	874.178074976	1985.4817319	376.0	-10.6458296306	-0.429456105554	-0.0745842489674	600.890275905	830.140580465	1774.11072937	343.079873005	-1.2915869547	-0.0192774172343
735.303656923	874.178074976	1985.4817319	376.0	-8.92132594589	-0.467182601518	-0.0811362628549	595.068058199	795.447799382	1808.350435	417.834577419	-1.37312111545	-0.0204943450068
735.303656923	874.178074976	1985.4817319	376.0	4.82277330943	0.086144609408	0.0149608560973	839.982035596	863.135062797	2081.23701493	378.119916536	2.12418602404	0.0317042690156
735.303656923	874.178074976	1985.4817319	376.0	16.2379600774	0.545291463143	0.0947015392747	916.488903632	1057.54965158	2307.88346287	333.844907659	9.13304368243	0.136314084812
735.303656923	874.178074976	1985.4817319	376.0	-14.325075441	-0.547500204846	-0.0950851345686	555.913460032	801.312956615	1701.05997594	343.833559289	-2.07299219564	-0.0309401820245
735.303656923	874.178074976	1985.4817319	376.0	1.41015972882	-0.304199883729	-0.0528308238501	581.937680478	1082.56122661	2013.48019571	348.981288614	2.48965049312	0.0371589625839
735.303656923	874.178074976	1985.4817319	376.0	2.56321129697	-0.267107831172	-0.046388994646	600.130083586	1068.26542116	2036.37382395	367.978319208	2.55487201018	0.0381324180623
735.303656923	874.178074976	1985.4817319	376.0	14.2211114061	0.244503149684	0.0424632076561	787.366280887	1074.06576834	2267.83930094	406.407251714	6.9597958976	0.10387755071
735.303656923	874.178074976	1985.4817319	376.0	-11.2478816791	-0.389815319895	-0.0676997776824	641.148886088	763.148097132	1762.15709593	357.860112714	-1.56178245404	-0.0233101858812
735.303656923	874.178074976	1985.4817319	376.0	-2.4341232418	-0.392245271088	-0.0681217907412	611.99094001	874.221276752	1937.1526596	450.94044284	-0.2709867681	-0.00404457862836
735.303656923	874.178074976	1985.4817319	376.0	-6.16559593838	-0.351219957251	-0.0609968664903	642.590839401	827.37647638	1863.06495088	393.097635098	-0.697184822099	-0.0104057436134
735.303656923	874.178074976	1985.4817319	376.0	2.81707287834	0.222685072026	0.0386740312654	870.640695981	880.903063382	2041.41419927	289.870439911	2.83146707675	0.0422607026381
735.303656923	874.178074976	1985.4817319	376.0	-6.04239808471	-0.286079863272	-0.0496838942814	695.92738434	771.643212246	1865.51102176	397.940425173	-0.7563320216	-0.0112885376358
735.303656923	874.178074976	1985.4817319	376.0	8.82928371429	0.0419534854558	0.00728612112814	806.743689191	891.557838995	2160.7855471	462.484018918	2.47412460294	0.0369272328797
735.303656923	874.178074976	1985.4817319	376.0	-1.00379141962	-0.0626280648263	-0.0108767045548	873.515847174	730.036951914	1965.55163664	361.998837548	0.0989145616603	0.0014763367412
735.303656923	874.178074976	1985.4817319	376.0	-8.34948724008	-0.212003011831	-0.0368188627703	778.58606643	681.587979306	1819.70418804	359.530142304	-1.10038230924	-0.0164236165559
735.303656923	874.178074976	1985.4817319	376.0	13.7518964265	0.273071386225	0.0474246936827	844.039281698	972.26487196	2258.52312324	442.218969579	5.42366985358	0.080950296322
735.303656923	874.178074976	1985.4817319	376.0	-12.9377030348	-0.337865852024	-0.058677640157	700.209125086	686.600229537	1728.60600162	341.796646992	-1.94485506987	-0.02902768761
735.303656923	874.178074976	1985.4817319	376.0	13.40877519	0.226819716316	0.0393921007844	778.168846552	1079.28952674	2251.71051377	394.252140473	6.86088457906	0.102401262374
735.303656923	874.178074976	1985.4817319	376.0	5.20556334169	-0.0309363516911	-0.00537275993246	884.504825085	756.586006417	2088.83724109	447.746409589	0.847514617729	0.0126494719064
735.303656923	874.178074976	1985.4817319	376.0	1.09726896906	-0.128944630996	-0.0223939963522	768.285442968	847.128455828	2007.26780683	391.853908034	0.498168025732	0.00743534366764
735.303656923	874.178074976	1985.4817319	376.0	4.76846193	-0.0373195225783	-0.00648133424423	863.477307974	777.583701142	2080.15867241	439.097663295	0.86709854466	0.0129417693233
735.303656923	874.178074976	1985.4817319	376.0	-2.26638772028	-0.127735754679	-0.0221840490932	834.799584961	698.797014258	1940.48301774	406.88641852	-0.223150984317	-0.00333061170622
735.303656923	874.178074976	1985.4817319	376.0	11.1371777503	0.0435131751843	0.00755699464819	707.492049032	1081.79422538	2206.60836158	417.322087173	5.44218454567	0.08122663501
735.303656923	874.178074976	1985.4817319	376.0	-0.430420290059	-0.148345140655	-0.0257633102908	666.37908543	1003.32904217	1976.93581567	307.227688066	1.86760287474	0.0278746697722
735.303656923	874.178074976	1985.4817319	376.0	3.90392823844	-0.051252584871	-0.00890110886957	695.068238688	1021.73453892	2062.9935139	346.190736294	3.17102533507	0.0473287363444
735.303656923	874.178074976	1985.4817319	376.0	-0.000862088336544	-0.444810445239	-0.0772508588466	568.774708072	986.733211823	1985.46461529	429.956695397	0.298601823089	0.00445674362819
735.303656923	874.178074976	1985.4817319	376.0	-19.243317944	-0.567505775371	-0.0985595302832	561.818197613	751.020270723	1603.40916951	290.570701173	-3.03149697751	-0.0452462235449
735.303656923	874.178074976	1985.4817319	376.0	-15.0044968268	-0.547702032149	-0.0951201862016	599.160885714	696.996494126	1687.57018844	391.412808598	-2.8265248969	-0.0421869387596
735.303656923	874.178074976	1985.4817319	376.0	14.8280823272	0.457159228472	0.079395489488	867.073156229	1089.37572616	2279.8905977	323.441715304	8.88440993587	0.132603133371
735.303656923	874.178074976	1985.4817319	376.0	-0.597004888464	-0.0693283611585	-0.0120403544909	876.616837956	714.719861687	1973.6283089	382.291609257	0.107984295128	0.00161170589743
735.303656923	874.178074976	1985.4817319	376.0	-8.67268837128	-0.217197488618	-0.0377209948971	729.565450256	780.788113851	1813.28708862	302.933524515	-0.916906969084	-0.013685178643
735.303656923	874.178074976	1985.4817319	376.0	-11.5197367801	-0.294350540123	-0.0511202744223	679.536369019	788.640595186	1756.75946257	288.582498363	-1.36069372371	-0.0203088615478
735.303656923	874.178074976	1985.4817319	376.0	8.7936686681	0.320438494548	0.0556510063473	844.359973816	1000.15968451	2160.07841687	315.558758537	5.72622201591	0.0854660002375
735.303656923	874.178074976	1985.4817319	376.0	-2.4051668282	-0.0597766909065	-0.0103815024152	862.306377083	751.062600759	1937.7275839	324.358606061	-0.039736110577	-0.000593076277269
735.303656923	874.178074976	1985.4817319	376.0	6.8293263505	0.109079478442	0.0189439872251	739.41848249	1055.54155312	2121.076759	326.116723386	5.01625716792	0.074869509969
735.303656923	874.178074976	1985.4817319	376.0	4.15834269573	-0.170936962045	-0.0296868638495	723.048167034	893.836498842	2068.04486647	451.160200596	0.911732713653	0.01360795095
735.303656923	874.178074976	1985.4817319	376.0	9.20335671158	0.113190495064	0.0196579532935	775.464454615	985.864032598	2168.21269813	406.884210917	4.15900212697	0.0620746586115
735.303656923	874.178074976	1985.4817319	376.0	-7.99888254543	-0.185447172546	-0.0322068726201	758.920632768	758.278279465	1826.6653802	309.46646797	-0.83617481429	-0.0124802211088
735.303656923	874.178074976	1985.4817319	376.0	-14.7178800761	-0.542021806136	-0.09413369332	561.552631187	789.920349077	1693.26091167	341.787931402	-2.17027917848	-0.0323922265444
735.303656923	874.178074976	1985.4817319	376.0	1.24596700364	-0.0774853477006	-0.0134569898751	907.063643032	656.731861522	2010.22017914	446.424674589	0.146792890481	0.00219093866389
735.303656923	874.178074976	1985.4817319	376.0	10.9601550371	0.145411276813	0.0252537820099	803.460733922	957.704903339	2203.09360795	441.927970688	4.11127710823	0.061362344899
735.303656923	874.178074976	1985.4817319	376.0	0.0155703100696	-0.140077164048	-0.0243273991053	705.084398775	938.120747389	1985.79087756	342.585731397	1.13899644579	0.0169999469521
735.303656923	874.178074976	1985.4817319	376.0	8.00262100116	0.0251812078459	0.00437325596491	831.878489134	848.273959706	2144.37230995	464.21986111	1.90941324023	0.0284987050781
735.303656923	874.178074976	1985.4817319	376.0	-8.24500633961	-0.476959612721	-0.0828342502121	565.504738604	898.240269394	1821.77863723	358.033629235	-0.842028966167	-0.01256759651
735.303656923	874.178074976	1985.4817319	376.0	7.87977136703	0.310777638759	0.053973191865	909.075681769	878.50649615	2141.93315291	354.350974987	3.93510641441	0.0587329315583
735.303656923	874.178074976	1985.4817319	376.0	10.1042131372	0.157220860304	0.0273047690699	839.93453538	904.314813104	2186.09903789	441.849689406	3.44468735991	0.0514132441778
735.303656923	874.178074976	1985.4817319	376.0	-7.7559590132	-0.498680745156	-0.0866065899888	562.240661986	868.58647569	1831.48858256	400.661444881	-0.951865889921	-0.0142069535809
735.303656923	874.178074976	1985.4817319	376.0	9.73059436863	0.0155795113419	0.00270571575928	716.85718903	1033.60216696	2178.68090549	428.221549499	4.30156592404	0.0642024764782
735.303656923	874.178074976	1985.4817319	376.0	-4.08602203518	-0.352396440854	-0.0612011880608	618.509633183	940.411415652	1904.35451083	345.433461994	-0.160049810528	-0.00238880314221
735.303656923	874.178074976	1985.4817319	376.0	12.4979855595	0.418772968854	0.0727288935141	896.056635552	977.768016253	2233.62695204	359.802300235	6.4585189476	0.096395805188
735.303656923	874.178074976	1985.4817319	376.0	-4.52420468858	-0.344786198224	-0.0598795064648	646.26539225	829.206841764	1895.65447429	420.182240279	-0.52970384117	-0.00790602748014
735.303656923	874.178074976	1985.4817319	376.0	7.82891827425	0.391735088551	0.0680331866188	906.454779411	929.274663372	2140.92347404	305.194031257	5.06530808862	0.075601613263
735.303656923	874.178074976	1985.4817319	376.0	-5.9363281687	-0.174602624806	-0.0303234846832	777.931579354	737.683346352	1867.61702056	352.002094858	-0.608514103822	-0.00908230005705
735.303656923	874.178074976	1985.4817319	376.0	20.9141479072	0.488406700201	0.0848222820773	905.486615009	1029.7321785	2400.72831798	465.509524464	8.55130123056	0.12763136165
735.303656923	874.178074976	1985.4817319	376.0	-2.6896424228	-0.229234043342	-0.0398114003719	754.130074218	718.669219094	1932.07937294	459.280079629	-0.5144996647	-0.00767909947313
735.303656923	874.178074976	1985.4817319	376.0	16.760318143	0.471990543838	0.0819712649944	907.395534902	1005.030656	2318.25478684	405.828595928	7.68033880304	0.114631922433
735.303656923	874.178074976	1985.4817319	376.0	1.14290304138	-0.0207006736634	-0.00359511525936	886.890696841	754.426361563	2008.173863	366.856804594	0.510215451341	0.00761515599016
735.303656923	874.178074976	1985.4817319	376.0	-16.9165397734	-0.520505936912	-0.0903970018951	565.595495754	797.991330046	1649.60692503	286.020099229	-2.37398977547	-0.0354326832159
735.303656923	874.178074976	1985.4817319	376.0	-5.18009082494	-0.260495736288	-0.0452406627802	732.894615365	720.11349698	1882.63197487	429.623862529	-0.808995009437	-0.0120745523796
735.303656923	874.178074976	1985.4817319	376.0	-19.3159813299	-0.628697471901	-0.109186778725	559.527498824	707.310879516	1601.96645126	335.128072917	-3.50911422114	-0.0523748391215
735.303656923	874.178074976	1985.4817319	376.0	13.4340657956	0.198163858707	0.034415397483	772.059016898	1066.82089968	2252.21265412	413.332737543	6.42895977782	0.0959546235496
735.303656923	874.178074976	1985.4817319	376.0	2.47854667691	-0.0517005730516	-0.00897891161021	750.968614972	918.59531457	2034.69282339	365.128893844	1.65967037041	0.0247711995583
735.303656923	874.178074976	1985.4817319	376.0	1.45721399491	-0.211235956248	-0.0366856471428	631.322287542	1036.23737948	2014.41444956	346.854782543	2.22935513912	0.0332739573003
735.303656923	874.178074976	1985.4817319	376.0	0.398831578887	-0.282169084865	-0.0490047038668	675.979941004	853.926479532	1993.40046004	463.494039503	0.0932956268705	0.00139247204284
735.303656923	874.178074976	1985.4817319	376.0	1.61556137399	-0.153670639036	-0.0266881971232	702.8957034	935.902824299	2017.55840785	378.759880149	1.20722854389	0.0180183364759
735.303656923	874.178074976	1985.4817319	376.0	3.22123963399	0.120457300029	0.0209199895848	870.177171687	836.270157434	2049.43885637	342.991527252	1.91589660095	0.0285954716559
735.303656923	874.178074976	1985.4817319	376.0	-7.29828252106	-0.332764774779	-0.0577917288605	698.679833465	704.271681363	1840.5756657	437.624150873	-1.29930800836	-0.0193926568412
735.303656923	874.178074976	1985.4817319	376.0	3.2588878022	-0.23000816139	-0.0399458425477	677.385139258	931.96033421	2050.18635387	440.840880407	0.907524705894	0.0135451448641
735.303656923	874.178074976	1985.4817319	376.0	-19.0605171275	-0.586675174969	-0.101888707011	602.681758387	659.170671201	1607.03864633	345.186216738	-3.66666569656	-0.05472635368
735.303656923	874.178074976	1985.4817319	376.0	-3.54537613456	-0.33466874654	-0.0581223943278	599.804395585	1003.65880079	1915.08893642	311.625740049	0.584353448826	0.00872169326605
735.303656923	874.178074976	1985.4817319	376.0	9.37954044393	0.0986669308771	0.0171356253694	808.235853221	920.38170371	2171.71079395	443.093237018	3.19805206313	0.0477321203453
735.303656923	874.178074976	1985.4817319	376.0	2.06706030379	0.194809328412	0.0338328114643	907.685569005	816.840209165	2026.52283662	301.997058447	2.00724152459	0.0299588287252
735.303656923	874.178074976	1985.4817319	376.0	12.0484929671	0.385674802725	0.0669806882121	845.287415557	1063.6590632	2224.70235873	315.755879969	7.59566291265	0.113368103174
735.303656923	874.178074976	1985.4817319	376.0	6.06727119571	-0.286058035035	-0.0496801033405	603.413752019	1047.05152338	2105.94629311	455.481017714	2.37695473048	0.0354769362758
735.303656923	874.178074976	1985.4817319	376.0	10.8062447986	0.284630668578	0.0494322105902	877.132511367	918.299103821	2200.03774828	404.606133092	4.51758728793	0.0674266759393
735.303656923	874.178074976	1985.4817319	376.0	-12.5322493809	-0.320854755257	-0.0557232989332	680.740047293	746.535168022	1736.65620985	309.38099453	-1.63813468958	-0.0244497714863
735.303656923	874.178074976	1985.4817319	376.0	-12.2607044743	-0.474366460178	-0.0823838937441	564.97341985	892.764383248	1742.04768436	284.309881261	-1.36558164041	-0.0203818155285
735.303656923	874.178074976	1985.4817319	376.0	5.01078521189	0.13883285423	0.02411129806	916.894705075	789.478662234	2084.96995691	378.596589597	1.87360288297	0.027964222134
735.303656923	874.178074976	1985.4817319	376.0	3.43433061285	-0.122550536661	-0.0212835249499	714.988038438	936.754215773	2053.66973883	401.927484619	1.55497655885	0.023208605356
735.303656923	874.178074976	1985.4817319	376.0	-7.45659142283	-0.383805141216	-0.0666559814547	679.771739496	689.646688525	1837.43247138	468.014043355	-1.58519144527	-0.0236595738101
735.303656923	874.178074976	1985.4817319	376.0	7.08943530072	-0.00278648946581	-0.000483933564747	768.032391272	924.443584938	2126.24117469	433.76519848	2.42650847745	0.0362165444396
735.303656923	874.178074976	1985.4817319	376.0	-2.67114634069	-0.0906253307432	-0.0157390293059	730.300228469	919.608978372	1932.44660927	282.537402431	0.847858441252	0.0126546036008
735.303656923	874.178074976	1985.4817319	376.0	7.49676280603	0.00661055339077	0.00114806415262	721.329605463	1014.81964659	2134.3285879	398.179335844	3.75861858645	0.0560987848723
735.303656923	874.178074976	1985.4817319	376.0	-4.72418190454	-0.266325441392	-0.0462531159069	729.337855467	720.937242439	1891.6839632	441.408865296	-0.787493515899	-0.0117536345657
735.303656923	874.178074976	1985.4817319	376.0	-5.61256689893	-0.231262033173	-0.0401636042329	742.644255128	736.792693988	1874.04524143	394.608292315	-0.701863918588	-0.0104755808745
735.303656923	874.178074976	1985.4817319	376.0	1.60016447999	-0.386736354921	-0.0671650494826	582.079630108	1010.64327675	2017.25270533	424.529798473	0.944283518906	0.0140937838643
735.303656923	874.178074976	1985.4817319	376.0	9.41676524489	0.212179786332	0.0368495634476	809.801548625	989.835498073	2172.44988557	372.812838874	4.90182695404	0.073161596329
735.303656923	874.178074976	1985.4817319	376.0	3.55641407081	-0.212713857523	-0.0369423163464	694.144825941	914.001957996	2056.09368359	447.946899649	0.839676726109	0.0125324884494
735.303656923	874.178074976	1985.4817319	376.0	-2.82877418383	-0.190261839148	-0.0330430425752	767.215044971	745.701586106	1929.31693724	416.400306165	-0.314814802178	-0.00469872839071
735.303656923	874.178074976	1985.4817319	376.0	-2.33571740354	-0.0848961852427	-0.0147440405076	825.851074848	785.398634109	1939.10648954	327.856780586	-0.00697105387972	-0.000104045580294
735.303656923	874.178074976	1985.4817319	376.0	0.944517538749	-0.113124387195	-0.0196464722465	797.57522131	812.42867339	2004.23495509	394.231060385	0.363410327092	0.00542403473271
735.303656923	874.178074976	1985.4817319	376.0	1.7988667022	-0.242092616572	-0.0420445669629	686.069812759	903.70948354	2021.19790165	431.418605353	0.482715354734	0.00720470678707
735.303656923	874.178074976	1985.4817319	376.0	16.9674645194	0.362728234409	0.0629955252534	876.940741276	977.361500261	2322.3676403	468.065398762	6.39646758226	0.0954696654069
735.303656923	874.178074976	1985.4817319	376.0	2.07687559793	-0.0663693935695	-0.0115264664067	901.001766829	683.782758646	2026.71771749	441.933192015	0.303117386709	0.00452414010014
735.303656923	874.178074976	1985.4817319	376.0	-15.8346524469	-0.363980803966	-0.0632130607791	669.345808475	714.098499041	1671.08760026	287.643292741	-2.28221154195	-0.0340628588351
735.303656923	874.178074976	1985.4817319	376.0	9.97651487967	0.147450220066	0.0256078881671	743.763375262	1085.73462643	2183.56361231	354.065610623	6.11800072288	0.091313443625
735.303656923	874.178074976	1985.4817319	376.0	7.45772261254	-0.0202831352422	-0.00352260077148	806.974485654	858.799728089	2133.55345199	467.779238244	1.68888047936	0.0252071713337
735.303656923	874.178074976	1985.4817319	376.0	8.47211640066	0.323269460139	0.0561426641435	880.742106905	932.359403698	2153.69405534	340.592544737	4.73467258965	0.0706667550694
735.303656923	874.178074976	1985.4817319	376.0	8.54678462353	0.00845718998173	0.00146877213993	745.589844818	970.269028417	2155.17657926	439.31770603	3.19652291377	0.0477092972204
735.303656923	874.178074976	1985.4817319	376.0	-11.2605145377	-0.306341071765	-0.0532026870033	667.498764093	806.615022114	1761.90627284	287.792486629	-1.29770293089	-0.0193687004611
735.303656923	874.178074976	1985.4817319	376.0	-1.7025665029	-0.168350233071	-0.0292376229717	767.505894369	783.888031871	1951.67758501	400.28365877	-0.0567226175069	-0.000846606231446
735.303656923	874.178074976	1985.4817319	376.0	20.6786573267	0.523504161539	0.0909177078046	909.045903561	1059.25270373	2396.05269552	427.754088228	9.36989466538	0.13984917411
735.303656923	874.178074976	1985.4817319	376.0	5.05372916112	-0.0867614784371	-0.0150679886136	759.257297534	889.356037694	2085.82260117	437.209265945	1.39616252215	0.0208382465993
735.303656923	874.178074976	1985.4817319	376.0	3.33366147608	-0.111349002725	-0.0193381387158	816.687007281	774.548502346	2051.67097151	460.435461883	0.469041507778	0.00700061951907
735.303656923	874.178074976	1985.4817319	376.0	6.86910528692	0.119445463679	0.0207442625353	789.009963623	962.196530602	2121.86656252	370.66006829	3.65395678663	0.0545366684571
735.303656923	874.178074976	1985.4817319	376.0	-9.23833629621	-0.343797449866	-0.0597077891397	673.172782804	744.68170492	1802.05625241	384.201764682	-1.31927316833	-0.0196906443034
735.303656923	874.178074976	1985.4817319	376.0	-1.17477435166	-0.158673675709	-0.027557081575	816.36026642	691.564994998	1962.15680176	454.231540338	-0.249068827835	-0.00371744519156
735.303656923	874.178074976	1985.4817319	376.0	-5.32839159124	-0.202916654407	-0.0352408222312	751.816496598	757.340329646	1879.68749025	370.530664007	-0.547978666796	-0.00817878607159
735.303656923	874.178074976	1985.4817319	376.0	-1.60467885165	-0.128454566301	-0.0223088861237	857.140315648	658.95731714	1953.62112644	437.523493656	-0.266653791457	-0.00397990733518
735.303656923	874.178074976	1985.4817319	376.0	21.2084181021	0.524470097925	0.0910854633423	902.758208622	1078.81842914	2406.57099894	424.99436118	9.78804259923	0.146090188048
735.303656923	874.178074976	1985.4817319	376.0	-5.963562956	-0.402114044411	-0.0698357145557	575.527373775	1001.42925929	1867.07627884	290.119645773	-0.0249645197866	-0.000372604772935
735.303656923	874.178074976	1985.4817319	376.0	-14.3967491512	-0.378219417792	-0.0656859009711	640.129578508	771.357391708	1699.63690751	288.149937298	-1.90621212311	-0.0284509272107
735.303656923	874.178074976	1985.4817319	376.0	-7.73003450593	-0.244191375005	-0.0424090613068	738.477491942	724.28438756	1832.00330891	369.241429412	-0.985335378102	-0.0147064981806
735.303656923	874.178074976	1985.4817319	376.0	-1.55101361996	-0.169074674253	-0.0293634376959	783.214899339	744.324731134	1954.68663982	427.147009342	-0.153601504255	-0.00229255976499
735.303656923	874.178074976	1985.4817319	376.0	17.9179995816	0.498171960965	0.0865182287193	909.757890446	1026.39104933	2341.24034031	405.091400533	8.35106588166	0.124642774353
735.303656923	874.178074976	1985.4817319	376.0	-2.2446061798	-0.209932296627	-0.0364592387335	740.308135963	782.084044246	1940.91548625	418.523306037	-0.200336012767	-0.0029900897428
735.303656923	874.178074976	1985.4817319	376.0	14.1274596701	0.265352805976	0.0460841969392	840.139792092	974.456851154	2265.97986283	451.383219585	5.42868719049	0.0810251819476
735.303656923	874.178074976	1985.4817319	376.0	-8.54675887027	-0.415349368279	-0.0721343119624	668.840987439	680.628268781	1815.78739586	466.318139641	-1.84901391876	-0.0275972226681
735.303656923	874.178074976	1985.4817319	376.0	-6.60260377927	-0.353000496911	-0.0613060953302	637.397629239	842.121564686	1854.38824003	374.869046107	-0.688821854074	-0.0102809231951
735.303656923	874.178074976	1985.4817319	376.0	-4.75599968934	-0.276933840009	-0.0480954914916	719.128529519	729.722342434	1891.0522269	442.201354945	-0.788247599	-0.0117648895373
735.303656923	874.178074976	1985.4817319	376.0	8.68916646184	-0.0668056661736	-0.0116022344866	676.016018648	1058.55873316	2158.00354465	423.428792845	4.10752595056	0.061306357471
735.303656923	874.178074976	1985.4817319	376.0	-10.1684297621	-0.563998278409	-0.0979503783274	564.394028011	763.512658642	1783.58941655	455.682729899	-1.99063317125	-0.0297109428544
735.303656923	874.178074976	1985.4817319	376.0	14.6860372742	0.349691439172	0.0607314065947	883.283231954	953.58579595	2277.07031912	440.201291214	5.77274700563	0.0861604030692
735.303656923	874.178074976	1985.4817319	376.0	1.34215994365	-0.177900907076	-0.0308963020278	642.73933029	1035.89145427	2012.13007239	333.499287829	2.39485278789	0.035744071461
735.303656923	874.178074976	1985.4817319	376.0	-0.243773865944	-0.262443446353	-0.0455789243406	652.604755587	952.046494775	1980.64164632	375.990395961	0.657927134191	0.00981980797299
735.303656923	874.178074976	1985.4817319	376.0	3.11280308555	-0.169619478477	-0.0294580546156	625.297178207	1089.43942515	2047.28586851	332.549265157	3.52541035979	0.0526180650715
735.303656923	874.178074976	1985.4817319	376.0	-2.34501366674	-0.384574871288	-0.0667896615645	595.147410933	974.64262956	1938.92191394	369.131873442	0.176633588781	0.0026363222206
735.303656923	874.178074976	1985.4817319	376.0	-4.02719443717	-0.200001185583	-0.0347344886389	736.127798799	807.805233485	1905.52252204	361.589489757	-0.283870823708	-0.00423687796579
735.303656923	874.178074976	1985.4817319	376.0	5.35833426838	0.101521935094	0.0176314579878	800.613390724	929.654869654	2091.87047993	361.602219554	2.97435856989	0.044393411491
735.303656923	874.178074976	1985.4817319	376.0	9.55447646463	-0.0168102195016	-0.00291945458521	727.808949231	986.975866891	2175.18411668	460.39930056	3.34573690618	0.049936371734
735.303656923	874.178074976	1985.4817319	376.0	2.71441653016	-0.0661379556128	-0.0114862722495	670.70197349	1062.8681538	2039.37597623	305.805848938	3.61374408398	0.0539364788653
735.303656923	874.178074976	1985.4817319	376.0	6.48641414271	0.168364344215	0.0292400736741	771.828596765	1030.07885235	2114.26829976	312.360850644	4.93679585835	0.0736835202738
735.303656923	874.178074976	1985.4817319	376.0	5.97313887145	0.0886178414534	0.015390385803	798.016945551	927.401271038	2104.07731301	378.659096424	2.92846686566	0.0437084606815
735.303656923	874.178074976	1985.4817319	376.0	-8.05993908128	-0.234380812597	-0.0407052470644	714.398063415	797.108300314	1825.45311384	313.946750109	-0.820492163224	-0.0122461516899
735.303656923	874.178074976	1985.4817319	376.0	2.96583354987	-0.145024505429	-0.0251866108769	752.712171656	862.469505483	2044.36781523	429.186138091	0.694211207849	0.0103613613112
735.303656923	874.178074976	1985.4817319	376.0	2.77228181891	0.00874093999808	0.00151805140641	779.551858541	907.907667208	2040.52488097	353.065355221	1.91463942241	0.0285767077972
735.303656923	874.178074976	1985.4817319	376.0	-9.33277481346	-0.403274793601	-0.0700373035084	640.413639918	752.031360803	1800.1811929	407.736192178	-1.46458192464	-0.0218594317111
735.303656923	874.178074976	1985.4817319	376.0	-3.8991921205	-0.360266639732	-0.0625680166259	584.758579905	1017.93081674	1908.06398465	305.374588012	0.616739754542	0.00920507096331
735.303656923	874.178074976	1985.4817319	376.0	-11.193593009	-0.410380223152	-0.0712713135033	619.480501818	796.49130023	1763.23498756	347.263185514	-1.45548903188	-0.0217237168937
735.303656923	874.178074976	1985.4817319	376.0	-1.00050050613	-0.23466374269	-0.0407543839336	608.653686627	1067.27892447	1965.61697712	289.684366027	2.32133041206	0.034646722568
735.303656923	874.178074976	1985.4817319	376.0	0.897541860051	-0.0654113555442	-0.0113600825884	771.604474613	878.086027466	2003.30226157	353.611759488	1.02366487974	0.0152785802946
735.303656923	874.178074976	1985.4817319	376.0	4.87036090304	-0.0761322927564	-0.0132220029101	845.36695187	775.014195893	2082.18185791	461.800710144	0.686386546348	0.0102445753186
735.303656923	874.178074976	1985.4817319	376.0	6.70946725262	-0.142136549497	-0.0246850554875	670.310349443	1009.77855339	2118.69697851	438.608075669	2.68487667003	0.0400727861199
735.303656923	874.178074976	1985.4817319	376.0	-7.34209358506	-0.308039712659	-0.0534976923686	655.844470025	858.887982353	1839.70580503	324.973352651	-0.671574821116	-0.0100235047928
735.303656923	874.178074976	1985.4817319	376.0	1.03982096013	-0.124654012349	-0.0216488385463	683.787687614	987.962874562	2006.12718711	334.376624931	1.95342444754	0.0291555887692
735.303656923	874.178074976	1985.4817319	376.0	15.3496676443	0.413724221425	0.0718520704108	901.362439665	966.823649708	2290.24657888	422.060489511	6.49982277282	0.0970122801913
735.303656923	874.178074976	1985.4817319	376.0	3.09520665993	-0.0568259414696	-0.00986904158903	762.796685741	898.561357433	2046.9364947	385.578451522	1.48324749495	0.0221380223127
735.303656923	874.178074976	1985.4817319	376.0	-0.778588001618	0.0749102672945	0.0130097720206	866.048882089	814.430719097	1970.02300936	289.543408173	1.0110908987	0.0150909089357
735.303656923	874.178074976	1985.4817319	376.0	12.146469389	0.151635015425	0.026334667493	773.780257128	1020.82466538	2226.64766269	432.042740183	5.20335605411	0.0776620306583
735.303656923	874.178074976	1985.4817319	376.0	-6.1193571212	-0.166010749685	-0.0288313215848	805.953455929	691.914903558	1863.98301415	366.114654661	-0.717728067696	-0.0107123592193
735.303656923	874.178074976	1985.4817319	376.0	-2.97888958198	-0.224280321521	-0.0389510805003	735.530247732	769.349945522	1926.33642344	421.456230181	-0.339363250933	-0.00506512314825
735.303656923	874.178074976	1985.4817319	376.0	-8.57131648824	-0.488308729368	-0.0848052673442	559.364205082	903.964992048	1815.29980884	351.970611712	-0.871523077696	-0.0130078071298
735.303656923	874.178074976	1985.4817319	376.0	-1.99437959644	-0.0953831702628	-0.0165653300213	844.200528186	730.583280327	1945.88368935	371.099880833	-0.058149817007	-0.000867907716523
735.303656923	874.178074976	1985.4817319	376.0	1.4114009512	-0.118437589109	-0.020569223534	795.135912598	811.630468028	2013.50483995	406.738459323	0.388261211322	0.00579494345257
735.303656923	874.178074976	1985.4817319	376.0	-8.25207804496	-0.190589502565	-0.0330999483441	738.912308669	800.600733973	1821.63822981	282.125187172	-0.828384160434	-0.012363942693
735.303656923	874.178074976	1985.4817319	376.0	3.28578573911	-0.129809359895	-0.0225441750426	676.149970145	1003.0460938	2050.7204075	371.524343551	2.36711117436	0.0353300175278
735.303656923	874.178074976	1985.4817319	376.0	4.66156661939	-0.103980670235	-0.0180584699957	790.20142208	834.554987112	2078.03628555	453.279876355	0.838005164289	0.0125075397655
735.303656923	874.178074976	1985.4817319	376.0	8.16729729558	0.142522877965	0.0247521496986	760.294582664	1038.00607567	2147.64192769	349.341269362	5.07909148757	0.0758073356353
735.303656923	874.178074976	1985.4817319	376.0	-15.0045803793	-0.515711117011	-0.0895642787445	633.948502125	658.72410501	1687.56852952	394.895922385	-2.95258148033	-0.0440683803034
735.303656923	874.178074976	1985.4817319	376.0	-8.3342284652	-0.184100916484	-0.0319730664265	791.349861596	690.604868769	1820.00714823	338.052417863	-1.01045400129	-0.0150814030043
735.303656923	874.178074976	1985.4817319	376.0	0.251974138876	-0.366412576723	-0.0636353901916	615.588980219	927.827492216	1990.4846324	447.068159961	0.19459816362	0.00290445020328
735.303656923	874.178074976	1985.4817319	376.0	-14.4077989088	-0.6621753301	-0.115000925686	555.144055983	698.73114001	1699.4175166	445.542320602	-3.23632031615	-0.0483032883008
735.303656923	874.178074976	1985.4817319	376.0	-0.0899075356853	-0.245090670034	-0.0425652431459	708.319495155	815.443995233	1983.6966342	459.933143814	0.000627892977349	9.37153697535e-06
735.303656923	874.178074976	1985.4817319	376.0	4.72309324962	-0.0939491280961	-0.016316277891	673.542951257	1037.31578127	2079.25788555	368.39915302	3.24232329263	0.0483928849646
735.303656923	874.178074976	1985.4817319	376.0	11.0921378098	0.392847286927	0.068226343683	890.113170546	967.32287518	2205.71410179	348.278056063	5.97468999596	0.0891744775516
735.303656923	874.178074976	1985.4817319	376.0	-18.1343759338	-0.504965832974	-0.0876981300754	590.850784283	743.79326204	1625.42701054	290.782964217	-2.77371122075	-0.0413986749365
735.303656923	874.178074976	1985.4817319	376.0	-0.617516207203	-0.210487607039	-0.0365556802776	622.078747456	1054.62335988	1973.22106041	296.518953077	2.28929851703	0.0341686345826
735.303656923	874.178074976	1985.4817319	376.0	4.29937006181	0.0829716576631	0.0144098050822	865.276886006	828.196014314	2070.84493906	377.372038743	1.76506973843	0.0263443244543
735.303656923	874.178074976	1985.4817319	376.0	5.39104131184	-0.159925176813	-0.0277744315409	695.900764751	947.774723655	2092.5198723	448.844383899	1.63126059465	0.0243471730544
735.303656923	874.178074976	1985.4817319	376.0	0.125351208007	-0.468435689611	-0.0813538884354	559.597144632	983.150430165	1987.97055723	445.222982438	0.235347326139	0.00351264665879
735.303656923	874.178074976	1985.4817319	376.0	-14.7665172599	-0.419074137241	-0.0727811978536	674.361986275	660.32519038	1692.29522927	357.60805261	-2.53719323083	-0.037868555684
735.303656923	874.178074976	1985.4817319	376.0	7.02725872019	0.0449713180246	0.00781023237662	726.054496917	1033.54262935	2125.00667004	365.409543777	4.26137426454	0.0636026009632
735.303656923	874.178074976	1985.4817319	376.0	-4.21997067497	-0.16362711663	-0.0284173526623	785.318411792	742.394253554	1901.69498506	373.98231971	-0.39325256704	-0.0058694412991
735.303656923	874.178074976	1985.4817319	376.0	6.70703938192	0.0567077794681	0.00984852022718	867.426454804	816.901165338	2118.64877358	434.321153436	1.75543169626	0.0262004730785
735.303656923	874.178074976	1985.4817319	376.0	6.20421853398	0.313954331775	0.054524892632	865.110729379	949.200674897	2108.6653575	294.353953222	4.63211716067	0.0691360770249
735.303656923	874.178074976	1985.4817319	376.0	-6.42600677305	-0.225845536802	-0.0392229136509	741.785548913	744.603099714	1857.89454133	371.505892703	-0.74480063779	-0.0111164274297
735.303656923	874.178074976	1985.4817319	376.0	-15.591490805	-0.363492416579	-0.0631282418512	692.486230139	671.169827813	1675.91553024	312.259472283	-2.40991306865	-0.0359688517709
735.303656923	874.178074976	1985.4817319	376.0	-2.61831837998	-0.367687394739	-0.0638567896387	559.240233577	1080.93468332	1933.49549878	293.320581882	1.69403335618	0.025284079943
735.303656923	874.178074976	1985.4817319	376.0	-12.7752486522	-0.289305627114	-0.050244117248	705.827631327	726.021697639	1731.8315037	299.982174738	-1.68050250166	-0.0250821268904
735.303656923	874.178074976	1985.4817319	376.0	9.4152506909	0.433131435869	0.0752225487788	916.805561033	941.763155377	2172.41981438	313.851097969	5.7002040352	0.0850776721671
735.303656923	874.178074976	1985.4817319	376.0	6.70444682934	0.146022493476	0.0253599328718	811.924380043	938.857550759	2118.59729892	367.815368119	3.49830432464	0.0522134973827
735.303656923	874.178074976	1985.4817319	376.0	-2.14222000643	-0.27819029099	-0.0483137011097	656.583880504	928.677551495	1942.94834501	357.686913015	0.173271755499	0.00258614560446
735.303656923	874.178074976	1985.4817319	376.0	-17.2667528399	-0.4701480346	-0.0816512738103	625.498203145	703.206084706	1642.65350857	313.94922072	-2.77757237908	-0.0414563041654
735.303656923	874.178074976	1985.4817319	376.0	-2.58216182274	-0.335771511149	-0.0583139130165	638.507767838	884.087847944	1934.21338062	411.617764838	-0.13994880781	-0.00208878817628
735.303656923	874.178074976	1985.4817319	376.0	-0.486115391468	-0.117231353522	-0.0203597348945	685.115419404	987.278487147	1975.82999961	303.436093055	1.80423371015	0.0269288613455
735.303656923	874.178074976	1985.4817319	376.0	13.0013823691	0.251600013002	0.0436957299412	825.856954558	991.395972048	2243.62180373	426.368877125	5.50574663799	0.082175322955
735.303656923	874.178074976	1985.4817319	376.0	-7.01101571703	-0.259804437502	-0.0451206039427	740.868670229	701.639844371	1846.27929562	403.770781016	-1.03804448946	-0.0154932013352
735.303656923	874.178074976	1985.4817319	376.0	-8.18681363363	-0.154878203437	-0.02689791654	776.570424198	761.676284409	1822.93404278	284.687334171	-0.845643981784	-0.0126215519669
735.303656923	874.178074976	1985.4817319	376.0	7.13887451629	0.0674573347365	0.0117154106871	822.147807058	881.30321191	2127.22278128	423.771762316	2.39545994072	0.0357531334436
735.303656923	874.178074976	1985.4817319	376.0	6.31005633294	0.116729199154	0.0202725250354	812.384211602	920.787452651	2110.76674766	377.595083409	3.05489106386	0.0455953890128
735.303656923	874.178074976	1985.4817319	376.0	4.58594699278	0.0217492644859	0.00377722550989	820.452154132	858.860608338	2076.53487168	397.222109205	1.69721279423	0.0253315342422
735.303656923	874.178074976	1985.4817319	376.0	7.45695781968	0.0516338701744	0.00896732722724	884.911043868	794.592082158	2133.53826716	454.035141138	1.64401828692	0.0245375863719
735.303656923	874.178074976	1985.4817319	376.0	0.911147764667	0.0484144258117	0.00840820177348	898.923834725	769.500145333	2003.57240432	335.148424259	0.85782418216	0.0128033460024
735.303656923	874.178074976	1985.4817319	376.0	6.87876413603	0.0875708418085	0.0152085518945	726.095689471	1069.01578727	2122.0583372	326.946860459	5.11495786429	0.0763426546908
735.303656923	874.178074976	1985.4817319	376.0	2.81948616147	-0.225795222903	-0.039214175565	697.483140504	896.255735791	2041.46211457	447.723238273	0.573731346653	0.00856315442765
735.303656923	874.178074976	1985.4817319	376.0	-7.75514850636	-0.1550513958	-0.0269279951024	820.221367238	674.522525145	1831.50467502	336.760782641	-0.917753247072	-0.0136978096578
735.303656923	874.178074976	1985.4817319	376.0	7.40073715535	0.366468923604	0.0636451760341	908.01565148	910.059371171	2132.42201614	314.346993493	4.60465097833	0.0687261340049
735.303656923	874.178074976	1985.4817319	376.0	17.1640007353	0.518782382117	0.0900976696972	901.472408375	1069.75734897	2326.26983096	355.040073619	9.23438330515	0.137826616495
735.303656923	874.178074976	1985.4817319	376.0	2.2850938424	-0.329614394847	-0.0572445979241	599.438404229	1017.32728731	2030.8518527	414.086161161	1.38100449271	0.0206120073539
735.303656923	874.178074976	1985.4817319	376.0	-1.93381120371	-0.435072148582	-0.0755595950994	565.112287728	1006.58191328	1947.08626372	375.392062708	0.368857458529	0.00550533520193
735.303656923	874.178074976	1985.4817319	376.0	8.65734147243	0.327052543611	0.0567996775983	875.984344605	943.50637592	2157.3716653	337.880944777	4.92950774384	0.0735747424454
735.303656923	874.178074976	1985.4817319	376.0	-10.0998800786	-0.358797886306	-0.0623129361421	691.51036565	688.451871369	1784.95045799	404.988220975	-1.71110816736	-0.0255389278711
735.303656923	874.178074976	1985.4817319	376.0	-5.03467874192	-0.204010980595	-0.0354308754072	698.002823248	899.848547669	1885.51910522	287.667734301	-0.144493132251	-0.0021566139142
735.303656923	874.178074976	1985.4817319	376.0	5.08498596554	-0.297955447598	-0.0517463437997	590.067777815	1070.48998661	2086.44319931	425.885434892	2.63550271296	0.0393358613874
735.303656923	874.178074976	1985.4817319	376.0	1.07138396495	-0.0715531572831	-0.012426737979	886.1066075	698.524079891	2006.7538648	422.12317741	0.230136413624	0.00343487184513
735.303656923	874.178074976	1985.4817319	376.0	-9.67875872122	-0.255792604478	-0.0444238632299	725.375598996	733.212173691	1793.31174561	334.723972927	-1.20148970679	-0.0179326821908
735.303656923	874.178074976	1985.4817319	376.0	-3.58588850163	-0.199747487594	-0.0346904285505	685.976249301	927.071764069	1914.28457077	301.236557403	0.305440937371	0.00455881996076
735.303656923	874.178074976	1985.4817319	376.0	-0.889645782153	0.0306390427289	0.00532112586469	832.276154869	838.15169915	1967.81797742	297.390123397	0.95683199548	0.0142810745594
735.303656923	874.178074976	1985.4817319	376.0	-7.67108483685	-0.144661379675	-0.0251235463137	793.184236721	741.579346316	1833.17374382	298.410160788	-0.78595416601	-0.0117306591942
735.303656923	874.178074976	1985.4817319	376.0	8.25711168134	0.228729077064	0.0397237021646	913.358240311	834.068362082	2149.42517591	401.998573521	3.02529621017	0.0451536747787
735.303656923	874.178074976	1985.4817319	376.0	-3.97518192973	-0.416404402584	-0.0723175412616	585.853455004	952.925830977	1906.55522087	367.775934893	-0.16953596902	-0.00253038759731
735.303656923	874.178074976	1985.4817319	376.0	14.8938350197	0.175309467625	0.0304462430748	764.196995483	1066.01651484	2281.19610539	450.98259507	6.35841637679	0.094901736967
735.303656923	874.178074976	1985.4817319	376.0	13.0945746267	0.389275290927	0.0676059900881	883.071136407	981.950582959	2245.47211898	380.450399616	6.36365130768	0.0949798702639
735.303656923	874.178074976	1985.4817319	376.0	0.632642064872	-0.222953897282	-0.0387207185277	657.95445127	970.718382243	1998.04272453	369.369891012	1.15833127815	0.0172885265396
735.303656923	874.178074976	1985.4817319	376.0	1.89073501673	-0.445373857258	-0.0773487074086	552.974979135	1034.69792058	2023.02193025	435.349030542	1.02788414881	0.0153415544598
735.303656923	874.178074976	1985.4817319	376.0	-3.93946118018	-0.182516427302	-0.0316978859504	731.94547873	856.251338653	1907.26444983	319.067632448	-0.179829122553	-0.00268401675453
735.303656923	874.178074976	1985.4817319	376.0	-7.14218962999	-0.349100938107	-0.0606288534399	639.340246596	840.942596115	1843.67486154	363.392018827	-0.742279939483	-0.0110788050669
735.303656923	874.178074976	1985.4817319	376.0	3.78587688655	0.119359806151	0.0207293862715	804.658726069	930.462755146	2060.64962587	325.528144659	2.92008381184	0.0435833404752
735.303656923	874.178074976	1985.4817319	376.0	-1.62960864259	-0.205780194805	-0.0357381373403	657.213568833	979.972458107	1953.12615	315.940123058	1.11636855054	0.0166622171722
735.303656923	874.178074976	1985.4817319	376.0	15.0530257583	0.215806234754	0.0374793738718	771.348225849	1088.01783864	2284.35680843	424.990743936	7.07368781234	0.105577430035
735.303656923	874.178074976	1985.4817319	376.0	-5.36734914296	-0.277734618422	-0.0482345638108	666.950764893	888.050570609	1878.91399518	323.912659677	-0.360529824135	-0.00538104215128
735.303656923	874.178074976	1985.4817319	376.0	-6.06141741433	-0.318716178386	-0.0553518892646	655.683560484	841.726496956	1865.13339644	367.723339004	-0.580621152091	-0.00866598734464
735.303656923	874.178074976	1985.4817319	376.0	2.78481857472	-0.115836403515	-0.0201174719547	815.897457753	767.124396193	2040.77379597	457.751942021	0.396584732864	0.00591917511738
735.303656923	874.178074976	1985.4817319	376.0	-15.5539880289	-0.494455717476	-0.0858728234588	591.215382986	760.474699856	1676.660141	324.970058161	-2.32046431524	-0.0346337957499
735.303656923	874.178074976	1985.4817319	376.0	-13.8605272423	-0.611518305515	-0.106203248613	563.837032939	718.67785925	1710.28349556	427.768603369	-2.81350545061	-0.0419926186658
735.303656923	874.178074976	1985.4817319	376.0	-9.46280147343	-0.262085818386	-0.0455168145859	709.386952299	763.243543621	1797.59953732	324.969041398	-1.10407961798	-0.0164788002684
735.303656923	874.178074976	1985.4817319	376.0	4.36968693736	-0.143360316293	-0.0248975887969	693.025978484	962.860625987	2072.24106778	416.35446331	1.83352498287	0.0273660445204
735.303656923	874.178074976	1985.4817319	376.0	17.793432465	0.431614002167	0.0749590139226	859.21776699	1086.80053819	2338.76708297	392.748777787	8.91305921504	0.133030734553
735.303656923	874.178074976	1985.4817319	376.0	-20.746253501	-0.580050774898	-0.100738238086	577.017937943	704.480061341	1573.56865858	292.0706593	-3.55935263538	-0.0531246661997
735.303656923	874.178074976	1985.4817319	376.0	-3.37821639236	-0.143154848228	-0.0248619048677	767.716569807	826.410897677	1918.40786256	324.280395081	-0.129115857788	-0.00192710235505
735.303656923	874.178074976	1985.4817319	376.0	-11.9829656631	-0.449880602333	-0.0781314001968	592.440050518	823.613427151	1747.56213772	331.508660049	-1.50642260794	-0.0224839195215
735.303656923	874.178074976	1985.4817319	376.0	-1.00552368796	-0.287574249912	-0.0499434265217	663.779737763	891.017679827	1965.51724276	410.719825175	0.0953570361002	0.00142323934478
735.303656923	874.178074976	1985.4817319	376.0	8.33368953227	0.0117158966762	0.00203471633835	724.859647701	1012.22961874	2150.94561516	413.856348717	3.82090006919	0.0570283592417
735.303656923	874.178074976	1985.4817319	376.0	2.67995439237	-0.0477703806983	-0.00829634954816	905.918574648	707.531559023	2038.69173678	425.241603112	0.451658752676	0.00674117541308
735.303656923	874.178074976	1985.4817319	376.0	13.9728820009	0.348413692054	0.0605094984464	854.272466721	1010.63527644	2262.91075145	398.003008288	6.59963754418	0.0985020528983
735.303656923	874.178074976	1985.4817319	376.0	-4.89586799461	-0.307831200598	-0.0534614797843	639.647967908	933.887527007	1888.27516725	314.739672333	-0.201125451965	-0.00300187241739
735.303656923	874.178074976	1985.4817319	376.0	0.864304411428	-0.232005735658	-0.0402927640949	695.94364011	890.869206696	2002.6423381	415.82949129	0.357047633306	0.00532906915383
735.303656923	874.178074976	1985.4817319	376.0	-6.49712783659	-0.139342928751	-0.0241998834232	817.29569823	704.284357286	1856.48244561	334.902390089	-0.681331225186	-0.010169122764
735.303656923	874.178074976	1985.4817319	376.0	-3.54916470757	-0.0702354715322	-0.0121978936319	857.400210256	739.028700983	1915.013715	318.584803757	-0.199480347971	-0.00297731862643
735.303656923	874.178074976	1985.4817319	376.0	0.336177744653	-0.202180698518	-0.0351130077316	739.024778125	804.425029001	1992.15647961	448.706672479	0.0994719778964	0.00148465638651
735.303656923	874.178074976	1985.4817319	376.0	1.34335907071	-0.0918120188132	-0.0159451231006	850.793733258	731.367884615	2012.15388084	429.992262969	0.262357226089	0.00391577949386
735.303656923	874.178074976	1985.4817319	376.0	14.3208965161	0.446359253795	0.077519842618	884.262785234	1031.47011685	2269.82051607	354.087613989	7.71790220041	0.115192570155
735.303656923	874.178074976	1985.4817319	376.0	-3.12521283911	-0.458732126169	-0.0796686568547	560.111760125	994.007740742	1923.4312019	369.311701029	0.0375009674844	0.000559715932603
735.303656923	874.178074976	1985.4817319	376.0	0.132954675127	0.0226956035062	0.00394157754536	801.476701533	878.134889642	1988.12152269	308.509931511	1.38540674917	0.0206777126742
735.303656923	874.178074976	1985.4817319	376.0	-16.8070766981	-0.552313078279	-0.0959209931015	598.067658441	693.064013793	1651.78029439	360.648622159	-3.0535650726	-0.0455755980986
735.303656923	874.178074976	1985.4817319	376.0	-0.0247311652307	-0.260711384113	-0.0452781146428	679.287760987	891.704625991	1984.99069913	413.998312153	0.224279480581	0.00334745493404
735.303656923	874.178074976	1985.4817319	376.0	-8.67147677869	-0.157196611976	-0.0273005578285	826.80225919	657.281451793	1813.31114457	329.22743359	-1.06938017115	-0.0159608980769
735.303656923	874.178074976	1985.4817319	376.0	8.05571506449	-0.0880079776783	-0.015284469899	710.738877812	969.834602676	2145.42648288	464.853002391	2.54248982956	0.0379476093964
735.303656923	874.178074976	1985.4817319	376.0	1.29753696798	-0.182338252749	-0.0316669421237	647.66303865	1021.50644884	2011.24409136	342.074603876	2.14520929803	0.0320180492244
735.303656923	874.178074976	1985.4817319	376.0	2.94303672325	0.00480440390091	0.000834387617386	859.109863442	800.656346343	2043.9151884	384.148978617	1.03394681422	0.0154320420033
735.303656923	874.178074976	1985.4817319	376.0	1.99030633278	-0.0318459960111	-0.00553073914746	791.560297596	868.749500225	2024.99890055	364.689102724	1.23395238771	0.0184171998166
735.303656923	874.178074976	1985.4817319	376.0	8.90507888001	0.116770664701	0.0202797264156	768.064932305	1002.55336416	2162.29044627	391.672149808	4.40966963872	0.0658159647571
735.303656923	874.178074976	1985.4817319	376.0	8.22100293381	0.129411064159	0.022475002459	746.098532156	1059.96034982	2148.70824333	342.64936135	5.36884604709	0.0801320305536
735.303656923	874.178074976	1985.4817319	376.0	0.129021167637	-0.226071118097	-0.0392620906734	639.264698147	1005.38398777	1988.04342361	343.394737693	1.55170402238	0.023159761528
735.303656923	874.178074976	1985.4817319	376.0	-0.265157096201	0.0824661741621	0.014322017048	897.49214567	781.361604113	1980.21708619	301.363336409	0.918327654746	0.0137063829067
735.303656923	874.178074976	1985.4817319	376.0	13.4231212626	0.482555691321	0.0838061290937	879.805180411	1079.56567649	2251.99535242	292.624495517	8.7377879785	0.130414745948
735.303656923	874.178074976	1985.4817319	376.0	-16.7656173819	-0.547079933449	-0.0950121454409	616.157778418	665.19097816	1652.60346154	371.254704963	-3.21573907641	-0.0479961056181
735.303656923	874.178074976	1985.4817319	376.0	5.30488892669	-0.177959500476	-0.0309064780264	667.774326504	987.949677184	2090.80933244	435.085328747	2.04335125762	0.0304977799645
735.303656923	874.178074976	1985.4817319	376.0	-2.12999048959	-0.159269100213	-0.0276604897905	783.574375791	758.335660606	1943.19115984	401.281123439	-0.141975144391	-0.00211903200584
735.303656923	874.178074976	1985.4817319	376.0	-4.23951449646	-0.236309887426	-0.0410402722171	718.325316261	793.736471653	1901.30694605	389.245158136	-0.402485484477	-0.00600724603696
735.303656923	874.178074976	1985.4817319	376.0	-19.3749225651	-0.718021261002	-0.124699767454	556.584532133	659.638106689	1600.7961838	384.573544977	-4.25822919196	-0.0635556595816
735.303656923	874.178074976	1985.4817319	376.0	11.1653984666	0.300274125869	0.0521490319329	880.367888772	922.747866615	2207.16867875	404.05292336	4.71213491722	0.0703303718988
735.303656923	874.178074976	1985.4817319	376.0	-2.35099252198	-0.214385872023	-0.0372326974684	714.888175676	853.169788754	1938.80320486	370.745240427	-0.0289035772579	-0.00043139667549
735.303656923	874.178074976	1985.4817319	376.0	7.80008063133	0.0367196594878	0.0063771551733	785.112880828	920.52560038	2140.35090791	434.712426699	2.68259746124	0.0400387680782
735.303656923	874.178074976	1985.4817319	376.0	-5.62127904693	-0.247954104556	-0.0430625398674	678.45816187	901.117057845	1873.87226332	294.297043608	-0.346597936295	-0.00517310352679
735.303656923	874.178074976	1985.4817319	376.0	8.48222718857	0.236069657187	0.0409985510918	814.63403899	996.233124248	2153.89480319	343.027639948	5.06762422545	0.0756361824694
735.303656923	874.178074976	1985.4817319	376.0	14.8139105993	0.194511875344	0.0337811523695	785.127224124	1033.51256402	2279.60922063	460.969432484	5.91726346739	0.088317365185
735.303656923	874.178074976	1985.4817319	376.0	1.12527601143	0.0163931941379	0.00284702920075	780.631589741	907.346870574	2007.82388154	319.845421224	1.76338970197	0.0263192492831
735.303656923	874.178074976	1985.4817319	376.0	2.30430698633	0.096733141617	0.0167997814549	854.412976645	844.780689607	2031.23332616	332.039659908	1.75145808636	0.0261411654681
735.303656923	874.178074976	1985.4817319	376.0	-12.2801396893	-0.522822372254	-0.0907993004957	587.340042755	746.584888204	1741.66180172	407.736870757	-2.14343230258	-0.0319915269042
735.303656923	874.178074976	1985.4817319	376.0	16.1891825651	0.446115238052	0.0774774640591	864.231018158	1087.14218072	2306.91499427	355.541795396	8.89304648981	0.132732037161
735.303656923	874.178074976	1985.4817319	376.0	5.84239775363	0.0593698141487	0.0103108395534	767.306821342	961.235210468	2101.481472	372.939440192	3.16489945894	0.0472373053573
735.303656923	874.178074976	1985.4817319	376.0	10.0237379201	0.0627597044294	0.0108995665907	725.584054174	1053.21433038	2184.50121716	405.702832604	4.97254292468	0.0742170585773
735.303656923	874.178074976	1985.4817319	376.0	-2.81920487016	-0.432697168148	-0.07514712889	580.434085143	941.850244319	1929.50693422	407.222604756	-0.108067846949	-0.00161295293953
735.303656923	874.178074976	1985.4817319	376.0	-0.21843781856	-0.106244593322	-0.0184516487186	815.206700152	780.512529818	1981.14468892	385.425458945	0.190078828044	0.00283699743349
735.303656923	874.178074976	1985.4817319	376.0	-17.5952887138	-0.476076759106	-0.0826809237767	624.538160655	699.451879123	1636.13048881	312.140449034	-2.85729961314	-0.0426462628826
735.303656923	874.178074976	1985.4817319	376.0	-0.078314659506	0.0634424558932	0.0110181410026	834.201286828	851.779409604	1983.92680864	297.946112208	1.33317573228	0.019898145258
735.303656923	874.178074976	1985.4817319	376.0	3.69991292275	0.0870010520279	0.0151095956978	776.036652141	959.437786381	2058.94282708	323.468388554	3.08345475614	0.0460217127782
735.303656923	874.178074976	1985.4817319	376.0	0.528998141048	-0.376747018535	-0.0654301873107	600.650658607	971.675243782	1995.98489335	423.658990963	0.437609744685	0.00653148872664
735.303656923	874.178074976	1985.4817319	376.0	-6.0891151559	-0.180976127579	-0.0314303799199	742.813560324	816.241277439	1864.58346284	305.528625082	-0.504786536087	-0.00753412740429
735.303656923	874.178074976	1985.4817319	376.0	-0.021129271083	-0.266989168817	-0.0463683863871	670.533177164	910.914771348	1985.06221408	403.61426557	0.289409025066	0.00431953768755
735.303656923	874.178074976	1985.4817319	376.0	-3.25680796859	-0.462396388726	-0.080305034513	564.155769242	960.786955381	1920.81840464	395.875680017	-0.122527905353	-0.00182877470676
735.303656923	874.178074976	1985.4817319	376.0	-10.9838908879	-0.453043427568	-0.0786806925266	611.883670672	762.931047546	1767.39858487	392.583866649	-1.70427395961	-0.0254369247704
735.303656923	874.178074976	1985.4817319	376.0	-8.20058301002	-0.140140128076	-0.024338334157	833.549362318	667.390187004	1822.66065433	321.721105004	-0.959327595335	-0.0143183223184
735.303656923	874.178074976	1985.4817319	376.0	-5.74726161017	-0.266856430291	-0.0463453334997	730.860492701	715.672156498	1871.37090254	424.838253346	-0.894702602857	-0.0133537701919
735.303656923	874.178074976	1985.4817319	376.0	-3.47643541608	-0.0975049671056	-0.0169338254786	799.030056281	813.583217554	1916.45774179	303.844467957	-0.0883368731601	-0.00131846079343
735.303656923	874.178074976	1985.4817319	376.0	-22.9915672224	-0.68258764305	-0.118545960933	558.809318039	668.655105179	1528.98836482	301.523941603	-4.46165801578	-0.0665919106833
735.303656923	874.178074976	1985.4817319	376.0	2.17241092582	0.0802276396836	0.0139332476005	850.290846015	842.718582012	2028.61455397	335.605125945	1.63206414526	0.0243591663471
735.303656923	874.178074976	1985.4817319	376.0	12.7937349689	0.402605801827	0.0699211187613	906.620796197	945.390467382	2239.49900253	387.487738955	5.88398578611	0.0878206833748
735.303656923	874.178074976	1985.4817319	376.0	4.28356399422	-0.171643398635	-0.0298095516907	634.240920345	1066.09042846	2070.53111248	370.199763675	3.22040002169	0.0480656719655
735.303656923	874.178074976	1985.4817319	376.0	-4.88480109737	-0.217116696557	-0.0377069636258	719.586507964	823.54682161	1888.49489847	345.361568898	-0.366875641975	-0.00547575585037
735.303656923	874.178074976	1985.4817319	376.0	7.88292598634	0.0617634695705	0.0107265490744	858.913295281	830.457362756	2141.9957873	452.62512926	1.97563443382	0.0294870811018
735.303656923	874.178074976	1985.4817319	376.0	-13.5200032701	-0.564610031284	-0.0980566223141	603.45556731	678.637076354	1717.04453682	434.951893154	-2.89639664627	-0.0432298006905
735.303656923	874.178074976	1985.4817319	376.0	14.8587521948	0.452798353712	0.0786381302035	875.802384403	1060.47752674	2280.49954231	344.21963117	8.32886989111	0.124311490912
735.303656923	874.178074976	1985.4817319	376.0	-2.15157009072	-0.0226762348096	-0.00393821375644	804.149998851	848.11786877	1942.7627008	290.494833178	0.60762309159	0.00906900136701
735.303656923	874.178074976	1985.4817319	376.0	10.8049390723	0.19389299498	0.0336736705418	809.489232721	979.120179282	2200.01182332	411.402411319	4.73786068077	0.0707143385189
735.303656923	874.178074976	1985.4817319	376.0	10.7723956297	0.301737000067	0.0524030913627	911.904194096	873.455834439	2199.36567922	414.00565068	4.09347372666	0.061096622786
735.303656923	874.178074976	1985.4817319	376.0	2.68635944533	-0.258014289717	-0.0448097064462	675.403351249	912.161523837	2038.81890794	451.254032853	0.553639692134	0.00826327898708
735.303656923	874.178074976	1985.4817319	376.0	-16.1930074783	-0.446601054467	-0.0775618364826	653.322422895	672.897198211	1663.97252657	337.752905466	-2.73101490247	-0.0407614164548
735.303656923	874.178074976	1985.4817319	376.0	12.871477647	0.279593351533	0.0485573726178	842.652844698	978.902826302	2241.04256921	419.486898205	5.50321714813	0.0821375693751
735.303656923	874.178074976	1985.4817319	376.0	8.52296495681	0.127157189378	0.0220835688395	740.847487011	1071.3791942	2154.70364413	342.47696292	5.58322369017	0.0833316968681
735.303656923	874.178074976	1985.4817319	376.0	10.1205526937	0.250509580725	0.0435063530262	879.094721773	895.075840897	2186.4234568	412.252894129	3.9483293144	0.0589302882746
735.303656923	874.178074976	1985.4817319	376.0	5.45173067464	0.12709634432	0.0220730017923	810.828031791	927.806723616	2093.72484852	355.090093109	3.11740634457	0.0465284529041
735.303656923	874.178074976	1985.4817319	376.0	2.66546394561	0.0242099920971	0.00420458355282	808.411975946	873.862592588	2038.40403161	356.129463076	1.65303616435	0.0246721815574
735.303656923	874.178074976	1985.4817319	376.0	-12.1498012603	-0.429758288141	-0.0746367294445	590.829606106	864.158762115	1744.24964741	289.261279192	-1.38502003598	-0.0206719408356
735.303656923	874.178074976	1985.4817319	376.0	-5.41330967183	-0.178394735057	-0.0309820658314	755.951519351	786.447612561	1878.00145727	335.602325362	-0.456338843244	-0.0068110275111
735.303656923	874.178074976	1985.4817319	376.0	13.0880642488	0.372422170956	0.0646790849176	903.773835728	930.297297482	2245.34285662	411.271723409	5.47929927415	0.0817805861814
735.303656923	874.178074976	1985.4817319	376.0	0.359169920708	0.0768283714337	0.013342891878	851.104468532	836.565971657	1992.61298506	304.942544872	1.33823396626	0.0199736412875
735.303656923	874.178074976	1985.4817319	376.0	-15.510306559	-0.611767484719	-0.106246523918	597.428959172	657.199116038	1677.52742861	422.899353399	-3.43581574672	-0.0512808320406
735.303656923	874.178074976	1985.4817319	376.0	-0.799790947165	-0.122701116905	-0.0213096764337	857.780064691	667.12454971	1969.60202875	444.697414349	-0.159991191702	-0.00238792823437
735.303656923	874.178074976	1985.4817319	376.0	10.5664981805	0.22100270169	0.0383818516307	833.374378063	953.290185988	2195.27762297	408.613058923	4.53218941669	0.0676446181596
735.303656923	874.178074976	1985.4817319	376.0	8.08100502083	0.167266709908	0.0290494459723	748.963206788	1087.68925625	2145.92861034	309.276147308	6.08666631034	0.0908457658259
735.303656923	874.178074976	1985.4817319	376.0	-11.4399236368	-0.402420678242	-0.0698889680865	626.199314485	787.088849389	1758.34413795	345.055974075	-1.50692847119	-0.0224914697192
735.303656923	874.178074976	1985.4817319	376.0	-6.31060263429	-0.163723669374	-0.0284341211139	758.614665131	801.388564819	1860.18586942	300.182639473	-0.545092052869	-0.00813570228162
735.303656923	874.178074976	1985.4817319	376.0	9.68947921996	0.136874489548	0.0237711860972	818.634498227	925.91138641	2177.86457173	433.31868709	3.53831817493	0.0528107190288
735.303656923	874.178074976	1985.4817319	376.0	4.94322041204	-0.0856500229538	-0.0148749605686	715.909675442	959.599783974	2083.62847015	408.119010731	2.17869026777	0.0325177651905
735.303656923	874.178074976	1985.4817319	376.0	-15.7288976099	-0.497643487861	-0.0864264480481	640.886270309	658.455231915	1673.18734323	373.845841002	-2.9512377274	-0.0440483242896
735.303656923	874.178074976	1985.4817319	376.0	10.5729575423	0.330042219454	0.0573188988284	821.6166551	1065.01874596	2195.40587242	308.770471361	7.06198701444	0.10540279126
735.303656923	874.178074976	1985.4817319	376.0	-19.3990989828	-0.589960321668	-0.102459243082	565.035256838	724.478974107	1600.31616544	310.801934497	-3.27470703553	-0.0488762244108
735.303656923	874.178074976	1985.4817319	376.0	-10.436735299	-0.238397834052	-0.0414028888593	770.699750768	661.844982506	1778.26225913	345.717525858	-1.46422492103	-0.021854103299
735.303656923	874.178074976	1985.4817319	376.0	12.0076042049	0.339775810512	0.0590093453477	880.308519606	949.390280961	2223.89051983	394.191719259	5.42390348843	0.0809537834094
735.303656923	874.178074976	1985.4817319	376.0	10.4390651657	-0.0829230556478	-0.0144013643015	672.810600793	1053.78266608	2192.74746374	466.154196875	4.04883231532	0.0604303330645
735.303656923	874.178074976	1985.4817319	376.0	-6.64185933767	-0.30813467887	-0.0535141852849	702.471928863	725.18495142	1853.60882809	425.951947809	-1.0634239644	-0.0158719994687
735.303656923	874.178074976	1985.4817319	376.0	-9.5361670415	-0.526509101352	-0.0914395799499	552.472739718	855.946201561	1796.14287737	387.723936087	-1.23492415386	-0.018431703789
735.303656923	874.178074976	1985.4817319	376.0	3.81555079909	-0.0480519457565	-0.00834524934986	696.338451607	1021.27013489	2061.23879599	343.630209488	3.17372396871	0.0473690144583
735.303656923	874.178074976	1985.4817319	376.0	1.0766052597	-0.427231435542	-0.0741978873815	562.503551733	1024.65953775	2006.85753265	419.694443175	0.904240931567	0.013496133307
[truncated: 1 more rows]
