# Supplementary material for: Optimization of nutritional strategies using a mechanistic computational model in prediabetes: Application to the J-DOIT1 study data
Source: PLoS One. 2023 Nov 30;18(11):e0287069. doi: 10.1371/journal.pone.0287069 (PMC10688723; doi:10.1371/journal.pone.0287069)
Supplement: S1 File — (ZIP) [file pone.0287069.s011.zip › improved_intervention_J1211072.csv]

baseline_carb	baseline_fat	baseline_kcal	baseline_protein	diet_change_percent	hba1c_change	hba1c_percent_change	random_carb_kcal	random_fat_kcal	random_total_kcal	random_protein_kcal	weight_change	weight_percent_change
1188.61736197	416.215939126	1980.83330109	376.0	1.84557638277	0.29567314179	0.056340156591	1244.94646894	426.557263032	2017.39109268	345.887360711	0.556792984973	0.007679903241
1188.61736197	416.215939126	1980.83330109	376.0	-0.260500029836	0.295356051063	0.0562797353398	1250.30083408	437.046190127	1975.67322975	288.326205549	0.533162247686	0.00735396203705
1188.61736197	416.215939126	1980.83330109	376.0	1.0284289907	0.243408784074	0.0463812469652	1206.0236403	410.896397012	2001.20476502	384.284727714	-0.276060763999	-0.00380773467585
1188.61736197	416.215939126	1980.83330109	376.0	5.09529313121	0.443437992532	0.0844965686988	1324.85553613	343.166776985	2081.76256423	413.740251112	0.639257724873	0.00881734792929
1188.61736197	416.215939126	1980.83330109	376.0	-5.39175934388	0.240355547222	0.0457994564067	1205.75349937	333.927754398	1874.0315365	334.350282724	-1.27710561143	-0.0176152498128
1188.61736197	416.215939126	1980.83330109	376.0	11.928427958	0.363087142694	0.0691858122512	1297.95544582	471.758766837	2217.11557438	447.401361727	3.19339149997	0.04404677931
1188.61736197	416.215939126	1980.83330109	376.0	-7.58687572162	0.160979961202	0.03067453529	1162.50710873	325.15992223	1830.54994029	342.882909328	-1.67426152128	-0.0230932623624
1188.61736197	416.215939126	1980.83330109	376.0	-4.90731904181	0.0895338477115	0.0170605654938	1124.26518498	396.398552832	1883.62749132	362.963753507	-1.21828983959	-0.0168039977874
1188.61736197	416.215939126	1980.83330109	376.0	-7.12174098267	-0.0586747786571	-0.0111804075185	1049.67392508	441.342122711	1839.76348409	348.747436298	-1.52843642148	-0.0210818816756
1188.61736197	416.215939126	1980.83330109	376.0	-4.24706734859	0.184315297003	0.0351210550692	1174.96212011	398.722277138	1896.70597673	323.021579489	-1.06288402675	-0.0146604693346
1188.61736197	416.215939126	1980.83330109	376.0	2.19547741366	0.127837824955	0.0243593416454	1149.79880385	492.383181483	2024.32204882	382.140063485	0.303740642355	0.00418952610146
1188.61736197	416.215939126	1980.83330109	376.0	-7.64376722402	-0.3101078485	-0.0590906723514	928.834111995	495.952938224	1829.42301446	404.635964245	-1.80334615486	-0.0248737400671
1188.61736197	416.215939126	1980.83330109	376.0	-14.5487491437	-0.364732983935	-0.0694994252924	895.551143387	407.550892141	1692.64683316	389.544797635	-3.50652278074	-0.0483658314585
1188.61736197	416.215939126	1980.83330109	376.0	1.6483193314	0.286100578816	0.0545161163902	1227.85876805	350.651267016	2013.48375932	434.973724253	-0.416801957727	-0.00574899252037
1188.61736197	416.215939126	1980.83330109	376.0	1.21385598518	0.270955489551	0.0516302381004	1232.03747984	439.575048165	2004.87776468	333.265236674	0.513404400112	0.00708144000154
1188.61736197	416.215939126	1980.83330109	376.0	-1.59703048941	0.160057485855	0.0304987587376	1160.43708244	396.701976688	1949.19878933	392.059730201	-0.765415100777	-0.0105574496659
1188.61736197	416.215939126	1980.83330109	376.0	-12.4179123303	-0.294290205171	-0.0560766397049	935.518084733	458.547615335	1734.85515836	340.789458288	-2.52916174357	-0.0348849895665
1188.61736197	416.215939126	1980.83330109	376.0	5.89955225321	0.509610036936	0.0971055710625	1382.52263963	369.828023241	2097.69359674	345.342933865	2.0838500615	0.0287427594689
1188.61736197	416.215939126	1980.83330109	376.0	-7.19650923673	0.010043826814	0.00191383895085	1078.92000611	322.856222574	1838.28244962	436.506220934	-2.07602433182	-0.02863481837
1188.61736197	416.215939126	1980.83330109	376.0	7.29391944275	0.405737829834	0.0773128486727	1323.84058925	440.781860244	2125.31368637	360.691236879	2.61670882704	0.0360925355453
1188.61736197	416.215939126	1980.83330109	376.0	-8.38137518352	-0.220612257602	-0.0420373966468	972.120655751	491.814322459	1814.81223037	350.87725216	-1.72123457318	-0.0237411665266
1188.61736197	416.215939126	1980.83330109	376.0	-8.86765707835	-0.00565849964218	-0.00107822020621	1071.16059349	323.391087643	1805.17979666	410.62811553	-2.28071446234	-0.0314581305151
1188.61736197	416.215939126	1980.83330109	376.0	-2.84763535536	0.218965572098	0.0417236227321	1195.02773224	419.154129264	1924.42639168	310.244530182	-0.751019162932	-0.010358885006
1188.61736197	416.215939126	1980.83330109	376.0	14.4866305888	0.37985352987	0.0723806268807	1312.18725273	486.287465685	2267.789304	469.314585584	3.93211391591	0.0542360540126
1188.61736197	416.215939126	1980.83330109	376.0	11.4650926699	0.462062469337	0.0880454400414	1362.63842358	443.045060699	2207.9376747	402.254190425	3.70982236808	0.0511699636977
1188.61736197	416.215939126	1980.83330109	376.0	-9.0003317628	0.18350525186	0.034966701955	1176.0269695	323.904439414	1802.55173233	302.620323415	-1.84309710545	-0.0254220290406
1188.61736197	416.215939126	1980.83330109	376.0	5.48832798224	0.372115374511	0.0709061308138	1283.27433888	380.981807562	2089.54792944	425.291783	0.707226062697	0.0097548422441
1188.61736197	416.215939126	1980.83330109	376.0	-9.12155486718	-0.0228449558937	-0.00435307848583	1064.37046338	353.64024414	1800.15050471	382.139797192	-2.12600090301	-0.0293241503863
1188.61736197	416.215939126	1980.83330109	376.0	20.0346319008	0.58569118304	0.111602740671	1460.62431604	490.903722443	2377.68596154	426.157923053	7.16402151746	0.0988140898959
1188.61736197	416.215939126	1980.83330109	376.0	-3.61122174112	0.106184947837	0.0202334123165	1132.3456605	390.024516444	1909.30101827	386.930841329	-1.07303252206	-0.0148004485801
1188.61736197	416.215939126	1980.83330109	376.0	-7.64293479422	-0.322659416314	-0.0614823582916	923.602665081	506.136116546	1829.43950351	399.700721883	-1.7676445855	-0.0243813046275
1188.61736197	416.215939126	1980.83330109	376.0	-11.4018564144	-0.0329837182135	-0.00628500728154	1057.34090695	321.240485472	1754.9815323	376.400139873	-2.65315453707	-0.0365952349941
1188.61736197	416.215939126	1980.83330109	376.0	19.4383646744	0.558745011514	0.106468180548	1435.88696344	469.375543661	2365.87490175	460.612394655	6.20499343846	0.0855861163926
1188.61736197	416.215939126	1980.83330109	376.0	3.5642402601	0.494730579559	0.0942703086049	1364.09765608	340.023516396	2051.4349591	347.313786617	1.01153941049	0.0139522677309
1188.61736197	416.215939126	1980.83330109	376.0	6.0676716135	0.499354650664	0.095151419715	1369.23042686	353.30462864	2101.02376102	378.488705515	1.58906626813	0.0219181554225
1188.61736197	416.215939126	1980.83330109	376.0	-9.99406091758	-0.0287902638507	-0.00548594966667	1063.58054269	381.373590991	1782.86761431	337.913480631	-2.0760508435	-0.0286351840483
1188.61736197	416.215939126	1980.83330109	376.0	16.0374254927	0.452249418538	0.0861755751788	1360.53465349	474.838008233	2298.50796589	463.135304169	4.68662096516	0.0646430477953
1188.61736197	416.215939126	1980.83330109	376.0	13.3378722828	0.59861828591	0.114065984358	1461.7040243	429.502283659	2245.03431693	353.828008971	5.32015165283	0.073381402108
1188.61736197	416.215939126	1980.83330109	376.0	-2.17492268258	0.0562583001136	0.010719950479	1105.65321872	405.38854323	1937.75170832	426.709946375	-0.960249492181	-0.0132448205818
1188.61736197	416.215939126	1980.83330109	376.0	-5.0513573624	-0.14429793186	-0.0274957949428	1007.75507831	485.317683388	1880.7743323	387.701570605	-1.25505013646	-0.0173110363649
1188.61736197	416.215939126	1980.83330109	376.0	-5.60342742266	0.238053428097	0.0453607904147	1205.16232386	382.539635526	1869.8387447	282.136785315	-1.28661817757	-0.0177464576216
1188.61736197	416.215939126	1980.83330109	376.0	-7.23719312152	0.0232115424848	0.00442293111371	1088.96004544	368.126024895	1837.47656968	380.390499349	-1.71459321127	-0.0236495615348
1188.61736197	416.215939126	1980.83330109	376.0	10.855694949	0.641027465117	0.122147001737	1466.75098552	320.079257893	2195.86652171	409.036278296	2.98409274346	0.0411598999098
1188.61736197	416.215939126	1980.83330109	376.0	-8.15146822988	0.0366192232927	0.00697774834083	1099.02873334	424.608975515	1819.36630387	295.728595012	-1.63573637672	-0.0225618810583
1188.61736197	416.215939126	1980.83330109	376.0	14.6307072956	0.529311965381	0.100859749501	1429.55689268	519.090384357	2270.64322339	321.995946355	6.67687270455	0.0920947959248
1188.61736197	416.215939126	1980.83330109	376.0	15.2959791325	0.617724436335	0.117706638021	1478.68137778	445.321879656	2283.82114948	359.817892039	6.12664468034	0.0845054438668
1188.61736197	416.215939126	1980.83330109	376.0	1.52889611831	0.186007577144	0.0354435169863	1177.18957714	449.936447656	2011.11818455	383.992159748	-0.0398804135594	-0.000550074669784
1188.61736197	416.215939126	1980.83330109	376.0	-0.750066477318	0.196582902876	0.0374586324077	1185.099258	446.732890617	1965.97573453	334.143585914	-0.239627507823	-0.00330520700446
1188.61736197	416.215939126	1980.83330109	376.0	1.79116567027	0.302516574071	0.0576441642665	1236.9275523	359.947040955	2016.31330717	419.438713916	-0.352340289706	-0.00485986606491
1188.61736197	416.215939126	1980.83330109	376.0	-1.03514068647	0.0410164626022	0.00781563692876	1099.13923293	482.692683839	1960.32888966	378.496972891	-0.616340263631	-0.00850124501561
1188.61736197	416.215939126	1980.83330109	376.0	-9.56339648153	0.100684637679	0.0191853349236	1131.65953548	355.062560837	1791.39835887	304.676262556	-1.9259060652	-0.026564221589
1188.61736197	416.215939126	1980.83330109	376.0	10.750782683	0.530646415832	0.101114027407	1402.10815962	396.689386245	2193.78838461	394.990838742	3.40123596262	0.0469135994845
1188.61736197	416.215939126	1980.83330109	376.0	-11.9327531649	-0.187885583954	-0.0358013688937	982.806918975	396.823812463	1744.46535267	364.83462123	-2.62148244787	-0.0361583785913
1188.61736197	416.215939126	1980.83330109	376.0	3.96365187409	0.425757461329	0.0811275650397	1308.71950757	325.761939347	2059.34663736	424.865190438	0.0496967065717	0.000685471814781
1188.61736197	416.215939126	1980.83330109	376.0	-14.3005071037	-0.365919298744	-0.0697254761327	901.820072088	461.395479586	1697.56409416	334.348542484	-2.93014206334	-0.0404157525978
1188.61736197	416.215939126	1980.83330109	376.0	-7.33874677433	-0.230224848565	-0.0438690641321	966.931103951	491.332418637	1835.46496111	377.201438518	-1.62138849318	-0.0223639792163
1188.61736197	416.215939126	1980.83330109	376.0	14.695690831	0.486112576551	0.0926281586416	1377.59340433	441.144631682	2271.9304389	453.192402884	4.19848640694	0.0579101573372
1188.61736197	416.215939126	1980.83330109	376.0	-12.9441565965	-0.114717467718	-0.0218592735742	1015.92569931	341.398573157	1724.43113669	367.106864216	-2.95395360679	-0.0407441876798
1188.61736197	416.215939126	1980.83330109	376.0	-9.92282520439	-0.110787666707	-0.021110454784	1021.89805867	400.663701042	1784.27867504	361.716915327	-2.14692355943	-0.0296127387508
1188.61736197	416.215939126	1980.83330109	376.0	-9.45688558137	0.129273617945	0.0246329302487	1147.17227046	352.19091625	1793.50816225	294.144975547	-1.89586149657	-0.0261498137458
1188.61736197	416.215939126	1980.83330109	376.0	-9.81926073813	-0.369259434375	-0.0703619349038	900.276692502	482.365327694	1786.33011447	403.688094277	-2.28379546282	-0.0315006270734
1188.61736197	416.215939126	1980.83330109	376.0	-18.2302172155	-0.290890907907	-0.0554289077566	924.692733215	344.019814621	1619.72308763	351.010539792	-4.36436265834	-0.0601981056322
1188.61736197	416.215939126	1980.83330109	376.0	-11.5405452221	-0.147171506546	-0.0280433510948	1008.21049585	457.91762789	1752.23433821	286.106214473	-2.18497349748	-0.0301375654825
1188.61736197	416.215939126	1980.83330109	376.0	-11.1806354492	-0.237357444088	-0.0452281715106	962.147915884	448.848162312	1759.36355084	348.367472646	-2.30500601887	-0.0317931864671
1188.61736197	416.215939126	1980.83330109	376.0	-5.75747025972	-0.203713063607	-0.0388172758397	980.116020611	508.052591133	1866.78741289	378.618801145	-1.33007222947	-0.0183458238548
1188.61736197	416.215939126	1980.83330109	376.0	-13.557788444	-0.310502978478	-0.0591659638868	912.938128597	350.321214148	1712.2761127	449.016769959	-3.96181677964	-0.0546457486847
1188.61736197	416.215939126	1980.83330109	376.0	-4.12467490425	0.0854316143102	0.0162788899219	1122.5467934	430.629029332	1899.13036703	345.954544295	-1.04576293715	-0.0144243163745
1188.61736197	416.215939126	1980.83330109	376.0	3.06260414639	0.0320076363736	0.00609901607729	1095.39199458	514.948830795	2041.49838391	431.157558529	-0.00708305622399	-9.76973272275e-05
1188.61736197	416.215939126	1980.83330109	376.0	12.6179052984	0.391109754041	0.0745254866695	1313.27053091	455.915369575	2230.77297115	461.587070659	3.1988474805	0.0441220342137
1188.61736197	416.215939126	1980.83330109	376.0	-12.4133658606	0.000294430822487	5.6103434163e-05	1079.43206242	360.683346855	1734.94521634	294.829807066	-2.4451940994	-0.0337268151642
1188.61736197	416.215939126	1980.83330109	376.0	-3.14662141803	-0.0153825491426	-0.00293112597992	1072.00044661	505.908156799	1918.50397619	340.595372774	-0.862068329527	-0.0118905976486
1188.61736197	416.215939126	1980.83330109	376.0	-0.967572066142	0.167725858094	0.0319599577161	1164.15733279	386.571528877	1961.6673114	410.938449727	-0.723522985854	-0.00997962739109
1188.61736197	416.215939126	1980.83330109	376.0	8.71349124333	0.304906648857	0.0580995901023	1253.42722492	452.028178972	2153.43303733	447.977633443	1.79273415607	0.02472736767
1188.61736197	416.215939126	1980.83330109	376.0	10.6976905812	0.53742925565	0.102406489262	1408.09580547	399.053951917	2192.73671857	385.586961191	3.5446422003	0.0488916165558
1188.61736197	416.215939126	1980.83330109	376.0	10.9788585285	0.590621812759	0.112542266151	1457.75768602	428.017290222	2198.30618691	312.53121066	4.96588690983	0.0684949918598
1188.61736197	416.215939126	1980.83330109	376.0	6.3475889894	0.395015788787	0.0752697768269	1300.76174506	386.736951715	2106.56845761	419.06976084	1.15138629563	0.0158811902845
1188.61736197	416.215939126	1980.83330109	376.0	5.21004818662	0.427056634518	0.0813751209066	1337.31296673	425.312190949	2084.03567058	321.410512901	2.31327884998	0.0319072944825
1188.61736197	416.215939126	1980.83330109	376.0	-6.45487149559	0.180721618811	0.0344362840722	1173.61408528	356.236022291	1852.97305697	323.122949398	-1.42109925405	-0.0196013690214
1188.61736197	416.215939126	1980.83330109	376.0	2.62735261411	0.455356617392	0.0867676481311	1343.2008133	366.445094195	2032.87677661	323.230869119	1.05270345757	0.0145200476907
1188.61736197	416.215939126	1980.83330109	376.0	16.251397292	0.596265077111	0.113617583291	1450.82873054	405.556185611	2302.74639055	446.361474399	4.89279993968	0.0674868957198
1188.61736197	416.215939126	1980.83330109	376.0	-13.5739635948	-0.19083087994	-0.036362591452	982.440403601	398.707010828	1711.95570993	330.808295501	-2.80758869546	-0.0387253613167
1188.61736197	416.215939126	1980.83330109	376.0	-4.15845654349	0.286120576914	0.0545199270035	1230.90234155	363.288972958	1898.46120907	304.26989456	-1.06993142075	-0.0147576747689
1188.61736197	416.215939126	1980.83330109	376.0	17.8467428692	0.540996310177	0.103086187153	1427.61844529	485.687314255	2334.34752701	421.041767467	6.27451276784	0.0865450036944
1188.61736197	416.215939126	1980.83330109	376.0	-14.0505395808	-0.0993207336493	-0.018925444674	1022.62934442	322.309990241	1702.51553409	357.57619943	-3.19783152644	-0.0441080210543
1188.61736197	416.215939126	1980.83330109	376.0	-5.15269544149	-0.0508618576835	-0.00969166495493	1048.51064883	365.156164251	1878.76699389	465.100180801	-1.776891212	-0.0245088443034
1188.61736197	416.215939126	1980.83330109	376.0	-2.54199671837	-0.0163863627197	-0.00312240143288	1069.64852296	453.178271466	1930.48058358	407.65378916	-0.924019488414	-0.0127450963919
1188.61736197	416.215939126	1980.83330109	376.0	-4.96254486111	0.371273884834	0.070745785982	1280.14149514	318.152476805	1882.5335599	284.239587954	-1.22022108926	-0.0168306357139
1188.61736197	416.215939126	1980.83330109	376.0	-8.16774076832	-0.118825303945	-0.0226420167579	1016.5792541	396.757501001	1819.04397201	405.707216908	-2.01581646355	-0.0278043650145
1188.61736197	416.215939126	1980.83330109	376.0	-6.02543689433	-0.0772355787952	-0.0147171453497	1034.50727441	359.989926001	1861.47944056	466.982240145	-1.99508431787	-0.0275184043845
1188.61736197	416.215939126	1980.83330109	376.0	-1.17106230432	0.309190865559	0.0589159423702	1255.53237764	418.486528037	1957.63650899	283.61760332	0.183972537273	0.00253755223825
1188.61736197	416.215939126	1980.83330109	376.0	-4.9565056013	0.0982070093882	0.0187132258743	1127.96484784	364.637071684	1882.65318757	390.051268051	-1.33003800101	-0.0183453517381
1188.61736197	416.215939126	1980.83330109	376.0	6.52380217381	0.229622041779	0.0437542000341	1220.54678915	514.788734727	2110.05894705	374.723423175	2.22459588717	0.0306840812023
1188.61736197	416.215939126	1980.83330109	376.0	4.13619977344	0.413042388411	0.0787047234014	1334.38615365	445.220212365	2062.76452361	283.158157591	2.48083739561	0.0342184468361
1188.61736197	416.215939126	1980.83330109	376.0	0.230365677256	0.0953812550565	0.0181747818324	1127.71196155	478.692618738	1985.39646114	378.991880861	-0.367480103652	-0.00506869108486
1188.61736197	416.215939126	1980.83330109	376.0	9.66025963429	0.322478071644	0.0614478032858	1268.94379443	465.614293726	2172.1869409	437.628852749	2.39038866027	0.0329708780726
1188.61736197	416.215939126	1980.83330109	376.0	-7.94763047462	-0.0483753964934	-0.00921787280743	1050.99881499	365.104629617	1823.40399001	407.300545396	-2.00755844869	-0.0276904613612
1188.61736197	416.215939126	1980.83330109	376.0	5.9313009497	0.494909306366	0.0943043647801	1374.25960283	380.039677903	2098.32248549	344.023204765	2.14594254474	0.0295992075136
1188.61736197	416.215939126	1980.83330109	376.0	-3.28169148627	-0.19198576942	-0.0365826542341	983.294285013	478.693139371	1915.8284633	453.841038911	-1.22677452269	-0.0169210278992
1188.61736197	416.215939126	1980.83330109	376.0	17.374839013	0.548059297015	0.104432030681	1434.81068725	492.157789506	2324.99989828	398.031421516	6.49951988464	0.089648550133
1188.61736197	416.215939126	1980.83330109	376.0	-20.578002741	-0.292443294237	-0.0557247130787	928.347263412	356.646293031	1573.2173701	288.223813657	-4.49115231537	-0.0619469284879
1188.61736197	416.215939126	1980.83330109	376.0	19.9944855305	0.595650564943	0.113500488747	1470.66753704	502.753637324	2376.89072886	403.469554498	7.59430629292	0.104749052316
1188.61736197	416.215939126	1980.83330109	376.0	-8.1773033932	-0.212147411245	-0.0404244304964	974.454261384	465.510212234	1818.85455235	378.890078733	-1.81180889197	-0.0249904674754
1188.61736197	416.215939126	1980.83330109	376.0	-4.70052709288	0.121906262176	0.0232290895914	1139.82976539	338.784157826	1887.72369511	409.109771897	-1.38007595753	-0.0190355304487
1188.61736197	416.215939126	1980.83330109	376.0	11.3920369014	0.562195760946	0.107125716644	1420.8454258	378.822050696	2206.49056171	406.823085209	3.42200988679	0.0472001363695
1188.61736197	416.215939126	1980.83330109	376.0	-10.6758537836	-0.31048708105	-0.0591629346513	919.867890611	398.365235883	1769.36243417	451.129307679	-3.01205623936	-0.0415456033015
1188.61736197	416.215939126	1980.83330109	376.0	-5.94241179598	0.205334595029	0.0391262566748	1186.3461853	327.681965223	1863.12402935	349.095878826	-1.39916785817	-0.0192988670092
1188.61736197	416.215939126	1980.83330109	376.0	7.09351614195	0.419917153287	0.0800147014647	1307.54126493	347.229779356	2121.34403105	466.572986765	0.621076721066	0.00856657546299
1188.61736197	416.215939126	1980.83330109	376.0	-0.939856706741	0.127448339174	0.0242851256049	1143.01004773	417.747577326	1962.21630646	401.458681412	-0.678412736193	-0.00935741705094
1188.61736197	416.215939126	1980.83330109	376.0	15.5090250338	0.586585185895	0.111773091824	1444.21149738	406.730021484	2288.04123364	437.09971477	4.74109581689	0.0653944250606
1188.61736197	416.215939126	1980.83330109	376.0	0.231375298927	0.43503638106	0.0828956518787	1327.61705723	357.135217672	1985.41646007	300.66418516	0.374708482396	0.00516839286063
1188.61736197	416.215939126	1980.83330109	376.0	-18.2894070927	-0.369445630022	-0.0703974142573	897.432367495	420.89444198	1618.55063483	300.223825356	-3.8070389032	-0.0525108814234
1188.61736197	416.215939126	1980.83330109	376.0	-5.2155293111	-0.135594832964	-0.0258374300618	1007.66851569	408.666976588	1877.52235967	461.186867393	-1.7216100319	-0.0237463452675
1188.61736197	416.215939126	1980.83330109	376.0	-14.5549751482	-0.172086843492	-0.0327909381654	988.760870865	362.308393418	1692.52350639	341.454242111	-3.1615383852	-0.0436074260028
1188.61736197	416.215939126	1980.83330109	376.0	9.07121725059	0.493658288692	0.0940659848879	1375.13970601	396.493170918	2160.51899321	388.886116279	2.78961220786	0.0384774097636
1188.61736197	416.215939126	1980.83330109	376.0	13.1396868792	0.608716310915	0.115990150708	1450.65016731	360.475671818	2241.10859446	429.982755329	3.71268428403	0.0512094384004
1188.61736197	416.215939126	1980.83330109	376.0	-1.95861123702	-0.194390878872	-0.037040944907	982.646551172	496.397957721	1942.03647747	462.991968579	-1.01779616108	-0.014038567739
1188.61736197	416.215939126	1980.83330109	376.0	0.489704576337	0.00397168522753	0.000756799776587	1080.76548031	515.432478707	1990.53353242	394.335573403	-0.389295464391	-0.00536959261229
1188.61736197	416.215939126	1980.83330109	376.0	-6.15886601524	-0.0546515506151	-0.0104137863215	1050.08683374	417.15449389	1858.83643209	391.595104462	-1.51857162714	-0.0209458155468
1188.61736197	416.215939126	1980.83330109	376.0	-4.73940785331	0.085558940447	0.016303151762	1119.88576601	336.459851221	1886.95353206	430.607914829	-1.49731499049	-0.0206526205585
1188.61736197	416.215939126	1980.83330109	376.0	6.0327764661	0.640186114636	0.121986683429	1475.4983084	331.617138082	2100.33254632	293.217099833	2.82887978106	0.0390190314629
1188.61736197	416.215939126	1980.83330109	376.0	-3.13916915327	0.138698491159	0.0264288283458	1150.05621689	418.634417904	1918.65159313	349.960958333	-0.910831751209	-0.0125631965684
1188.61736197	416.215939126	1980.83330109	376.0	-2.1896539854	-0.0699694046579	-0.013332584729	1041.70756208	438.984666266	1937.45990577	456.767677429	-1.07206264862	-0.0147870710154
1188.61736197	416.215939126	1980.83330109	376.0	-8.96184349404	-0.053653221917	-0.0102235560055	1051.06641541	400.196030416	1803.31412077	352.051674949	-1.90941446712	-0.0263367512706
1188.61736197	416.215939126	1980.83330109	376.0	18.1709434847	0.447062991959	0.085187307919	1363.67166266	508.290178491	2340.76940076	468.807559609	5.59503579682	0.0771729075423
1188.61736197	416.215939126	1980.83330109	376.0	-5.36867410211	0.0359533881376	0.00685087426402	1094.46038717	359.753897476	1874.48881665	420.274532003	-1.54801124238	-0.0213518792052
1188.61736197	416.215939126	1980.83330109	376.0	-3.40918582444	-0.136140470024	-0.025941400538	1011.78969351	500.082372199	1913.30301299	401.430947276	-1.0147503723	-0.0139965568593
1188.61736197	416.215939126	1980.83330109	376.0	-0.816006817473	-0.0579472988072	-0.0110417871203	1047.6726592	447.18004321	1964.66956631	469.8168639	-0.88604903591	-0.0122213660126
1188.61736197	416.215939126	1980.83330109	376.0	9.18637362085	0.640252828738	0.12199939572	1479.45553426	358.014288928	2162.80004894	325.330225747	3.76893441284	0.0519853022461
1188.61736197	416.215939126	1980.83330109	376.0	-8.69724813981	-0.138848941034	-0.026457496386	1004.12260109	370.693921489	1808.55531366	433.738791087	-2.3634727093	-0.0325996235766
1188.61736197	416.215939126	1980.83330109	376.0	14.3946127203	0.408084287596	0.0777599633376	1333.97545453	491.928064685	2265.96658342	440.063064208	4.4323418629	0.0611357498331
1188.61736197	416.215939126	1980.83330109	376.0	-6.12290958398	-0.0721818755435	-0.0137541683581	1039.99860799	399.255058371	1859.54866906	420.295002703	-1.66697842303	-0.0229928058349
1188.61736197	416.215939126	1980.83330109	376.0	-6.78536469289	0.0234391925608	0.00446630955808	1091.30722982	425.268616924	1846.42653766	329.850690913	-1.4438127421	-0.0199146585117
1188.61736197	416.215939126	1980.83330109	376.0	-12.7738569593	-0.0815600315253	-0.0155411645437	1033.89660924	342.74679066	1727.80448861	351.161088706	-2.79719528205	-0.0385820038904
1188.61736197	416.215939126	1980.83330109	376.0	16.423857711	0.567233782733	0.108085705551	1450.91613677	495.710762114	2306.16254396	359.535645071	6.77137133434	0.0933982253012
1188.61736197	416.215939126	1980.83330109	376.0	13.3611648768	0.411643548955	0.078438176249	1334.39070001	480.898338251	2245.49570439	430.206666124	4.1340542797	0.0570214383407
1188.61736197	416.215939126	1980.83330109	376.0	4.12069056644	0.168145414468	0.0320399036715	1173.10354951	486.37835819	2062.45731207	402.975404368	0.733345138777	0.0101151053624
1188.61736197	416.215939126	1980.83330109	376.0	-4.05672277325	0.0989406963303	0.0188530290264	1129.14455548	408.234110879	1900.47638547	363.097719108	-1.07510796559	-0.0148290753874
1188.61736197	416.215939126	1980.83330109	376.0	6.43696802152	0.544954427676	0.103840401615	1410.70817919	372.890804872	2108.33890725	324.739923179	2.64092896794	0.0364266064544
1188.61736197	416.215939126	1980.83330109	376.0	-4.89672188532	0.162070802979	0.0308823938602	1163.38646779	405.381652162	1883.83740333	315.069283379	-1.15263841974	-0.0158984609619
1188.61736197	416.215939126	1980.83330109	376.0	1.44755787281	0.480501808653	0.0915590336611	1359.40146171	351.692318584	2009.50700949	298.413229199	0.882786850544	0.0121763703523
1188.61736197	416.215939126	1980.83330109	376.0	-16.6989579089	-0.338973820758	-0.0645910481627	905.936758365	383.817186678	1650.0547819	360.300836857	-3.90477059033	-0.0538589046942
1188.61736197	416.215939126	1980.83330109	376.0	16.4467304217	0.574749150152	0.109517749648	1443.68085579	442.442180354	2306.61561423	420.492578086	5.55026998082	0.0765554480113
1188.61736197	416.215939126	1980.83330109	376.0	-13.31716174	-0.365576761688	-0.0696602061143	904.022048222	486.60477976	1717.04252659	326.415698607	-2.6301319025	-0.0362776814137
1188.61736197	416.215939126	1980.83330109	376.0	1.25275120801	-0.0323305137274	-0.0061605399633	1062.00956165	518.296187456	2005.6482142	425.342465096	-0.368524456371	-0.00508309594994
1188.61736197	416.215939126	1980.83330109	376.0	9.75854772467	0.476966501933	0.0908853852768	1388.36176268	488.973046272	2174.13386413	296.799055174	4.84462730481	0.0668224455836
1188.61736197	416.215939126	1980.83330109	376.0	-11.124653925	-0.0311808787546	-0.00594147842124	1063.77692409	393.158096315	1760.47245152	303.537431111	-2.18596871442	-0.0301512926127
1188.61736197	416.215939126	1980.83330109	376.0	-4.15240428191	0.151360698719	0.0288415965546	1157.28787196	412.234524497	1898.58109428	329.05869782	-1.04493741509	-0.0144129298633
1188.61736197	416.215939126	1980.83330109	376.0	-10.8008098354	-0.105715883902	-0.0201440327558	1024.69785219	396.385274962	1766.88726309	345.804135939	-2.26200688288	-0.0312000949363
1188.61736197	416.215939126	1980.83330109	376.0	13.207697734	0.4588569183	0.0874346262005	1369.81100141	483.618321022	2242.45577612	389.026453686	4.8007287267	0.0662169479545
1188.61736197	416.215939126	1980.83330109	376.0	-17.8383645667	-0.164049972735	-0.0312595222437	989.47612855	320.897208077	1627.48503539	317.11169876	-3.94803499195	-0.0544556550613
1188.61736197	416.215939126	1980.83330109	376.0	-5.54557089639	0.194967954765	0.0371509060146	1180.98896321	360.032737988	1870.98478604	329.963084846	-1.28208207233	-0.0176838906528
1188.61736197	416.215939126	1980.83330109	376.0	9.94354307307	0.430223477704	0.0819785590136	1343.15359589	453.288659888	2177.79831359	381.356057817	3.43899185782	0.0474343704527
1188.61736197	416.215939126	1980.83330109	376.0	0.636335460706	0.230790991948	0.0439769420633	1219.81746198	489.405346066	1993.43804581	284.215237761	1.07452635554	0.0148210531799
1188.61736197	416.215939126	1980.83330109	376.0	10.5896032622	0.478053667167	0.0910925432864	1362.942325	399.669266043	2190.59568897	427.984097925	2.7795353092	0.038338418058
1188.61736197	416.215939126	1980.83330109	376.0	12.3076917804	0.647290455207	0.123340406861	1471.97025303	324.973409058	2224.62815848	427.68449639	3.29314263403	0.0454226570212
1188.61736197	416.215939126	1980.83330109	376.0	0.095500940971	-0.151638896169	-0.0288946067395	1003.78357991	519.364918976	1982.72501554	459.57651665	-0.642776826802	-0.00886588726623
1188.61736197	416.215939126	1980.83330109	376.0	6.68508320076	0.529356736408	0.100868280566	1390.8671042	349.831164338	2113.25365534	372.555386806	1.92708622078	0.026580499597
1188.61736197	416.215939126	1980.83330109	376.0	-3.17915835121	0.230678418053	0.0439554912448	1198.91613053	321.411912044	1917.85947378	397.531431204	-1.07491787758	-0.0148264534839
1188.61736197	416.215939126	1980.83330109	376.0	-0.227618135833	0.134902778251	0.0257055598801	1161.31999622	509.644313027	1976.32456526	305.360256015	0.459540663383	0.00633849190873
1188.61736197	416.215939126	1980.83330109	376.0	-1.19380434417	0.0846822481876	0.0161360991211	1120.29673984	407.994399885	1957.1860271	428.89488737	-0.804712119557	-0.0110994775111
1188.61736197	416.215939126	1980.83330109	376.0	-8.77842597229	0.0993818761983	0.0189370953122	1129.99635178	345.334402051	1806.94731612	331.616562295	-1.84827355464	-0.0254934283398
1188.61736197	416.215939126	1980.83330109	376.0	3.52129376789	0.372418652725	0.0709639201076	1306.91462248	452.259870993	2050.58426068	291.409767211	2.11282694876	0.0291424406726
1188.61736197	416.215939126	1980.83330109	376.0	-16.7302805403	-0.194392349049	-0.0370412250474	975.85269563	344.571346123	1649.43433279	329.010291034	-3.68830299699	-0.050873144786
1188.61736197	416.215939126	1980.83330109	376.0	-10.5456523778	-0.054335340957	-0.0103535329567	1049.91457074	374.699154973	1771.94150698	347.327781269	-2.23443825108	-0.0308198379459
1188.61736197	416.215939126	1980.83330109	376.0	1.19290357948	0.336881762868	0.0641924090831	1256.78118847	326.909512049	2004.46273245	420.772031925	-0.455398597692	-0.00628135996817
1188.61736197	416.215939126	1980.83330109	376.0	7.27562147725	0.507567010237	0.0967162748165	1364.646455	319.902686158	2124.95123418	440.402093016	1.01595552298	0.0140131796273
1188.61736197	416.215939126	1980.83330109	376.0	-1.48732545942	0.200081008218	0.0381251921147	1191.23280819	457.663318534	1951.3718631	302.475736375	-0.0997275869606	-0.00137555292359
1188.61736197	416.215939126	1980.83330109	376.0	-6.30300360808	-0.04623076568	-0.00880921602135	1057.02734022	475.804991236	1855.98130666	323.148975205	-1.32918707759	-0.0183336148633
1188.61736197	416.215939126	1980.83330109	376.0	-3.85728387106	0.302716466129	0.0576822534545	1240.03738749	349.018983256	1904.42693766	315.370566908	-1.02889222459	-0.0141916168909
1188.61736197	416.215939126	1980.83330109	376.0	10.0809785677	0.196702481271	0.0374814179251	1196.76059567	517.650120849	2180.52068164	466.109965119	2.18273538657	0.0301066949872
1188.61736197	416.215939126	1980.83330109	376.0	4.87797932854	0.487525193289	0.0928973310383	1356.89726158	338.953059299	2077.45794005	381.607619178	1.02284994627	0.0141082751209
1188.61736197	416.215939126	1980.83330109	376.0	-2.90543505477	0.268747870379	0.0512095789594	1220.41796759	366.7501356	1923.28147599	336.1133728	-0.890184194139	-0.0122784026778
1188.61736197	416.215939126	1980.83330109	376.0	-3.61087229323	-0.0651052882496	-0.0124057332793	1044.53213085	435.17830772	1909.30794025	429.597501678	-1.2029372028	-0.0165922372801
1188.61736197	416.215939126	1980.83330109	376.0	-10.2914509314	0.0197382083157	0.00376109152357	1085.08785241	313.749245867	1776.97681388	378.139715603	-2.40518192262	-0.0331749230706
1188.61736197	416.215939126	1980.83330109	376.0	15.3843530596	0.483466807575	0.0921240105898	1385.55147219	480.973257836	2285.57168966	419.046959631	5.21486049569	0.0719291102853
1188.61736197	416.215939126	1980.83330109	376.0	1.13519653387	0.150363066613	0.0286514989734	1154.32100799	416.739295928	2003.31965207	432.25934815	-0.453042117529	-0.00624885679351
1188.61736197	416.215939126	1980.83330109	376.0	2.42230626694	0.0636333258213	0.0121252526336	1108.83813832	450.844839274	2028.81515028	469.132172691	-0.361529073437	-0.00498660790947
1188.61736197	416.215939126	1980.83330109	376.0	-4.01356350648	0.0376245448328	0.0071693111343	1103.28095672	512.809313056	1901.3312986	285.241028819	-0.754098644285	-0.0104013606108
1188.61736197	416.215939126	1980.83330109	376.0	6.72663981099	0.490568843437	0.0934772948623	1377.60975946	404.416873695	2114.07682252	332.05018936	2.73809850125	0.0377668758793
1188.61736197	416.215939126	1980.83330109	376.0	6.06283972502	0.332878418097	0.0634295766191	1293.61167171	514.663000395	2100.92804936	292.653377257	3.33925434241	0.046058680585
1188.61736197	416.215939126	1980.83330109	376.0	-2.96899925393	0.0932770747447	0.0177738328401	1123.29059082	335.004429379	1922.02237516	463.727354965	-1.33608264933	-0.0184287261976
1188.61736197	416.215939126	1980.83330109	376.0	11.5119118781	0.583210098251	0.11112997299	1428.26787754	348.128090729	2208.86508517	432.469116895	2.94504684763	0.0406213358294
1188.61736197	416.215939126	1980.83330109	376.0	-8.09313803038	-0.234111862347	-0.0446097298679	959.015973409	411.715883872	1820.52172789	449.789870604	-2.29717551551	-0.0316851795243
1188.61736197	416.215939126	1980.83330109	376.0	-9.52013144493	-0.289343883161	-0.0551341240779	936.739118696	460.433457549	1792.25536713	395.08279088	-2.18501490566	-0.0301381366297
1188.61736197	416.215939126	1980.83330109	376.0	-1.5573998794	0.228950612294	0.0436262599646	1197.66851216	370.55020431	1949.98380565	381.765089178	-0.750217795973	-0.0103478316686
1188.61736197	416.215939126	1980.83330109	376.0	-15.6307530962	-0.243515839852	-0.0464016463132	954.32168728	380.967172728	1671.21413855	335.925278546	-3.38515325583	-0.0466917690459
1188.61736197	416.215939126	1980.83330109	376.0	-0.626713138355	0.0534406309249	0.0101830470512	1104.05927134	423.393187138	1968.41915855	440.96670007	-0.747843347263	-0.0103150806519
1188.61736197	416.215939126	1980.83330109	376.0	13.2043535889	0.645196804215	0.122941464218	1466.68139961	315.113641419	2242.38953418	460.594493151	3.07180004752	0.0423696558279
1188.61736197	416.215939126	1980.83330109	376.0	-11.4370956779	0.0228885954996	0.00436139395952	1089.97615925	345.800999897	1754.28350123	318.506342079	-2.32933855567	-0.0321288076644
1188.61736197	416.215939126	1980.83330109	376.0	-2.05267410091	0.320686610852	0.0611064426167	1257.12015511	393.494616928	1940.17324894	289.558476905	-0.291967946688	-0.00402714409224
1188.61736197	416.215939126	1980.83330109	376.0	0.64222530393	0.211876414559	0.0403727924083	1187.25307324	362.452826252	1993.55471378	443.848814291	-0.591000114752	-0.00815172572072
1188.61736197	416.215939126	1980.83330109	376.0	-0.985591120898	0.201552157338	0.0384055177855	1182.10643031	348.03085605	1961.31038396	431.173097603	-0.813715878693	-0.0112236672923
1188.61736197	416.215939126	1980.83330109	376.0	-15.6288098813	-0.330361738655	-0.0629500264205	920.124792922	462.733586602	1671.2526304	288.394250878	-3.01906476671	-0.0416422726443
1188.61736197	416.215939126	1980.83330109	376.0	2.18506667843	0.335126379616	0.0638579229451	1257.97643899	373.919652645	2024.11582951	392.219737878	-0.055647244976	-0.000767548206566
1188.61736197	416.215939126	1980.83330109	376.0	-6.6242313319	-0.118745522966	-0.0226268145895	1022.0875023	506.11827869	1849.61832093	321.412539944	-1.35888079884	-0.0187431834323
1188.61736197	416.215939126	1980.83330109	376.0	16.6944506083	0.593936397605	0.113173856251	1471.08458534	496.658529415	2311.52253818	343.779423429	7.17024733952	0.0988999633037
1188.61736197	416.215939126	1980.83330109	376.0	-9.05292197416	0.0749864567333	0.0142885778836	1118.23184195	376.613918142	1801.51000791	306.664247821	-1.82425721434	-0.0251621684737
1188.61736197	416.215939126	1980.83330109	376.0	14.2182387179	0.580101086936	0.110537554675	1459.35314833	480.221753964	2262.47290845	322.898006153	6.37738377415	0.0879639141262
1188.61736197	416.215939126	1980.83330109	376.0	12.4321012664	0.618961184169	0.117942298813	1457.93020846	355.299745692	2227.092503	413.862548853	3.67514269082	0.0506916233217
1188.61736197	416.215939126	1980.83330109	376.0	9.19835214902	0.58041008684	0.11059643423	1419.81182853	320.592544276	2163.03732361	422.632950807	2.07037269639	0.0285568647778
1188.61736197	416.215939126	1980.83330109	376.0	18.2309649241	0.547598633165	0.104344251746	1423.51828741	449.671781744	2341.95832542	468.768256269	5.47129111622	0.0754660843617
1188.61736197	416.215939126	1980.83330109	376.0	8.34415432654	0.333264385362	0.0635031222108	1270.97916599	442.645587131	2146.11708869	432.492335572	1.87732180146	0.0258940938132
1188.61736197	416.215939126	1980.83330109	376.0	9.78944944684	0.620140799366	0.11816707305	1470.73971942	385.965625915	2174.74597573	318.040630392	4.23192902989	0.058371434895
1188.61736197	416.215939126	1980.83330109	376.0	14.9794852189	0.548381037628	0.104493337963	1442.4955731	514.771722974	2277.55193264	320.284636572	6.85163580791	0.0945053214884
1188.61736197	416.215939126	1980.83330109	376.0	0.791836502605	0.0915911353243	0.0174525791395	1130.41603384	502.954884781	1996.51826223	363.147343608	0.0526824136544	0.00072665398144
1188.61736197	416.215939126	1980.83330109	376.0	-6.78519046089	-0.238033214542	-0.0453569387465	959.439994169	443.293500764	1846.4299889	443.69649397	-1.91160678869	-0.0263669901888
1188.61736197	416.215939126	1980.83330109	376.0	3.59077454812	0.098843530502	0.0188345141963	1129.27687543	485.795300665	2051.96055911	436.888383017	0.0574820871419	0.000792856374371
1188.61736197	416.215939126	1980.83330109	376.0	16.4503719947	0.624277630929	0.118955341259	1480.58860137	437.048836499	2306.68774772	389.050309849	6.09884621682	0.0841220167837
1188.61736197	416.215939126	1980.83330109	376.0	4.64779952107	0.497700298719	0.0948361849694	1367.01341847	345.677065548	2072.89846178	360.207977757	1.2720200567	0.0175451042303
1188.61736197	416.215939126	1980.83330109	376.0	19.299502234	0.505753693405	0.0963707495056	1407.71737036	517.555804769	2363.12426829	437.851093161	6.68894016367	0.0922612436368
1188.61736197	416.215939126	1980.83330109	376.0	-1.96574408603	0.0916066645157	0.017455538208	1136.30010782	515.399062931	1941.89518762	290.196016873	-0.0283541044332	-0.000391091095631
1188.61736197	416.215939126	1980.83330109	376.0	9.76831916968	0.410187509405	0.0781607296884	1343.23030628	505.972901298	2174.32742016	325.124212581	4.43115757671	0.0611194148512
1188.61736197	416.215939126	1980.83330109	376.0	-8.4413247919	0.00775162080475	0.00147706189115	1083.04744856	401.279153109	1813.62472856	329.298126895	-1.74153919584	-0.0240212302875
1188.61736197	416.215939126	1980.83330109	376.0	6.64332749818	0.466127200404	0.0888199695891	1368.72729956	436.270525527	2112.42654448	307.428719397	3.17424032931	0.0437826252319
1188.61736197	416.215939126	1980.83330109	376.0	-8.46248526208	-0.275473177114	-0.0524910779562	939.127694479	418.724419101	1813.20557492	455.353461343	-2.42771572647	-0.0334857341582
1188.61736197	416.215939126	1980.83330109	376.0	11.0792883165	0.330187738993	0.0629168709971	1282.21741876	497.5671897	2200.29553359	420.510925133	3.35916961065	0.0463333739401
1188.61736197	416.215939126	1980.83330109	376.0	9.51842425063	0.388706801287	0.0740676069525	1303.18831781	418.96708881	2169.37741839	447.222011772	2.05786531822	0.0283843492169
1188.61736197	416.215939126	1980.83330109	376.0	1.47376771165	0.263279349348	0.0501675589459	1236.99368354	474.239387079	2010.02618271	298.793112091	1.18790457858	0.0163848907391
1188.61736197	416.215939126	1980.83330109	376.0	-8.50955858541	-0.120862058157	-0.0230301177891	1011.17160457	347.899905767	1812.27313086	453.20162052	-2.50716264821	-0.0345815537684
1188.61736197	416.215939126	1980.83330109	376.0	-8.42625726812	-0.139814311761	-0.0266414466007	1005.68158738	394.619597236	1813.92319109	413.622006473	-2.12618927212	-0.029326748581
1188.61736197	416.215939126	1980.83330109	376.0	-11.0940983728	0.0239651375693	0.00456652773806	1089.28645255	331.029419966	1761.07770607	340.761833555	-2.36127491492	-0.0325693091713
1188.61736197	416.215939126	1980.83330109	376.0	11.5775380202	0.576392688185	0.109830923816	1418.84467086	334.412755423	2210.16502965	456.907603362	2.51572975384	0.0346997207426
1188.61736197	416.215939126	1980.83330109	376.0	-19.9905483686	-0.312336747314	-0.0595153863023	919.657669441	369.465352423	1584.85386194	295.730840074	-4.35051697836	-0.060007130736
1188.61736197	416.215939126	1980.83330109	376.0	11.8516674927	0.602051356425	0.114720151758	1454.55641315	388.358745438	2215.59507752	372.679918934	4.22970467474	0.0583407541343
1188.61736197	416.215939126	1980.83330109	376.0	-10.4016005272	-0.288026891446	-0.0548831729128	936.666909573	448.399597476	1774.79493401	389.728426957	-2.36459434065	-0.0326150943538
1188.61736197	416.215939126	1980.83330109	376.0	-9.47186260491	-0.245516775965	-0.0467829222495	950.559139745	383.599267767	1793.21149238	459.053084871	-2.77398679499	-0.0382618868274
1188.61736197	416.215939126	1980.83330109	376.0	15.1082934248	0.529361662607	0.100869219247	1408.04948408	434.508499097	2280.10340848	437.545425308	4.63877305492	0.0639830766196
1188.61736197	416.215939126	1980.83330109	376.0	-18.1594471832	-0.217967661636	-0.0415334721105	966.896849793	361.333402763	1621.12492399	292.894671438	-3.80350582368	-0.0524621492921
1188.61736197	416.215939126	1980.83330109	376.0	-10.1958601873	0.0473394015238	0.00902046522938	1102.73148309	350.266953085	1778.87030717	325.871870998	-2.09952137758	-0.0289589155529
1188.61736197	416.215939126	1980.83330109	376.0	-22.2432823292	-0.337864999925	-0.0643797637052	904.191991509	350.761180265	1540.23095746	285.277785687	-5.01984186943	-0.0692391981991
1188.61736197	416.215939126	1980.83330109	376.0	-11.4906948509	-0.181113651905	-0.0345109855002	986.578734367	402.203822839	1753.22179096	364.439233756	-2.50875643073	-0.0346035369755
1188.61736197	416.215939126	1980.83330109	376.0	9.02560499278	0.305568044169	0.0582256181724	1271.80774242	517.162154778	2159.61549042	370.645593222	3.37063458764	0.0464915115537
1188.61736197	416.215939126	1980.83330109	376.0	0.672299815166	0.153604951324	0.0292692361518	1156.1280099	406.890852963	1994.15043972	431.131576853	-0.522928615109	-0.00721280848426
1188.61736197	416.215939126	1980.83330109	376.0	-9.32522359685	-0.0376884168489	-0.00718148186908	1061.88649128	444.376115504	1796.11616669	289.853559898	-1.81292664151	-0.0250058847105
1188.61736197	416.215939126	1980.83330109	376.0	11.0026897991	0.567874871537	0.108207864241	1439.99633105	428.565436003	2198.77824465	330.2164776	4.68838600965	0.0646673932365
1188.61736197	416.215939126	1980.83330109	376.0	7.68410547849	0.431921531245	0.0823021210452	1357.56286433	490.540719848	2133.0426213	284.939037129	4.11671149634	0.0567822275357
1188.61736197	416.215939126	1980.83330109	376.0	2.68985254164	0.245618253974	0.0468022587603	1204.99530819	376.773691015	2034.11479599	452.345796783	-0.304370422252	-0.00419821272071
1188.61736197	416.215939126	1980.83330109	376.0	11.9227152644	0.532014268823	0.101374670126	1416.37130178	447.238921789	2217.00241545	353.392191877	4.75637861283	0.065605222246
1188.61736197	416.215939126	1980.83330109	376.0	16.1417441531	0.3953365977	0.075330906574	1328.67287183	511.731895141	2300.57434466	460.16957769	4.8737263399	0.0672238115848
1188.61736197	416.215939126	1980.83330109	376.0	-0.570134925396	0.216762753348	0.0413038783056	1190.58398425	381.892448065	1969.53987863	397.063446318	-0.63118132947	-0.008705949372
1188.61736197	416.215939126	1980.83330109	376.0	-14.1907677253	-0.129620317517	-0.0246989934292	1007.61729457	333.452719352	1699.73784831	358.667834389	-3.23077950335	-0.0445624759082
1188.61736197	416.215939126	1980.83330109	376.0	2.98103117454	0.245774473143	0.0468320261324	1207.44504745	416.545759769	2039.88255932	415.891752092	0.00245137369586	3.38120509774e-05
1188.61736197	416.215939126	1980.83330109	376.0	14.9323564966	0.515039935221	0.0981402315588	1408.41515742	476.823595651	2276.61839122	391.379638142	5.4990423459	0.0758488599435
1188.61736197	416.215939126	1980.83330109	376.0	-16.260367551	-0.306014022116	-0.0583105987264	924.768869961	397.46580781	1658.74252577	336.507847994	-3.54138983971	-0.0488467564098
1188.61736197	416.215939126	1980.83330109	376.0	9.07466020067	0.294493437336	0.056115365346	1245.62105053	450.773422237	2160.58719231	464.192719542	1.66693700497	0.0229922345513
1188.61736197	416.215939126	1980.83330109	376.0	-1.44190544273	0.131989750336	0.0251504859633	1144.61247561	362.948473475	1952.27155791	444.710608827	-0.936106325828	-0.0129118113907
1188.61736197	416.215939126	1980.83330109	376.0	-0.245456147285	-0.0544175388526	-0.0103691956655	1050.44249046	480.735091905	1975.97122399	444.793641622	-0.66669128282	-0.009195741832
1188.61736197	416.215939126	1980.83330109	376.0	8.43482618855	0.484299040558	0.0922825915697	1371.79159472	407.193942483	2147.91314713	368.927609923	2.87907520501	0.0397113821381
1188.61736197	416.215939126	1980.83330109	376.0	-1.27496142423	0.395237124824	0.0753119521387	1294.3977436	338.559981765	1955.57844063	322.620715266	-0.502742462668	-0.00693437879542
1188.61736197	416.215939126	1980.83330109	376.0	12.6026187456	0.639758403879	0.121905183666	1481.92942698	381.569937501	2230.47017002	366.970805539	4.63256564866	0.063897457223
1188.61736197	416.215939126	1980.83330109	376.0	-12.5319827984	-0.153511927223	-0.0292515105226	993.953553817	335.415552629	1732.59561254	403.22650609	-3.157094175	-0.0435461265518
1188.61736197	416.215939126	1980.83330109	376.0	15.271246116	0.552523147952	0.105282612033	1433.19223391	464.000721613	2283.33122965	386.138274133	5.70666727664	0.0787126520917
1188.61736197	416.215939126	1980.83330109	376.0	11.4382938451	0.599441349828	0.114222818184	1446.95362783	367.83854734	2207.40683466	392.61465949	3.65201907469	0.0503726768922
1188.61736197	416.215939126	1980.83330109	376.0	-5.02486837787	0.210853325496	0.0401778440351	1188.85401365	325.265835079	1881.29903493	367.1791862	-1.2914716066	-0.0178134014704
1188.61736197	416.215939126	1980.83330109	376.0	-6.74782162385	0.201366484355	0.038370138025	1185.06238806	347.626685375	1847.17020327	314.481129833	-1.46408730841	-0.0201943077022
1188.61736197	416.215939126	1980.83330109	376.0	1.19464182595	0.0193854125936	0.00369386672896	1087.58128063	499.720405604	2004.49716421	417.195477975	-0.367752841117	-0.00507245298092
1188.61736197	416.215939126	1980.83330109	376.0	7.47687885997	0.430463302548	0.0820242573453	1350.38588469	468.689202519	2128.93780744	309.862720227	3.58244150123	0.0494129862238
1188.61736197	416.215939126	1980.83330109	376.0	-4.46778754287	0.224881027666	0.0428508055766	1196.70465554	345.055312451	1892.33387762	350.573909634	-1.15029663811	-0.0158661605256
1188.61736197	416.215939126	1980.83330109	376.0	3.26911146411	0.512138464972	0.0975873599413	1384.80637374	360.526184427	2045.58894963	300.256391461	1.6355542449	0.0225593688951
1188.61736197	416.215939126	1980.83330109	376.0	-11.6632759926	-0.240371784901	-0.0458025504767	954.969026369	390.476279881	1749.80324624	404.357939985	-2.85638521661	-0.0393984167808
1188.61736197	416.215939126	1980.83330109	376.0	-0.345586250372	0.39226778073	0.0747461472427	1289.45923428	312.203422115	1973.98781356	372.325157173	-0.58553194535	-0.00807630269448
1188.61736197	416.215939126	1980.83330109	376.0	1.53179617133	0.490779106124	0.0935173601609	1364.16613603	342.118314595	2011.17562976	304.891179139	0.802012469654	0.0110622409607
1188.61736197	416.215939126	1980.83330109	376.0	4.30463175224	0.208005054194	0.039635109412	1195.12305781	470.461293668	2066.10088033	400.516528858	0.813505619928	0.0112207671714
1188.61736197	416.215939126	1980.83330109	376.0	0.592255135672	0.0285450042481	0.00543921574849	1091.16057967	441.203980159	1992.56488805	460.200328217	-0.61506310145	-0.00848362898552
1188.61736197	416.215939126	1980.83330109	376.0	11.9709376205	0.57418755711	0.109410738779	1452.82798632	461.846510992	2217.95761994	303.28312262	5.65088008956	0.077943173649
1188.61736197	416.215939126	1980.83330109	376.0	2.88133115072	0.138249280788	0.0263432318575	1160.62968439	509.360563921	2037.90766804	367.917419736	0.8106747342	0.0111817204717
1188.61736197	416.215939126	1980.83330109	376.0	0.580581037239	-0.0651510793964	-0.0124144587265	1045.86156715	515.0351158	1992.33364362	431.436960669	-0.480639978199	-0.00662951694067
1188.61736197	416.215939126	1980.83330109	376.0	-15.5875977763	-0.187479344085	-0.0357239603821	984.423166054	388.032813435	1672.0689735	299.612994013	-3.14055447082	-0.043317992701
1188.61736197	416.215939126	1980.83330109	376.0	-14.1363412189	-0.131132877051	-0.0249872098039	1008.4082528	346.245752513	1700.81594667	346.16194136	-3.10501966851	-0.0428278574967
1188.61736197	416.215939126	1980.83330109	376.0	17.0489363185	0.474704011143	0.090454270416	1378.85243196	484.864599341	2318.54430917	454.827277871	5.30417857896	0.0731610838477
1188.61736197	416.215939126	1980.83330109	376.0	-8.78466797228	-0.317044159213	-0.0604123778989	926.984376718	509.549214216	1806.82367251	370.290081576	-1.85351233484	-0.0255656873772
1188.61736197	416.215939126	1980.83330109	376.0	-17.0149593588	-0.179083127444	-0.0341240715404	984.081121007	342.717653563	1643.79531995	316.996545377	-3.67785198672	-0.0507289929202
1188.61736197	416.215939126	1980.83330109	376.0	-16.3774731835	-0.280228549436	-0.0533972083529	929.821735918	346.988590839	1656.4228584	379.61253164	-4.06718162807	-0.056099056939
1188.61736197	416.215939126	1980.83330109	376.0	8.1576352585	0.633329435668	0.120680151614	1477.47054039	365.384299573	2142.42245688	299.567616912	3.7516865543	0.0517474007489
1188.61736197	416.215939126	1980.83330109	376.0	2.34909526756	0.260512216748	0.0496402852035	1213.32592088	390.88934387	2027.36496243	423.149697683	-0.267681852855	-0.00369216348765
1188.61736197	416.215939126	1980.83330109	376.0	8.38104405026	0.407408148986	0.0776311259502	1309.00184655	389.026483027	2146.84781262	448.819483047	1.49415150523	0.0206089862791
1188.61736197	416.215939126	1980.83330109	376.0	11.5187533797	0.629957990108	0.120037726774	1461.30736141	333.883482571	2209.00060391	413.809759935	3.22416057335	0.0444711803221
1188.61736197	416.215939126	1980.83330109	376.0	2.71873775546	0.381248611504	0.0726464579847	1281.40062831	330.199984035	2034.68696392	423.086351578	-0.242061739568	-0.00333878261474
1188.61736197	416.215939126	1980.83330109	376.0	-3.10737502894	0.152676579577	0.0290923360475	1158.52209553	444.082069017	1919.28138173	316.677217186	-0.844084599756	-0.0116425462035
1188.61736197	416.215939126	1980.83330109	376.0	1.55055051165	0.367877795883	0.070098665374	1274.90181951	345.759579062	2011.54712198	390.885723404	-0.287586393632	-0.00396670887769
1188.61736197	416.215939126	1980.83330109	376.0	-2.06051853508	0.241969265394	0.0461069484364	1213.79647972	434.39703733	1940.01786378	291.824346731	-0.235327133246	-0.00324589149305
1188.61736197	416.215939126	1980.83330109	376.0	-13.4209429984	-0.18860265171	-0.0359380052802	979.132444417	360.939493438	1714.98679286	374.914855006	-3.11877257164	-0.0430175527123
1188.61736197	416.215939126	1980.83330109	376.0	2.37665281289	-0.0601910884493	-0.0114693385003	1047.69225165	514.131472126	2027.91083146	466.087107692	-0.324110585215	-0.00447049083056
1188.61736197	416.215939126	1980.83330109	376.0	-3.90701459677	-0.0993674708114	-0.0189343503833	1027.36503308	437.510663016	1903.44185488	438.566158791	-1.2987552919	-0.0179138660951
1188.61736197	416.215939126	1980.83330109	376.0	-8.98165855977	0.133978384186	0.0255294177184	1149.75360298	361.888706755	1802.92161735	291.279307614	-1.80698478197	-0.0249239280272
1188.61736197	416.215939126	1980.83330109	376.0	2.47275999828	0.0538191171851	0.0102551671465	1103.9940671	463.823889871	2029.8145546	461.996597627	-0.323837825634	-0.00446672862943
1188.61736197	416.215939126	1980.83330109	376.0	-10.5426701853	-0.221756777162	-0.0422554834532	973.259031925	500.72520528	1772.00057924	298.016342036	-1.98634650904	-0.0273978828833
1188.61736197	416.215939126	1980.83330109	376.0	12.6022252248	0.519169485145	0.0989271122609	1412.21098206	470.848072078	2230.46237503	347.40332089	5.2204898735	0.0720067568758
1188.61736197	416.215939126	1980.83330109	376.0	-5.84088848041	0.0175152310965	0.0033375059254	1086.11370074	385.938378414	1865.13503699	393.082957836	-1.48884871434	-0.0205358443357
1188.61736197	416.215939126	1980.83330109	376.0	16.3947235573	0.587601780668	0.111966802719	1458.79656056	463.386537955	2305.58544494	383.402346423	6.2495430742	0.0862005941269
1188.61736197	416.215939126	1980.83330109	376.0	-8.59666676739	0.114385926142	0.0217960987313	1138.39149078	352.226851586	1810.54766298	319.929320619	-1.78226668336	-0.0245829887359
1188.61736197	416.215939126	1980.83330109	376.0	-5.50620544261	0.0820704461815	0.015638423434	1118.69270538	344.339163555	1871.76455006	408.732681129	-1.52802035483	-0.0210761428252
1188.61736197	416.215939126	1980.83330109	376.0	-11.0844123879	-0.277218044677	-0.0528235603424	938.785634887	414.193899199	1761.26956928	408.290035198	-2.70778693935	-0.0373487853703
1188.61736197	416.215939126	1980.83330109	376.0	3.44677650134	0.39764478687	0.0757707292054	1301.53670131	374.645844455	2049.10819785	372.925652083	0.676691859317	0.00933368081816
1188.61736197	416.215939126	1980.83330109	376.0	-2.81435718947	0.258877224663	0.0493287394557	1214.57560384	321.301992597	1925.08557667	389.207980233	-0.988452646107	-0.0136338296015
1188.61736197	416.215939126	1980.83330109	376.0	0.878096996414	0.110283342662	0.0210143564523	1133.63091584	448.10381789	1998.22693882	416.492205084	-0.435146428801	-0.0060020197076
1188.61736197	416.215939126	1980.83330109	376.0	-3.83637876142	0.212175620876	0.0404298058071	1188.71171005	313.12537604	1904.84103303	403.003946946	-1.2139152406	-0.016743658491
1188.61736197	416.215939126	1980.83330109	376.0	-16.5972228631	-0.146465411453	-0.027908805536	999.730895445	330.620545813	1652.06998357	321.718542308	-3.61197749462	-0.0498203792361
1188.61736197	416.215939126	1980.83330109	376.0	12.8932964507	0.633419584731	0.120697329408	1483.01074742	404.850370615	2236.2280108	348.36689276	5.14538897099	0.0709708823584
1188.61736197	416.215939126	1980.83330109	376.0	-5.82304795699	0.0190285704537	0.00362587089438	1089.01335439	440.83677503	1865.48842802	335.638298606	-1.28820672127	-0.0177683685692
1188.61736197	416.215939126	1980.83330109	376.0	13.325732911	0.595433220496	0.113459074027	1457.78074365	424.124748705	2244.79385621	362.888363854	5.14411463123	0.0709533052583
1188.61736197	416.215939126	1980.83330109	376.0	-6.74549063284	-0.292019250836	-0.0556439121258	935.546964668	474.48376377	1847.21637632	437.185647879	-1.82787816738	-0.0252121126535
1188.61736197	416.215939126	1980.83330109	376.0	2.36141476507	0.482187234901	0.0918801895772	1362.00986904	359.285125559	2027.60899114	306.313996535	1.16755518119	0.0161042093958
1188.61736197	416.215939126	1980.83330109	376.0	-3.77565877315	0.141488087361	0.0269603825002	1150.95410952	369.679168394	1906.04379478	385.410516867	-1.10777189268	-0.0152796123128
1188.61736197	416.215939126	1980.83330109	376.0	9.69242892444	0.495928909754	0.0944986489623	1365.17827651	358.569500849	2172.82416091	449.076383561	1.9411433063	0.0267743904317
1188.61736197	416.215939126	1980.83330109	376.0	-3.02926273403	-0.097689749081	-0.0186146625535	1031.12572825	513.926718838	1920.82865608	375.776208995	-0.882236761217	-0.0121687829133
1188.61736197	416.215939126	1980.83330109	376.0	-2.78538702243	0.0577029747883	0.0109952314764	1107.05635938	419.139257777	1925.65942739	399.463810229	-0.95849690667	-0.0132206469886
1188.61736197	416.215939126	1980.83330109	376.0	-2.48818980003	0.240670737504	0.0458595155305	1204.69845869	387.261287271	1931.54640894	339.586662983	-0.824477746386	-0.0113721068467
1188.61736197	416.215939126	1980.83330109	376.0	-0.255048138468	0.401915590479	0.0765845256248	1310.30881284	379.235075429	1975.78122263	286.237334367	0.42535537233	0.00586697065283
1188.61736197	416.215939126	1980.83330109	376.0	1.52736507703	0.443459551113	0.0845006766603	1325.60745232	334.688623964	2011.08785717	350.791780882	0.153497680974	0.00211720939274
1188.61736197	416.215939126	1980.83330109	376.0	-9.22892662155	-0.0467483310552	-0.00890783747241	1048.91194621	323.800518431	1798.02364924	425.3111846	-2.4810154065	-0.0342209021586
1188.61736197	416.215939126	1980.83330109	376.0	-1.68856624758	-0.0248807582788	-0.00474099814763	1066.23981177	494.437690358	1947.38561855	386.708116421	-0.716789469563	-0.00988675130432
1188.61736197	416.215939126	1980.83330109	376.0	-7.4146415193	-0.154586754767	-0.0294563176003	995.591917123	372.661260196	1833.96161272	465.708435404	-2.30775994571	-0.031831171665
1188.61736197	416.215939126	1980.83330109	376.0	-0.867910360926	0.208405724265	0.0397114566053	1187.55231673	423.492283512	1963.64144364	352.596843399	-0.521893204256	-0.00719852695526
1188.61736197	416.215939126	1980.83330109	376.0	-10.7601692383	0.0230713483781	0.00439621729766	1091.95972383	385.915364299	1767.69228557	289.817197436	-2.10023566448	-0.028968767786
1188.61736197	416.215939126	1980.83330109	376.0	10.033791407	0.565232861355	0.107704432423	1422.87267867	373.344401111	2179.58598265	383.368902863	3.22474119801	0.0444791889381
1188.61736197	416.215939126	1980.83330109	376.0	4.07975193326	0.242454421781	0.0461993943942	1215.70739509	459.995960953	2061.64638599	385.943029952	0.925700070904	0.0127682768401
1188.61736197	416.215939126	1980.83330109	376.0	-15.7661924991	-0.186493337413	-0.0355360780132	979.322300438	343.893947639	1668.53130976	345.315061681	-3.54768113535	-0.0489335329014
1188.61736197	416.215939126	1980.83330109	376.0	-4.43521094938	-0.156517475485	-0.0298242140787	1002.23290169	500.904729321	1892.97916564	389.841534629	-1.14691413074	-0.0158195052516
1188.61736197	416.215939126	1980.83330109	376.0	-17.1488688267	-0.119945468279	-0.0228554627057	1012.66833212	316.203805188	1641.14279662	312.270659304	-3.71556420033	-0.0512491613839
1188.61736197	416.215939126	1980.83330109	376.0	-11.302752731	-0.164894219605	-0.0314203924551	996.235599323	418.705011938	1756.94461106	342.003999798	-2.33092274844	-0.0321506585992
1188.61736197	416.215939126	1980.83330109	376.0	-5.16068132843	-0.0641363446844	-0.0122211022646	1042.6748566	381.684882368	1878.60880678	454.249067808	-1.68865514076	-0.023291795045
1188.61736197	416.215939126	1980.83330109	376.0	12.2662301227	0.387787440354	0.0738924238479	1313.30599223	463.925405116	2223.80687215	446.575474806	3.33315017444	0.0459744851647
1188.61736197	416.215939126	1980.83330109	376.0	-8.6345281734	0.0171845695333	0.00327449876778	1086.55618182	369.290048679	1809.79769164	353.951461148	-1.87728348872	-0.0258935653617
1188.61736197	416.215939126	1980.83330109	376.0	-3.70375981995	0.140624761825	0.0267958768721	1149.75748373	343.072055353	1907.46799319	414.638454102	-1.2183689382	-0.0168050888027
1188.61736197	416.215939126	1980.83330109	376.0	-5.61700386798	-0.262260643941	-0.049973445873	951.119971038	497.104830238	1869.56981795	421.345016678	-1.48744473197	-0.0205164790617
1188.61736197	416.215939126	1980.83330109	376.0	-6.83726210637	-0.287774990771	-0.0548351735463	939.853989528	504.956856167	1845.39853641	400.587690714	-1.61474492199	-0.0222723437516
1188.61736197	416.215939126	1980.83330109	376.0	-8.40926601728	0.12047737728	0.022956817317	1140.78870596	331.816969274	1814.25975945	341.654084212	-1.81859992805	-0.0250841369386
1188.61736197	416.215939126	1980.83330109	376.0	-8.23419556043	-0.229500347993	-0.0437310114316	964.847311173	451.084651859	1817.72761336	401.795650324	-1.95432576514	-0.0269562174502
1188.61736197	416.215939126	1980.83330109	376.0	2.68636902895	0.351090974835	0.066899957095	1289.10308873	442.659736926	2034.04579341	302.282967754	1.57509556944	0.0217254561302
1188.61736197	416.215939126	1980.83330109	376.0	14.7436513693	0.577706781544	0.110081322703	1450.63863372	454.805943245	2272.88045722	367.435880252	5.77674324719	0.0796792172026
1188.61736197	416.215939126	1980.83330109	376.0	13.277229285	0.629130963083	0.119880137783	1472.3002431	380.004774814	2243.83308023	391.528062326	4.49865722776	0.0620504445208
1188.61736197	416.215939126	1980.83330109	376.0	18.4859977137	0.603651151175	0.115024990697	1467.70760639	456.863251881	2347.01009985	422.439241576	6.45269031429	0.0890026250247
1188.61736197	416.215939126	1980.83330109	376.0	8.62228050082	0.314859327043	0.0599960607932	1261.27560627	454.937753806	2151.62630457	435.412944491	1.97163933326	0.0271950252864
1188.61736197	416.215939126	1980.83330109	376.0	10.7054233817	0.357516267511	0.0681242887787	1295.10722792	472.807306341	2192.88989246	424.975358205	3.06591383913	0.0422884667467
1188.61736197	416.215939126	1980.83330109	376.0	-1.4776984358	0.0604569368642	0.0115199955915	1107.5392762	403.83327742	1951.56255839	440.190004773	-0.897236053389	-0.0123756697019
1188.61736197	416.215939126	1980.83330109	376.0	2.47910235916	0.220528459248	0.0420214289725	1191.40353181	398.132305453	2029.94018619	440.404348928	-0.290944424968	-0.00401302655128
1188.61736197	416.215939126	1980.83330109	376.0	-10.6137173614	-0.101741209717	-0.019386663437	1029.92637379	445.837845115	1770.59325312	294.829034208	-2.03688696233	-0.0280949925839
1188.61736197	416.215939126	1980.83330109	376.0	10.0343493494	0.53054828337	0.101095328386	1385.64461216	338.816420022	2179.59703456	455.136002371	1.92571050725	0.0265615242379
1188.61736197	416.215939126	1980.83330109	376.0	4.69363024609	0.357401253718	0.0681023730408	1287.77487353	430.648281498	2073.80629204	355.383137014	1.58284837766	0.0218323914159
1188.61736197	416.215939126	1980.83330109	376.0	-0.679872712141	0.372141524373	0.0709111136381	1284.25978891	365.069869291	1967.36615601	318.036497811	-0.18259200746	-0.00251851044772
1188.61736197	416.215939126	1980.83330109	376.0	9.8823183534	0.590217575786	0.112465239289	1438.1237609	357.650795925	2176.58555396	380.810997131	3.15728966093	0.0435488229093
1188.61736197	416.215939126	1980.83330109	376.0	5.44599501599	0.152945389493	0.029143557449	1167.13550743	504.524388421	2088.70938395	417.049488093	1.07385651495	0.0148118139994
1188.61736197	416.215939126	1980.83330109	376.0	-2.82557055305	0.294285727858	0.0560757865583	1234.59536902	320.710234352	1924.86345863	369.557855261	-0.942025983926	-0.0129934618473
1188.61736197	416.215939126	1980.83330109	376.0	19.0852807949	0.622554704623	0.118627039753	1474.37048037	426.196596704	2358.88089869	458.313821612	5.96996154516	0.0823442971746
1188.61736197	416.215939126	1980.83330109	376.0	12.9618701515	0.639292622592	0.12181642961	1479.03834294	373.988346341	2237.5863415	384.559652219	4.46432173027	0.061576851452
1188.61736197	416.215939126	1980.83330109	376.0	-1.56432568784	-0.172641223039	-0.0328965745119	993.430734578	503.429759179	1949.84661693	452.986123175	-0.898491705855	-0.0123929890463
1188.61736197	416.215939126	1980.83330109	376.0	8.5768320237	0.46967084095	0.0894952059737	1348.95984874	368.182402504	2150.726046	433.583794752	1.76818277151	0.0243887278829
1188.61736197	416.215939126	1980.83330109	376.0	4.36482529517	0.459254131895	0.0875103147666	1356.69060589	405.538170182	2067.29321408	305.064438003	2.1499810897	0.0296549115821
1188.61736197	416.215939126	1980.83330109	376.0	-4.15849140242	0.0671007770059	0.0127859712283	1118.09094521	498.015812317	1898.46051857	282.353761042	-0.797094708887	-0.0109944097778
1188.61736197	416.215939126	1980.83330109	376.0	-7.1279667085	0.144870857373	0.0276049652006	1153.6441729	335.549808817	1839.64016284	350.446181129	-1.6061050774	-0.0221531734813
1188.61736197	416.215939126	1980.83330109	376.0	-11.8398296576	-0.365509870971	-0.0696474601698	902.904823838	482.150650935	1746.30601244	361.250537671	-2.48283270773	-0.0342459683825
1188.61736197	416.215939126	1980.83330109	376.0	7.63427050069	0.399620034783	0.0761471102864	1297.46193868	365.756905197	2132.05547347	468.83662959	0.830254954225	0.0114517924721
1188.61736197	416.215939126	1980.83330109	376.0	1.05642744146	0.12168948695	0.0231877833365	1150.44456832	506.326798161	2001.75936766	344.988001174	0.412581622958	0.00569078100632
1188.61736197	416.215939126	1980.83330109	376.0	-11.277141142	-0.262675565887	-0.0500525087437	941.580714102	377.291274454	1757.45193394	438.579945388	-3.08698338066	-0.0425790811126
1188.61736197	416.215939126	1980.83330109	376.0	-4.69299158065	-0.125122511453	-0.0238419419689	1014.35229027	432.407858571	1887.87296105	441.112812202	-1.4678451396	-0.0202461398566
1188.61736197	416.215939126	1980.83330109	376.0	1.6493394421	0.149009323618	0.0283935448967	1170.68797198	515.970368808	2013.50396601	326.845625228	0.932628800708	0.012863845527
1188.61736197	416.215939126	1980.83330109	376.0	-1.78849880592	0.0972222480926	0.0185255808103	1127.8733469	444.438539471	1945.40612116	373.094234781	-0.73334418378	-0.0101150921901
1188.61736197	416.215939126	1980.83330109	376.0	-15.6473048844	-0.261048270045	-0.0497424295056	951.887848465	436.299190282	1670.88627522	282.699236473	-3.03184280357	-0.0418185214285
1188.61736197	416.215939126	1980.83330109	376.0	-1.70006985719	0.128324938263	0.0244521604922	1150.66819856	482.359611359	1947.15775122	314.129941307	-0.282026515568	-0.00389002090439
1188.61736197	416.215939126	1980.83330109	376.0	14.6655542993	0.498434550222	0.0949760956978	1396.87857989	479.427747119	2271.33348445	395.027157435	5.32390393181	0.0734331576802
1188.61736197	416.215939126	1980.83330109	376.0	-6.88063760368	0.246982576515	0.0470622287567	1210.40499445	329.819023908	1844.53934011	304.315321758	-1.48815584114	-0.020526287464
1188.61736197	416.215939126	1980.83330109	376.0	4.47827068597	0.398423667063	0.0759191438763	1302.59573328	379.370706527	2069.54037816	387.573938353	0.876668990785	0.0120919860798
1188.61736197	416.215939126	1980.83330109	376.0	7.77349839725	0.420324291795	0.080092281211	1326.19010278	413.823675197	2134.81334601	394.799568028	2.19262432265	0.0302430941055
1188.61736197	416.215939126	1980.83330109	376.0	2.5232480457	0.433895565979	0.0826782709564	1334.60271801	390.253330312	2030.81463865	305.958590333	1.3216183937	0.0182292192234
1188.61736197	416.215939126	1980.83330109	376.0	-12.8269866021	-0.203721269492	-0.0388188394611	979.360898934	441.913124679	1726.75207895	305.478055339	-2.48916079663	-0.0343332523673
1188.61736197	416.215939126	1980.83330109	376.0	-10.6362000561	-0.320661469685	-0.0611016519979	916.173374256	409.020924408	1770.14790841	444.953609749	-2.92384328676	-0.0403288729208
1188.61736197	416.215939126	1980.83330109	376.0	-0.936584393523	0.460521869803	0.0877518806789	1336.23359796	317.773172598	1962.28112553	308.274354975	-0.267553235412	-0.00369038945396
1188.61736197	416.215939126	1980.83330109	376.0	-11.8344280459	-0.187905706159	-0.0358052031554	978.961993808	363.282513013	1746.41300937	404.168502547	-2.93558390088	-0.0404908124259
1188.61736197	416.215939126	1980.83330109	376.0	6.14870570232	0.609809606985	0.116198476941	1444.93318064	315.433204112	2102.62891123	342.262526484	2.08080502777	0.0287007590037
1188.61736197	416.215939126	1980.83330109	376.0	0.213600923013	0.0922214775441	0.0175726900808	1123.95649974	419.444045204	1985.06437931	441.663834365	-0.619526979283	-0.00854519971425
1188.61736197	416.215939126	1980.83330109	376.0	-9.95408415918	-0.326662993698	-0.0622452350796	923.297488816	514.689208963	1783.65948725	345.672789472	-1.9802713852	-0.0273140880718
1188.61736197	416.215939126	1980.83330109	376.0	12.3416791372	0.397172795119	0.0756807917529	1330.42110259	502.555637594	2225.30139136	392.324651175	4.40955674763	0.0608214723811
1188.61736197	416.215939126	1980.83330109	376.0	-9.72197133742	0.0829053354088	0.0157975105581	1122.72199937	370.282262611	1788.25725532	295.25299334	-1.93164824822	-0.0266434241134
1188.61736197	416.215939126	1980.83330109	376.0	-8.9161204661	0.0969857306516	0.0184805127004	1128.96304755	349.684042232	1804.21981774	325.572727957	-1.85471346961	-0.0255822547533
1188.61736197	416.215939126	1980.83330109	376.0	11.9241322472	0.608408947082	0.115931582904	1451.8354423	361.708153294	2217.03048351	403.486887917	3.65585676365	0.0504256105331
1188.61736197	416.215939126	1980.83330109	376.0	18.9012690939	0.475674606356	0.0906392161501	1384.78140749	511.920683052	2355.23593364	458.533843095	6.1156727701	0.0843541071737
1188.61736197	416.215939126	1980.83330109	376.0	7.44103258022	0.524838747204	0.100007383232	1401.26162335	397.368603163	2128.22775239	329.597525878	3.06325239511	0.042251757174
1188.61736197	416.215939126	1980.83330109	376.0	4.91092055411	0.341222263104	0.0650194861098	1284.64575569	459.754880836	2078.11045082	333.709814291	2.08082780456	0.0287010731664
1188.61736197	416.215939126	1980.83330109	376.0	-4.10653889282	0.020086207139	0.00382740227497	1088.12099111	423.077953062	1899.48961118	388.290667012	-1.13900156101	-0.0157103663587
1188.61736197	416.215939126	1980.83330109	376.0	2.96598520545	0.219555830145	0.0418360956831	1190.67786989	393.506604555	2039.58452375	455.400049304	-0.266217041555	-0.00367195919387
1188.61736197	416.215939126	1980.83330109	376.0	-6.48497419156	-0.0327360345723	-0.00623781146576	1061.89391086	424.065841905	1852.37677274	366.417019972	-1.47948194791	-0.0204066475574
1188.61736197	416.215939126	1980.83330109	376.0	3.71544654317	0.123485361006	0.0235299849478	1145.80232735	491.462220326	2054.43010351	417.165555832	0.376295784667	0.00519028668506
1188.61736197	416.215939126	1980.83330109	376.0	7.22080922563	0.523570970704	0.0997658099665	1397.19288709	386.596313075	2123.86549484	340.07629468	2.7721850183	0.0382370347352
1188.61736197	416.215939126	1980.83330109	376.0	-4.38574739633	0.139336881115	0.0265504727735	1150.8203603	404.282711152	1893.95895617	338.855884714	-1.09057500465	-0.0150424138572
1188.61736197	416.215939126	1980.83330109	376.0	-10.0443280838	-0.223990301687	-0.0426810788275	964.095147884	403.607992501	1781.87190554	414.168765154	-2.50451744491	-0.0345450682056
1188.61736197	416.215939126	1980.83330109	376.0	-1.61478243965	0.36131314959	0.0688477800285	1272.10785345	333.802091806	1948.84715279	342.937207536	-0.726526382132	-0.0100210535466
1188.61736197	416.215939126	1980.83330109	376.0	-1.1641312119	0.401216239221	0.0764512650955	1296.78998796	331.122411337	1957.77380238	329.861403087	-0.552810339228	-0.00762497019625
1188.61736197	416.215939126	1980.83330109	376.0	5.5318669415	0.378654643733	0.0721521805894	1315.80171628	474.239319469	2090.41036364	300.36932789	2.89773169961	0.0399687130981
1188.61736197	416.215939126	1980.83330109	376.0	-0.161019106573	0.381985778373	0.0727869242327	1299.94789271	393.811486209	1977.64378101	283.884402087	0.530672148776	0.00731961584518
1188.61736197	416.215939126	1980.83330109	376.0	-4.48024553154	0.160986194989	0.0306757231304	1164.30909188	441.251735976	1892.08710564	286.526277775	-1.02616457447	-0.0141539941306
1188.61736197	416.215939126	1980.83330109	376.0	3.13520857363	0.269408490297	0.0513354592791	1237.17494043	466.597591523	2042.93655658	339.164024629	1.26773848462	0.0174860480638
1188.61736197	416.215939126	1980.83330109	376.0	-2.40017794424	0.315952106202	0.0602042885293	1246.75732887	361.341890842	1933.28977709	325.19055738	-0.812094634936	-0.0112013053095
1188.61736197	416.215939126	1980.83330109	376.0	0.629789971743	-0.0355455846926	-0.00677316781489	1059.82836731	488.370982122	1993.30839058	445.10904115	-0.528857307191	-0.00729458354746
1188.61736197	416.215939126	1980.83330109	376.0	1.30586471233	-0.0870644913892	-0.016590032658	1034.69997689	511.831929342	2006.70030418	460.168397947	-0.463513056191	-0.00639328353366
1188.61736197	416.215939126	1980.83330109	376.0	-8.71062751156	-0.26196753487	-0.0499175942968	943.56931009	397.219780905	1808.29029061	467.501199616	-2.63037410816	-0.0362810221815
1188.61736197	416.215939126	1980.83330109	376.0	-4.24896640913	0.0561533161424	0.0106999459113	1107.45180275	438.645412091	1896.66835951	350.571144668	-1.06642062683	-0.0147092500252
1188.61736197	416.215939126	1980.83330109	376.0	0.110730747898	0.332439524948	0.0633459460647	1256.95792923	370.386795358	1983.02669262	355.681968031	-0.333985571316	-0.00460669753539
1188.61736197	416.215939126	1980.83330109	376.0	-12.1143306454	-0.158814515241	-0.0302619122029	995.878932225	376.127940696	1740.86860547	368.861732546	-2.71561739529	-0.0374567916592
1188.61736197	416.215939126	1980.83330109	376.0	-1.43694896771	0.185831748583	0.0354100130684	1186.03629478	472.982497175	1952.36973742	293.350945467	0.0668997322307	0.00092275492732
1188.61736197	416.215939126	1980.83330109	376.0	-3.38716302803	0.18297220672	0.0348651308537	1174.85609341	429.831273841	1913.73924787	309.051880621	-0.886884350423	-0.012232887592
1188.61736197	416.215939126	1980.83330109	376.0	-3.99431791838	-0.0670703961094	-0.0127801821855	1042.68739584	415.102152844	1901.71252162	443.922972928	-1.36111432414	-0.0187739906778
1188.61736197	416.215939126	1980.83330109	376.0	-12.5279032408	-0.0349557186307	-0.00666076955615	1061.17589121	369.612140396	1732.67642177	301.888390162	-2.48067472364	-0.0342162030847
1188.61736197	416.215939126	1980.83330109	376.0	1.23391016229	0.454766544252	0.086655210414	1345.35350329	368.839649559	2005.27500449	291.081851647	0.941578124358	0.0129872844739
1188.61736197	416.215939126	1980.83330109	376.0	-14.6369747782	-0.366749348306	-0.0698836410645	903.466086211	479.137839312	1690.89923041	308.295304892	-2.85476262333	-0.0393760361838
1188.61736197	416.215939126	1980.83330109	376.0	7.50116815277	0.379380327612	0.0722904587675	1322.64368743	503.893313503	2129.41893784	302.8819369	3.78744435895	0.0522406118475
1188.61736197	416.215939126	1980.83330109	376.0	-6.42703943072	-0.157475005232	-0.0300066702042	1002.50983698	498.410375781	1853.52436378	352.604151017	-1.37975406205	-0.019031090511
1188.61736197	416.215939126	1980.83330109	376.0	-2.61529704647	0.0690502872587	0.0131574480295	1112.8032975	413.996877986	1929.02862628	402.228450792	-0.942488399193	-0.0129998399889
1188.61736197	416.215939126	1980.83330109	376.0	3.94063161366	0.505079735273	0.0962423276054	1368.89169486	330.96821828	2058.89064437	359.030731227	0.965690016128	0.0133198622914
1188.61736197	416.215939126	1980.83330109	376.0	6.7102857809	0.215252855095	0.0410161690349	1208.93587256	508.745096995	2113.75287644	396.071906886	1.94090596188	0.0267711167156
1188.61736197	416.215939126	1980.83330109	376.0	-6.29452721738	-0.0812445075136	-0.0154810418281	1038.31262777	452.937706592	1856.14920983	364.89887546	-1.42110411699	-0.0196014360964
1188.61736197	416.215939126	1980.83330109	376.0	-13.4955272962	-0.232304666593	-0.0442653709209	954.509241957	350.832913417	1713.50940225	408.167246879	-3.466195012	-0.0478095863724
1188.61736197	416.215939126	1980.83330109	376.0	-9.62069385364	-0.351168100203	-0.0669146532399	903.731793203	433.13223525	1790.26339345	453.399364992	-2.69359277569	-0.0371530038026
1188.61736197	416.215939126	1980.83330109	376.0	-0.398149691365	0.121122557827	0.0230797556835	1152.72295077	510.895726125	1972.94661942	309.327942522	0.337896466849	0.00466064092206
1188.61736197	416.215939126	1980.83330109	376.0	-12.0277757129	-0.313653853512	-0.0597663592821	930.297163512	511.038125313	1742.58311439	301.247825567	-2.25515406191	-0.0311055732677
1188.61736197	416.215939126	1980.83330109	376.0	-12.6214762051	-0.300901970632	-0.0573365035504	936.096047949	502.034874228	1730.82289733	292.691975157	-2.36017250917	-0.0325541035747
1188.61736197	416.215939126	1980.83330109	376.0	5.44313964682	0.561978357033	0.107084290593	1426.65270926	375.730590335	2088.65282384	286.269524248	2.80872742677	0.0387410679555
1188.61736197	416.215939126	1980.83330109	376.0	-7.91633890537	0.077106890613	0.0146926239735	1118.79599855	380.617838601	1824.02382383	324.609986679	-1.65325711709	-0.0228035464427
1188.61736197	416.215939126	1980.83330109	376.0	-3.99672893788	0.329500464959	0.0627859117681	1255.36667932	320.248250543	1901.66476334	326.049833475	-1.06278492578	-0.0146591024246
1188.61736197	416.215939126	1980.83330109	376.0	0.776915673365	0.462010696135	0.0880355747208	1340.12346659	333.74059163	1996.22270547	322.358647252	0.242405529216	0.00334352454091
1188.61736197	416.215939126	1980.83330109	376.0	-11.1676765576	-0.0889505082813	-0.0169494108768	1030.79554076	361.417330089	1759.62024488	367.407374035	-2.4943374664	-0.0344046547089
1188.61736197	416.215939126	1980.83330109	376.0	-5.05703769332	0.163317212533	0.0311198956809	1164.29416721	413.900920004	1880.66181442	302.466727206	-1.17525433202	-0.0162104045795
1188.61736197	416.215939126	1980.83330109	376.0	-4.49625794965	0.046360944985	0.00883402152915	1102.66139225	445.728835024	1891.76992632	343.379699052	-1.09060692397	-0.0150428541237
1188.61736197	416.215939126	1980.83330109	376.0	-3.22973775047	0.0197507263822	0.00376347682588	1086.96065007	405.926628061	1916.8575802	423.97030206	-1.1308879376	-0.0155984543117
1188.61736197	416.215939126	1980.83330109	376.0	19.3349567861	0.594253592655	0.113234297381	1460.13804588	458.015265255	2363.82656387	445.673252737	6.40424563894	0.088334422606
1188.61736197	416.215939126	1980.83330109	376.0	-8.221638236	-0.308322616592	-0.0587504985883	930.89189752	509.350710947	1817.97635302	377.733744554	-1.77572120161	-0.0244927062291
1188.61736197	416.215939126	1980.83330109	376.0	14.4612178211	0.645761916682	0.123049145709	1482.03766051	371.272554923	2267.28591944	413.975704005	4.5926742269	0.0633472307159
1188.61736197	416.215939126	1980.83330109	376.0	2.54837596242	0.420399410677	0.0801065950223	1309.71807712	341.858125502	2031.3123808	379.736178169	0.163737106365	0.00225844284642
1188.61736197	416.215939126	1980.83330109	376.0	-9.3754605645	0.0213619566358	0.00407049478579	1088.15562381	350.916782791	1795.1210561	356.048649499	-2.04968973612	-0.0282715825672
1188.61736197	416.215939126	1980.83330109	376.0	-13.0036139598	-0.0995889469781	-0.0189765523967	1023.17135058	333.0755763	1723.25338543	367.006458549	-2.97870704397	-0.0410856143996
1188.61736197	416.215939126	1980.83330109	376.0	0.141672336613	0.348780986208	0.0664597915792	1264.0806344	348.966423437	1983.63959392	370.592536078	-0.488856456188	-0.00674284767156
1188.61736197	416.215939126	1980.83330109	376.0	3.16453983688	0.31289016842	0.0596208400191	1242.57443755	372.423313462	2043.51756001	428.519808994	-0.145105423013	-0.00200145411052
1188.61736197	416.215939126	1980.83330109	376.0	13.042452662	0.331065942682	0.063084211639	1283.26118668	504.141547392	2239.1825467	451.779812628	3.66516959956	0.0505540634421
1188.61736197	416.215939126	1980.83330109	376.0	12.4542961237	0.613132621755	0.116831673353	1478.29936438	445.147335859	2227.53214613	304.085445889	5.80583139287	0.0800804330051
1188.61736197	416.215939126	1980.83330109	376.0	9.58469194668	0.554015561305	0.105566989578	1397.67968015	316.689386448	2170.69007098	456.32100438	1.66404666204	0.0229523677522
1188.61736197	416.215939126	1980.83330109	376.0	-8.02318688325	0.0723614151594	0.013788379413	1114.00309888	330.907339398	1821.9073435	376.996905224	-1.88607819052	-0.0260148715933
1188.61736197	416.215939126	1980.83330109	376.0	-10.5331891637	-0.233214394252	-0.0444387184169	962.161833306	429.134194244	1772.18838247	380.892354923	-2.35976524234	-0.0325484861012
1188.61736197	416.215939126	1980.83330109	376.0	1.33388548405	0.32929820994	0.0627473723209	1252.23604789	351.741727548	2007.25534896	403.277573527	-0.38544991014	-0.00531655048469
1188.61736197	416.215939126	1980.83330109	376.0	-12.4918738792	-0.127060819712	-0.0242112842439	1008.71265011	339.075577171	1733.39010336	385.601876084	-2.98451489662	-0.041165722712
1188.61736197	416.215939126	1980.83330109	376.0	4.53445870165	0.433041641109	0.0825155566137	1325.90824615	371.74547418	2070.65336908	372.999648749	1.10033268614	0.0151770025674
1188.61736197	416.215939126	1980.83330109	376.0	5.62702686342	0.489959268543	0.0933611411096	1384.23924184	422.48855852	2092.29532307	285.567522707	3.0300184159	0.0417933574607
1188.61736197	416.215939126	1980.83330109	376.0	-5.64621552879	0.0251377622062	0.00478996993259	1086.89376397	328.360589407	1868.99118365	453.73683027	-1.84108326143	-0.0253942518818
1188.61736197	416.215939126	1980.83330109	376.0	-13.0038001758	-0.116590483208	-0.0222161743917	1014.23374865	335.540895122	1723.2496968	373.475053028	-3.02659316416	-0.0417461126091
1188.61736197	416.215939126	1980.83330109	376.0	-15.0278939877	-0.337804601148	-0.0643682547919	910.921790277	418.839388406	1683.15577253	353.394593852	-3.30461043673	-0.04558083361
1188.61736197	416.215939126	1980.83330109	376.0	-0.615301459552	0.22486978526	0.0428486633498	1194.4062257	314.901659459	1968.64520488	459.337319721	-0.888715631132	-0.0122581466363
1188.61736197	416.215939126	1980.83330109	376.0	9.3535797363	0.434047963666	0.0827073101497	1358.27897115	494.789846779	2166.11212336	313.04330543	4.41911932308	0.0609533699736
1188.61736197	416.215939126	1980.83330109	376.0	-10.4168077653	-0.217567440632	-0.0414572104863	975.554507584	505.798340686	1774.49370397	293.140855698	-1.95573261871	-0.026975622327
1188.61736197	416.215939126	1980.83330109	376.0	1.55280601911	0.167979389671	0.0320082678488	1167.77932063	459.27232468	2011.59179982	384.540154513	-0.0223196567057	-0.000307857333872
1188.61736197	416.215939126	1980.83330109	376.0	7.10798260366	0.57378982053	0.109334950558	1437.07678088	386.138097444	2121.63058754	298.415709218	3.37492725548	0.0465507207653
1188.61736197	416.215939126	1980.83330109	376.0	12.5982936915	0.488063841599	0.0929999698169	1367.92395397	395.788421506	2230.38449791	466.67212243	2.94494731269	0.0406199629337
1188.61736197	416.215939126	1980.83330109	376.0	1.17937763285	0.0134139983552	0.00255602102804	1083.4805775	452.677958458	2004.19480599	468.036270038	-0.545965429911	-0.00753055765395
1188.61736197	416.215939126	1980.83330109	376.0	-6.38273727882	0.104600432008	0.0199314847577	1133.16213397	397.156424869	1854.40191555	324.08335672	-1.38781147767	-0.0191422272782
1188.61736197	416.215939126	1980.83330109	376.0	-9.79461088379	-0.29170585237	-0.0555841944303	931.322651117	417.028878124	1786.818387	438.466857754	-2.62564254396	-0.036215759227
1188.61736197	416.215939126	1980.83330109	376.0	-8.49480194362	-0.291108050015	-0.0554702839206	931.140265984	416.928726234	1812.56543533	464.496443115	-2.51950995844	-0.0347518614958
1188.61736197	416.215939126	1980.83330109	376.0	1.76457636154	0.347782848369	0.0662695976313	1262.79697845	319.111393185	2015.78661729	433.878245655	-0.410904851087	-0.00566765311845
1188.61736197	416.215939126	1980.83330109	376.0	-9.28760541979	-0.21326854821	-0.0406380617779	976.822789748	502.576655367	1796.86132007	317.46187495	-1.79334810383	-0.0247358359149
1188.61736197	416.215939126	1980.83330109	376.0	-0.693275248015	0.287530419716	0.05478857083	1231.80170089	390.159103794	1967.10067411	345.139869432	-0.448776392308	-0.00619001920424
1188.61736197	416.215939126	1980.83330109	376.0	-15.3294453297	-0.364215690509	-0.069400855661	899.397785757	429.753219949	1677.18254313	348.031537424	-3.32966680265	-0.0459264386572
1188.61736197	416.215939126	1980.83330109	376.0	-11.4852386952	-0.316384109027	-0.0602866061407	922.800275575	444.360233982	1753.32986831	386.169358754	-2.60274947553	-0.035899992766
1188.61736197	416.215939126	1980.83330109	376.0	8.92920406806	0.535123112654	0.101967056527	1396.64980599	361.034304282	2157.7059488	400.021838524	2.44658783586	0.0337460391153
1188.61736197	416.215939126	1980.83330109	376.0	-4.06509383908	0.152088531219	0.0289802841499	1157.96540553	434.307833575	1900.31056861	308.037329503	-1.02482600511	-0.014135531105
1188.61736197	416.215939126	1980.83330109	376.0	-11.7426117041	-0.183140025887	-0.0348971085912	976.615912229	329.319829272	1748.23173804	442.295996541	-3.33395357774	-0.0459855665895
1188.61736197	416.215939126	1980.83330109	376.0	7.74589023329	0.371391972189	0.0707682873836	1313.01848745	491.570109049	2134.2664743	329.677877808	3.43783572513	0.047418423795
1188.61736197	416.215939126	1980.83330109	376.0	13.3556219059	0.548674951021	0.104549342801	1425.8848551	440.434417157	2245.38590738	379.06663512	4.92446383396	0.0679236390891
1188.61736197	416.215939126	1980.83330109	376.0	-3.76449773297	-0.185652897358	-0.0353759331856	986.096167375	470.496059134	1906.26487638	449.672649872	-1.30257114356	-0.0179664985319
1188.61736197	416.215939126	1980.83330109	376.0	-5.76882741397	-0.00945514671655	-0.00180166667617	1074.71947163	453.951267366	1866.5624466	337.891707604	-1.27505035035	-0.0175869013842
1188.61736197	416.215939126	1980.83330109	376.0	-12.4657609147	-0.38204157891	-0.072797556957	897.290446398	503.601838029	1733.90735766	333.015073235	-2.45475495363	-0.0338586890156
1188.61736197	416.215939126	1980.83330109	376.0	-0.562231406999	0.178669263039	0.0340452101828	1179.19513159	469.353998781	1969.69643416	321.147303788	0.0397419431525	0.000548164733138
1188.61736197	416.215939126	1980.83330109	376.0	-9.81891485534	-0.0543341297216	-0.0103533021573	1053.85615095	448.947824092	1786.33696583	283.53299079	-1.89063028636	-0.0260776591222
1188.61736197	416.215939126	1980.83330109	376.0	13.425343012	0.472184276025	0.0899741379622	1368.17635263	441.333547473	2246.76696626	437.257066161	3.93619269184	0.0542923129909
1188.61736197	416.215939126	1980.83330109	376.0	8.14911330192	0.284425059657	0.0541968482578	1242.18209999	461.506226115	2142.25365112	438.565325017	1.73886377603	0.0239843279452
1188.61736197	416.215939126	1980.83330109	376.0	18.6914525153	0.584712352024	0.111416225614	1456.33005328	470.537547749	2351.07981698	424.212215945	6.54923602842	0.0903342900472
1188.61736197	416.215939126	1980.83330109	376.0	-0.411771908514	0.12292626417	0.0234234497275	1144.71673602	476.945881075	1972.67678601	351.014168911	-0.271436647988	-0.00374395376535
1188.61736197	416.215939126	1980.83330109	376.0	-20.3405147391	-0.273868517113	-0.05218531195	937.634661795	354.112579734	1577.92161153	286.17437	-4.40436862339	-0.0607499120468
1188.61736197	416.215939126	1980.83330109	376.0	1.37074733616	0.197538910736	0.0376407985396	1189.93135322	468.814230119	2007.9855208	349.239937466	0.409063432328	0.00564225423901
1188.61736197	416.215939126	1980.83330109	376.0	-6.73668478152	0.285322247068	0.0543678062248	1232.07133892	331.825035874	1847.39080555	283.494430758	-1.46995032175	-0.0202751768517
1188.61736197	416.215939126	1980.83330109	376.0	5.43462308564	0.280861721164	0.0535178584536	1235.3054467	439.240166768	2088.48412496	413.938511497	0.990297855523	0.0136592807658
1188.61736197	416.215939126	1980.83330109	376.0	3.70217575601	0.100368677312	0.019125129061	1130.55885396	487.824295894	2054.16723133	435.784081481	0.111401730654	0.00153657559523
1188.61736197	416.215939126	1980.83330109	376.0	-0.386909905962	0.367048303439	0.0699406066004	1274.84723337	319.918449568	1973.16926083	378.403577896	-0.597040799605	-0.00823504551179
1188.61736197	416.215939126	1980.83330109	376.0	17.4679812163	0.631380181383	0.120308723587	1472.69256848	387.944383961	2326.84489006	466.20793762	5.00769526072	0.0690716587686
1188.61736197	416.215939126	1980.83330109	376.0	12.155866549	0.556154353513	0.105974533825	1429.10500149	426.79802201	2221.62075373	365.717730236	4.59174515415	0.0633344159192
1188.61736197	416.215939126	1980.83330109	376.0	-11.0669617816	-0.081669236769	-0.0155619734697	1039.32299903	425.477101351	1761.6152367	296.815136322	-2.13736453552	-0.0294808901451
1188.61736197	416.215939126	1980.83330109	376.0	-17.3255239801	-0.221145258674	-0.042138959351	957.761978676	322.613743597	1637.64355251	357.267830234	-4.17049636801	-0.0575240878346
1188.61736197	416.215939126	1980.83330109	376.0	-10.5320979036	-0.338669469046	-0.0645330543151	916.274326178	494.729422773	1772.20999852	361.206249565	-2.18222705845	-0.0300996835648
1188.61736197	416.215939126	1980.83330109	376.0	-4.62016744938	0.24753314545	0.0471671389958	1209.33638181	335.400793917	1889.31548569	344.578309961	-1.16934568788	-0.0161289060397
1188.61736197	416.215939126	1980.83330109	376.0	3.41888489564	0.259617280224	0.0494697561403	1216.03670376	415.628877247	2048.55571163	416.890130627	0.137328217636	0.00189418231223
1188.61736197	416.215939126	1980.83330109	376.0	-0.69219863059	0.454528372769	0.0866098271282	1337.29254132	337.019039553	1967.12200011	292.810419238	0.0613166954171	0.000845747522995
1188.61736197	416.215939126	1980.83330109	376.0	1.29888816504	0.448446949287	0.0854510193001	1333.2373762	346.809655101	2006.56211041	326.515079115	0.422763917348	0.00583122644617
1188.61736197	416.215939126	1980.83330109	376.0	3.48342487217	0.405001616461	0.0771725641122	1307.30854675	375.95845728	2049.83414098	366.567136955	0.787536139803	0.0108625674456
1188.61736197	416.215939126	1980.83330109	376.0	18.6520509773	0.566863283392	0.108015107354	1448.27796473	494.029772862	2350.29933819	407.991600597	6.89096816047	0.0950478366962
1188.61736197	416.215939126	1980.83330109	376.0	6.8903996361	0.169877515392	0.0323699533902	1174.14193698	492.395055971	2117.32063167	450.783638717	1.09216576572	0.0150643553893
1188.61736197	416.215939126	1980.83330109	376.0	-4.35811176057	0.320749821565	0.0611184873409	1250.5882444	323.252251174	1894.50637204	320.66587647	-1.11240164439	-0.0153434709571
1188.61736197	416.215939126	1980.83330109	376.0	2.6657389575	0.27633118309	0.0526545699485	1241.83320438	464.271044176	2033.63714609	327.532897526	1.24271060616	0.0171408359471
1188.61736197	416.215939126	1980.83330109	376.0	-2.8257374501	0.350417897561	0.0667717030413	1266.62209369	342.545583474	1924.86015268	315.692475515	-0.883901013053	-0.0121917381111
1188.61736197	416.215939126	1980.83330109	376.0	-12.5064235454	-0.274227600827	-0.0522537349137	937.855893416	389.403965988	1733.10189873	405.842039327	-3.10068903764	-0.0427681246571
1188.61736197	416.215939126	1980.83330109	376.0	-16.3332873806	-0.224262770487	-0.0427329974251	965.035131585	382.207389562	1657.2981055	310.055584349	-3.39348055471	-0.0468066283408
1188.61736197	416.215939126	1980.83330109	376.0	-8.56039952495	0.0760072551774	0.0144830897823	1118.44821793	376.40031004	1811.2660566	316.417528625	-1.75343021933	-0.0241852444046
1188.61736197	416.215939126	1980.83330109	376.0	-8.96864707114	-0.110298743088	-0.0210172909847	1021.83171192	403.01708377	1803.17935325	378.330557558	-2.02691992519	-0.0279575162095
1188.61736197	416.215939126	1980.83330109	376.0	11.727245476	0.45896319373	0.087454876854	1352.92411079	417.598476944	2213.13048478	442.607897049	3.05559945598	0.0421461993928
1188.61736197	416.215939126	1980.83330109	376.0	-10.2618358899	-0.343004872698	-0.065359160194	913.111504113	483.461598187	1777.56343848	380.990336185	-2.24086570129	-0.0309084924316
1188.61736197	416.215939126	1980.83330109	376.0	3.64730934057	0.18311579668	0.0348924917454	1170.86042516	417.124440616	2053.08041911	465.095553332	-0.187759581507	-0.00258978733113
1188.61736197	416.215939126	1980.83330109	376.0	-0.227615531446	0.0556502708513	0.0106040912445	1112.69299627	519.022889955	1976.32461685	344.60873062	-0.0597992237641	-0.000824816879504
1188.61736197	416.215939126	1980.83330109	376.0	0.715881341702	-0.00154715708322	-0.000294808895431	1076.63646992	477.005933385	1995.01371711	441.371313802	-0.510565572087	-0.00704228375293
1188.61736197	416.215939126	1980.83330109	376.0	0.00400282943013	0.0673648311405	0.0128362864216	1111.16263916	426.696652514	1980.91259047	443.053298802	-0.653065310421	-0.00900779738512
1188.61736197	416.215939126	1980.83330109	376.0	16.3810151747	0.509094391438	0.0970073154417	1394.26356287	443.557855643	2305.31390473	467.492486222	4.6741356803	0.0644708369696
1188.61736197	416.215939126	1980.83330109	376.0	7.89020058747	0.316450144286	0.0602991890789	1267.73907368	471.875004288	2137.12502185	397.51094389	2.33723132211	0.0322376734084
1188.61736197	416.215939126	1980.83330109	376.0	1.97467261355	0.462232751925	0.0880778871808	1339.41854654	335.279942109	2019.94827381	345.249785165	0.400241643526	0.00552057439346
1188.61736197	416.215939126	1980.83330109	376.0	-9.75132925206	-0.0568553155213	-0.0108337110368	1043.22499199	319.903472215	1787.67572397	424.547259762	-2.61287536537	-0.0360396602119
1188.61736197	416.215939126	1980.83330109	376.0	-0.484061223727	0.264477540745	0.0503958728554	1216.66967806	329.307437163	1971.24485518	425.267739958	-0.722281716967	-0.00996250644092
1188.61736197	416.215939126	1980.83330109	376.0	18.3072826926	0.580658623624	0.110643792611	1460.1548162	499.525144338	2343.4700532	383.790092662	7.19001359947	0.099172601372
1188.61736197	416.215939126	1980.83330109	376.0	-8.46889928519	-0.224280654269	-0.0427364051579	968.315077179	461.526484915	1813.07852382	383.236961723	-1.89442732707	-0.0261300320976
1188.61736197	416.215939126	1980.83330109	376.0	12.2715376233	0.537126562812	0.102348811511	1421.42422403	452.722713736	2223.91200489	349.765067123	4.9860499299	0.0687731024814
1188.61736197	416.215939126	1980.83330109	376.0	-17.6346754845	-0.171738621174	-0.0327245848274	984.542038667	318.113393294	1631.51977656	328.864344598	-3.99320025264	-0.0550786241743
1188.61736197	416.215939126	1980.83330109	376.0	2.35762154349	0.16541089719	0.031518844739	1161.9295519	424.652356752	2027.53385374	440.951945086	-0.297650745058	-0.00410552751804
1188.61736197	416.215939126	1980.83330109	376.0	3.90766902818	0.161574419256	0.0307878085473	1170.36345087	491.70241903	2058.2377105	396.171840603	0.762110941589	0.0105118750564
1188.61736197	416.215939126	1980.83330109	376.0	-7.76254737492	-0.0616001923569	-0.0117378415314	1042.97559034	353.560790506	1827.07017768	430.533796833	-2.13328785202	-0.0294246600278
1188.61736197	416.215939126	1980.83330109	376.0	-2.41478956737	0.0120424606223	0.00229467618566	1085.45957358	503.100680328	1933.00034519	344.440091284	-0.764167330982	-0.010540239048
1188.61736197	416.215939126	1980.83330109	376.0	-0.209158269653	0.18080692149	0.0344525383936	1174.73672708	448.366253019	1976.69022444	353.587244338	-0.278347111615	-0.00383927050504
1188.61736197	416.215939126	1980.83330109	376.0	3.4677585852	0.241200530219	0.0459604668862	1205.59754663	423.080085208	2049.52381795	420.846186112	0.116720032756	0.00160993148629
1188.61736197	416.215939126	1980.83330109	376.0	-14.6775928656	-0.251353750302	-0.0478951505911	950.555589506	387.689115494	1690.09465381	351.849948814	-3.23912086764	-0.0446775292088
1188.61736197	416.215939126	1980.83330109	376.0	-14.4743889061	-0.274952468314	-0.0523918575293	944.420845842	439.31617088	1694.11978551	310.382768792	-2.87111725835	-0.0396016173565
1188.61736197	416.215939126	1980.83330109	376.0	-2.07250583187	0.17072992889	0.0325323797427	1165.17565973	327.599425483	1939.78041541	447.005330198	-1.08144707377	-0.0149165113623
1188.61736197	416.215939126	1980.83330109	376.0	-11.0112428121	-0.300179677024	-0.0571988713841	935.146952683	496.730598105	1762.71893661	330.841385821	-2.15274796829	-0.0296930754247
1188.61736197	416.215939126	1980.83330109	376.0	5.95686462076	0.358168459071	0.0682485630852	1309.36979052	505.095865349	2098.8288592	284.363203333	3.39893768924	0.0468818991619
1188.61736197	416.215939126	1980.83330109	376.0	-16.8812657916	-0.34512153437	-0.0657624874944	901.848911589	378.14667841	1646.44356665	366.44797665	-4.03447553928	-0.0556479384728
1188.61736197	416.215939126	1980.83330109	376.0	11.3393626408	0.600796028247	0.114480950504	1462.61985615	418.237572585	2205.44717242	324.58974368	4.89920677259	0.0675752658288
1188.61736197	416.215939126	1980.83330109	376.0	14.5680218238	0.529662849273	0.100926609999	1400.19636993	403.297015679	2269.40152869	465.908143086	3.81227226279	0.0525830656936
1188.61736197	416.215939126	1980.83330109	376.0	7.88093857497	0.13824394335	0.0263422148153	1159.74510361	518.108426875	2136.94155683	459.088026338	1.3976366938	0.0192777475007
1188.61736197	416.215939126	1980.83330109	376.0	9.0035424897	0.575492295794	0.109659355144	1429.41151728	364.582191453	2159.17846901	365.184760272	3.0622396774	0.0422377886539
1188.61736197	416.215939126	1980.83330109	376.0	15.7411553706	0.461727935008	0.0879816949329	1370.94392102	487.627007839	2292.63934865	434.068419798	5.11700895762	0.0705794338982
1188.61736197	416.215939126	1980.83330109	376.0	2.92869851901	0.469519276651	0.0894663255814	1342.90774911	331.731945316	2038.84593665	364.206242225	0.495396649437	0.00683305723361
1188.61736197	416.215939126	1980.83330109	376.0	-4.22852162854	-0.067648378938	-0.0128903161086	1046.46701859	510.991384499	1897.07333653	339.614933442	-1.01173249705	-0.0139549309938
1188.61736197	416.215939126	1980.83330109	376.0	13.4455165547	0.546407729305	0.104117326468	1425.85964172	447.144016939	2247.16657052	374.162911861	5.06745050017	0.0698958689679
1188.61736197	416.215939126	1980.83330109	376.0	-5.21586968842	-0.0937209237121	-0.0178584077195	1031.03583754	443.263186428	1877.51561736	403.216593399	-1.37316677396	-0.018940231365
1188.61736197	416.215939126	1980.83330109	376.0	7.84650548749	0.261258676343	0.0497825221691	1224.48749724	454.409768979	2136.25949476	457.362228545	1.29255232426	0.0178283079208
1188.61736197	416.215939126	1980.83330109	376.0	9.41890051473	0.595510938803	0.113473883156	1460.4892492	416.611082121	2167.40601909	290.305687767	4.59957181196	0.0634423698202
1188.61736197	416.215939126	1980.83330109	376.0	10.3465311403	0.369281897192	0.0703662151661	1294.91875859	441.154202383	2185.78083543	449.707874456	2.41347716358	0.0332893401873
1188.61736197	416.215939126	1980.83330109	376.0	14.6742893372	0.598980736757	0.114135048925	1471.87413159	474.041787462	2271.50651098	325.590591934	6.51859145028	0.0899116062107
1188.61736197	416.215939126	1980.83330109	376.0	-12.3411380403	-0.146923425473	-0.0279960795489	998.094204932	340.445875223	1736.37592906	397.835848904	-3.04750620559	-0.042034568353
1188.61736197	416.215939126	1980.83330109	376.0	15.1589525837	0.619253701371	0.117998037609	1480.39137476	446.822843798	2281.10688197	353.892663414	6.17304414433	0.0851454364735
1188.61736197	416.215939126	1980.83330109	376.0	-7.98373795018	0.199219502012	0.0379610331577	1183.97606353	318.35134695	1822.68876111	320.361350625	-1.69629780367	-0.0233972110851
1188.61736197	416.215939126	1980.83330109	376.0	-10.0202679962	-0.0448445300026	-0.00854507050354	1050.07007914	321.170833	1782.34849577	411.107583632	-2.56928541754	-0.0354384195522
1188.61736197	416.215939126	1980.83330109	376.0	6.43220807418	0.53282692745	0.101529521237	1384.08819566	317.917707669	2108.24462062	406.238717297	1.20779960795	0.0166593049373
1188.61736197	416.215939126	1980.83330109	376.0	14.0946194814	0.438854195524	0.083623131769	1351.62628625	473.119023741	2260.02421744	435.278907451	4.34225866475	0.0598932229621
1188.61736197	416.215939126	1980.83330109	376.0	-13.9088361875	-0.258730012623	-0.0493006883809	951.69711629	434.405368233	1705.3224421	319.219957574	-2.78749074918	-0.0384481482645
1188.61736197	416.215939126	1980.83330109	376.0	-5.91593861415	-0.316384134511	-0.0602866109968	923.528851518	474.443142799	1863.64841895	465.676424636	-1.83989108795	-0.0253778081097
1188.61736197	416.215939126	1980.83330109	376.0	-5.25570303242	0.247300891119	0.0471228832162	1209.58615092	335.048902009	1876.72658522	332.091532288	-1.25204180163	-0.0172695420915
1188.61736197	416.215939126	1980.83330109	376.0	10.8800765245	0.467800375621	0.0891387910863	1363.5132501	429.235004108	2196.34948008	403.601225869	3.39913289297	0.0468845916272
1188.61736197	416.215939126	1980.83330109	376.0	-3.15181306069	0.0668374244194	0.0127357897141	1110.3062537	365.1533726	1918.4011384	442.941512101	-1.23402208531	-0.0170209942801
1188.61736197	416.215939126	1980.83330109	376.0	3.2879644061	0.452273073024	0.0861800825123	1339.96490556	366.097980848	2045.96239498	339.899508567	1.07748089306	0.0148618054216
1188.61736197	416.215939126	1980.83330109	376.0	-15.2538476887	-0.31515024788	-0.060051495404	923.328619339	426.132610424	1678.68000638	329.218776616	-3.18044975855	-0.0438682725318
1188.61736197	416.215939126	1980.83330109	376.0	-13.1567963392	-0.106639868577	-0.0203200969088	1019.20032686	331.242038746	1720.21909785	369.776732241	-3.04314831309	-0.0419744594909
1188.61736197	416.215939126	1980.83330109	376.0	-7.84536097023	-0.028269246507	-0.00538667044722	1061.03249097	356.50892111	1825.42977841	407.888366327	-1.99676697726	-0.0275416134795
1188.61736197	416.215939126	1980.83330109	376.0	9.81793087529	0.498613987914	0.0950102873312	1404.23932502	487.264066237	2175.31014535	283.806754093	5.0718752343	0.0699568997834
1188.61736197	416.215939126	1980.83330109	376.0	4.60110198709	0.490774997243	0.0935165772186	1364.9718926	356.119548077	2071.97346147	350.882020795	1.42255962072	0.0196215120099
1188.61736197	416.215939126	1980.83330109	376.0	6.45621023457	0.404907490412	0.0771546285084	1326.63544807	449.235558901	2108.72006341	332.84905644	2.7277154961	0.0376236620152
1188.61736197	416.215939126	1980.83330109	376.0	-1.01517179564	0.11954556557	0.0227792617321	1152.09540891	510.107301712	1960.7244401	298.521729486	0.234480054932	0.00323420765424
1188.61736197	416.215939126	1980.83330109	376.0	1.26166381607	0.0920072642531	0.0175318719994	1124.04661804	455.729410494	2005.82475811	426.048729576	-0.399891071918	-0.00551573892301
1188.61736197	416.215939126	1980.83330109	376.0	-5.60061087753	0.0828718129214	0.015791122889	1122.35331739	444.544494299	1869.89453577	302.996724075	-1.23800471565	-0.0170759271124
1188.61736197	416.215939126	1980.83330109	376.0	10.0400905575	0.471002996063	0.0897490465059	1384.2221589	491.565146109	2179.71075832	303.923453309	4.86179742675	0.0670592748517
1188.61736197	416.215939126	1980.83330109	376.0	0.780380026494	0.300516093469	0.0572629751274	1236.34289749	339.338607042	1996.29132853	420.609824002	-0.509830694666	-0.00703214751264
1188.61736197	416.215939126	1980.83330109	376.0	2.56757408627	0.205170836403	0.0390950526682	1198.29265891	483.589129853	2031.69266363	349.810874859	0.909085502794	0.0125391103834
1188.61736197	416.215939126	1980.83330109	376.0	4.79069524368	0.422400391257	0.0804878794316	1338.48220866	438.567288171	2075.72898784	298.679491006	2.51472259781	0.0346858289354
1188.61736197	416.215939126	1980.83330109	376.0	-7.18904671805	-0.323222629852	-0.0615896779444	920.84014423	476.614504769	1838.43026967	440.975620673	-1.94752936952	-0.0268624740623
1188.61736197	416.215939126	1980.83330109	376.0	10.2154478224	0.615062380537	0.117199386535	1458.29226178	359.702922984	2183.18429342	365.189108649	3.56551681347	0.0491795422548
1188.61736197	416.215939126	1980.83330109	376.0	5.18201989587	0.429703551627	0.0818794877338	1325.56726926	380.882170607	2083.48047686	377.031036995	1.32349621444	0.0182551201992
1188.61736197	416.215939126	1980.83330109	376.0	5.0769883959	0.189264271785	0.0360640761785	1193.34878241	511.298407524	2081.39997793	376.752788001	1.5770820497	0.0217528558579
1188.61736197	416.215939126	1980.83330109	376.0	14.4824173092	0.477075399265	0.0909061355306	1386.91588149	502.295813968	2267.70584596	378.4941505	5.59249401175	0.0771378484379
1188.61736197	416.215939126	1980.83330109	376.0	23.9127051639	0.617122266042	0.117591895206	1483.75630403	502.460475343	2454.50412817	468.287348801	8.13215312003	0.112167629242
1188.61736197	416.215939126	1980.83330109	376.0	-3.16196166611	0.21803167631	0.0415456700286	1191.82337508	321.224994377	1918.20011144	405.151741986	-1.09906309345	-0.0151594909441
1188.61736197	416.215939126	1980.83330109	376.0	-5.76327457054	0.108693192806	0.0207113553364	1134.71141178	386.612086669	1866.67243917	345.34894072	-1.32626505905	-0.0182933111593
1188.61736197	416.215939126	1980.83330109	376.0	-8.91383459956	-0.0746359539092	-0.0142217899979	1041.75524716	427.685710866	1804.26509694	334.824138911	-1.82215852669	-0.0251332210578
1188.61736197	416.215939126	1980.83330109	376.0	3.12958501238	0.265123422313	0.0505189448006	1246.09521163	505.956952858	2042.82516321	290.772998721	2.07474620922	0.0286171890927
1188.61736197	416.215939126	1980.83330109	376.0	9.06376821205	0.401593411879	0.0765231348854	1316.12152282	430.14917236	2160.37144017	414.100744995	2.45362049025	0.0338430412448
1188.61736197	416.215939126	1980.83330109	376.0	8.71458896064	0.350686731963	0.0668229291089	1280.93235702	434.942470258	2153.45478128	437.579954002	1.92706651007	0.0265802277251
1188.61736197	416.215939126	1980.83330109	376.0	14.383446918	0.46730726084	0.0890448286662	1375.29453123	484.486332651	2265.74540749	405.964543611	5.01897370612	0.0692272235327
1188.61736197	416.215939126	1980.83330109	376.0	3.65579870943	0.390817668688	0.0744698301616	1292.04266998	358.885299745	2053.24857935	402.320609629	0.301148125366	0.00415376724643
1188.61736197	416.215939126	1980.83330109	376.0	-9.212396157	-0.36873034271	-0.0702611171321	896.583613232	446.33334066	1798.35109019	455.434136295	-2.58646185436	-0.0356753359222
1188.61736197	416.215939126	1980.83330109	376.0	5.90797218848	0.339802058496	0.0647488678536	1279.37418618	448.878802076	2097.86038162	369.607393366	1.90784419143	0.0263150922956
1188.61736197	416.215939126	1980.83330109	376.0	-1.24927784764	0.404705470672	0.0771161338932	1304.53460353	350.503887596	1956.08718947	301.048698342	-0.222097820102	-0.0030634182083
1188.61736197	416.215939126	1980.83330109	376.0	1.4537278915	0.203031329496	0.0386873722362	1206.18115141	511.145268645	2009.62922728	292.302807223	1.3467803483	0.0185762806662
1188.61736197	416.215939126	1980.83330109	376.0	-6.96420788814	-0.0677333152258	-0.0129065006147	1042.28730749	393.092904234	1842.88395209	407.503740368	-1.77391336993	-0.0244677706198
1188.61736197	416.215939126	1980.83330109	376.0	0.49653790202	0.289872094459	0.0552347740966	1237.03135696	408.787281551	1990.66888921	344.850250699	0.0110281548768	0.000152112481059
1188.61736197	416.215939126	1980.83330109	376.0	-5.8490855905	0.110479990697	0.0210518274956	1136.60029007	422.014769965	1864.97266591	306.357605872	-1.28425178944	-0.0177138177853
1188.61736197	416.215939126	1980.83330109	376.0	13.879866581	0.397326082557	0.0757100004873	1332.78433937	516.140108517	2255.77032048	406.845872593	4.85717216036	0.0669954780739
1188.61736197	416.215939126	1980.83330109	376.0	0.171666749155	0.124122264746	0.0236513461788	1140.71135029	413.066457997	1984.23373323	430.455924946	-0.593074950362	-0.00818034414292
1188.61736197	416.215939126	1980.83330109	376.0	-7.79583485784	-0.0684847108604	-0.0130496781365	1046.85721103	481.990064381	1826.41080813	297.563532717	-1.54601244311	-0.0213243095602
1188.61736197	416.215939126	1980.83330109	376.0	-1.71853302568	0.247957120978	0.0472479270156	1208.17653715	356.808296925	1946.79202663	381.80719256	-0.780912640327	-0.0107712088321
1188.61736197	416.215939126	1980.83330109	376.0	-5.3551491731	0.211774178635	0.0403533114778	1190.41809353	378.575294252	1874.75672295	305.763335166	-1.23274302714	-0.0170033520984
1188.61736197	416.215939126	1980.83330109	376.0	-10.8201092261	-0.299298313969	-0.0570309287288	922.986985646	380.262471354	1766.50497433	463.255517328	-3.21031083407	-0.0442801494354
1188.61736197	416.215939126	1980.83330109	376.0	16.3109913949	0.43370320786	0.0826416173514	1352.94044801	498.872281174	2303.92685038	452.1141212	5.06542623152	0.0698679480209
1188.61736197	416.215939126	1980.83330109	376.0	18.2113584952	0.508370256089	0.0968693323341	1410.77857382	519.048744875	2341.56995475	411.742636054	6.6893856401	0.0922673881393
1188.61736197	416.215939126	1980.83330109	376.0	1.61434381025	0.409624921886	0.0780535293228	1319.29696627	396.38788825	2012.81076088	297.125906364	1.08600519448	0.0149793819928
1188.61736197	416.215939126	1980.83330109	376.0	-0.613388600021	0.162488939023	0.0309620691736	1161.57058276	420.719605367	1968.68309544	386.392907317	-0.598522960896	-0.0082554891158
1188.61736197	416.215939126	1980.83330109	376.0	14.4018716575	0.584339736607	0.111345224201	1453.39299096	444.311938838	2266.11037087	368.405441072	5.5796500636	0.0769606905325
1188.61736197	416.215939126	1980.83330109	376.0	-7.35171140215	0.0404393769715	0.00770567396561	1095.4389173	319.948427862	1835.20815344	419.820808282	-1.998008962	-0.0275587443035
1188.61736197	416.215939126	1980.83330109	376.0	8.20357790738	0.493859497975	0.0941043250714	1361.92088162	349.016413872	2143.33250417	432.395208676	1.58555170255	0.0218696786559
1188.61736197	416.215939126	1980.83330109	376.0	-1.79047183733	-0.131031083062	-0.0249678130835	1014.37094644	516.929981882	1945.36703869	414.066110374	-0.785145980092	-0.0108295997254
1188.61736197	416.215939126	1980.83330109	376.0	-11.1100659686	0.095752923723	0.0182456028436	1129.03037858	333.117313747	1760.76141462	298.613722292	-2.21783363232	-0.0305908087217
1188.61736197	416.215939126	1980.83330109	376.0	-11.5531009321	0.0971285562489	0.0185077279438	1130.2704287	335.559207578	1751.98563052	286.155994249	-2.27821641134	-0.0314236746392
1188.61736197	416.215939126	1980.83330109	376.0	11.3389365391	0.329002838278	0.062691089611	1285.12885963	512.271345686	2205.43873205	408.038526735	3.71991473104	0.051309168704
1188.61736197	416.215939126	1980.83330109	376.0	-6.02346237259	0.029043222867	0.00553415069875	1094.420437	443.727543313	1861.51855254	323.370572225	-1.30471873044	-0.0179961204198
1188.61736197	416.215939126	1980.83330109	376.0	-0.750345472804	0.121611748804	0.0231729704276	1140.90143409	460.422335713	1965.9702081	364.646438289	-0.540704355733	-0.00745799111356
1188.61736197	416.215939126	1980.83330109	376.0	15.4078982692	0.42950568111	0.0818417837481	1352.53104704	506.908447707	2286.03808101	426.598586263	5.15233144895	0.0710666406752
1188.61736197	416.215939126	1980.83330109	376.0	6.7212228101	0.333277756632	0.06350567009	1271.16044854	439.143697814	2113.96952076	403.665374405	1.67399626771	0.0230896036925
1188.61736197	416.215939126	1980.83330109	376.0	-3.49106179805	0.0998354878701	0.0190235304631	1131.03991279	467.499543392	1911.68118644	313.141730256	-0.895646308003	-0.0123537421794
1188.61736197	416.215939126	1980.83330109	376.0	4.28072698699	0.457319589282	0.0871416900309	1342.27551206	364.571254909	2065.62736678	358.780599812	1.19468307627	0.0164783872588
1188.61736197	416.215939126	1980.83330109	376.0	-3.73946424598	0.218279152606	0.0415928263349	1195.70673213	420.247936591	1906.76074803	290.806079311	-0.860844393748	-0.0118737157758
1188.61736197	416.215939126	1980.83330109	376.0	3.20289204783	0.526812619279	0.100383502149	1388.00371218	334.753625549	2044.27725338	321.519915646	1.2280054358	0.0169380060111
1188.61736197	416.215939126	1980.83330109	376.0	2.68991048856	-0.00113342220557	-0.000215972219049	1076.57760751	494.423571657	2034.11594382	463.114764652	-0.280386249111	-0.00386739653946
1188.61736197	416.215939126	1980.83330109	376.0	5.30052246077	0.365020133003	0.0695541411972	1300.70984201	456.799981845	2085.82781513	328.317991278	2.32354124614	0.0320488447744
1188.61736197	416.215939126	1980.83330109	376.0	-11.212696489	0.0118913151861	0.00226587560711	1086.13032549	382.599654436	1758.72847509	289.99849516	-2.18586293505	-0.0301498335869
1188.61736197	416.215939126	1980.83330109	376.0	-10.3551921318	-0.262304684265	-0.0499818377029	953.578147334	503.147254096	1775.71420696	318.988805526	-1.9874888638	-0.0274136395007
1188.61736197	416.215939126	1980.83330109	376.0	7.33173602302	0.422048402457	0.080420808395	1345.50535995	472.944819125	2126.06276979	307.612590711	3.56518695627	0.0491749925002
1188.61736197	416.215939126	1980.83330109	376.0	6.86087841296	0.262017082197	0.0499270354796	1238.50425587	500.274653463	2116.73586545	377.956956114	2.2862969883	0.0315351308732
1188.61736197	416.215939126	1980.83330109	376.0	-5.58008222607	-0.182397012249	-0.0347555282487	988.309955297	469.589944094	1870.30117413	412.401274742	-1.46073355215	-0.0201480489952
1188.61736197	416.215939126	1980.83330109	376.0	0.402552855018	0.200197808928	0.0381474483476	1184.32919068	437.75637067	1988.8072021	366.721640756	-0.240423213555	-0.00331618225592
1188.61736197	416.215939126	1980.83330109	376.0	-11.8065655914	-0.278181337541	-0.0530071146229	941.326521576	439.463551848	1746.96491814	366.17484472	-2.55255443631	-0.0352076473973
1188.61736197	416.215939126	1980.83330109	376.0	-16.3930076202	-0.176190262502	-0.0335728396536	989.190912754	372.597427073	1656.1151471	294.326807275	-3.33056768419	-0.0459388646096
1188.61736197	416.215939126	1980.83330109	376.0	6.15482850427	0.350047622647	0.066701147608	1279.14762726	423.824609163	2102.75019373	399.77795731	1.4682656613	0.0202519401559
1188.61736197	416.215939126	1980.83330109	376.0	0.576969781261	0.362112157348	0.0690000299825	1271.48352922	342.463936238	1992.26211066	378.314645203	-0.442521528966	-0.00610374522712
1188.61736197	416.215939126	1980.83330109	376.0	0.367246479181	0.183284966773	0.0349247269003	1193.25959286	509.171165711	1988.10784165	285.677083078	0.979138513363	0.013505358805
1188.61736197	416.215939126	1980.83330109	376.0	-17.5006161191	-0.315289036068	-0.0600779413239	912.362818092	350.051812622	1634.17526911	371.760638397	-4.34459854514	-0.0599254971744
1188.61736197	416.215939126	1980.83330109	376.0	-6.52160944081	0.122666138184	0.023373883038	1143.41439049	416.448376644	1851.65108952	291.788322393	-1.39177847505	-0.0191969444835
1188.61736197	416.215939126	1980.83330109	376.0	0.970841689465	0.326428741576	0.0622005986236	1264.48858467	415.512198064	2000.06405658	320.063273843	0.547690375976	0.00755435001346
1188.61736197	416.215939126	1980.83330109	376.0	-6.98740611477	-0.246174373382	-0.0469082266352	960.235271014	510.428325744	1842.42443389	371.760837133	-1.52153542812	-0.0209866955603
1188.61736197	416.215939126	1980.83330109	376.0	-11.1712601072	-0.205526551736	-0.0391628337912	968.675657339	358.046060974	1759.54926074	432.827542428	-3.02612110354	-0.0417396014281
1188.61736197	416.215939126	1980.83330109	376.0	-2.87596623018	0.198704225866	0.0378628479166	1182.1784807	415.242083642	1923.86520428	326.444639937	-0.862931088056	-0.0119024977663
1188.61736197	416.215939126	1980.83330109	376.0	10.1749288756	0.599480477121	0.114230273842	1446.08935758	360.545911917	2182.38168062	375.746411123	3.37486191748	0.0465498195514
1188.61736197	416.215939126	1980.83330109	376.0	-1.10822123576	-0.0544015490741	-0.0103661488327	1051.89740772	517.484637319	1958.88128581	389.499240771	-0.626300232628	-0.00863862389831
1188.61736197	416.215939126	1980.83330109	376.0	-3.68577909037	0.096510815453	0.0183900181885	1126.50296048	366.061690183	1907.82416147	415.259510803	-1.20227661714	-0.0165831257536
1188.61736197	416.215939126	1980.83330109	376.0	12.7924283291	0.503551064756	0.0959510413027	1397.72115208	461.530002865	2234.22998146	374.978826511	4.80640444533	0.0662952337287
1188.61736197	416.215939126	1980.83330109	376.0	-2.20277589858	0.245818742144	0.0468404615365	1206.86421833	315.77290774	1937.19998255	414.562856473	-0.973471868496	-0.0134271981862
1188.61736197	416.215939126	1980.83330109	376.0	6.00407413121	0.235039394022	0.0447864698975	1203.95981494	439.402336767	2099.76400091	456.401849204	0.564446821346	0.00778547339788
1188.61736197	416.215939126	1980.83330109	376.0	9.90908462048	0.553220437307	0.10541547967	1418.24992691	389.06558963	2177.11574909	369.800232552	3.44344412956	0.0474957810974
1188.61736197	416.215939126	1980.83330109	376.0	5.18034508409	0.349423239998	0.0665821722557	1293.42943184	469.965520136	2083.44730163	320.052349652	2.43215565567	0.033546974561
1188.61736197	416.215939126	1980.83330109	376.0	6.75676579568	0.436041589355	0.0830871930936	1336.17690663	404.976164811	2114.67356805	373.520496612	2.09067132981	0.0288368459284
1188.61736197	416.215939126	1980.83330109	376.0	-12.8857615289	-0.242883255237	-0.0462811080862	942.241695917	317.219757291	1725.58784563	466.126392423	-4.01481051992	-0.0553766968265
1188.61736197	416.215939126	1980.83330109	376.0	-4.5504579938	0.0216809984315	0.00413128781089	1089.66339426	438.603238482	1890.6963138	362.429681059	-1.1344112865	-0.0156470522275
1188.61736197	416.215939126	1980.83330109	376.0	-19.1938946924	-0.326301846272	-0.0621764188781	916.881467641	399.961133135	1600.63424325	283.791642475	-3.98088384892	-0.0549087427438
1188.61736197	416.215939126	1980.83330109	376.0	-6.31698930598	0.0151115098317	0.00287947976976	1085.68629562	399.687326707	1855.7042733	370.330650966	-1.47944730224	-0.0204061696861
1188.61736197	416.215939126	1980.83330109	376.0	-7.27434896251	-0.238398998582	-0.0454266384493	957.372762289	419.981107878	1836.74057441	459.38670424	-2.16621549366	-0.0298788343953
1188.61736197	416.215939126	1980.83330109	376.0	12.3224063899	0.408571550623	0.0778528107133	1326.41637951	456.992468439	2224.91963036	441.510782415	3.42911540359	0.0472981434978
1188.61736197	416.215939126	1980.83330109	376.0	-3.48301419299	0.103231212575	0.0196705816645	1128.49536626	324.827830896	1911.84059608	458.517398926	-1.41586082063	-0.0195291147673
1188.61736197	416.215939126	1980.83330109	376.0	7.11422678361	0.154689899081	0.0294759716236	1168.91084091	510.70234219	2121.75427434	442.141091237	1.35345785565	0.0186683842159
1188.61736197	416.215939126	1980.83330109	376.0	17.0469046795	0.495083706264	0.0943375964681	1390.81317514	472.552411247	2318.50406579	455.138479407	5.26606703213	0.0726354073397
1188.61736197	416.215939126	1980.83330109	376.0	-5.54321529938	-0.00986869220664	-0.00188046726498	1072.97510554	416.910006116	1871.03144649	381.146334836	-1.36657957918	-0.018849373506
1188.61736197	416.215939126	1980.83330109	376.0	-3.07041952854	0.119835735161	0.0228345531937	1148.07652098	487.863925868	1920.01340859	284.072961746	-0.429498561835	-0.00592411809428
1188.61736197	416.215939126	1980.83330109	376.0	-3.71394071913	-0.0849468942485	-0.0161865271053	1033.49177463	416.383149697	1907.26632655	457.391402224	-1.38053964142	-0.0190419260885
1188.61736197	416.215939126	1980.83330109	376.0	3.40350249887	0.145863439139	0.0277941004457	1151.21905799	430.754082046	2048.251012	466.277871962	-0.219680467963	-0.00303007542018
1188.61736197	416.215939126	1980.83330109	376.0	-1.06380848378	-0.0577781109751	-0.0110095485852	1048.3738096	461.245566633	1959.76102839	450.141652157	-0.831659893821	-0.0114711709493
1188.61736197	416.215939126	1980.83330109	376.0	-1.04536302774	-0.169129791036	-0.032227475426	994.945653324	502.854549419	1960.12640212	462.326199381	-0.851763586205	-0.011748463258
1188.61736197	416.215939126	1980.83330109	376.0	12.5702395706	0.611216200832	0.116466501683	1456.47100484	372.119541096	2229.82879254	401.238246596	4.00225675454	0.0552035414419
1188.61736197	416.215939126	1980.83330109	376.0	11.7070068662	0.481642870182	0.0917764615439	1372.08276616	425.164725568	2212.72959166	415.482099937	3.53736132836	0.048791190736
1188.61736197	416.215939126	1980.83330109	376.0	-0.847073467775	0.0953883200946	0.0181761280668	1126.35434613	436.400535069	1964.05418776	401.299306557	-0.654839052049	-0.00903226278688
1188.61736197	416.215939126	1980.83330109	376.0	-10.5014810454	0.160321704907	0.0305491053558	1164.02932514	320.826325364	1772.81646744	287.960816933	-2.09523867199	-0.0288998437515
1188.61736197	416.215939126	1980.83330109	376.0	12.3341163745	0.508392158501	0.0968735058119	1393.15886477	430.001156416	2225.15158564	401.991564451	4.05373740539	0.0559136193847
1188.61736197	416.215939126	1980.83330109	376.0	16.1162472953	0.564722380702	0.107607160957	1429.85485096	417.879235119	2300.06929441	452.335208332	4.76227555346	0.065686559358
1188.61736197	416.215939126	1980.83330109	376.0	-7.57857558032	-0.021165001475	-0.00403296522009	1069.9681055	460.488613396	1830.71435225	300.257633355	-1.52522211777	-0.021037546452
1188.61736197	416.215939126	1980.83330109	376.0	4.06227078058	0.356868653668	0.0680008867507	1300.20975146	469.837937938	2061.3001135	291.252424103	2.38978809565	0.0329625944228
1188.61736197	416.215939126	1980.83330109	376.0	-5.97600232769	0.00659914536432	0.00125745910143	1077.09412676	330.409963709	1862.45865691	454.95456644	-1.92244034634	-0.0265164185702
1188.61736197	416.215939126	1980.83330109	376.0	-16.3594607798	-0.350977171053	-0.0668782719233	897.833115587	374.527428543	1656.77965409	384.41910996	-4.06902095718	-0.0561244269956
1188.61736197	416.215939126	1980.83330109	376.0	-7.35546513172	-0.00194047009064	-0.000369754209344	1076.12521467	377.449656638	1835.13379832	381.558927012	-1.73567916449	-0.0239404022689
1188.61736197	416.215939126	1980.83330109	376.0	-9.0056208756	-0.139720893253	-0.0266236458181	1006.22824378	397.466001956	1802.44696382	398.752718089	-2.15763863351	-0.0297605328761
1188.61736197	416.215939126	1980.83330109	376.0	-7.57810202972	0.133373424353	0.0254141433599	1148.9898384	379.99891786	1830.7237325	301.734976241	-1.57127339344	-0.0216727364612
1188.61736197	416.215939126	1980.83330109	376.0	-0.126397568843	0.298024945342	0.0567882898899	1241.14096251	401.000409289	1978.32957596	336.188204157	-0.125725691127	-0.00173414746382
1188.61736197	416.215939126	1980.83330109	376.0	-2.00849479446	0.178233286023	0.033962135294	1170.6909277	420.767210577	1941.04836736	349.590229078	-0.749131340295	-0.010332846073
1188.61736197	416.215939126	1980.83330109	376.0	-3.76567740799	0.0799552511475	0.0152353755997	1119.22830496	419.878475083	1906.24150899	367.134728947	-1.03128908114	-0.0142246769813
1188.61736197	416.215939126	1980.83330109	376.0	7.08035135151	0.189340618431	0.0360786239389	1181.43730723	471.750019034	2121.0832585	467.895932236	0.858575241315	0.0118424171216
1188.61736197	416.215939126	1980.83330109	376.0	-14.2139352387	-0.237396463614	-0.0452356066337	946.782292496	321.671069797	1699.27893849	430.825576197	-4.00219296502	-0.0552026615865
1188.61736197	416.215939126	1980.83330109	376.0	8.99229533667	0.463330913942	0.0882871406139	1379.68353435	491.295946757	2158.95568166	287.97620055	4.65008852636	0.0641391520878
1188.61736197	416.215939126	1980.83330109	376.0	3.55093672153	0.0811510779273	0.0154632389343	1117.96938249	477.650917274	2051.17143818	455.551138408	-0.141642803924	-0.00195369384723
1188.61736197	416.215939126	1980.83330109	376.0	-11.2100715148	-0.298526224085	-0.0568838079431	929.500303911	425.8359619	1758.78047145	403.444205642	-2.68641141686	-0.0370539505773
1188.61736197	416.215939126	1980.83330109	376.0	-2.80358165643	-0.160568388118	-0.0305961105408	997.957409628	467.347536314	1925.29902202	459.994076079	-1.1790209762	-0.0162623582924
1188.61736197	416.215939126	1980.83330109	376.0	-14.348515968	-0.244065826949	-0.0465064456839	953.27244393	381.175521792	1696.61311859	362.165152866	-3.24030330888	-0.0446938387432
1188.61736197	416.215939126	1980.83330109	376.0	14.0829948811	0.523335512778	0.0997209437459	1423.68229084	510.439132619	2259.79395349	325.672530032	6.34835019785	0.0875634510049
1188.61736197	416.215939126	1980.83330109	376.0	1.17235222771	0.279397375704	0.053238829212	1244.01633886	458.887988736	2004.05564443	301.151316831	0.995149988997	0.0137262067448
1188.61736197	416.215939126	1980.83330109	376.0	8.1426677622	0.217572507628	0.0414581759962	1203.08990539	485.107334922	2142.12597573	453.928735418	1.53026452718	0.0211070969266
1188.61736197	416.215939126	1980.83330109	376.0	0.240526498261	0.186843372056	0.0356027766875	1173.895216	377.474337355	1985.59773007	434.228176716	-0.613060510117	-0.0084560070361
1188.61736197	416.215939126	1980.83330109	376.0	12.1966103408	0.516578734212	0.09843344783	1396.0527079	417.671489023	2222.42782033	408.703623406	3.84401475933	0.0530208932322
1188.61736197	416.215939126	1980.83330109	376.0	5.47545918702	0.29920377584	0.0570129146036	1269.09808944	511.111512477	2089.29302006	309.083418139	2.82084321669	0.0389081822992
1188.61736197	416.215939126	1980.83330109	376.0	9.03304215643	0.631601365507	0.120350869952	1472.81449915	358.764172728	2159.76280823	328.184136353	3.65904723336	0.0504696170119
1188.61736197	416.215939126	1980.83330109	376.0	0.85432265834	0.42486142019	0.0809568254935	1320.653735	362.002533563	1997.75600881	315.099740242	0.440725970529	0.00607897890385
1188.61736197	416.215939126	1980.83330109	376.0	-0.481288974541	0.142148710084	0.0270862633545	1165.63620267	506.951631105	1971.29976881	298.711935037	0.44305043446	0.00611104047532
1188.61736197	416.215939126	1980.83330109	376.0	-1.39249463235	0.0352584165726	0.00671844827984	1094.03133146	396.391283508	1953.2503037	462.827688737	-0.989133306584	-0.0136432180219
1188.61736197	416.215939126	1980.83330109	376.0	8.57175143258	0.429484363212	0.0818377216486	1350.704763	476.72888927	2150.62540796	323.191755684	3.86754313491	0.0533454225505
1188.61736197	416.215939126	1980.83330109	376.0	-0.653638576511	0.0253067638974	0.00482217299875	1090.28200139	454.36437052	1967.8858105	423.239438592	-0.674709802091	-0.0093063420978
1188.61736197	416.215939126	1980.83330109	376.0	4.18356687107	0.387047530608	0.0737514349481	1284.14512658	331.239401272	2063.70278685	448.318258997	-0.0960975154963	-0.00132548297236
1188.61736197	416.215939126	1980.83330109	376.0	8.84601669327	0.630605519118	0.120161112637	1459.3932804	317.16842377	2156.05814558	379.496441403	2.62165188405	0.0361607156421
1188.61736197	416.215939126	1980.83330109	376.0	4.12252561584	0.169958415782	0.0323853688609	1182.74502858	516.892608048	2062.49366134	362.856024707	1.41008233308	0.0194494114907
1188.61736197	416.215939126	1980.83330109	376.0	-6.52969159943	-0.0531882089197	-0.010134948346	1053.37846515	469.604178281	1851.49099543	328.508352	-1.37372494242	-0.0189479302403
1188.61736197	416.215939126	1980.83330109	376.0	10.5109627176	0.249186277354	0.047482141264	1230.54271466	512.843684179	2189.03795087	445.65155203	2.70941603845	0.0373712557028
1188.61736197	416.215939126	1980.83330109	376.0	-1.66885056928	0.0378204680344	0.00720664406143	1096.85485119	443.082165747	1947.77615327	407.839136334	-0.792436699622	-0.0109301613741
1188.61736197	416.215939126	1980.83330109	376.0	17.9143495334	0.52181710174	0.0994316123742	1411.48454567	478.323170816	2335.68670233	445.878985838	5.83076791145	0.0804243849855
1188.61736197	416.215939126	1980.83330109	376.0	-10.8613172654	-0.193679252622	-0.0369053453929	985.324451822	470.65423004	1765.68871176	309.710029902	-2.08788406642	-0.0287984009161
1188.61736197	416.215939126	1980.83330109	376.0	7.12585687787	0.546055633954	0.104050235128	1408.11646725	364.510871887	2121.98464712	349.357307984	2.52167831831	0.0347817699077
1188.61736197	416.215939126	1980.83330109	376.0	2.98217304211	0.534625995178	0.101872331398	1400.7316343	353.126011457	2039.90517781	286.047532048	1.69819953162	0.0234234418154
1188.61736197	416.215939126	1980.83330109	376.0	-0.550932456261	0.168466774269	0.0321011383897	1168.13526548	452.904704926	1969.92024753	348.880277126	-0.333979149353	-0.00460660895659
1188.61736197	416.215939126	1980.83330109	376.0	14.7724587933	0.576252162627	0.109804146842	1458.63654911	492.151039103	2273.45108426	322.66349605	6.66075180061	0.0918724386291
1188.61736197	416.215939126	1980.83330109	376.0	3.42989262266	0.238632645964	0.045471159673	1211.7359107	453.377850246	2048.77375636	383.659995414	0.688327744439	0.00949417578537
1188.61736197	416.215939126	1980.83330109	376.0	0.804790462682	0.133730026755	0.0254820935128	1146.2846137	454.096205282	1996.77485858	396.394039602	-0.387242433201	-0.0053412749407
1188.61736197	416.215939126	1980.83330109	376.0	-11.5664519852	-0.155563145077	-0.0296423675833	993.102441132	340.790023367	1751.72116842	417.828703918	-3.01584749221	-0.0415978964443
1188.61736197	416.215939126	1980.83330109	376.0	7.95845837147	0.480199251621	0.0915013817875	1381.70662202	449.042802498	2138.47709477	307.727670249	3.77556598069	0.0520767721474
1188.61736197	416.215939126	1980.83330109	376.0	0.830132923131	-0.0104922164347	-0.00199927904625	1071.9159582	471.243463072	1997.27685048	454.117429211	-0.538351299911	-0.00742553517119
1188.61736197	416.215939126	1980.83330109	376.0	1.54885317825	0.505595740172	0.0963406517097	1375.39896126	340.789452594	2011.51350063	295.325086785	0.93767575479	0.0129334586868
1188.61736197	416.215939126	1980.83330109	376.0	0.110255584007	0.256807762441	0.0489344059529	1212.2483746	377.971595533	1983.01728042	392.797310285	-0.526511618141	-0.00726222921573
1188.61736197	416.215939126	1980.83330109	376.0	5.09420103851	0.385562465016	0.0734684575106	1289.14520037	366.121364404	2081.74093169	426.47436692	0.50781902368	0.00700440032662
1188.61736197	416.215939126	1980.83330109	376.0	17.7199389338	0.646074337762	0.123108677165	1483.23640763	384.743607186	2331.83575243	463.855737612	5.14986573057	0.0710326307665
1188.61736197	416.215939126	1980.83330109	376.0	7.22497241617	0.326178599839	0.0621529344205	1261.37044874	423.70302546	2123.94796071	438.874486506	1.2748291855	0.0175838508344
1188.61736197	416.215939126	1980.83330109	376.0	9.20353936831	0.451776516088	0.0860854641936	1374.1958047	504.007795371	2163.14007378	284.936473711	4.82243580011	0.0665163558636
1188.61736197	416.215939126	1980.83330109	376.0	5.15915872474	0.48032852058	0.0915260138301	1347.29470432	325.474343356	2083.02763517	410.258587498	0.671258952314	0.00925874416984
1188.61736197	416.215939126	1980.83330109	376.0	8.39594660196	0.336142156842	0.0640514780567	1270.8549922	435.115240102	2147.14300733	441.172775023	1.73705702093	0.0239594071853
1188.61736197	416.215939126	1980.83330109	376.0	11.9454180513	0.449219955422	0.0855983146764	1364.83256618	487.437414986	2217.45211981	365.182138649	4.6705062738	0.0644207761904
1188.61736197	416.215939126	1980.83330109	376.0	-1.99107907039	-0.0818691568417	-0.0156000679958	1038.09067346	501.323138873	1941.39334382	401.97953148	-0.792231582598	-0.0109273321738
1188.61736197	416.215939126	1980.83330109	376.0	-8.79853893529	0.0032266466649	0.000614833587063	1080.85457151	400.821180804	1806.54891185	324.873159544	-1.79587254015	-0.0247706557262
1188.61736197	416.215939126	1980.83330109	376.0	-15.4888101129	-0.256040609564	-0.0487882259078	947.526915482	379.701488142	1674.02579243	346.79738881	-3.43252812909	-0.0473452155737
1188.61736197	416.215939126	1980.83330109	376.0	-7.21013548421	0.176662345792	0.0336627945488	1170.69967227	315.120112094	1838.01253637	352.192752006	-1.64021015671	-0.0226235883684
1188.61736197	416.215939126	1980.83330109	376.0	12.6836404074	0.59860234328	0.114062946509	1447.08138549	374.559990311	2232.07507408	410.433698275	3.89916359592	0.0537815668403
1188.61736197	416.215939126	1980.83330109	376.0	-15.6004001924	-0.264667421836	-0.0504320544656	940.358192829	362.088045104	1671.81537898	369.369141046	-3.69207756086	-0.050925207736
1188.61736197	416.215939126	1980.83330109	376.0	15.0651276719	0.650073499518	0.123870712561	1481.66613547	359.369862977	2279.24836687	438.21236843	4.38848930558	0.0605308869735
1188.61736197	416.215939126	1980.83330109	376.0	8.02552683715	0.309589487255	0.0589918992483	1262.53464104	470.991977131	2139.80560927	406.278991105	2.246063271	0.0309801830483
1188.61736197	416.215939126	1980.83330109	376.0	-5.40115360519	0.261963715028	0.0499168664306	1218.0936914	352.255109529	1873.84545184	303.496650906	-1.25201645637	-0.0172691925017
1188.61736197	416.215939126	1980.83330109	376.0	3.83896710981	0.382701491839	0.0729233025608	1310.28486155	440.009348981	2056.87684002	306.582629489	1.9928533796	0.0274876328221
1188.61736197	416.215939126	1980.83330109	376.0	2.53098392151	0.264110076243	0.0503258529426	1224.36627166	433.61615758	2030.96787346	372.985444218	0.45227502839	0.00623827625365
1188.61736197	416.215939126	1980.83330109	376.0	0.387199776253	0.212774224138	0.0405438689287	1200.93978193	467.825202178	1988.5030832	319.7380991	0.431051920898	0.00594554373652
1188.61736197	416.215939126	1980.83330109	376.0	-20.9761075056	-0.248492676496	-0.0473499764665	943.955439569	315.336432021	1565.33157835	306.039706761	-4.857912951	-0.0670056958759
1188.61736197	416.215939126	1980.83330109	376.0	9.23544367626	0.167339151123	0.0318862711744	1178.26554156	519.261182403	2163.77204494	466.245320974	1.83260671354	0.0252773339799
1188.61736197	416.215939126	1980.83330109	376.0	-4.9800270963	-0.1773844247	-0.0338003858042	992.720748543	510.555167605	1882.18726597	378.91134982	-1.198149955	-0.0165262062759
1188.61736197	416.215939126	1980.83330109	376.0	-10.1740738138	-0.17391439502	-0.0331391758804	981.24447335	331.194112743	1779.30185891	466.863272819	-3.12985964795	-0.0431704779028
1188.61736197	416.215939126	1980.83330109	376.0	-4.69630898104	-0.300365382746	-0.0572342573829	933.640355341	513.20291588	1887.80724888	440.963977656	-1.39713993971	-0.0192708957201
1188.61736197	416.215939126	1980.83330109	376.0	11.8383245812	0.429235498916	0.0817903008604	1346.00272442	471.953699629	2215.33077669	397.374352645	4.02952117096	0.0555796023581
1188.61736197	416.215939126	1980.83330109	376.0	4.96355654367	0.417699790324	0.0795921856563	1323.58868128	403.02750938	2079.15308203	352.536891372	1.67020095054	0.0230372544902
1188.61736197	416.215939126	1980.83330109	376.0	0.725609370928	0.396149912302	0.0754858826796	1294.75085654	345.146685847	1995.20641315	355.30887076	-0.171000027539	-0.0023586210695
1188.61736197	416.215939126	1980.83330109	376.0	0.793692283528	0.148657228305	0.0283264535642	1153.74550756	435.783488163	1996.55502216	407.026026435	-0.432339828321	-0.00596330797685
1188.61736197	416.215939126	1980.83330109	376.0	-11.4362329459	-0.370488882763	-0.0705962047948	902.009064839	500.479180084	1754.30059051	351.812345589	-2.3233299821	-0.0320459307876
1188.61736197	416.215939126	1980.83330109	376.0	11.8698652112	0.340590472952	0.0648990992667	1285.38150712	484.126126815	2215.95554399	446.447910054	3.21356844059	0.0443250819391
1188.61736197	416.215939126	1980.83330109	376.0	18.4159700629	0.604298234046	0.115148291548	1480.98262443	514.454653279	2345.62296882	350.185691111	7.8762257726	0.108637596863
1188.61736197	416.215939126	1980.83330109	376.0	-6.40193341405	0.180877911642	0.0344660654806	1173.45244692	346.773817808	1854.02167212	333.795407391	-1.43356061106	-0.0197732498078
1188.61736197	416.215939126	1980.83330109	376.0	-8.12506848742	0.145909459133	0.0278028694994	1156.03926032	373.895588164	1819.88923876	289.954390279	-1.65980442486	-0.022893854136
1188.61736197	416.215939126	1980.83330109	376.0	-2.34767630698	0.257560525369	0.0490778440108	1221.3752167	422.245933355	1934.329747	290.708596947	-0.356692775075	-0.00491990034586
1188.61736197	416.215939126	1980.83330109	376.0	1.10382049621	0.300965761206	0.0573486587664	1254.44789386	442.629034783	2002.69814507	305.621216427	0.867064790544	0.0119595143523
1188.61736197	416.215939126	1980.83330109	376.0	-10.0670980546	0.101515001904	0.019343559814	1131.58780876	335.720780412	1781.42087038	314.112281206	-2.05179552469	-0.0283006279267
1188.61736197	416.215939126	1980.83330109	376.0	-13.343084481	-0.207619071082	-0.0395615608008	964.118894222	329.557962758	1716.5290403	422.852183322	-3.61115473593	-0.0498090308405
1188.61736197	416.215939126	1980.83330109	376.0	4.35168072063	0.455532373208	0.0868011381875	1347.66257136	386.285415667	2067.03284197	333.084854943	1.67047454986	0.023041028274
1188.61736197	416.215939126	1980.83330109	376.0	5.67821171196	0.402337520814	0.0766649239357	1313.25713298	408.932798146	2093.30920959	371.119278462	1.69065583395	0.0233193908132
1188.61736197	416.215939126	1980.83330109	376.0	10.0222919381	0.405016844708	0.0771754658362	1336.161255	494.855125187	2179.35819734	348.341817148	4.13133519996	0.0569839337926
1188.61736197	416.215939126	1980.83330109	376.0	4.69881437164	0.371932572358	0.0708712980866	1275.16705227	337.141192769	2073.90898092	461.600735884	-0.0617221412187	-0.000851339878878
1188.61736197	416.215939126	1980.83330109	376.0	5.70210708063	0.178550545645	0.0340225887281	1184.12281846	505.520816217	2093.78253701	404.138902335	1.3855800387	0.0191114488097
1188.61736197	416.215939126	1980.83330109	376.0	-3.59659042564	0.233824599899	0.0445549923588	1201.0253038	330.690172167	1909.59084024	377.875364277	-1.07919382239	-0.0148854320329
1188.61736197	416.215939126	1980.83330109	376.0	6.58193709639	0.187597758806	0.0357465241627	1180.04793242	469.735399243	2111.21050296	461.427171298	0.763856729337	0.0105359548874
1188.61736197	416.215939126	1980.83330109	376.0	8.02609143774	0.621183757077	0.11836580737	1451.21184168	312.727817997	2139.81679307	375.87713339	2.32441793511	0.032060937036
1188.61736197	416.215939126	1980.83330109	376.0	-5.83536435001	0.0948567934409	0.0180748463112	1124.54961156	317.45239654	1865.24446081	423.242452708	-1.6940553156	-0.0233662802151
1188.61736197	416.215939126	1980.83330109	376.0	-12.9283284814	-0.25587631255	-0.048756919312	945.61122653	375.67191234	1724.74466526	403.461526391	-3.2166734375	-0.0443679094828
1188.61736197	416.215939126	1980.83330109	376.0	-9.57674665082	-0.276258411728	-0.0526407034542	946.9352103	510.424845559	1791.13391427	333.773858414	-1.87510423873	-0.0258635067411
1188.61736197	416.215939126	1980.83330109	376.0	11.4951044636	0.382063912924	0.072801812676	1319.90152284	501.340821114	2208.53215831	387.289814348	4.12510846106	0.0568980477388
1188.61736197	416.215939126	1980.83330109	376.0	-5.86468800063	0.202722448027	0.0386285152491	1185.57516832	366.25591189	1864.66360817	312.832527965	-1.31510785962	-0.0181394187534
1188.61736197	416.215939126	1980.83330109	376.0	-3.76898460523	-0.0217597441538	-0.00414629271224	1069.04176609	504.471117636	1906.17599892	332.663115197	-0.946450472256	-0.0130544892725
1188.61736197	416.215939126	1980.83330109	376.0	-6.51863094183	-0.269982059591	-0.0514447522086	947.384119379	491.882562727	1851.71008862	412.443406517	-1.6224496153	-0.0223786153835
1188.61736197	416.215939126	1980.83330109	376.0	6.88464678491	0.524860930708	0.100011610272	1382.12057183	333.316732904	2117.20667727	401.769372543	1.5004909315	0.0206964266414
1188.61736197	416.215939126	1980.83330109	376.0	-4.93860633708	0.204478070841	0.0389630470353	1185.40814155	333.204399959	1883.00774216	364.395200654	-1.26445932113	-0.0174408182224
1188.61736197	416.215939126	1980.83330109	376.0	17.0373981502	0.441946696855	0.0842124041264	1362.36940384	515.183865142	2318.31575729	440.762488311	5.62974945529	0.0776517166247
1188.61736197	416.215939126	1980.83330109	376.0	2.9003493611	0.31998927216	0.0609735655794	1267.53125081	447.10173571	2038.28438709	323.651400565	1.35954343285	0.0187523232117
1188.61736197	416.215939126	1980.83330109	376.0	7.33112909819	0.365299259138	0.0696073283418	1302.63135973	469.579199898	2126.05074762	353.840187992	2.81459963825	0.0388220639758
1188.61736197	416.215939126	1980.83330109	376.0	0.232100946517	0.188537780485	0.0359256441473	1187.76121643	478.629820543	1985.43083394	319.039796967	0.399628966751	0.00551212367933
1188.61736197	416.215939126	1980.83330109	376.0	7.75889009292	0.289286472328	0.0551231845138	1246.26096558	463.08444004	2134.52397985	425.178574226	1.80352721087	0.0248762373914
1188.61736197	416.215939126	1980.83330109	376.0	-3.5286780755	0.0327506700866	0.00624060024517	1094.7518468	432.816910556	1910.93607069	383.367313328	-1.02442847026	-0.0141300478656
1188.61736197	416.215939126	1980.83330109	376.0	-11.7410787751	-0.243452672318	-0.0463896098166	958.800142258	441.840610815	1748.26210281	347.621349736	-2.43053758873	-0.0335246563962
1188.61736197	416.215939126	1980.83330109	376.0	2.84988580483	0.349223580555	0.0665441273924	1263.4005545	355.004797275	2037.28478816	418.879436385	-0.16797880171	-0.0023169489891
1188.61736197	416.215939126	1980.83330109	376.0	-3.64785822413	-0.11617340555	-0.0221367007527	1022.38530981	516.747724913	1908.57531061	369.442275892	-0.961555722768	-0.0132628375554
1188.61736197	416.215939126	1980.83330109	376.0	-7.32491255971	0.176049241029	0.033545968184	1171.16936412	339.419526549	1835.73899384	325.150103169	-1.57820621405	-0.021768361573
1188.61736197	416.215939126	1980.83330109	376.0	8.8127207746	0.333527197782	0.063553200797	1292.46901729	519.646299511	2155.39860893	343.283292134	3.74140514408	0.0516055881943
1188.61736197	416.215939126	1980.83330109	376.0	-12.2990497128	-0.349232853262	-0.0665458942953	908.092865205	453.68250558	1737.20962867	375.434257881	-2.71547289409	-0.0374547985391
1188.61736197	416.215939126	1980.83330109	376.0	1.55734692568	0.299832285824	0.0571326764147	1260.79998069	466.897186199	2011.68174761	283.984580728	1.41819777616	0.0195613486367
1188.61736197	416.215939126	1980.83330109	376.0	-12.5708511221	-0.343378238618	-0.0654303046147	900.207877682	375.538813753	1731.82569584	456.079004402	-3.68036563884	-0.050763663984
1188.61736197	416.215939126	1980.83330109	376.0	8.02595512503	0.512570924662	0.0976697646078	1374.28337388	342.021564296	2139.81409294	423.509154766	1.6384354784	0.0225991100469
1188.61736197	416.215939126	1980.83330109	376.0	7.45009155431	0.52651603257	0.100326987913	1401.42755359	393.684881364	2128.40719556	333.294760615	2.99800938882	0.0413518536389
1188.61736197	416.215939126	1980.83330109	376.0	-16.4721150983	-0.325848352995	-0.0620900062871	911.026567539	374.919662435	1654.54815983	368.60192986	-3.93288325018	-0.0542466655197
1188.61736197	416.215939126	1980.83330109	376.0	13.1012789906	0.535174869566	0.101976918743	1406.30098231	406.178628017	2240.34779821	427.868187887	3.86597718971	0.0533238233063
1188.61736197	416.215939126	1980.83330109	376.0	7.08416842513	0.388226008538	0.0739759924805	1309.20414327	434.342069067	2121.15886837	377.612656026	2.23664448409	0.0308502687461
1188.61736197	416.215939126	1980.83330109	376.0	12.0708658874	0.481051048977	0.0916636907349	1391.95393006	501.20969714	2219.93703232	326.773405122	5.41092407525	0.0746334355207
1188.61736197	416.215939126	1980.83330109	376.0	4.34332976037	0.416408030015	0.0793460423046	1313.34272494	370.524142132	2066.86742336	383.000556295	0.870312989346	0.0120043170944
1188.61736197	416.215939126	1980.83330109	376.0	-16.6764598573	-0.186456809496	-0.035529117663	981.041648228	350.864398747	1650.5004308	318.594383823	-3.58404753175	-0.0494351383689
1188.61736197	416.215939126	1980.83330109	376.0	8.93046419064	0.542776641514	0.103425427118	1394.11952669	332.705222443	2157.73090973	430.906160592	1.85955503884	0.0256490350184
1188.61736197	416.215939126	1980.83330109	376.0	20.5788287239	0.608332452889	0.115917007029	1474.21122247	476.863479066	2388.46559343	437.390891896	7.15986281491	0.0987567284815
1188.61736197	416.215939126	1980.83330109	376.0	3.72357159188	0.25136268627	0.0478968533289	1214.75549976	433.496575404	2054.59104718	406.338972008	0.42870266504	0.00591314020745
1188.61736197	416.215939126	1980.83330109	376.0	-14.0784441541	-0.0445655843421	-0.00849191774811	1056.31610356	358.469581203	1701.96279101	287.177106253	-2.77493602812	-0.0382749796982
1188.61736197	416.215939126	1980.83330109	376.0	9.00891312388	0.582662610295	0.111025649828	1438.39558839	375.330551651	2159.28485232	345.558712282	3.41675946913	0.0471277168156
1188.61736197	416.215939126	1980.83330109	376.0	-4.76021159249	-0.125304142343	-0.0238765515136	1017.72601833	500.920838299	1886.54144467	367.894588034	-1.14114242686	-0.0157398955429
1188.61736197	416.215939126	1980.83330109	376.0	14.7573448276	0.537173080266	0.102357675356	1423.48238047	469.805421553	2273.1517018	379.863899774	5.6064602201	0.0773304857945
1188.61736197	416.215939126	1980.83330109	376.0	9.09168237049	0.218618506973	0.0416574898957	1204.63368059	490.223254317	2160.92437312	466.067438217	1.72433508839	0.0237839322536
1188.61736197	416.215939126	1980.83330109	376.0	1.24210143873	0.171200844789	0.032622112193	1167.4010062	447.302367362	2005.43726003	390.733886466	-0.221218723379	-0.00305129273626
1188.61736197	416.215939126	1980.83330109	376.0	8.18064094567	0.551982456228	0.105179583885	1418.52059936	386.88954773	2142.87816119	337.468014101	3.22530667827	0.0444869886658
1188.61736197	416.215939126	1980.83330109	376.0	9.46796870008	0.450605183937	0.0858622682806	1369.88395538	492.573190362	2168.37797804	305.9208323	4.57905172517	0.0631593341403
1188.61736197	416.215939126	1980.83330109	376.0	15.5046231019	0.571361950902	0.108872322962	1435.4510712	417.979435238	2287.95403871	434.523532264	4.81788646678	0.0664536064384
1188.61736197	416.215939126	1980.83330109	376.0	9.97073093375	0.498154200419	0.0949226753848	1389.54021837	436.783676225	2178.33685979	352.012965201	3.89974156241	0.0537895387918
1188.61736197	416.215939126	1980.83330109	376.0	6.58997422549	0.321098690244	0.0611849638423	1265.20311906	448.123594027	2111.36970509	398.042992004	1.73170763306	0.0238856225249
1188.61736197	416.215939126	1980.83330109	376.0	12.8342506051	0.588910182538	0.1122161171	1457.15614903	438.78897461	2235.05841103	339.113287381	5.37473483292	0.0741342735575
1188.61736197	416.215939126	1980.83330109	376.0	-10.3316014964	-0.0786290800001	-0.0149826753049	1035.71891272	360.185448265	1776.18149812	380.277137135	-2.38137114415	-0.0328464985399
1188.61736197	416.215939126	1980.83330109	376.0	9.65017330791	0.542162560019	0.103308414638	1390.0739661	322.278755374	2171.98714759	459.634426121	1.65153025188	0.0227797276121
1188.61736197	416.215939126	1980.83330109	376.0	2.41101601737	0.100152805974	0.0190839950407	1127.83339579	454.015654374	2028.59150926	446.7424591	-0.292236332572	-0.00403084596651
1188.61736197	416.215939126	1980.83330109	376.0	-9.44744747233	0.0665618609135	0.0126832814241	1114.38955925	386.958013152	1793.69511546	292.347543052	-1.87104413713	-0.0258075053398
1188.61736197	416.215939126	1980.83330109	376.0	-4.55617275127	-0.160485918789	-0.0305803961108	998.214544478	460.187364451	1890.58311398	432.181205053	-1.37085024129	-0.0189082791902
1188.61736197	416.215939126	1980.83330109	376.0	1.45088753045	0.462516824298	0.0881320168251	1335.81839267	320.250339903	2009.57296446	353.504231882	0.0560642455994	0.000773299939302
1188.61736197	416.215939126	1980.83330109	376.0	4.63998953063	0.190182030254	0.0362389539356	1183.9227946	473.769819508	2072.74375888	415.051144772	0.730281366527	0.0100728464349
1188.61736197	416.215939126	1980.83330109	376.0	-7.60890700436	-0.30553621791	-0.0582195537176	930.435453723	488.372015971	1830.1135373	411.30606761	-1.84029358584	-0.0253833598047
1188.61736197	416.215939126	1980.83330109	376.0	-7.83989621345	0.257812968042	0.0491259466543	1217.15060837	323.737120556	1825.53802613	284.650297206	-1.64201206066	-0.022648442216
1188.61736197	416.215939126	1980.83330109	376.0	3.68614272337	0.40428705694	0.0770364056669	1295.30895567	331.200693526	2053.84964369	427.339994486	-0.0518704489069	-0.000715454467682
1188.61736197	416.215939126	1980.83330109	376.0	-7.99228315105	-0.262638725065	-0.05004548877	946.484780231	429.866039481	1822.51949492	446.168675209	-2.22282180203	-0.0306596110625
1188.61736197	416.215939126	1980.83330109	376.0	6.6656709968	0.448396156931	0.0854413408786	1326.76922752	340.937378653	2112.86913194	445.162525768	0.763161727765	0.0105263686588
1188.61736197	416.215939126	1980.83330109	376.0	-8.78901575766	0.0197464255024	0.00376265729848	1086.66731521	346.510570944	1806.73755013	373.559663972	-2.0148267616	-0.0277907139532
1188.61736197	416.215939126	1980.83330109	376.0	-3.01050558646	0.0331761592299	0.00632167668253	1092.48811961	369.929120705	1921.20020391	458.782963591	-1.28837056875	-0.0177706285344
1188.61736197	416.215939126	1980.83330109	376.0	8.7319300495	0.466161728532	0.0888265488819	1340.73597969	349.002263001	2153.79827934	464.060036648	1.28676324392	0.0177484585368
1188.61736197	416.215939126	1980.83330109	376.0	0.0306399329579	0.0955756948408	0.0182118320962	1130.92986576	492.620058787	1981.44022709	357.890302541	-0.173988409806	-0.00239984013525
1188.61736197	416.215939126	1980.83330109	376.0	-10.9737124344	-0.188085883834	-0.0358395357915	983.125101992	406.350927129	1763.46235083	373.986321708	-2.44279632186	-0.0336937423705
1188.61736197	416.215939126	1980.83330109	376.0	4.03267200063	0.302378235305	0.0576178039833	1269.58757193	499.316368542	2060.71381101	291.809870534	2.43510711293	0.0335876843163
1188.61736197	416.215939126	1980.83330109	376.0	5.61725416028	0.621135131289	0.118356541785	1455.70666262	317.798121049	2092.10174211	318.596958441	2.22788716698	0.0307294781652
1188.61736197	416.215939126	1980.83330109	376.0	-13.5356809315	-0.304229409678	-0.0579705430028	929.248722237	438.953614073	1712.71402567	344.511689364	-2.8323266166	-0.0390665740221
1188.61736197	416.215939126	1980.83330109	376.0	-7.93668812893	-0.158251343828	-0.0301546005769	1001.54149248	473.680333293	1823.62073963	348.398913862	-1.64769893675	-0.0227268818862
1188.61736197	416.215939126	1980.83330109	376.0	8.82354075369	0.509285405078	0.0970437128578	1381.21093056	375.921891545	2155.61293468	398.48011257	2.46949121119	0.0340619477405
1188.61736197	416.215939126	1980.83330109	376.0	-3.02788493881	0.0544827479328	0.0103816211762	1106.98210831	481.825182163	1920.85594791	332.048657437	-0.855138794142	-0.0117950178502
1188.61736197	416.215939126	1980.83330109	376.0	2.05829231107	0.239466209549	0.0456299941977	1222.85041813	484.937311697	2021.60464063	313.816910804	1.23646193457	0.0170546473734
1188.61736197	416.215939126	1980.83330109	376.0	-10.7072967267	-0.18328712376	-0.0349251379116	990.781011287	476.495840816	1768.73960188	301.462749781	-2.03949051886	-0.0281309037084
1188.61736197	416.215939126	1980.83330109	376.0	4.95911183912	0.233126809187	0.0444220291895	1217.30387894	490.368171079	2079.06503984	371.392989828	1.57394869433	0.0217096371632
1188.61736197	416.215939126	1980.83330109	376.0	-13.1086011181	-0.357759881528	-0.0681707091326	909.788880304	510.786986156	1721.17376484	300.59789838	-2.4661785603	-0.0340162560041
1188.61736197	416.215939126	1980.83330109	376.0	9.77062365933	0.352777818207	0.0672213830425	1296.19497637	486.33426292	2174.37306826	391.843828976	3.26626582364	0.0450519423951
1188.61736197	416.215939126	1980.83330109	376.0	-8.3191656949	-0.293657098233	-0.0559560019499	935.083655936	471.387009141	1816.04449664	409.573831559	-1.99809855231	-0.0275599800319
1188.61736197	416.215939126	1980.83330109	376.0	2.11714729836	0.189357599759	0.0360818597102	1182.8114419	465.048702028	2022.77045981	374.910315882	0.327800476331	0.00452138588043
1188.61736197	416.215939126	1980.83330109	376.0	-0.257309919658	-0.0512188813824	-0.00975969538536	1051.63047266	467.882370781	1975.73642052	456.22357708	-0.719476632773	-0.00992381562446
1188.61736197	416.215939126	1980.83330109	376.0	-14.3151368276	-0.293934821322	-0.0560089217458	923.308306616	356.904809479	1697.27430372	417.061187623	-3.81014887337	-0.0525537775638
1188.61736197	416.215939126	1980.83330109	376.0	2.38809169998	0.335443663475	0.0639183809976	1255.66990671	360.717512232	2028.13741675	411.749997809	-0.220547196014	-0.00304203028984
1188.61736197	416.215939126	1980.83330109	376.0	-10.4318115759	-0.299894811847	-0.0571445906721	929.911682454	439.069031903	1774.19650349	405.215789135	-2.49010587779	-0.0343462879696
1188.61736197	416.215939126	1980.83330109	376.0	-9.22471492474	-0.151207786339	-0.0288124592872	1002.96700295	430.196251387	1798.10707593	364.943821596	-1.99030908418	-0.0274525390922
1188.61736197	416.215939126	1980.83330109	376.0	0.388595990849	0.269279647499	0.0513109084411	1219.14691091	387.707610831	1988.53073989	381.676218146	-0.456760724248	-0.00630014792066
1188.61736197	416.215939126	1980.83330109	376.0	-3.89880932199	0.239496447673	0.0456357560352	1204.62456729	354.783144801	1903.6043877	344.196675603	-1.04775178309	-0.0144517487323
1188.61736197	416.215939126	1980.83330109	376.0	2.24239946157	0.248780331563	0.0474047887886	1235.419164	505.303235085	2025.25149637	284.52909729	1.7839162361	0.0246057411876
1188.61736197	416.215939126	1980.83330109	376.0	0.938827557848	0.159947784115	0.0304778552048	1159.136049	382.833738038	1999.42991	457.460122959	-0.582880143814	-0.00803972612157
1188.61736197	416.215939126	1980.83330109	376.0	-1.49537165834	0.240387560804	0.0458055565557	1204.13010476	398.643816704	1951.21248131	348.438559848	-0.68239187894	-0.00941230177848
1188.61736197	416.215939126	1980.83330109	376.0	-2.52551006319	-0.00538018590915	-0.00102518786379	1075.36882345	456.477277587	1930.80715674	398.961055699	-0.893531744464	-0.0123245757857
1188.61736197	416.215939126	1980.83330109	376.0	13.8496786555	0.47718846179	0.0909276794569	1389.25114181	509.086804289	2255.172348	356.834401901	5.70709947264	0.0787186134157
1188.61736197	416.215939126	1980.83330109	376.0	0.248598784726	0.398511961116	0.0759359682004	1292.7514286	323.062554371	1985.75762861	369.94364564	-0.488224471787	-0.00673413064534
1188.61736197	416.215939126	1980.83330109	376.0	0.0941001018231	0.206226799077	0.039296265068	1200.76947028	481.112324955	1982.69726725	300.815472009	0.601461500817	0.00829602070092
1188.61736197	416.215939126	1980.83330109	376.0	-4.39534406216	0.255463421645	0.0486782434536	1213.51964857	322.635772604	1893.76886221	357.613441043	-1.16444048611	-0.0160612480842
1188.61736197	416.215939126	1980.83330109	376.0	5.72924084255	0.336266256406	0.0640751250774	1294.64475318	508.334023357	2094.3200116	291.341235066	3.19983811242	0.0441356981024
1188.61736197	416.215939126	1980.83330109	376.0	-20.8126179831	-0.323035485173	-0.0615540177539	910.113172355	347.486748218	1568.57003326	310.970112683	-4.79727832539	-0.0661693562123
1188.61736197	416.215939126	1980.83330109	376.0	5.95041081716	0.564261406853	0.107519322952	1415.5576638	337.955044082	2098.70102011	345.188312233	2.01781601017	0.0278319449679
1188.61736197	416.215939126	1980.83330109	376.0	-9.22133272912	-0.117406984097	-0.0223717576405	1018.88921616	411.325011232	1798.17407159	367.959844204	-2.02047049143	-0.0278685585025
1188.61736197	416.215939126	1980.83330109	376.0	12.6064747493	0.621205778403	0.118370003507	1481.64478165	434.405117025	2230.54655102	314.496652345	5.67189076672	0.0782329760926
1188.61736197	416.215939126	1980.83330109	376.0	18.4716702824	0.501555058525	0.0955707047495	1403.47042486	509.651560749	2346.72629732	433.604311707	6.38141932137	0.0880195768464
1188.61736197	416.215939126	1980.83330109	376.0	-3.92568944392	0.201523076139	0.0383999763984	1183.97587456	383.447553003	1903.07193729	335.648509731	-1.02946277693	-0.0141994865784
1188.61736197	416.215939126	1980.83330109	376.0	7.31498061459	0.31929082994	0.0608404782661	1254.52552676	416.559079829	2125.73087308	454.646266487	1.04359792526	0.0143944541415
1188.61736197	416.215939126	1980.83330109	376.0	-5.77247022072	0.0249436266048	0.00475297763048	1091.25298949	417.110937248	1866.49028867	358.126361926	-1.33750984442	-0.0184484116471
1188.61736197	416.215939126	1980.83330109	376.0	-2.65413716927	0.109962863447	0.0209532895288	1134.22434029	403.523934236	1928.25926819	390.510993659	-0.921115799446	-0.0127050455096
1188.61736197	416.215939126	1980.83330109	376.0	-2.07161335812	0.174499787778	0.0332507217564	1167.22048661	326.070746563	1939.79809383	446.506860651	-1.07989578353	-0.0148951142555
1188.61736197	416.215939126	1980.83330109	376.0	-2.7964893686	-0.0401979518698	-0.0076596707069	1055.61347824	405.625069909	1925.43950842	464.200960271	-1.24951457205	-0.0172346837524
1188.61736197	416.215939126	1980.83330109	376.0	10.0147631681	0.375667295601	0.0715829450458	1296.293229	428.998759671	2179.20906495	453.917076286	2.17440543006	0.0299917990353
1188.61736197	416.215939126	1980.83330109	376.0	20.4540338418	0.61175603108	0.116569365678	1481.58044064	498.748101745	2385.99361485	405.665072466	7.74877227255	0.106879617552
1188.61736197	416.215939126	1980.83330109	376.0	-0.381993562947	0.414256569655	0.0789360841568	1305.84264934	333.617935606	1973.26664539	333.806060441	-0.330011062094	-0.00455187671854
1188.61736197	416.215939126	1980.83330109	376.0	6.03052628258	0.223628163841	0.0426120739027	1204.70343075	471.334067382	2100.28797393	424.250475804	1.13260657357	0.0156221596354
1188.61736197	416.215939126	1980.83330109	376.0	-13.5501993592	-0.35232698592	-0.0671354774999	910.31919425	484.4559698	1712.42643982	317.651275772	-2.64553755448	-0.0364901731652
1188.61736197	416.215939126	1980.83330109	376.0	-4.02601346516	0.0994807182543	0.0189559295454	1127.65724878	348.786147673	1901.08468567	424.641289219	-1.31919255479	-0.0181957593764
1188.61736197	416.215939126	1980.83330109	376.0	16.1037425334	0.464028984444	0.0884201570968	1373.43462572	491.892444622	2299.82159592	434.494525578	5.27859818555	0.0728082508352
1188.61736197	416.215939126	1980.83330109	376.0	-9.20434484293	0.0857803767099	0.0163453461718	1123.26405337	355.002739551	1798.5105733	320.243780379	-1.89122505882	-0.0260858628803
1188.61736197	416.215939126	1980.83330109	376.0	14.0591617231	0.439405494085	0.0837281810375	1357.90535868	495.572499873	2259.32185836	405.84399981	4.90625593145	0.0676724956063
1188.61736197	416.215939126	1980.83330109	376.0	8.01382539994	0.244497920587	0.0465887805996	1214.07659528	458.302670034	2139.57382331	467.194557994	1.2080321157	0.0166625119407
1188.61736197	416.215939126	1980.83330109	376.0	-16.4621280923	-0.111514160617	-0.0212488873127	1018.72694459	329.899169814	1654.74598577	306.119871375	-3.46712499104	-0.0478224136695
1188.61736197	416.215939126	1980.83330109	376.0	3.39234940286	0.330197607102	0.0629187513532	1251.82991111	357.724407953	2048.03008776	438.475768695	-0.172506589251	-0.00237940123105
1188.61736197	416.215939126	1980.83330109	376.0	-13.6864822108	-0.3313093954	-0.0631306012577	903.787772387	359.085720718	1709.72690371	446.853410609	-3.96210851965	-0.0546497726848
1188.61736197	416.215939126	1980.83330109	376.0	0.224382229193	0.225346638295	0.0429395271142	1205.75503221	454.384773688	1985.27793901	325.138133112	0.26477504228	0.00365206954869
1188.61736197	416.215939126	1980.83330109	376.0	13.6505518761	0.524572600462	0.0999566692954	1401.78643746	420.647306634	2251.22797844	428.794234345	4.12622378974	0.0569134315826
1188.61736197	416.215939126	1980.83330109	376.0	6.58949416766	0.168802717634	0.0321651519882	1171.35811593	483.725689786	2111.36019594	456.27639023	0.871791430006	0.0120247093794
1188.61736197	416.215939126	1980.83330109	376.0	0.134034237235	0.282541602611	0.0538379578146	1226.50401253	372.667862519	1983.4882959	384.316420848	-0.511064758977	-0.00704916908934
1188.61736197	416.215939126	1980.83330109	376.0	10.8567299869	0.422454853146	0.0804982570782	1336.36228262	452.280762021	2195.88702408	407.243979441	3.38656583814	0.0467112529398
1188.61736197	416.215939126	1980.83330109	376.0	11.3252503501	0.476902282766	0.0908731483929	1375.06328968	447.226596444	2205.16763146	382.87774534	3.9936536321	0.0550848776841
1188.61736197	416.215939126	1980.83330109	376.0	18.4745095709	0.557448585602	0.106221148171	1445.93034053	514.804870216	2346.78253889	386.047328148	7.26292598549	0.100178289455
1188.61736197	416.215939126	1980.83330109	376.0	6.3758449298	0.377447178202	0.071922099505	1295.66938425	413.233684344	2107.12816069	398.225092093	1.55774594295	0.0214861509372
1188.61736197	416.215939126	1980.83330109	376.0	7.1613262553	0.286197027334	0.0545344945377	1246.88686707	471.390520558	2122.68723636	404.409848733	1.9166685348	0.0264368073766
1188.61736197	416.215939126	1980.83330109	376.0	-14.6672461654	-0.225158398249	-0.042903658203	954.251803926	324.308950056	1690.2996047	411.738850714	-3.91592235139	-0.0540127220881
1188.61736197	416.215939126	1980.83330109	376.0	-13.9463727027	-0.348654536602	-0.066435696761	908.020362536	443.305093547	1704.5789063	353.253450221	-2.98614306271	-0.0411881801753
1188.61736197	416.215939126	1980.83330109	376.0	6.74565489939	0.374389725678	0.0713395056551	1306.44065685	458.054667694	2114.45347972	349.958155174	2.59956506468	0.0358560698576
1188.61736197	416.215939126	1980.83330109	376.0	3.80539335273	0.345042519697	0.0657474313447	1271.97454972	405.000523815	2056.21179986	379.236726327	0.796608533232	0.0109877039066
1188.61736197	416.215939126	1980.83330109	376.0	-5.65186209637	-0.00619731309292	-0.00118089045216	1072.67870375	370.401028705	1868.87933456	425.799602106	-1.62655867085	-0.0224352920117
1188.61736197	416.215939126	1980.83330109	376.0	12.3662072552	0.519328016675	0.0989573202506	1419.16542811	496.373153565	2225.78725249	310.248670809	5.80458312872	0.0800632155686
1188.61736197	416.215939126	1980.83330109	376.0	11.6589616535	0.606246787643	0.11551958606	1471.47307157	436.088592356	2211.77789609	304.216232165	5.42460931168	0.0748221974026
1188.61736197	416.215939126	1980.83330109	376.0	5.13781512649	0.345820631376	0.0658956995763	1298.12810644	494.077723389	2082.60485407	290.399024241	2.92457049665	0.0403389034021
1188.61736197	416.215939126	1980.83330109	376.0	-3.17897095859	-0.0529984856537	-0.010098796809	1051.67502871	463.612235155	1917.86318571	402.575921845	-1.00477535927	-0.0138589704727
1188.61736197	416.215939126	1980.83330109	376.0	-15.8655887151	-0.285058161363	-0.0543174850158	932.945680441	381.5310658	1666.56243641	352.085690171	-3.58165996042	-0.0494022063507
1188.61736197	416.215939126	1980.83330109	376.0	-8.22063156148	0.190877422477	0.0363714600756	1179.7207287	327.674628268	1817.99629356	310.600936594	-1.71600972748	-0.0236690996894
1188.61736197	416.215939126	1980.83330109	376.0	-8.52283613406	-0.247556382572	-0.0471715668011	953.589574125	423.530899707	1812.01012475	434.889650922	-2.27010426545	-0.0313117829717
1188.61736197	416.215939126	1980.83330109	376.0	17.0710819175	0.438035493916	0.083467129176	1359.41143752	514.713740412	2318.98297657	444.857798637	5.56837102093	0.07680511753
1188.61736197	416.215939126	1980.83330109	376.0	-2.78801497249	0.118737780839	0.0226253393367	1144.04002396	476.697034904	1925.60737208	304.870313218	-0.581634454842	-0.00802254420471
1188.61736197	416.215939126	1980.83330109	376.0	-17.8681665051	-0.291784743364	-0.055599227013	928.148196046	365.683037446	1626.89470867	333.063475175	-4.03139687865	-0.0556054741883
1188.61736197	416.215939126	1980.83330109	376.0	9.32070546971	0.543045604568	0.1034766777	1417.89366831	412.540394448	2165.46093894	335.026876177	3.83007687258	0.0528286465183
1188.61736197	416.215939126	1980.83330109	376.0	13.5269325589	0.59730782071	0.113816276812	1454.69206793	408.184363049	2248.77928584	385.902854863	4.78819653376	0.0660440901208
1188.61736197	416.215939126	1980.83330109	376.0	-9.9948419929	-0.0905551373294	-0.017255170985	1024.75458284	318.75205611	1782.85214251	439.345503554	-2.81280216833	-0.0387972712873
1188.61736197	416.215939126	1980.83330109	376.0	-12.0972138603	-0.182349867007	-0.0347465447803	974.832122164	315.38508966	1741.20766045	450.990448621	-3.56527750867	-0.0491762414989
1188.61736197	416.215939126	1980.83330109	376.0	-3.63007477206	0.281060867945	0.0535558056298	1227.65146779	341.046390335	1908.92757116	340.229713031	-1.00959594726	-0.0139254613415
1188.61736197	416.215939126	1980.83330109	376.0	20.8108728251	0.605238367918	0.115327432911	1469.11437355	465.375440864	2393.06200026	458.572185845	6.8368627808	0.0943015555973
1188.61736197	416.215939126	1980.83330109	376.0	-7.16509913345	-0.230570601163	-0.043934946868	963.318907006	443.834419124	1838.9046314	431.751305273	-1.91480417997	-0.0264110921375
1188.61736197	416.215939126	1980.83330109	376.0	-8.21017733865	0.0737034518907	0.0140441028755	1116.16903521	357.28919521	1818.20337429	344.745143877	-1.77269793732	-0.024451006032
1188.61736197	416.215939126	1980.83330109	376.0	-11.9894640111	-0.0973779803726	-0.0185552554064	1029.6765439	395.02459301	1743.34200534	318.640868429	-2.40219742541	-0.0331337575919
1188.61736197	416.215939126	1980.83330109	376.0	11.9941966043	0.597188039965	0.113793452737	1440.06086987	352.0710178	2218.41834163	426.286453964	3.26568308787	0.0450439046603
1188.61736197	416.215939126	1980.83330109	376.0	5.78646347244	0.304412303534	0.0580053932038	1254.51103778	449.782220601	2095.45349651	391.16023813	1.51505681826	0.0208973354242
1188.61736197	416.215939126	1980.83330109	376.0	2.89766685344	0.285731391396	0.0544457681776	1246.49001982	458.474008656	2038.23125108	333.267222607	1.24044780452	0.01710962489
1188.61736197	416.215939126	1980.83330109	376.0	-1.86736212581	0.104257291826	0.0198660998143	1130.21374968	377.10808414	1943.84397025	436.522136432	-0.965414851187	-0.0133160669129
1188.61736197	416.215939126	1980.83330109	376.0	-10.26198394	-0.180591795448	-0.0344115463886	984.903350613	388.661103174	1777.56050586	403.996052072	-2.49798892221	-0.0344550196167
1188.61736197	416.215939126	1980.83330109	376.0	6.97306801036	0.537673337177	0.1024529987	1394.75724245	342.269586599	2118.95815435	381.931325298	1.87595665549	0.0258752642137
1188.61736197	416.215939126	1980.83330109	376.0	9.14084393592	0.537713988966	0.102460744849	1417.48378131	424.520574367	2161.89818178	319.893826097	4.03068137803	0.0555956052141
1188.61736197	416.215939126	1980.83330109	376.0	-17.5002846133	-0.139727172818	-0.0266248423814	1004.55015878	333.087424878	1634.18183569	296.544252027	-3.68210738536	-0.0507876880739
1188.61736197	416.215939126	1980.83330109	376.0	16.1288985797	0.409929306833	0.0781115295032	1336.66065325	501.813532922	2300.31989526	461.845709088	4.81500976468	0.0664139277887
1188.61736197	416.215939126	1980.83330109	376.0	13.2715601744	0.503678375565	0.095975300222	1402.17826981	479.812146175	2243.7207846	361.730368615	5.29373793036	0.0730170749015
1188.61736197	416.215939126	1980.83330109	376.0	-10.8481772952	-0.305630978004	-0.058237610138	929.589299217	462.841090885	1765.94899267	373.518602566	-2.35061276614	-0.0324222450502
1188.61736197	416.215939126	1980.83330109	376.0	3.30434061343	0.0921268416484	0.0175546573263	1123.65585366	472.493431217	2046.28678035	450.137495468	-0.163466308766	-0.00225470770712
1188.61736197	416.215939126	1980.83330109	376.0	-6.94074351338	0.000293873506095	5.59972382041e-05	1077.90902271	393.216888343	1843.34874224	372.222831189	-1.60513892917	-0.0221398472989
1188.61736197	416.215939126	1980.83330109	376.0	12.1291541266	0.59145189686	0.112700437664	1447.23474798	393.052338764	2221.09162517	380.804538433	4.22506787546	0.0582767982821
1188.61736197	416.215939126	1980.83330109	376.0	20.8215661983	0.59716887229	0.11378980036	1473.81765159	515.970548505	2393.27381816	403.485618065	7.99785161665	0.110315194712
1188.61736197	416.215939126	1980.83330109	376.0	8.36307893947	0.455891767436	0.0868696203193	1362.66938745	448.842293057	2146.49195372	334.980273222	3.51463120296	0.048477671765
1188.61736197	416.215939126	1980.83330109	376.0	7.05793834511	0.573967933046	0.109368889681	1419.2880135	329.073789314	2120.63929421	372.277491395	2.0272421498	0.0279619606869
1188.61736197	416.215939126	1980.83330109	376.0	-3.35596416616	0.1486330765	0.0283218514673	1155.15084558	397.470530705	1914.35724532	361.73586903	-0.969957610465	-0.0133787256616
1188.61736197	416.215939126	1980.83330109	376.0	8.25765942789	0.41212221372	0.0785293852362	1332.94292815	458.797809809	2144.40376893	352.66303097	3.20581578129	0.0442181487075
1188.61736197	416.215939126	1980.83330109	376.0	8.3278566218	0.253562556059	0.0483160358345	1231.91421191	501.567974349	2145.79425833	412.312072066	2.33637298544	0.032225834282
1188.61736197	416.215939126	1980.83330109	376.0	-18.1184665534	-0.243949429755	-0.0464842663406	955.306314393	376.407994668	1621.93668196	290.222372897	-3.75513108907	-0.0517949115734
1188.61736197	416.215939126	1980.83330109	376.0	-5.51622270254	0.112139852544	0.0213681121464	1137.82194502	447.522684841	1871.56612484	286.221494983	-1.24064711804	-0.0171123740419
1188.61736197	416.215939126	1980.83330109	376.0	-13.030160142	-0.262712415078	-0.0500595303121	940.497967292	365.025664895	1722.72754982	417.203917628	-3.39949782469	-0.0468896251682
1188.61736197	416.215939126	1980.83330109	376.0	4.409827669	0.0965249362221	0.0183927088838	1130.47394965	499.77504114	2068.18463608	437.935645298	0.349678989734	0.00482315847908
1188.61736197	416.215939126	1980.83330109	376.0	3.70342009429	0.482646047243	0.0919676157094	1358.58801851	352.696761393	2054.1918796	342.907099703	1.16664524577	0.0160916585623
1188.61736197	416.215939126	1980.83330109	376.0	3.6716327194	0.489305705942	0.093236605553	1354.13832048	321.28013946	2053.56222469	378.143764756	0.557162066844	0.00768499402544
1188.61736197	416.215939126	1980.83330109	376.0	-8.29577220029	-0.0673079658701	-0.0128254508137	1042.30791143	380.884980477	1816.50788277	393.314990866	-1.98551906111	-0.0273864698084
1188.61736197	416.215939126	1980.83330109	376.0	9.23926790192	0.434737917447	0.0828387800013	1329.66866069	393.133067842	2163.84779647	441.046067941	1.98087471463	0.0273224098569
1188.61736197	416.215939126	1980.83330109	376.0	3.39026366497	0.356006205892	0.0678365483789	1274.89275953	386.598383457	2047.98877277	386.497629776	0.486302995866	0.00670762752919
1188.61736197	416.215939126	1980.83330109	376.0	1.53279236852	0.471146566831	0.0897764037407	1347.94942872	339.244394906	2011.19536277	324.001539141	0.530429654858	0.00731627110149
1188.61736197	416.215939126	1980.83330109	376.0	10.2055184786	0.364698483405	0.0694928512586	1291.3217644	439.724889758	2182.98760967	451.940955511	2.31315442664	0.0319055782985
1188.61736197	416.215939126	1980.83330109	376.0	-0.153727927409	0.152328881409	0.0290260825855	1155.3119904	373.750288042	1977.78820712	448.725928676	-0.729803197573	-0.010066251001
1188.61736197	416.215939126	1980.83330109	376.0	-6.63269344659	-0.0968144399659	-0.0184478734691	1033.54006191	519.791398827	1849.45070055	296.119239811	-1.35045692787	-0.0186269921085
1188.61736197	416.215939126	1980.83330109	376.0	-8.71743312834	-0.14124950661	-0.0269149212291	1001.29402561	355.681187982	1808.15548269	451.180269096	-2.53384643971	-0.034949606065
1188.61736197	416.215939126	1980.83330109	376.0	-0.0259786976059	0.422448142665	0.0804969784041	1315.90328933	349.228331523	1980.3187064	315.187085549	0.0640754775472	0.000883799690306
1188.61736197	416.215939126	1980.83330109	376.0	-3.21606731054	0.0221256655538	0.00421601858876	1090.17892853	471.326668707	1917.12836882	355.622771589	-0.902113795273	-0.0124429489003
1188.61736197	416.215939126	1980.83330109	376.0	3.70726736197	-0.000437271117473	-8.33214781771e-05	1077.3316329	518.294253157	2054.26808756	458.642201506	-0.0971200190791	-0.00133958647006
1188.61736197	416.215939126	1980.83330109	376.0	-5.33676891664	-0.197603140062	-0.0376530373594	980.720799238	469.490374994	1875.12080519	424.90963096	-1.47551181163	-0.0203518870569
1188.61736197	416.215939126	1980.83330109	376.0	-2.99793921197	0.114518844361	0.0218214261358	1142.76746916	481.437751269	1921.44912284	297.243902405	-0.564859802342	-0.00779116968747
1188.61736197	416.215939126	1980.83330109	376.0	3.59953805368	0.265555137905	0.05060120768	1238.18697751	480.518934679	2052.13414955	333.428237357	1.57828751803	0.0217694830073
1188.61736197	416.215939126	1980.83330109	376.0	-5.28211459136	0.0989746533065	0.0188594994868	1127.73237552	342.936706359	1876.20341627	405.534334384	-1.47054778806	-0.0202834177664
1188.61736197	416.215939126	1980.83330109	376.0	3.14561041515	0.228428471998	0.043526766768	1195.42939926	389.547611684	2043.14259972	458.165588775	-0.25061446201	-0.00345675120014
1188.61736197	416.215939126	1980.83330109	376.0	16.3571840998	0.561367930588	0.106967974579	1439.30164899	465.405020505	2304.84185087	400.135181374	5.94023619544	0.081934292351
1188.61736197	416.215939126	1980.83330109	376.0	-3.0205572324	0.101334463537	0.0193091584483	1130.14043106	419.103505028	1921.00109756	371.757161465	-0.926067083779	-0.0127733390866
1188.61736197	416.215939126	1980.83330109	376.0	6.30635509131	0.251719621008	0.0479648668079	1215.78311686	442.71513085	2105.75168283	447.253435122	0.823243894875	0.0113550882052
1188.61736197	416.215939126	1980.83330109	376.0	-4.7953414253	-0.0598873190549	-0.0114114556126	1050.3822298	504.067251955	1885.84558124	331.396099488	-1.09242837626	-0.0150679776035
1188.61736197	416.215939126	1980.83330109	376.0	-1.73792258613	0.16007945477	0.0305029448876	1160.79461852	419.307513471	1946.40795176	366.305819768	-0.728415512334	-0.010047110515
1188.61736197	416.215939126	1980.83330109	376.0	-1.94802912692	0.379412804819	0.0722966472597	1288.16596713	355.111111545	1942.24609143	298.969012764	-0.446411786181	-0.00615740394733
1188.61736197	416.215939126	1980.83330109	376.0	-4.13646171637	0.0053439804644	0.00101828896044	1078.71682496	381.177981335	1898.89688993	439.002083634	-1.38915571125	-0.0191607684311
1188.61736197	416.215939126	1980.83330109	376.0	-7.48038608586	-0.296764619374	-0.0565481363137	931.352221173	449.542244053	1832.65932246	451.76485723	-2.12201978622	-0.0292692384306
1188.61736197	416.215939126	1980.83330109	376.0	10.5953110603	0.380081135972	0.072423996946	1306.84324756	456.486204036	2190.70875093	427.379299331	2.9388584786	0.0405359790152
1188.61736197	416.215939126	1980.83330109	376.0	7.93322110395	0.372594820797	0.070997488719	1288.59023684	404.811162101	2137.97718657	444.575787626	1.42203343773	0.0196142543135
1188.61736197	416.215939126	1980.83330109	376.0	3.47051430992	0.588025311426	0.112047505988	1431.76587735	318.673469548	2049.57840426	299.139057364	1.61760895987	0.0223118477223
1188.61736197	416.215939126	1980.83330109	376.0	-9.42093767204	-0.0386758685473	-0.007369639586	1058.83029864	394.511814599	1794.22023041	340.878117168	-1.9628445745	-0.0270737182689
1188.61736197	416.215939126	1980.83330109	376.0	-8.04872385618	-0.15974261884	-0.0304387612119	999.75502188	455.212465743	1821.40149864	366.434011016	-1.743460429	-0.0240477300552
1188.61736197	416.215939126	1980.83330109	376.0	-8.75461917577	-0.0901655709601	-0.0171809395884	1026.82639914	339.759837442	1807.41888908	440.832652495	-2.4719505593	-0.0340958697835
1188.61736197	416.215939126	1980.83330109	376.0	3.68069670953	0.43591392258	0.0830628663453	1342.81606118	415.319618344	2053.74176723	295.606087707	2.02538058341	0.0279362839091
1188.61736197	416.215939126	1980.83330109	376.0	12.6599380279	0.570380995991	0.108685403199	1448.05317472	458.07697038	2231.60556945	325.475424346	5.58071278271	0.076975348727
1188.61736197	416.215939126	1980.83330109	376.0	1.0836212319	0.225538951427	0.042976172147	1194.68633879	391.67390381	2002.29803131	415.937788718	-0.430555574926	-0.00593869758518
1188.61736197	416.215939126	1980.83330109	376.0	-12.3570827443	-0.262295619398	-0.0499801104036	953.440920607	485.511722855	1736.06009105	297.107447591	-2.33295847426	-0.0321787375761
1188.61736197	416.215939126	1980.83330109	376.0	-6.57809020643	0.0431404030807	0.00822035119678	1100.59865147	399.269898368	1850.53229971	350.663749873	-1.46745836139	-0.0202408049847
1188.61736197	416.215939126	1980.83330109	376.0	1.28857659503	0.259652556381	0.0494764779689	1213.27167916	343.03920734	2006.3578554	450.046968897	-0.522335847507	-0.0072046323794
1188.61736197	416.215939126	1980.83330109	376.0	2.04197658349	0.399499762406	0.0761241925315	1302.16267154	367.657493092	2021.28145326	351.461288631	0.419005074681	0.00577938034042
1188.61736197	416.215939126	1980.83330109	376.0	3.22929427375	0.294595733222	0.0561348577024	1243.8789365	429.757376989	2044.80023746	371.163923976	0.744560112794	0.0102697946592
1188.61736197	416.215939126	1980.83330109	376.0	-0.345999240094	0.131068583976	0.0249749588368	1147.48786028	466.834100851	1973.97963293	359.657671798	-0.364155403521	-0.00502283315202
1188.61736197	416.215939126	1980.83330109	376.0	-6.60651526375	0.188105133893	0.0358432038668	1176.98068217	322.775161042	1849.96924671	350.213403499	-1.52038644188	-0.0209708474742
1188.61736197	416.215939126	1980.83330109	376.0	-5.41491227755	-0.0582299829848	-0.0110956522456	1051.67702457	508.11753966	1873.57291548	313.778351246	-1.175478102	-0.0162134910621
1188.61736197	416.215939126	1980.83330109	376.0	4.43894203241	0.209914589455	0.0399989690273	1199.62158657	482.364529334	2068.76134309	386.775227186	1.1024188179	0.0152057767987
1188.61736197	416.215939126	1980.83330109	376.0	-4.551056296	0.372424031454	0.070964945018	1280.48090909	325.890549835	1890.68446243	284.313003506	-1.16028879175	-0.0160039833345
1188.61736197	416.215939126	1980.83330109	376.0	6.85320888856	0.650180779556	0.123891154641	1483.44595081	334.22837175	2116.58394495	298.909622388	3.10347268764	0.0428065198295
1188.61736197	416.215939126	1980.83330109	376.0	15.7656884402	0.579598213404	0.110441732737	1450.08067594	450.684589023	2293.12530787	392.360042907	5.77734400106	0.0796875034629
1188.61736197	416.215939126	1980.83330109	376.0	0.959024064185	0.31602167138	0.0602175440892	1259.50666763	423.634075568	1999.82996912	316.689225924	0.60877957121	0.0083969596029
1188.61736197	416.215939126	1980.83330109	376.0	-13.7292837636	-0.00838821474466	-0.00159836409006	1073.87753841	336.625358541	1708.8790763	298.376179349	-2.7561881457	-0.0380163882166
1188.61736197	416.215939126	1980.83330109	376.0	-11.8173806313	-0.180096574778	-0.0343171826939	981.699701856	352.616917828	1746.75069023	412.434070549	-3.01952897347	-0.0416486754961
1188.61736197	416.215939126	1980.83330109	376.0	-13.3959074251	-0.3621316661	-0.0690037473513	902.335021384	453.671953141	1715.48270583	359.475731309	-2.87717562954	-0.0396851810972
1188.61736197	416.215939126	1980.83330109	376.0	-3.71479984288	-0.130512928306	-0.0248690793265	1011.66740216	438.969372619	1907.24930874	456.612533955	-1.35738974367	-0.018722617154
1188.61736197	416.215939126	1980.83330109	376.0	12.0936345721	0.500350798428	0.0953412344566	1402.69447396	486.782625333	2220.38804201	330.91094272	5.31563236403	0.0733190670901
1188.61736197	416.215939126	1980.83330109	376.0	-0.373534085965	0.155703034091	0.0296690232643	1165.01613166	473.801605564	1973.43421353	334.616476307	-0.0565946777831	-0.000780616245284
1188.61736197	416.215939126	1980.83330109	376.0	16.9033179597	0.642846641115	0.122493643505	1480.28207047	380.861314622	2315.65985223	454.516467138	4.95414829658	0.0683330799529
1188.61736197	416.215939126	1980.83330109	376.0	-5.67641778961	0.0571818253043	0.0108959270778	1106.39388011	368.669169527	1868.39292721	393.329877573	-1.4718209816	-0.0203009790565
1188.61736197	416.215939126	1980.83330109	376.0	-16.1267884213	-0.326458896616	-0.0622063446295	908.257543116	362.913133168	1661.38850565	390.217829364	-4.07885520008	-0.0562600717253
1188.61736197	416.215939126	1980.83330109	376.0	17.4425807565	0.521982651902	0.0994631577556	1414.58539581	489.234021278	2326.34174929	422.522332207	6.07830007699	0.0838386217516
1188.61736197	416.215939126	1980.83330109	376.0	4.05695509431	0.198276951868	0.0377814313774	1186.43732613	461.581472668	2061.19481861	413.176019819	0.510560328345	0.00704221142545
1188.61736197	416.215939126	1980.83330109	376.0	-9.91456497723	0.140641452694	0.0267990572968	1153.64007329	347.923522403	1784.44229637	282.878700677	-1.97030530009	-0.0271766248288
1188.61736197	416.215939126	1980.83330109	376.0	10.6312971556	0.446290068798	0.0850400283532	1363.80880969	486.868583334	2191.42157549	340.744182471	4.50628162355	0.0621556086007
1188.61736197	416.215939126	1980.83330109	376.0	-0.22368254851	0.200983587129	0.0382971774255	1188.66654045	450.895227714	1976.40252269	336.840754524	-0.0709517217569	-0.000978644438026
1188.61736197	416.215939126	1980.83330109	376.0	-8.88441156478	-0.172739106643	-0.0329152261133	993.398599296	451.227316165	1804.84791821	360.222002752	-1.88373214572	-0.0259825123548
1188.61736197	416.215939126	1980.83330109	376.0	-18.4150512347	-0.205169954369	-0.0390948845977	971.135268277	343.118058997	1616.06183382	301.80850655	-3.9644576984	-0.0546821751504
1188.61736197	416.215939126	1980.83330109	376.0	-4.44362975475	0.253379914717	0.0482812337494	1212.85691926	378.414850946	1892.81240314	301.540632929	-1.10529729561	-0.0152454799394
1188.61736197	416.215939126	1980.83330109	376.0	12.0683568335	0.639267571776	0.121811656207	1473.41855138	351.367868522	2219.88733215	395.100912249	3.83010242334	0.0528289989426
1188.61736197	416.215939126	1980.83330109	376.0	-16.6854608497	-0.33586189309	-0.0639980741407	916.705101802	449.456442632	1650.32213614	284.160591709	-3.26496025998	-0.0450339346204
1188.61736197	416.215939126	1980.83330109	376.0	2.07243601847	0.140751562494	0.026820038585	1148.95462738	426.133418354	2021.88480389	446.796758161	-0.353980255662	-0.004882486285
1188.61736197	416.215939126	1980.83330109	376.0	-4.17503823273	0.055061131976	0.0104918315503	1103.82982185	351.832865005	1898.13275345	442.470066592	-1.43906705674	-0.0198492007826
1188.61736197	416.215939126	1980.83330109	376.0	4.5042095842	0.298515104395	0.0568816890997	1244.12922713	424.565598724	2070.05418449	401.359358633	0.783996438915	0.010813743985
1188.61736197	416.215939126	1980.83330109	376.0	-11.6422264967	-0.164681408624	-0.0313798415824	996.917220851	423.327800866	1750.22020166	329.975179941	-2.34701053111	-0.0323725590498
1188.61736197	416.215939126	1980.83330109	376.0	5.62178213696	0.385031277632	0.0733672404025	1287.79663353	363.639816352	2092.19143378	440.754983898	0.492249925307	0.00678965414217
1188.61736197	416.215939126	1980.83330109	376.0	1.07039476357	0.0999915695814	0.0190532716428	1128.22708118	451.872017178	2002.03603702	421.936938672	-0.418851031965	-0.00577725561331
1188.61736197	416.215939126	1980.83330109	376.0	-0.949137011478	0.0373238089051	0.00711200627003	1097.25261212	484.791142067	1962.0324791	379.988724916	-0.605485199032	-0.00835151998665
1188.61736197	416.215939126	1980.83330109	376.0	-2.00049098089	-0.0873602076391	-0.0166463810288	1032.88912643	440.145756883	1941.20690956	468.172026247	-1.09462718122	-0.0150983059478
1188.61736197	416.215939126	1980.83330109	376.0	-1.01841636276	0.219749307344	0.0418729625275	1191.85904008	324.172166733	1960.66017064	444.628963825	-0.886959517454	-0.0122339243787
1188.61736197	416.215939126	1980.83330109	376.0	-11.4201921971	-0.273466290164	-0.0521086680952	940.824599692	414.217342664	1754.61833101	399.57638865	-2.72378617991	-0.0375694645505
1188.61736197	416.215939126	1980.83330109	376.0	8.25749739575	0.326475492447	0.0622095069449	1287.09344039	516.375184782	2144.40055935	340.931934176	3.53112331288	0.0487051491432
1188.61736197	416.215939126	1980.83330109	376.0	11.6123019967	0.404320120996	0.0770427059824	1315.62813346	427.688743445	2210.85364607	467.536769163	2.60132676954	0.0358803692351
1188.61736197	416.215939126	1980.83330109	376.0	1.03646055029	0.249845074673	0.0476076742898	1207.83531135	327.287714176	2001.36385683	466.240831297	-0.63279147334	-0.00872815825296
1188.61736197	416.215939126	1980.83330109	376.0	8.24280945052	0.454213071764	0.0865497469063	1366.26301902	464.974277269	2144.10961564	312.872319348	3.85984574527	0.0532392516589
1188.61736197	416.215939126	1980.83330109	376.0	6.97439045753	0.343109790985	0.0653791522456	1268.43145894	405.550636008	2118.98434983	445.002254882	1.03691249726	0.0143022413415
1188.61736197	416.215939126	1980.83330109	376.0	8.72997870938	0.31384884538	0.0598035147447	1255.39688555	436.677015849	2153.75962655	461.685725153	1.53751805442	0.0212071455781
1188.61736197	416.215939126	1980.83330109	376.0	16.8187020205	0.630772048863	0.120192844677	1485.13516023	436.369877838	2313.98375153	392.478713464	6.19836977833	0.0854947555632
1188.61736197	416.215939126	1980.83330109	376.0	14.1983521247	0.583948934963	0.111270757424	1452.59866312	441.628198424	2262.07898819	367.852126641	5.49203758041	0.0757522424884
1188.61736197	416.215939126	1980.83330109	376.0	4.40227714256	0.487721819169	0.09293479786	1375.26314035	394.73292752	2068.03507274	298.039004867	2.24140824437	0.0309159757844
1188.61736197	416.215939126	1980.83330109	376.0	-2.79600929337	0.305931897631	0.0582949500058	1247.45744851	393.362532087	1925.44901791	284.629037317	-0.515110637953	-0.00710497431659
1188.61736197	416.215939126	1980.83330109	376.0	7.65140928434	0.528279242941	0.100662965499	1406.19989226	405.456084539	2132.3949642	320.738987401	3.317021599	0.0457520220552
1188.61736197	416.215939126	1980.83330109	376.0	7.16503274352	0.268392687922	0.0511418993754	1242.23990082	498.712054294	2122.76065571	381.808700597	2.34856557292	0.0323940079024
1188.61736197	416.215939126	1980.83330109	376.0	-6.53453214148	-0.298646094422	-0.0569066490895	934.856068908	509.52815802	1851.39511237	407.010885438	-1.58264602261	-0.0218296003119
1188.61736197	416.215939126	1980.83330109	376.0	4.43759367081	0.319359819314	0.0608536241072	1255.54983904	413.066516121	2068.73463429	400.118279133	0.751074597148	0.0103596496158
1188.61736197	416.215939126	1980.83330109	376.0	-12.3189810762	-0.389185363148	-0.0741587963316	894.130131516	506.962419536	1736.81482158	335.722270529	-2.43144088391	-0.0335371156401
1188.61736197	416.215939126	1980.83330109	376.0	3.5501496334	0.0637977851919	0.0121565901661	1115.28360753	519.303117468	2051.15584727	416.56912227	0.365238309366	0.00503776978436
1188.61736197	416.215939126	1980.83330109	376.0	3.68299783509	0.298347580999	0.0568497677208	1234.76290236	383.958006069	2053.78734869	435.066440263	-0.0481989110535	-0.000664812566256
1188.61736197	416.215939126	1980.83330109	376.0	4.5192424764	0.551765692364	0.105138279795	1411.06749957	349.431095137	2070.35196102	309.853366319	1.98857710046	0.0274286496616
1188.61736197	416.215939126	1980.83330109	376.0	-2.23075336898	0.358154753165	0.0682459514415	1270.78665318	340.79923033	1936.6457955	325.059911982	-0.795448300192	-0.0109717006923
1188.61736197	416.215939126	1980.83330109	376.0	2.46313291029	0.451275183357	0.085989935853	1348.61458061	391.834958783	2029.62385803	289.174318638	1.5412216994	0.0212582303365
1188.61736197	416.215939126	1980.83330109	376.0	6.73879679574	0.374683249898	0.0713954363372	1314.55074368	484.693412578	2114.31763212	315.073475858	3.21749137868	0.0443791914301
1188.61736197	416.215939126	1980.83330109	376.0	0.632461599772	0.267100954831	0.0508957612103	1219.23499216	399.041264401	1993.36131108	375.085054517	-0.322575404195	-0.00444931591993
1188.61736197	416.215939126	1980.83330109	376.0	5.17902805308	0.365275271773	0.0696027575787	1292.56208686	429.023385609	2083.42121344	361.835740978	1.67965788331	0.0231676949423
1188.61736197	416.215939126	1980.83330109	376.0	7.64855420824	0.647575973492	0.123394812022	1474.58745946	316.830359736	2132.3384099	340.920590703	2.73695300037	0.0377510758671
1188.61736197	416.215939126	1980.83330109	376.0	-7.80025346131	-0.0733683892324	-0.0139802570946	1043.93640011	471.534044688	1826.32328296	310.852838166	-1.55809002555	-0.0214908969042
1188.61736197	416.215939126	1980.83330109	376.0	-8.71642243813	0.177305786404	0.0337854013728	1173.07031847	347.799420718	1808.17550278	287.305763585	-1.76994558033	-0.0244130424873
1188.61736197	416.215939126	1980.83330109	376.0	6.53572134441	0.56268502859	0.107218945996	1413.61357864	337.898204758	2110.29504595	358.783262549	2.04903529806	0.0282625558353
1188.61736197	416.215939126	1980.83330109	376.0	6.64604841813	0.464569258264	0.0885231056142	1352.43079712	387.219817368	2112.48044137	372.82982688	2.00864658762	0.0277054701741
1188.61736197	416.215939126	1980.83330109	376.0	-9.68798642957	-0.127625686366	-0.024318918896	1016.34705114	448.303570363	1788.93043969	324.279818186	-1.92154158093	-0.0265040218059
1188.61736197	416.215939126	1980.83330109	376.0	4.65405447316	0.365576489474	0.0696601542443	1305.33121553	468.047590188	2073.02236195	299.643556227	2.51455274111	0.0346834860843
1188.61736197	416.215939126	1980.83330109	376.0	10.0289502261	0.383739984414	0.0731211860544	1313.18348086	468.042594512	2179.49008692	398.264011555	3.22479636591	0.0444799498746
1188.61736197	416.215939126	1980.83330109	376.0	12.1776253897	0.650857693223	0.124020139715	1484.32091723	357.067354656	2222.0517601	380.663488205	4.14089905042	0.0571158489713
1188.61736197	416.215939126	1980.83330109	376.0	-18.8413140851	-0.22932067483	-0.0436967749296	959.202710985	347.847452639	1607.61827733	300.568113709	-4.07365825982	-0.0561883897906
1188.61736197	416.215939126	1980.83330109	376.0	6.45964138129	0.492627167753	0.0938695060505	1351.97432904	312.358004476	2108.78802871	444.455695191	0.628207506373	0.00866493112238
1188.61736197	416.215939126	1980.83330109	376.0	1.85493384494	0.546308377929	0.104098395185	1398.22639488	313.094277927	2017.57644841	306.255775601	0.835822442312	0.0115285854112
1188.61736197	416.215939126	1980.83330109	376.0	5.86712172702	0.481368580105	0.0917241959042	1374.40206761	413.553045559	2097.05120208	309.09608891	2.75252459483	0.0379658564804
1188.61736197	416.215939126	1980.83330109	376.0	-7.72356744298	-0.257826222815	-0.0491284723351	955.030509449	511.834060292	1827.84230515	360.97773541	-1.61710989263	-0.0223049640363
1188.61736197	416.215939126	1980.83330109	376.0	1.38587195077	0.245128060697	0.0467088530291	1212.86397319	435.582527995	2008.28511421	359.838613024	0.201129937031	0.00277420602801
1188.61736197	416.215939126	1980.83330109	376.0	-8.54276345551	-0.019284136684	-0.0036745687279	1066.79692598	365.53675993	1811.61539773	379.281711827	-1.97584834691	-0.027253080647
1188.61736197	416.215939126	1980.83330109	376.0	14.7447917632	0.623230774004	0.118755863949	1482.14769139	439.724109283	2272.90304652	351.031245845	6.01854537103	0.0830144189108
1188.61736197	416.215939126	1980.83330109	376.0	-7.27326314316	0.210455848125	0.0401021052067	1190.70032539	358.947312426	1836.76208268	287.114444862	-1.53544422251	-0.0211785410001
1188.61736197	416.215939126	1980.83330109	376.0	-7.69770350283	-0.279446192722	-0.0532481312351	938.574704081	435.231731271	1828.35462669	454.548191339	-2.21196564885	-0.0305098710186
1188.61736197	416.215939126	1980.83330109	376.0	-8.44656261057	-0.000711754507916	-0.00013562395349	1076.06947488	356.112179756	1813.52097611	381.339321467	-1.9745371613	-0.0272349953283
1188.61736197	416.215939126	1980.83330109	376.0	-16.2366771051	-0.145569792222	-0.0277381463837	997.904587856	317.557209474	1659.211794	343.749996675	-3.70759750386	-0.0511392759152
1188.61736197	416.215939126	1980.83330109	376.0	4.02848352159	0.381985800952	0.072786928535	1292.91435575	386.022926151	2060.63084422	381.69356232	0.803291771296	0.0110798865006
1188.61736197	416.215939126	1980.83330109	376.0	-16.8323771089	-0.295624293592	-0.0563308486265	929.78507523	392.678465778	1647.41196996	324.948428948	-3.61850481315	-0.0499104112159
1188.61736197	416.215939126	1980.83330109	376.0	-13.8099616675	-0.150937282444	-0.0287609150998	1004.91848604	417.50160062	1707.28098152	284.860894854	-2.65784067137	-0.0366598713292
1188.61736197	416.215939126	1980.83330109	376.0	9.91292500059	0.231406714298	0.0440942672062	1214.84849575	497.939875211	2177.19182062	464.403449659	2.10581883335	0.0290457770117
1188.61736197	416.215939126	1980.83330109	376.0	9.92203634021	0.244372947698	0.0465649671681	1221.51613605	490.142210166	2177.37230107	465.713954851	2.07188197607	0.0285776824286
1188.61736197	416.215939126	1980.83330109	376.0	-16.0359013619	-0.276777266484	-0.0527395705953	930.317133889	341.160057848	1663.18882679	391.711635051	-4.1031866844	-0.0565956784056
1188.61736197	416.215939126	1980.83330109	376.0	7.84687541922	0.288289283321	0.0549331713646	1248.64709242	474.216763111	2136.26682249	413.402966963	2.05963714185	0.0284087881634
1188.61736197	416.215939126	1980.83330109	376.0	16.8280090926	0.611795826436	0.116576948635	1470.16191363	435.508425023	2314.16810911	408.497770455	5.91330853707	0.0815628763734
1188.61736197	416.215939126	1980.83330109	376.0	-10.9179171592	-0.366584421471	-0.0698522144571	894.033472268	413.684931252	1764.56756222	456.8491587	-3.11909636524	-0.0430220188309
1188.61736197	416.215939126	1980.83330109	376.0	-7.87489795517	-0.282042870188	-0.0537429249596	942.758311524	501.198724416	1824.84469997	380.887664032	-1.72965115827	-0.0238572573555
1188.61736197	416.215939126	1980.83330109	376.0	-12.7439743745	-0.144836408079	-0.0275984009296	1002.03984791	361.773448215	1728.3964128	364.583116675	-2.85972979208	-0.0394445488563
1188.61736197	416.215939126	1980.83330109	376.0	7.93590872905	0.551507544631	0.105089090059	1423.49019387	403.305028933	2138.03042394	311.235201144	3.5841108	0.0494360110345
1188.61736197	416.215939126	1980.83330109	376.0	4.78016744131	0.465967023376	0.0887894480519	1344.82432714	353.048500355	2075.52044962	377.647622124	1.08038724987	0.0149018931017
1188.61736197	416.215939126	1980.83330109	376.0	-13.6567220124	-0.0911557340445	-0.0173696139567	1028.64800606	337.07886185	1710.31640364	344.589535726	-2.98105033515	-0.0411179356573
1188.61736197	416.215939126	1980.83330109	376.0	-5.18604816106	0.0177725494903	0.00338653763153	1083.52530513	340.700043805	1878.10633211	453.880983179	-1.72918123383	-0.023850775639
1188.61736197	416.215939126	1980.83330109	376.0	-10.8353323701	-0.176328865586	-0.0335992503022	994.666704198	482.034903032	1766.20342922	289.501821992	-2.04365806918	-0.0281883871611
1188.61736197	416.215939126	1980.83330109	376.0	-1.37981472331	0.177185559024	0.0337624921921	1180.28400677	473.606402027	1953.50147156	299.611062766	0.00962680358197	0.000132783497682
1188.61736197	416.215939126	1980.83330109	376.0	1.82349594134	0.416857927341	0.0794317696915	1303.81806788	324.446516075	2016.95371594	388.689131991	-0.222628302293	-0.00307073520404
1188.61736197	416.215939126	1980.83330109	376.0	7.97835812158	0.629089331902	0.119872205012	1462.85451345	329.124800918	2138.87127565	346.891961276	2.81854768962	0.0388765198569
1188.61736197	416.215939126	1980.83330109	376.0	7.46262164045	0.228086172982	0.0434615421078	1215.50115058	502.956784942	2128.65539568	410.197460165	2.01106413604	0.0277388156696
1188.61736197	416.215939126	1980.83330109	376.0	12.6425273176	0.328984634698	0.0626876209409	1279.14291168	493.150090406	2231.2606923	458.96769022	3.34208823236	0.0460977687222
1188.61736197	416.215939126	1980.83330109	376.0	-3.06221779989	0.0480900248276	0.00916349558452	1106.45049526	502.835358086	1920.17587116	310.890017816	-0.70126822991	-0.00967266524014
1188.61736197	416.215939126	1980.83330109	376.0	-3.29902914984	-0.0664038479641	-0.0126531722493	1045.42450461	475.849284365	1915.48503308	394.21124411	-0.991159024487	-0.0136711589584
1188.61736197	416.215939126	1980.83330109	376.0	3.32412122285	0.342268499232	0.065218845128	1281.31532701	440.879381849	2046.67860125	324.483892384	1.50932977988	0.0208183417915
1188.61736197	416.215939126	1980.83330109	376.0	2.37824941713	0.21213173737	0.0404214438585	1186.86625168	391.349553143	2027.94245753	449.726652708	-0.334860705668	-0.00461876835404
1188.61736197	416.215939126	1980.83330109	376.0	-14.986976283	-0.271460439919	-0.0517264557772	943.777588117	414.38694666	1683.96628405	325.801749277	-3.10569535836	-0.0428371773567
1188.61736197	416.215939126	1980.83330109	376.0	-5.54799440102	-0.138991315232	-0.0264846256159	1009.2187623	458.609812394	1870.93678046	403.10820576	-1.42189079729	-0.0196122868592
1188.61736197	416.215939126	1980.83330109	376.0	-7.18140277752	-0.293589818986	-0.0559431819715	934.498157767	469.008975342	1838.58168339	435.074550282	-1.91432900349	-0.0264045379791
1188.61736197	416.215939126	1980.83330109	376.0	6.51139972821	0.636736501711	0.121329363893	1475.85457697	343.714198674	2109.81327528	290.244499632	3.11582235206	0.0429768600285
1188.61736197	416.215939126	1980.83330109	376.0	4.59144602247	0.499003450496	0.0950844989512	1383.18347866	392.652101723	2071.78219291	295.946612527	2.34746915379	0.0323788848799
1188.61736197	416.215939126	1980.83330109	376.0	2.3014047543	0.500604005742	0.0953894828015	1371.54677405	344.17032933	2026.42029286	310.703189481	1.03977515234	0.0143417262392
1188.61736197	416.215939126	1980.83330109	376.0	-14.8403217526	-0.282784533632	-0.0538842480244	933.71004724	382.80907148	1686.87126583	370.35214711	-3.4467048211	-0.0475407561531
1188.61736197	416.215939126	1980.83330109	376.0	5.80972596258	0.435243284922	0.0829350771573	1324.61269505	365.587384383	2095.91428766	405.714208232	1.09307037476	0.0150768327553
1188.61736197	416.215939126	1980.83330109	376.0	-7.10136409571	0.169645720915	0.0323257852353	1167.62203935	344.814747366	1840.16711625	327.730329535	-1.54149679095	-0.0212620247027
1188.61736197	416.215939126	1980.83330109	376.0	-6.8709655019	0.235024983114	0.0447837239165	1203.73335004	334.540614868	1844.73092833	306.456963419	-1.48515956583	-0.0204849595287
1188.61736197	416.215939126	1980.83330109	376.0	-2.40648995257	0.208267293818	0.0396850788524	1186.35607801	341.189983265	1933.16474673	405.618685452	-0.961491246643	-0.0132619482296
1188.61736197	416.215939126	1980.83330109	376.0	11.0175790156	0.45644847316	0.0869756999162	1342.94408319	387.459719388	2199.07317521	468.669372633	2.23140328282	0.0307779763147
1188.61736197	416.215939126	1980.83330109	376.0	7.55974159185	0.369733666959	0.0704522993443	1293.37403905	427.70653989	2130.57918002	409.49860108	1.89750580669	0.0261724938853
1188.61736197	416.215939126	1980.83330109	376.0	0.347539797664	0.232258993672	0.0442566680015	1198.33659431	330.311680879	1987.71748514	459.069209952	-0.714423489671	-0.00985411709891
1188.61736197	416.215939126	1980.83330109	376.0	3.15743550676	0.0826008092563	0.0157394834711	1118.57702139	462.548426301	2043.37683507	462.251387386	-0.227310531	-0.00313531766897
1188.61736197	416.215939126	1980.83330109	376.0	7.5658263085	0.428144442266	0.0815824013463	1314.15107602	351.089394976	2130.69970812	465.459237122	0.8213275328	0.0113286556248
1188.61736197	416.215939126	1980.83330109	376.0	4.96859457146	0.178511159038	0.0340150836582	1171.47235125	454.848557831	2079.25287696	452.931967879	0.269074829282	0.00371137695561
1188.61736197	416.215939126	1980.83330109	376.0	10.959548761	0.384249595386	0.0732182918037	1309.77218586	457.111882142	2197.9236926	431.039624597	3.03167107208	0.0418161527184
1188.61736197	416.215939126	1980.83330109	376.0	6.13855636773	0.646023745112	0.123099036797	1480.65454044	332.945367452	2102.42786983	288.827961941	2.94397141377	0.0406065022589
1188.61736197	416.215939126	1980.83330109	376.0	8.51148826164	0.266738859622	0.0508267644097	1238.39302226	492.684895144	2149.431695	418.353777596	2.29390124391	0.0316400171573
1188.61736197	416.215939126	1980.83330109	376.0	5.11033127529	0.424351856988	0.0808597288468	1308.70468229	333.794552859	2082.06044479	439.56120964	0.26337712537	0.00363278793614
1188.61736197	416.215939126	1980.83330109	376.0	-7.96675068903	-0.252523325151	-0.0481180116522	952.809673183	444.402959425	1823.02525043	425.812617823	-2.05263219285	-0.0283121681772
1188.61736197	416.215939126	1980.83330109	376.0	14.5025811253	0.59338668933	0.113069110009	1473.57513848	498.895775086	2268.10525754	295.634343982	7.00812930231	0.0966638524457
1188.61736197	416.215939126	1980.83330109	376.0	12.4373321157	0.437859681576	0.0834336283491	1357.6559358	493.68719235	2227.19611741	375.852989259	4.71736071974	0.0650670444102
1188.61736197	416.215939126	1980.83330109	376.0	14.296706761	0.546396766239	0.104115237469	1419.55241108	426.558493922	2264.02722958	417.91632457	4.61417073574	0.063643734286
1188.61736197	416.215939126	1980.83330109	376.0	-9.48191140775	-0.244615241521	-0.0466111359605	959.765494228	474.963244393	1793.01244235	358.283703729	-1.97288922046	-0.0272122651098
1188.61736197	416.215939126	1980.83330109	376.0	3.5661860774	0.464026335022	0.0884196522526	1356.60061112	390.679199347	2051.47350249	304.193692027	1.78511385517	0.0246222600714
1188.61736197	416.215939126	1980.83330109	376.0	6.73665877742	0.384868807096	0.0733362818399	1298.15925337	404.280873862	2114.27528154	411.835154311	1.46515021511	0.0202089684843
1188.61736197	416.215939126	1980.83330109	376.0	20.3821594863	0.537025805086	0.10232961225	1425.39001314	496.91384698	2384.56990368	462.266043556	6.66328451341	0.0919073725988
1188.61736197	416.215939126	1980.83330109	376.0	9.86654989835	0.361497210455	0.0688828526019	1308.7619489	509.607015541	2176.27320715	357.904242713	3.93592017711	0.054288554167
1188.61736197	416.215939126	1980.83330109	376.0	-14.1692295452	-0.231756971402	-0.0441610082703	948.451321779	314.957260608	1700.16448375	436.755901367	-4.07392996368	-0.05619213743
1188.61736197	416.215939126	1980.83330109	376.0	-19.216738692	-0.237770732238	-0.0453069230637	956.79124861	358.566685146	1600.1817417	284.823807943	-4.05247088561	-0.0558961501464
1188.61736197	416.215939126	1980.83330109	376.0	0.0390053376679	0.186177589072	0.0354759125519	1173.82510618	400.273346121	1981.60593181	407.507479515	-0.557212534239	-0.00768569012744
1188.61736197	416.215939126	1980.83330109	376.0	7.17089270276	0.378769308558	0.072174029832	1292.07983567	399.610897989	2122.87673174	431.185998078	1.31934429913	0.0181978524018
1188.61736197	416.215939126	1980.83330109	376.0	-11.4897567363	-0.153689981642	-0.029285438575	1004.61817822	453.827572653	1753.24037345	294.794622569	-2.19053642676	-0.0302142955415
1188.61736197	416.215939126	1980.83330109	376.0	-5.48635429028	-0.0548075468164	-0.0104435112074	1052.34550506	478.044898674	1872.1577683	341.767364559	-1.22185378789	-0.0168531556951
1188.61736197	416.215939126	1980.83330109	376.0	9.77060317464	0.403591649514	0.0769038966299	1337.56023458	502.873939363	2174.3726625	333.938488552	4.27956013478	0.0590284156521
1188.61736197	416.215939126	1980.83330109	376.0	-0.899110535063	0.333134184165	0.0634783125314	1255.69573115	318.72106872	1963.0234202	388.606620328	-0.690668812455	-0.00952646637869
1188.61736197	416.215939126	1980.83330109	376.0	20.8880900482	0.595679576543	0.113506016872	1466.07370259	484.410406455	2394.59154473	444.107435685	7.19294571029	0.0992130442798
1188.61736197	416.215939126	1980.83330109	376.0	1.81428030748	0.150448489668	0.0286677762325	1153.89990052	397.916395071	2016.7711696	464.954874009	-0.466269299065	-0.00643130067676
1188.61736197	416.215939126	1980.83330109	376.0	10.0698100252	0.312842634708	0.0596117825283	1276.30627744	518.121404432	2180.29945143	385.87176956	3.56590823265	0.0491849411401
1188.61736197	416.215939126	1980.83330109	376.0	2.27924305176	0.401709177565	0.0765451938957	1294.02376384	328.208596075	2025.98130648	403.748946562	-0.22687193691	-0.00312926809531
1188.61736197	416.215939126	1980.83330109	376.0	10.3107973918	0.608389650613	0.115927905986	1469.20196	415.421802506	2185.07300944	300.449246936	4.82922172898	0.0666099548824
1188.61736197	416.215939126	1980.83330109	376.0	10.7665446226	0.618797675386	0.117911142413	1456.57128622	345.799051636	2194.10060236	391.730264498	3.31506141956	0.0457249850974
1188.61736197	416.215939126	1980.83330109	376.0	-16.7000343754	-0.326774519803	-0.062266486243	918.480096004	426.46435417	1650.03345889	305.089008719	-3.4029570457	-0.0469373385614
1188.61736197	416.215939126	1980.83330109	376.0	-12.2233414026	-0.0741699550615	-0.0141329944858	1042.72934757	405.388307202	1738.70928408	290.59162931	-2.36163772322	-0.0325743134237
1188.61736197	416.215939126	1980.83330109	376.0	-5.76346904392	-0.215096446486	-0.0409863655652	974.846322396	512.58542676	1866.66858697	379.236837818	-1.32959664473	-0.0183392640653
1188.61736197	416.215939126	1980.83330109	376.0	-15.9230926673	-0.12345972534	-0.023525100103	1014.1587976	348.692361201	1665.42337898	302.572220172	-3.28378939149	-0.0452936467791
1188.61736197	416.215939126	1980.83330109	376.0	12.1801279334	0.542634443136	0.10339833139	1411.39475058	401.174850675	2222.10133132	409.531730063	3.7762253983	0.0520858675627
1188.61736197	416.215939126	1980.83330109	376.0	13.4422865785	0.627151019801	0.119502862005	1477.0262628	403.36906449	2247.10259007	366.70726278	5.06867594306	0.0699127716284
1188.61736197	416.215939126	1980.83330109	376.0	-12.6891051916	-0.299631961195	-0.0570945048009	937.110275033	506.771198497	1729.48327985	285.601806318	-2.35672503354	-0.0325065521868
1188.61736197	416.215939126	1980.83330109	376.0	-4.83670625346	0.00693806001819	0.00132203887542	1079.00651936	364.893117394	1885.02621295	441.126576194	-1.55376186085	-0.0214311980807
1188.61736197	416.215939126	1980.83330109	376.0	-0.0817388997243	-0.0886446031701	-0.0168911210309	1034.57206417	517.511588781	1979.21418975	427.130536794	-0.564127748073	-0.00778107238722
1188.61736197	416.215939126	1980.83330109	376.0	-9.02179806697	-0.0352869762027	-0.00672389028252	1060.64756114	399.129077155	1802.12652063	342.349882335	-1.88718819247	-0.026030181965
1188.61736197	416.215939126	1980.83330109	376.0	-1.28869754817	-0.117842471412	-0.0224547392173	1018.88815997	473.06143226	1955.30635091	463.356758677	-0.91946542403	-0.0126822817108
1188.61736197	416.215939126	1980.83330109	376.0	-0.15592690216	0.0721615761624	0.0137503003358	1117.82336828	498.052459143	1977.74464909	361.868821673	-0.279636822113	-0.00385705961535
1188.61736197	416.215939126	1980.83330109	376.0	-0.250106274238	0.215242136307	0.0410141265828	1206.60683257	478.479094559	1975.87911273	290.793185595	0.592744887292	0.00817579154886
1188.61736197	416.215939126	1980.83330109	376.0	2.28777538286	0.195662696275	0.0372832881622	1182.88280786	449.711241716	2026.15031773	393.556268156	0.106235655289	0.0014653193833
1188.61736197	416.215939126	1980.83330109	376.0	5.50039381178	0.594759671934	0.11333073017	1446.75864393	355.957901819	2089.78693341	287.07038766	2.76395942239	0.0381235782399
1188.61736197	416.215939126	1980.83330109	376.0	0.124046720612	0.187325190864	0.0356945866737	1173.90559275	352.789066025	1983.29045985	456.595801073	-0.728108147638	-0.0100428710019
1188.61736197	416.215939126	1980.83330109	376.0	-1.83424004872	-0.107296462949	-0.0204452101656	1025.87703082	512.904156959	1944.50006339	405.718875604	-0.771110477146	-0.0106360065813
1188.61736197	416.215939126	1980.83330109	376.0	-13.5653142689	-0.186988368334	-0.0356304055515	987.215499484	428.712847956	1712.12703866	296.198691218	-2.62733623079	-0.0362391204247
1188.61736197	416.215939126	1980.83330109	376.0	-14.0647223723	-0.296148700459	-0.0564307737154	927.921777758	393.137742556	1702.23459664	381.175076324	-3.30835790206	-0.0456325227871
1188.61736197	416.215939126	1980.83330109	376.0	-9.46319542511	-0.350567188464	-0.0668001502409	906.932933209	459.996532255	1793.38317477	426.453709302	-2.3896908215	-0.0329612527103
1188.61736197	416.215939126	1980.83330109	376.0	7.77025194766	0.293088665994	0.0558476878799	1260.45825283	503.932966076	2134.74903925	370.35782035	2.80723337509	0.0387204603461
1188.61736197	416.215939126	1980.83330109	376.0	0.43743137084	0.15670304646	0.0298595744017	1157.96690736	415.148136005	1989.49808736	416.383043989	-0.513581569024	-0.00708388371067
1188.61736197	416.215939126	1980.83330109	376.0	-9.6751749928	0.058304462876	0.011109844298	1109.14484836	365.658535732	1789.1842129	314.380828809	-1.95732867706	-0.026997636925
1188.61736197	416.215939126	1980.83330109	376.0	6.00071333855	0.451703210532	0.0860714959094	1359.02831403	437.954544993	2099.69742921	302.714570189	2.97341046404	0.0410125581247
1188.61736197	416.215939126	1980.83330109	376.0	-13.2924621258	-0.146812873831	-0.0279750140685	1000.18819422	352.212440034	1717.53178477	365.131150515	-3.01707875154	-0.0416148793315
1188.61736197	416.215939126	1980.83330109	376.0	3.02109145869	0.352868749337	0.0672387098585	1290.07487678	442.886432501	2040.67608676	307.714777485	1.63686309817	0.0225774220437
1188.61736197	416.215939126	1980.83330109	376.0	-8.88813705068	-0.043311662023	-0.00825298437938	1054.29662024	367.125523972	1804.77412255	383.351978335	-2.06962403914	-0.028546538471
1188.61736197	416.215939126	1980.83330109	376.0	-10.6497249362	0.0595061625774	0.0113388267106	1108.13924573	324.738743872	1769.88000308	337.002013485	-2.25457658244	-0.0310976080337
1188.61736197	416.215939126	1980.83330109	376.0	16.9297109214	0.549840812313	0.104771496249	1441.0255613	511.992318389	2316.1826528	363.164773113	6.97477756851	0.0962038285312
1188.61736197	416.215939126	1980.83330109	376.0	-6.55953553559	0.202187715737	0.0385266226633	1184.96953781	328.062240157	1850.89983681	337.868058843	-1.47892099944	-0.0203989103371
1188.61736197	416.215939126	1980.83330109	376.0	3.07091487955	0.289194641561	0.0551056862731	1229.83971926	387.45512566	2041.66300568	424.368160759	-0.111530123706	-0.00153834653388
1188.61736197	416.215939126	1980.83330109	376.0	6.37037154752	0.280366487661	0.0534234923135	1251.13056398	498.181429079	2107.01974211	357.707749049	2.404471346	0.0331651220139
1188.61736197	416.215939126	1980.83330109	376.0	-3.97180808445	0.151242348114	0.0288190449912	1161.56158177	458.442052638	1902.1584039	282.154769497	-0.791763873169	-0.0109208810092
1188.61736197	416.215939126	1980.83330109	376.0	2.80939769666	0.45802213749	0.0872755597351	1354.02421591	393.817603595	2036.48278623	288.640966728	1.70007970956	0.0234493753043
1188.61736197	416.215939126	1980.83330109	376.0	6.93512403559	0.458340227316	0.0873361713635	1343.79177412	375.142579707	2118.20654746	399.272193636	1.67278254398	0.0230728626756
1188.61736197	416.215939126	1980.83330109	376.0	-4.91715227939	0.232968435584	0.0443918512927	1201.56096849	351.868120628	1883.43271128	330.003622161	-1.18874718087	-0.0163965128396
1188.61736197	416.215939126	1980.83330109	376.0	-2.95892992381	0.106511198161	0.0202955789178	1131.84776532	375.705721684	1922.22183181	414.668344799	-1.06613056783	-0.0147052492114
1188.61736197	416.215939126	1980.83330109	376.0	-0.149567094237	0.381079788546	0.072614288976	1295.80436043	383.278688201	1977.87062628	298.787577653	0.312153965626	0.00430557193967
1188.61736197	416.215939126	1980.83330109	376.0	-7.90770871535	-0.219180535639	-0.0417645837728	968.666287859	436.406649503	1824.19477351	419.121836145	-2.00364144634	-0.0276364337426
1188.61736197	416.215939126	1980.83330109	376.0	-8.38254464511	-0.0492640827778	-0.00938721089515	1053.95838917	416.562321293	1814.78906529	344.268354825	-1.75980521059	-0.0242731753185
1188.61736197	416.215939126	1980.83330109	376.0	-8.7024748271	-0.0252603765012	-0.00481333393697	1062.15428751	344.406345488	1808.4517817	401.891148707	-2.16174128001	-0.0298171211036
1188.61736197	416.215939126	1980.83330109	376.0	-6.22244906715	-0.203423663565	-0.0387621310148	980.51000649	509.044953759	1857.57695783	368.02199758	-1.37709996547	-0.0189944822823
1188.61736197	416.215939126	1980.83330109	376.0	-11.1202711865	0.115729519179	0.022052118746	1140.28495718	336.297869138	1760.55926626	283.976439942	-2.19371837232	-0.0302581844458
1188.61736197	416.215939126	1980.83330109	376.0	11.8262617726	0.599188962828	0.114174726149	1445.71124715	365.515075381	2215.09183256	403.86551003	3.61885136445	0.0499151912338
1188.61736197	416.215939126	1980.83330109	376.0	7.03154095991	0.475409000755	0.0905886053269	1375.44190947	436.567574824	2120.11640601	308.10692171	3.33275710649	0.0459690635378
1188.61736197	416.215939126	1980.83330109	376.0	7.18866087678	0.377917161045	0.0720116541625	1296.00856953	415.406792828	2123.22868964	411.813327282	1.67698120027	0.0231307751762
1188.61736197	416.215939126	1980.83330109	376.0	-0.66259820108	0.2044318683	0.0389542431974	1183.89606973	382.101047686	1967.70833528	401.711217857	-0.655405082723	-0.00904007010653
1188.61736197	416.215939126	1980.83330109	376.0	11.488352578	0.355546046209	0.0677488655123	1303.31296584	510.374216141	2208.39841471	394.711232725	4.01327150894	0.0553554690889
1188.61736197	416.215939126	1980.83330109	376.0	8.25911861184	0.434395068097	0.0827734504758	1341.67573468	432.147719199	2144.43267293	370.609219054	2.84306069055	0.0392146302144
1188.61736197	416.215939126	1980.83330109	376.0	4.87502303607	0.354562267246	0.0675614076307	1280.68993263	414.463539437	2077.39938083	382.245908762	1.20139715353	0.0165709952211
1188.61736197	416.215939126	1980.83330109	376.0	-8.8729806109	-0.326367767738	-0.062188980133	918.468042268	460.453838004	1805.07434635	426.152466082	-2.24573474854	-0.030975651704
1188.61736197	416.215939126	1980.83330109	376.0	-14.2883486797	-0.227704787532	-0.0433888695755	960.013674346	368.34621054	1697.80493227	369.445047384	-3.30207702499	-0.0455458899998
1188.61736197	416.215939126	1980.83330109	376.0	12.742434081	0.5368869002	0.102303144093	1402.33666895	386.529173031	2233.23967874	444.373836755	3.36880649192	0.0464662964403
1188.61736197	416.215939126	1980.83330109	376.0	0.344699048207	0.244501901967	0.0465895392467	1213.55483659	436.277046507	1987.66121463	337.82933153	0.103043109137	0.00142128426396
1188.61736197	416.215939126	1980.83330109	376.0	3.90046197227	0.363369736568	0.0692396601692	1270.83250954	346.798355839	2058.09495074	440.464085362	-0.0908052612706	-0.00125248636235
1188.61736197	416.215939126	1980.83330109	376.0	1.38660986632	0.319481269615	0.0608767663139	1262.80436918	427.734185215	2008.29973108	317.761176685	0.7765646228	0.0107112361766
1188.61736197	416.215939126	1980.83330109	376.0	-16.0305024366	-0.16074123004	-0.0306290453583	996.671020079	368.968851376	1663.2957705	297.655899043	-3.26125916679	-0.0449828850592
1188.61736197	416.215939126	1980.83330109	376.0	-12.7547086989	-0.208830875147	-0.0397924685875	976.906620308	443.915006317	1728.18378373	307.362157105	-2.47821761774	-0.0341823119688
1188.61736197	416.215939126	1980.83330109	376.0	-16.3436112647	-0.242690851692	-0.0462444458254	957.075164685	394.898747561	1657.09360656	305.119694317	-3.35074423765	-0.0462171618986
1188.61736197	416.215939126	1980.83330109	376.0	-4.45360805162	-0.308524503687	-0.0587889679281	928.997917753	502.955637513	1892.61474971	460.661194441	-1.46985371861	-0.0202738443946
1188.61736197	416.215939126	1980.83330109	376.0	3.57027764599	0.442619276677	0.0843405633913	1330.97408447	361.68802768	2051.55454965	358.8924375	0.899598793513	0.0124082592209
1188.61736197	416.215939126	1980.83330109	376.0	-12.2305531603	-0.294911387496	-0.0561950052392	934.155653047	448.520814913	1738.56643119	355.889963226	-2.57951719459	-0.0355795475116
1188.61736197	416.215939126	1980.83330109	376.0	5.23425393174	0.32126938476	0.0612174894742	1258.43331818	420.634534548	2084.51514604	405.447293314	1.00095986058	0.0138063429046
1188.61736197	416.215939126	1980.83330109	376.0	-0.970101463794	-0.104158271432	-0.0198472315991	1026.03119805	484.157836493	1961.61720825	451.428173701	-0.806188851332	-0.0111198462253
1188.61736197	416.215939126	1980.83330109	376.0	19.9269931505	0.526517071873	0.100327185951	1417.52929781	495.195099228	2375.55381733	462.829420293	6.44729111478	0.0889281533073
1188.61736197	416.215939126	1980.83330109	376.0	-6.49907747113	0.0675482269005	0.01287123226	1114.58239924	434.744259167	1852.09741028	302.770751877	-1.37476393012	-0.0189622611051
1188.61736197	416.215939126	1980.83330109	376.0	0.228379978809	0.415839736365	0.0792377546427	1320.42553488	379.789657469	1985.35712777	285.141935418	0.637798196767	0.00879721650713
1188.61736197	416.215939126	1980.83330109	376.0	0.841736149677	0.417492053429	0.0795526016442	1309.38384544	342.701850319	1997.50669105	345.420995295	-0.0126466404169	-0.000174436419543
1188.61736197	416.215939126	1980.83330109	376.0	-3.07085143567	0.124696650132	0.0237607946136	1141.4442225	366.209132356	1920.00485323	412.351498379	-1.08254339168	-0.0149316329886
1188.61736197	416.215939126	1980.83330109	376.0	16.6785683952	0.600322071413	0.114390638608	1453.92835916	406.572445439	2311.20793801	450.707133419	5.00243383566	0.0689990873885
1188.61736197	416.215939126	1980.83330109	376.0	-2.07217376085	0.032715810653	0.0062339578226	1093.37986103	408.957006783	1939.78699318	437.450125374	-0.983939664431	-0.0135715815784
1188.61736197	416.215939126	1980.83330109	376.0	12.4989383436	0.278297037195	0.0530291610508	1249.08603069	512.191298813	2228.41643409	467.139104589	3.17503844738	0.043793633757
1188.61736197	416.215939126	1980.83330109	376.0	0.800397305423	0.316137899274	0.0602396911727	1245.10954527	343.627871711	1996.68783746	407.950420484	-0.473966089037	-0.00653746329706
1188.61736197	416.215939126	1980.83330109	376.0	-12.7018416424	-0.01065977401	-0.00203120693787	1074.3486535	369.515595422	1729.23099199	285.36674307	-2.47459456539	-0.0341323388329
1188.61736197	416.215939126	1980.83330109	376.0	-7.32536206599	-0.173989594345	-0.0331535050199	989.320353781	413.818493489	1835.73008987	432.591242596	-1.98631308311	-0.0273974218359
1188.61736197	416.215939126	1980.83330109	376.0	-4.75203003574	0.104258902491	0.0198664067247	1132.43323269	412.396587091	1886.70350767	341.873687886	-1.14555391528	-0.015800743659
1188.61736197	416.215939126	1980.83330109	376.0	-16.5331324453	-0.266170927131	-0.0507185455661	944.359307583	389.63783658	1653.3395079	319.342363741	-3.49887383841	-0.0482603288057
1188.61736197	416.215939126	1980.83330109	376.0	-8.05733793108	0.188009577739	0.0358249957582	1177.76231637	319.781891919	1821.23086817	323.686659888	-1.71487999606	-0.023653517187
1188.61736197	416.215939126	1980.83330109	376.0	-0.977637572118	0.417864220857	0.0796235176938	1307.11256801	325.744072964	1961.4679305	328.61128953	-0.49083283326	-0.00677010804496
1188.61736197	416.215939126	1980.83330109	376.0	9.41698428243	0.513046621608	0.0977604080808	1378.06591677	357.302570961	2167.36806172	431.999573987	2.10846438673	0.0290822674031
1188.61736197	416.215939126	1980.83330109	376.0	-17.3058304158	-0.360604681281	-0.0687127822563	903.311059419	436.569771834	1638.03364919	298.152817935	-3.50654488667	-0.0483661363678
1188.61736197	416.215939126	1980.83330109	376.0	-9.16459832847	-0.0641109538157	-0.0122162640655	1048.0942103	442.48929645	1799.29788549	308.714378744	-1.80243986573	-0.0248612395273
1188.61736197	416.215939126	1980.83330109	376.0	-4.51539816646	-0.192760086999	-0.0367301995043	983.994813416	490.229367419	1891.39079054	417.166609702	-1.26933300461	-0.017508041443
1188.61736197	416.215939126	1980.83330109	376.0	10.2476388192	0.36263405331	0.0690994766215	1298.1049489	469.208842933	2183.8219434	416.508151571	3.00851477934	0.0414967555772
1188.61736197	416.215939126	1980.83330109	376.0	15.8320988656	0.57777737649	0.110094774484	1456.65025317	483.481281915	2294.44078769	354.309252599	6.56680436369	0.090576611913
1188.61736197	416.215939126	1980.83330109	376.0	-4.89791017892	0.170602020967	0.0325080070439	1166.8066541	342.34070734	1883.81386521	374.666503774	-1.28156521937	-0.0176767616465
1188.61736197	416.215939126	1980.83330109	376.0	-5.28054560202	0.107591037081	0.0205013409071	1134.12525621	396.910079338	1876.23449533	345.199159781	-1.24187476363	-0.0171293070846
1188.61736197	416.215939126	1980.83330109	376.0	9.17292552124	0.540578737038	0.1030066191	1390.85594697	327.995510015	2162.5336645	443.682207518	1.73597242139	0.0239444471917
1188.61736197	416.215939126	1980.83330109	376.0	13.3167783993	0.527852628786	0.100581674693	1412.53538912	449.891266664	2244.61648226	382.189826479	4.87935407454	0.0673014355109
1188.61736197	416.215939126	1980.83330109	376.0	4.34765931039	0.367376123052	0.070003072228	1278.72032725	373.539812781	2066.95318453	414.693044504	0.415673383381	0.00573342597767
1188.61736197	416.215939126	1980.83330109	376.0	-5.06376098245	0.0377839465078	0.00719968492908	1093.08399925	321.374423804	1880.52863727	466.070214215	-1.80580319848	-0.0249076303238
1188.61736197	416.215939126	1980.83330109	376.0	13.3851275087	0.585618984078	0.111588983246	1439.96549733	387.676144048	2245.97036418	418.3287228	4.10145884301	0.0565718461105
1188.61736197	416.215939126	1980.83330109	376.0	17.2331232537	0.623724576238	0.118849957362	1476.26924721	424.306358611	2322.19274532	421.617139504	5.8223043284	0.080307645909
1188.61736197	416.215939126	1980.83330109	376.0	-5.42265517191	-0.0156899407065	-0.00298969906755	1070.78467315	438.85658225	1873.41954165	363.778286247	-1.2793055119	-0.0176455932676
1188.61736197	416.215939126	1980.83330109	376.0	13.6889243047	0.475866056826	0.0906756968038	1386.92140494	503.021939148	2251.98807228	362.044728194	5.53092067296	0.0762885610064
1188.61736197	416.215939126	1980.83330109	376.0	-22.4203224525	-0.355694414755	-0.0677771369579	892.321176124	341.434321636	1536.72408774	302.968589983	-5.2852961764	-0.0729006369158
1188.61736197	416.215939126	1980.83330109	376.0	-6.20099829928	0.259644918401	0.0494750225612	1217.04437153	325.964093462	1858.00186178	314.993396786	-1.38881835651	-0.0191561152622
1188.61736197	416.215939126	1980.83330109	376.0	15.5531587438	0.421284352342	0.0802752195774	1345.44894093	502.742642024	2288.91544886	440.723865909	4.9505658242	0.0682836665407
1188.61736197	416.215939126	1980.83330109	376.0	-20.1101630124	-0.255110773467	-0.0486110467735	941.115200672	322.527211788	1582.48449524	318.842082781	-4.68488629767	-0.0646191213471
1188.61736197	416.215939126	1980.83330109	376.0	-6.74891405527	0.056107139878	0.0106911470804	1104.48873655	331.699128306	1847.14856403	410.960699173	-1.80175216084	-0.0248517539427
1188.61736197	416.215939126	1980.83330109	376.0	-11.5508101716	-0.282593979164	-0.053847938103	936.977254092	420.214913082	1752.03100667	394.838839496	-2.7125349326	-0.0374142749324
1188.61736197	416.215939126	1980.83330109	376.0	-1.083770703	0.195606440527	0.0372725686979	1179.39800008	395.628915041	1959.3656101	384.33869498	-0.673873693872	-0.00929480957064
1188.61736197	416.215939126	1980.83330109	376.0	-13.5645109646	-0.274312203462	-0.0522698558427	940.531589323	406.35178882	1712.14295078	365.259572635	-3.02192127555	-0.0416816727662
1188.61736197	416.215939126	1980.83330109	376.0	15.2636344924	0.652204053383	0.124276687001	1485.54310034	367.851009309	2283.18045608	429.786346429	4.64939320508	0.0641295614494
1188.61736197	416.215939126	1980.83330109	376.0	-0.0743152792071	0.316736799413	0.0603538108638	1245.82410831	351.631720386	1979.3612393	381.905410596	-0.545260283259	-0.00752083149323
1188.61736197	416.215939126	1980.83330109	376.0	8.62804561985	0.645478520676	0.122995144946	1470.57348228	313.25130363	2151.74050197	367.915716052	2.70684992747	0.0373358610686
1188.61736197	416.215939126	1980.83330109	376.0	-7.44748539122	-0.163731781201	-0.0311988912349	991.31846354	377.304541873	1833.31103037	464.688024959	-2.30181966413	-0.0317492367466
1188.61736197	416.215939126	1980.83330109	376.0	1.47861440701	0.26902081314	0.0512615878696	1243.1851604	480.942594864	2010.12218766	285.994432397	1.38716073151	0.0191332514692
1188.61736197	416.215939126	1980.83330109	376.0	4.14607089088	0.203896709682	0.0388522693753	1196.4522707	484.750421408	2062.96005399	381.757361875	1.06618232767	0.0147059631403
1188.61736197	416.215939126	1980.83330109	376.0	3.18584992343	0.485015470162	0.0924191063572	1359.82732165	348.976009009	2043.9396773	335.136346645	1.06092741611	0.0146334816015
1188.61736197	416.215939126	1980.83330109	376.0	-5.46675012248	-0.28490278341	-0.0542878779364	941.280751385	513.566314151	1872.54609418	417.699028645	-1.42685044441	-0.0196806957849
1188.61736197	416.215939126	1980.83330109	376.0	5.07387342779	0.377055388512	0.0718474444573	1282.80302774	364.717296197	2081.33827561	433.817951672	0.393549135136	0.00542826393291
1188.61736197	416.215939126	1980.83330109	376.0	7.12805714256	0.485171407285	0.0924488199857	1356.04043987	348.613821327	2122.0282307	417.373969502	1.39266104205	0.0192091178213
1188.61736197	416.215939126	1980.83330109	376.0	10.8952592679	0.501177321843	0.0954987274854	1380.34667513	400.060723899	2196.65022491	416.242825881	3.11001466585	0.0428967540117
1188.61736197	416.215939126	1980.83330109	376.0	-10.5386577693	-0.0900318369032	-0.017155456727	1034.2086763	418.229323701	1772.08005851	319.642058511	-2.09382208935	-0.0288803046806
1188.61736197	416.215939126	1980.83330109	376.0	-11.6296296155	-0.328773635062	-0.0626474152175	908.864693843	384.477860869	1750.46972488	457.127170164	-3.38095415958	-0.046633850477
1188.61736197	416.215939126	1980.83330109	376.0	-11.7469874239	-0.120252584533	-0.0229139833334	1017.11480708	389.499655976	1748.14506233	341.530599269	-2.45376686977	-0.0338450602727
1188.61736197	416.215939126	1980.83330109	376.0	7.68494661171	0.372704568676	0.0710184010434	1288.28622811	402.87987146	2133.05928275	441.893183176	1.36125887066	0.0187759844229
1188.61736197	416.215939126	1980.83330109	376.0	-7.87769643854	-0.0477711598938	-0.00910273626025	1057.50998013	484.675473862	1824.78926668	282.603812693	-1.56376154154	-0.0215691247109
1188.61736197	416.215939126	1980.83330109	376.0	15.5123499184	0.576493988142	0.109850226399	1442.81079815	430.8650778	2288.10709406	414.431218107	5.21728712147	0.0719625809857
1188.61736197	416.215939126	1980.83330109	376.0	4.13087448453	0.495422314679	0.0944021178885	1365.87353227	345.931237035	2062.65903851	350.854269209	1.20382013445	0.0166044156476
1188.61736197	416.215939126	1980.83330109	376.0	-3.10903288616	0.134205337174	0.0255726633334	1146.87457856	377.730404678	1919.24854234	394.643559108	-1.0208992065	-0.0140813683655
1188.61736197	416.215939126	1980.83330109	376.0	1.96654391242	0.389589333057	0.074235772305	1312.84050223	424.271987581	2019.78725779	282.67476798	1.50786799949	0.0207981793033
1188.61736197	416.215939126	1980.83330109	376.0	9.78512447628	0.529998644492	0.100990595368	1390.37075076	355.734999323	2174.66030527	428.554555194	2.3132742969	0.0319072316814
1188.61736197	416.215939126	1980.83330109	376.0	5.73544434239	0.230744108272	0.043968008436	1209.34155913	470.005011116	2094.44289259	415.096322348	1.15663720324	0.0159536165964
1188.61736197	416.215939126	1980.83330109	376.0	15.1841839393	0.479000407162	0.0912729434379	1388.9212487	507.212116723	2281.60667306	385.473307642	5.79139836816	0.0798813568022
1188.61736197	416.215939126	1980.83330109	376.0	-6.53703059237	-0.154344092903	-0.0294100786782	1002.65982554	470.700729667	1851.34562222	377.985067013	-1.4937449329	-0.0206033783848
1188.61736197	416.215939126	1980.83330109	376.0	0.379439395157	0.308699753424	0.0588223615518	1259.72015307	438.803826187	1988.34936299	289.825383734	0.779756844703	0.0107552668235
1188.61736197	416.215939126	1980.83330109	376.0	20.1001526376	0.621604464492	0.118445972655	1485.29068755	479.674137221	2378.98381811	414.01899334	7.38606944315	0.101876819906
1188.61736197	416.215939126	1980.83330109	376.0	-5.56317351413	0.287127527899	0.0547118002857	1232.13740272	316.860407833	1870.63610753	321.638296973	-1.29855657951	-0.0179111252346
1188.61736197	416.215939126	1980.83330109	376.0	14.8698745745	0.579242525745	0.110373956887	1462.93012445	501.398210804	2275.3807285	311.052393244	6.92406249849	0.095504310324
1188.61736197	416.215939126	1980.83330109	376.0	-2.01728251789	0.0278183853879	0.00530075941081	1096.19539461	515.736024682	1940.8742972	328.94287791	-0.519871735022	-0.00717064462099
1188.61736197	416.215939126	1980.83330109	376.0	20.568601451	0.576197936822	0.109793814181	1454.98747522	499.608563683	2388.26300821	433.6669693	7.28535695331	0.100487682115
1188.61736197	416.215939126	1980.83330109	376.0	-12.5056667009	-0.302847896317	-0.0577072973164	932.541227498	471.361179426	1733.11689056	329.214483635	-2.48087487471	-0.0342189637891
1188.61736197	416.215939126	1980.83330109	376.0	-0.995222795979	0.402535783092	0.0767027025709	1296.39066025	324.720900606	1961.11959653	340.008035673	-0.60022994869	-0.00827903377504
1188.61736197	416.215939126	1980.83330109	376.0	5.53792964515	0.463831409235	0.0883825093817	1355.66274443	395.747908066	2090.5304557	339.119803199	2.09964851388	0.0289606691569
1188.61736197	416.215939126	1980.83330109	376.0	-19.0512441303	-0.266104475809	-0.0507058833477	943.729835507	371.984313681	1603.45991309	287.745763901	-4.006115337	-0.055256763269
1188.61736197	416.215939126	1980.83330109	376.0	2.12671469901	0.0265507579326	0.00505921454509	1090.28688791	470.817442553	2022.95997407	461.855643605	-0.370276562144	-0.00510726292613
1188.61736197	416.215939126	1980.83330109	376.0	6.22374238861	0.463779361417	0.0883725917334	1350.05067845	380.093876071	2104.1152629	373.97070838	1.79631833806	0.0247768046629
1188.61736197	416.215939126	1980.83330109	376.0	5.24287142605	0.539393484144	0.102780770607	1398.37242587	343.599210419	2084.68584424	342.714207948	1.77754128343	0.0245178108059
1188.61736197	416.215939126	1980.83330109	376.0	-18.1107759302	-0.178820945517	-0.034074113094	983.476944084	332.280107806	1622.08902038	306.331968492	-3.925472733	-0.0541444514896
1188.61736197	416.215939126	1980.83330109	376.0	3.05253050068	0.16306276202	0.031071410446	1164.12382902	461.132452836	2041.29884178	416.042559923	0.101235935407	0.00139635772976
1188.61736197	416.215939126	1980.83330109	376.0	-9.44203908729	-0.13805090565	-0.0263054317168	1006.99235811	393.834491221	1793.80224655	392.975397218	-2.22335219118	-0.0306669267749
1188.61736197	416.215939126	1980.83330109	376.0	-19.2714020034	-0.232008173429	-0.0442088745102	951.548170102	314.784728001	1599.09895262	332.766054521	-4.56359741085	-0.0629461711842
1188.61736197	416.215939126	1980.83330109	376.0	15.010805309	0.497939567916	0.094881777423	1402.28095619	503.916929512	2278.17233142	371.974445714	5.94512894184	0.0820017785081
1188.61736197	416.215939126	1980.83330109	376.0	-6.95545883441	-0.383533249807	-0.0730817930272	895.354271404	515.470139803	1843.05725626	432.232845052	-1.79905809271	-0.0248145943822
1188.61736197	416.215939126	1980.83330109	376.0	6.48502328167	0.25030991311	0.0476962486871	1225.60454462	482.250280326	2109.29080184	401.435976899	1.70745095191	0.0235510476126
1188.61736197	416.215939126	1980.83330109	376.0	10.1114944794	0.325694634164	0.0620607153513	1266.04146565	448.094904875	2181.12515098	466.988780456	2.03778316687	0.0281073540258
1188.61736197	416.215939126	1980.83330109	376.0	3.39066772226	0.359160614264	0.0684376170472	1268.64961088	314.982826229	2047.99677647	464.36433936	-0.268117431882	-0.00369817147423
1188.61736197	416.215939126	1980.83330109	376.0	0.485806218287	0.373893299603	0.0712449122719	1285.72669695	370.068370832	1990.45631245	334.661244661	0.0553545765387	0.000763511400534
1188.61736197	416.215939126	1980.83330109	376.0	3.46465967293	0.310117497203	0.0590925109	1240.46348894	367.299145342	2049.46243367	441.699799387	-0.167098354954	-0.00230480489592
1188.61736197	416.215939126	1980.83330109	376.0	0.7701670179	0.257644606192	0.0490938655092	1226.83063352	451.73150701	1996.08902586	317.526885333	0.583025179712	0.00804172661672
1188.61736197	416.215939126	1980.83330109	376.0	-14.2783413702	-0.324751738714	-0.0618810477733	912.899145071	389.763643017	1698.00316039	395.340372301	-3.51097895137	-0.048427295881
1188.61736197	416.215939126	1980.83330109	376.0	8.23781685331	0.497588300805	0.0948148439034	1356.39582373	319.548683716	2144.01072061	468.066213159	0.958670966159	0.0132230478091
1188.61736197	416.215939126	1980.83330109	376.0	7.59231233849	0.310950653693	0.0592512678531	1277.13309922	517.87859047	2131.22435222	336.212662526	3.32177860506	0.0458176359318
1188.61736197	416.215939126	1980.83330109	376.0	-6.58768472094	-0.172928157235	-0.0329512494731	991.522949981	439.984024931	1850.34224837	418.835273459	-1.7177497617	-0.0236931001614
1188.61736197	416.215939126	1980.83330109	376.0	1.74631900882	0.231426272348	0.0440979939688	1202.60710202	432.750986119	2015.42496956	380.066881429	0.0573845136509	0.000791510533115
1188.61736197	416.215939126	1980.83330109	376.0	-4.08493676189	0.106796993229	0.0203500368195	1134.41671424	458.514459615	1899.91751339	306.986339527	-1.01343134591	-0.0139783633918
1188.61736197	416.215939126	1980.83330109	376.0	2.28656258127	0.523807938765	0.0998109639415	1379.57948026	312.513874993	2026.12629415	334.032938906	0.619733279856	0.00854804523939
1188.61736197	416.215939126	1980.83330109	376.0	-7.08370668132	-0.150447251373	-0.0286675402768	1002.81120184	436.867187336	1840.5168802	400.83849102	-1.72472198685	-0.0237892687841
1188.61736197	416.215939126	1980.83330109	376.0	-15.6627425462	-0.105038937568	-0.0200150414574	1024.64436468	355.181075811	1670.58048087	290.755040383	-3.15330082551	-0.0434938044898
1188.61736197	416.215939126	1980.83330109	376.0	-0.799415224445	-0.0134501099833	-0.00256290205474	1071.05062351	472.827350482	1964.99821811	421.120244126	-0.680266523803	-0.00938298653522
1188.61736197	416.215939126	1980.83330109	376.0	16.823006322	0.611157468615	0.116455310331	1479.21808777	475.041343955	2314.06901257	359.809580839	6.8889346539	0.0950197883297
1188.61736197	416.215939126	1980.83330109	376.0	15.2951978728	0.580233607199	0.11056280625	1440.21125256	409.547857938	2283.80567403	434.046563528	4.71131140294	0.0649836055578
1188.61736197	416.215939126	1980.83330109	376.0	-10.1390395346	0.0588479957406	0.0112134138225	1110.68920528	385.742345396	1779.99582958	283.564278909	-1.98558664054	-0.0273874019385
1188.61736197	416.215939126	1980.83330109	376.0	0.437969348933	0.252326256888	0.0480804605351	1222.04701047	447.083876458	1989.50874381	320.377856876	0.399868009251	0.00551542081726
1188.61736197	416.215939126	1980.83330109	376.0	4.40896250462	0.228530922031	0.0435462884967	1218.16825919	502.636921304	2068.16749862	347.362318128	1.74723292802	0.0240997645244
1188.61736197	416.215939126	1980.83330109	376.0	14.4125705824	0.656272341829	0.125051894403	1476.59546155	321.78614557	2266.32229873	467.940691616	3.47072458451	0.0478720632346
1188.61736197	416.215939126	1980.83330109	376.0	-16.3567114674	-0.199250256845	-0.0379668934536	974.481110448	354.615684278	1656.83411339	327.737318659	-3.55849334818	-0.0490826668714
1188.61736197	416.215939126	1980.83330109	376.0	12.5971636586	0.634433575242	0.120890544063	1471.99765775	361.678150709	2230.36211384	396.686305379	4.06098653324	0.0560136073551
1188.61736197	416.215939126	1980.83330109	376.0	3.90375404934	0.426804311069	0.0813270409811	1321.75104257	371.46826244	2058.1601613	364.940856285	0.967909685118	0.0133504784154
1188.61736197	416.215939126	1980.83330109	376.0	-20.1292233686	-0.296897481785	-0.0565734530841	924.76514405	352.758992155	1582.10694136	304.582805153	-4.49910017478	-0.0620565541349
1188.61736197	416.215939126	1980.83330109	376.0	-0.0923666499237	0.313518912962	0.0597406465247	1256.67464803	416.462659192	1979.00367173	305.866364514	0.318603510168	0.00439453117473
1188.61736197	416.215939126	1980.83330109	376.0	1.8518821954	0.0687220532463	0.0130949034387	1111.75198713	455.741062153	2017.51600032	450.022951039	-0.380969334456	-0.00525474944077
1188.61736197	416.215939126	1980.83330109	376.0	2.59709662179	0.301322325088	0.0574166015792	1235.88718318	371.388182377	2032.27745584	425.002090286	-0.245278174956	-0.00338314724077
1188.61736197	416.215939126	1980.83330109	376.0	-9.14254690621	-0.34854542515	-0.066414905707	909.486661952	477.667502121	1799.73468741	412.580523335	-2.19361390249	-0.0302567434827
1188.61736197	416.215939126	1980.83330109	376.0	4.85372696835	0.51528380934	0.0981867014748	1389.98258297	375.212045492	2076.97754123	311.782912765	2.17359565263	0.0299806296914
1188.61736197	416.215939126	1980.83330109	376.0	-10.2094692126	-0.244410157243	-0.0465720574014	957.074252884	436.40655962	1778.60073507	385.119922563	-2.30429001827	-0.0317833105968
1188.61736197	416.215939126	1980.83330109	376.0	-7.13869479171	0.0688648798182	0.0131221188678	1115.67180426	434.297708155	1839.4276574	289.458144978	-1.47563954578	-0.0203536489073
1188.61736197	416.215939126	1980.83330109	376.0	9.2423351756	0.574388349982	0.109448999615	1430.58370339	372.152277974	2163.90855405	361.172572688	3.25199592513	0.0448551162087
1188.61736197	416.215939126	1980.83330109	376.0	-12.4314756525	-0.160157917692	-0.0305178959016	1000.55550116	434.141387671	1734.58649155	299.889602724	-2.39956576473	-0.0330974588239
1188.61736197	416.215939126	1980.83330109	376.0	-14.3448818798	-0.270926202683	-0.0516246575233	947.380782883	449.811033114	1696.68510382	299.493287819	-2.78582121186	-0.0384251201636
1188.61736197	416.215939126	1980.83330109	376.0	15.8792687482	0.58799767409	0.112042239727	1446.66043461	412.88539847	2295.37514443	435.829311354	4.9421991567	0.0681682642304
1188.61736197	416.215939126	1980.83330109	376.0	-6.74742144624	0.21984342011	0.0418908956002	1195.34615799	346.731186909	1847.17813012	305.100785223	-1.45875779786	-0.0201207972118
1188.61736197	416.215939126	1980.83330109	376.0	-7.14724409673	0.00926150930678	0.00176476930388	1083.36597799	407.124751331	1839.25830992	348.767580592	-1.5565086179	-0.0214690843848
1188.61736197	416.215939126	1980.83330109	376.0	-15.8824502948	-0.366275571421	-0.0697933634567	892.625200027	390.407371568	1666.22843663	383.195865031	-3.87610584958	-0.0534635289597
1188.61736197	416.215939126	1980.83330109	376.0	-16.8824640271	-0.221775774103	-0.0422591032971	967.535161031	388.303095774	1646.4198316	290.581574796	-3.41639293443	-0.0471226611645
1188.61736197	416.215939126	1980.83330109	376.0	8.20615083605	0.333174661961	0.0634860255261	1274.42205954	454.593874728	2143.38346959	414.367535325	2.14950940183	0.0296484055425
1188.61736197	416.215939126	1980.83330109	376.0	19.3834724685	0.625246052686	0.119139872844	1482.03413191	450.393194173	2364.78757866	432.360252576	6.64895322719	0.0917096996853
1188.61736197	416.215939126	1980.83330109	376.0	2.22978633108	0.0546903501914	0.0104211795334	1104.3695939	455.323392154	2025.00165128	465.308665227	-0.374696531653	-0.0051682280228
1188.61736197	416.215939126	1980.83330109	376.0	-3.12256269593	0.248196254504	0.0472934936174	1208.996457	349.949709145	1918.98053937	360.034373217	-0.955454811378	-0.0131786870535
1188.61736197	416.215939126	1980.83330109	376.0	10.1426152303	0.486186156615	0.092642179233	1382.89855322	446.035693266	2181.74160118	352.807354693	3.98610640964	0.054980778064
1188.61736197	416.215939126	1980.83330109	376.0	-10.741829128	-0.279781888402	-0.0533120976375	942.476683376	466.382974502	1768.05557258	359.195914704	-2.24584837492	-0.0309772189645
1188.61736197	416.215939126	1980.83330109	376.0	-8.64610205792	0.20139400819	0.0383753826582	1186.01977248	330.798669582	1809.56843228	292.749990223	-1.76960213162	-0.0244083052637
1188.61736197	416.215939126	1980.83330109	376.0	-2.97576625431	0.185309295309	0.0353104602343	1174.149144	352.698571185	1921.88833217	395.040616982	-1.01472129548	-0.0139961557998
1188.61736197	416.215939126	1980.83330109	376.0	12.2567284646	0.588203426664	0.11208144563	1428.37868747	337.008250034	2223.61866015	458.231722647	2.78218117783	0.0383749127977
1188.61736197	416.215939126	1980.83330109	376.0	-1.89242509546	0.112894395254	0.0215118893396	1134.45816197	362.19459838	1943.34751461	446.694754251	-1.02446482542	-0.0141305493162
1188.61736197	416.215939126	1980.83330109	376.0	5.47442535276	0.202012043877	0.0384931486047	1183.93999236	444.612129051	2089.27254153	460.720420115	0.322048244928	0.00444204475763
1188.61736197	416.215939126	1980.83330109	376.0	13.0828558554	0.44188553391	0.0842007496018	1354.73660527	473.567168405	2239.98286661	411.679092937	4.32322553322	0.0596306970099
1188.61736197	416.215939126	1980.83330109	376.0	4.3387352606	0.383641155525	0.0731023543303	1284.07210964	348.141372322	2066.77641398	434.562932024	0.0978129954235	0.00134914476446
1188.61736197	416.215939126	1980.83330109	376.0	-0.964770270561	0.177572290826	0.0338361834653	1170.98593854	437.497638869	1961.7228103	353.239232889	-0.53614761505	-0.00739513951792
1188.61736197	416.215939126	1980.83330109	376.0	-5.13364748486	0.173699001311	0.0330981328718	1169.38103504	377.899362297	1879.14430215	331.863904817	-1.21069404817	-0.0166992282506
1188.61736197	416.215939126	1980.83330109	376.0	10.5748759554	0.399879113492	0.0761964774184	1318.41597214	446.524483711	2190.30396557	425.363509721	2.94035633295	0.0405566390751
1188.61736197	416.215939126	1980.83330109	376.0	3.73292719669	0.030669114543	0.00584396237481	1092.30732441	494.384260207	2054.77636611	468.084781493	-0.148480101275	-0.00204800139689
1188.61736197	416.215939126	1980.83330109	376.0	-10.111388128	-0.300195902068	-0.0572019630464	930.925668083	452.183507294	1780.54355785	397.434382475	-2.34385189189	-0.0323289916123
1188.61736197	416.215939126	1980.83330109	376.0	-1.97093164271	0.399292493504	0.0760846976951	1294.74528772	322.31809112	1941.79243077	324.729051938	-0.755008573605	-0.0104139113601
1188.61736197	416.215939126	1980.83330109	376.0	7.910622524	0.334748968824	0.063786007779	1294.27658709	519.719803079	2137.52954637	323.533156209	3.6709001049	0.0506331048952
1188.61736197	416.215939126	1980.83330109	376.0	12.4280172966	0.526957142344	0.100411040843	1392.74762607	378.826351452	2227.01160637	455.437628848	3.02189459731	0.0416813047905
1188.61736197	416.215939126	1980.83330109	376.0	8.19902781598	0.197258118964	0.0375872940099	1198.7492859	519.532939794	2143.24237444	424.960148745	2.10211878347	0.028994741841
1188.61736197	416.215939126	1980.83330109	376.0	2.16277391148	0.227298993651	0.0433115460463	1195.22193816	402.485158207	2023.67424696	425.967150598	-0.297010614987	-0.00409669813775
1188.61736197	416.215939126	1980.83330109	376.0	-13.1997055838	-0.262229105327	-0.0499674362285	950.859747763	448.327492056	1719.36913724	320.181897425	-2.61733295587	-0.0361011442189
1188.61736197	416.215939126	1980.83330109	376.0	-6.69844407405	0.0335065350538	0.00638462939287	1092.17231067	332.306606161	1848.14829022	423.669373393	-1.86740605604	-0.0257573249109
1188.61736197	416.215939126	1980.83330109	376.0	-13.3900935252	-0.13036789355	-0.0248414431307	1005.24471766	322.89279545	1715.5978695	387.46035639	-3.27085711695	-0.0451152705786
1188.61736197	416.215939126	1980.83330109	376.0	-4.17923094061	0.23798150478	0.0453470855144	1203.86404562	347.001035617	1898.04970289	347.184621653	-1.09857899322	-0.0151528136995
1188.61736197	416.215939126	1980.83330109	376.0	-14.0164911533	-0.2811307746	-0.0535691262575	941.035667692	439.144651433	1703.18997668	323.00965756	-2.82594951348	-0.0389786139791
1188.61736197	416.215939126	1980.83330109	376.0	8.54232030761	0.30824735206	0.0587361570236	1274.28218704	517.756307642	2150.04242643	358.003931749	3.37456357551	0.0465457044898
1188.61736197	416.215939126	1980.83330109	376.0	1.65550332172	0.151258316912	0.0288220878262	1173.01262413	518.821251085	2013.62606219	321.792186976	1.0144635703	0.0139926009697
1188.61736197	416.215939126	1980.83330109	376.0	-3.55394329809	0.193799175426	0.036928196537	1179.1141619	353.00002769	1910.43560874	378.321419151	-1.06102613131	-0.0146348431905
1188.61736197	416.215939126	1980.83330109	376.0	-13.8704380026	-0.211681775989	-0.0403357042662	971.858297676	398.633670743	1706.08304613	335.591077713	-2.90654805858	-0.0400903180494
1188.61736197	416.215939126	1980.83330109	376.0	-3.67921583074	0.181979650401	0.0346760004575	1173.18362195	384.781704361	1907.9541687	349.988842389	-1.00729637959	-0.0138937431668
1188.61736197	416.215939126	1980.83330109	376.0	6.69778828435	0.186496593282	0.0355366984151	1181.83171735	479.723459225	2113.50532187	451.950145294	0.974591639685	0.013442643306
1188.61736197	416.215939126	1980.83330109	376.0	2.44590652993	0.312002947514	0.0594517811574	1261.89668346	445.927041478	2029.28263215	321.458907217	1.20045241051	0.0165579642828
1188.61736197	416.215939126	1980.83330109	376.0	0.236242506645	0.153767432054	0.0293001966566	1156.36117696	404.27748228	1985.51287134	424.8742121	-0.571291397487	-0.00787988134465
1188.61736197	416.215939126	1980.83330109	376.0	7.76311057141	0.253265669252	0.0482594644153	1229.82890578	493.346939915	2134.60758049	411.431734795	2.0974154209	0.0289298678745
1188.61736197	416.215939126	1980.83330109	376.0	15.8531384079	0.499179845442	0.0951181107931	1403.18260756	506.972273084	2294.85754595	384.702665308	6.10083628943	0.0841494660611
1188.61736197	416.215939126	1980.83330109	376.0	-2.20456341648	0.349253723988	0.0665498711867	1265.73314424	346.239053536	1937.1645748	325.192377023	-0.784624933156	-0.0108224128711
1188.61736197	416.215939126	1980.83330109	376.0	-0.0881194600969	0.138821432924	0.0264522547492	1162.38368037	504.868108567	1979.08780148	311.836012552	0.418313669518	0.00576984371749
1188.61736197	416.215939126	1980.83330109	376.0	-18.5344400572	-0.185940674235	-0.0354307687185	981.884613471	344.225395784	1613.69694027	287.586931015	-3.89633143827	-0.0537425025968
1188.61736197	416.215939126	1980.83330109	376.0	-21.8008978625	-0.305084384062	-0.0581334573289	914.433516453	321.350958877	1548.9938563	313.209380966	-5.2171121336	-0.0719601673599
1188.61736197	416.215939126	1980.83330109	376.0	-10.3767594394	-0.198979890688	-0.0379153755121	971.645416987	356.977040053	1775.28699454	446.664537505	-2.94010666785	-0.0405531954186
1188.61736197	416.215939126	1980.83330109	376.0	-4.34980231701	0.0610066919614	0.0116247507548	1107.37745206	357.857224888	1894.67096827	429.43629132	-1.39809062587	-0.0192840086327
1188.61736197	416.215939126	1980.83330109	376.0	0.415265967735	0.0284539003986	0.00542185602107	1091.02831493	435.549837858	1989.05902767	462.480874881	-0.65566050822	-0.00904359321683
1188.61736197	416.215939126	1980.83330109	376.0	-6.1674049531	0.0944595663953	0.017999155182	1128.89014473	447.493059642	1858.66728997	282.284085594	-1.33650747451	-0.0184345858553
1188.61736197	416.215939126	1980.83330109	376.0	-4.74096683294	0.164247487339	0.0312971584107	1163.40339544	349.709467147	1886.92265127	373.80978869	-1.24758477201	-0.0172080658208
1188.61736197	416.215939126	1980.83330109	376.0	6.24942808734	0.217547177384	0.041453349349	1207.6864984	497.465504838	2104.62405378	399.472050537	1.67190150706	0.0230607104422
1188.61736197	416.215939126	1980.83330109	376.0	13.5132142914	0.420152935355	0.0800596294502	1346.62070297	504.543643999	2248.50754983	397.343202859	4.83866071332	0.06674014777
1188.61736197	416.215939126	1980.83330109	376.0	-0.54770558571	0.145927311903	0.0278062713229	1152.18593753	383.726049144	1969.98416646	434.072179788	-0.733065764829	-0.0101112519287
1188.61736197	416.215939126	1980.83330109	376.0	8.4419239035	0.3174664598	0.0604928467607	1272.42748469	487.389926549	2148.05374103	388.236329792	2.76064743753	0.0380778956901
1188.61736197	416.215939126	1980.83330109	376.0	-7.0641787187	-0.307771774782	-0.0586455363534	925.871703436	449.860397006	1840.90369659	465.171596143	-2.12783987995	-0.0293495155856
1188.61736197	416.215939126	1980.83330109	376.0	-5.33518812939	0.072153353866	0.0137487335873	1116.85481614	456.394367984	1875.15211795	301.902933823	-1.19515184225	-0.0164848529966
1188.61736197	416.215939126	1980.83330109	376.0	-5.19203166699	-0.0204550715273	-0.00389768893432	1069.0094232	460.312833961	1877.98780883	348.665551675	-1.1970288074	-0.016510742171
1188.61736197	416.215939126	1980.83330109	376.0	-19.7391226188	-0.31902769443	-0.0607903381156	906.141538205	325.98530821	1589.83418692	357.707340502	-5.00405297865	-0.0690214203952
1188.61736197	416.215939126	1980.83330109	376.0	13.7606756513	0.458474425615	0.0873617426858	1373.67596076	501.623504477	2253.40934685	378.10988162	5.27902295295	0.0728141096959
1188.61736197	416.215939126	1980.83330109	376.0	-9.91921124003	0.0532175459512	0.0101405384816	1103.6236153	316.431052552	1784.35026165	364.295593795	-2.23626690445	-0.0308450607511
1188.61736197	416.215939126	1980.83330109	376.0	-4.33123658766	0.360651675846	0.0687217370134	1273.55015589	312.800973893	1895.03872442	308.687594635	-1.11269255996	-0.0153474835857
1188.61736197	416.215939126	1980.83330109	376.0	-8.0270920571	-0.0441422617269	-0.00841125414003	1055.11046476	392.967174233	1821.82998852	373.752349525	-1.82084408479	-0.0251150908248
1188.61736197	416.215939126	1980.83330109	376.0	3.32317958062	0.147994162961	0.0282001072715	1160.69219759	487.187446368	2046.65994888	398.780304921	0.486989809282	0.00671710081768
1188.61736197	416.215939126	1980.83330109	376.0	-3.70776513812	0.0789332917909	0.0150406424906	1115.14351691	322.471214901	1907.38865451	469.773922698	-1.53539909918	-0.0211779186093
1188.61736197	416.215939126	1980.83330109	376.0	-3.01267691361	0.379418194381	0.0722976742342	1283.49058322	321.852951218	1921.15719354	315.813659095	-0.921883275319	-0.0127156313837
1188.61736197	416.215939126	1980.83330109	376.0	5.6362826314	0.380918663906	0.0725835868723	1314.48911464	464.834304246	2092.4786644	313.155245515	2.72293224112	0.0375576860844
1188.61736197	416.215939126	1980.83330109	376.0	-5.03401079953	0.0217645917473	0.00414721641527	1088.0087709	386.41420573	1881.1179388	406.694962169	-1.39700734282	-0.0192690667975
1188.61736197	416.215939126	1980.83330109	376.0	5.91603181989	0.403932137623	0.0769687762239	1332.78630243	469.804852287	2098.02002949	295.428874771	3.12956059595	0.0431663530476
1188.61736197	416.215939126	1980.83330109	376.0	11.1971540053	0.455913119332	0.0868736888971	1366.14918245	471.296104867	2202.63025641	365.184969092	4.30263944365	0.0593467509468
1188.61736197	416.215939126	1980.83330109	376.0	2.97648355514	0.150720451057	0.0287195981435	1153.96265095	433.212665624	2039.79247856	452.61716198	-0.238550623435	-0.00329035342669
1188.61736197	416.215939126	1980.83330109	376.0	-6.51347271879	0.153026640887	0.0291590398031	1158.11985699	346.104272364	1851.81226442	347.588135069	-1.4824488741	-0.0204475706772
1188.61736197	416.215939126	1980.83330109	376.0	-5.76491748195	-0.163029681622	-0.0310651070164	1000.39329888	517.442422986	1866.63989583	348.804173968	-1.25153655724	-0.0172625732034
1188.61736197	416.215939126	1980.83330109	376.0	-0.72978715179	0.0891969182815	0.0169963640018	1123.46670131	459.985276819	1966.37743416	382.925456034	-0.59109273416	-0.0081530032298
1188.61736197	416.215939126	1980.83330109	376.0	-0.324396816601	0.174232919408	0.033199870314	1167.15532893	367.654610251	1974.40754092	439.597601747	-0.726206586284	-0.0100166425694
1188.61736197	416.215939126	1980.83330109	376.0	-15.7505659398	-0.120037324508	-0.022872965798	1014.29777242	336.076706208	1668.84084585	318.466367223	-3.35083671829	-0.0462184374937
1188.61736197	416.215939126	1980.83330109	376.0	-6.584790021	-0.194795900618	-0.0371181213069	983.474548027	484.069632108	1850.39958755	382.855407416	-1.50994805369	-0.0208268697061
1188.61736197	416.215939126	1980.83330109	376.0	13.6847034999	0.325325592997	0.0619903950071	1281.20613894	513.241359753	2251.90446518	457.456966487	3.85929139601	0.0532316054622
1188.61736197	416.215939126	1980.83330109	376.0	-3.64273958691	-0.205996512187	-0.0392523841819	977.273097927	490.964575857	1908.67670228	440.439028501	-1.2164825047	-0.0167790690304
1188.61736197	416.215939126	1980.83330109	376.0	0.613397407334	0.373932316624	0.0712523469176	1293.42001999	395.421022707	1992.98368121	304.14263851	0.576055134037	0.00794558805569
1188.61736197	416.215939126	1980.83330109	376.0	2.90573917808	0.5396689323	0.102833256917	1399.68439311	337.72917959	2038.39115038	300.977577674	1.41007134242	0.0194492598955
1188.61736197	416.215939126	1980.83330109	376.0	7.21955571631	0.334565852496	0.0637511151859	1262.54441211	406.542608256	2123.84066491	454.753644545	0.982225038615	0.0135479315671
1188.61736197	416.215939126	1980.83330109	376.0	18.0290241545	0.54917408993	0.104644453112	1425.18874026	451.00853519	2337.95821541	461.760939957	5.51562139396	0.0760775364683
1188.61736197	416.215939126	1980.83330109	376.0	-11.4332443521	-0.22004861476	-0.0419299951906	968.347094001	419.601388258	1754.35978957	366.411307313	-2.48873183806	-0.0343273356974
1188.61736197	416.215939126	1980.83330109	376.0	-1.5865484798	0.14609904689	0.0278389952153	1152.58873018	376.655933261	1949.40642047	420.161757024	-0.856055936559	-0.0118076680905
1188.61736197	416.215939126	1980.83330109	376.0	-8.24541965273	-0.119387527854	-0.0227491478381	1018.32064884	425.087165338	1817.5052828	374.097468623	-1.8388668249	-0.0253636803435
1188.61736197	416.215939126	1980.83330109	376.0	-0.998839228035	0.247771904491	0.0472126342399	1207.578478	332.911738009	1961.04796104	420.55774503	-0.786791704288	-0.0108522993695
1188.61736197	416.215939126	1980.83330109	376.0	-4.19299172406	0.122303023359	0.023304691951	1142.26740031	440.307081845	1897.77712471	315.202642559	-1.03650646013	-0.0142966408294
1188.61736197	416.215939126	1980.83330109	376.0	9.20319365512	0.41180068068	0.0784681175076	1328.6506001	447.910355055	2163.13322578	386.572270624	3.02017288258	0.0416575570011
1188.61736197	416.215939126	1980.83330109	376.0	0.505433362667	0.353523255631	0.0673634252345	1277.83707423	393.320995354	1990.84509346	319.687023872	0.316019654063	0.00435889178018
1188.61736197	416.215939126	1980.83330109	376.0	-19.1315380121	-0.344805781975	-0.0657023212605	900.803045578	364.387184905	1601.86942514	336.679194656	-4.47381042952	-0.0617077300623
1188.61736197	416.215939126	1980.83330109	376.0	6.79800204694	0.438490625157	0.083553853879	1338.18109892	405.643813571	2115.49038945	371.665476955	2.13947714491	0.0295100295849
1188.61736197	416.215939126	1980.83330109	376.0	11.8066205166	0.486444148666	0.0926913393038	1375.56231668	424.957532812	2214.70277202	414.182922533	3.60186516533	0.0496808988322
1188.61736197	416.215939126	1980.83330109	376.0	5.69627505362	0.611655828282	0.116550272157	1453.1881015	334.236560075	2093.66701428	306.2423527	2.49696533716	0.0344409012022
1188.61736197	416.215939126	1980.83330109	376.0	11.8338283631	0.370882435499	0.0706711957887	1314.98373955	514.208464884	2215.24171411	386.049509676	4.32292945178	0.059626613128
1188.61736197	416.215939126	1980.83330109	376.0	-1.89256070239	0.0623324953389	0.0118773809716	1109.67360013	443.25004096	1943.34482846	390.421187366	-0.782030261999	-0.0107866243034
1188.61736197	416.215939126	1980.83330109	376.0	16.0773593856	0.558750617555	0.106469248772	1425.49866977	418.615436143	2299.29898974	455.184883829	4.69618198703	0.0647749239591
1188.61736197	416.215939126	1980.83330109	376.0	13.3354618973	0.484640052045	0.0923475708927	1391.31069752	493.225606575	2244.98657121	360.45026712	5.37815077123	0.074181389948
1188.61736197	416.215939126	1980.83330109	376.0	4.81367531884	0.436454691455	0.0831659091949	1342.53516694	417.725388099	2076.18418482	315.923629778	2.20904329408	0.030469562677
1188.61736197	416.215939126	1980.83330109	376.0	-18.8372616723	-0.272680139937	-0.0519588681283	936.273641653	350.50258778	1607.69854888	320.922319442	-4.24370553919	-0.0585338695061
1188.61736197	416.215939126	1980.83330109	376.0	3.11489683007	0.411024479486	0.0783202133167	1325.29267367	417.499441401	2042.5342148	299.74209973	1.7304950738	0.0238688975697
1188.61736197	416.215939126	1980.83330109	376.0	8.67378402252	0.51697387986	0.0985087423514	1399.51237658	416.535833116	2152.64650348	336.598293784	3.53562799253	0.0487672826556
1188.61736197	416.215939126	1980.83330109	376.0	8.12925323706	0.429755530502	0.081889392245	1351.3649176	476.543927678	2141.86025634	313.951411065	3.82213986137	0.0527191705017
1188.61736197	416.215939126	1980.83330109	376.0	14.5020170525	0.615004462576	0.117188350338	1459.78676324	379.283778882	2268.0940842	429.023542081	4.3690207418	0.0602623550593
1188.61736197	416.215939126	1980.83330109	376.0	-1.68583101312	0.257058685738	0.0489822190811	1213.0687643	329.715944199	1947.43979899	404.655090484	-0.847752325363	-0.0116931355222
1188.61736197	416.215939126	1980.83330109	376.0	-10.8430282531	-0.210938409323	-0.0401940566546	978.579483551	498.158422421	1766.05098661	289.313080638	-2.03250346569	-0.0280345305613
1188.61736197	416.215939126	1980.83330109	376.0	4.05195644947	0.574867785591	0.109540355486	1421.33534129	322.099170688	2061.09580379	317.661291817	1.59946515029	0.0220615882798
1188.61736197	416.215939126	1980.83330109	376.0	10.0181013764	0.505325776902	0.0962892105378	1380.34737139	386.729484021	2179.2751893	412.198333882	2.7714753093	0.0382272456455
1188.61736197	416.215939126	1980.83330109	376.0	2.06916299422	0.390343598134	0.0743794965956	1287.0337053	321.099908336	2021.81997074	413.686357105	-0.316503231455	-0.00436556181318
1188.61736197	416.215939126	1980.83330109	376.0	7.32180293067	0.397038814352	0.0756552618812	1298.00093758	374.019638934	2125.86601179	453.845435273	0.960415413463	0.0132471091512
1188.61736197	416.215939126	1980.83330109	376.0	8.87919754816	0.347126028295	0.0661444413672	1274.75256325	422.379850161	2156.715403	459.58298959	1.59932189599	0.0220596123585
1188.61736197	416.215939126	1980.83330109	376.0	-8.41363525646	-0.176151320802	-0.03356541936	991.483046091	451.45221592	1814.1732121	371.237950091	-1.83698490664	-0.0253377228502
1188.61736197	416.215939126	1980.83330109	376.0	1.07331345318	0.183916256885	0.0350450184614	1172.29411805	418.024183411	2002.0938514	411.775549936	-0.411014801088	-0.00566916967017
1188.61736197	416.215939126	1980.83330109	376.0	15.8763002003	0.543802082958	0.103620823734	1412.84856228	413.501729328	2295.31634244	468.966050835	4.34629538865	0.0599489019125
1188.61736197	416.215939126	1980.83330109	376.0	-5.84954290867	0.113455758713	0.0216188564621	1137.11464176	379.120989497	1864.9636072	348.727975941	-1.35195454171	-0.0186476488512
1188.61736197	416.215939126	1980.83330109	376.0	13.8880232974	0.45407124464	0.0865227219207	1362.50107694	471.40334377	2255.93189143	422.027470722	4.48441361886	0.0618539809498
1188.61736197	416.215939126	1980.83330109	376.0	-11.4928144404	-0.0983883547988	-0.0187477810211	1024.76392949	349.416536804	1753.17980543	378.999339133	-2.66311222276	-0.0367325823829
1188.61736197	416.215939126	1980.83330109	376.0	-2.29391587095	0.154507037882	0.0294411276452	1157.56996969	383.624643657	1935.39465162	394.200038273	-0.885182629959	-0.0122094155856
1188.61736197	416.215939126	1980.83330109	376.0	8.56918906077	0.500059620546	0.0952857508663	1362.49673363	335.649775092	2150.57465164	452.428142919	1.37396916757	0.018951298863
1188.61736197	416.215939126	1980.83330109	376.0	-15.421270017	-0.160388375032	-0.0305618092668	998.077336874	384.118985223	1675.36364915	293.167327049	-3.0755214522	-0.0424209855476
1188.61736197	416.215939126	1980.83330109	376.0	9.96183817856	0.496376826745	0.0945839989986	1383.98207157	422.275874527	2178.16070914	371.902763041	3.52404420137	0.0486075062259
1188.61736197	416.215939126	1980.83330109	376.0	-14.05804031	-0.240993110107	-0.0459209432368	953.955450631	375.713067018	1702.36695715	372.698439504	-3.25577218409	-0.0449072025391
1188.61736197	416.215939126	1980.83330109	376.0	9.60907130807	0.399989255979	0.076217464935	1323.66533608	461.993549927	2171.17298549	385.514099489	3.24675419664	0.0447828165054
1188.61736197	416.215939126	1980.83330109	376.0	5.75318987258	0.268036835582	0.051074092146	1234.51638612	468.603404122	2094.79440197	391.674611724	1.5343728732	0.0211637637683
1188.61736197	416.215939126	1980.83330109	376.0	-1.58877656098	0.0324692574949	0.006186977419	1093.94625641	438.999296334	1949.36228589	416.416733146	-0.807966394928	-0.011144364068
1188.61736197	416.215939126	1980.83330109	376.0	-1.65602972291	0.104140788601	0.0198439002669	1129.44320147	355.676436887	1948.03011287	462.910474508	-1.06566408532	-0.01469881497
1188.61736197	416.215939126	1980.83330109	376.0	-8.36387352743	-0.294168632033	-0.0560534740916	937.401572934	504.858685152	1815.158909	372.898650916	-1.78692013859	-0.0246471743254
1188.61736197	416.215939126	1980.83330109	376.0	3.9634620089	0.446433327747	0.0850673261713	1347.77966416	406.895367864	2059.34287644	304.667844418	1.98921103478	0.0274373935832
1188.61736197	416.215939126	1980.83330109	376.0	-9.66107465369	-0.13295056086	-0.0253335672371	1014.03304248	454.829918112	1789.46351711	320.60055652	-1.90283928575	-0.0262460591137
1188.61736197	416.215939126	1980.83330109	376.0	-5.37575648125	-0.320536618915	-0.061077861836	922.407976465	487.303858411	1874.34852653	464.636691652	-1.70142072919	-0.0234678721267
1188.61736197	416.215939126	1980.83330109	376.0	20.3472464087	0.611085979422	0.116441688152	1475.90833701	474.305961951	2383.87833381	433.66403485	7.11907691781	0.0981941643836
1188.61736197	416.215939126	1980.83330109	376.0	6.48483314715	0.358560146654	0.0683231986764	1304.03536815	488.076547097	2109.28703559	317.175120344	3.08186615426	0.0425084986795
1188.61736197	416.215939126	1980.83330109	376.0	-15.8303871964	-0.22350624258	-0.042588841955	967.881692596	405.717947011	1667.25971982	293.660080209	-3.15141216892	-0.043467754054
1188.61736197	416.215939126	1980.83330109	376.0	5.76376956966	0.416690317127	0.0793998317697	1341.8847407	467.559361	2095.00396813	285.559866427	3.2076318976	0.0442431985876
1188.61736197	416.215939126	1980.83330109	376.0	-12.5749914418	-0.340731805488	-0.0649260300091	907.426185826	412.798625033	1731.74368301	411.518872145	-3.14023401852	-0.0433135726693
1188.61736197	416.215939126	1980.83330109	376.0	-0.342569748783	0.210652649831	0.0401396055318	1186.91132575	353.973743681	1974.04756543	433.162496002	-0.71354678811	-0.00984202466359
1188.61736197	416.215939126	1980.83330109	376.0	-11.3644123901	-0.214823964551	-0.0409344444648	971.537042265	425.92318914	1755.723236	358.263004592	-2.41920303148	-0.0333683176756
1188.61736197	416.215939126	1980.83330109	376.0	12.3808931628	0.429077809137	0.0817602532654	1351.5138069	494.637186512	2226.07815584	379.92716242	4.62423542129	0.063782557535
1188.61736197	416.215939126	1980.83330109	376.0	-0.733402641215	0.274143073669	0.0522376283669	1222.29269511	382.236496349	1966.30581735	361.776625885	-0.596947718788	-0.00823376163846
1188.61736197	416.215939126	1980.83330109	376.0	-12.4172870088	-0.27435238002	-0.0522775114368	938.787646725	397.249874427	1734.86754493	398.83002378	-3.00236291777	-0.0414119023141
1188.61736197	416.215939126	1980.83330109	376.0	-4.23175268961	0.0253513058291	0.0048306604095	1093.9359195	502.965328888	1897.0093346	300.108086209	-0.972068470762	-0.013407840976
1188.61736197	416.215939126	1980.83330109	376.0	-4.838321415	0.0472038854885	0.00899464281411	1101.59353667	391.849583961	1884.99421929	391.551098662	-1.29625101011	-0.0178793242774
1188.61736197	416.215939126	1980.83330109	376.0	3.75334323516	0.0730677720535	0.0139229748578	1115.04681771	492.23471743	2055.1807738	447.899238664	-0.0109779853708	-0.000151420487873
1188.61736197	416.215939126	1980.83330109	376.0	-5.80564948862	-0.0726140050409	-0.0138365101069	1040.6660892	416.881831666	1865.83306268	408.285141817	-1.52708695619	-0.0210632683613
1188.61736197	416.215939126	1980.83330109	376.0	-7.32100432428	-0.0778326674757	-0.0148309198696	1038.61197033	415.881232904	1835.81640946	381.323206228	-1.69699373847	-0.0234068101858
1188.61736197	416.215939126	1980.83330109	376.0	-2.57828480617	0.213239173444	0.0406324644519	1189.66751013	385.085282607	1929.76177706	355.008984321	-0.850841413253	-0.0117357436311
1188.61736197	416.215939126	1980.83330109	376.0	-2.83515002443	-0.0343812848668	-0.00655131190296	1061.4034699	477.009000884	1924.67370527	386.261234496	-0.896919045716	-0.0123712971823
1188.61736197	416.215939126	1980.83330109	376.0	-9.74601030025	-0.135326426854	-0.0257862856048	1007.35733346	380.357042828	1787.78108354	400.066707255	-2.35460425849	-0.0324773001171
1188.61736197	416.215939126	1980.83330109	376.0	-17.8721383787	-0.25200802453	-0.0480198217473	942.789463115	330.562713671	1626.81603247	353.463855685	-4.29534057025	-0.059246076831
1188.61736197	416.215939126	1980.83330109	376.0	5.76762109951	0.337429186118	0.0642967199158	1280.73337733	458.741303601	2095.08026051	355.605579587	2.0955742244	0.0289044720607
1188.61736197	416.215939126	1980.83330109	376.0	9.19302844869	0.608497082494	0.115948377	1444.7781341	329.038187731	2162.93186999	389.115548155	2.64456951858	0.0364768209459
1188.61736197	416.215939126	1980.83330109	376.0	-11.076108481	-0.187753669507	-0.0357762327566	978.627805059	362.854298589	1761.43405584	419.95195219	-2.87136432262	-0.0396050251395
1188.61736197	416.215939126	1980.83330109	376.0	3.14335995043	0.267724640221	0.0510146037006	1216.99253112	372.030857124	2043.09802177	454.07463352	-0.246583523413	-0.00340115204707
1188.61736197	416.215939126	1980.83330109	376.0	3.26046911069	0.231971676871	0.0442019201355	1197.32383645	399.427123225	2045.41775901	448.666799334	-0.202586749647	-0.00279429999513
1188.61736197	416.215939126	1980.83330109	376.0	-6.15372041776	-0.080490055668	-0.0153372819489	1039.88513631	481.610588271	1858.9383578	337.442633226	-1.31837817795	-0.0181845265924
1188.61736197	416.215939126	1980.83330109	376.0	7.80016742037	0.441458788816	0.0841194338446	1351.46222604	445.674653177	2135.3416149	338.20473568	3.210783611	0.0442866704966
1188.61736197	416.215939126	1980.83330109	376.0	-0.441721363828	0.2663590156	0.0507543855945	1217.61637798	314.435061732	1972.08353722	440.032097511	-0.776890597978	-0.0107157323859
1188.61736197	416.215939126	1980.83330109	376.0	21.7645961796	0.607927154869	0.115839777986	1472.67000674	475.20288466	2411.95367007	464.080778666	7.18300638815	0.0990759501813
1188.61736197	416.215939126	1980.83330109	376.0	6.51150367829	0.282876768169	0.0539018232029	1238.27273146	447.509534832	2109.81533436	424.033068067	1.27953843574	0.0176488060103
1188.61736197	416.215939126	1980.83330109	376.0	20.5206666147	0.539231011128	0.102749811572	1428.21484303	502.70883772	2387.313499	456.389818256	6.84904501679	0.0944695864384
1188.61736197	416.215939126	1980.83330109	376.0	-7.93206449774	0.000892268829671	0.000170020737361	1081.50829415	459.212327864	1823.71232606	282.991704048	-1.58591727242	-0.0218747209989
1188.61736197	416.215939126	1980.83330109	376.0	-16.2852303857	-0.322715400539	-0.0614930260173	923.249041386	452.366205097	1658.25003446	282.634787973	-3.16069091154	-0.0435957367109
1188.61736197	416.215939126	1980.83330109	376.0	-0.400555527521	0.203731511424	0.0388207910488	1183.25598565	365.740702554	1972.89896382	423.902275616	-0.685538483088	-0.00945570321501
1188.61736197	416.215939126	1980.83330109	376.0	-14.4631269705	-0.12142164906	-0.0231367471532	1016.26550231	367.8087225	1694.34286568	310.268640873	-2.94488486551	-0.0406191015932
1188.61736197	416.215939126	1980.83330109	376.0	15.1386878919	0.560459020905	0.106794782947	1435.83479138	450.150947893	2280.70547221	394.719732929	5.45839530443	0.0752882110956
1188.61736197	416.215939126	1980.83330109	376.0	-5.25857963446	0.136768259607	0.0260610250775	1150.50228321	434.11528589	1876.66960453	292.052035427	-1.20355193785	-0.0166007163842
1188.61736197	416.215939126	1980.83330109	376.0	-0.788986336662	-0.208532720892	-0.0397356556577	976.581933191	519.193816525	1965.204797	469.42904728	-0.82805575224	-0.0114214586516
1188.61736197	416.215939126	1980.83330109	376.0	2.88109220078	0.334455039112	0.0637299998308	1254.71003756	323.169571711	2037.90293484	460.02332557	-0.325117843814	-0.0044843840526
1188.61736197	416.215939126	1980.83330109	376.0	-0.635125465563	0.396005172551	0.0754583026965	1295.01850685	341.516127042	1968.25252437	331.717890478	-0.377604868307	-0.00520834301113
1188.61736197	416.215939126	1980.83330109	376.0	16.6097313352	0.494999790223	0.0943216063687	1400.39582875	510.966393509	2309.8443906	398.482168347	6.19933170426	0.085508023507
1188.61736197	416.215939126	1980.83330109	376.0	12.3349455328	0.571753083538	0.108946852808	1442.97829133	433.819505313	2225.16800988	348.37021324	4.98460518622	0.0687531749823
1188.61736197	416.215939126	1980.83330109	376.0	-6.65884410154	-0.262142239405	-0.0499508840329	948.285412648	452.571452294	1848.93269966	448.075834721	-1.90411467918	-0.0262636507473
1188.61736197	416.215939126	1980.83330109	376.0	13.9727852096	0.56646774276	0.107939737569	1457.64006096	516.441228321	2257.61088362	283.529594339	7.01154789089	0.0967110053915
1188.61736197	416.215939126	1980.83330109	376.0	-5.1851638869	0.0341083615336	0.00649930669466	1091.09252239	320.950153678	1878.12384811	466.081172037	-1.83366500359	-0.025291931084
1188.61736197	416.215939126	1980.83330109	376.0	-3.05526201709	0.154663459414	0.0294709335774	1158.37445373	405.942526911	1920.31365362	355.996672985	-0.911933061526	-0.0125783870555
1188.61736197	416.215939126	1980.83330109	376.0	-5.59575518898	-0.0105716836162	-0.00201442142076	1070.15014544	367.217677167	1869.99071886	432.622896259	-1.65743888517	-0.0228612260024
1188.61736197	416.215939126	1980.83330109	376.0	-9.74580728672	0.00685669668179	0.00130653519089	1078.04808246	318.21407164	1787.7851049	391.522950801	-2.36071211894	-0.0325615464682
1188.61736197	416.215939126	1980.83330109	376.0	2.89366850481	0.412397978232	0.0785819318277	1301.01157942	329.758878688	2038.15205046	407.381592348	-0.0825489580218	-0.00113860631754
1188.61736197	416.215939126	1980.83330109	376.0	-17.2644189634	-0.0954473017209	-0.0181873669438	1026.03756656	313.389738864	1638.85394103	299.426635605	-3.66114237478	-0.0504985155141
1188.61736197	416.215939126	1980.83330109	376.0	-14.1146334178	-0.305877289778	-0.0582845445462	930.83768787	459.120765044	1701.24594203	311.287489114	-2.77158960723	-0.0382288221688
1188.61736197	416.215939126	1980.83330109	376.0	9.48690660654	0.510006868196	0.0971811867751	1404.36518854	454.827312762	2168.7531064	309.560605102	4.43170944638	0.0611270268466
1188.61736197	416.215939126	1980.83330109	376.0	-7.76792740429	-0.250386212299	-0.0477107874045	958.281439151	506.159662977	1826.96360827	362.522506138	-1.63495415892	-0.0225510918472
1188.61736197	416.215939126	1980.83330109	376.0	-10.9401351865	-0.271719065902	-0.051775736643	945.410255911	453.440099402	1764.12746014	365.277104823	-2.33435687255	-0.0321980258283
1188.61736197	416.215939126	1980.83330109	376.0	10.6521932817	0.557793500869	0.106286871355	1418.82678517	381.372552344	2191.83549292	391.636155401	3.37242299696	0.0465161792684
1188.61736197	416.215939126	1980.83330109	376.0	10.2669022301	0.432292023656	0.0823727179223	1329.60551417	401.658348068	2184.20351946	452.939657221	2.22619632862	0.0307061562568
1188.61736197	416.215939126	1980.83330109	376.0	-7.29748677801	-0.260349472089	-0.0496092744072	953.420672915	508.439257715	1836.28225285	374.422322223	-1.58882546087	-0.021914833943
1188.61736197	416.215939126	1980.83330109	376.0	-2.98264025832	0.0566544801756	0.0107954421066	1114.72700809	514.913868138	1921.75216961	292.111293376	-0.448001381698	-0.00617932940273
1188.61736197	416.215939126	1980.83330109	376.0	16.613016841	0.612266244914	0.116666586302	1469.46309753	430.548823859	2309.909471	409.89754961	5.77933817886	0.0797150093636
1188.61736197	416.215939126	1980.83330109	376.0	-1.21538646233	0.390948854948	0.0744948275435	1289.09239214	319.851493712	1956.75852131	347.81463546	-0.67940635199	-0.00937112209642
1188.61736197	416.215939126	1980.83330109	376.0	-0.530036278738	0.350739878927	0.0668330561979	1273.16228548	380.703761719	1970.33416598	316.468118777	-0.0718412297774	-0.000990913514171
1188.61736197	416.215939126	1980.83330109	376.0	10.3463842785	0.471088453594	0.0897653303342	1350.04482219	372.55734185	2185.77792634	463.175762299	2.00987400712	0.0277224000982
1188.61736197	416.215939126	1980.83330109	376.0	-0.377940933321	0.320363407568	0.061044856625	1261.50909568	414.978105793	1973.34692123	296.859719755	0.321154875095	0.0044297224151
1188.61736197	416.215939126	1980.83330109	376.0	-1.14472614212	-0.00445209379714	-0.000848341043663	1074.05795463	418.673906668	1958.15818447	465.42632317	-0.942366834207	-0.0129981632304
1188.61736197	416.215939126	1980.83330109	376.0	-3.04381087959	0.202494802499	0.0385851376714	1183.62359011	351.186585132	1920.54048157	385.730306329	-0.999439130056	-0.0137853673111
1188.61736197	416.215939126	1980.83330109	376.0	-7.44630172939	-0.0178746499584	-0.00340599275121	1064.17923139	327.462980681	1833.33447674	441.692264664	-2.16917866406	-0.0299197057112
1188.61736197	416.215939126	1980.83330109	376.0	-8.00833890186	-0.354963755888	-0.0676379108018	903.947193825	456.46872669	1822.20145726	461.785536747	-2.32188988644	-0.0320260673991
1188.61736197	416.215939126	1980.83330109	376.0	3.57684897585	0.293391058117	0.0559053083302	1249.25375333	451.868527139	2051.68471674	350.562436271	1.24478345102	0.0171694269107
1188.61736197	416.215939126	1980.83330109	376.0	-3.19179895621	0.378617983342	0.0721451949965	1283.19129435	315.261643115	1917.60908447	319.156146999	-0.9484978821	-0.0130827294083
1188.61736197	416.215939126	1980.83330109	376.0	5.98094683848	0.606421177701	0.115552815873	1442.97055961	317.282868295	2099.30588779	339.052459892	2.06579151432	0.0284936760596
1188.61736197	416.215939126	1980.83330109	376.0	6.46700959541	0.448798025152	0.0855179163781	1345.47898859	403.014482806	2108.93398075	360.440509353	2.17354861263	0.0299799808638
1188.61736197	416.215939126	1980.83330109	376.0	4.86065349307	0.344287666166	0.0656035949249	1284.40498311	451.465925247	2077.11474414	341.243835778	1.9226496962	0.0265193061545
1188.61736197	416.215939126	1980.83330109	376.0	-2.04611861289	0.161318659564	0.0307390738499	1161.02935207	376.877295334	1940.30310223	402.396454829	-0.872870144604	-0.0120395882014
1188.61736197	416.215939126	1980.83330109	376.0	8.89304609309	0.384440448856	0.0732546586996	1326.40803836	509.840715143	2156.98971959	320.740966088	4.12629814513	0.0569144571742
1188.61736197	416.215939126	1980.83330109	376.0	-15.7532662843	-0.0613855337973	-0.0116969386047	1046.16618504	333.75555554	1668.78735652	288.865615949	-3.18946005359	-0.0439925524634
1188.61736197	416.215939126	1980.83330109	376.0	7.51211701775	0.354542554577	0.0675576514056	1289.99636819	453.620714722	2129.6358166	386.018733688	2.32602080915	0.0320830456435
1188.61736197	416.215939126	1980.83330109	376.0	13.5761916433	0.443110431391	0.0844341523231	1352.1723507	462.059899779	2249.75502619	435.52277571	4.0858603718	0.0563566947834
1188.61736197	416.215939126	1980.83330109	376.0	-7.2155846713	0.0742936565399	0.0141565656517	1117.98293746	413.768577007	1837.90459706	306.153082589	-1.49673226919	-0.0206445830233
1188.61736197	416.215939126	1980.83330109	376.0	-4.42770451864	0.294775495474	0.0561691111803	1235.90174586	344.566239233	1893.12785552	312.659870419	-1.11238295578	-0.0153432131832
1188.61736197	416.215939126	1980.83330109	376.0	18.1217348732	0.613869516395	0.116972087728	1482.85000922	487.53175052	2339.7946602	369.412900457	7.3326452071	0.101139933891
1188.61736197	416.215939126	1980.83330109	376.0	-2.18280856204	0.244081480703	0.0465094284876	1214.61562723	431.745793613	1937.5955022	291.234081353	-0.280615485938	-0.00387055842673
1188.61736197	416.215939126	1980.83330109	376.0	5.27054881496	0.338774978124	0.0645531589414	1277.44710552	442.953634356	2085.23408717	364.833347298	1.70389124321	0.0235019481822
1188.61736197	416.215939126	1980.83330109	376.0	4.08590164135	0.0373079023521	0.00710897529576	1095.68820376	498.122249642	2061.76820146	467.957748056	-0.0928576979615	-0.00128079583395
1188.61736197	416.215939126	1980.83330109	376.0	0.750764186404	0.215154015177	0.040997335209	1189.75019648	417.613673761	1995.70468811	388.340817866	-0.382878818054	-0.00528108714557
1188.61736197	416.215939126	1980.83330109	376.0	9.8882159099	0.458869510623	0.0874370256523	1351.50415223	408.07457677	2176.70237472	417.123645724	2.69168687796	0.0371267155581
1188.61736197	416.215939126	1980.83330109	376.0	-12.6485881013	-0.202571892852	-0.038599827144	969.606028547	348.793655538	1730.28585587	411.886171781	-3.25607723891	-0.0449114101918
1188.61736197	416.215939126	1980.83330109	376.0	-5.57725312853	0.141179047281	0.0269014952898	1152.22003092	390.603458585	1870.35721384	327.533724328	-1.26828027094	-0.0174935209785
1188.61736197	416.215939126	1980.83330109	376.0	-3.77275265941	0.00252569659685	0.000481268406412	1079.55506328	443.45219545	1906.10136005	383.094101317	-1.05653494615	-0.0145728958089
1188.61736197	416.215939126	1980.83330109	376.0	-12.4772461073	-0.326018839952	-0.0621224923689	917.849709504	438.239816195	1733.67985514	377.590329443	-2.79442085	-0.0385437358621
1188.61736197	416.215939126	1980.83330109	376.0	2.46195909738	0.0440242409011	0.00838876541561	1098.94029838	462.27136039	2029.60060675	468.388947989	-0.347156591266	-0.00478836677608
1188.61736197	416.215939126	1980.83330109	376.0	8.42204693246	0.64993921147	0.123845124137	1485.51472116	348.490308724	2147.66001137	313.654981484	3.59516097194	0.0495884271992
1188.61736197	416.215939126	1980.83330109	376.0	-7.26696659154	0.225507941404	0.0429702632249	1198.28524094	316.81497213	1836.88680687	321.786593802	-1.57610949161	-0.0217394412636
1188.61736197	416.215939126	1980.83330109	376.0	-12.5151117586	-0.0182915264065	-0.00348542805002	1069.99012971	367.933322971	1732.92979971	295.006347034	-2.46029994413	-0.0339351716432
1188.61736197	416.215939126	1980.83330109	376.0	-1.90339872684	0.173042747045	0.0329730844217	1167.82167356	418.366574982	1943.13014526	356.941896721	-0.741640715418	-0.0102295271092
1188.61736197	416.215939126	1980.83330109	376.0	10.5148957642	0.376857512707	0.071809739464	1314.00380032	490.352767679	2189.11585797	384.759289966	3.71776159564	0.0512794702848
1188.61736197	416.215939126	1980.83330109	376.0	-20.1858795305	-0.371113047565	-0.0707151386366	893.669506594	394.028366942	1580.98467724	293.2868037	-4.35174688931	-0.060024095025
1188.61736197	416.215939126	1980.83330109	376.0	-7.11930697731	0.145086406919	0.0276460379038	1155.2293804	386.953300975	1839.81169768	297.629016311	-1.49459621486	-0.020615120205
1188.61736197	416.215939126	1980.83330109	376.0	-9.34250154226	-0.323099681962	-0.0615662503739	921.916052587	479.105401846	1795.77391939	394.752464957	-2.1239572838	-0.0292959625352
1188.61736197	416.215939126	1980.83330109	376.0	-0.909760917664	0.373244883241	0.0711213573248	1292.38577557	387.655732004	1962.81245388	282.770946299	0.227323953002	0.00313550280003
1188.61736197	416.215939126	1980.83330109	376.0	2.73088915295	0.0955838392206	0.0182133839978	1125.48589266	464.459383303	2034.92766285	444.982386885	-0.237549345515	-0.00327654269675
1188.61736197	416.215939126	1980.83330109	376.0	-0.568335183481	0.223109673008	0.0425132761067	1210.13855859	470.990507591	1969.57552852	288.446462335	0.478817554114	0.00660438005674
1188.61736197	416.215939126	1980.83330109	376.0	10.2651220329	0.661912867203	0.126126689635	1484.95263471	321.926246812	2184.16825672	377.289375198	3.27172586201	0.0451272532692
1188.61736197	416.215939126	1980.83330109	376.0	-5.75122117858	-0.378240412387	-0.0720732493116	896.325165235	501.390012876	1866.91119677	469.196018658	-1.79927027412	-0.0248175210224
1188.61736197	416.215939126	1980.83330109	376.0	10.5449532728	0.405036319299	0.0771791766956	1313.17408171	414.735504545	2189.71124711	461.801660849	2.22403481825	0.0306763423208
1188.61736197	416.215939126	1980.83330109	376.0	-0.68508339484	0.150084547631	0.0285984275211	1154.35528137	376.204753782	1967.26294107	436.702905921	-0.769023311219	-0.0106072180858
1188.61736197	416.215939126	1980.83330109	376.0	-0.173174060364	0.370969767346	0.0706878367657	1286.93563791	378.819856164	1977.40301164	311.64751756	0.123125732484	0.0016982859653
1188.61736197	416.215939126	1980.83330109	376.0	-4.52805716109	-0.257592691912	-0.0490839733063	951.443303574	474.058598682	1891.14003696	465.638134699	-1.54314848733	-0.0212848067218
1188.61736197	416.215939126	1980.83330109	376.0	-11.6534250771	-0.257356263166	-0.0490389220972	943.009848266	367.120292581	1749.99837645	439.868235603	-3.22493904564	-0.0444819178708
1188.61736197	416.215939126	1980.83330109	376.0	-17.768136767	-0.220605531914	-0.042036115075	961.584186553	339.50767645	1628.87613103	327.784268028	-3.99240005217	-0.0550675869265
1188.61736197	416.215939126	1980.83330109	376.0	-11.517365832	-0.300695394016	-0.0572971406281	933.47468249	475.9621346	1752.69348329	343.256666195	-2.32622077795	-0.0320858038338
1188.61736197	416.215939126	1980.83330109	376.0	-17.25943499	-0.201747432511	-0.0384427272316	970.954297165	336.578074074	1638.95266523	331.420293992	-3.87549040898	-0.0534550401238
1188.61736197	416.215939126	1980.83330109	376.0	19.2073576422	0.550246621828	0.104848822757	1440.37050014	516.681993096	2361.29903753	404.246544291	7.26415636714	0.100195260236
1188.61736197	416.215939126	1980.83330109	376.0	-10.8896436399	-0.0392964791686	-0.00748789618304	1058.43699153	379.412721144	1765.1276135	327.27790083	-2.21979105899	-0.0306178077102
1188.61736197	416.215939126	1980.83330109	376.0	6.78778852544	0.52252006731	0.0995655616062	1400.01264888	396.614283184	2115.28807661	318.66114455	2.95291396781	0.0407298478319
1188.61736197	416.215939126	1980.83330109	376.0	8.16072996056	0.428283662757	0.0816089296411	1325.92889419	393.989583242	2142.48375777	422.565280331	1.84616017276	0.025464278245
1188.61736197	416.215939126	1980.83330109	376.0	-13.4191860538	-0.325526599736	-0.062028696596	916.88762634	424.123178306	1715.021595	374.010790359	-3.02855966191	-0.041773236716
1188.61736197	416.215939126	1980.83330109	376.0	-4.81114470388	-0.212223383678	-0.0404389069508	975.593855504	507.699392891	1885.53254464	402.239296241	-1.24811708219	-0.0172154080302
1188.61736197	416.215939126	1980.83330109	376.0	-11.4503319302	-0.213363955445	-0.0406562415102	972.220666394	424.833326656	1754.02131314	356.967320085	-2.43253383296	-0.0335521907994
1188.61736197	416.215939126	1980.83330109	376.0	12.2932892067	0.531141740382	0.101208410896	1404.25538194	407.552607342	2224.3428675	412.53487822	3.79080570931	0.0522869753008
1188.61736197	416.215939126	1980.83330109	376.0	-10.9159825866	0.00867010698346	0.0016520783124	1081.72714739	343.610653155	1764.60588288	339.268082332	-2.30464457246	-0.0317882009995
1188.61736197	416.215939126	1980.83330109	376.0	-1.38180291623	0.303617149272	0.057853877529	1248.7688459	408.964548851	1953.46208877	295.72869402	-0.0749123377765	-0.0010332736245
1188.61736197	416.215939126	1980.83330109	376.0	0.415183016539	0.179047716908	0.0341173241059	1175.91456686	459.65702805	1989.05738455	353.485789632	-0.032468044087	-0.000447835090855
1188.61736197	416.215939126	1980.83330109	376.0	5.63431215226	0.404233062718	0.0770261171337	1296.21588712	342.244969784	2092.43963249	453.97877559	0.271554861843	0.00374558430128
1188.61736197	416.215939126	1980.83330109	376.0	-18.8784835998	-0.237082837953	-0.0451758456466	953.063772012	337.152629815	1606.88201121	316.66560938	-4.23813495074	-0.0584570338034
1188.61736197	416.215939126	1980.83330109	376.0	-1.21991707117	0.0979391490551	0.0186621854145	1126.54594808	376.023235111	1956.6687775	454.099594311	-0.931078286259	-0.0128424591208
1188.61736197	416.215939126	1980.83330109	376.0	-0.174193147021	0.475547911249	0.090615074552	1347.85920146	321.482488894	1977.38282523	308.041134881	0.0309694315598	0.000427164573239
1188.61736197	416.215939126	1980.83330109	376.0	-3.82391040532	0.0741337671973	0.0141260989324	1114.86888799	375.326786314	1905.08801038	414.892336073	-1.2191920424	-0.0168164419641
1188.61736197	416.215939126	1980.83330109	376.0	-18.6812814753	-0.373159484379	-0.0711050846759	892.851413033	401.966235633	1610.78825656	315.970607895	-4.07045302758	-0.0561441796908
1188.61736197	416.215939126	1980.83330109	376.0	-16.6691820748	-0.3182776461	-0.0606474173209	923.034351894	428.980739965	1650.64459154	298.629499678	-3.35533738305	-0.0462805156283
1188.61736197	416.215939126	1980.83330109	376.0	-2.61343116169	0.0675911012676	0.0128794019184	1111.68561779	401.197959569	1929.06558634	416.182008981	-0.997036200301	-0.0137522234524
1188.61736197	416.215939126	1980.83330109	376.0	8.35061841708	0.394862860483	0.075240636525	1302.22791518	397.196064617	2146.24513155	446.821151746	1.53467531949	0.0211679354413
1188.61736197	416.215939126	1980.83330109	376.0	6.06459249303	0.443318437381	0.0844737876108	1358.55389882	457.425436314	2100.96276877	284.983433634	3.32196484686	0.0458202047842
1188.61736197	416.215939126	1980.83330109	376.0	-13.8489874666	-0.285949252624	-0.0544872813689	939.556725567	449.283116527	1706.50794549	317.668103398	-2.75043661799	-0.0379370567999
1188.61736197	416.215939126	1980.83330109	376.0	-4.10078252193	0.0188350751546	0.00358900060111	1084.83281953	360.885427377	1899.60363529	453.88538839	-1.48351602781	-0.0204622900387
1188.61736197	416.215939126	1980.83330109	376.0	-13.8881230925	-0.217465815948	-0.0414378460267	957.730283684	322.58100652	1705.73273398	425.421443778	-3.82660855888	-0.0527808077087
1188.61736197	416.215939126	1980.83330109	376.0	-4.49311154688	-0.124163326753	-0.0236591704941	1018.77666802	515.470258873	1891.83225132	357.585324426	-1.06994640666	-0.0147578814711
1188.61736197	416.215939126	1980.83330109	376.0	4.58259844697	0.0467924956743	0.00891625298671	1102.13924418	508.400261947	2071.60693719	461.067431063	0.114197444578	0.0015751371666
1188.61736197	416.215939126	1980.83330109	376.0	4.43285355805	0.281535277629	0.0536462038165	1228.42969947	408.904156575	2068.64074056	431.30688452	0.289552434831	0.00399382668733
1188.61736197	416.215939126	1980.83330109	376.0	-8.34377028941	-0.0897024426616	-0.0170926910559	1028.06304921	351.438876781	1815.55712064	436.055194648	-2.31653737994	-0.0319522397234
1188.61736197	416.215939126	1980.83330109	376.0	6.93068605679	0.419300228414	0.0798971471826	1343.12828899	470.196586361	2118.1186385	304.793763153	3.42761372873	0.0472774307411
1188.61736197	416.215939126	1980.83330109	376.0	7.3407290653	0.596202770483	0.113605710839	1447.6773679	363.385091305	2126.24090696	315.178447758	3.14929070414	0.0434384924709
1188.61736197	416.215939126	1980.83330109	376.0	2.87406235117	0.193715570239	0.0369122656706	1186.06495869	468.473663789	2037.76368524	383.225062763	0.506873920855	0.00699136442559
1188.61736197	416.215939126	1980.83330109	376.0	-0.107093066288	0.123081800293	0.0234530869461	1140.22005256	409.805783568	1978.71196597	428.686129848	-0.631880399057	-0.00871559171113
1188.61736197	416.215939126	1980.83330109	376.0	-0.772859383283	0.47623963862	0.0907468823591	1350.64331652	325.977182805	1965.52424506	288.903745737	0.0511478408226	0.000705487459621
1188.61736197	416.215939126	1980.83330109	376.0	-0.361068173292	0.155283285024	0.0295890405915	1167.88133324	485.09177985	1973.68114248	320.708029388	0.153077997707	0.00211142065803
1188.61736197	416.215939126	1980.83330109	376.0	13.380642445	0.615389728972	0.11726176238	1460.47432403	377.152415885	2245.88152255	408.254782631	4.24423485363	0.0585411703949
1188.61736197	416.215939126	1980.83330109	376.0	0.801542462272	0.0663298066794	0.0126390637727	1118.83779255	519.971927162	1996.71052111	357.900801401	0.153033738696	0.00211081018891
1188.61736197	416.215939126	1980.83330109	376.0	14.1538392473	0.58433014071	0.111343395714	1437.02262995	383.002298595	2261.19726229	441.172333741	4.01588668981	0.0553915405491
1188.61736197	416.215939126	1980.83330109	376.0	0.150673986069	0.305458505191	0.0582047456538	1239.33640334	362.504078632	1983.81790159	381.977419615	-0.509365172346	-0.00702572651512
1188.61736197	416.215939126	1980.83330109	376.0	-15.2220017142	-0.128518024517	-0.0244889528425	1014.40700345	380.936485069	1679.31082205	283.967333525	-2.99685877531	-0.0413359831077
1188.61736197	416.215939126	1980.83330109	376.0	-7.2120809735	0.0540771489621	0.010304334787	1107.92907806	434.242711068	1837.97399947	295.802210341	-1.48395233451	-0.0204683080622
1188.61736197	416.215939126	1980.83330109	376.0	15.1036697429	0.415382063629	0.0791505456611	1340.00430425	496.810893208	2280.01182105	443.196623596	4.69577836108	0.0647693567045
1188.61736197	416.215939126	1980.83330109	376.0	11.1447580029	0.457956455438	0.0872630441003	1364.08742026	458.17933396	2201.59237894	379.325624719	4.0049386447	0.0552405330303
1188.61736197	416.215939126	1980.83330109	376.0	-4.7164649726	0.0932607380316	0.0177707198993	1123.35398175	321.092364004	1887.40799228	442.961646529	-1.57662298839	-0.0217465239778
1188.61736197	416.215939126	1980.83330109	376.0	-13.8121249591	-0.0605990694092	-0.0115470787746	1044.17935017	325.667848838	1707.23813032	337.390931313	-2.98582433245	-0.0411837838959
1188.61736197	416.215939126	1980.83330109	376.0	-15.5484619648	-0.162670277419	-0.0309966229838	988.896906944	323.217500055	1672.84418869	360.729781689	-3.65075984482	-0.0503553082044
1188.61736197	416.215939126	1980.83330109	376.0	-1.58844727666	0.10775910826	0.0205333666655	1132.28867687	389.988869194	1949.36880847	427.091262407	-0.873307742356	-0.0120456240325
1188.61736197	416.215939126	1980.83330109	376.0	-13.0367975763	-0.35125423017	-0.0669310652	910.535954006	484.225600174	1722.59607331	327.834519127	-2.57711549436	-0.0355464206119
1188.61736197	416.215939126	1980.83330109	376.0	9.90072919518	0.570125661402	0.108636749505	1434.48314901	398.971812812	2176.95024204	343.495280226	3.90407277748	0.0538492796894
1188.61736197	416.215939126	1980.83330109	376.0	17.8253809515	0.600102672298	0.114348832374	1468.06228039	467.51269368	2333.92438303	398.349408955	6.62713487028	0.0914087568315
1188.61736197	416.215939126	1980.83330109	376.0	-3.91514511398	0.0403522837893	0.00768907846594	1096.77210552	372.369448247	1903.28080289	434.139249122	-1.327955715	-0.0183166305518
1188.61736197	416.215939126	1980.83330109	376.0	-7.07728404371	-0.284492909373	-0.0542097769384	937.076547045	447.980081941	1840.64410194	455.587472958	-2.05859690182	-0.0283944400251
1188.61736197	416.215939126	1980.83330109	376.0	-4.37819223341	-0.153718077631	-0.0292907922315	1002.2693056	474.199773862	1894.10861135	417.639531884	-1.25914194534	-0.0173674751082
1188.61736197	416.215939126	1980.83330109	376.0	7.72104011453	0.417199676696	0.0794968896142	1331.96103075	440.86865917	2133.77423487	360.944544954	2.79474343231	0.0385481852732
1188.61736197	416.215939126	1980.83330109	376.0	6.06063751254	0.517911467288	0.0986873984924	1401.04269401	408.266134099	2100.8844272	291.575599095	3.0883864597	0.0425984339269
1188.61736197	416.215939126	1980.83330109	376.0	-3.71150600476	0.0196127823356	0.00373719175602	1088.18087443	438.127296401	1907.31455418	381.006383352	-1.04440297773	-0.0144055583135
1188.61736197	416.215939126	1980.83330109	376.0	3.53397037374	0.3904521669	0.0744001842416	1317.61419014	443.554635052	2050.83536311	289.666537919	2.12234747655	0.0292737582972
1188.61736197	416.215939126	1980.83330109	376.0	0.183549745477	0.508159263091	0.0968291278756	1371.5138412	317.324396953	1984.46911558	295.630877422	0.319747595567	0.00441031166299
1188.61736197	416.215939126	1980.83330109	376.0	6.55506911169	0.233751521084	0.0445410672798	1215.43231356	486.55979654	2110.67829297	408.68618287	1.62694182639	0.0224405769157
1188.61736197	416.215939126	1980.83330109	376.0	-4.93706684812	0.122512816174	0.0233446677162	1142.57626009	427.506741936	1883.03823687	312.955234844	-1.14810137824	-0.0158358810792
1188.61736197	416.215939126	1980.83330109	376.0	6.997987619	0.474253493838	0.0903684248929	1369.5621191	420.107928775	2119.45177026	329.78172238	2.93283310805	0.0404528704558
1188.61736197	416.215939126	1980.83330109	376.0	13.1059629405	0.48163129008	0.0917742549695	1392.64564904	506.54164433	2240.44057945	341.253286083	5.63888698978	0.0777777515831
1188.61736197	416.215939126	1980.83330109	376.0	2.77984774888	0.219166981535	0.0417620010547	1217.64492534	517.19618838	2035.89745102	301.056337304	1.79375110083	0.0247413944942
1188.61736197	416.215939126	1980.83330109	376.0	-5.94210143414	-0.0548767807995	-0.0104567036584	1052.86265893	486.514230458	1863.1301771	323.75328771	-1.26813431724	-0.017491507824
1188.61736197	416.215939126	1980.83330109	376.0	6.04889234038	0.139978130474	0.0266726620568	1159.20491767	507.827404637	2100.65177492	433.619452613	1.05784331866	0.0145909423263
1188.61736197	416.215939126	1980.83330109	376.0	-10.0500972001	0.0505595321747	0.00963405719793	1104.8164698	358.100481322	1781.75762896	318.840677844	-2.04435068395	-0.0281979404682
1188.61736197	416.215939126	1980.83330109	376.0	10.1419321547	0.505503757319	0.0963231244891	1375.44392357	369.898474305	2181.72807059	436.38567271	2.36898666265	0.0326756781055
1188.61736197	416.215939126	1980.83330109	376.0	11.6945521635	0.438358247864	0.0835286295473	1354.19672804	476.881210424	2212.48288476	381.404946296	4.25569060283	0.0586991807287
1188.61736197	416.215939126	1980.83330109	376.0	-13.8472669629	-0.39039171748	-0.0743886656784	893.809773115	501.056022877	1706.5420258	311.676229809	-2.66817016501	-0.0368023471035
1188.61736197	416.215939126	1980.83330109	376.0	-1.97881283216	0.234672484081	0.0447165556556	1210.74455141	441.414412578	1941.63631755	289.477353562	-0.160369799488	-0.00221199723432
1188.61736197	416.215939126	1980.83330109	376.0	5.15287164915	0.267454546923	0.0509631377521	1237.93961823	480.120818677	2082.90309868	364.842661776	1.73780229073	0.0239696867687
1188.61736197	416.215939126	1980.83330109	376.0	7.53415727889	0.38878278477	0.0740820855126	1322.21297412	478.500596715	2130.07239743	329.3588266	3.32035806331	0.0457980422526
1188.61736197	416.215939126	1980.83330109	376.0	5.661412046	0.269972119912	0.0514428582149	1224.12694064	425.91639621	2092.97643621	442.933099367	0.608426216693	0.00839208574748
1188.61736197	416.215939126	1980.83330109	376.0	-2.03330974883	0.155221297391	0.0295772289237	1157.42988812	361.414026982	1940.55682448	421.712909371	-0.944484897285	-0.0130273778936
1188.61736197	416.215939126	1980.83330109	376.0	-3.82226648023	-0.00443910979784	-0.000845866958429	1077.16859949	481.201372099	1905.1205738	346.750602206	-0.975339483236	-0.0134529583895
1188.61736197	416.215939126	1980.83330109	376.0	6.47870633411	0.409768868513	0.0780809581769	1325.6329718	434.069357324	2109.16567364	349.463344511	2.43434537718	0.0335771776163
1188.61736197	416.215939126	1980.83330109	376.0	5.8801369866	0.53245501178	0.101458653159	1396.22534845	356.400545957	2097.30901268	344.683118267	2.04855282132	0.0282559009837
1188.61736197	416.215939126	1980.83330109	376.0	-4.08068019526	-0.021297332475	-0.00405818073075	1063.98301602	369.105076676	1900.00182888	466.913736183	-1.55437256763	-0.0214396216224
1188.61736197	416.215939126	1980.83330109	376.0	7.06960471832	0.508982076806	0.0969859140255	1392.85014087	408.770130597	2120.87038561	319.250114146	3.0988357011	0.0427425613945
1188.61736197	416.215939126	1980.83330109	376.0	-1.48101782945	0.332763179358	0.063407618018	1255.79658088	314.731208274	1951.49680673	380.969017581	-0.763410465861	-0.0105297995291
1188.61736197	416.215939126	1980.83330109	376.0	5.27631262388	0.311665169091	0.0593874178908	1269.39148771	481.164213511	2085.34825862	334.792557394	2.26804454063	0.0312833729742
1188.61736197	416.215939126	1980.83330109	376.0	11.7361935265	0.426667319973	0.0813009374949	1354.97588273	512.423628718	2213.30773075	345.908219297	4.96677590256	0.0685072538284
1188.61736197	416.215939126	1980.83330109	376.0	8.38469137918	0.269037706145	0.0512648068112	1247.34900176	519.014461901	2146.92006013	380.556596463	2.93040350243	0.0404193586542
1188.61736197	416.215939126	1980.83330109	376.0	-15.1453449525	-0.231593278268	-0.0441298167431	965.471449276	426.89827013	1680.82926471	288.459545304	-2.94831437262	-0.0406664051396
1188.61736197	416.215939126	1980.83330109	376.0	-5.80363994112	-0.236307315698	-0.0450280708266	963.409777781	492.157243537	1865.87286847	410.305847147	-1.47422696842	-0.0203341650816
1188.61736197	416.215939126	1980.83330109	376.0	-3.11386649941	0.370254152588	0.0705514772462	1278.25653336	321.465257045	1919.15279652	319.431006119	-0.935161123702	-0.01289877412
1188.61736197	416.215939126	1980.83330109	376.0	5.26916038267	0.370204799675	0.0705420731088	1294.42966705	423.567545413	2085.20658464	367.209372179	1.61936928828	0.0223361281142
1188.61736197	416.215939126	1980.83330109	376.0	-6.53236207625	0.0231288714527	0.00440717824937	1091.13534336	429.015451059	1851.43809774	331.287303322	-1.40247229109	-0.0193444453944
1188.61736197	416.215939126	1980.83330109	376.0	-11.6016722987	0.0014797671654	0.000281967828772	1075.78013107	313.919077817	1751.02351272	361.324303829	-2.60816221228	-0.0359746512039
1188.61736197	416.215939126	1980.83330109	376.0	13.855730219	0.659160013067	0.125602136636	1483.8273061	337.435508421	2255.29221938	434.02940486	3.8776709534	0.0534851165987
1188.61736197	416.215939126	1980.83330109	376.0	2.47907326469	0.0917889980523	0.0174902816411	1124.15635239	476.645318087	2029.93960988	429.137939399	-0.201552251186	-0.00278003105084
1188.61736197	416.215939126	1980.83330109	376.0	3.16731490027	0.081287045147	0.0154891473222	1125.69295021	516.374719602	2043.57252939	401.504859576	0.434142406744	0.0059881711275
1188.61736197	416.215939126	1980.83330109	376.0	0.0171706288276	0.202080616166	0.0385062149706	1182.51878171	413.941289026	1981.17342263	384.713351891	-0.510307898044	-0.0070387296282
1188.61736197	416.215939126	1980.83330109	376.0	20.5229231233	0.550264295986	0.104852190546	1439.84023113	518.946067124	2387.35819668	428.57189843	7.40850065497	0.102186215931
1188.61736197	416.215939126	1980.83330109	376.0	-14.3167460224	-0.163732438581	-0.031199016498	987.453507206	322.721004039	1697.24242825	387.067917004	-3.53891442054	-0.0488126126971
1188.61736197	416.215939126	1980.83330109	376.0	-10.0310266781	-0.186476002345	-0.035532774837	989.81990845	493.003791775	1782.13538421	299.311683987	-1.90456938939	-0.0262699226122
1188.61736197	416.215939126	1980.83330109	376.0	-4.19725270701	0.26622055245	0.0507280016102	1220.55017511	387.294636	1897.69272174	289.847910631	-1.04248426007	-0.0143790932424
1188.61736197	416.215939126	1980.83330109	376.0	-8.21732715406	-0.103218500818	-0.0196681594546	1027.25563972	436.683178455	1818.06174837	354.12293019	-1.74538541423	-0.0240742815755
1188.61736197	416.215939126	1980.83330109	376.0	1.45169041856	0.247621820158	0.0471840358534	1216.88012225	443.977356038	2009.58886833	348.731390048	0.398361656686	0.0054946435405
1188.61736197	416.215939126	1980.83330109	376.0	-11.7605913847	-0.132386156272	-0.0252260206311	1010.56548083	386.992857565	1747.87559054	350.317252142	-2.50520367225	-0.0345545334104
1188.61736197	416.215939126	1980.83330109	376.0	-3.38104086273	0.116148128396	0.0221318842218	1135.80227911	331.175326896	1913.86051776	446.882911759	-1.32381105112	-0.0182594627741
1188.61736197	416.215939126	1980.83330109	376.0	5.20575883077	0.477889871129	0.0910613321511	1375.6594612	423.179409732	2083.95070559	285.111834655	2.85620486329	0.0393959291489
1188.61736197	416.215939126	1980.83330109	376.0	-9.98451743491	-0.0273872478914	-0.00521860668663	1066.04347243	411.328121691	1783.05665479	305.68506067	-1.9645104012	-0.027096695189
1188.61736197	416.215939126	1980.83330109	376.0	-15.7818140599	-0.129328980579	-0.024643479531	1011.44004797	353.395855231	1668.22187268	303.385969478	-3.24719547439	-0.044788903095
1188.61736197	416.215939126	1980.83330109	376.0	5.93811399443	0.282899227665	0.0539061028325	1234.13840422	431.10016565	2098.45744055	433.218870685	0.872277957714	0.0120314201064
1188.61736197	416.215939126	1980.83330109	376.0	-13.888268157	-0.250334772469	-0.0477009856076	942.589079802	336.794877096	1705.7298605	426.345903598	-3.81432731256	-0.0526114112077
1188.61736197	416.215939126	1980.83330109	376.0	8.98976690176	0.372695305353	0.0710166359286	1287.78459662	404.052263565	2158.90559758	467.068737394	1.47707912508	0.0203735051736
1188.61736197	416.215939126	1980.83330109	376.0	9.93772595636	0.392234808702	0.0747398644631	1316.76835689	458.622129541	2177.68308621	402.29259978	3.09422560607	0.0426789738768
1188.61736197	416.215939126	1980.83330109	376.0	11.3859844383	0.573695486492	0.109316975322	1419.17980672	342.293689204	2206.37067251	444.897176578	2.66348241734	0.0367376885151
1188.61736197	416.215939126	1980.83330109	376.0	6.12369581913	0.517110101802	0.0985346992762	1390.45000603	377.150453798	2102.13350714	334.533047312	2.36733356786	0.0326528767981
1188.61736197	416.215939126	1980.83330109	376.0	-9.13139588011	0.145208646931	0.027669330589	1154.9658712	331.218197873	1799.95557065	313.771501577	-1.88009207231	-0.0259323044457
1188.61736197	416.215939126	1980.83330109	376.0	-0.284718364632	-0.0559929968565	-0.0106693972669	1050.44153893	505.6710418	1975.19350491	419.080924189	-0.57911758472	-0.00798782875476
1188.61736197	416.215939126	1980.83330109	376.0	-10.5018510503	0.0190169369942	0.00362365415286	1086.32921182	332.829518999	1772.80913826	353.650407442	-2.29353290122	-0.0316349365685
1188.61736197	416.215939126	1980.83330109	376.0	3.34223831002	0.453054031724	0.08632889324	1346.71097602	385.45650776	2047.03747054	314.869986758	1.5201058258	0.0209669769076
1188.61736197	416.215939126	1980.83330109	376.0	17.4221734289	0.631965141964	0.120420187112	1479.73324249	413.215294044	2325.93751415	432.98897761	5.66663902503	0.0781605382763
1188.61736197	416.215939126	1980.83330109	376.0	0.931951582228	0.146105401497	0.027840206078	1169.24894683	515.259369226	1999.29370839	314.785392333	0.811176890304	0.0111886467628
1188.61736197	416.215939126	1980.83330109	376.0	-2.87334936763	-0.0483162390548	-0.00920660042966	1051.84118084	413.644653796	1923.91703996	458.431205331	-1.22614229379	-0.0169123075006
1188.61736197	416.215939126	1980.83330109	376.0	15.0179084434	0.465669060453	0.0887326715802	1368.5876318	465.192961509	2278.31303267	444.532439365	4.55648290964	0.062848040133
1188.61736197	416.215939126	1980.83330109	376.0	14.7033066521	0.403465806939	0.0768799174808	1327.22013201	479.603947603	2272.08129562	465.257216006	4.08288061319	0.0563155946647
1188.61736197	416.215939126	1980.83330109	376.0	8.6962144617	0.38764657085	0.0738655813357	1307.97969167	436.224903332	2153.09081309	408.886218082	2.40201478127	0.0331312383623
1188.61736197	416.215939126	1980.83330109	376.0	-10.302534252	-0.0753839081945	-0.0143643117749	1038.15878835	368.776521714	1776.75727177	369.821961711	-2.30299266874	-0.0317654161205
1188.61736197	416.215939126	1980.83330109	376.0	-6.28028994811	-0.0540579306865	-0.010300672768	1049.08487396	392.641050383	1856.4312264	414.705302059	-1.67383999748	-0.0230874482411
1188.61736197	416.215939126	1980.83330109	376.0	6.89069729352	0.553645316179	0.105496439821	1411.06289133	353.882578599	2117.32652776	352.38105783	2.34427702473	0.0323348555135
1188.61736197	416.215939126	1980.83330109	376.0	16.0569214275	0.567123681688	0.108064725931	1444.35886451	467.052114354	2298.89414786	387.483168994	6.03782744598	0.0832803785653
1188.61736197	416.215939126	1980.83330109	376.0	1.15226124844	0.1563740902	0.0297968921875	1157.4520692	410.155861718	2003.65767562	436.049744699	-0.464552052646	-0.00640761451926
1188.61736197	416.215939126	1980.83330109	376.0	7.33873711301	0.28092689156	0.0535302765929	1256.75279885	519.797912948	2126.20144971	349.65073791	2.99546934896	0.0413168186064
1188.61736197	416.215939126	1980.83330109	376.0	-8.04944735537	-0.235774198433	-0.0449264859819	964.134136515	485.099239647	1821.38716733	372.153791164	-1.74093951906	-0.0240129588835
1188.61736197	416.215939126	1980.83330109	376.0	0.685055610942	0.282414828903	0.0538138012392	1226.22639227	332.831312689	1994.40311077	435.345405807	-0.570949130905	-0.00787516042628
1188.61736197	416.215939126	1980.83330109	376.0	-5.9896813225	-0.0548517414585	-0.0104519324426	1048.02725115	384.252276857	1862.18769883	429.908170821	-1.7082811025	-0.0235624979655
1188.61736197	416.215939126	1980.83330109	376.0	-7.06458995174	-0.325850151406	-0.0620903489722	919.669719155	478.184009797	1840.89555074	443.041821793	-1.93235058098	-0.0266531114618
1188.61736197	416.215939126	1980.83330109	376.0	9.77504944819	0.529015775015	0.100803310788	1416.23765126	446.309596613	2174.46073576	311.913487885	4.49738404421	0.0620328833684
1188.61736197	416.215939126	1980.83330109	376.0	7.39402637733	0.615074384195	0.117201673818	1452.31219455	329.801887437	2127.29663787	345.182555886	2.60041546656	0.0358677995387
1188.61736197	416.215939126	1980.83330109	376.0	-11.1128441302	-0.0111994675786	-0.00213404488921	1071.28841652	346.661606918	1760.70638386	342.756360427	-2.36065146072	-0.032560709803
1188.61736197	416.215939126	1980.83330109	376.0	2.03330216232	0.0945590362038	0.0180181090327	1128.5375318	490.724760765	2021.10962744	401.847334877	-0.0241435460671	-0.000333014428511
1188.61736197	416.215939126	1980.83330109	376.0	-1.86329107041	0.400869544393	0.0763852028189	1299.51693012	340.290666277	1943.92461108	304.11701468	-0.504837448396	-0.00696327515029
1188.61736197	416.215939126	1980.83330109	376.0	-5.32324399141	-0.389113264963	-0.0741450581104	892.159563141	514.412286972	1875.38871141	468.816861301	-1.68983715755	-0.0233080987248
1188.61736197	416.215939126	1980.83330109	376.0	-1.3065897868	0.0704385575419	0.0134219812389	1112.33704682	389.859112171	1954.95193549	452.755776498	-0.930990800648	-0.0128412524227
1188.61736197	416.215939126	1980.83330109	376.0	3.46646361764	0.231760975375	0.0441617712224	1205.76230398	448.703429644	2049.4981668	395.032433174	0.525146196564	0.00724339581467
1188.61736197	416.215939126	1980.83330109	376.0	-5.17929281007	-0.186232241297	-0.0354863264667	986.290325172	470.002059954	1878.24014435	421.947759226	-1.43019750056	-0.0197268620767
1188.61736197	416.215939126	1980.83330109	376.0	8.34691115128	0.626517636391	0.119382171568	1461.38871445	332.557120775	2146.17169679	352.225861572	2.89953470773	0.0399935821756
1188.61736197	416.215939126	1980.83330109	376.0	14.8036180639	0.513520796818	0.0978507615888	1400.41546845	449.925303164	2274.06829747	423.727525861	4.79577141077	0.066148571183
1188.61736197	416.215939126	1980.83330109	376.0	1.87572377199	0.345940598772	0.0659185592173	1267.32314966	380.412875324	2017.98826221	370.252237222	0.128161456333	0.00176774422529
1188.61736197	416.215939126	1980.83330109	376.0	-2.83592258015	0.146571433715	0.0279290079488	1152.77472024	348.7204255	1924.65840223	423.163256494	-1.09614845567	-0.0151192890437
1188.61736197	416.215939126	1980.83330109	376.0	14.6325386514	0.430089135142	0.0819529602024	1350.22669263	493.828163394	2270.6794995	426.624643472	4.78179738559	0.0659558260081
1188.61736197	416.215939126	1980.83330109	376.0	-3.22502424085	0.319302571545	0.0608427156144	1251.76099482	372.865768645	1916.95094696	292.324183495	-0.788576860237	-0.0108769222102
1188.61736197	416.215939126	1980.83330109	376.0	21.2727443114	0.592890219333	0.112974508257	1470.52177383	517.233796872	2402.21090447	414.455333765	8.00065266907	0.110353829918
1188.61736197	416.215939126	1980.83330109	376.0	2.29819512153	0.344113634994	0.0655704334973	1260.23030758	350.932750021	2026.35671539	415.193657782	-0.272206601571	-0.00375457381478
1188.61736197	416.215939126	1980.83330109	376.0	0.138586500539	0.357959088687	0.0682086678138	1283.20037961	398.643532141	1983.57846865	301.734556899	0.425094198018	0.00586336824853
1188.61736197	416.215939126	1980.83330109	376.0	-4.44865978017	-0.096738329379	-0.0184333706896	1031.29391424	489.963000437	1892.71276672	371.455852044	-1.10676762965	-0.0152657604089
1188.61736197	416.215939126	1980.83330109	376.0	20.2529092634	0.614203600289	0.117035747006	1479.40439455	479.09920789	2382.00967223	423.506069789	7.27796107292	0.100385669971
1188.61736197	416.215939126	1980.83330109	376.0	17.5480244064	0.569268529199	0.108473424009	1439.42144002	445.591206012	2328.43041222	443.417766191	5.62597263771	0.077599622589
1188.61736197	416.215939126	1980.83330109	376.0	-10.6291837248	-0.232792472251	-0.0443583216942	957.288179342	381.382017313	1770.28689024	431.616693584	-2.83252743132	-0.0390693438803
1188.61736197	416.215939126	1980.83330109	376.0	13.5102390422	0.496379395649	0.0945844885002	1398.24113727	486.682549339	2248.4486151	363.524928494	5.38570804565	0.0742856282159
1188.61736197	416.215939126	1980.83330109	376.0	-2.97596450883	-0.108727302045	-0.0207178548104	1023.07429445	452.73153613	1921.88440508	446.078574497	-1.15203760168	-0.0158901738162
1188.61736197	416.215939126	1980.83330109	376.0	0.287370258343	0.42521041748	0.0810233265016	1322.56530008	364.867381268	1986.52562687	299.092945519	0.437469899158	0.00603406757459
1188.61736197	416.215939126	1980.83330109	376.0	8.22429092292	0.300086088986	0.0571810382976	1251.37694884	455.607656448	2143.74279447	436.758189187	1.78672094461	0.0246444268222
1188.61736197	416.215939126	1980.83330109	376.0	7.36013497082	0.609606098293	0.116159698608	1444.62823777	319.437325124	2126.6253056	362.559742708	2.27955266103	0.0314421056694
1188.61736197	416.215939126	1980.83330109	376.0	13.5123481625	0.568043357735	0.108239969081	1422.22766235	373.77601738	2248.49039326	452.486713524	3.51655511451	0.048504208476
1188.61736197	416.215939126	1980.83330109	376.0	5.8967756302	0.227561268609	0.0433615222196	1214.19949968	495.46961592	2097.63859647	387.969480872	1.70826935918	0.0235623359887
1188.61736197	416.215939126	1980.83330109	376.0	-3.40901006029	0.211900780687	0.0403774353444	1192.42773397	425.540312709	1913.30649458	295.3384479	-0.78437639318	-0.0108189847335
1188.61736197	416.215939126	1980.83330109	376.0	-12.981248795	-0.161418779387	-0.03075815156	991.357574277	345.755815088	1723.69640206	386.5830127	-3.11767608273	-0.0430024287273
1188.61736197	416.215939126	1980.83330109	376.0	-7.59693143283	-0.263271875035	-0.0501661347247	950.969161916	490.664055726	1830.35075341	388.717535769	-1.72005317411	-0.023724871367
1188.61736197	416.215939126	1980.83330109	376.0	5.77761269256	0.359242875468	0.0684532918194	1307.83090292	496.406618209	2095.27817732	291.040656189	3.19916431789	0.0441264043847
1188.61736197	416.215939126	1980.83330109	376.0	2.23271344198	0.323895333889	0.0617178608782	1248.84621363	343.646446148	2025.05963247	432.566972688	-0.329006558166	-0.00453802149194
1188.61736197	416.215939126	1980.83330109	376.0	-2.24658136766	0.092327769458	0.0175929438754	1127.16612232	476.587346025	1936.33226923	332.578800884	-0.680758408555	-0.00938977115249
1188.61736197	416.215939126	1980.83330109	376.0	0.242810064362	0.178915732659	0.0340921746682	1189.05650325	504.747431546	1985.64296371	291.839028915	0.832868628108	0.0114878431463
1188.61736197	416.215939126	1980.83330109	376.0	14.101441141	0.608743435088	0.115995319186	1446.18055902	347.312827936	2260.15934315	466.665956196	3.43867355876	0.0474299801208
1188.61736197	416.215939126	1980.83330109	376.0	10.4748311538	0.444145146534	0.0846313160317	1355.01119736	460.307720261	2188.32224482	373.003327201	3.82771750588	0.0527961035294
1188.61736197	416.215939126	1980.83330109	376.0	-10.3337997445	0.097610009094	0.0185994681963	1130.86896879	362.719500302	1776.13795449	282.549485395	-2.03367920481	-0.0280507476526
1188.61736197	416.215939126	1980.83330109	376.0	-14.72122794	-0.296648662757	-0.0565260409217	932.462459093	427.73608627	1689.23031573	329.031770366	-3.04268314882	-0.041968043432
1188.61736197	416.215939126	1980.83330109	376.0	13.0214697423	0.371421483849	0.0707739107945	1304.04233687	474.867097969	2238.76691004	459.857475201	3.44672716085	0.0475410642875
1188.61736197	416.215939126	1980.83330109	376.0	15.0919092173	0.465643820621	0.088727862161	1377.16225965	498.999896776	2279.77886464	403.616708221	5.40768914644	0.0745888158129
1188.61736197	416.215939126	1980.83330109	376.0	3.30988091108	0.202056517644	0.0385016230267	1194.93010959	481.425427201	2046.39652441	370.04098762	0.901074479283	0.0124286135074
1188.61736197	416.215939126	1980.83330109	376.0	16.4759096804	0.581553285339	0.11081426931	1448.11572217	439.453714236	2307.1936067	419.624170298	5.57019491495	0.0768302746889
1188.61736197	416.215939126	1980.83330109	376.0	2.86633755236	0.270285830797	0.0515026354415	1243.40748886	484.133530674	2037.61066985	310.069650318	1.63017075319	0.0224851138371
1188.61736197	416.215939126	1980.83330109	376.0	-2.10865718307	0.180543075679	0.0344022628961	1171.86651346	408.703854457	1939.06431741	358.493949489	-0.776580282927	-0.0107114521783
1188.61736197	416.215939126	1980.83330109	376.0	11.4464990544	0.621078291661	0.118345711063	1462.19614336	360.918548671	2207.56936617	384.454674142	3.7735777567	0.0520493483683
1188.61736197	416.215939126	1980.83330109	376.0	11.384716564	0.527117203101	0.100441540225	1396.41322187	388.379377436	2206.34555803	421.55295872	3.19385018437	0.0440531059913
1188.61736197	416.215939126	1980.83330109	376.0	12.5548425224	0.347732740998	0.0662600497328	1296.84449544	509.928012592	2229.52380268	422.75129465	3.98310889804	0.0549394330763
1188.61736197	416.215939126	1980.83330109	376.0	-14.3870009786	-0.132791390628	-0.0253032375435	1004.13396305	320.303325443	1695.85079468	371.413506186	-3.41301876028	-0.0470761208315
1188.61736197	416.215939126	1980.83330109	376.0	7.35684419698	0.406131289091	0.0773878218542	1315.66031595	412.531966318	2126.56012086	398.367838586	1.9576763787	0.0270024328096
1188.61736197	416.215939126	1980.83330109	376.0	-3.32515895003	0.227867030607	0.0434197847956	1198.39768026	403.327426529	1914.9674453	313.242338514	-0.924362324841	-0.0127498251702
1188.61736197	416.215939126	1980.83330109	376.0	-2.08987220191	0.29611392	0.0564241463414	1235.26244694	358.122850689	1939.43641657	346.051118937	-0.784716346037	-0.0108236737384
1188.61736197	416.215939126	1980.83330109	376.0	2.26304796253	0.150054293298	0.028592662595	1153.59303468	403.681692769	2025.66050876	468.385781312	-0.407249136768	-0.00561722947267
1188.61736197	416.215939126	1980.83330109	376.0	-4.62215320595	-0.00255846162173	-0.000487511741945	1079.67347982	511.090309009	1889.27615116	298.51236233	-1.05612734206	-0.0145672736836
1188.61736197	416.215939126	1980.83330109	376.0	17.5744282944	0.547372533806	0.104301168789	1429.37556397	472.136530101	2328.95342923	427.441335159	6.00177879861	0.0827831558428
1188.61736197	416.215939126	1980.83330109	376.0	3.64025191714	0.304210745314	0.0579669865309	1255.44298548	447.088055838	2052.94062331	350.409581999	1.26246929437	0.0174133695775
1188.61736197	416.215939126	1980.83330109	376.0	9.97235542845	0.335873625132	0.0640003096669	1289.9305548	508.028789574	2178.36903832	380.409693955	3.59626812354	0.0496036982557
1188.61736197	416.215939126	1980.83330109	376.0	7.43382294368	0.31286971914	0.0596169434336	1269.82178618	486.695341769	2128.08494151	371.567813557	2.60660979145	0.0359532385027
1188.61736197	416.215939126	1980.83330109	376.0	-1.05073945121	-0.0154485791498	-0.00294370791726	1069.21912349	443.010627988	1960.01990414	447.790152658	-0.831717105023	-0.0114719600693
1188.61736197	416.215939126	1980.83330109	376.0	-12.4888259043	-0.211752098791	-0.0403491041903	959.722331913	320.010657272	1733.45047867	453.717489481	-3.71732834673	-0.0512734944376
1188.61736197	416.215939126	1980.83330109	376.0	-8.6585028927	-0.181146205299	-0.0345171885098	992.194395475	502.185310382	1809.32279242	314.943086563	-1.68234301776	-0.0232047312794
1188.61736197	416.215939126	1980.83330109	376.0	-15.9147980933	-0.335665796455	-0.063960708166	895.202104743	327.704356281	1665.58768066	442.681219637	-4.75625258366	-0.0656034839126
1188.61736197	416.215939126	1980.83330109	376.0	16.4998039573	0.462169530717	0.0880658404567	1377.45098251	515.277441186	2307.6669125	414.9384888	5.86361359187	0.0808774288534
1188.61736197	416.215939126	1980.83330109	376.0	12.112844532	0.350129857191	0.0667168173002	1297.22250731	503.700333857	2220.7685593	419.845718129	3.82955015474	0.0528213814447
1188.61736197	416.215939126	1980.83330109	376.0	-15.6190210498	-0.24310291963	-0.0463229648685	954.130197887	378.069271724	1671.44653083	339.247061224	-3.4110914028	-0.0470495365904
1188.61736197	416.215939126	1980.83330109	376.0	-9.53756383477	-0.210084043357	-0.0400312582616	966.209920168	362.429459011	1791.91006054	463.270681363	-2.86307213397	-0.0394906501237
1188.61736197	416.215939126	1980.83330109	376.0	-2.51068256079	-0.118894148188	-0.0226551349443	1019.71073053	494.596308689	1931.10086485	416.79382563	-0.922384827677	-0.0127225493473
1188.61736197	416.215939126	1980.83330109	376.0	-16.4625961334	-0.292663927019	-0.0557667543862	922.01464697	341.242153455	1654.73671466	391.479914235	-4.2430400218	-0.0585246899559
1188.61736197	416.215939126	1980.83330109	376.0	4.63359663237	0.112030867097	0.0213473451023	1143.20781769	512.210937321	2072.61712623	417.198371213	0.761443427261	0.0105026679622
1188.61736197	416.215939126	1980.83330109	376.0	-2.26991409615	0.035404249817	0.00674623662671	1095.56511231	432.287866113	1935.87008677	408.017108352	-0.894025251843	-0.012331382784
1188.61736197	416.215939126	1980.83330109	376.0	-0.950572615844	0.101457830834	0.0193326659364	1141.8457393	516.027055221	1962.00404217	304.131247648	0.194769693215	0.0026864785271
1188.61736197	416.215939126	1980.83330109	376.0	-1.78661556046	0.181171979122	0.0345220996803	1178.44443335	456.396507288	1945.44342511	310.602484471	-0.31727447624	-0.00437619967228
1188.61736197	416.215939126	1980.83330109	376.0	6.36240020228	0.299461904035	0.0570621006164	1244.826829	429.352016916	2106.86184305	432.682997135	1.04318575916	0.0143887690918
1188.61736197	416.215939126	1980.83330109	376.0	13.0596994184	0.586240789238	0.111707467461	1456.05812324	443.433725826	2239.5241762	340.032327132	5.47191053625	0.0754746280863
1188.61736197	416.215939126	1980.83330109	376.0	7.60092056946	0.385696208797	0.0734939422249	1299.7245465	409.835232316	2131.39486692	421.835088104	1.66905330656	0.0230214249181
1188.61736197	416.215939126	1980.83330109	376.0	2.52587455067	0.247008883121	0.0470672414484	1205.91635118	399.612256035	2030.86666534	425.338058128	-0.239896101069	-0.00330891173888
1188.61736197	416.215939126	1980.83330109	376.0	7.31323771549	0.483309757271	0.0920940848458	1350.16477698	333.533855033	2125.69634915	441.997717136	1.04074167277	0.0143550575554
1188.61736197	416.215939126	1980.83330109	376.0	20.9537143136	0.603391913381	0.114975593251	1472.36566773	486.83404389	2395.89145203	436.691740419	7.36653393168	0.101607364575
1188.61736197	416.215939126	1980.83330109	376.0	-0.702746051163	0.435300443196	0.0829459685968	1327.54855176	352.418199901	1966.91307329	286.946321634	0.169876692659	0.0023431267953
1188.61736197	416.215939126	1980.83330109	376.0	7.79147135448	0.568061802174	0.108243483646	1414.14861106	330.022219673	2135.16936033	390.998529594	2.03362621865	0.0280500168089
1188.61736197	416.215939126	1980.83330109	376.0	0.231511809325	0.126789875501	0.024159656155	1147.14647113	478.895701441	1985.41916411	359.376991539	-0.142078489707	-0.00195970330631
1188.61736197	416.215939126	1980.83330109	376.0	8.61521235397	0.510762870018	0.0973252420003	1378.72737473	363.232635246	2151.48629636	409.526286388	2.16547328579	0.0298685970453
1188.61736197	416.215939126	1980.83330109	376.0	3.91773206044	0.317118455607	0.0604265349861	1252.47419666	406.245426558	2058.4370424	399.717419179	0.540873254905	0.00746032075731
1188.61736197	416.215939126	1980.83330109	376.0	10.5257243809	0.370195187753	0.0705402415687	1312.71841787	503.330105971	2189.33035481	373.281830973	3.94835208552	0.0544600287658
1188.61736197	416.215939126	1980.83330109	376.0	-4.4436444296	0.265278527819	0.0505484999655	1219.74664964	383.941086964	1892.81211245	289.124375851	-1.10350279198	-0.0152207281652
1188.61736197	416.215939126	1980.83330109	376.0	-3.73823730451	0.0343343041201	0.00654235977898	1096.35725373	457.544110566	1906.78505169	352.883687392	-0.982676225956	-0.0135541548408
1188.61736197	416.215939126	1980.83330109	376.0	5.18381393673	0.381246363479	0.0726460296263	1308.54010506	442.913588645	2083.51601382	332.062320113	2.18165966456	0.0300918574422
1188.61736197	416.215939126	1980.83330109	376.0	19.4564041054	0.536964975448	0.102318021236	1430.78320541	518.691099277	2366.23223281	416.75792812	7.15070191346	0.0986303712202
1188.61736197	416.215939126	1980.83330109	376.0	-7.22296122159	0.212648137771	0.0405198433253	1191.14164627	322.804661928	1837.75847989	323.812171697	-1.56843315649	-0.0216335607791
1188.61736197	416.215939126	1980.83330109	376.0	2.66578063589	0.349699740433	0.0666348590765	1276.59785402	405.793441638	2033.63797166	351.246676003	0.758563619295	0.010462946473
1188.61736197	416.215939126	1980.83330109	376.0	-0.60909251999	0.263677849899	0.0502434927399	1216.30954336	335.913635565	1968.76819362	416.5450147	-0.710687543497	-0.00980258680685
1188.61736197	416.215939126	1980.83330109	376.0	-11.0544711538	-0.0680760562573	-0.0129718095002	1044.62112536	397.920648044	1761.86265522	319.320881816	-2.2106874089	-0.0304922401227
1188.61736197	416.215939126	1980.83330109	376.0	-5.53696558746	-0.163384253141	-0.031132670187	999.614896072	506.822805459	1871.15524287	364.717541337	-1.25526470775	-0.017313995969
1188.61736197	416.215939126	1980.83330109	376.0	-4.6534596092	-0.00837271252312	-0.00159541016066	1070.29814132	356.661393054	1888.6560235	461.696489128	-1.65246060648	-0.0227925600894
1188.61736197	416.215939126	1980.83330109	376.0	-7.41853334318	-0.266729787314	-0.0508250356925	945.682379638	445.354563087	1833.88452218	442.847579456	-2.04614702443	-0.0282227175784
1188.61736197	416.215939126	1980.83330109	376.0	12.006489334	0.608222813861	0.115896115446	1470.96056295	430.124882307	2218.66184012	317.576394856	5.34315382461	0.0736986734428
1188.61736197	416.215939126	1980.83330109	376.0	6.95993572881	0.291393373832	0.0555246520259	1239.30582507	430.939583181	2118.69802575	448.452617495	1.03387539955	0.0142603503387
1188.61736197	416.215939126	1980.83330109	376.0	8.08269093928	0.512878573349	0.09772838669	1379.56583566	359.057431593	2140.93793484	402.314667588	2.05187909671	0.0283017806442
1188.61736197	416.215939126	1980.83330109	376.0	5.07794122216	0.226015775247	0.0430670303442	1201.61205378	451.632094653	2081.41885183	428.174703401	0.658857736924	0.00908769292309
1188.61736197	416.215939126	1980.83330109	376.0	6.12996293665	0.302947138372	0.057726207769	1241.18622019	405.980252596	2102.25764829	455.091175504	0.562919357093	0.00776440492541
1188.61736197	416.215939126	1980.83330109	376.0	0.498792392372	0.0529109839798	0.0100821234718	1103.40986328	425.029500787	1990.71354691	462.274182839	-0.647661693385	-0.00893326473634
1188.61736197	416.215939126	1980.83330109	376.0	-4.62316453149	0.250379364537	0.0477094825719	1210.83580064	326.786572429	1889.25611849	351.633745416	-1.18676944797	-0.0163692337651
1188.61736197	416.215939126	1980.83330109	376.0	8.47388381162	0.359539720641	0.0685098553051	1295.65588971	463.482819234	2148.68681353	389.548104591	2.69776267005	0.0372105195869
1188.61736197	416.215939126	1980.83330109	376.0	-10.5136841463	-0.318345963383	-0.0606604350958	915.74272127	397.669884256	1772.57474435	459.162138827	-3.04963575734	-0.0420639414805
1188.61736197	416.215939126	1980.83330109	376.0	-8.02689539152	0.0350325906146	0.00667541741895	1095.64356494	366.695382215	1821.83388414	359.494936979	-1.78259646765	-0.0245875374848
1188.61736197	416.215939126	1980.83330109	376.0	-12.7439963656	-0.172234917782	-0.0328191535408	981.915487267	322.533234792	1728.39597719	423.947255134	-3.4483999763	-0.0475641376042
1188.61736197	416.215939126	1980.83330109	376.0	3.75917522305	0.360332837693	0.0686609827921	1276.27921361	381.457435999	2055.29629576	397.559646151	0.456619865761	0.00629820504498
1188.61736197	416.215939126	1980.83330109	376.0	1.96242828559	0.0671101763467	0.0127877622612	1111.01444692	463.819680958	2019.70573409	444.871606204	-0.345973956881	-0.00477205457767
1188.61736197	416.215939126	1980.83330109	376.0	16.8681052377	0.543478270129	0.103559121595	1419.56895614	442.580079754	2314.96234691	452.813311015	5.14969169242	0.0710302302402
1188.61736197	416.215939126	1980.83330109	376.0	-21.1013412241	-0.262587595588	-0.0500357461105	935.535674429	313.017694128	1562.85090715	314.297538593	-4.99473472763	-0.0688928927949
1188.61736197	416.215939126	1980.83330109	376.0	4.88535405477	0.457877920719	0.0872480794053	1341.57591776	362.854640618	2077.60402109	373.173462713	1.21620048639	0.0167751791226
1188.61736197	416.215939126	1980.83330109	376.0	-5.66327670914	-0.0162723473297	-0.00310067593935	1072.18255928	483.840916838	1868.65323011	312.629753986	-1.22465431699	-0.0168917836826
1188.61736197	416.215939126	1980.83330109	376.0	-1.73721897973	0.285982484381	0.0544936136397	1229.38633248	371.265539771	1946.42188903	345.77001678	-0.729965468924	-0.0100684892265
1188.61736197	416.215939126	1980.83330109	376.0	-11.9897276086	-0.193370983062	-0.0368466050042	976.902243922	369.17329162	1743.33678391	397.261248372	-2.91019104203	-0.040140566097
1188.61736197	416.215939126	1980.83330109	376.0	2.917758335	0.300225381416	0.0572075803004	1261.38883336	473.262592735	2038.62922984	303.977803749	1.71895043799	0.0237096612136
1188.61736197	416.215939126	1980.83330109	376.0	20.6409018289	0.613729564781	0.116945420118	1483.84617624	503.291581411	2389.69515817	402.557400519	7.90128096203	0.108983185683
1188.61736197	416.215939126	1980.83330109	376.0	-13.2357001171	-0.110834150722	-0.0211193122565	1018.01994913	339.841114682	1718.65614554	360.795081726	-2.98443289143	-0.041164591606
1188.61736197	416.215939126	1980.83330109	376.0	-18.8228012463	-0.204616358691	-0.0389893976164	970.594700711	336.093115519	1607.98498581	301.297169578	-4.09088098146	-0.0564259445719
1188.61736197	416.215939126	1980.83330109	376.0	1.70882576761	0.289635017455	0.0551895993627	1241.87266089	430.115267964	2014.68229096	342.694362099	0.555978433616	0.00766866804988
1188.61736197	416.215939126	1980.83330109	376.0	-3.83479331107	0.167636901407	0.0319430071278	1165.57648489	391.640575521	1904.87243816	347.655377745	-1.02426660339	-0.0141278152191
1188.61736197	416.215939126	1980.83330109	376.0	-6.71911056136	0.170658108043	0.032518694368	1167.37081213	324.986912079	1847.73892156	355.381197351	-1.55420060898	-0.0214372497791
1188.61736197	416.215939126	1980.83330109	376.0	-8.21264805211	-0.0982326254975	-0.0187181069927	1026.48892107	386.33141927	1818.15443358	405.33409324	-2.03337417635	-0.0280465403635
1188.61736197	416.215939126	1980.83330109	376.0	-6.84580333456	0.208901338034	0.0398058952046	1188.96122055	330.195191701	1845.22934892	326.07293667	-1.50421870602	-0.020747844221
1188.61736197	416.215939126	1980.83330109	376.0	2.04242463649	0.318708763419	0.0607295662003	1266.46332922	443.560631974	2021.29032844	311.266367254	1.17659842686	0.0162289438188
1188.61736197	416.215939126	1980.83330109	376.0	5.63318253398	0.284764898512	0.0542616041371	1255.08485639	498.729074922	2092.41725664	338.603325326	2.39788369597	0.0330742578755
1188.61736197	416.215939126	1980.83330109	376.0	7.56056527837	0.327882526848	0.0624776156341	1281.71511115	491.297664614	2130.59549588	357.582720119	2.90147535084	0.0400203496668
1188.61736197	416.215939126	1980.83330109	376.0	-10.7014600308	-0.266406959168	-0.0507635211828	949.253088046	469.355625892	1768.8552171	350.246503162	-2.19220762177	-0.0302373465072
1188.61736197	416.215939126	1980.83330109	376.0	-0.264645196043	0.09249429798	0.0176246756822	1129.19934917	492.529784881	1975.59112092	353.861986866	-0.229734930564	-0.00316875766294
1188.61736197	416.215939126	1980.83330109	376.0	-13.2787366456	-0.261591485189	-0.0498459384888	945.008679613	391.586569905	1717.80366365	381.208414137	-3.09264324378	-0.0426571481901
1188.61736197	416.215939126	1980.83330109	376.0	16.5655744996	0.57228055406	0.109047361673	1433.13962624	409.614521406	2308.9697173	466.215569657	4.68162044617	0.0645740751196
1188.61736197	416.215939126	1980.83330109	376.0	-20.3035789757	-0.362018716341	-0.0689822249125	892.094522645	362.155892528	1578.65324743	324.402832257	-4.74060069849	-0.0653875958412
1188.61736197	416.215939126	1980.83330109	376.0	6.38427048434	0.358841314899	0.0683767749427	1284.7202749	421.869042021	2107.29505688	400.70573996	1.54249817798	0.0212758369376
1188.61736197	416.215939126	1980.83330109	376.0	8.47124798183	0.321856327198	0.0613293306399	1263.05740149	443.42866131	2148.63460214	442.148539333	1.77099263055	0.0244274845593
1188.61736197	416.215939126	1980.83330109	376.0	6.56026772938	0.241089834963	0.0459393740402	1207.68230611	439.448838553	2110.78126892	463.65012426	0.664109761252	0.00916013463796
1188.61736197	416.215939126	1980.83330109	376.0	7.7669668941	0.526917611667	0.100403508321	1406.16716306	409.308867793	2134.68396782	319.207936961	3.40202409232	0.0469244702389
1188.61736197	416.215939126	1980.83330109	376.0	-12.7096787412	-0.242196179068	-0.0461501865601	949.162093434	352.564759306	1729.07575213	427.348899385	-3.42967940152	-0.0473059227796
1188.61736197	416.215939126	1980.83330109	376.0	-11.4157273869	-0.314242914777	-0.0598786041878	923.43117719	440.656709627	1754.70677145	390.618884635	-2.62213432027	-0.0361673699347
1188.61736197	416.215939126	1980.83330109	376.0	-19.6450637215	-0.21649037785	-0.0412519774866	965.884622567	341.909093335	1591.69733688	283.903620976	-4.19477857678	-0.0578590148521
1188.61736197	416.215939126	1980.83330109	376.0	-6.36242780411	-0.160368516455	-0.0305580252392	1000.37913719	485.165371616	1854.80421239	369.259703586	-1.42273674088	-0.0196239550466
1188.61736197	416.215939126	1980.83330109	376.0	9.19955417226	0.428347297632	0.081621055189	1331.17268459	414.494138232	2163.06113369	417.394310869	2.41521398153	0.0333132962969
1188.61736197	416.215939126	1980.83330109	376.0	3.68679989982	0.187017276728	0.0356359140107	1179.77606398	463.538809508	2053.86266126	410.547787768	0.41224929829	0.00568619721779
1188.61736197	416.215939126	1980.83330109	376.0	2.31465804591	0.364694863525	0.0694921614948	1296.73101854	433.554367257	2026.68281847	296.39743268	1.48194181994	0.0204405768267
1188.61736197	416.215939126	1980.83330109	376.0	-10.8758381988	-0.157218280197	-0.029957751562	1001.24196828	436.262219035	1765.40107628	327.896888965	-2.17040789268	-0.0299366605887
1188.61736197	416.215939126	1980.83330109	376.0	11.0941012017	0.499190998523	0.095120235999	1375.04698014	387.530589078	2200.58895216	438.011382938	2.78686085456	0.0384394600629
1188.61736197	416.215939126	1980.83330109	376.0	-14.1312834311	-0.283813916277	-0.054080395632	939.184064643	433.618120778	1700.91613302	328.113947598	-2.88644431054	-0.0398130249729
1188.61736197	416.215939126	1980.83330109	376.0	-7.27824393018	0.000241242308744	4.59684277332e-05	1077.92410969	390.565113391	1836.66342159	368.174198514	-1.65501480423	-0.0228277904032
1188.61736197	416.215939126	1980.83330109	376.0	9.4687180926	0.454019238978	0.0865128123052	1349.64111296	412.963348915	2168.39282226	405.788360384	2.7192256462	0.0375065606372
1188.61736197	416.215939126	1980.83330109	376.0	-16.6564146839	-0.222646000431	-0.0424249238627	962.632780943	357.538499687	1650.89749227	330.726211638	-3.66300699246	-0.0505242343788
1188.61736197	416.215939126	1980.83330109	376.0	-2.37851268853	0.0465404774503	0.00886823122147	1100.9877261	417.285761418	1933.71892969	415.445442169	-0.945299159257	-0.0130386090932
1188.61736197	416.215939126	1980.83330109	376.0	2.03403974028	0.342398561952	0.0652436284207	1259.61647034	355.325761084	2021.12423763	406.182006202	-0.272267699795	-0.0037554165489
1188.61736197	416.215939126	1980.83330109	376.0	-7.57904432945	-0.366407413217	-0.0698184857502	901.909686954	494.555708217	1830.70506711	434.239671941	-1.96894178818	-0.0271578177681
1188.61736197	416.215939126	1980.83330109	376.0	-5.06474155001	0.129859034637	0.0247444806854	1144.55205811	344.249056704	1880.50921386	391.708099047	-1.36969722099	-0.018892375462
1188.61736197	416.215939126	1980.83330109	376.0	6.1870735123	0.217250787826	0.0413968726803	1207.94134173	498.933784822	2103.38891359	396.513787033	1.69696676124	0.0234064380861
1188.61736197	416.215939126	1980.83330109	376.0	-7.9631573752	0.134533851018	0.0256352612459	1149.72099878	374.250206492	1823.09642799	299.125222718	-1.63541748175	-0.0225574825069
1188.61736197	416.215939126	1980.83330109	376.0	-6.93843280628	-0.16994542355	-0.0323828932069	991.784077942	421.000790462	1843.39451349	430.60964509	-1.88064148448	-0.0259398825445
1188.61736197	416.215939126	1980.83330109	376.0	1.96449617478	0.529148520284	0.100828605237	1386.00257808	318.082513764	2019.74669552	315.661603683	0.762882834148	0.0105225218503
1188.61736197	416.215939126	1980.83330109	376.0	-13.8086225869	-0.00620638215581	-0.00118261855103	1073.160315	315.070833816	1707.30750647	319.07635766	-2.88873604266	-0.0398446350712
1188.61736197	416.215939126	1980.83330109	376.0	-6.59762919819	-0.0349090731434	-0.00665188131544	1062.57378168	465.966510782	1850.14526485	321.604972392	-1.37954386063	-0.0190281911811
1188.61736197	416.215939126	1980.83330109	376.0	-3.94289982474	0.165883629891	0.0316089233785	1164.36214166	372.624114597	1902.73102834	365.744772082	-1.08230105631	-0.0149282904318
1188.61736197	416.215939126	1980.83330109	376.0	-12.0996609641	-0.346538139778	-0.0660324199273	914.995716209	515.923678442	1741.1591874	310.239792747	-2.28613576628	-0.031532907121
1188.61736197	416.215939126	1980.83330109	376.0	-9.90616723202	-0.0579459734487	-0.0110415345748	1050.38525293	417.323803533	1784.6086417	316.89958524	-1.96800774442	-0.0271449344058
1188.61736197	416.215939126	1980.83330109	376.0	7.00606197896	0.513528392419	0.0978522089213	1385.66602802	373.973042525	2119.61170987	359.972639326	2.32861012692	0.0321187603713
1188.61736197	416.215939126	1980.83330109	376.0	10.0094645822	0.290655399599	0.0553840319358	1256.80764783	503.186000388	2179.1041088	419.110460579	2.93714777834	0.0405123831495
1188.61736197	416.215939126	1980.83330109	376.0	0.49453752329	0.236925382529	0.0451458427076	1212.19211465	450.089993718	1990.62926504	328.347156671	0.318593009684	0.00439438634047
1188.61736197	416.215939126	1980.83330109	376.0	12.3378355256	0.613726166764	0.11694477263	1473.47088527	424.791699564	2225.22525582	326.962670989	5.31882091496	0.0733630471029
1188.61736197	416.215939126	1980.83330109	376.0	11.6993604044	0.488002439486	0.0929882697191	1363.95685681	379.904965914	2212.578128	468.716305276	2.49168570073	0.0343680786307
1188.61736197	416.215939126	1980.83330109	376.0	14.7180857067	0.493025804835	0.0939454658604	1395.31249382	489.364134947	2272.37404406	387.697415292	5.50208869579	0.0758908785627
1188.61736197	416.215939126	1980.83330109	376.0	13.9137496014	0.57227864598	0.109046998091	1448.41382195	459.15408	2256.44148663	348.873584682	5.74294164204	0.0792129881661
1188.61736197	416.215939126	1980.83330109	376.0	-13.0288276978	-0.331850894198	-0.0632337831932	907.677924884	383.456621715	1722.75394332	431.619396715	-3.52665355534	-0.048643497315
1188.61736197	416.215939126	1980.83330109	376.0	-10.520177209	-0.0484181318098	-0.00922601596985	1054.47375551	396.042332741	1772.4461276	321.930039355	-2.11470546484	-0.0291683512391
1188.61736197	416.215939126	1980.83330109	376.0	6.27690511615	0.32672500483	0.0622570512252	1257.9629676	407.708594671	2105.16832791	439.496765642	0.855944714534	0.0118061339936
1188.61736197	416.215939126	1980.83330109	376.0	2.07246265872	0.368841024919	0.0702822074922	1276.0100712	350.628387656	2021.88533159	395.246872739	-0.16931731306	-0.00233541121462
1188.61736197	416.215939126	1980.83330109	376.0	-12.0504691511	-0.0991845446342	-0.0188994940233	1027.93567827	384.61515256	1742.13359521	329.582764385	-2.46922202265	-0.0340582347952
1188.61736197	416.215939126	1980.83330109	376.0	-1.17877699473	0.389220545557	0.0741655002966	1293.0899557	350.532602051	1957.48369384	313.861136081	-0.347642001967	-0.0047950620961
1188.61736197	416.215939126	1980.83330109	376.0	-17.6731281872	-0.281151191499	-0.0535730166729	925.23553449	324.330478006	1630.75809262	381.192080122	-4.56431699994	-0.062956096551
1188.61736197	416.215939126	1980.83330109	376.0	5.41679778897	0.190944414011	0.0363842252307	1195.51896671	515.971574772	2088.13103555	376.640494067	1.72901080394	0.023848424882
1188.61736197	416.215939126	1980.83330109	376.0	-10.3299063188	-0.304405430963	-0.0580040836438	926.975239554	432.762556093	1776.21507676	416.477281113	-2.5588694793	-0.0352947514386
1188.61736197	416.215939126	1980.83330109	376.0	19.1212904591	0.563235126564	0.107323766495	1449.93155257	515.949270996	2359.59419011	393.71336654	7.41592178831	0.10228857639
1188.61736197	416.215939126	1980.83330109	376.0	4.40862525849	0.123969278309	0.0236221947998	1144.63209333	486.96712072	2068.16081834	436.561604291	0.348697877225	0.00480962589276
1188.61736197	416.215939126	1980.83330109	376.0	-4.12704186306	-0.236114940797	-0.0449914140238	964.352752324	517.388564276	1899.08348152	417.342164921	-1.17992099734	-0.016274772377
1188.61736197	416.215939126	1980.83330109	376.0	-1.62397070503	0.317063723502	0.0604161058502	1247.13145096	363.983985715	1948.66514857	337.549711891	-0.693432216189	-0.00956458229226
1188.61736197	416.215939126	1980.83330109	376.0	-15.3301571211	-0.319776383072	-0.0609329998231	913.974888986	377.431873583	1677.16844373	385.761681162	-3.7517532447	-0.0517483206165
1188.61736197	416.215939126	1980.83330109	376.0	-0.409286966311	0.320362389442	0.0610446626224	1254.07678213	390.174522777	1972.72600857	328.47470366	-0.156559726553	-0.00215944450418
1188.61736197	416.215939126	1980.83330109	376.0	-3.21747201319	0.133570245731	0.0254516474335	1146.16818152	360.431984675	1917.100544	410.500377812	-1.10442970398	-0.0152335131584
1188.61736197	416.215939126	1980.83330109	376.0	9.9561500944	0.637266707914	0.121430394038	1483.67842408	383.534042206	2178.04803767	310.835571389	4.41320684516	0.060871818554
1188.61736197	416.215939126	1980.83330109	376.0	13.4471625284	0.402069932153	0.0766139352427	1323.63641729	466.874358897	2247.19917451	456.688398321	3.66594270068	0.050564726906
1188.61736197	416.215939126	1980.83330109	376.0	-2.32811019195	0.269916063366	0.0514321767084	1227.3340189	413.240114407	1934.71731913	294.143185822	-0.408162772008	-0.00562983133804
1188.61736197	416.215939126	1980.83330109	376.0	-3.98058607359	-0.0253255665129	-0.00482575581419	1065.36157241	443.921217695	1901.98452657	392.701736464	-1.11846537297	-0.0154271085927
1188.61736197	416.215939126	1980.83330109	376.0	-12.9202608375	-0.272085319056	-0.0518455257348	946.442198549	455.281257727	1724.90447184	323.181015561	-2.56166126193	-0.0353332587852
1188.61736197	416.215939126	1980.83330109	376.0	-10.2926439484	0.085254554183	0.0162451513306	1123.51309862	350.338119372	1776.9531822	303.101964204	-2.05966280876	-0.0284091421898
1188.61736197	416.215939126	1980.83330109	376.0	-10.684064903	-0.32065325732	-0.0611000871417	917.244967969	417.199853036	1769.19978559	434.75496458	-2.82855874501	-0.0390146033795
1188.61736197	416.215939126	1980.83330109	376.0	-8.553252159	-0.0812382594174	-0.0154798512609	1040.82427241	480.830078104	1811.407634	289.753283489	-1.66559284068	-0.0229736943542
1188.61736197	416.215939126	1980.83330109	376.0	0.252095608302	0.102460794212	0.019523779385	1135.99081397	496.182470101	1985.82689485	353.653610787	-0.0332319407869	-0.000458371597061
1188.61736197	416.215939126	1980.83330109	376.0	-6.69722037659	-0.203897806296	-0.0388524783338	977.175968801	454.902091986	1848.17252963	416.09446884	-1.7112507318	-0.0236034583696
1188.61736197	416.215939126	1980.83330109	376.0	0.695825450511	0.26130422893	0.0497912021589	1214.48609985	389.444994152	1994.61644334	390.685349339	-0.434490175673	-0.00599296794032
1188.61736197	416.215939126	1980.83330109	376.0	5.8032077552	0.546302510615	0.104097277175	1414.1295006	377.60338978	2095.78517284	304.05228246	2.70184214647	0.0372667882271
1188.61736197	416.215939126	1980.83330109	376.0	15.9390185814	0.592739034588	0.112945700188	1450.00483001	411.832937633	2296.55868902	434.720921382	4.98502127077	0.0687589140795
1188.61736197	416.215939126	1980.83330109	376.0	2.70265001531	0.0135458969119	0.00258115413717	1083.75451354	483.634197824	2034.36829261	466.97958125	-0.296287668657	-0.00408672646424
1188.61736197	416.215939126	1980.83330109	376.0	-9.87506719947	-0.159997098286	-0.03048725196	1000.71323173	457.48690646	1785.2246815	327.02454331	-1.95625322502	-0.0269828031037
1188.61736197	416.215939126	1980.83330109	376.0	-2.52303821719	-0.190341594381	-0.0362693586853	984.498291483	490.648605452	1930.85611989	455.709222954	-1.08769815011	-0.015002733105
1188.61736197	416.215939126	1980.83330109	376.0	-7.07939347263	-0.248863062206	-0.0474205530118	954.116831107	442.393749564	1840.60231767	444.091737002	-1.98113250568	-0.0273259655956
1188.61736197	416.215939126	1980.83330109	376.0	1.3948859169	0.474675073256	0.0904487563369	1345.63485968	322.412334661	2008.46366585	340.416471506	0.21164760788	0.00291927735007
1188.61736197	416.215939126	1980.83330109	376.0	-15.597736676	-0.174921493124	-0.0333310771958	983.963344252	334.052674867	1671.8681388	353.852119682	-3.58685870524	-0.0494739131757
1188.61736197	416.215939126	1980.83330109	376.0	-6.62505382289	0.148770789916	0.0283480925908	1156.30513524	362.432421966	1849.60202876	330.864471553	-1.45650606028	-0.0200897387625
1188.61736197	416.215939126	1980.83330109	376.0	-4.68385427839	0.16074555319	0.0306298691293	1160.80530939	326.371542268	1888.05395577	400.87710412	-1.34962014422	-0.0186154502652
1188.61736197	416.215939126	1980.83330109	376.0	2.7699570641	0.105595390078	0.0201210728044	1135.64664839	493.77525494	2035.70153305	406.279629718	0.183634081008	0.00253288387597
1188.61736197	416.215939126	1980.83330109	376.0	10.6202118049	0.471255524557	0.0897971655026	1363.78710488	420.380720835	2191.20199317	407.034167461	3.20584879969	0.0442186041336
1188.61736197	416.215939126	1980.83330109	376.0	-10.5429089392	-0.214902718962	-0.0409494510217	970.288771513	417.283435016	1771.99584992	384.423643394	-2.39708901674	-0.0330632967826
1188.61736197	416.215939126	1980.83330109	376.0	11.9952599556	0.47448680604	0.0904128822484	1359.3373361	400.004381518	2218.43940485	459.097687228	2.83530180646	0.0391076111236
1188.61736197	416.215939126	1980.83330109	376.0	16.2352112816	0.621739349488	0.118471674826	1465.9956715	387.730290384	2302.42577266	448.699810782	4.79087274315	0.0660810033537
1188.61736197	416.215939126	1980.83330109	376.0	3.49303083009	0.339682493898	0.0647260849653	1261.66546408	380.213440832	2050.02441899	408.145514077	0.209176601781	0.00288519450732
1188.61736197	416.215939126	1980.83330109	376.0	-8.10415134574	-0.159964719145	-0.0304810821541	999.159391857	447.169666381	1820.30357247	373.974514229	-1.79170054898	-0.0247131110204
1188.61736197	416.215939126	1980.83330109	376.0	-3.3597213304	-0.0481081640295	-0.00916695198733	1053.7008892	449.779264613	1914.28282216	410.802668345	-1.07193475447	-0.0147853069582
1188.61736197	416.215939126	1980.83330109	376.0	-6.59412327946	-0.229892122166	-0.0438056635225	966.595798037	488.356168954	1850.21471126	395.262744268	-1.55887310454	-0.0215016979936
1188.61736197	416.215939126	1980.83330109	376.0	-7.95386674375	0.162252349617	0.0309169873507	1164.37224612	354.737394043	1823.28045991	304.170819749	-1.64813290576	-0.0227328676656
1188.61736197	416.215939126	1980.83330109	376.0	-9.66506966621	-0.172209339272	-0.0328142795869	984.603179726	350.08663593	1789.38438257	454.694566917	-2.82953604491	-0.0390280833781
1188.61736197	416.215939126	1980.83330109	376.0	5.25200610782	0.211887716346	0.04037494595	1198.6095516	476.047612649	2084.86678705	410.209622807	1.05158668072	0.014504643872
1188.61736197	416.215939126	1980.83330109	376.0	-11.3719399447	-0.0642968733056	-0.0122516907976	1040.89040666	328.139144105	1755.57412769	386.544576928	-2.7125041349	-0.0374138501365
1188.61736197	416.215939126	1980.83330109	376.0	10.3802076309	0.474678333925	0.0904493776533	1371.24336249	436.587761432	2186.44791057	378.616786646	3.62971770415	0.0500650717814
1188.61736197	416.215939126	1980.83330109	376.0	22.5371678081	0.597988269968	0.113945935588	1473.80580127	519.58649916	2427.25702616	433.864725734	8.21096964019	0.113254753658
1188.61736197	416.215939126	1980.83330109	376.0	-1.52766791183	-0.19079814135	-0.0363563531536	984.279184742	496.871097851	1950.57274637	469.422463775	-0.972433046196	-0.0134128696027
1188.61736197	416.215939126	1980.83330109	376.0	10.8469404898	0.48229100212	0.0918999622943	1357.44729052	370.221383741	2195.69311047	468.024436208	2.12647829773	0.0293307351412
1188.61736197	416.215939126	1980.83330109	376.0	4.26014355239	0.115482347809	0.0220050205428	1142.89310848	501.485333455	2065.21964325	420.841201321	0.544708021708	0.00751321409252
1188.61736197	416.215939126	1980.83330109	376.0	-12.0935040438	-0.0545606729993	-0.0103964697026	1045.43475009	317.203290653	1741.28114573	378.643104979	-2.84965960725	-0.0393056497551
1188.61736197	416.215939126	1980.83330109	376.0	7.57219615469	0.297243157459	0.0566393211621	1267.04381319	516.37891842	2130.82588415	347.403152545	3.1267551882	0.0431276577683
1188.61736197	416.215939126	1980.83330109	376.0	11.9102270613	0.42162604332	0.0803403283765	1334.57124142	450.945070685	2216.75504496	431.238732853	3.4178015928	0.0471420909352
1188.61736197	416.215939126	1980.83330109	376.0	4.14182353399	0.220639910772	0.0420426659246	1209.07931293	489.135603659	2062.87592093	364.661004343	1.33873170999	0.0184652649653
1188.61736197	416.215939126	1980.83330109	376.0	2.63495990959	0.326907481579	0.0622918219472	1250.30321074	352.340004909	2033.02746445	430.384248802	-0.262944831393	-0.00362682526059
1188.61736197	416.215939126	1980.83330109	376.0	-11.1578450536	-0.172869454345	-0.032940063709	979.47796521	314.42399065	1759.81499059	465.913034728	-3.44623327512	-0.0475342520706
1188.61736197	416.215939126	1980.83330109	376.0	0.224771522559	0.276560536943	0.0526982730456	1223.14651057	364.592010496	1985.28565026	397.547129203	-0.5251562592	-0.00724353460966
1188.61736197	416.215939126	1980.83330109	376.0	-1.80263105877	0.0863743933213	0.0164585353128	1121.8970163	428.988186317	1945.12618479	394.240982173	-0.784928137432	-0.0108265949991
1188.61736197	416.215939126	1980.83330109	376.0	14.5932128995	0.627155274855	0.1195036728	1480.17489092	419.545099739	2269.90052191	370.180531251	5.56136718466	0.0767085128919
1188.61736197	416.215939126	1980.83330109	376.0	9.17425740916	0.405247723685	0.0772194595436	1321.70694349	440.482659749	2162.56004698	400.37044374	2.75708791583	0.0380287988391
1188.61736197	416.215939126	1980.83330109	376.0	-1.12771720895	0.270674653205	0.0515767250771	1225.96096286	411.106716574	1958.49510308	321.427423644	-0.291603035174	-0.00402211082998
1188.61736197	416.215939126	1980.83330109	376.0	-13.3980247826	-0.0861491412676	-0.0164156138086	1031.20744904	337.150599971	1715.44076451	347.082715499	-2.93221384512	-0.0404443288982
1188.61736197	416.215939126	1980.83330109	376.0	2.65209507606	0.100932223942	0.019232512184	1129.04727194	474.61896413	2033.36688354	429.700647463	-0.163603750357	-0.0022566034532
1188.61736197	416.215939126	1980.83330109	376.0	-4.58758777175	-0.00630757189413	-0.00120190013227	1072.15014241	369.860240022	1889.96083479	447.950452359	-1.53941776076	-0.0212333484243
1188.61736197	416.215939126	1980.83330109	376.0	4.13845190187	0.338502555698	0.0645012491802	1256.24127868	351.472054061	2062.80913452	455.095801771	-0.117071208292	-0.00161477528679
1188.61736197	416.215939126	1980.83330109	376.0	-7.75342601734	-0.120121354496	-0.0228889776098	1022.36530313	513.746363215	1827.25085657	291.139190222	-1.52184500067	-0.0209909655265
1188.61736197	416.215939126	1980.83330109	376.0	-1.7261012684	0.189341347544	0.0360787628703	1175.80816719	354.215095749	1946.64211236	416.618849417	-0.879473944637	-0.0121306750984
1188.61736197	416.215939126	1980.83330109	376.0	4.60225537743	0.531311921328	0.101240838668	1388.15716627	329.289279249	2071.99630821	354.549862693	1.29463930356	0.0178570938423
1188.61736197	416.215939126	1980.83330109	376.0	10.5533685369	0.592357207809	0.112872943561	1441.9673087	367.075223081	2189.87793946	380.83540768	3.47053338714	0.0478694260295
1188.61736197	416.215939126	1980.83330109	376.0	8.58829794441	0.478824963715	0.091239512903	1374.74070908	431.594393243	2150.95316677	344.618064451	3.40939193317	0.0470260956299
1188.61736197	416.215939126	1980.83330109	376.0	13.7710685737	0.583423670646	0.111170668949	1431.66374154	365.436251287	2253.61521332	456.515220489	3.53103722694	0.048703961751
1188.61736197	416.215939126	1980.83330109	376.0	10.4197257204	0.380393169044	0.0724834544673	1303.04982554	441.791808705	2187.23069805	442.389063805	2.57096546714	0.0354615926502
1188.61736197	416.215939126	1980.83330109	376.0	6.42316898036	0.416134529205	0.0792939270589	1303.80165383	341.147795071	2108.06557124	463.116122345	0.417671421631	0.00576098512595
1188.61736197	416.215939126	1980.83330109	376.0	-7.59469259879	-0.165137002207	-0.031466654384	995.495021177	434.833511888	1830.39510098	400.066567917	-1.82628579974	-0.025190148962
1188.61736197	416.215939126	1980.83330109	376.0	3.2588220975	0.476388636257	0.090775273677	1345.05292347	322.281441644	2045.38513443	378.050769309	0.404084426468	0.00557357829611
1188.61736197	416.215939126	1980.83330109	376.0	-6.36868678312	-0.226616390152	-0.043181476782	968.147691698	489.13961915	1854.68023245	397.392921604	-1.52507908098	-0.0210355735307
1188.61736197	416.215939126	1980.83330109	376.0	9.38499054903	0.336441705843	0.0641085567536	1278.47268761	463.685133998	2166.73431919	424.576497584	2.49262101517	0.0343809795196
1188.61736197	416.215939126	1980.83330109	376.0	2.52569684558	0.172157333401	0.0328043699315	1165.36829969	410.563977911	2030.8631453	454.930867694	-0.320235913523	-0.00441704708308
1188.61736197	416.215939126	1980.83330109	376.0	-9.46396803553	-0.274425036844	-0.0522913561059	940.204255667	420.403652519	1793.36787064	432.759962456	-2.48816433874	-0.0343195081206
1188.61736197	416.215939126	1980.83330109	376.0	0.449348330278	-0.0527108554717	-0.0100439892286	1051.12749474	482.841194774	1989.73414246	455.765452945	-0.596197000903	-0.008223406909
1188.61736197	416.215939126	1980.83330109	376.0	-7.37571141422	0.217872440492	0.0415153278377	1194.18340573	322.679986155	1834.73275321	317.869361322	-1.58520760022	-0.0218649324168
1188.61736197	416.215939126	1980.83330109	376.0	-3.86360912798	0.245558995979	0.0467909672216	1209.55622542	401.548050253	1904.30164486	293.197369187	-0.949962780297	-0.0131029349006
1188.61736197	416.215939126	1980.83330109	376.0	-12.120356135	-0.143845725673	-0.0274096276053	1002.25665425	362.191919831	1740.74925056	376.300676476	-2.78631449835	-0.0384319241152
1188.61736197	416.215939126	1980.83330109	376.0	-10.8145249714	-0.217259769932	-0.0413985842095	962.464455605	358.893153954	1766.61558911	445.257979546	-3.04803783982	-0.0420419012389
1188.61736197	416.215939126	1980.83330109	376.0	-16.4335692565	-0.281194669365	-0.0535813013271	935.985297864	385.975732615	1655.3116887	333.350658226	-3.58114617695	-0.0493951196821
1188.61736197	416.215939126	1980.83330109	376.0	-7.76475878565	-0.032932575951	-0.00627526218579	1054.88008396	314.497039384	1827.02637332	457.649249978	-2.39364923606	-0.0330158515319
1188.61736197	416.215939126	1980.83330109	376.0	0.392860875139	-0.0779463288299	-0.014852577902	1039.07247563	498.335408583	1988.61522014	451.207335927	-0.579380052098	-0.00799144899446
1188.61736197	416.215939126	1980.83330109	376.0	0.711827049083	0.306071281196	0.0583215093743	1247.48681189	406.409672415	1994.93340833	341.036924024	0.137786728425	0.00190050659896
1188.61736197	416.215939126	1980.83330109	376.0	7.53028843589	0.621217810783	0.118372296262	1465.0237921	354.561950877	2129.9957621	310.410019127	3.27908419469	0.0452287475129
1188.61736197	416.215939126	1980.83330109	376.0	-12.0546106832	-0.349565290092	-0.066609239728	907.196872035	448.013874281	1742.05155837	386.84081205	-2.7443682482	-0.0378533551476
1188.61736197	416.215939126	1980.83330109	376.0	10.5416685954	0.51012034812	0.0972028102363	1412.84211655	490.228332752	2189.64618312	286.575733817	5.35811961786	0.0739050981774
1188.61736197	416.215939126	1980.83330109	376.0	-4.21147849173	0.233569340217	0.0445063529378	1201.12201742	324.481124254	1897.41093266	371.807790992	-1.16768198108	-0.0161059583597
1188.61736197	416.215939126	1980.83330109	376.0	-15.1209772655	-0.143257822725	-0.0272976034156	1003.0842719	350.502378017	1681.31194797	327.725298051	-3.22940192038	-0.0445434747638
1188.61736197	416.215939126	1980.83330109	376.0	11.3532714712	0.634138449267	0.120834308168	1468.54895733	346.475544653	2205.72268316	390.698181174	3.584469149	0.0494409537793
1188.61736197	416.215939126	1980.83330109	376.0	8.21142500384	0.58117914639	0.110742977589	1433.47743689	360.187703888	2143.48794207	349.822801285	2.96224499489	0.0408585516537
1188.61736197	416.215939126	1980.83330109	376.0	-4.55208437339	-0.021390305068	-0.00407589654497	1064.85033583	381.964560621	1890.66409793	443.84920148	-1.49773842399	-0.0206584610205
1188.61736197	416.215939126	1980.83330109	376.0	-8.16681028121	-0.332091039481	-0.0632795425841	918.062828935	490.090824687	1819.06240341	410.908749785	-1.95397780733	-0.0269514180321
1188.61736197	416.215939126	1980.83330109	376.0	-7.74795879299	-0.181063499993	-0.0345014291145	990.014579455	471.599789272	1827.35915317	365.744784441	-1.67086240704	-0.0230463780281
1188.61736197	416.215939126	1980.83330109	376.0	-2.85683352927	0.077034993049	0.0146789239804	1126.02882467	509.142270593	1924.24419119	289.073095929	-0.372652431354	-0.00514003353592
1188.61736197	416.215939126	1980.83330109	376.0	16.1530737061	0.480312535821	0.0915229679538	1377.88759269	462.391631555	2300.79876421	460.519539969	4.75245058752	0.0655510425865
1188.61736197	416.215939126	1980.83330109	376.0	-0.191510927272	0.331934564694	0.0632497265042	1255.20962269	361.721209706	1977.03978887	360.108956472	-0.483473995592	-0.00666860683575
1188.61736197	416.215939126	1980.83330109	376.0	9.97581777917	0.372167874254	0.0709161345758	1317.83906643	515.19398267	2178.43762172	345.40457262	4.20611129204	0.0580153281661
1188.61736197	416.215939126	1980.83330109	376.0	5.95212088572	0.281162913476	0.0535752502813	1255.69332719	510.709960453	2098.73489372	332.331606073	2.65938887378	0.0366812258452
1188.61736197	416.215939126	1980.83330109	376.0	-0.750381746365	0.413474530286	0.0787870675088	1302.15501797	314.859475529	1965.96948958	348.954996079	-0.607817651259	-0.00838369174151
1188.61736197	416.215939126	1980.83330109	376.0	11.4883406707	0.445295954017	0.0848506009941	1369.43030959	514.477036081	2208.39817884	324.490833171	5.22208905021	0.0720288144857
1188.61736197	416.215939126	1980.83330109	376.0	-3.59840096437	-0.176491299205	-0.0336302018302	992.481744602	507.897194818	1909.55497649	409.176037065	-1.0661386766	-0.0147053610565
1188.61736197	416.215939126	1980.83330109	376.0	4.21729566	0.203729324485	0.0388203743302	1199.13379886	494.806722721	2064.37089793	370.43037635	1.2907377006	0.017803278629
1188.61736197	416.215939126	1980.83330109	376.0	16.5482501676	0.596507636202	0.11366380263	1463.38986921	454.78497781	2308.62655116	390.451704139	6.16793856766	0.0850750147264
1188.61736197	416.215939126	1980.83330109	376.0	-0.081709036512	0.169885341346	0.0323714446162	1185.19673591	511.058876222	1979.21478129	282.959169157	0.832220728491	0.0114789065999
1188.61736197	416.215939126	1980.83330109	376.0	-9.71438118644	-0.0476864133661	-0.00908658791276	1055.53514573	416.16235604	1788.40760356	316.710101792	-1.93311600905	-0.0266636690904
1188.61736197	416.215939126	1980.83330109	376.0	-3.15932841713	0.395527806476	0.0753673411731	1293.13138407	320.383665765	1918.25227172	304.737221884	-0.939233109784	-0.0129549394453
1188.61736197	416.215939126	1980.83330109	376.0	-16.2496397956	-0.265564978658	-0.0506030828235	930.534023653	313.959144182	1658.95502471	414.46185688	-4.5104926099	-0.062213691171
1188.61736197	416.215939126	1980.83330109	376.0	-0.740949636364	0.465042329338	0.0886132487306	1341.42117547	324.34356192	1966.15632395	300.391586567	-0.0832981452751	-0.00114893993483
1188.61736197	416.215939126	1980.83330109	376.0	1.7189463155	0.19680972531	0.0375018531459	1178.74593596	380.364180777	2014.88276214	455.772645403	-0.457358938889	-0.00630839915709
1188.61736197	416.215939126	1980.83330109	376.0	-13.4234218142	-0.124873420915	-0.0237944780707	1010.82751814	342.186312073	1714.93769165	361.923861444	-3.03923592908	-0.0419204955735
1188.61736197	416.215939126	1980.83330109	376.0	-12.8142117818	-0.249345565763	-0.0475124934762	956.928823665	447.049443967	1727.00512685	323.026859216	-2.54624878101	-0.0351206728415
1188.61736197	416.215939126	1980.83330109	376.0	3.43565450996	0.100657730009	0.0191802077	1136.06364853	509.703488241	2048.88788974	403.120752964	0.50340990647	0.00694358491683
1188.61736197	416.215939126	1980.83330109	376.0	-16.9950383517	-0.233894274061	-0.0445682686855	962.542902378	398.215636577	1644.18992189	283.431382935	-3.39773138246	-0.0468652604478
1188.61736197	416.215939126	1980.83330109	376.0	8.3237960046	0.617348435483	0.117634991517	1452.2517861	327.124949966	2145.71382427	366.3370882	2.64569876069	0.0364923966992
1188.61736197	416.215939126	1980.83330109	376.0	-10.4598087736	-0.119921408252	-0.0228508780968	1020.32355838	441.948760237	1773.64192568	311.369607056	-2.03955623017	-0.0281318100713
1188.61736197	416.215939126	1980.83330109	376.0	-14.2996210945	-0.243392084272	-0.0463780648384	959.700727695	434.848041452	1697.58164452	303.032875377	-2.80483992884	-0.0386874472943
1188.61736197	416.215939126	1980.83330109	376.0	4.37797443834	0.241533446756	0.0460239037263	1220.86734842	480.984087543	2067.55367668	365.702240723	1.40378099093	0.0193624964266
1188.61736197	416.215939126	1980.83330109	376.0	-11.3096371443	-0.18120964087	-0.0345292760804	982.446435015	365.026937699	1756.80824231	409.334869594	-2.83734897958	-0.0391358479942
1188.61736197	416.215939126	1980.83330109	376.0	8.85599318553	0.416506253716	0.0793647587112	1314.51084104	386.140600625	2156.25576326	455.604321588	1.56699050659	0.0216136621599
1188.61736197	416.215939126	1980.83330109	376.0	2.37414755098	0.379828104449	0.0723757820978	1281.37495415	340.339379249	2027.8612064	406.146873004	-0.204751730641	-0.00282416180195
1188.61736197	416.215939126	1980.83330109	376.0	-6.66140289898	-0.293741002813	-0.0559719898654	934.494766456	472.126884281	1848.88201415	442.260363414	-1.84505665259	-0.0254490572771
1188.61736197	416.215939126	1980.83330109	376.0	9.43220843631	0.467962174134	0.0891696215957	1380.62071428	484.05376497	2167.66962683	302.995147578	4.58898243298	0.0632963094204
1188.61736197	416.215939126	1980.83330109	376.0	16.9795582014	0.647194123612	0.123322050993	1483.49929064	380.256250427	2317.17004433	453.414503261	5.00524061749	0.0690378016206
1188.61736197	416.215939126	1980.83330109	376.0	12.1544789722	0.574545463512	0.109478937407	1439.91487436	414.209950175	2221.59326815	367.468443615	4.52529150334	0.0624178138392
1188.61736197	416.215939126	1980.83330109	376.0	-15.696181499	-0.15401809192	-0.0293479595885	996.109009017	338.756997096	1669.91811096	335.05210485	-3.45178799285	-0.0476108688669
1188.61736197	416.215939126	1980.83330109	376.0	2.71986317056	0.490818358798	0.0935248397099	1373.40666533	374.531787727	2034.70925652	286.770803459	1.63681289433	0.022576729577
1188.61736197	416.215939126	1980.83330109	376.0	-19.657815644	-0.263793904276	-0.0502656067599	934.507977616	316.762569237	1591.44474255	340.174195697	-4.77662446542	-0.0658844753851
1188.61736197	416.215939126	1980.83330109	376.0	12.3166713636	0.599179227242	0.114172871045	1434.02058465	326.785317215	2224.80602905	464.000127182	2.67824158778	0.0369412632797
1188.61736197	416.215939126	1980.83330109	376.0	14.4993430308	0.508206390018	0.096838107854	1410.71529437	505.234843292	2268.04111629	352.090978625	6.06848287984	0.0837032121357
1188.61736197	416.215939126	1980.83330109	376.0	-6.26761335614	-0.0161726750586	-0.00308168350965	1067.79492758	372.675331136	1856.68232855	416.212069833	-1.69656754398	-0.0234009316411
1188.61736197	416.215939126	1980.83330109	376.0	-11.7287417951	-0.311885524769	-0.0594294063965	914.94805877	368.716525644	1748.50647782	464.841893405	-3.52756782584	-0.0486561079426
1188.61736197	416.215939126	1980.83330109	376.0	14.4185144614	0.377217815334	0.0718783946902	1317.75932017	515.059519984	2266.44003707	433.62119691	4.6109067386	0.0635987136359
1188.61736197	416.215939126	1980.83330109	376.0	13.1185660284	0.575483615701	0.109657701162	1460.74517307	495.300509155	2240.69022561	284.64454339	6.55504507325	0.0904144148034
1188.61736197	416.215939126	1980.83330109	376.0	-11.8303234369	-0.280488182246	-0.0534466810682	943.879756261	480.777505566	1746.49431483	321.837053002	-2.30157732118	-0.0317458940852
1188.61736197	416.215939126	1980.83330109	376.0	13.4153271602	0.548400087197	0.104496967835	1411.29706507	388.647498529	2246.56856893	446.624005333	3.6211483162	0.0499468733269
1188.61736197	416.215939126	1980.83330109	376.0	5.44953413764	0.439815596183	0.0838063254921	1333.39127207	382.467293839	2088.77948805	372.920922134	1.50050470177	0.0206966165761
1188.61736197	416.215939126	1980.83330109	376.0	6.56548760449	0.466687235662	0.0889266836246	1372.60189434	447.169180234	2110.88466594	291.11359137	3.42072430437	0.0471824041981
1188.61736197	416.215939126	1980.83330109	376.0	2.79853983358	0.456407718346	0.086967934136	1338.2300746	348.751157051	2036.26771006	349.286478408	0.699762364343	0.0096518946806
1188.61736197	416.215939126	1980.83330109	376.0	-4.0587313084	0.202447650249	0.0385761528676	1184.31759165	364.334693973	1900.43659974	351.784314115	-1.07826778616	-0.0148726591194
1188.61736197	416.215939126	1980.83330109	376.0	5.53107972	0.234597936027	0.0447023506148	1216.38799067	485.231716365	2090.3947701	388.775063063	1.5235329141	0.021014247091
1188.61736197	416.215939126	1980.83330109	376.0	-6.5450759113	0.0699781559226	0.0133342522718	1111.08565267	316.351039055	1851.18625786	423.749566133	-1.84892278128	-0.0255023831901
1188.61736197	416.215939126	1980.83330109	376.0	8.39483047825	0.585660776687	0.111596946777	1444.41574294	384.761368616	2147.12089878	317.943787222	3.62346410173	0.0499788151963
1188.61736197	416.215939126	1980.83330109	376.0	-9.01827037103	-0.0459916359444	-0.00876365014184	1057.04950561	436.848929085	1802.1963984	308.297963709	-1.78052090844	-0.0245589090819
1188.61736197	416.215939126	1980.83330109	376.0	12.0841170607	0.652181934684	0.12427247231	1474.73069569	320.206148421	2220.19951598	425.262671868	3.22594678107	0.04449581767
1188.61736197	416.215939126	1980.83330109	376.0	-6.2926711251	-0.0732925307479	-0.0139658023529	1043.53831743	480.667139487	1856.18597592	331.980519002	-1.33361781454	-0.0183947284764
1188.61736197	416.215939126	1980.83330109	376.0	18.9737873558	0.497839475127	0.0948627048641	1399.79731607	507.074202285	2356.67239952	449.800881161	6.2980949554	0.0868702752469
1188.61736197	416.215939126	1980.83330109	376.0	13.1755781113	0.562323970694	0.107150146855	1418.12600282	374.077926442	2241.81953993	449.615610674	3.42496816543	0.0472409402128
1188.61736197	416.215939126	1980.83330109	376.0	7.87876610205	0.480193769357	0.0915003371489	1360.97193143	379.927750554	2136.89852376	395.998841778	2.1273707918	0.0293430454041
1188.61736197	416.215939126	1980.83330109	376.0	-6.36739365139	-0.164996042768	-0.0314397947347	997.478800159	473.815653335	1854.70584724	383.411393742	-1.48059088641	-0.0204219432608
1188.61736197	416.215939126	1980.83330109	376.0	0.527839082789	0.409101691617	0.0779538284332	1307.91719108	357.840334065	1991.28891342	325.531388281	0.162756445237	0.00224491648603
1188.61736197	416.215939126	1980.83330109	376.0	2.67775662448	0.327506398622	0.0624059448594	1250.85428751	322.770131625	2033.87519603	460.250776895	-0.35628136664	-0.00491422574676
1188.61736197	416.215939126	1980.83330109	376.0	13.6436501007	0.429707582345	0.0818802557823	1349.02141709	487.341749712	2251.09126578	414.728098975	4.54716703277	0.0627195452796
1188.61736197	416.215939126	1980.83330109	376.0	20.3668292387	0.571850809231	0.10896547432	1447.31764326	479.003315434	2384.26623703	457.945278333	6.68993104823	0.09227491101
1188.61736197	416.215939126	1980.83330109	376.0	6.50098101472	0.490241769944	0.0934149714071	1374.35734633	393.950531728	2109.60689793	341.299019877	2.46736443593	0.0340326129094
[truncated: 1 more rows]
