# Supplementary material for: Optimization of nutritional strategies using a mechanistic computational model in prediabetes: Application to the J-DOIT1 study data
Source: PLoS One. 2023 Nov 30;18(11):e0287069. doi: 10.1371/journal.pone.0287069 (PMC10688723; doi:10.1371/journal.pone.0287069)
Supplement: S1 File — (ZIP) [file pone.0287069.s011.zip › improved_intervention_J1211075.csv]

baseline_carb	baseline_fat	baseline_kcal	baseline_protein	diet_change_percent	hba1c_change	hba1c_percent_change	random_carb_kcal	random_fat_kcal	random_total_kcal	random_protein_kcal	weight_change	weight_percent_change
292.580963963	1812.67106602	2481.25202999	376.0	3.06851768444	-0.103869030024	-0.019051546226	262.003585926	1945.0323849	2557.38968732	350.353716492	1.64896675704	0.0205863515236
292.580963963	1812.67106602	2481.25202999	376.0	-14.1275407879	0.151568947305	0.0278006139592	287.345651566	1399.73467598	2130.7121374	443.63180985	-5.67341778977	-0.0708291858897
292.580963963	1812.67106602	2481.25202999	376.0	17.5070283459	0.869799977124	0.159537780103	356.91552956	2148.19086	2915.64552621	410.539136653	8.68642673119	0.108444778167
292.580963963	1812.67106602	2481.25202999	376.0	-4.1845722364	-0.473744500768	-0.0868937088717	230.639861379	1837.37647871	2377.42224643	309.405906337	-1.36783515112	-0.0170765936469
292.580963963	1812.67106602	2481.25202999	376.0	8.18796961696	0.737788451721	0.13532436752	343.556366131	1974.61338873	2684.41619232	366.246437461	3.83026561513	0.0478185470054
292.580963963	1812.67106602	2481.25202999	376.0	-2.84747753598	0.0159500133211	0.00292553435823	273.918108706	1730.65120718	2410.59893582	406.029619938	-1.58679368705	-0.0198101583901
292.580963963	1812.67106602	2481.25202999	376.0	-1.62609860582	0.22080109175	0.040499099734	292.972227818	1712.77797351	2440.90442532	435.154223989	-1.48056806398	-0.018483995805
292.580963963	1812.67106602	2481.25202999	376.0	4.94368660649	0.634963846651	0.116464388601	333.080901394	1924.32265741	2603.91735427	346.513795459	2.3155611011	0.0289083782909
292.580963963	1812.67106602	2481.25202999	376.0	16.1974403359	0.638389966917	0.11709280391	331.910179357	2171.62579187	2883.15134713	379.615375899	8.75091186212	0.109249835981
292.580963963	1812.67106602	2481.25202999	376.0	9.74386305085	-0.543574812843	-0.0997019099125	222.927085134	2216.33430508	2723.02182974	283.760439518	7.645883225	0.0954542225344
292.580963963	1812.67106602	2481.25202999	376.0	12.0674360695	0.840891414182	0.154235402454	353.884091099	2110.41915163	2780.67553243	316.3722897	7.2865428995	0.0909680761486
292.580963963	1812.67106602	2481.25202999	376.0	8.38735740593	0.285516457407	0.0523691227819	297.716304427	1996.22261344	2689.36350588	395.424588017	3.69543230273	0.0461352347407
292.580963963	1812.67106602	2481.25202999	376.0	-6.69819984247	-0.166801760893	-0.0305946003105	257.094786287	1684.7312488	2315.05281042	373.226775332	-2.32905703063	-0.0290768667994
292.580963963	1812.67106602	2481.25202999	376.0	14.4990031963	0.0292646328604	0.00536768761196	272.582111657	2232.43412564	2841.00884112	335.99260383	9.146140022	0.11418402025
292.580963963	1812.67106602	2481.25202999	376.0	10.1289196336	-0.554082378968	-0.101629196436	222.112322877	2206.06808621	2732.57605401	304.395644929	7.46763188494	0.0932288624837
292.580963963	1812.67106602	2481.25202999	376.0	14.9573449171	-0.199129688242	-0.0365241541162	251.982071977	2218.13344109	2852.38145437	382.265941309	8.60670488615	0.107449499203
292.580963963	1812.67106602	2481.25202999	376.0	8.60912564723	0.639101954142	0.117223395844	333.194364237	1967.73067508	2694.86613487	393.941095557	3.58280157847	0.0447291083454
292.580963963	1812.67106602	2481.25202999	376.0	-8.80954933063	-0.0830468425993	-0.0152323629126	264.701549887	1707.04084911	2262.66490839	290.922509392	-2.53562131209	-0.0316556967802
292.580963963	1812.67106602	2481.25202999	376.0	13.7256737664	0.500122623752	0.091731955934	318.015741751	2114.6913793	2821.82058895	389.113467899	7.06395200726	0.0881891636362
292.580963963	1812.67106602	2481.25202999	376.0	1.07672769034	0.423803789408	0.0777336370889	312.3998436	1839.00525403	2507.96835766	356.563260032	0.0342987532972	0.000428199167256
292.580963963	1812.67106602	2481.25202999	376.0	-8.71026073373	-0.301938646447	-0.0553812631048	245.212368113	1568.04754236	2265.12850871	451.868598241	-3.48772526883	-0.0435421381876
292.580963963	1812.67106602	2481.25202999	376.0	11.4669955202	0.376246189671	0.0690106730872	305.689600102	2121.90964656	2765.77708911	338.177842444	6.83904812155	0.0853813748009
292.580963963	1812.67106602	2481.25202999	376.0	-14.1476984141	0.276410795921	0.0506989721058	298.162502669	1548.90368537	2130.21197589	283.145787849	-4.03613408615	-0.0503886902141
292.580963963	1812.67106602	2481.25202999	376.0	-9.83343512596	-0.261860201261	-0.0480301176194	248.652231195	1635.2403947	2237.25972131	353.367095415	-3.04727207294	-0.0380433467284
292.580963963	1812.67106602	2481.25202999	376.0	11.6418774166	0.0414251473941	0.00759815616179	273.816235679	2204.86324367	2770.11634971	291.436870363	8.23804024045	0.102846944325
292.580963963	1812.67106602	2481.25202999	376.0	-10.3570101769	0.720217807299	0.132101578742	343.139190933	1476.58180038	2224.26850473	404.547513416	-3.84794621269	-0.0480392785604
292.580963963	1812.67106602	2481.25202999	376.0	6.54200587268	0.68885653759	0.126349328245	338.047228232	2010.77632864	2643.5756835	294.752126634	4.33141315429	0.0540750705903
292.580963963	1812.67106602	2481.25202999	376.0	-13.4338578279	0.619096233048	0.113553967911	333.238430156	1372.08278657	2147.92415993	442.602943206	-5.51891628747	-0.0689003281831
292.580963963	1812.67106602	2481.25202999	376.0	-7.1042997454	0.741806951031	0.136061436359	345.378326525	1622.69271551	2304.97644834	336.905406302	-2.40156073258	-0.0299820316177
292.580963963	1812.67106602	2481.25202999	376.0	-11.4613009311	0.351041148686	0.0643875914684	305.417171662	1544.06943827	2196.86826797	347.381658042	-3.62452863986	-0.0452500454415
292.580963963	1812.67106602	2481.25202999	376.0	-13.552360975	0.0180860366809	0.00331732147485	274.10517578	1545.71089455	2144.98379818	325.167727854	-4.06205484097	-0.0507122951432
292.580963963	1812.67106602	2481.25202999	376.0	-5.23353222488	0.803907468639	0.147451846779	352.22447601	1676.41151108	2351.39490542	322.758918329	-1.9105997469	-0.023852680985
292.580963963	1812.67106602	2481.25202999	376.0	8.26875945166	-0.304471081709	-0.0558457596678	244.056337875	1978.99739641	2686.42079174	463.367057453	2.5950954181	0.0323981949825
292.580963963	1812.67106602	2481.25202999	376.0	-15.9735888175	0.524099771627	0.0961298187136	323.342390003	1387.65147204	2084.90703319	373.913171151	-5.65897457031	-0.07064887104
292.580963963	1812.67106602	2481.25202999	376.0	1.50047294873	0.580092147124	0.10639988025	327.858471095	1868.09777089	2518.48254549	322.526303505	0.770618739955	0.00962070836398
292.580963963	1812.67106602	2481.25202999	376.0	15.1611813027	-0.487810051123	-0.0894735970512	227.35138269	2246.45556252	2857.43914883	383.632203618	8.94555300271	0.111679812768
292.580963963	1812.67106602	2481.25202999	376.0	9.54113338848	-0.56835210525	-0.104246534345	221.266672756	2126.02240111	2717.99159587	370.702522004	5.64439641531	0.0704668716018
292.580963963	1812.67106602	2481.25202999	376.0	18.4134982005	0.494995798334	0.0907915991075	317.163144985	2180.87587196	2938.13732788	440.098310933	8.93855994574	0.111592508686
292.580963963	1812.67106602	2481.25202999	376.0	15.3133275473	-0.359245617037	-0.065892446265	238.213587507	2202.14709599	2861.21428061	420.853597115	8.09122489547	0.101014043639
292.580963963	1812.67106602	2481.25202999	376.0	7.12337551956	0.908135639464	0.166569266226	362.511406192	1931.95254001	2658.00092967	363.536983467	3.07956653329	0.0384465235118
292.580963963	1812.67106602	2481.25202999	376.0	16.4737852323	0.905519085171	0.16608934064	361.06215871	2114.64698611	2890.00816048	414.29901566	7.90194897927	0.0986510484303
292.580963963	1812.67106602	2481.25202999	376.0	2.80283500013	-0.0754757333121	-0.013843678157	264.938746779	1900.18781757	2550.79743032	385.670865974	0.780609782649	0.00974544048252
292.580963963	1812.67106602	2481.25202999	376.0	10.4270519568	-0.481703870367	-0.0883536079176	228.490035968	2089.07883655	2739.97346833	422.404595817	4.99098391191	0.0623094121337
292.580963963	1812.67106602	2481.25202999	376.0	-11.9509629647	0.841633998799	0.154371606529	356.235285914	1479.03712231	2184.71851882	349.446110599	-3.9257257122	-0.0490103085169
292.580963963	1812.67106602	2481.25202999	376.0	-6.37576652089	0.880738872501	0.161544180576	360.604320706	1625.8159975	2323.05319376	336.632875557	-2.24182474132	-0.0279878244859
292.580963963	1812.67106602	2481.25202999	376.0	2.408581633	0.886018591455	0.162512580971	360.469821197	1873.45441367	2541.01501065	307.090775786	1.3598585848	0.0169770110462
292.580963963	1812.67106602	2481.25202999	376.0	20.2191521994	0.397563821742	0.0729207303268	307.225662091	2241.52916857	2982.94015438	434.185323714	10.3285697876	0.12894593992
292.580963963	1812.67106602	2481.25202999	376.0	3.20808327471	-0.208097295701	-0.0381689830706	253.437802914	1840.04501239	2560.85266136	467.369846057	-0.343508863421	-0.00428850016755
292.580963963	1812.67106602	2481.25202999	376.0	11.6267105883	0.0755608229184	0.0138592852015	277.427503465	2113.65608576	2769.74002248	378.656433261	6.2981532812	0.0786286302272
292.580963963	1812.67106602	2481.25202999	376.0	-18.0662552541	0.408457134989	0.0749187701741	311.553280535	1409.90730484	2032.98270475	311.522119378	-5.7548853965	-0.0718462596317
292.580963963	1812.67106602	2481.25202999	376.0	20.7154827308	0.643928306669	0.118108640255	332.33583953	2201.73394208	2995.25536577	461.185584152	9.80714413277	0.122436256339
292.580963963	1812.67106602	2481.25202999	376.0	13.3876467218	0.075728294907	0.0138900027342	277.074954611	2188.71323844	2813.43328604	347.645092984	8.12743266689	0.101466075741
292.580963963	1812.67106602	2481.25202999	376.0	7.81585992418	0.0999015255129	0.0183238307984	280.611901469	1964.88051211	2675.18321302	429.690799435	2.74245793737	0.0342379268087
292.580963963	1812.67106602	2481.25202999	376.0	-0.849734960874	0.90048155172	0.165165361651	362.574877404	1812.36731664	2460.16796402	285.22576998	-0.135948579701	-0.00169723570164
292.580963963	1812.67106602	2481.25202999	376.0	22.7655486927	0.535427805765	0.0982075946011	320.911217072	2261.38132777	3046.12266906	463.830124222	11.1688040516	0.13943575595
292.580963963	1812.67106602	2481.25202999	376.0	-1.9183230763	-0.159881941661	-0.0293253744793	257.708418191	1714.30804426	2433.65359971	461.637137261	-1.64873383025	-0.0205834435737
292.580963963	1812.67106602	2481.25202999	376.0	6.25316016847	-0.595257688328	-0.109181527573	219.56802889	2030.43884512	2636.40869361	386.401819599	3.21812964017	0.0401764000021
292.580963963	1812.67106602	2481.25202999	376.0	10.1065727132	0.631985014166	0.115918014337	332.300973092	1988.9467798	2732.0215706	410.773817705	4.16088415474	0.0519461192851
292.580963963	1812.67106602	2481.25202999	376.0	-15.823791074	-0.154616244001	-0.0283595458549	258.812871554	1441.12595636	2088.62389274	388.685064826	-5.54676084101	-0.0692479505744
292.580963963	1812.67106602	2481.25202999	376.0	-16.6776874983	0.0824888547306	0.0151300173754	281.291317188	1376.85585694	2067.43657038	409.289396249	-6.33701017198	-0.079113734981
292.580963963	1812.67106602	2481.25202999	376.0	1.73979964945	-0.269877687126	-0.0495006762887	248.075950399	1813.64030486	2524.42084411	462.704588845	-0.801594332809	-0.0100074198853
292.580963963	1812.67106602	2481.25202999	376.0	7.94372361098	0.426184455074	0.0781702962352	311.018737108	2045.70816868	2678.35583334	321.62892755	4.88684000379	0.0610092384992
292.580963963	1812.67106602	2481.25202999	376.0	-18.6863357722	-0.610204586712	-0.111923071664	220.156955331	1428.08652105	2017.59694431	369.353467931	-6.4325934818	-0.0803070347291
292.580963963	1812.67106602	2481.25202999	376.0	-4.37276094085	0.807464310598	0.148104238921	352.506304593	1619.07441385	2372.75281038	401.172091934	-2.05066792662	-0.0256013473984
292.580963963	1812.67106602	2481.25202999	376.0	-13.5985539141	0.632942758581	0.116093682792	334.673054949	1371.51277761	2143.83763495	437.651802386	-5.52692830952	-0.0690003534272
292.580963963	1812.67106602	2481.25202999	376.0	-14.8518581205	0.270168035685	0.0495539317103	297.702209936	1501.68188755	2112.73999888	313.355901395	-4.4773844048	-0.0558974332684
292.580963963	1812.67106602	2481.25202999	376.0	6.82193355837	-0.0836591930802	-0.0153446795819	263.980565469	1926.90006285	2650.52139489	459.640766568	1.64792475277	0.0205733427312
292.580963963	1812.67106602	2481.25202999	376.0	-9.8747084418	-0.167831591625	-0.0307834907602	257.006669295	1598.5062481	2236.23562632	380.722708925	-3.26745533596	-0.0407922014477
292.580963963	1812.67106602	2481.25202999	376.0	14.3805955718	0.760821574924	0.139549078306	344.715608406	2207.9688559	2838.07084954	285.386385227	9.51109007629	0.118740200703
292.580963963	1812.67106602	2481.25202999	376.0	-3.31729472046	0.863071162819	0.158303588191	358.777039553	1682.10077388	2398.94158739	358.063773964	-1.6034991401	-0.0200187158564
292.580963963	1812.67106602	2481.25202999	376.0	5.67848364264	0.702280797391	0.128811591598	340.353786893	1902.48372606	2622.14952064	379.312007687	2.04129388917	0.0254843182168
292.580963963	1812.67106602	2481.25202999	376.0	-3.48831957723	-0.550730364797	-0.101014373587	224.299477584	1808.07689381	2394.69802966	362.321658268	-1.47634532642	-0.0184312774834
292.580963963	1812.67106602	2481.25202999	376.0	17.8098196483	0.89125500667	0.163473038641	359.109435302	2193.37867374	2923.15854155	370.670432502	9.757510813	0.121816614394
292.580963963	1812.67106602	2481.25202999	376.0	-13.3593433333	0.411628624893	0.0755004814551	312.334644318	1377.10244853	2149.77305234	460.33595949	-5.66938323298	-0.0707788168911
292.580963963	1812.67106602	2481.25202999	376.0	-10.2929129657	0.481746778593	0.0883614780984	318.297962739	1590.47346491	2225.85891808	317.087490433	-3.11137251161	-0.0388436018928
292.580963963	1812.67106602	2481.25202999	376.0	-4.12629385123	0.603790287743	0.110746567818	330.779886243	1598.02864593	2378.86828004	450.059747867	-2.2694086713	-0.0283321931498
292.580963963	1812.67106602	2481.25202999	376.0	-12.8830492342	-0.480360142049	-0.0881071427089	230.358462275	1488.47745712	2161.59110934	442.755189945	-4.89639006243	-0.0611284651989
292.580963963	1812.67106602	2481.25202999	376.0	-2.89165331179	-0.0152693433821	-0.00280068660714	271.117148563	1792.58286661	2409.50282349	345.802808313	-1.35685822085	-0.016939553319
292.580963963	1812.67106602	2481.25202999	376.0	2.3891837596	0.157482500799	0.0288852716066	286.156436428	1928.87319603	2540.53370052	325.504068061	1.54227794255	0.019254406274
292.580963963	1812.67106602	2481.25202999	376.0	-2.29090964171	0.487522385758	0.0894208337781	318.995606809	1684.3393802	2424.408788	421.073800983	-1.59879613102	-0.0199600016357
292.580963963	1812.67106602	2481.25202999	376.0	6.97397169275	0.385113265195	0.0706370625817	307.313859535	1997.91997272	2654.29384418	349.060011928	3.72261557431	0.0464746014271
292.580963963	1812.67106602	2481.25202999	376.0	-9.54339982314	-0.446699863353	-0.0819332104463	232.801073289	1663.18092366	2244.45622815	348.474231195	-2.90374384872	-0.0362514837543
292.580963963	1812.67106602	2481.25202999	376.0	3.43300989345	-0.123443581098	-0.0226418894163	259.870605052	1994.01152537	2566.43365766	312.551527239	2.65174908325	0.0331054816885
292.580963963	1812.67106602	2481.25202999	376.0	-6.85796328018	-0.0389135636513	-0.00713748416202	268.723982094	1616.56839142	2311.08867688	425.796303364	-2.73762291717	-0.034177564509
292.580963963	1812.67106602	2481.25202999	376.0	14.8307939577	-0.584463758471	-0.107201716521	219.484063518	2254.33521826	2849.24140613	375.422124348	8.99347342023	0.112278070165
292.580963963	1812.67106602	2481.25202999	376.0	-2.41902111986	0.14366075114	0.0263501010894	285.776380508	1731.34705982	2421.23001934	404.10657902	-1.49633710344	-0.0186808627146
292.580963963	1812.67106602	2481.25202999	376.0	9.59641911527	0.41351653848	0.0758467605429	309.675829793	2063.06100835	2719.36337409	346.626535947	5.41959419663	0.0676603520179
292.580963963	1812.67106602	2481.25202999	376.0	3.34792037528	-0.238611841643	-0.0437659284012	250.081887719	1937.32547238	2564.32237226	376.91501216	1.38026047587	0.017231716303
292.580963963	1812.67106602	2481.25202999	376.0	-12.3204153796	0.0551163289103	0.01010937801	277.541670466	1572.44312389	2175.55147328	325.566678919	-3.67617727902	-0.0458948474285
292.580963963	1812.67106602	2481.25202999	376.0	7.27383884019	0.311985738211	0.057224089914	300.067795748	2020.34720548	2661.73430387	341.319302638	4.13500679033	0.051623056059
292.580963963	1812.67106602	2481.25202999	376.0	-13.0672258708	-0.0541078615102	-0.00992440599967	267.803481508	1460.92561115	2157.0212228	428.292130151	-4.92126634286	-0.0614390304976
292.580963963	1812.67106602	2481.25202999	376.0	-8.38837918572	0.821635259822	0.150703459248	353.992782912	1577.72513632	2273.11520116	341.397281925	-2.77754099471	-0.034675917537
292.580963963	1812.67106602	2481.25202999	376.0	16.7563037278	-0.128866223335	-0.0236365046469	258.126431674	2238.86279056	2897.01815638	400.028934148	9.31493626398	0.116291339126
292.580963963	1812.67106602	2481.25202999	376.0	-11.6240675733	0.785588785036	0.144091853455	350.152722703	1472.41659397	2192.82961736	370.260300688	-3.98175223419	-0.0497097657202
292.580963963	1812.67106602	2481.25202999	376.0	-3.47613198371	0.264771308223	0.0485640697401	297.066872706	1643.17675492	2395.00043458	454.756806953	-2.06625591208	-0.0257959539585
292.580963963	1812.67106602	2481.25202999	376.0	18.1482110988	0.778206120544	0.142737733042	346.508245666	2236.88230329	2931.55488628	348.16433733	10.5811633223	0.132099417258
292.580963963	1812.67106602	2481.25202999	376.0	11.3660458895	0.822670694935	0.150893377648	351.95021828	2097.10294577	2763.27227435	314.219110304	6.89716171314	0.0861068878045
292.580963963	1812.67106602	2481.25202999	376.0	16.9279595759	0.465155745846	0.0853183686437	314.199699822	2176.91231	2901.2773706	410.165360781	8.68825798991	0.108467640323
292.580963963	1812.67106602	2481.25202999	376.0	-18.9033579224	0.0270523851594	0.00496191950833	275.456357915	1430.89019646	2012.2120778	305.865523433	-5.92114010203	-0.0739218489642
292.580963963	1812.67106602	2481.25202999	376.0	-3.81602051238	0.186466714632	0.0342015250609	289.876135598	1778.77691235	2386.56694356	317.913895615	-1.50835300286	-0.0188308739433
292.580963963	1812.67106602	2481.25202999	376.0	6.02480748176	0.485698380591	0.0890862767041	317.224333778	2001.32602406	2630.74268793	312.19233009	3.81441302337	0.0476206369959
292.580963963	1812.67106602	2481.25202999	376.0	-10.0178805915	0.437036185109	0.0801607089341	313.878174839	1544.28166103	2232.68316445	374.523328584	-3.39542276951	-0.0423897973721
292.580963963	1812.67106602	2481.25202999	376.0	2.00175585235	-0.331803290006	-0.0608590040364	241.516466224	2006.28704244	2530.92063771	283.117129045	2.50078618515	0.0312208013127
292.580963963	1812.67106602	2481.25202999	376.0	1.58866859471	0.449333037097	0.0824161843539	315.281839288	1793.24204446	2520.67090174	412.147017996	-0.575366882025	-0.00718310714139
292.580963963	1812.67106602	2481.25202999	376.0	19.9373287192	0.797309498248	0.146241654117	348.51179934	2257.1332417	2975.94740356	370.302362521	11.2272118921	0.140164942473
292.580963963	1812.67106602	2481.25202999	376.0	-6.53237399316	0.832094629109	0.152621905559	355.17636926	1500.55907528	2319.16736768	463.431923139	-3.15682550923	-0.0394110550466
292.580963963	1812.67106602	2481.25202999	376.0	8.90623906987	0.0109143875806	0.0020019052789	271.524505324	2094.59788735	2702.2382677	336.115875027	5.53247363636	0.0690695834752
292.580963963	1812.67106602	2481.25202999	376.0	3.41823704652	0.7001921331	0.128428491031	340.778157044	1829.28394402	2566.06710609	396.00500503	0.423404524476	0.00528594911955
292.580963963	1812.67106602	2481.25202999	376.0	15.332625579	0.470374613104	0.086275607686	314.394919362	2255.75150114	2861.69311342	291.546692912	10.2627922525	0.128124747222
292.580963963	1812.67106602	2481.25202999	376.0	-3.77613411121	0.621434130996	0.113982782648	332.610662253	1597.1149046	2387.5566257	457.831058843	-2.23388167327	-0.0278886600908
292.580963963	1812.67106602	2481.25202999	376.0	-15.2961496886	-0.522104086477	-0.0957637722812	227.15720479	1451.01926366	2101.71600533	423.53953688	-5.66824760156	-0.0707646392205
292.580963963	1812.67106602	2481.25202999	376.0	-13.5704875564	0.0483575370655	0.00886968764958	277.132232231	1496.69482074	2144.53403201	370.70697904	-4.48394049609	-0.0559792820985
292.580963963	1812.67106602	2481.25202999	376.0	-13.811884682	-0.229507705609	-0.0420960575219	251.68804238	1521.90745266	2138.54436094	364.948865898	-4.43789667526	-0.0554044528747
292.580963963	1812.67106602	2481.25202999	376.0	-13.5601386534	0.85244349236	0.15635427226	358.046028675	1370.29063862	2144.79081438	416.454147087	-5.29568463141	-0.0661134161224
292.580963963	1812.67106602	2481.25202999	376.0	-2.72367940133	-0.0951585508929	-0.0174538794741	263.681703734	1820.51246935	2413.67067955	329.476506471	-1.13711725209	-0.0141962203756
292.580963963	1812.67106602	2481.25202999	376.0	0.307969564943	0.503531822705	0.0923572675542	320.709418659	1793.43016621	2488.89353107	374.753946197	-0.663232026821	-0.00828005027242
292.580963963	1812.67106602	2481.25202999	376.0	6.00161161036	0.916398686065	0.168084865382	363.155073442	1962.55395971	2630.1671399	304.458106754	3.59373683094	0.0448656283514
292.580963963	1812.67106602	2481.25202999	376.0	-15.1935473549	0.218917491127	0.0401536117254	292.903449653	1489.42396416	2104.26182782	321.934414005	-4.66065794937	-0.0581854925015
292.580963963	1812.67106602	2481.25202999	376.0	1.70453567106	0.695014042136	0.127478731133	340.090984978	1840.93448546	2523.54585593	342.520385487	0.442635665084	0.00552603826572
292.580963963	1812.67106602	2481.25202999	376.0	15.8068599656	0.413890834031	0.075915413432	308.851776181	2240.76534589	2873.46006376	323.842941685	9.92988798193	0.123968638975
292.580963963	1812.67106602	2481.25202999	376.0	-19.5996828168	-0.370376584565	-0.0679340764058	240.201596202	1410.23484076	1994.93450222	344.498065265	-6.59880913622	-0.0823821365321
292.580963963	1812.67106602	2481.25202999	376.0	-15.6220726245	-0.603440528031	-0.110682415266	219.926910572	1586.29176815	2093.62903587	287.410357146	-4.34247671129	-0.0542131924006
292.580963963	1812.67106602	2481.25202999	376.0	9.15935243989	0.438371285459	0.0804055916102	312.796403213	1967.84796279	2708.51864834	427.874282329	3.353766591	0.041869745206
292.580963963	1812.67106602	2481.25202999	376.0	-10.2358757246	0.0259722640951	0.00476380485971	274.958766095	1515.94029185	2227.27415578	436.375097842	-3.9437186503	-0.0492349394545
292.580963963	1812.67106602	2481.25202999	376.0	18.1299545875	0.910259816501	0.166958880503	361.258357872	2188.15428389	2931.10189623	381.689254463	9.69981756509	0.121096349127
292.580963963	1812.67106602	2481.25202999	376.0	17.8271036238	0.876162939893	0.160704867919	357.596738856	2153.80936091	2923.58740054	412.181300772	8.84959227553	0.110481801193
292.580963963	1812.67106602	2481.25202999	376.0	-13.8111212164	0.650138999739	0.119247798925	335.91279898	1434.01682351	2138.56330444	368.633681952	-4.73337718933	-0.0590933481814
292.580963963	1812.67106602	2481.25202999	376.0	13.4904277894	0.50733422304	0.0930546997505	318.362696408	2191.1264399	2815.98354337	306.494407062	8.71955452094	0.108858358564
292.580963963	1812.67106602	2481.25202999	376.0	16.5496739004	0.585217961676	0.107340051665	326.22273119	2212.67216757	2891.8911496	352.996250838	9.61938320059	0.120092174789
292.580963963	1812.67106602	2481.25202999	376.0	20.9682723516	0.685697823669	0.125769960321	336.571589138	2244.58243239	3001.52771336	420.373691833	10.8684788255	0.135686377347
292.580963963	1812.67106602	2481.25202999	376.0	6.70761139562	0.152630096933	0.0279952488872	286.014105582	1895.73915943	2647.6847739	465.931508896	1.29257796622	0.0161370532611
292.580963963	1812.67106602	2481.25202999	376.0	-5.56501730512	0.0314600214185	0.00577036342966	275.291085393	1644.83040828	2343.16992513	423.048431463	-2.367798057	-0.0295605250562
292.580963963	1812.67106602	2481.25202999	376.0	-7.81552942539	0.906981058087	0.166357494146	363.542702275	1467.6198312	2287.32904747	456.166513989	-3.53826486444	-0.0441730944374
292.580963963	1812.67106602	2481.25202999	376.0	15.7731129842	0.0308199033142	0.00565295365263	273.055051919	2152.60879564	2872.6227161	446.958868539	7.46622276824	0.0932112705149
292.580963963	1812.67106602	2481.25202999	376.0	-12.6023743746	0.300955545607	0.0552009438017	301.182580841	1419.69372768	2168.55535999	447.679051465	-5.10167495287	-0.0636913227574
292.580963963	1812.67106602	2481.25202999	376.0	11.2036169605	0.235731430101	0.0432376064016	292.029451248	2155.90985292	2759.24200325	311.302699079	7.36811688865	0.0919864780106
292.580963963	1812.67106602	2481.25202999	376.0	15.8030200533	-0.0784773799437	-0.0143942369669	262.604522457	2257.26347407	2873.36478586	353.49678933	9.69993464292	0.121097810773
292.580963963	1812.67106602	2481.25202999	376.0	-9.4004536218	0.900052827204	0.165086725459	362.664859228	1531.66315573	2248.00308367	353.675068706	-3.1594776184	-0.0394441650237
292.580963963	1812.67106602	2481.25202999	376.0	22.391313744	0.888538175705	0.162974720415	358.537187207	2264.34706312	3036.8369568	413.952706477	11.7394498099	0.14655992272
292.580963963	1812.67106602	2481.25202999	376.0	4.83728230428	0.119291488804	0.0218803170954	283.185800714	1866.09185712	2601.27719536	451.999537523	0.540653896719	0.00674973653831
292.580963963	1812.67106602	2481.25202999	376.0	9.01417703685	-0.355358340526	-0.0651794461712	239.110895062	2081.15225312	2704.9164807	384.65333252	4.83121275892	0.0603147660289
292.580963963	1812.67106602	2481.25202999	376.0	7.65489086313	-0.566719104007	-0.103947011006	221.951594917	2013.06729977	2671.18916492	436.170270232	2.99392059222	0.0373772857955
292.580963963	1812.67106602	2481.25202999	376.0	-2.25179756992	0.84265837675	0.154559496836	356.526659962	1686.56646797	2425.37925707	382.286129137	-1.45679923301	-0.0181872563421
292.580963963	1812.67106602	2481.25202999	376.0	2.87206658595	0.85144492577	0.156171116245	357.634237721	1758.82239883	2552.51524045	436.058603907	-0.522166073298	-0.00651892725716
292.580963963	1812.67106602	2481.25202999	376.0	0.185673105375	0.86532017907	0.158716100343	359.099911412	1709.24254227	2485.85904768	417.516594	-1.07549482399	-0.0134269016727
292.580963963	1812.67106602	2481.25202999	376.0	-14.8334020978	-0.154003638399	-0.0282471823916	259.093116677	1418.22993292	2113.19793932	435.874889728	-5.76929816495	-0.072026194319
292.580963963	1812.67106602	2481.25202999	376.0	5.76096404588	-0.0111412651958	-0.00204351892807	269.845101479	2032.97365529	2624.19606732	321.377310553	3.85055237107	0.0480718148698
292.580963963	1812.67106602	2481.25202999	376.0	7.26396469172	-0.507282764944	-0.0930452613617	226.398714843	2090.90755047	2661.48930136	344.183036044	4.71143135656	0.0588193677473
292.580963963	1812.67106602	2481.25202999	376.0	-14.6646665098	-0.123939661966	-0.0227328800378	261.11394614	1518.95572427	2117.38469452	337.315024114	-4.51410635177	-0.0563558845414
292.580963963	1812.67106602	2481.25202999	376.0	2.54266938888	-0.205070910394	-0.0376138867194	252.499788388	2007.71381671	2544.34206581	284.128460712	2.72601635897	0.0340326636576
292.580963963	1812.67106602	2481.25202999	376.0	-16.4218602889	0.119059880179	0.0218378356895	283.888937121	1444.81584722	2073.78428821	345.079503867	-5.34999950999	-0.0667915044942
292.580963963	1812.67106602	2481.25202999	376.0	-1.81798971319	0.358747592596	0.0658010991555	306.378038436	1781.10771686	2436.14312332	348.657368031	-1.14953064149	-0.0143511940261
292.580963963	1812.67106602	2481.25202999	376.0	7.37006664959	-0.211052552826	-0.0387110331669	251.399138801	2112.55586702	2664.12195834	300.166952523	5.48974648764	0.0685361608944
292.580963963	1812.67106602	2481.25202999	376.0	5.28162878776	-0.582755536307	-0.106888396241	221.021592853	1952.53582703	2612.3025515	438.745131616	1.50606492407	0.018802308665
292.580963963	1812.67106602	2481.25202999	376.0	-6.36508633922	0.818310784984	0.150093687635	353.633347513	1541.34342203	2323.31819598	428.341426439	-2.79063809273	-0.0348394268756
292.580963963	1812.67106602	2481.25202999	376.0	-2.41780063212	0.791394823465	0.145156790804	350.835210854	1663.54631537	2421.26030272	406.878776497	-1.60059988702	-0.0199825204371
292.580963963	1812.67106602	2481.25202999	376.0	8.93581160939	-0.271150949733	-0.0497342167522	246.283960929	2090.31951911	2702.97203694	366.368556902	5.11860634681	0.0639027009589
292.580963963	1812.67106602	2481.25202999	376.0	7.8321608791	-0.316855136243	-0.0581172296851	242.389226618	2082.66009213	2675.58768079	350.538362044	4.79169848556	0.0598214542517
292.580963963	1812.67106602	2481.25202999	376.0	-12.7641180998	0.413675735251	0.0758759602441	311.510495962	1552.15036233	2164.54209053	300.881232237	-3.73596246633	-0.0466412292926
292.580963963	1812.67106602	2481.25202999	376.0	18.7988629476	0.403602725695	0.0740283796212	307.964330725	2206.13662943	2947.69919849	433.598238334	9.4173760895	0.117570238321
292.580963963	1812.67106602	2481.25202999	376.0	-14.797809729	-0.500613624625	-0.0918220147882	228.951160067	1448.52378883	2114.08107569	436.606126792	-5.63861167159	-0.0703946525791
292.580963963	1812.67106602	2481.25202999	376.0	-15.7723179873	-0.382762841671	-0.0702059504166	238.397379479	1522.67550289	2089.90106975	328.828187384	-4.77389542704	-0.0595991938457
292.580963963	1812.67106602	2481.25202999	376.0	-6.32676072926	-0.402638150066	-0.0738514581926	236.608729922	1767.04536207	2324.26915096	320.61505897	-1.99312637127	-0.024882975921
292.580963963	1812.67106602	2481.25202999	376.0	18.6092143801	0.21154358973	0.0388010986299	289.554781293	2195.68150687	2942.99353956	457.757251391	8.90301961759	0.111148809208
292.580963963	1812.67106602	2481.25202999	376.0	-8.34767622004	0.70993189094	0.130214946981	341.970780076	1642.62750826	2274.12514432	289.526855983	-2.53688204776	-0.0316714363016
292.580963963	1812.67106602	2481.25202999	376.0	-9.65432131257	-0.0166929956583	-0.00306181138267	270.919439714	1532.25679495	2241.70398644	438.527751775	-3.74821458574	-0.0467941895848
292.580963963	1812.67106602	2481.25202999	376.0	1.96890270958	0.302199134223	0.0554290414936	300.469492295	1851.67508747	2530.10546844	377.960888672	0.217641774421	0.00271712577305
292.580963963	1812.67106602	2481.25202999	376.0	15.1449568599	0.308813237322	0.0566421931992	298.797207498	2199.6061395	2857.03657951	358.633232517	8.82798466811	0.110212043297
292.580963963	1812.67106602	2481.25202999	376.0	-1.27495832677	-0.442871702784	-0.0812310533353	233.155121596	1765.43066282	2449.61710062	451.031316206	-1.3957106096	-0.0174246018677
292.580963963	1812.67106602	2481.25202999	376.0	-12.678632506	0.276536340924	0.0507219994358	298.240900172	1536.36925336	2166.66320356	332.053050024	-3.88568864057	-0.0485104699198
292.580963963	1812.67106602	2481.25202999	376.0	-1.21568341881	-0.366296478162	-0.06718570766	239.372686257	1890.25876735	2451.08786048	321.45640687	-0.124172207206	-0.00155021482155
292.580963963	1812.67106602	2481.25202999	376.0	0.0175031941479	-0.400758718998	-0.0735067349593	236.769984179	1801.32087611	2481.68632835	443.595468063	-1.07283208744	-0.0133936590192
292.580963963	1812.67106602	2481.25202999	376.0	6.82529427083	0.742127402208	0.136120213171	343.716980018	2010.45275245	2650.60478263	296.435050166	4.43110226573	0.0553196287856
292.580963963	1812.67106602	2481.25202999	376.0	-11.3520199851	0.662488069176	0.121512852013	336.90027004	1528.74418776	2199.57980366	333.935345862	-3.56521145697	-0.0445095063292
292.580963963	1812.67106602	2481.25202999	376.0	-1.27803892508	0.657317074071	0.12056439363	336.533861018	1787.30742751	2449.54066321	325.699374684	-0.805577541767	-0.0100571478373
292.580963963	1812.67106602	2481.25202999	376.0	-7.37354461335	-0.413170420466	-0.0757832759475	235.609991539	1627.10547798	2298.29580459	435.580335069	-2.89312823439	-0.036118954237
292.580963963	1812.67106602	2481.25202999	376.0	4.42443197179	0.887781983481	0.162836020448	361.076802481	1836.55327049	2591.0333381	393.40326513	0.892653338371	0.0111442364341
292.580963963	1812.67106602	2481.25202999	376.0	-12.9397088348	0.0985084299408	0.0180683107008	281.480896463	1590.61390566	2160.18524185	288.090439731	-3.65620079274	-0.0456454530929
292.580963963	1812.67106602	2481.25202999	376.0	11.1921923971	0.665381864152	0.122043628788	334.916473161	2127.37227483	2758.95853104	296.669783048	7.29933027539	0.0911277187939
292.580963963	1812.67106602	2481.25202999	376.0	7.0245581659	0.256725700506	0.0470883529908	294.645280285	2041.38539868	2655.54902208	319.518343113	4.48238748868	0.0559598937413
292.580963963	1812.67106602	2481.25202999	376.0	-5.53201245537	-0.171368977777	-0.0314323143391	256.797064315	1769.6046072	2343.98885864	317.587187128	-1.83715009848	-0.0229357065977
292.580963963	1812.67106602	2481.25202999	376.0	14.7305972231	0.452745273426	0.0830420530863	313.21013545	2126.39360559	2846.75527261	407.151531572	7.34696781522	0.0917224446345
292.580963963	1812.67106602	2481.25202999	376.0	-16.1062782411	0.00918293773903	0.00168432460364	274.325360456	1390.58344256	2081.61467418	416.705871164	-6.14453867471	-0.0767108448778
292.580963963	1812.67106602	2481.25202999	376.0	1.66536147033	0.544404625027	0.0998541131744	324.014039886	1889.25795342	2522.57384528	309.301851968	1.13916204489	0.0142217483757
292.580963963	1812.67106602	2481.25202999	376.0	7.40650572658	0.302189551523	0.055427283845	300.112162406	1894.99885957	2665.02610368	469.915081706	1.51349749695	0.0188950998371
292.580963963	1812.67106602	2481.25202999	376.0	-0.579355335426	0.674614090533	0.123736993861	338.381339182	1706.34507959	2466.87676397	422.150345198	-1.23851507895	-0.0154621108483
292.580963963	1812.67106602	2481.25202999	376.0	-0.615209284233	-0.399819861994	-0.0733345308133	236.712252262	1865.69316241	2465.98713713	363.581722459	-0.482556471653	-0.00602442536396
292.580963963	1812.67106602	2481.25202999	376.0	-0.144772775389	-0.575389349478	-0.105537298143	221.991733862	1895.41396173	2477.65985256	360.254156963	-0.0853987909957	-0.0010661521972
292.580963963	1812.67106602	2481.25202999	376.0	1.63119131837	0.506019139765	0.0928134885849	320.827629882	1813.69110058	2521.72599769	387.207267228	-0.230898435571	-0.00288262716069
292.580963963	1812.67106602	2481.25202999	376.0	-2.78121478129	0.761007034279	0.139583095062	347.518644996	1656.32448934	2412.24308177	408.399947434	-1.6898780503	-0.0210971042485
292.580963963	1812.67106602	2481.25202999	376.0	15.7662854832	0.127650687063	0.023413552286	281.815613783	2188.94936017	2872.45330859	401.688334635	8.4162571083	0.105071874011
292.580963963	1812.67106602	2481.25202999	376.0	-13.4001019788	0.181386256692	0.0332696729076	289.42291787	1490.09775697	2148.76172762	369.241052773	-4.44231200158	-0.0554595755503
292.580963963	1812.67106602	2481.25202999	376.0	-7.27671819461	0.251882418797	0.0462000034477	295.889685867	1547.30802914	2300.69831207	457.500597056	-3.19916540648	-0.0399396430273
292.580963963	1812.67106602	2481.25202999	376.0	-14.4710742811	0.634123010662	0.116310163364	334.756100279	1373.90891695	2122.18820563	413.523188393	-5.57490319373	-0.0695992908081
292.580963963	1812.67106602	2481.25202999	376.0	7.66069691379	0.257326853079	0.0471986157519	294.719596529	2040.16020473	2671.33322767	336.453426412	4.52849699308	0.0565355429848
292.580963963	1812.67106602	2481.25202999	376.0	-7.56568999275	-0.357153372616	-0.0655086890345	240.420671114	1710.39791585	2293.52819346	342.709606491	-2.37065014052	-0.029596131592
292.580963963	1812.67106602	2481.25202999	376.0	1.9650436582	0.88000792862	0.161410111632	360.768795892	1722.81895599	2530.00971565	446.421963763	-0.827643831685	-0.0103326321059
292.580963963	1812.67106602	2481.25202999	376.0	16.2687415161	-0.281315567899	-0.0515986001282	244.794338725	2222.84196374	2884.92050911	417.284206642	8.73095681078	0.109000709248
292.580963963	1812.67106602	2481.25202999	376.0	5.04245660728	-0.208331174625	-0.0382118808923	251.843053544	2071.04143882	2606.36808692	283.483594553	4.33327920469	0.0540983670998
292.580963963	1812.67106602	2481.25202999	376.0	16.6658470352	-0.285597900597	-0.0523840610047	244.33952878	2247.6730034	2894.77369786	402.761165684	9.32530583441	0.116420796934
292.580963963	1812.67106602	2481.25202999	376.0	7.47582274851	0.23563108812	0.0432192017829	293.536492928	1924.47446675	2666.74603369	448.735074017	2.03583319647	0.0254161447749
292.580963963	1812.67106602	2481.25202999	376.0	-4.50668530167	-0.438500132821	-0.0804292246553	233.575455554	1773.46311205	2369.42980945	362.391241854	-1.71580762317	-0.0214208192655
292.580963963	1812.67106602	2481.25202999	376.0	-0.868486926399	0.570702763448	0.104677689554	327.662152387	1761.31285393	2459.7026805	370.727674179	-1.07238858424	-0.0133881221503
292.580963963	1812.67106602	2481.25202999	376.0	12.566388495	-0.0390289864902	-0.00715865489548	266.413009574	2200.90291292	2793.05579961	325.739877118	8.17212731133	0.102024061315
292.580963963	1812.67106602	2481.25202999	376.0	12.7847930695	-0.502823618436	-0.0922273694857	226.529936562	2134.82911407	2798.47496755	437.115916918	6.19164408591	0.0772989274146
292.580963963	1812.67106602	2481.25202999	376.0	-3.20408727563	0.032292520878	0.00592305958877	275.463337732	1732.70447747	2401.75054942	393.582734219	-1.61236004718	-0.0201293389161
292.580963963	1812.67106602	2481.25202999	376.0	-22.8460014774	-0.371989398116	-0.0682298969398	240.645655655	1360.95224982	1914.38515456	312.787249083	-7.77488728003	-0.0970647600504
292.580963963	1812.67106602	2481.25202999	376.0	-18.0862998215	-0.361246221805	-0.0662593950486	240.273549169	1502.45255082	2032.48534852	289.75924853	-5.30050396161	-0.0661735825419
292.580963963	1812.67106602	2481.25202999	376.0	11.6858291273	0.79339419535	0.145523513454	348.548098846	2135.45210976	2771.20690243	287.206693826	7.700271239	0.0961332239575
292.580963963	1812.67106602	2481.25202999	376.0	7.1480339193	0.931055904683	0.170773276721	365.263211142	1911.39755185	2658.61276671	381.952003724	2.69144176695	0.0336010208109
292.580963963	1812.67106602	2481.25202999	376.0	10.5084723243	0.87880698245	0.161189835372	358.678953229	2010.99164738	2741.99371285	372.323112245	5.0415412747	0.062940590196
292.580963963	1812.67106602	2481.25202999	376.0	3.44728166667	0.54611473881	0.100167780413	323.647595313	1953.23501045	2566.78777632	289.905170557	2.59790638977	0.0324332882618
292.580963963	1812.67106602	2481.25202999	376.0	12.0294226138	0.764281103361	0.140183621306	346.139229897	2013.58883732	2779.73232279	420.00425557	5.05814957292	0.063147934743
292.580963963	1812.67106602	2481.25202999	376.0	-5.97386361835	0.322326472942	0.0591207764017	302.720092438	1719.51893927	2333.02541769	310.786385976	-1.98050961341	-0.0247254633385
292.580963963	1812.67106602	2481.25202999	376.0	-4.32838573028	0.335067020353	0.0614576339605	304.036840206	1755.37579485	2373.85387119	314.441236135	-1.63074678709	-0.0203588862309
292.580963963	1812.67106602	2481.25202999	376.0	6.57702389459	0.120703873032	0.0221393750976	281.740341229	2074.05770046	2644.44456888	288.6465272	4.94896079372	0.0617847789479
292.580963963	1812.67106602	2481.25202999	376.0	-15.7355808033	-0.17508599729	-0.0321140860768	256.618934049	1494.00544091	2090.81261187	340.188236911	-4.92946090085	-0.0615413345924
292.580963963	1812.67106602	2481.25202999	376.0	14.2144856876	0.838188318912	0.153739603616	354.077457162	2028.97904731	2833.94924466	450.892740195	5.68859898516	0.0710187139221
292.580963963	1812.67106602	2481.25202999	376.0	-13.1079148881	0.511646394991	0.0938456337107	321.859249264	1417.64100365	2156.01162574	416.511372818	-4.97481900231	-0.0621076030251
292.580963963	1812.67106602	2481.25202999	376.0	10.534578959	0.863162928235	0.158320419706	356.49921409	2078.89837851	2742.64148426	307.243891655	6.4726952889	0.0808076815094
292.580963963	1812.67106602	2481.25202999	376.0	-10.07497908	0.421766980882	0.0773600478508	312.314449703	1610.03502772	2231.26640704	308.916929622	-3.00078168284	-0.0374629423575
292.580963963	1812.67106602	2481.25202999	376.0	-23.8101658494	-0.472706591807	-0.0867033367217	232.150632176	1359.79099841	1890.46180651	298.520175924	-8.02411792354	-0.100176253727
292.580963963	1812.67106602	2481.25202999	376.0	3.60961843718	-0.440070785588	-0.0807173121035	232.872454876	1934.6340828	2570.81576073	403.309223063	1.14451658018	0.0142885965066
292.580963963	1812.67106602	2481.25202999	376.0	-11.9897013533	-0.295423004273	-0.0541861709964	245.950976605	1514.68330149	2183.75732177	423.123043676	-4.35784359499	-0.0544050386391
292.580963963	1812.67106602	2481.25202999	376.0	10.6713094436	0.940797841817	0.172560132395	365.083509906	2094.49137712	2746.03411218	286.459225159	6.92382134831	0.0864397172073
292.580963963	1812.67106602	2481.25202999	376.0	-15.4905929703	0.334061197802	0.0612731470656	303.888337569	1483.7825811	2096.89137746	309.220458786	-4.68935110455	-0.0585437091704
292.580963963	1812.67106602	2481.25202999	376.0	4.35284905854	0.863875236475	0.15845107052	357.978292269	1883.58295242	2589.25718561	347.695940923	1.75267389804	0.0218810723851
292.580963963	1812.67106602	2481.25202999	376.0	6.91451793385	0.447682218002	0.0821133928838	313.546465623	1988.71694289	2652.81864658	350.555238069	3.60343285877	0.0449866773878
292.580963963	1812.67106602	2481.25202999	376.0	12.2763955096	-0.547874755094	-0.100490600714	222.506734027	2236.7603854	2785.86034278	326.593223345	8.38366956921	0.104665038317
292.580963963	1812.67106602	2481.25202999	376.0	3.8486920896	0.588575682916	0.107955921298	327.899462582	1964.72163834	2576.74778059	284.126679664	2.92816328461	0.0365563456256
292.580963963	1812.67106602	2481.25202999	376.0	-9.5845442427	0.319968154727	0.0586882162009	302.450409781	1529.92715575	2243.4353314	411.057765873	-3.54029464862	-0.044198435064
292.580963963	1812.67106602	2481.25202999	376.0	14.9272215734	0.839368726384	0.15395611269	354.038680157	2056.31948473	2851.6340183	441.275853412	6.35943889819	0.0793937440473
292.580963963	1812.67106602	2481.25202999	376.0	15.6892730127	-0.366088731194	-0.0671476029336	237.671406827	2189.99920327	2870.5424351	442.871825003	7.83437805342	0.0978074663348
292.580963963	1812.67106602	2481.25202999	376.0	1.91024196948	0.816661328275	0.149791146052	352.810839384	1874.60693135	2528.64994763	301.232176896	1.22829604829	0.0153345324381
292.580963963	1812.67106602	2481.25202999	376.0	21.0512343284	0.507499820097	0.0930850733853	318.211732676	2228.57346915	3003.5862091	456.801007267	10.2485641524	0.127947118008
292.580963963	1812.67106602	2481.25202999	376.0	-11.1815641913	0.731653257633	0.134199056793	344.309369128	1489.90536487	2203.8092415	369.594507508	-3.80833642574	-0.0475447743538
292.580963963	1812.67106602	2481.25202999	376.0	-11.1725975875	0.207436100675	0.0380477073871	291.959603096	1472.64980003	2204.03172555	439.422322421	-4.37945785642	-0.0546748796058
292.580963963	1812.67106602	2481.25202999	376.0	-3.15778636218	-0.0473317107	-0.00868153167644	268.12789115	1786.18754629	2402.89939177	348.583954334	-1.42085151537	-0.0177384708536
292.580963963	1812.67106602	2481.25202999	376.0	-0.83446930554	-0.474411347786	-0.0870160212374	230.47254296	1863.44282539	2460.5467434	366.631375053	-0.599143328754	-0.00747994168233
292.580963963	1812.67106602	2481.25202999	376.0	1.86100528754	0.0724311450837	0.0132852430454	278.438736652	1918.93809448	2527.42826146	330.051430326	1.19733087698	0.0149479510234
292.580963963	1812.67106602	2481.25202999	376.0	-15.5805558564	0.248660152716	0.0456089788547	296.140595384	1424.20765245	2094.65917152	374.310923681	-5.39277066131	-0.0673254764208
292.580963963	1812.67106602	2481.25202999	376.0	21.5270428232	0.848832852567	0.155692012576	354.317503903	2209.99841026	3015.39221703	451.07630287	10.3732216283	0.129503391115
292.580963963	1812.67106602	2481.25202999	376.0	-4.65196019116	0.516013038204	0.0946465587314	321.778416289	1600.57534969	2365.82517331	443.47140733	-2.34960331188	-0.0293333746802
292.580963963	1812.67106602	2481.25202999	376.0	8.92363377686	0.521813765721	0.0957105219591	321.262283605	1953.75137148	2702.66987422	427.656219134	3.14679987906	0.0392858911244
292.580963963	1812.67106602	2481.25202999	376.0	-17.7435437126	-0.525938220174	-0.0964670249769	227.766592635	1370.21824615	2040.98999143	443.005152644	-7.20962857335	-0.0900078473577
292.580963963	1812.67106602	2481.25202999	376.0	0.10079618002	-0.0065183463335	-0.00119558810226	271.090186726	1915.95976092	2483.75303725	296.703089605	0.837691154531	0.0104580668481
292.580963963	1812.67106602	2481.25202999	376.0	-16.4593946078	0.691754085404	0.126880793361	340.262586254	1422.65173684	2072.85296716	309.938644065	-5.17243014417	-0.0645746584791
292.580963963	1812.67106602	2481.25202999	376.0	-8.09058122684	-0.0822198666442	-0.0150806798687	264.746943872	1611.23983713	2280.50431906	404.517538056	-2.92846160646	-0.0365600699932
292.580963963	1812.67106602	2481.25202999	376.0	-5.64387636901	0.131486835335	0.0241171744929	284.53865852	1611.2612902	2341.21323301	445.413284291	-2.57121667698	-0.032100083358
292.580963963	1812.67106602	2481.25202999	376.0	-11.5746412122	0.30108053055	0.0552238684061	300.650742421	1519.50347744	2194.05600994	373.901790086	-3.86820248803	-0.048292165893
292.580963963	1812.67106602	2481.25202999	376.0	5.9664005814	-0.128085008247	-0.0234932150123	258.933638342	2077.48735908	2629.29346553	292.872468108	4.67014576709	0.0583039421609
292.580963963	1812.67106602	2481.25202999	376.0	10.3060499808	0.835830818352	0.153307193388	353.975537889	2004.6892729	2736.97110435	378.306293559	4.82101638417	0.0601874704641
292.580963963	1812.67106602	2481.25202999	376.0	1.98635403971	0.342271340926	0.062779042723	304.713405576	1800.16382648	2530.53847992	425.661247868	-0.537101999779	-0.00670539325567
292.580963963	1812.67106602	2481.25202999	376.0	19.3600904974	-0.0878019301235	-0.0161045359728	261.761025455	2246.71302361	2961.62466846	453.150619396	9.75141261884	0.121740482133
292.580963963	1812.67106602	2481.25202999	376.0	13.3811286853	0.351917244436	0.0645482840125	303.734613211	2049.76938248	2813.27155713	459.767561434	5.37287663562	0.0670771115558
292.580963963	1812.67106602	2481.25202999	376.0	2.05125052152	0.174398217037	0.0319879341593	288.027039722	1894.23235436	2532.14872519	349.889331106	0.860492542083	0.0107427283656
292.580963963	1812.67106602	2481.25202999	376.0	-0.900863863701	-0.42377503816	-0.0777283635657	234.141852994	1942.38977582	2458.89932708	282.367698269	0.793643541642	0.00990815907168
292.580963963	1812.67106602	2481.25202999	376.0	-19.1121101944	0.300246645802	0.0550709181588	301.274335374	1389.76159329	2007.03240781	315.996479148	-6.23344752813	-0.0778208180791
292.580963963	1812.67106602	2481.25202999	376.0	8.72911089202	0.75863863826	0.139148686401	346.382340969	1902.79401924	2697.84327119	448.666910987	2.39413863473	0.0298893712201
292.580963963	1812.67106602	2481.25202999	376.0	0.197476856683	0.405859167999	0.0744422538516	310.905911627	1727.10581996	2486.1519285	448.140196911	-1.15828011977	-0.0144604259647
292.580963963	1812.67106602	2481.25202999	376.0	-4.54605795298	-0.210133552265	-0.0385424710685	253.237592721	1709.78103634	2368.45287474	405.43424568	-1.95633387383	-0.024423643868
292.580963963	1812.67106602	2481.25202999	376.0	-11.6789404446	0.600293324907	0.11010515864	330.930787578	1412.09768247	2191.46808312	448.439613078	-4.82419665236	-0.0602271741867
292.580963963	1812.67106602	2481.25202999	376.0	-17.140379498	0.857890853289	0.157353421366	358.549242247	1368.46837247	2055.95601574	328.938401027	-5.72636623644	-0.0714902151865
292.580963963	1812.67106602	2481.25202999	376.0	10.5584601403	0.444244641692	0.0814828763192	312.958113423	2026.42919888	2743.23403655	403.84672425	4.75401845904	0.0593510419356
292.580963963	1812.67106602	2481.25202999	376.0	-1.21925386805	0.632632640035	0.11603680118	333.948234811	1700.5636774	2450.99926864	416.487356428	-1.34883044008	-0.0168393313368
292.580963963	1812.67106602	2481.25202999	376.0	6.95023427236	0.197221457798	0.0361741485323	289.352343035	1998.56700924	2653.70485896	365.785506682	3.49943173761	0.0436882863622
292.580963963	1812.67106602	2481.25202999	376.0	-17.6985814328	0.513102494784	0.0941127099751	321.720522187	1437.19113618	2042.10561891	283.193960537	-5.34949957564	-0.0667852631166
292.580963963	1812.67106602	2481.25202999	376.0	14.692862062	-0.0304956931515	-0.00559348737188	267.385825358	2155.23480162	2845.81896816	423.198341188	7.36329719937	0.0919263071083
292.580963963	1812.67106602	2481.25202999	376.0	0.992531118338	-0.236951067621	-0.0434613110089	250.011729554	1962.03759874	2505.87922851	293.829900216	1.59514680533	0.0199144420141
292.580963963	1812.67106602	2481.25202999	376.0	-20.1072156867	0.000261034713243	4.78787074914e-05	273.123519561	1410.13263473	1982.34133259	299.085178299	-6.36690962489	-0.0794870115467
292.580963963	1812.67106602	2481.25202999	376.0	2.9926024503	0.613644795608	0.112554071095	331.600178353	1841.55033251	2555.50603903	382.355528177	0.494684658663	0.00617583843524
292.580963963	1812.67106602	2481.25202999	376.0	0.307653014609	0.64392694675	0.11810839082	335.156372832	1713.32834383	2488.88567666	440.400959997	-1.12641332031	-0.0140625882685
292.580963963	1812.67106602	2481.25202999	376.0	-3.90605618502	-0.0546699982074	-0.0100275125105	267.428388644	1774.13463463	2384.3329316	342.769908333	-1.56454083534	-0.0195323450104
292.580963963	1812.67106602	2481.25202999	376.0	-11.5650025981	0.880926825897	0.161578654787	360.906577914	1406.52472727	2194.29516825	426.863863071	-4.60190642826	-0.0574520153341
292.580963963	1812.67106602	2481.25202999	376.0	11.2288635664	-0.522883864646	-0.0959067983577	225.027881991	2105.61165646	2759.86843517	429.228896719	5.38321462419	0.0672061750835
292.580963963	1812.67106602	2481.25202999	376.0	-11.7790115846	0.542610611791	0.0995250571883	324.469199252	1545.29792332	2188.98506593	319.217943363	-3.57270513304	-0.0446030603376
292.580963963	1812.67106602	2481.25202999	376.0	0.294061057142	-0.0900381615285	-0.0165147031417	264.09915974	1756.37365842	2488.54842594	468.075607772	-1.17813056243	-0.014708246722
292.580963963	1812.67106602	2481.25202999	376.0	-10.3927234554	-0.332827178037	-0.0610468044821	242.482845877	1654.7541816	2223.38236828	326.145340804	-3.03741920543	-0.0379203396433
292.580963963	1812.67106602	2481.25202999	376.0	9.15778924223	0.782502221327	0.143525719246	347.775625361	2058.73753666	2708.47986146	301.96669944	5.7720416871	0.0720604455318
292.580963963	1812.67106602	2481.25202999	376.0	7.58987797588	-0.535610648646	-0.0982411314465	224.62263872	1987.35256755	2669.57603134	457.60082507	2.46754303812	0.0308057807505
292.580963963	1812.67106602	2481.25202999	376.0	-2.34788678797	-0.346235509527	-0.0635061462816	241.448700373	1792.10317234	2422.9950414	389.443168689	-1.35402437426	-0.0169041744602
292.580963963	1812.67106602	2481.25202999	376.0	-0.0754533569425	0.688790496443	0.126337215048	339.387207442	1839.99599532	2479.37984204	299.996639277	0.196239611418	0.00244993272681
292.580963963	1812.67106602	2481.25202999	376.0	-9.59230728783	-0.489771955185	-0.0898334473927	229.236918246	1723.91877044	2243.24271068	290.087021996	-2.66563232375	-0.0332788055399
292.580963963	1812.67106602	2481.25202999	376.0	2.68758247441	0.610654552334	0.112005603876	331.486956771	1818.90831949	2547.93772469	397.542448433	0.0701299504456	0.00087552996811
292.580963963	1812.67106602	2481.25202999	376.0	-13.6946920316	0.864400601672	0.158547432442	359.281194352	1377.9790801	2141.45220595	404.191931505	-5.19357279606	-0.0648386116861
292.580963963	1812.67106602	2481.25202999	376.0	8.32400186948	0.374467180371	0.0686843691069	305.633825692	2094.32762554	2687.79149535	287.830044114	5.88378658213	0.0734555128855
292.580963963	1812.67106602	2481.25202999	376.0	11.3591490947	-0.452470346693	-0.0829916263192	230.346127884	2228.71551506	2763.10114749	304.039504545	8.19700952436	0.102334700679
292.580963963	1812.67106602	2481.25202999	376.0	-12.3976895483	0.20421930578	0.0374576863133	291.379755892	1545.19457494	2173.6341064	337.059775568	-3.81501367146	-0.0476281357236
292.580963963	1812.67106602	2481.25202999	376.0	16.0428147517	-0.306937923439	-0.0562982251356	242.57727226	2227.37412836	2879.31469668	409.36329606	8.78648723823	0.109693973012
292.580963963	1812.67106602	2481.25202999	376.0	-7.16101004802	0.720148320758	0.132088833595	343.050526043	1617.59909838	2303.5693228	342.919698379	-2.43994474667	-0.0304612327924
292.580963963	1812.67106602	2481.25202999	376.0	1.91140032699	-0.283164992798	-0.0519378196622	245.812087353	1989.22728097	2528.6786894	293.639321076	2.20043303565	0.0274710741031
292.580963963	1812.67106602	2481.25202999	376.0	-7.36812038767	0.907944659895	0.166534236958	363.564479175	1535.20869507	2298.4303933	399.657219054	-2.88635103423	-0.0360343449966
292.580963963	1812.67106602	2481.25202999	376.0	2.55098160398	0.295090273808	0.0541251419311	299.331018218	1903.54209704	2544.54831282	341.675197559	1.22667605031	0.0153143077442
292.580963963	1812.67106602	2481.25202999	376.0	-6.86488786108	-0.449402914878	-0.0824290012616	232.562025166	1675.60804395	2310.91686058	402.74679146	-2.5016408501	-0.0312314712871
292.580963963	1812.67106602	2481.25202999	376.0	-8.28946593354	0.654711555507	0.120086492206	336.113161973	1629.06995027	2275.56948824	310.38637599	-2.57891044476	-0.0321961353903
292.580963963	1812.67106602	2481.25202999	376.0	14.9134984643	0.407825659527	0.0748029456212	308.454837009	2192.04735441	2851.29351338	350.791321957	8.76596124383	0.1094377184
292.580963963	1812.67106602	2481.25202999	376.0	-15.1368005708	-0.269015751966	-0.049342581065	248.078364227	1561.10647072	2105.66985855	296.485023607	-4.31585498925	-0.0538808363202
292.580963963	1812.67106602	2481.25202999	376.0	-2.25841454748	0.0379470150883	0.00696020085992	275.923622527	1694.80833401	2425.21507318	454.483116641	-1.71793119681	-0.0214473307966
292.580963963	1812.67106602	2481.25202999	376.0	-2.04601865938	0.0153621888231	0.00281771621847	273.800907557	1699.50335486	2430.48515047	457.180888048	-1.67894606911	-0.0209606250825
292.580963963	1812.67106602	2481.25202999	376.0	-3.99518997551	0.640219444101	0.117428364655	334.57620887	1598.77694325	2382.12129762	448.768145503	-2.23113353652	-0.0278543512674
292.580963963	1812.67106602	2481.25202999	376.0	-4.90796432867	0.137211954626	0.0251672697407	285.170084237	1722.00541214	2359.47306545	352.297569078	-1.84420120055	-0.0230237353377
292.580963963	1812.67106602	2481.25202999	376.0	-11.533404641	0.882389064667	0.161846857055	361.024378241	1413.4717014	2195.07919321	420.58311356	-4.51349923086	-0.0563483050045
292.580963963	1812.67106602	2481.25202999	376.0	23.880235195	0.873570905852	0.160229439811	356.884838791	2254.75777861	3073.78085053	462.138233131	11.6110579489	0.144957028077
292.580963963	1812.67106602	2481.25202999	376.0	-5.92076383553	-0.0602350231729	-0.0110482434286	266.749272263	1635.46164193	2334.34295713	432.132042938	-2.51328953871	-0.0313768981112
292.580963963	1812.67106602	2481.25202999	376.0	-17.3610455996	0.292006603417	0.053559538411	300.580427886	1388.33905327	2050.48073362	361.561252462	-6.03314122513	-0.0753201151702
292.580963963	1812.67106602	2481.25202999	376.0	4.67520309717	0.375880536502	0.0689436053745	307.054584959	1916.09731109	2597.25560174	374.103705691	1.79197045279	0.0223716660773
292.580963963	1812.67106602	2481.25202999	376.0	-11.5378126364	0.355849184022	0.0652694761596	305.888879676	1541.38206594	2194.96981973	347.698874111	-3.65256767563	-0.0456000958256
292.580963963	1812.67106602	2481.25202999	376.0	2.98994605462	-0.343689812907	-0.0630392173344	241.161449341	1913.94141415	2555.44012716	400.337263667	0.781964213133	0.00976234972701
292.580963963	1812.67106602	2481.25202999	376.0	-6.92820289188	-0.457195040643	-0.0838582246228	231.923780946	1695.51897685	2309.34585509	381.903097291	-2.39036363412	-0.0298422426232
292.580963963	1812.67106602	2481.25202999	376.0	-10.0276260356	0.494901142125	0.0907742373669	319.756315017	1501.23362495	2232.44135542	411.451415457	-3.73890148951	-0.0466779212174
292.580963963	1812.67106602	2481.25202999	376.0	-15.6287584938	0.143126998877	0.0262522008212	285.802895364	1495.25268926	2093.4631426	312.40755797	-4.71550228223	-0.0588701907893
292.580963963	1812.67106602	2481.25202999	376.0	2.70196352551	-0.400900673967	-0.0735327721877	236.24389999	1922.43088601	2548.29455481	389.619768815	0.860368795464	0.010741183464
292.580963963	1812.67106602	2481.25202999	376.0	-13.4889662575	0.262276745918	0.0481065197941	296.859857529	1538.73420943	2146.5567809	310.962713935	-3.99515151738	-0.0498770476577
292.580963963	1812.67106602	2481.25202999	376.0	-11.916399376	0.517389880669	0.0948990977016	322.257745437	1445.06088112	2185.57612857	418.257502007	-4.51474282262	-0.0563638304946
292.580963963	1812.67106602	2481.25202999	376.0	5.91070313699	-0.05742384113	-0.0105326194296	266.236149473	1945.3852881	2627.91147156	416.29003399	1.98260904002	0.0247516734085
292.580963963	1812.67106602	2481.25202999	376.0	-18.4353602527	-0.327952496037	-0.0601526955313	243.986080003	1399.93545202	2023.82427948	379.902747461	-6.57757827437	-0.0821170820771
292.580963963	1812.67106602	2481.25202999	376.0	17.5702948017	0.0690424888358	0.0126636993463	276.491458251	2174.85678073	2917.21532643	465.867087446	8.16110834957	0.101886496249
292.580963963	1812.67106602	2481.25202999	376.0	-1.35138797014	0.233945436539	0.0429100213755	294.269911197	1737.91635129	2447.72068854	415.534426061	-1.32098965439	-0.0164917559849
292.580963963	1812.67106602	2481.25202999	376.0	7.55300281098	0.813372969718	0.149187998848	351.564509667	1992.91300581	2668.66106556	324.183550081	4.25512675855	0.0531226811304
292.580963963	1812.67106602	2481.25202999	376.0	-4.40349973929	0.298816202407	0.0548085477635	300.373076741	1670.38221155	2371.99010332	401.23481502	-1.97496646876	-0.0246562605339
292.580963963	1812.67106602	2481.25202999	376.0	13.1510130904	-0.20384828772	-0.0373896345781	251.414201921	2263.08137952	2807.56180926	293.066227811	9.39485306719	0.117289052025
292.580963963	1812.67106602	2481.25202999	376.0	-1.03709998446	0.122356070486	0.0224424193848	283.907323782	1786.84210729	2455.51896557	384.769534494	-1.10683577382	-0.0138181744547
292.580963963	1812.67106602	2481.25202999	376.0	-12.033758516	0.164054517933	0.0300907039496	287.893601334	1475.90150148	2182.66415252	418.869049715	-4.45951176532	-0.0556743041862
292.580963963	1812.67106602	2481.25202999	376.0	15.3837119399	0.937555457344	0.171965417708	364.473548049	2153.82521825	2862.96069478	344.661928489	8.72247960785	0.108894876502
292.580963963	1812.67106602	2481.25202999	376.0	-0.0300103353904	0.318923015546	0.0584965178918	302.425480503	1742.27305145	2480.50739793	435.808865982	-1.13585502851	-0.0141804622785
292.580963963	1812.67106602	2481.25202999	376.0	-3.03095460152	-0.421587008915	-0.0773270375852	234.928787071	1737.54157176	2406.04640741	433.576048579	-1.71430196536	-0.0214020220395
292.580963963	1812.67106602	2481.25202999	376.0	1.32154800887	0.839807291872	0.154036553902	355.896158176	1817.5073095	2514.04296678	340.639499104	0.165122284373	0.00206145173999
292.580963963	1812.67106602	2481.25202999	376.0	-11.8132465829	-0.251150309852	-0.0460657208093	249.649205846	1573.84324354	2188.13560934	364.643159959	-3.73648000257	-0.0466476904191
292.580963963	1812.67106602	2481.25202999	376.0	18.9927317477	0.770640965129	0.141350140339	345.744237917	2222.30882482	2952.50957203	384.456509288	10.3267418133	0.128923118768
292.580963963	1812.67106602	2481.25202999	376.0	8.13006370773	-0.140256108977	-0.025725625271	258.144324149	2031.17821912	2682.97940077	393.656857501	3.90322992257	0.0487294622043
292.580963963	1812.67106602	2481.25202999	376.0	-4.10391211836	-0.318589740404	-0.0584353889222	243.76060351	1740.04003055	2379.42362724	395.622993179	-1.78325217358	-0.0222628236402
292.580963963	1812.67106602	2481.25202999	376.0	-14.3124533631	-0.47502942302	-0.0871293879346	230.920580461	1469.5592663	2126.12399038	425.644143611	-5.27685336922	-0.0658783192163
292.580963963	1812.67106602	2481.25202999	376.0	10.8951685256	0.834131489881	0.15299550438	353.644132392	2026.39697654	2751.5886202	371.547511265	5.34438499996	0.0667214107361
292.580963963	1812.67106602	2481.25202999	376.0	2.07088409014	-0.52513622387	-0.0963199236738	225.583770922	1973.68208823	2532.63588351	333.370024355	1.68034456364	0.02097808444
292.580963963	1812.67106602	2481.25202999	376.0	-16.3459389671	0.0988723286076	0.0181350566045	282.438723302	1403.96569523	2075.66808755	389.263669013	-5.88261181147	-0.0734408465851
292.580963963	1812.67106602	2481.25202999	376.0	14.8100868213	0.113180065384	0.020759366358	280.339861906	2225.72224215	2848.72760988	342.66550583	9.1301185071	0.113984001337
292.580963963	1812.67106602	2481.25202999	376.0	-8.89573311159	-0.33551749816	-0.0615402601173	242.251075067	1634.47900641	2260.52647157	383.796390091	-2.9642999985	-0.0370074906179
292.580963963	1812.67106602	2481.25202999	376.0	9.15214093771	0.821911703171	0.150754164191	351.959475693	2074.23420364	2708.33971279	282.146033459	6.14428590927	0.0767076892543
292.580963963	1812.67106602	2481.25202999	376.0	-5.95967904972	0.547019533909	0.100333736961	325.06134068	1693.51426767	2333.37737259	314.801764239	-2.01729514934	-0.0251847084812
292.580963963	1812.67106602	2481.25202999	376.0	7.4504923245	0.199676240665	0.0366244021762	289.38056144	2027.22461525	2666.11752203	349.512345341	4.16129806139	0.0519512866591
292.580963963	1812.67106602	2481.25202999	376.0	-15.1193044683	-0.441563054554	-0.0809910224787	234.001940195	1433.37821207	2106.10398095	438.723828678	-5.83987111181	-0.0729072548291
292.580963963	1812.67106602	2481.25202999	376.0	16.3701970695	0.240506750526	0.0441134905587	292.264520612	2205.09413459	2887.43787709	390.07922188	8.97586851573	0.112058283592
292.580963963	1812.67106602	2481.25202999	376.0	9.27623534713	-0.206042659709	-0.0377921239377	252.154550426	2055.81346177	2711.41880784	403.450795648	4.46621358328	0.0557579723255
292.580963963	1812.67106602	2481.25202999	376.0	0.777887493254	0.604140460099	0.110810796056	330.92167066	1802.41918132	2500.5533792	367.212527229	-0.394611753874	-0.00492648881241
292.580963963	1812.67106602	2481.25202999	376.0	-15.5630121392	-0.380841467451	-0.0698535340153	238.533361697	1530.20619778	2095.09447536	326.354915883	-4.67410042459	-0.0583533136653
292.580963963	1812.67106602	2481.25202999	376.0	-13.7146261216	0.768469852579	0.140951917201	348.205838596	1487.29080772	2140.95759094	305.460944624	-4.15656682157	-0.0518922199947
292.580963963	1812.67106602	2481.25202999	376.0	6.54223621136	0.618086433505	0.11336875156	331.513795609	1905.63719106	2643.58139879	406.430412116	2.0703169304	0.0258466533134
292.580963963	1812.67106602	2481.25202999	376.0	17.0434982883	0.568163502571	0.104211941044	324.352594025	2242.94710402	2904.14417725	336.844479201	10.3094474549	0.128707209175
292.580963963	1812.67106602	2481.25202999	376.0	-8.8766460866	0.495779448562	0.0909353353929	319.772191639	1534.98742568	2261.00006877	406.240451444	-3.30842875448	-0.0413037297688
292.580963963	1812.67106602	2481.25202999	376.0	-8.60477618013	-0.387151492117	-0.0710109119804	237.830556695	1664.99303257	2267.74584634	364.92225708	-2.75106624238	-0.0343453962843
292.580963963	1812.67106602	2481.25202999	376.0	-1.91313279648	-0.441332487797	-0.0809487321711	233.060324137	1887.73597721	2433.78238364	312.986082289	-0.318439358069	-0.00397552257265
292.580963963	1812.67106602	2481.25202999	376.0	-1.00016426701	-0.187294349163	-0.0343533289	255.351414968	1775.53404587	2456.43543381	425.549972968	-1.23659902268	-0.0154381900459
292.580963963	1812.67106602	2481.25202999	376.0	-7.14979073182	0.654206089318	0.119993780139	336.050061581	1603.16848061	2303.84770231	364.629160124	-2.53877156543	-0.0316950257856
292.580963963	1812.67106602	2481.25202999	376.0	8.55000896525	-0.303699567075	-0.0557042492802	243.48950967	2087.85325745	2693.399301	362.056533877	4.9909650533	0.0623091766953
292.580963963	1812.67106602	2481.25202999	376.0	14.2014149977	-0.0629018081766	-0.0115373822774	264.634606714	2111.48236012	2833.6249279	457.507961069	6.28717066767	0.0784915189472
292.580963963	1812.67106602	2481.25202999	376.0	5.76791985084	0.661437615669	0.121320178956	336.162812222	1890.10100023	2624.36865837	398.104845919	1.74579396638	0.021795180604
292.580963963	1812.67106602	2481.25202999	376.0	-4.0472055067	-0.178358354991	-0.0327142984209	256.198299639	1786.44820013	2380.83066119	338.184161427	-1.56654133254	-0.0195573200067
292.580963963	1812.67106602	2481.25202999	376.0	20.6312809998	0.517130126612	0.0948514538907	319.268267195	2207.36500627	2993.16610861	466.532835138	9.74345412347	0.121641125137
292.580963963	1812.67106602	2481.25202999	376.0	19.3412582675	0.836298537101	0.15339298186	352.768885663	2260.21505447	2961.15739337	348.17345324	11.2952234842	0.14101402602
292.580963963	1812.67106602	2481.25202999	376.0	-20.0976688754	-0.372753227337	-0.0683699976774	239.545190858	1454.37759382	1982.57821304	288.655428353	-6.11129889256	-0.0762958663241
292.580963963	1812.67106602	2481.25202999	376.0	-13.4880058196	-0.460013532813	-0.0843751894375	231.945566091	1511.70755203	2146.58061178	402.927493659	-4.65819433574	-0.058154735777
292.580963963	1812.67106602	2481.25202999	376.0	-9.86502462105	-0.262002319362	-0.0480561847692	248.832103928	1519.69877415	2236.47590632	467.945028237	-4.07965632908	-0.0509320390647
292.580963963	1812.67106602	2481.25202999	376.0	-11.3141486271	0.466811718091	0.0856221052992	316.897202947	1513.44233229	2200.5194875	370.179952266	-3.78886210527	-0.0473016492543
292.580963963	1812.67106602	2481.25202999	376.0	2.93336340437	0.917402731875	0.168269026389	364.178216084	1854.25011241	2554.036169	335.607840507	1.10624436651	0.0138107910925
292.580963963	1812.67106602	2481.25202999	376.0	-9.7824510732	0.618780950365	0.113496139099	332.321228648	1563.93533942	2238.52476415	342.268196085	-3.1357370325	-0.0391477781835
292.580963963	1812.67106602	2481.25202999	376.0	2.74244352664	-0.285732484507	-0.0524087462412	245.925062023	1944.47123284	2549.29896566	358.902670804	1.41085218687	0.0176136352918
292.580963963	1812.67106602	2481.25202999	376.0	-2.75454498489	0.308646437273	0.0566115989129	301.453491089	1793.97809375	2412.90482663	317.473241795	-1.18464401109	-0.0147895631847
292.580963963	1812.67106602	2481.25202999	376.0	-17.8385753258	0.178410757933	0.0327239101125	289.180098914	1463.11232456	2038.63201759	286.339594116	-5.3308638803	-0.066552607744
292.580963963	1812.67106602	2481.25202999	376.0	-5.55458571587	0.468252915839	0.0858864482463	316.965884409	1565.82696975	2343.42875915	460.635905	-2.73708102415	-0.0341707993027
292.580963963	1812.67106602	2481.25202999	376.0	15.3449882617	-0.427265911601	-0.0783686558329	232.311090308	2262.00048358	2861.99986273	367.688288841	9.37630334442	0.117057469968
292.580963963	1812.67106602	2481.25202999	376.0	-16.1477427027	0.804769289426	0.147609921025	352.212570155	1443.92120318	2080.58583638	284.452063041	-4.86227950832	-0.0607026155845
292.580963963	1812.67106602	2481.25202999	376.0	-21.8369254362	-0.468048938171	-0.085849034881	231.73233186	1425.08192774	1939.42287431	282.608614716	-6.79496829309	-0.0848310648326
292.580963963	1812.67106602	2481.25202999	376.0	5.44529433351	0.297966394402	0.0546526768895	299.197416195	1955.89731896	2616.36350618	361.268771024	2.58108544926	0.0322232890045
292.580963963	1812.67106602	2481.25202999	376.0	13.4485321341	-0.0943759752701	-0.0173103402917	261.66633492	2136.73099862	2814.94400657	416.546673027	6.76264346175	0.0844275088857
292.580963963	1812.67106602	2481.25202999	376.0	-1.96374186828	0.783449114863	0.143699397444	349.892043268	1628.84016849	2432.52664502	453.794433255	-1.75856850014	-0.0219546629231
292.580963963	1812.67106602	2481.25202999	376.0	-1.91088467438	-0.20838028642	-0.0382208889252	253.514054069	1791.25271801	2433.83816521	389.071393132	-1.2739743653	-0.015904798568
292.580963963	1812.67106602	2481.25202999	376.0	-2.66441825862	0.847545157637	0.155455824952	356.891710045	1608.8936958	2415.14109786	449.355692012	-1.92008304051	-0.0239710741637
292.580963963	1812.67106602	2481.25202999	376.0	13.4299056167	0.477146901488	0.0875177735672	315.766113078	2104.09198852	2814.48183573	394.62373413	6.76964437295	0.0845149110231
292.580963963	1812.67106602	2481.25202999	376.0	-7.19850578249	0.0101751735826	0.00186631943921	273.303786141	1596.68177453	2302.63895913	432.653398457	-2.90289397581	-0.0362408736056
292.580963963	1812.67106602	2481.25202999	376.0	1.36577440165	-0.325717267021	-0.0597427122196	243.135915415	1847.91893821	2515.14033505	424.085481429	-0.487833295041	-0.00609030330887
292.580963963	1812.67106602	2481.25202999	376.0	3.03988406135	0.791846518888	0.145239640295	349.73369004	1917.93169266	2556.67921497	289.013832264	2.16421832842	0.0270189554109
292.580963963	1812.67106602	2481.25202999	376.0	11.4531172128	0.613838046392	0.112589516946	330.413011367	1989.29778322	2765.43273333	445.721938736	4.25196907723	0.0530832593912
292.580963963	1812.67106602	2481.25202999	376.0	0.559338992334	0.718195667513	0.131730680028	343.08096976	1728.48695183	2495.13064009	423.562718496	-1.00204421662	-0.0125099153137
292.580963963	1812.67106602	2481.25202999	376.0	-5.92056510231	-0.194716834509	-0.0357147532115	254.660735371	1739.75566095	2334.3478882	339.93149188	-1.98787201588	-0.0248173784755
292.580963963	1812.67106602	2481.25202999	376.0	-16.817675245	0.411440717682	0.0754660157156	312.102779797	1390.28940591	2063.96312157	361.570935866	-5.82981065511	-0.0727816561188
292.580963963	1812.67106602	2481.25202999	376.0	-14.095185563	0.134832101601	0.0247307596481	285.100861688	1489.38125627	2131.51495208	357.032834113	-4.56496860615	-0.0569908689906
292.580963963	1812.67106602	2481.25202999	376.0	-3.66378641788	0.143049271656	0.0262379441775	285.695415599	1714.10810181	2390.34425512	390.540737715	-1.719420138	-0.0214659193258
292.580963963	1812.67106602	2481.25202999	376.0	0.0650023185495	0.702850761292	0.128916133766	340.852104483	1842.20282196	2482.86490134	299.809974898	0.268430663766	0.00335119430419
292.580963963	1812.67106602	2481.25202999	376.0	-4.39201234444	0.352416296453	0.0646398195988	305.52203404	1628.00872898	2372.27513453	438.744371512	-2.21461228621	-0.0276480934608
292.580963963	1812.67106602	2481.25202999	376.0	3.46745819578	0.468355682178	0.0859052975382	315.89350373	1945.12411207	2567.28840686	306.270791063	2.34829624666	0.0293170567623
292.580963963	1812.67106602	2481.25202999	376.0	-10.4762597498	0.0569304261201	0.010442117777	277.906312436	1505.70892716	2221.30962228	437.694382679	-4.05418820271	-0.0506140849277
292.580963963	1812.67106602	2481.25202999	376.0	-2.58941345565	0.328393071519	0.0602335054143	303.363697169	1743.02918835	2417.00215605	370.609270531	-1.41752204595	-0.0176969044438
292.580963963	1812.67106602	2481.25202999	376.0	-5.42083633454	0.226735436635	0.0415875709163	293.452303924	1622.97214739	2346.74741839	430.322967078	-2.41349848301	-0.0301310672036
292.580963963	1812.67106602	2481.25202999	376.0	-11.9627580291	0.173578092265	0.0318375077522	289.087609471	1430.25596406	2184.42585355	465.082280012	-5.02230051584	-0.0627003809718
292.580963963	1812.67106602	2481.25202999	376.0	1.69842622633	-0.280204574705	-0.0513948229466	246.67481872	1907.36621637	2523.39426521	369.353230115	0.593863138353	0.00741402170229
292.580963963	1812.67106602	2481.25202999	376.0	8.09770211129	-0.101459296677	-0.0186095555167	261.289945315	2087.47905758	2682.17642801	333.407425111	5.16216310816	0.0644464807511
292.580963963	1812.67106602	2481.25202999	376.0	10.862466437	-0.327761505499	-0.0601176642514	240.845819209	2220.48901931	2750.77719896	289.442360445	8.08217709781	0.100901087363
292.580963963	1812.67106602	2481.25202999	376.0	-7.14996576834	0.527607327318	0.0967731708213	323.043030334	1680.9025514	2303.84335922	299.897777482	-2.25044683599	-0.0280954661172
292.580963963	1812.67106602	2481.25202999	376.0	-12.2337408488	0.414287534413	0.0759881757911	312.358731018	1398.72194279	2177.70208683	466.621413028	-5.24903439771	-0.0655310162011
292.580963963	1812.67106602	2481.25202999	376.0	7.89811345669	0.0090656861572	0.00166281844409	272.154902039	1972.62986638	2677.22413046	432.439362041	2.80211811513	0.0349827480041
292.580963963	1812.67106602	2481.25202999	376.0	-8.70088759278	0.737837428185	0.135333350731	345.011632726	1480.68958198	2265.36107996	439.659865258	-3.62727268755	-0.0452843032153
292.580963963	1812.67106602	2481.25202999	376.0	-14.320735618	0.359280115531	0.0658987739419	306.85937283	1411.31204924	2125.91848676	407.747064686	-5.32409030402	-0.0664680437456
292.580963963	1812.67106602	2481.25202999	376.0	-8.12484630975	-0.245139752271	-0.0449632707761	250.162861061	1572.50603001	2279.65411599	456.985224926	-3.3558318644	-0.0418955288939
292.580963963	1812.67106602	2481.25202999	376.0	1.54094697016	-0.0152149007327	-0.0027907007947	271.015408901	1827.53898758	2519.48680796	420.932411485	-0.508468142205	-0.00634791688146
292.580963963	1812.67106602	2481.25202999	376.0	20.0108999186	0.620183660042	0.113753422605	329.68576586	2251.74522702	2977.77289044	396.341897559	10.8558360274	0.135528539667
292.580963963	1812.67106602	2481.25202999	376.0	17.0747886737	0.307331902642	0.056370488379	298.478920875	2242.8982088	2904.92057057	363.543440893	9.97116923713	0.124484010451
292.580963963	1812.67106602	2481.25202999	376.0	-7.88925249421	-0.589758839134	-0.108172934544	221.006143017	1708.50478504	2285.49979232	355.988864264	-2.47992160274	-0.0309603196347
292.580963963	1812.67106602	2481.25202999	376.0	14.2411902913	0.868114896679	0.159228704453	357.342239686	2035.13170074	2834.61185318	442.137912761	5.87614962072	0.0733601700465
292.580963963	1812.67106602	2481.25202999	376.0	2.31956914499	-0.101921262461	-0.018694288786	262.446287591	1910.86426732	2538.80638648	365.495831568	0.906254568228	0.0113140395534
292.580963963	1812.67106602	2481.25202999	376.0	6.90084717364	-0.0279766309378	-0.00513144367897	268.696993705	1977.33628658	2652.47944057	406.446160288	2.7720259462	0.0346070654956
292.580963963	1812.67106602	2481.25202999	376.0	-13.4714819987	-0.232582453937	-0.0426600245666	251.605584729	1482.32081998	2146.99060943	413.064204716	-4.83905446408	-0.0604126649698
292.580963963	1812.67106602	2481.25202999	376.0	7.73966469271	0.373884205332	0.0685774404498	305.670202316	2077.79119081	2673.29261729	289.831224164	5.46618215576	0.0682419744789
292.580963963	1812.67106602	2481.25202999	376.0	13.0337711007	0.608530013771	0.111615923289	329.280441275	2078.98747057	2804.65274001	396.384828158	6.36190069933	0.079424478144
292.580963963	1812.67106602	2481.25202999	376.0	-4.63049492651	0.876840820798	0.160829204108	360.359241233	1704.48296291	2366.35778062	301.515576477	-1.73889929631	-0.0217091048228
292.580963963	1812.67106602	2481.25202999	376.0	19.5449837939	0.655976253126	0.120318461688	333.561722785	2214.16925075	2966.21233713	418.4813636	10.019797353	0.125091103033
292.580963963	1812.67106602	2481.25202999	376.0	-11.7001140851	0.702353409793	0.128824910087	341.109031025	1522.75550635	2190.94271174	327.078174365	-3.63678582954	-0.045403069033
292.580963963	1812.67106602	2481.25202999	376.0	3.08110208161	0.559133025682	0.102555580646	325.521292453	1892.55159491	2557.70193793	339.629050571	1.38861186032	0.0173359782811
292.580963963	1812.67106602	2481.25202999	376.0	14.0280260096	0.122212657179	0.0224161146697	281.592550696	2131.06769697	2829.32271012	416.662462452	6.95498392713	0.0868287631352
292.580963963	1812.67106602	2481.25202999	376.0	-0.260740135599	0.206153626343	0.0378124773189	291.69527951	1801.70199423	2474.78241008	381.385136342	-0.851218621611	-0.0106269490838
292.580963963	1812.67106602	2481.25202999	376.0	-17.4036160576	-0.358645531008	-0.0657823791284	240.407637406	1525.23844673	2049.42445327	283.77836913	-4.99406708353	-0.0623479036646
292.580963963	1812.67106602	2481.25202999	376.0	7.43646656203	0.119072201032	0.021840095567	282.11399873	1999.15504824	2665.76950752	384.500460547	3.46330231009	0.0432372323357
292.580963963	1812.67106602	2481.25202999	376.0	-8.23383028425	0.474976221452	0.0871196297601	317.641334997	1606.7896708	2276.94994891	352.518943115	-2.73042302747	-0.0340876782455
292.580963963	1812.67106602	2481.25202999	376.0	-7.6529608138	0.760603093967	0.139509004763	347.405165754	1502.09791315	2291.36278444	441.859705534	-3.29992004242	-0.0411975036507
292.580963963	1812.67106602	2481.25202999	376.0	-7.87514034062	-0.55193116897	-0.101234623802	224.143200189	1756.10429662	2285.84995042	305.602453608	-2.28857655937	-0.0285714926263
292.580963963	1812.67106602	2481.25202999	376.0	-5.35835491326	-0.329909548907	-0.0605116560724	242.862922802	1821.33580353	2348.29773993	284.0990136	-1.64501268802	-0.020536987366
292.580963963	1812.67106602	2481.25202999	376.0	5.85776264906	-0.440407579951	-0.0807790865648	232.499498133	1986.89215323	2626.59788463	407.206233268	2.41560526665	0.0301573691218
292.580963963	1812.67106602	2481.25202999	376.0	-0.992088729762	-0.414148384654	-0.0759626530913	235.597458817	1776.28082619	2456.63580824	444.757523234	-1.30155602566	-0.0162491388972
292.580963963	1812.67106602	2481.25202999	376.0	11.7772827033	0.447802510011	0.0821354567152	313.258498121	2034.20906422	2773.47609614	426.008533798	5.03298873942	0.0628338169715
292.580963963	1812.67106602	2481.25202999	376.0	2.46425794237	-0.173618453405	-0.0318449107493	255.799817977	1938.42014087	2542.39648021	348.176521355	1.37865886865	0.0172117212067
292.580963963	1812.67106602	2481.25202999	376.0	-2.40398458824	0.383727933384	0.0703829665048	308.724999595	1720.38773169	2421.60311359	392.490382307	-1.47159155811	-0.0183719295645
292.580963963	1812.67106602	2481.25202999	376.0	-16.148819917	-0.195443424188	-0.0358480235121	255.007154765	1461.02911506	2080.55910798	364.522838148	-5.36390047971	-0.0669650496843
292.580963963	1812.67106602	2481.25202999	376.0	-11.6594213155	0.0858614696033	0.0157486187827	280.790411261	1460.75355607	2191.95240191	450.408434582	-4.67117727128	-0.0583168198661
292.580963963	1812.67106602	2481.25202999	376.0	-5.11734258608	0.19894647184	0.0364905487601	290.83835668	1640.30828518	2354.27786319	423.131221325	-2.27637441696	-0.0284191562667
292.580963963	1812.67106602	2481.25202999	376.0	-9.60090929855	0.160287555844	0.0293997717983	287.412594043	1504.31836772	2243.02927312	451.298311354	-3.91147397885	-0.0488323842553
292.580963963	1812.67106602	2481.25202999	376.0	-0.65432145232	0.891923437282	0.163595641468	362.042016673	1767.73951067	2465.01666567	335.235138329	-0.770035155104	-0.00961342266048
292.580963963	1812.67106602	2481.25202999	376.0	-17.5656645354	-0.421746834105	-0.0773563525505	235.356948921	1469.60040334	2045.40362212	340.446269861	-5.60113051832	-0.0699267230752
292.580963963	1812.67106602	2481.25202999	376.0	-11.1355714595	-0.545646156658	-0.100081833576	224.598385534	1688.02442364	2204.9504371	292.327627926	-3.05557631787	-0.0381470201982
292.580963963	1812.67106602	2481.25202999	376.0	4.04396621643	0.266048246237	0.0487982843428	296.671216517	1893.52626859	2581.59302382	391.395538715	1.1542690882	0.0144103506641
292.580963963	1812.67106602	2481.25202999	376.0	-2.13568008166	-0.00190898190282	-0.000350143415777	272.192545722	1705.53278164	2428.26042461	450.535097249	-1.65776860349	-0.0206962372471
292.580963963	1812.67106602	2481.25202999	376.0	2.93507694126	0.684547289092	0.125558930501	339.528063639	1749.35753406	2554.07868617	465.193088476	-0.683582043111	-0.00853410790401
292.580963963	1812.67106602	2481.25202999	376.0	-18.6385158124	-0.271001970941	-0.0497068912218	249.090959824	1386.50944238	2018.78347803	383.183075827	-6.75452528055	-0.084326158309
292.580963963	1812.67106602	2481.25202999	376.0	7.20124689142	0.769802045205	0.141196266545	347.736880617	1884.82580478	2659.93311466	427.370429267	1.91654652522	0.0239269229116
292.580963963	1812.67106602	2481.25202999	376.0	20.326187325	0.765530416472	0.140412768979	345.24349234	2206.65506022	2985.59596561	433.697413049	10.075599409	0.125787757915
292.580963963	1812.67106602	2481.25202999	376.0	1.45987665246	-0.579409616013	-0.106274691125	221.915974489	1836.5306346	2517.47524906	459.028639977	-0.783348028182	-0.00977962582
292.580963963	1812.67106602	2481.25202999	376.0	-1.39704557481	-0.585329588414	-0.107360526121	220.98872612	1923.68844815	2446.5878083	301.910634033	0.25184260453	0.00314410242859
292.580963963	1812.67106602	2481.25202999	376.0	-16.1803472829	0.335848570986	0.0616009851405	304.400090808	1428.92768556	2079.77683457	346.449058202	-5.33589424909	-0.0666154088525
292.580963963	1812.67106602	2481.25202999	376.0	-9.97313646203	0.779488024723	0.142972858533	349.402539953	1522.16591413	2233.79337907	362.224924985	-3.36716349668	-0.0420369974617
292.580963963	1812.67106602	2481.25202999	376.0	-2.57224276216	0.873034643406	0.160131079128	359.773375091	1635.63996421	2417.42820423	422.014864937	-1.73228631399	-0.0216265457427
292.580963963	1812.67106602	2481.25202999	376.0	-20.247062891	-0.402730353252	-0.0738683700021	237.862299815	1378.69297448	1978.87137099	362.316096696	-7.18984766718	-0.0897608947213
292.580963963	1812.67106602	2481.25202999	376.0	-0.435362040595	0.43468652939	0.079729737599	313.683197967	1686.7822504	2470.44960052	469.98415215	-1.42946711409	-0.0178460313869
292.580963963	1812.67106602	2481.25202999	376.0	1.77964427939	0.607230696843	0.11137760397	331.36886986	1785.58361838	2525.4094898	408.457001554	-0.51942261842	-0.00648467688414
292.580963963	1812.67106602	2481.25202999	376.0	-9.47408527101	-0.142918773719	-0.0262140083857	259.229370695	1626.32733267	2246.17609688	360.619393516	-3.01253664081	-0.0376096958902
292.580963963	1812.67106602	2481.25202999	376.0	-10.07771354	0.0481605531279	0.00883355706675	276.866990443	1615.21785262	2231.1985582	339.113715134	-3.09008033568	-0.0385777819685
292.580963963	1812.67106602	2481.25202999	376.0	-13.088438792	0.243968808376	0.0447484975011	295.573998766	1443.62476479	2156.49487677	417.296113214	-4.88663790553	-0.0610067154248
292.580963963	1812.67106602	2481.25202999	376.0	1.33994184015	0.551571820448	0.101168712481	325.227318743	1838.24163323	2514.4993641	351.030412126	0.18926192097	0.00236282048652
292.580963963	1812.67106602	2481.25202999	376.0	-12.3135964851	0.46077006979	0.0845139526394	316.577030986	1445.87602577	2175.72066724	413.267610479	-4.59439383575	-0.0573582251655
292.580963963	1812.67106602	2481.25202999	376.0	16.8729361049	0.27436206306	0.0503231957191	295.580450382	2179.36213745	2899.91209961	424.969511777	8.47940532514	0.105860241263
292.580963963	1812.67106602	2481.25202999	376.0	-2.88195535613	-0.244486790951	-0.0448435053101	250.193622576	1720.76584081	2409.74345421	438.783990824	-1.73352716928	-0.0216420370697
292.580963963	1812.67106602	2481.25202999	376.0	-4.17437701734	-0.400418184555	-0.0734442744966	236.849394585	1822.91714635	2377.6752155	317.908674566	-1.47115244795	-0.01836644754
292.580963963	1812.67106602	2481.25202999	376.0	12.679589887	0.682276763354	0.125142473102	337.451782521	2005.08735063	2795.86461145	453.325478298	4.79723935392	0.0598906286382
292.580963963	1812.67106602	2481.25202999	376.0	-13.5564246968	0.654401838081	0.120029684168	336.33104594	1439.191947	2144.882967	369.359974069	-4.64349442583	-0.0579712163025
292.580963963	1812.67106602	2481.25202999	376.0	-8.85018828098	-0.294929725613	-0.054095694353	245.768748854	1618.46404675	2261.65655361	397.423758008	-3.05809005346	-0.0381784026649
292.580963963	1812.67106602	2481.25202999	376.0	-1.37765646081	0.871960071975	0.159933982387	359.917442774	1747.7683096	2447.06890109	339.383148717	-1.09155352719	-0.0136273848588
292.580963963	1812.67106602	2481.25202999	376.0	-5.72407853678	0.326912519687	0.0599619441832	303.228821846	1753.58962966	2339.2232151	282.404763591	-1.87921985434	-0.0234609220268
292.580963963	1812.67106602	2481.25202999	376.0	2.09442490071	0.560157765253	0.102743537281	325.52328434	1900.3902918	2533.21999035	307.306414213	1.42097549187	0.017740018625
292.580963963	1812.67106602	2481.25202999	376.0	-13.5246186333	0.691592719466	0.126851195793	340.534788316	1396.99425203	2145.6721556	408.143115255	-5.10694032902	-0.0637570577906
292.580963963	1812.67106602	2481.25202999	376.0	5.15305497212	0.858914617487	0.157541199099	358.197746916	1800.96537156	2609.11231109	449.949192615	0.287230852681	0.00358590327941
292.580963963	1812.67106602	2481.25202999	376.0	8.27424060426	-0.20560816236	-0.0377124288996	252.641392521	1984.10211614	2686.55679295	449.813284283	2.81929716816	0.0351972180794
292.580963963	1812.67106602	2481.25202999	376.0	5.60817215594	0.233696629163	0.0428643853931	293.846041625	1865.58200786	2620.40491545	460.97686597	0.721238588398	0.00900422707113
292.580963963	1812.67106602	2481.25202999	376.0	0.352432265595	0.485786149775	0.0891023752338	318.61401912	1832.12169213	2489.99676273	339.261051486	-0.0986864061008	-0.00123204002623
292.580963963	1812.67106602	2481.25202999	376.0	11.8427010349	0.533946401623	0.0979358770401	322.108306195	2004.6891789	2775.09928982	448.301804725	4.5058961725	0.0562533854245
292.580963963	1812.67106602	2481.25202999	376.0	17.3733092973	-0.082992571615	-0.0152224085868	262.165043254	2263.51247187	2912.3276196	386.650104479	9.98083601191	0.124604694281
292.580963963	1812.67106602	2481.25202999	376.0	0.683972993847	-0.0145104476091	-0.00266149075736	271.169474528	1804.90998669	2498.22312378	422.143662567	-0.851283621497	-0.010627760568
292.580963963	1812.67106602	2481.25202999	376.0	9.98312046961	0.857188310627	0.157224561744	355.972599854	2056.27834217	2728.9584093	316.707467275	5.92350027591	0.073951314306
292.580963963	1812.67106602	2481.25202999	376.0	-3.02679801158	-0.165523331226	-0.0303601121104	257.17986239	1844.12938021	2406.14954288	304.840300277	-0.925916820275	-0.0115595108649
292.580963963	1812.67106602	2481.25202999	376.0	-17.3387124645	-0.444274667616	-0.081488383642	233.964221514	1413.78922826	2051.03487499	403.281425214	-6.35675296032	-0.0793602117393
292.580963963	1812.67106602	2481.25202999	376.0	-5.7132629716	0.759821564986	0.139365657554	347.392271164	1660.41826133	2339.49157653	331.681044034	-2.04368633405	-0.0255141864426
292.580963963	1812.67106602	2481.25202999	376.0	-16.5132374958	-0.578516751125	-0.106110922804	222.092541216	1529.8581583	2071.51698941	319.566289886	-4.91295784553	-0.0613353039392
292.580963963	1812.67106602	2481.25202999	376.0	0.856471975393	-0.271967608293	-0.0498840073905	247.894542339	1807.82218976	2502.50325826	446.786526164	-0.918847643216	-0.0114712564696
292.580963963	1812.67106602	2481.25202999	376.0	0.244262286333	0.538136600283	0.0987044387899	324.120137054	1806.7902096	2487.31279293	356.402446275	-0.454562489688	-0.00567493744928
292.580963963	1812.67106602	2481.25202999	376.0	3.42425659185	0.805495629251	0.147743145497	351.956065398	1842.50966931	2566.21646618	371.75073148	0.794855246537	0.00992328647362
292.580963963	1812.67106602	2481.25202999	376.0	12.8813661659	0.870432355884	0.159653770338	357.98100303	1978.4960989	2800.87118947	464.394087537	4.51475771967	0.0563640164753
292.580963963	1812.67106602	2481.25202999	376.0	-6.20727172327	0.589843169926	0.108188402407	329.358298135	1531.32700614	2327.23397435	466.548670067	-3.01996285923	-0.0377024077307
292.580963963	1812.67106602	2481.25202999	376.0	8.47120585503	0.890381115214	0.163312750406	360.585982812	1927.73802962	2691.44399723	403.119984802	3.09158004845	0.0385965049744
292.580963963	1812.67106602	2481.25202999	376.0	11.5022798556	0.405318216069	0.074343033028	309.145895009	2021.20809861	2766.6525824	436.298588779	4.66371288552	0.0582236315296
292.580963963	1812.67106602	2481.25202999	376.0	8.46589920749	-0.18410592501	-0.0337685115573	253.727389464	2122.6506727	2691.31232593	314.93426377	5.86352329884	0.0732025380629
292.580963963	1812.67106602	2481.25202999	376.0	0.816480000138	-0.0416365787788	-0.0076369366799	268.609838054	1781.34582078	2501.51095656	451.555297734	-0.982579426175	-0.0122669091907
292.580963963	1812.67106602	2481.25202999	376.0	-10.5921933636	-0.532117366569	-0.0976003973898	225.725851944	1606.85152636	2218.43301713	385.85563883	-3.45520502933	-0.0431361426883
292.580963963	1812.67106602	2481.25202999	376.0	-15.7539641783	0.537420687733	0.098573126877	324.019472901	1478.93263411	2090.35647401	287.404367002	-4.66528462977	-0.0582432538049
292.580963963	1812.67106602	2481.25202999	376.0	-21.2854277166	-0.406044755439	-0.074476294101	237.547120284	1378.60077116	1953.10692268	336.959031229	-7.32013123325	-0.0913874061579
292.580963963	1812.67106602	2481.25202999	376.0	-11.8169938001	0.644130943291	0.118145807647	335.202804005	1454.66622381	2188.04263144	398.173603626	-4.28950829457	-0.0535519137899
292.580963963	1812.67106602	2481.25202999	376.0	18.8778306838	0.83120228952	0.152458233588	352.286959547	2237.88645327	2949.65858705	359.485174231	10.7523852164	0.134237018932
292.580963963	1812.67106602	2481.25202999	376.0	1.70945380645	-0.280852752205	-0.0515137109693	246.243760453	1957.10590193	2523.66788726	320.318224882	1.54797506814	0.0193255314375
292.580963963	1812.67106602	2481.25202999	376.0	3.64110370649	0.203618769574	0.0373475366057	290.779095333	1893.51430661	2571.59698962	387.303587679	1.04319398491	0.0130236452547
292.580963963	1812.67106602	2481.25202999	376.0	4.50452148242	0.410148004484	0.0752289076456	310.926602552	1857.53991221	2593.02056071	424.55404595	0.684874035229	0.0085502376433
292.580963963	1812.67106602	2481.25202999	376.0	-6.42088856686	-0.141614086407	-0.0259747040364	259.382188935	1704.67032704	2321.93360208	357.881086102	-2.18731969608	-0.0273073619985
292.580963963	1812.67106602	2481.25202999	376.0	12.825716867	0.203791915992	0.0373792949361	289.667441941	2041.3187625	2799.49039011	468.504185673	4.94126195105	0.0616886635587
292.580963963	1812.67106602	2481.25202999	376.0	8.6621692542	0.18663908684	0.0342331413866	288.066571029	2042.82582148	2696.18228045	365.289887935	4.60161492007	0.0574483760308
292.580963963	1812.67106602	2481.25202999	376.0	11.1271098383	-0.11309163921	-0.020743147324	260.004995017	2133.87732669	2757.34366873	363.461347024	6.46951970485	0.0807680362653
292.580963963	1812.67106602	2481.25202999	376.0	17.5742816108	-0.354533876485	-0.0650282238601	238.398063226	2260.90931609	2917.31424921	418.006869898	9.62478463502	0.120159608427
292.580963963	1812.67106602	2481.25202999	376.0	-3.40930748776	0.422000614424	0.0774029006647	312.574136106	1779.63882245	2396.65851874	304.445560179	-1.35711159934	-0.016942716596
292.580963963	1812.67106602	2481.25202999	376.0	-13.4536272276	0.485166012116	0.0889886302487	319.115247493	1428.62166175	2147.43363129	399.696722054	-4.89751843517	-0.0611425522493
292.580963963	1812.67106602	2481.25202999	376.0	-9.51081384342	0.480342855533	0.0881039720346	318.272260493	1509.70249643	2245.26476843	417.290011504	-3.61435928152	-0.0451230871601
292.580963963	1812.67106602	2481.25202999	376.0	-8.70127706783	0.553594391497	0.101539690297	325.609565541	1565.50825264	2265.35141611	374.233597925	-3.01688706989	-0.0376640083632
292.580963963	1812.67106602	2481.25202999	376.0	12.1643394226	0.541856439025	0.0993867276274	322.057600509	2147.71047979	2783.07994885	313.311868545	7.68438221572	0.0959348591226
292.580963963	1812.67106602	2481.25202999	376.0	1.53217171721	0.859547563532	0.157657293384	357.445712309	1879.33512066	2519.26907182	282.488238858	1.31681007146	0.0164395764228
292.580963963	1812.67106602	2481.25202999	376.0	17.9362169732	0.491300800976	0.0901138666501	316.75175475	2191.35929388	2926.29477774	418.183729105	9.13458120309	0.114039715394
292.580963963	1812.67106602	2481.25202999	376.0	10.5755457285	-0.575427264507	-0.105544252478	220.826163992	2092.56306485	2743.65797306	430.268744218	4.97998900353	0.0621721473599
292.580963963	1812.67106602	2481.25202999	376.0	18.1237935938	-0.339503308257	-0.062271333136	239.712776339	2244.87039429	2930.94902644	446.365855819	9.31573714967	0.116301337699
292.580963963	1812.67106602	2481.25202999	376.0	13.4364549597	0.163560908549	0.0300001666451	285.087767851	2200.08659432	2814.64434143	329.46997926	8.48495678821	0.105929547918
292.580963963	1812.67106602	2481.25202999	376.0	15.5225601517	0.0735909749645	0.0134979777998	277.101191894	2137.66054898	2866.40586886	451.644127986	7.16056197401	0.0893952805744
292.580963963	1812.67106602	2481.25202999	376.0	-4.56802063647	-0.545366641487	-0.100030565203	224.566224638	1676.10997593	2367.90792521	467.231724646	-2.31130156289	-0.0288552005355
292.580963963	1812.67106602	2481.25202999	376.0	16.1929259149	0.867005929607	0.159025298901	356.601548542	2149.43061755	2883.03933296	377.007166869	8.59579045567	0.107313239147
292.580963963	1812.67106602	2481.25202999	376.0	9.3027349878	-0.192147264658	-0.0352434454619	252.829967502	2162.58817183	2712.07633072	296.658191385	6.80220130849	0.0849213646503
292.580963963	1812.67106602	2481.25202999	376.0	13.7451820486	0.484590818773	0.0888831289018	315.964349148	2216.39266824	2822.30463859	289.947621202	9.25529700928	0.115546779142
292.580963963	1812.67106602	2481.25202999	376.0	9.14643598999	0.00488816352923	0.000896581718494	271.461400799	2015.40114306	2708.19815866	421.335614804	3.82391524065	0.0477392664251
292.580963963	1812.67106602	2481.25202999	376.0	-10.0522069546	0.216353761255	0.0396833751385	292.462075544	1631.29975387	2231.83144087	308.069611456	-2.9550432092	-0.0368919252085
292.580963963	1812.67106602	2481.25202999	376.0	17.8113684919	0.846912065283	0.15533970383	354.338150875	2158.25251237	2923.19697226	410.606309015	8.9026053124	0.111143636859
292.580963963	1812.67106602	2481.25202999	376.0	-5.99676422222	0.0768586657165	0.0140973341373	279.596015882	1715.09006612	2332.45719599	337.771113987	-2.03520135535	-0.0254082566211
292.580963963	1812.67106602	2481.25202999	376.0	13.6438787462	-0.362986417884	-0.0665785799493	237.847860438	2221.56885437	2819.79104835	360.374333538	8.37859420224	0.104601675434
292.580963963	1812.67106602	2481.25202999	376.0	7.18972371384	-0.129066490264	-0.0236732373925	258.73694283	2098.89505783	2659.64719559	302.015194932	5.26819010206	0.0657701635713
292.580963963	1812.67106602	2481.25202999	376.0	-11.5735166632	-0.252082082971	-0.0462366256366	249.517983815	1611.81385322	2194.08391284	332.752075805	-3.42987050919	-0.0428198565442
292.580963963	1812.67106602	2481.25202999	376.0	1.29654013052	0.557048226972	0.1021731891	326.163479119	1791.66888762	2513.4224583	395.590091556	-0.533814625754	-0.00666435238144
292.580963963	1812.67106602	2481.25202999	376.0	3.852211615	0.118787143729	0.021787810662	282.464671676	1946.93356293	2576.83510888	347.436874282	2.02064026808	0.0252264702631
292.580963963	1812.67106602	2481.25202999	376.0	10.3330411131	0.836313655002	0.153395754769	354.261719341	1972.47712188	2737.64082237	410.901981146	4.12667255184	0.0515190081378
292.580963963	1812.67106602	2481.25202999	376.0	11.6793168891	-0.372766309593	-0.0683723972108	236.954655648	2242.49298966	2771.04531739	291.59767208	8.60650955845	0.107447060655
292.580963963	1812.67106602	2481.25202999	376.0	-2.31640400847	0.587801648107	0.107813948662	329.202257726	1662.89677837	2423.7762085	431.677172411	-1.67889512898	-0.0209599891259
292.580963963	1812.67106602	2481.25202999	376.0	13.6347604662	-0.0668408467053	-0.012259876505	264.37012534	2094.17373685	2819.56480084	461.020938644	5.84560378709	0.0729788238089
292.580963963	1812.67106602	2481.25202999	376.0	18.9884396297	0.545839258634	0.100117252134	322.110331993	2231.44313603	2952.40307376	398.849605737	10.206063716	0.127416525793
292.580963963	1812.67106602	2481.25202999	376.0	2.27067094743	0.0172791920464	0.00316933089626	273.409708389	1908.46024701	2537.59309896	355.723143566	0.983408280866	0.0122772569396
292.580963963	1812.67106602	2481.25202999	376.0	-5.37115699057	0.438616304173	0.0804505326802	314.123155818	1700.44384228	2347.98008812	333.413090028	-1.92391046187	-0.0240188572019
292.580963963	1812.67106602	2481.25202999	376.0	2.57844463206	0.409119293807	0.0750402226352	311.075792812	1826.68297386	2545.22973976	407.470973086	-0.0305216567953	-0.000381044404435
292.580963963	1812.67106602	2481.25202999	376.0	14.3157910978	0.806808575241	0.147983964644	349.882635368	2168.14699249	2836.46288721	318.433259349	8.72582529312	0.108936645357
292.580963963	1812.67106602	2481.25202999	376.0	9.76710574669	0.177220871576	0.0325056624314	286.999090911	2073.70523919	2723.5985396	362.8942095	5.36786545793	0.0670145500366
292.580963963	1812.67106602	2481.25202999	376.0	20.5023408316	0.809846793579	0.148541231397	349.867796552	2259.99992259	2989.96677807	380.099058924	11.3609454902	0.141834525471
292.580963963	1812.67106602	2481.25202999	376.0	3.24367898975	-0.16046997778	-0.0294332314343	257.48644824	1871.40197797	2561.73588077	432.847454554	0.206895709171	0.00258296765506
292.580963963	1812.67106602	2481.25202999	376.0	-0.271517779858	-0.464131309633	-0.085130467651	231.007636595	1912.12731532	2474.51498956	331.38003765	0.290324194215	0.00362452177547
292.580963963	1812.67106602	2481.25202999	376.0	-2.43075238697	0.764356254771	0.140197405497	347.98114968	1698.12294001	2420.93893704	374.834847356	-1.45560936867	-0.0181724016064
292.580963963	1812.67106602	2481.25202999	376.0	-12.0114508116	0.429666384796	0.078808948055	313.259643921	1493.91897495	2183.21766289	376.039044018	-4.0732799302	-0.0508524335855
292.580963963	1812.67106602	2481.25202999	376.0	-9.67474681555	0.641712041082	0.117702135195	334.714848957	1561.09363524	2241.19717823	345.388694032	-3.12868481017	-0.0390597354578
292.580963963	1812.67106602	2481.25202999	376.0	1.26858573374	0.883095010871	0.161976340952	360.98517357	1783.08292562	2512.72883926	368.660740065	-0.339692281206	-0.00424085244951
292.580963963	1812.67106602	2481.25202999	376.0	4.08194466949	-0.507141807129	-0.0930194070302	226.566987742	2058.07339942	2582.53536496	297.8949778	3.65164652289	0.0455885957913
292.580963963	1812.67106602	2481.25202999	376.0	-3.00048697013	-0.275677945521	-0.0505645534706	247.4160465	1691.60307807	2406.80238613	467.783261558	-1.94214735056	-0.0242465337149
292.580963963	1812.67106602	2481.25202999	376.0	2.08392183038	0.190834338142	0.0350026298867	289.584384596	1891.40826353	2532.95938271	351.96673458	0.829037999227	0.0103500374435
292.580963963	1812.67106602	2481.25202999	376.0	4.02035439107	-0.0622822144098	-0.0114237370524	265.713493666	1954.56702677	2581.00715493	360.726634494	1.98625335441	0.0247971704671
292.580963963	1812.67106602	2481.25202999	376.0	-4.0034618667	0.121331065886	0.022254414139	283.808288636	1785.21074674	2381.91605115	312.897015772	-1.524189785	-0.0190285865793
292.580963963	1812.67106602	2481.25202999	376.0	-1.17713997638	0.614113401947	0.112640022367	331.984595746	1689.24024414	2452.04422043	430.819380542	-1.40859802496	-0.0175854934452
292.580963963	1812.67106602	2481.25202999	376.0	-8.44779058219	-0.596374775919	-0.109386422582	220.473031166	1593.32372132	2271.64105468	457.844302191	-3.39122513411	-0.0423373924359
292.580963963	1812.67106602	2481.25202999	376.0	-4.04069516433	-0.239536535231	-0.0439355347086	250.716285537	1826.88445392	2380.9921992	303.391459738	-1.33785505164	-0.0167023102577
292.580963963	1812.67106602	2481.25202999	376.0	-2.06655333756	0.383835865039	0.0704027632133	308.617577379	1660.43354225	2429.97563335	460.924513717	-1.76385884571	-0.0220207096843
292.580963963	1812.67106602	2481.25202999	376.0	-8.44012231207	-0.0332280226126	-0.00609464831485	269.26273607	1663.41377632	2271.83132379	339.154811399	-2.62822968809	-0.0328118562808
292.580963963	1812.67106602	2481.25202999	376.0	8.71715855229	0.0425852045855	0.00781093260923	274.749296906	2049.15951522	2697.54670352	373.637891394	4.56884864302	0.0570393089016
292.580963963	1812.67106602	2481.25202999	376.0	3.11389409556	0.450729013402	0.0826722328324	314.972842679	1852.74496879	2558.51559044	390.797778979	0.516081714639	0.00644296772334
292.580963963	1812.67106602	2481.25202999	376.0	-6.91769230679	0.296881552456	0.0544536963419	300.148560505	1590.36062926	2309.6066492	419.097459433	-2.76980971466	-0.0345793971868
292.580963963	1812.67106602	2481.25202999	376.0	5.08290040187	-0.305727669002	-0.0560762415632	244.447696172	1908.98027823	2607.37159939	453.94362499	0.907245554365	0.0113264114153
292.580963963	1812.67106602	2481.25202999	376.0	-15.4157599956	-0.284493361691	-0.0521814676616	247.616510268	1413.59929917	2098.74817216	437.532362722	-6.0207046533	-0.0751648521011
292.580963963	1812.67106602	2481.25202999	376.0	-4.00360584158	0.377053264915	0.0691587059639	307.931373652	1630.43007047	2381.91247877	443.551034647	-2.14815126423	-0.0268183678431
292.580963963	1812.67106602	2481.25202999	376.0	6.35935934737	-0.20315683896	-0.0372628097873	252.394180604	2057.74512226	2639.04376289	328.904460023	4.22462915976	0.0527419370756
292.580963963	1812.67106602	2481.25202999	376.0	-16.5198708369	-0.199718975995	-0.0366322406447	254.23408853	1532.78131547	2071.35239949	284.336995495	-4.72163769213	-0.058946787667
292.580963963	1812.67106602	2481.25202999	376.0	-5.19146725394	0.660303787072	0.121112213329	336.71088169	1618.36754088	2352.43864336	397.360220791	-2.21317009435	-0.0276300885686
292.580963963	1812.67106602	2481.25202999	376.0	4.50769100182	0.24572105601	0.0450698928851	293.866515882	1999.11053773	2593.09920448	300.122150862	3.29519287654	0.0411384878469
292.580963963	1812.67106602	2481.25202999	376.0	2.93497502503	0.762472538051	0.139851896194	347.356175565	1835.8060441	2554.07615738	370.913937706	0.567845746023	0.00708921031239
292.580963963	1812.67106602	2481.25202999	376.0	15.2283694598	-0.129380207952	-0.0237307791548	258.072110622	2244.55242009	2859.10625634	356.481725631	9.30298224609	0.116142100451
292.580963963	1812.67106602	2481.25202999	376.0	14.0558000981	0.418146452981	0.0766959745013	310.201281675	2051.29857309	2830.01185525	468.512000486	5.54982440747	0.0692861973467
292.580963963	1812.67106602	2481.25202999	376.0	-3.56886500234	0.841018475625	0.154258707928	356.18663859	1616.45167778	2392.69949467	420.061178303	-1.96430160421	-0.0245231161574
292.580963963	1812.67106602	2481.25202999	376.0	-0.95986208131	-0.361498914931	-0.0663057437511	240.124607797	1790.62044071	2457.43543261	426.690384101	-1.21133300281	-0.0151227590863
292.580963963	1812.67106602	2481.25202999	376.0	2.83717899002	0.339795879957	0.0623249963237	303.470597059	1921.56814612	2551.64959127	326.610848089	1.65883511151	0.020709551954
292.580963963	1812.67106602	2481.25202999	376.0	18.9165053017	0.425351566464	0.0780175286985	309.962170753	2245.34861918	2950.61820179	395.307411854	10.3471111214	0.129177417246
292.580963963	1812.67106602	2481.25202999	376.0	13.5417899363	0.0597497312232	0.010959231699	275.921894489	2121.57773564	2817.25796768	419.758337549	6.62169785741	0.0826678883572
292.580963963	1812.67106602	2481.25202999	376.0	2.71916026884	-0.465177951185	-0.0853224415232	230.276363622	2012.30364544	2548.72124936	306.141240291	2.58858414161	0.0323169056381
292.580963963	1812.67106602	2481.25202999	376.0	-7.2546436493	0.856918964365	0.157175158541	357.881428551	1546.8320226	2301.24603717	396.532586017	-2.81780342343	-0.0351785695809
292.580963963	1812.67106602	2481.25202999	376.0	-20.9342342348	-0.212555254678	-0.0389866571309	254.19196617	1382.61981668	1961.82091807	325.009135221	-7.03437911364	-0.0878199639655
292.580963963	1812.67106602	2481.25202999	376.0	14.7240409885	0.694288652784	0.127345680995	338.064659535	2114.25550485	2846.59259591	394.272431521	7.42048022224	0.0926402025248
292.580963963	1812.67106602	2481.25202999	376.0	-14.283715003	-0.513153473455	-0.0941220604282	227.630832319	1491.42414188	2126.83706152	407.782087315	-5.02036492362	-0.0626762162749
292.580963963	1812.67106602	2481.25202999	376.0	-1.21131297485	-0.336476096302	-0.0617160851617	241.875571827	1896.10731498	2451.19630221	313.213415399	0.00197667390302	2.46775768167e-05
292.580963963	1812.67106602	2481.25202999	376.0	-15.1947643246	0.301275424696	0.0552596156817	300.750373678	1482.68575242	2104.23163173	320.795505638	-4.67352871049	-0.0583461761609
292.580963963	1812.67106602	2481.25202999	376.0	-8.65109908656	0.0107323918976	0.00196852382568	273.377523939	1580.83155479	2266.59645829	412.387379556	-3.18075302777	-0.0397097756276
292.580963963	1812.67106602	2481.25202999	376.0	3.25277150765	-0.484489050381	-0.0888644626525	229.496957659	1884.72599122	2561.96148905	447.738540168	0.134059483696	0.00167365148185
292.580963963	1812.67106602	2481.25202999	376.0	-1.66533731519	0.0271826888411	0.00498581967004	275.000305165	1819.80949948	2439.93081405	345.121009401	-0.926616214253	-0.0115682423752
292.580963963	1812.67106602	2481.25202999	376.0	-2.21539919761	0.258205719465	0.0473598164829	296.588685708	1738.42821887	2426.28239242	391.265487849	-1.40810369688	-0.0175793220584
292.580963963	1812.67106602	2481.25202999	376.0	11.4411331615	0.850508841266	0.155999420628	355.633634645	1999.43183838	2765.13537881	410.069905788	4.82997998614	0.0602993756072
292.580963963	1812.67106602	2481.25202999	376.0	13.7407709853	0.888747256198	0.163013069736	359.734854194	2019.66612609	2822.195189	442.794208708	5.52453469362	0.068970470582
292.580963963	1812.67106602	2481.25202999	376.0	13.7892911982	0.444954660476	0.081613107204	312.291169494	2155.59411008	2823.39909776	355.513818194	7.90121762178	0.0986419178749
292.580963963	1812.67106602	2481.25202999	376.0	9.57949546992	0.596155155946	0.109346140122	327.877368082	2094.5480465	2718.9434558	296.518041219	6.3225394951	0.0789330773421
292.580963963	1812.67106602	2481.25202999	376.0	-5.98226437554	-0.535057432859	-0.0981396611994	225.511126412	1749.05173537	2332.81697373	358.254111946	-2.0277660066	-0.025315430794
292.580963963	1812.67106602	2481.25202999	376.0	-8.05663911792	0.145420948762	0.0266729546519	285.88216135	1560.74856621	2281.34650832	434.715780766	-3.21625687185	-0.0401530196236
292.580963963	1812.67106602	2481.25202999	376.0	-5.00725067503	-0.0544800248798	-0.00999266780628	267.451656884	1777.6805261	2357.00952097	311.877337979	-1.72473445763	-0.0215322653886
292.580963963	1812.67106602	2481.25202999	376.0	16.094447965	0.0325507530794	0.00597042426255	273.149846212	2166.73935306	2880.59584683	440.706647562	7.81663483364	0.0975859529793
292.580963963	1812.67106602	2481.25202999	376.0	-7.29073780058	0.749974167875	0.137559458524	346.236768339	1519.03358403	2300.35045031	435.080097944	-3.11724239113	-0.0389168837845
292.580963963	1812.67106602	2481.25202999	376.0	-5.20988797476	0.364927337254	0.0669345813012	306.734341564	1583.84543899	2351.98157885	461.401798301	-2.619036334	-0.0326970828215
292.580963963	1812.67106602	2481.25202999	376.0	-4.01355120006	0.367829158256	0.067466830201	307.219354913	1745.5089205	2381.66570936	328.93743395	-1.60044059557	-0.0199805317799
292.580963963	1812.67106602	2481.25202999	376.0	-0.745065687511	-0.320650029477	-0.0588132849371	243.672766656	1808.35693766	2462.76507249	410.735368177	-1.09529851841	-0.0136741388067
292.580963963	1812.67106602	2481.25202999	376.0	12.357866524	-0.336057518099	-0.0616393099962	240.477908301	2134.57840366	2787.88184398	412.825532013	6.33785359584	0.0791242646173
292.580963963	1812.67106602	2481.25202999	376.0	-12.9831546589	0.522487912451	0.0958341732302	322.982130322	1414.03161176	2159.10724146	422.093499371	-4.99854460497	-0.0624038028086
292.580963963	1812.67106602	2481.25202999	376.0	11.7660641969	0.663282303787	0.121658529675	335.132288709	2054.49045618	2773.19773672	383.574991834	5.78661571035	0.0722423933877
292.580963963	1812.67106602	2481.25202999	376.0	0.0857466001949	-0.535660733542	-0.0982503179644	225.016198551	1926.96616378	2483.37961924	331.397256915	0.540779752672	0.00675130777368
292.580963963	1812.67106602	2481.25202999	376.0	9.41057842039	-0.434846155006	-0.0797590159586	232.2159513	2125.15162152	2714.75219808	357.384625259	5.75129965103	0.0718014937707
292.580963963	1812.67106602	2481.25202999	376.0	20.8931015923	0.85029926953	0.155960981205	354.610683197	2177.08795315	2999.66253737	467.963901029	9.57399670746	0.119525551903
292.580963963	1812.67106602	2481.25202999	376.0	2.6116031675	-0.054379348977	-0.00997420194003	266.500671904	1944.31038254	2546.0524866	335.241432153	1.6379499211	0.0204488129975
292.580963963	1812.67106602	2481.25202999	376.0	-16.0421017117	-0.278674787671	-0.0511142310474	247.392473909	1512.07445938	2083.20705561	323.740122327	-4.85528226059	-0.0606152591834
292.580963963	1812.67106602	2481.25202999	376.0	-0.0650131241324	-0.0283858672137	-0.00520650535835	269.887232578	1798.52856534	2479.63889052	411.223092602	-0.982726050387	-0.0122687397052
292.580963963	1812.67106602	2481.25202999	376.0	3.52226401694	-0.447789839533	-0.0821331327096	231.853731176	1991.98026211	2568.64827741	344.814284118	2.28603036791	0.0285397049676
292.580963963	1812.67106602	2481.25202999	376.0	1.13357703146	0.0691529460839	0.0126839592964	278.939215116	1818.64180321	2509.37893309	411.797914767	-0.598899604659	-0.00747689893457
292.580963963	1812.67106602	2481.25202999	376.0	-2.62273206804	0.519039756449	0.0952017161498	322.29380602	1781.94948562	2416.17543731	311.932145666	-1.16039688789	-0.014486852533
292.580963963	1812.67106602	2481.25202999	376.0	0.125487227383	-0.0542621151215	-0.00995269903182	267.467559698	1789.26690013	2484.36568436	427.631224535	-1.0162501243	-0.0126872674694
292.580963963	1812.67106602	2481.25202999	376.0	1.14424594631	-0.229355225186	-0.042068089726	251.493984202	1854.10242221	2509.64365576	404.047249343	-0.33773940627	-0.00421647198839
292.580963963	1812.67106602	2481.25202999	376.0	-0.978394571771	0.192957828005	0.0353921181226	290.186016292	1839.36290435	2456.97559481	327.426674174	-0.429000324595	-0.00535580929581
292.580963963	1812.67106602	2481.25202999	376.0	-2.56891108479	-0.321035149936	-0.0588839233191	243.488685353	1712.55794644	2417.51087155	461.46423975	-1.78393484767	-0.0222713464129
292.580963963	1812.67106602	2481.25202999	376.0	9.98532191132	0.766844315703	0.140653762968	346.17625275	2047.33938956	2729.01303261	335.497390304	5.60487598573	0.0699734829679
292.580963963	1812.67106602	2481.25202999	376.0	2.51029167895	-0.584248042667	-0.107162150159	220.533902887	2014.80756014	2543.53869323	308.1972302	2.50202877348	0.0312363142757
292.580963963	1812.67106602	2481.25202999	376.0	-1.42795653221	0.868914210356	0.159375313712	359.37844244	1664.60922254	2445.82082954	421.83316456	-1.45787523891	-0.0182006896243
292.580963963	1812.67106602	2481.25202999	376.0	4.34508573296	-0.319202829225	-0.058547841017	242.888009344	1967.06000116	2589.06455794	379.116547435	1.99210151257	0.0248701811807
292.580963963	1812.67106602	2481.25202999	376.0	-13.6347944577	0.508786693579	0.093321110341	321.580206076	1415.90257444	2142.93841572	405.4556352	-5.05296738978	-0.0630832383243
292.580963963	1812.67106602	2481.25202999	376.0	-1.79076434978	-0.290449333045	-0.0532739055474	246.196157931	1749.82763416	2436.81865321	440.794861118	-1.47933832855	-0.0184686433027
292.580963963	1812.67106602	2481.25202999	376.0	11.7720666786	0.389923121841	0.0715192813354	307.091768447	2110.39687931	2773.34667342	355.858025662	6.63715941982	0.0828609166019
292.580963963	1812.67106602	2481.25202999	376.0	-1.98802969815	0.914297754887	0.167699514836	364.560672627	1697.77717568	2431.92400274	369.586154437	-1.35936091122	-0.0169707978929
292.580963963	1812.67106602	2481.25202999	376.0	12.5136717419	-0.503859363696	-0.0924173447718	226.006863869	2262.79885931	2791.74776411	302.942040935	9.0160339432	0.112559724634
292.580963963	1812.67106602	2481.25202999	376.0	-3.38208114158	-0.550512056521	-0.100974331717	224.326258856	1811.24370775	2397.33407301	361.764106401	-1.45113805616	-0.018116579977
292.580963963	1812.67106602	2481.25202999	376.0	2.0439544143	-0.153870774119	-0.0282228125677	257.334329258	1966.17523746	2531.96769038	308.458123663	1.89467257439	0.02365383988
292.580963963	1812.67106602	2481.25202999	376.0	8.48428478245	0.661720509862	0.121372067106	335.148211794	2022.71310773	2691.76851838	333.907198854	4.77233828835	0.059579753912
292.580963963	1812.67106602	2481.25202999	376.0	6.71203693612	-0.341512017977	-0.062639768521	240.186306379	2100.34494327	2647.79458272	307.263333068	5.01852384551	0.0626532315294
292.580963963	1812.67106602	2481.25202999	376.0	-11.8324398997	0.649956348646	0.119214297257	336.022967735	1418.65049683	2187.65937478	432.985910212	-4.70530334099	-0.0587428631834
292.580963963	1812.67106602	2481.25202999	376.0	-12.9284525776	0.653053608923	0.119782393419	336.061961746	1466.65230669	2160.46453796	357.750269519	-4.28983929135	-0.0535560460843
292.580963963	1812.67106602	2481.25202999	376.0	16.7530822905	-0.134992421648	-0.0247601653793	257.63460014	2222.67661157	2896.9382244	416.627012694	8.93893985964	0.111597251681
292.580963963	1812.67106602	2481.25202999	376.0	-7.83364026256	0.440560154945	0.0808070717068	314.276786239	1518.88127659	2286.87967195	453.721609117	-3.39233836352	-0.042351290431
292.580963963	1812.67106602	2481.25202999	376.0	-1.1952161071	0.17033050094	0.0312418380302	288.340264335	1769.8895172	2451.59570607	393.365924535	-1.18296058668	-0.0147685466502
292.580963963	1812.67106602	2481.25202999	376.0	-2.39983848145	-0.55720531	-0.1022020011	223.779993669	1823.26048149	2421.70598895	374.665513793	-1.27876875785	-0.0159646536561
292.580963963	1812.67106602	2481.25202999	376.0	-9.06122897838	-0.0516500617279	-0.00947359899632	267.552833435	1624.96137129	2256.42010202	363.905897297	-2.9328778984	-0.036615204724
292.580963963	1812.67106602	2481.25202999	376.0	-11.0082607485	0.451060011561	0.0827329441601	315.224696289	1574.84642475	2208.1093367	318.03821566	-3.31533258705	-0.0413899199383
292.580963963	1812.67106602	2481.25202999	376.0	16.4093877756	0.195216276528	0.0358063603316	288.079973837	2187.81107026	2888.41029728	412.519253186	8.53032614726	0.106495956895
292.580963963	1812.67106602	2481.25202999	376.0	-2.96668523399	0.74447113498	0.136550098125	345.829063606	1696.8368435	2407.6410924	364.975185285	-1.5341141243	-0.0191524859463
292.580963963	1812.67106602	2481.25202999	376.0	-6.94743425725	0.697495908676	0.127933952435	340.685877281	1654.72535859	2308.86867645	313.457440577	-2.26612522758	-0.028291201343
292.580963963	1812.67106602	2481.25202999	376.0	2.69104862432	0.471453506713	0.0864734971961	317.07213783	1848.40615065	2548.02372861	382.54544013	0.420288480795	0.00524704720094
292.580963963	1812.67106602	2481.25202999	376.0	0.0662842495779	-0.276005803954	-0.0506246889131	247.388969573	1857.04342121	2482.89670928	378.464318493	-0.441639268366	-0.00551359885601
292.580963963	1812.67106602	2481.25202999	376.0	-5.00685302658	-0.315381409155	-0.0578469202413	243.962903588	1666.01176215	2357.01938763	447.044721893	-2.32265880525	-0.0289969888296
292.580963963	1812.67106602	2481.25202999	376.0	-23.2446546828	-0.477924285742	-0.0876603605544	231.329970627	1385.74086946	1904.49356381	287.422723715	-7.55059311486	-0.0942645832067
292.580963963	1812.67106602	2481.25202999	376.0	11.3299352576	-0.331172300662	-0.0607432686467	240.495541388	2237.20870198	2762.37627856	284.67203519	8.49052178052	0.105999023477
292.580963963	1812.67106602	2481.25202999	376.0	-4.26503986444	-0.355208464541	-0.0651519560787	240.646541297	1766.32570313	2375.42564177	368.453397347	-1.69526419032	-0.0211643469454
292.580963963	1812.67106602	2481.25202999	376.0	6.22707226726	0.783382523418	0.143687183312	348.994321568	1907.74767098	2635.76138703	379.019394479	2.31368819794	0.0288849962289
292.580963963	1812.67106602	2481.25202999	376.0	-1.64698546094	0.0809813357394	0.0148535098568	279.952024089	1716.01503104	2440.3861698	444.41911468	-1.51741269176	-0.0189439786737
292.580963963	1812.67106602	2481.25202999	376.0	-8.72035052254	-0.591382660911	-0.108470774195	220.900719671	1578.40166392	2264.87815562	465.575772029	-3.56098069044	-0.0444566877708
292.580963963	1812.67106602	2481.25202999	376.0	5.35848436922	0.763268758246	0.13999793805	347.67888276	1811.32971287	2614.20953217	455.200936542	0.3616128121	0.00451451700499
292.580963963	1812.67106602	2481.25202999	376.0	5.22890567872	0.278525751026	0.0510868949057	297.227083936	1969.57757627	2610.99435829	344.189698083	2.81614986076	0.0351579258522
292.580963963	1812.67106602	2481.25202999	376.0	-7.62229833807	0.0975213373113	0.017887259228	281.427750775	1656.11108266	2292.12359774	354.584764303	-2.51334265853	-0.03137756128
292.580963963	1812.67106602	2481.25202999	376.0	-21.9125511476	-0.507732751528	-0.093127797419	228.911534755	1387.35685993	1937.54640981	321.278015129	-7.35819308324	-0.0918625853089
292.580963963	1812.67106602	2481.25202999	376.0	3.33369378478	0.107100173781	0.0196441991528	281.764023156	1902.29983583	2563.9693747	379.905515713	1.073578163	0.0134029733208
292.580963963	1812.67106602	2481.25202999	376.0	15.3889192395	-0.036138183293	-0.00662842686959	266.879655178	2151.1450261	2863.08990101	445.065219728	7.31752157388	0.0913548261408
292.580963963	1812.67106602	2481.25202999	376.0	-10.8723659606	0.203145894275	0.0372608023248	291.58428054	1467.68392311	2211.48122888	452.213025229	-4.41477493858	-0.0551157919923
292.580963963	1812.67106602	2481.25202999	376.0	1.31664735449	-0.383263999807	-0.070297872305	237.959206955	1889.73866954	2513.9213692	386.223492701	0.13655906728	0.00170485726941
292.580963963	1812.67106602	2481.25202999	376.0	-1.74273826394	0.467524699357	0.0857528795592	316.992888722	1692.10101538	2438.01030144	428.916397335	-1.50883892304	-0.0188369403626
292.580963963	1812.67106602	2481.25202999	376.0	11.3536106527	-0.517132876836	-0.0948519583338	225.126832464	2201.16444337	2762.96372478	336.672448945	7.53570199222	0.094078676557
292.580963963	1812.67106602	2481.25202999	376.0	8.00198637526	-0.298713520071	-0.0547897138795	244.424288992	1999.80543474	2679.80147936	435.571755633	3.02841574992	0.0378079369528
292.580963963	1812.67106602	2481.25202999	376.0	-0.985627586812	0.704785902317	0.12927107526	341.14303823	1829.49253747	2456.79612548	286.160549784	-0.0897132127224	-0.0011200151401
292.580963963	1812.67106602	2481.25202999	376.0	-22.73043724	-0.411943026394	-0.0755581486416	236.75487308	1393.95952083	1917.25259455	286.538200632	-7.30236123046	-0.0911655584327
292.580963963	1812.67106602	2481.25202999	376.0	15.9962951615	-0.0175104970732	-0.0032117566165	268.570771897	2154.00586798	2878.16042841	455.583788525	7.45283477095	0.093044129475
292.580963963	1812.67106602	2481.25202999	376.0	-12.9366904214	0.761431446789	0.13966094035	347.475094127	1486.31046914	2160.26013629	326.474573029	-4.05059014746	-0.0505691653865
292.580963963	1812.67106602	2481.25202999	376.0	-11.5438397895	-0.393053984372	-0.0720935407872	237.642958379	1496.80154266	2194.82027087	460.375769834	-4.60166333179	-0.0574489804219
292.580963963	1812.67106602	2481.25202999	376.0	-9.35623519831	0.316570752783	0.0580650683755	302.055601106	1572.42778406	2249.1002542	374.616869028	-3.16544975415	-0.0395187235224
292.580963963	1812.67106602	2481.25202999	376.0	6.08706815871	0.404078536946	0.0741156524113	310.046673459	1890.49695015	2632.28753224	431.743908629	1.44561254994	0.0180475973776
292.580963963	1812.67106602	2481.25202999	376.0	14.3034318372	0.0641081133372	0.0117586414778	275.817080408	2233.70399956	2836.15622281	326.635142839	9.19366901546	0.114777390955
292.580963963	1812.67106602	2481.25202999	376.0	-12.2911629821	0.247082764358	0.0453196559717	295.374223543	1571.77994616	2176.27729898	309.123129276	-3.60417227361	-0.0449959085344
292.580963963	1812.67106602	2481.25202999	376.0	13.9825928117	0.825701372966	0.151449261366	352.573546982	2050.71987092	2828.19539797	424.901980067	6.13760372309	0.0766242662059
292.580963963	1812.67106602	2481.25202999	376.0	-4.64750735014	0.887002717865	0.162693088383	361.2360223	1571.66582202	2365.93565952	433.033815194	-2.3465038639	-0.0292946799488
292.580963963	1812.67106602	2481.25202999	376.0	3.66913591006	0.349427949687	0.0640917002361	303.886253629	1983.32648188	2572.29253924	285.079803728	2.98804205017	0.0373038957575
292.580963963	1812.67106602	2481.25202999	376.0	13.2415352843	-0.331607470831	-0.060823087093	240.39371359	2256.71480202	2809.80789303	312.699377421	9.14001364278	0.114107536115
292.580963963	1812.67106602	2481.25202999	376.0	-21.2712401506	-0.316881356553	-0.0581220389862	245.28331613	1370.00703301	1953.45895195	338.168602803	-7.3696704495	-0.0920058732771
292.580963963	1812.67106602	2481.25202999	376.0	-4.64558869839	-0.0866005002665	-0.0158841709953	264.38743569	1712.06334041	2365.9832661	389.532490006	-1.91523697476	-0.023910573967
292.580963963	1812.67106602	2481.25202999	376.0	-19.7776817988	-0.0634917899102	-0.0116455960951	267.290717287	1408.14033385	1990.51789887	315.08684773	-6.39354356329	-0.0798195201409
292.580963963	1812.67106602	2481.25202999	376.0	22.4750558746	0.923385949446	0.169366461747	362.451770638	2262.69594019	3038.91481012	413.767099287	11.7639579349	0.146865891821
292.580963963	1812.67106602	2481.25202999	376.0	19.5184522492	0.0760154186684	0.013942666667	276.852267334	2241.34967323	2965.55402264	447.35208208	9.84736282936	0.122938362414
292.580963963	1812.67106602	2481.25202999	376.0	1.40403009268	0.55230675308	0.101303513037	324.761140763	1894.00088201	2516.08955516	297.327532392	1.20212287421	0.0150077762074
292.580963963	1812.67106602	2481.25202999	376.0	-6.03588673773	0.0744250188362	0.0136509572333	279.33918388	1688.20276037	2331.48646778	363.944523534	-2.15347050633	-0.02688477536
292.580963963	1812.67106602	2481.25202999	376.0	12.8401595974	-0.581162592947	-0.106596220276	220.217899409	2120.56105558	2799.84875065	459.069795659	5.7847021304	0.0722185035006
292.580963963	1812.67106602	2481.25202999	376.0	-2.85761684842	-0.476217049538	-0.0873472211186	230.113862433	1891.34408019	2410.34735393	288.8894113	-0.417971734777	-0.00521812402968
292.580963963	1812.67106602	2481.25202999	376.0	21.6972297193	0.610716239958	0.112016918554	328.773724504	2226.75873038	3019.61498285	464.082527965	10.404683801	0.129896177291
292.580963963	1812.67106602	2481.25202999	376.0	-7.86644167212	-0.0124957118239	-0.00229195007775	271.217175664	1571.19750529	2286.06578631	443.651105359	-3.20043706313	-0.0399555188905
292.580963963	1812.67106602	2481.25202999	376.0	7.5934502943	0.911855731267	0.16725160148	363.727669729	1842.40967066	2669.66466956	463.527329171	1.31107940805	0.0163680325599
292.580963963	1812.67106602	2481.25202999	376.0	6.38945678567	0.703059227299	0.128954370378	339.789046187	1979.66434581	2639.79055619	320.337164187	3.69547705991	0.0461357935069
292.580963963	1812.67106602	2481.25202999	376.0	13.0399799113	0.340206276315	0.0624002707841	302.599668476	2050.19089435	2804.80679625	452.016233417	5.34043595298	0.0666721092757
292.580963963	1812.67106602	2481.25202999	376.0	10.3760417431	-0.0715640276425	-0.0131261972932	263.759884866	2132.76256178	2738.70777637	342.185329725	6.41796597008	0.0801244191022
292.580963963	1812.67106602	2481.25202999	376.0	17.2757936368	0.452707592882	0.0830351417611	312.922312032	2184.85376813	2909.9080103	412.131930135	8.87918950089	0.11085130463
292.580963963	1812.67106602	2481.25202999	376.0	18.0215852446	0.847182373598	0.155389283492	354.111582712	2220.22047953	2928.4129797	354.080917465	10.303921173	0.128638216892
292.580963963	1812.67106602	2481.25202999	376.0	-16.6549350695	-0.0860214108152	-0.0157779550285	265.642268816	1383.70846509	2068.00111548	418.650381582	-6.40600677792	-0.0799751158292
292.580963963	1812.67106602	2481.25202999	376.0	20.1212205906	0.567148168908	0.104025709631	324.326834323	2218.81393018	2980.51022435	437.369459849	10.0410551687	0.125356493991
292.580963963	1812.67106602	2481.25202999	376.0	-8.6586065952	0.752604897046	0.138041984051	346.490922546	1582.47436823	2266.41017807	337.4448873	-2.81661074106	-0.0351636796636
292.580963963	1812.67106602	2481.25202999	376.0	1.55110806711	0.272540708937	0.0499891248967	297.996866594	1767.70417965	2519.73893039	454.037884142	-0.874246803356	-0.0109144419895
292.580963963	1812.67106602	2481.25202999	376.0	20.1306545615	0.870500640611	0.15966629505	356.804663997	2189.75150773	2980.74430494	434.18813322	9.83941263882	0.122839109099
292.580963963	1812.67106602	2481.25202999	376.0	4.57514320496	0.396445937541	0.0727156892041	308.539279114	1977.53015978	2594.77286363	308.703424742	3.04500887619	0.0380150920873
292.580963963	1812.67106602	2481.25202999	376.0	-17.6956752523	-0.33099509366	-0.0607107655283	243.360120302	1434.44288798	2042.17772857	364.374720288	-5.99586213369	-0.0748547082857
292.580963963	1812.67106602	2481.25202999	376.0	14.1190899076	-0.0321239377591	-0.00589213825368	267.261826065	2150.67935179	2831.58223493	413.641057075	7.21096098204	0.0900244816734
292.580963963	1812.67106602	2481.25202999	376.0	-1.94662018739	0.0853551024632	0.0156557414643	280.492793093	1798.11177414	2432.95147707	354.346909841	-1.15792591117	-0.0144560038848
292.580963963	1812.67106602	2481.25202999	376.0	9.35821742775	0.410993927682	0.0753840659725	310.107460636	1965.78896443	2713.45298988	437.556564819	3.28848749735	0.0410547752478
292.580963963	1812.67106602	2481.25202999	376.0	17.6298034877	0.665943924614	0.122146721316	334.81327722	2166.83246798	2918.69188691	417.046141705	8.80605192003	0.109938226218
292.580963963	1812.67106602	2481.25202999	376.0	1.32060739869	0.580296727232	0.106437404114	328.014524019	1853.79544439	2514.01962788	332.20965947	0.49167348546	0.00613824576105
292.580963963	1812.67106602	2481.25202999	376.0	9.903082754	0.444149365291	0.0814654008236	312.826445619	2044.49108225	2726.97247185	369.654943979	5.08882068425	0.0635308449969
292.580963963	1812.67106602	2481.25202999	376.0	-11.4412230472	0.217445138205	0.0398835543297	292.590014972	1569.37794568	2197.36645087	335.398490223	-3.50385553754	-0.0437435148257
292.580963963	1812.67106602	2481.25202999	376.0	-4.46563577799	0.402882001396	0.0738961851424	310.481066552	1634.50730126	2370.44835159	425.459983779	-2.15372720391	-0.0268879800738
292.580963963	1812.67106602	2481.25202999	376.0	-14.2222326189	-0.0677785565763	-0.0124318702451	267.065282504	1403.91649168	2128.36259442	457.380820232	-5.84462377593	-0.0729665889629
292.580963963	1812.67106602	2481.25202999	376.0	-4.89763647149	-0.543315180415	-0.0996542884106	224.742551741	1680.34207544	2359.72932562	454.64469844	-2.30891408446	-0.0288253943129
292.580963963	1812.67106602	2481.25202999	376.0	9.46762115989	0.324903506394	0.0595934531171	301.373902219	2013.42609688	2716.16757221	401.367573105	4.21466255214	0.0526175100142
292.580963963	1812.67106602	2481.25202999	376.0	5.52787057662	-0.263774787129	-0.0483812889084	247.86412476	1940.01587611	2618.41243088	430.532430019	1.60577543468	0.020047134016
292.580963963	1812.67106602	2481.25202999	376.0	13.2569514946	0.921380144664	0.168998559183	362.890750646	2103.00155616	2810.19040806	344.298101256	7.37453083364	0.0920665522302
292.580963963	1812.67106602	2481.25202999	376.0	-15.9942917995	-0.258210411366	-0.0473606770664	249.377553149	1475.60022006	2084.39334003	359.415566824	-5.21861737838	-0.0651512781321
292.580963963	1812.67106602	2481.25202999	376.0	8.4803654099	-0.4777511179	-0.0876285982942	228.444645244	2177.06218849	2691.67126887	286.164435132	6.71855747701	0.0838771220601
292.580963963	1812.67106602	2481.25202999	376.0	-4.68399532749	0.618669736688	0.113475740405	332.315743669	1568.94317957	2365.03030084	463.771377602	-2.53720685744	-0.0316754913538
292.580963963	1812.67106602	2481.25202999	376.0	3.6629814556	0.841425069227	0.154333284891	355.211614419	1912.67149491	2572.13983171	304.256722386	2.20895973509	0.0275775247827
292.580963963	1812.67106602	2481.25202999	376.0	-0.360617926066	0.305329865059	0.0560032767899	301.168555381	1765.4710336	2472.30419038	405.664601391	-1.0696155872	-0.0133535029613
292.580963963	1812.67106602	2481.25202999	376.0	-13.8728670609	0.479668176941	0.08798022321	318.282874681	1474.72710614	2137.03123442	344.021253597	-4.45276475531	-0.0555900718515
292.580963963	1812.67106602	2481.25202999	376.0	17.2546546954	-0.540760803233	-0.0991857672841	223.008438732	2243.04297008	2909.38349988	443.332091075	8.98354593338	0.112154131503
292.580963963	1812.67106602	2481.25202999	376.0	10.4542291769	-0.0267210972605	-0.00490115503677	267.632883908	2177.44213238	2740.64780366	295.572787375	7.43620059328	0.0928364618388
292.580963963	1812.67106602	2481.25202999	376.0	-5.44576189204	0.659019742373	0.120876695226	336.687529942	1687.04827234	2346.12895249	322.393150209	-1.93713869448	-0.0241840036764
292.580963963	1812.67106602	2481.25202999	376.0	0.679755287292	0.830866520506	0.152396647195	355.088000115	1797.49227009	2498.11847185	345.538201644	-0.245521432946	-0.00306518642879
292.580963963	1812.67106602	2481.25202999	376.0	13.2020853645	0.0140463630957	0.00257636887302	271.867195004	2083.60992349	2808.82904109	453.351922597	5.67683934852	0.0708719019791
292.580963963	1812.67106602	2481.25202999	376.0	-14.0189296753	-0.468066673445	-0.085852287866	231.237039297	1520.53905257	2133.40705283	381.630960967	-4.62350979354	-0.0577217202689
292.580963963	1812.67106602	2481.25202999	376.0	-10.5309657192	0.0751964235507	0.0137924474598	279.362381413	1618.29543032	2219.9522293	322.294417571	-3.13000713323	-0.0390762438606
292.580963963	1812.67106602	2481.25202999	376.0	8.44628476072	0.435673407161	0.0799107496627	312.672615734	1949.51460369	2690.82564207	428.638422644	2.89941187869	0.0361974017315
292.580963963	1812.67106602	2481.25202999	376.0	-9.85258715117	0.134409323944	0.024653214223	285.060550371	1493.71692218	2236.78451129	458.00703874	-4.07245462358	-0.0508421301321
292.580963963	1812.67106602	2481.25202999	376.0	19.0416738591	0.35732264127	0.0655397361097	303.378759859	2221.00874675	2953.72394916	429.336442554	9.71273906755	0.121257666262
292.580963963	1812.67106602	2481.25202999	376.0	16.084356617	0.32797422758	0.0601566815077	300.979337786	2124.87095443	2880.34545506	454.495162841	7.24722361596	0.0904771987012
292.580963963	1812.67106602	2481.25202999	376.0	-18.9367199513	0.0705120729396	0.0129332488884	279.436969676	1436.82676541	2011.38428178	295.120546701	-5.83101367405	-0.0727966750818
292.580963963	1812.67106602	2481.25202999	376.0	19.0728865661	0.577493352051	0.105923212042	325.457290807	2203.28479801	2954.49841508	425.756326263	9.61998813162	0.120099726987
292.580963963	1812.67106602	2481.25202999	376.0	5.3511648236	0.794952789428	0.14580938911	350.536771763	1874.59380837	2614.0279158	388.89733567	1.58222046645	0.0197530645
292.580963963	1812.67106602	2481.25202999	376.0	5.46249901206	0.707010922795	0.129679186133	340.33256954	1961.72202515	2616.79039761	314.735802918	3.22560247222	0.0402696937855
292.580963963	1812.67106602	2481.25202999	376.0	10.5729523411	0.0851204653151	0.0156127045699	278.383317363	2098.30672679	2743.59362458	366.903580431	5.87172735307	0.0733049607125
292.580963963	1812.67106602	2481.25202999	376.0	-1.70777565351	0.302592142134	0.0555011265837	300.877157122	1796.36277768	2438.87781192	341.637877117	-1.02039606868	-0.0127390270747
292.580963963	1812.67106602	2481.25202999	376.0	9.27070807437	0.132251764248	0.0242574769348	282.487068068	2133.98859174	2711.28166228	294.806002467	6.55108473085	0.0817863262278
292.580963963	1812.67106602	2481.25202999	376.0	-10.89695207	0.724849072404	0.132951040426	343.541498443	1509.13833035	2210.87118554	358.191356748	-3.61647453578	-0.0451494948287
292.580963963	1812.67106602	2481.25202999	376.0	12.7191390038	-0.0228542034914	-0.00419189352373	267.734289186	2239.74177618	2796.84592471	289.369859348	9.03792137425	0.112832975958
292.580963963	1812.67106602	2481.25202999	376.0	-8.51557063925	0.367235729286	0.0673579840949	307.004558254	1547.96467521	2269.95926064	414.990027175	-3.23882690934	-0.0404347928756
292.580963963	1812.67106602	2481.25202999	376.0	-6.42188792472	-0.110209174054	-0.0202144486526	262.213828339	1690.10066945	2321.90880549	369.5943077	-2.24886198898	-0.0280756802619
292.580963963	1812.67106602	2481.25202999	376.0	15.1175183816	0.0136655701791	0.00250652424415	271.381696737	2171.84398185	2856.35576171	413.130083126	7.83101002379	0.0977654185242
292.580963963	1812.67106602	2481.25202999	376.0	9.69430433125	-0.08321186171	-0.0152626305411	263.05585581	2067.89123677	2721.792153	390.84506042	4.915104788	0.061362107216
292.580963963	1812.67106602	2481.25202999	376.0	11.2816365171	0.710050411972	0.130236685982	340.044150563	2058.14564665	2761.17786508	362.988067873	5.88870031915	0.073516857917
292.580963963	1812.67106602	2481.25202999	376.0	-18.6124915618	-0.0689374135614	-0.012644426552	266.763420585	1414.79533433	2019.42920528	337.870450365	-6.15326315862	-0.0768197647767
292.580963963	1812.67106602	2481.25202999	376.0	7.52102821095	0.5270709248	0.0966747844461	321.838262798	1947.74014797	2667.86769515	398.289284375	2.90588977718	0.0362782743717
292.580963963	1812.67106602	2481.25202999	376.0	-16.0557378262	0.416716490832	0.0764336923757	312.963445027	1364.62260343	2082.86870925	405.282660786	-6.10619821804	-0.0762321874911
292.580963963	1812.67106602	2481.25202999	376.0	14.7164611227	0.609805982171	0.111849960046	329.201292191	2117.37870169	2846.40452034	399.824526457	7.36614426582	0.0919618510089
292.580963963	1812.67106602	2481.25202999	376.0	-13.0073254805	0.0579634543847	0.0106315947147	277.795222617	1571.98427077	2158.50750245	308.728009071	-3.7826212371	-0.047223735794
292.580963963	1812.67106602	2481.25202999	376.0	6.67978543243	0.553862266038	0.101588823558	323.834909721	2040.35271087	2646.99434163	282.806721033	4.7787225025	0.0596594569601
292.580963963	1812.67106602	2481.25202999	376.0	5.42983275973	0.511704989288	0.093856381014	320.786227748	1887.85310075	2615.97986556	407.340537064	1.47299742431	0.0183894809527
292.580963963	1812.67106602	2481.25202999	376.0	7.73753593458	0.169266358106	0.0310466540913	287.097900379	1952.61725691	2673.23979743	433.524640148	2.56205725037	0.0319857334628
292.580963963	1812.67106602	2481.25202999	376.0	4.31708030205	0.175191048862	0.0321333545234	288.455214254	1854.17257315	2588.36967262	445.741885216	0.3440614726	0.00429539915855
292.580963963	1812.67106602	2481.25202999	376.0	3.5908462729	0.906544301487	0.166277384719	363.656019948	1779.2265707	2570.34997603	427.467385374	-0.137449018639	-0.00171596777327
292.580963963	1812.67106602	2481.25202999	376.0	-16.9530545323	-0.545005053448	-0.0999642431123	226.291484596	1364.76355819	2060.60402026	469.548977471	-7.26210655398	-0.0906630031707
292.580963963	1812.67106602	2481.25202999	376.0	4.88644803533	0.369557331397	0.0677838098674	306.904748896	1862.86442096	2602.49712106	432.727951197	0.768801954182	0.00959802689366
292.580963963	1812.67106602	2481.25202999	376.0	-15.1521931755	0.0992883139183	0.0182113561846	281.616683463	1537.07103097	2105.28792923	286.600214801	-4.34257763029	-0.0542144523133
292.580963963	1812.67106602	2481.25202999	376.0	-10.0775305299	-0.410933233286	-0.0753729334714	235.861958276	1581.9547583	2231.20309914	413.38638257	-3.55262413404	-0.044352361224
292.580963963	1812.67106602	2481.25202999	376.0	-15.3857211951	0.558158109356	0.102376762538	326.392158226	1434.9176703	2099.4935105	338.183681976	-4.99387373644	-0.0623454898433
292.580963963	1812.67106602	2481.25202999	376.0	-13.0294526567	0.87008150581	0.159589417794	359.274618997	1506.53279429	2157.95847145	292.151058162	-3.87375581022	-0.048361495758
292.580963963	1812.67106602	2481.25202999	376.0	-12.4137916426	-0.56615973165	-0.103844411528	222.912081617	1658.68391777	2173.23457286	291.638573467	-3.39690312443	-0.042408278707
292.580963963	1812.67106602	2481.25202999	376.0	3.11418746835	0.70853715318	0.129959125675	340.828229837	1916.40541442	2558.52286976	301.289225505	2.03924880341	0.0254587865595
292.580963963	1812.67106602	2481.25202999	376.0	-4.16402666192	0.193692747048	0.0355269161864	290.375982288	1677.16855773	2377.93203391	410.387493891	-1.95070270909	-0.0243533421859
292.580963963	1812.67106602	2481.25202999	376.0	18.4580379952	0.0921574392356	0.0169034187886	278.474760167	2204.58800471	2939.24247244	456.179707557	8.94165269343	0.111631119768
292.580963963	1812.67106602	2481.25202999	376.0	1.40104615682	0.52940438791	0.0971027857502	322.963135477	1839.63561649	2516.01551619	353.416764224	0.195442685746	0.00243998359233
292.580963963	1812.67106602	2481.25202999	376.0	-3.21350708546	0.463375256691	0.0849917932302	316.618852833	1791.19052657	2401.5168202	293.707440794	-1.18394532255	-0.0147808404812
292.580963963	1812.67106602	2481.25202999	376.0	4.75140291644	0.420575498632	0.0771415074527	310.919998266	1976.8153611	2599.1463113	311.410951939	3.08117521579	0.0384666069387
292.580963963	1812.67106602	2481.25202999	376.0	19.7917230649	0.395142712774	0.0724766531134	306.918534289	2262.98199145	2972.3345603	402.434034561	10.7787440003	0.134566092388
292.580963963	1812.67106602	2481.25202999	376.0	-20.802448214	0.43203706732	0.0792437761042	314.207311587	1367.23934315	1965.09086139	283.644206657	-6.66007445196	-0.0831469969034
292.580963963	1812.67106602	2481.25202999	376.0	14.25537235	0.824633622482	0.151253415716	352.482541679	2046.36923	2834.9637458	436.111974128	6.06026071082	0.0756586855284
292.580963963	1812.67106602	2481.25202999	376.0	10.1354951069	-0.1970436095	-0.036141527788	252.564147756	2127.9598496	2732.73920808	352.215210715	6.14484317862	0.0767146464247
292.580963963	1812.67106602	2481.25202999	376.0	3.06573429787	0.622859307934	0.114244187075	332.958842626	1791.57560351	2557.32062449	432.786178352	-0.302043435885	-0.0037708294118
292.580963963	1812.67106602	2481.25202999	376.0	-10.2902357461	0.668079224133	0.122538375666	337.487848257	1541.28147408	2225.92534665	347.156024304	-3.33014050887	-0.0415747878761
292.580963963	1812.67106602	2481.25202999	376.0	2.66980239956	0.744458353384	0.136547753739	345.296537889	1848.5541309	2547.49655622	353.645887433	0.748018206011	0.00933855438215
292.580963963	1812.67106602	2481.25202999	376.0	9.07329305778	0.887391575512	0.162764412236	359.413809703	2039.28557497	2706.38329817	307.683913501	5.50336151045	0.0687061362103
292.580963963	1812.67106602	2481.25202999	376.0	-10.1925366736	0.855736185302	0.156958214472	357.715287648	1552.59502719	2228.34950687	318.039192028	-3.16388545359	-0.0394991941771
292.580963963	1812.67106602	2481.25202999	376.0	-2.33553720427	0.0639090605926	0.0117221314366	278.337673673	1680.02892023	2423.30146569	464.934871789	-1.80792376948	-0.0225708335766
292.580963963	1812.67106602	2481.25202999	376.0	5.64504283567	0.11216172638	0.0205725837087	281.379286275	2010.86435866	2621.31976994	329.076125009	3.51904096669	0.043933095714
292.580963963	1812.67106602	2481.25202999	376.0	11.0907930233	-0.54506835845	-0.0999758544479	223.100510662	2135.39324337	2756.44255702	397.948802987	6.01878238435	0.0751408537373
292.580963963	1812.67106602	2481.25202999	376.0	-19.6614083259	-0.37222569078	-0.0682732374872	239.526391919	1464.56460042	1993.40293678	289.311944438	-5.93118415423	-0.0740472428743
292.580963963	1812.67106602	2481.25202999	376.0	17.735372676	0.554926545958	0.101784032641	323.198202479	2192.17745921	2921.31132454	405.935662848	9.22680969183	0.115191132233
292.580963963	1812.67106602	2481.25202999	376.0	9.53060931811	0.116574205583	0.0213819159176	281.094183818	2126.18518806	2717.73046716	310.451095282	6.40076463686	0.0799096708722
292.580963963	1812.67106602	2481.25202999	376.0	16.0389750326	0.270978490176	0.0497025844049	295.219311266	2189.83062817	2879.21942357	394.169484135	8.64271331589	0.107899042645
292.580963963	1812.67106602	2481.25202999	376.0	4.00082476824	0.783864462667	0.143775580093	349.072476874	1899.8712809	2580.52257577	331.578817992	1.92341728576	0.0240127001967
292.580963963	1812.67106602	2481.25202999	376.0	-4.91502103823	0.848864748363	0.155697862869	357.083171405	1631.81372598	2359.2979707	370.401073317	-2.02910234267	-0.0253321141407
292.580963963	1812.67106602	2481.25202999	376.0	9.48480181219	0.444576601492	0.08154376403	312.905731154	2038.58562998	2716.59386749	365.102506358	4.920981389	0.0614354730213
292.580963963	1812.67106602	2481.25202999	376.0	-0.163329024705	-0.123958816089	-0.0227363932664	260.83361114	1861.21723524	2477.19942525	355.148578863	-0.269203484805	-0.00336084250693
292.580963963	1812.67106602	2481.25202999	376.0	-7.44067997349	-0.540706913203	-0.0991758828325	224.987391298	1609.14290737	2296.6300071	462.499708432	-3.12104024812	-0.0389642977294
292.580963963	1812.67106602	2481.25202999	376.0	1.490801732	-0.257944855918	-0.0473119691706	249.015200474	1850.2078305	2518.24257823	419.019547252	-0.387915599869	-0.00484289138414
292.580963963	1812.67106602	2481.25202999	376.0	-7.23493931131	0.239184426975	0.0438709513893	294.643195896	1586.2355778	2301.73495146	420.856177763	-2.86558065626	-0.035775039404
292.580963963	1812.67106602	2481.25202999	376.0	-2.86734404432	0.7863151479	0.144225082153	350.214798839	1631.94035434	2410.10599768	427.950844504	-1.82524663421	-0.0227870990538
292.580963963	1812.67106602	2481.25202999	376.0	4.25361081581	0.467887161998	0.0858193620686	317.034477245	1809.59041032	2586.7948347	460.169947137	-0.0895628132719	-0.00111813749403
292.580963963	1812.67106602	2481.25202999	376.0	-6.80281993956	0.0949753087374	0.0174202693942	281.210364985	1676.56197795	2312.45692214	354.684579201	-2.30347098807	-0.0287574405502
292.580963963	1812.67106602	2481.25202999	376.0	17.2262553741	-0.0931698613613	-0.0170891161704	261.452076798	2204.71552177	2908.67884115	442.511242585	8.61590266728	0.107564327931
292.580963963	1812.67106602	2481.25202999	376.0	-3.32381934835	0.291056663738	0.0533853014927	299.64030955	1683.99733849	2398.77969493	415.142046898	-1.7852817716	-0.0222881619426
292.580963963	1812.67106602	2481.25202999	376.0	5.49856750681	0.920153053143	0.16877348737	363.647966521	1952.10764654	2617.68534787	301.929734813	3.32611525265	0.0415245349894
292.580963963	1812.67106602	2481.25202999	376.0	-12.2482341365	0.39588069848	0.072612013661	310.116231203	1455.00344918	2177.34247184	412.222791457	-4.5357190543	-0.0566257060462
292.580963963	1812.67106602	2481.25202999	376.0	-9.07046788598	-0.125675530604	-0.023051271204	260.883501232	1546.63329294	2256.19086144	448.674067262	-3.62126044996	-0.0452092440694
292.580963963	1812.67106602	2481.25202999	376.0	3.05400335271	0.769850552074	0.141205163623	347.304444497	1923.70714625	2557.02955017	286.017959427	2.24882459526	0.028075213424
292.580963963	1812.67106602	2481.25202999	376.0	12.194006848	0.819061089342	0.150231307656	352.355838735	1974.78138514	2783.81607244	456.678848568	4.30002378936	0.0536831933753
292.580963963	1812.67106602	2481.25202999	376.0	7.24485920447	-0.330331770495	-0.0605890995038	241.427945304	2047.73284207	2661.01524607	371.854458691	3.96352301254	0.0494821849256
292.580963963	1812.67106602	2481.25202999	376.0	-1.40452995042	-0.0396740630635	-0.00727697414958	268.813171574	1781.16742354	2446.40210208	396.421506967	-1.2146938995	-0.0151647178465
292.580963963	1812.67106602	2481.25202999	376.0	-12.4267820084	0.362494641103	0.0664883787791	306.688456801	1488.22025104	2172.91224914	378.003541296	-4.22286664309	-0.0527199331222
292.580963963	1812.67106602	2481.25202999	376.0	-13.8371761019	0.633720063248	0.116236255181	334.37984012	1409.77310726	2137.91681707	393.763869689	-5.03385971911	-0.0628446906256
292.580963963	1812.67106602	2481.25202999	376.0	-16.0485881284	0.124041368379	0.0227515349191	284.998128925	1383.34953254	2083.04611127	414.698449799	-6.13097678742	-0.0765415329266
292.580963963	1812.67106602	2481.25202999	376.0	0.108089448843	-0.594513639923	-0.109045055012	220.697453844	1842.94631876	2483.93400163	420.290229024	-0.853178634848	-0.0106514186623
292.580963963	1812.67106602	2481.25202999	376.0	-11.0381044995	0.407110214717	0.0746717195006	310.912743693	1542.09673594	2207.36883802	354.359358392	-3.55532830071	-0.0443861211075
292.580963963	1812.67106602	2481.25202999	376.0	-9.67804653976	-0.11781593186	-0.0216096720213	261.610443353	1542.27728383	2241.11530376	437.227576578	-3.71716570671	-0.04640656313
292.580963963	1812.67106602	2481.25202999	376.0	4.83684966936	-0.304074322158	-0.055772986456	243.932088604	2005.47356484	2601.2664606	351.860807155	2.85277269324	0.0356151397409
292.580963963	1812.67106602	2481.25202999	376.0	-4.44099243954	-0.453465659097	-0.0831741854543	232.324457041	1776.910748	2371.05981493	361.824609888	-1.69713212826	-0.0211876670195
292.580963963	1812.67106602	2481.25202999	376.0	-13.7029192805	-0.374935963832	-0.0687703528671	239.264788737	1483.54280424	2141.24806717	418.440474196	-4.95671529598	-0.0618815892133
292.580963963	1812.67106602	2481.25202999	376.0	-4.00738374172	-0.390410795119	-0.0716087298458	237.666476757	1786.91069755	2381.81873955	357.241565236	-1.5919442344	-0.0198744598552
292.580963963	1812.67106602	2481.25202999	376.0	-16.7321279146	0.356706590044	0.0654267406537	306.346970868	1435.02275605	2066.08576645	324.716039527	-5.32569326643	-0.0664880557606
292.580963963	1812.67106602	2481.25202999	376.0	-10.6259482894	0.515565564707	0.094564483622	321.83670012	1501.42242299	2217.59547235	394.336349237	-3.78638982651	-0.047270784351
292.580963963	1812.67106602	2481.25202999	376.0	7.25537853853	0.2084639948	0.0382362426265	289.884170831	2074.16058481	2661.27625726	297.231501617	5.13663007846	0.0641277163353
292.580963963	1812.67106602	2481.25202999	376.0	-17.740016431	0.304704738727	0.0558886167877	301.501692905	1413.20961003	2041.07751217	326.366209235	-5.75150016941	-0.0718039971213
292.580963963	1812.67106602	2481.25202999	376.0	-8.79385478178	-0.0782264203418	-0.0143482062256	265.141380149	1703.84430324	2263.0543297	294.068646315	-2.54062509428	-0.031718165971
292.580963963	1812.67106602	2481.25202999	376.0	19.844722082	0.71798574119	0.131692175567	340.216460416	2188.4916219	2973.64959949	444.941517174	9.55105499586	0.119239138525
292.580963963	1812.67106602	2481.25202999	376.0	-8.36333835938	0.503420996186	0.0923369398728	320.544539865	1661.77308194	2273.73652717	291.418905361	-2.51373515907	-0.0313824614116
292.580963963	1812.67106602	2481.25202999	376.0	-1.8592316138	0.487812665978	0.089474076665	318.999265877	1804.84472594	2435.11980783	311.275816007	-0.794150520534	-0.00991448839618
292.580963963	1812.67106602	2481.25202999	376.0	-12.3966930748	0.647507040504	0.118765047781	335.741485821	1421.78519253	2173.65883142	416.132153069	-4.7237418661	-0.058973057005
292.580963963	1812.67106602	2481.25202999	376.0	-1.19245220943	-0.430265885739	-0.0789189078758	234.028785198	1883.17296522	2451.66428533	334.462534914	-0.293403610227	-0.00366296641982
292.580963963	1812.67106602	2481.25202999	376.0	3.92980850233	-0.0696235449807	-0.0127702760419	265.726612263	1867.71976126	2578.76048323	445.314109699	0.293044650605	0.00365848502628
292.580963963	1812.67106602	2481.25202999	376.0	1.09888495926	0.636127969638	0.116677910792	333.500655106	1880.9386055	2508.51813535	294.078874743	1.01816305419	0.0127111492408
292.580963963	1812.67106602	2481.25202999	376.0	7.35035333261	-0.183903787053	-0.0337314356297	254.589614738	1980.69719074	2663.63282126	428.346015787	2.69711006792	0.0336717861163
292.580963963	1812.67106602	2481.25202999	376.0	9.05364411866	-0.570087900066	-0.104564911971	221.053426984	2144.3484531	2705.89575847	340.493878388	5.99666040002	0.0748646741575
292.580963963	1812.67106602	2481.25202999	376.0	-0.661932040991	0.673045133189	0.123449217386	338.333074724	1762.27747469	2464.82782778	364.217278368	-0.991753936172	-0.0123814473929
292.580963963	1812.67106602	2481.25202999	376.0	-13.3810942904	0.722039933352	0.13243579115	343.801704883	1391.2665836	2149.23335627	414.165067787	-5.13624208176	-0.0641228724314
292.580963963	1812.67106602	2481.25202999	376.0	11.8928377453	-0.498469692214	-0.0914287770019	226.490002785	2249.57091378	2776.34330797	300.282391402	8.66319356596	0.108154726167
292.580963963	1812.67106602	2481.25202999	376.0	9.14251821992	0.201177004152	0.0368996706074	289.912156497	1973.24061048	2708.10094891	444.948181937	3.15546408755	0.0393940585213
292.580963963	1812.67106602	2481.25202999	376.0	-15.0934224978	0.601471992743	0.110321348632	331.518054067	1362.65533058	2106.74617787	412.57279322	-5.83514152957	-0.0728482088586
292.580963963	1812.67106602	2481.25202999	376.0	4.46568192623	-0.187720545509	-0.0344315013774	254.625784724	1929.59497443	2592.05685343	407.836094284	1.38673811538	0.0173125857101
292.580963963	1812.67106602	2481.25202999	376.0	13.6965552002	-0.58354322286	-0.107032872865	219.926771913	2143.13918989	2821.09808393	458.03212213	6.36357672061	0.0794454022548
292.580963963	1812.67106602	2481.25202999	376.0	-12.7364334349	0.609885101853	0.111864472093	331.760124909	1433.36661933	2165.22901684	400.102272599	-4.65479180429	-0.0581122572321
292.580963963	1812.67106602	2481.25202999	376.0	-0.138090477003	0.599001309888	0.10986817863	330.547900012	1743.31075653	2477.82565722	403.96700068	-1.05183081778	-0.0131314708837
292.580963963	1812.67106602	2481.25202999	376.0	0.416395057047	-0.306564072531	-0.0562296538024	244.377589845	1908.00798497	2491.58384079	339.19826598	0.439863647741	0.00549143130763
292.580963963	1812.67106602	2481.25202999	376.0	13.9259634536	0.312867722406	0.0573858625103	299.068253946	2226.31730245	2826.79028087	301.404724481	9.28066655348	0.11586350254
292.580963963	1812.67106602	2481.25202999	376.0	-6.58670504819	-0.57013720822	-0.10457395602	222.588669085	1704.64954461	2317.81927727	390.581063571	-2.33376764137	-0.0291356759222
292.580963963	1812.67106602	2481.25202999	376.0	-5.83459100155	-0.320876367973	-0.0588547997015	243.517030493	1691.15354317	2336.48112232	401.810548657	-2.24392805603	-0.0280140830965
292.580963963	1812.67106602	2481.25202999	376.0	13.2151924741	0.683947947804	0.125448999964	336.782431953	2149.50131907	2809.15426152	322.87051049	8.0316143994	0.100269842689
292.580963963	1812.67106602	2481.25202999	376.0	-3.04239918703	0.87465886166	0.1604289915	360.159011955	1715.47279584	2405.7624384	330.130630607	-1.45967528932	-0.0182231621638
292.580963963	1812.67106602	2481.25202999	376.0	3.84576165981	0.484448059229	0.0888569440991	318.426525109	1843.61384076	2576.67506924	414.634703376	0.460455032468	0.00574850227801
292.580963963	1812.67106602	2481.25202999	376.0	-7.26085228563	-0.458780062701	-0.0841489476708	231.864163079	1759.11715847	2301.09198526	310.110663709	-2.17032664804	-0.027095214083
292.580963963	1812.67106602	2481.25202999	376.0	-10.4247885349	-0.525675087768	-0.0964187615129	226.24015998	1631.46984289	2222.58675284	364.876749973	-3.24647964738	-0.0405303326764
292.580963963	1812.67106602	2481.25202999	376.0	14.4945659377	0.615257460013	0.112849864272	329.667671128	2136.7613502	2840.89874155	374.469720222	7.78637490464	0.0972081760878
292.580963963	1812.67106602	2481.25202999	376.0	-1.28297262817	0.690645042672	0.126677373931	340.12905015	1774.65333893	2449.41824561	334.635856531	-0.934477350448	-0.0116663839007
292.580963963	1812.67106602	2481.25202999	376.0	-16.3268783434	0.326549029584	0.0598952732178	303.191096576	1473.21223982	2076.14102966	299.737693264	-4.91444106997	-0.0613538210983
292.580963963	1812.67106602	2481.25202999	376.0	17.4206143008	0.85023553854	0.155949291735	354.575178063	2188.42968894	2913.50137596	370.496508963	9.54941405856	0.119218652417
292.580963963	1812.67106602	2481.25202999	376.0	5.81803341081	0.645113159375	0.118325964669	334.364767335	1900.4226244	2625.6121021	390.824710364	1.93529415177	0.0241609756775
292.580963963	1812.67106602	2481.25202999	376.0	-10.3490851324	-0.5870080562	-0.107668388885	221.313543573	1558.55118903	2224.46514506	444.600412455	-3.9125508525	-0.0488458283708
292.580963963	1812.67106602	2481.25202999	376.0	-11.3211550075	0.186934840446	0.0342873881962	289.802971484	1533.06522375	2200.34564154	377.477446308	-3.78613194815	-0.0472675648957
292.580963963	1812.67106602	2481.25202999	376.0	4.02814603535	0.569544703396	0.10446527942	327.095683622	1838.65440604	2581.20048526	415.450395599	0.48902721909	0.00610520872771
292.580963963	1812.67106602	2481.25202999	376.0	-14.2253431848	0.32605164325	0.0598040431493	303.582422913	1419.09374183	2128.28541344	405.609248696	-5.24251991365	-0.0654496868121
292.580963963	1812.67106602	2481.25202999	376.0	-4.57995035173	0.11970157988	0.0219555355613	283.634611513	1791.1227593	2367.61191891	292.854548103	-1.58275995281	-0.0197597996605
292.580963963	1812.67106602	2481.25202999	376.0	5.86126463075	0.930094142517	0.170596871335	364.900626602	1937.74319487	2626.68477762	324.040956152	3.09476628814	0.0386362832477
292.580963963	1812.67106602	2481.25202999	376.0	2.76659406759	0.750112226633	0.137584781114	346.517692664	1736.0786505	2549.89820145	467.301858282	-0.740208468671	-0.00924105454021
292.580963963	1812.67106602	2481.25202999	376.0	-13.155665502	-0.547267969149	-0.100379304686	224.53470099	1575.60973232	2154.82681266	354.682379345	-4.03299998233	-0.0503495628256
292.580963963	1812.67106602	2481.25202999	376.0	12.9292665845	0.182033372193	0.0333883661395	286.768141551	2207.54373918	2802.05971958	307.747838843	8.60974414743	0.10748744254
292.580963963	1812.67106602	2481.25202999	376.0	-19.9677014561	-0.111040667096	-0.0203669602158	262.891823072	1413.91441923	1985.80303226	308.996789966	-6.38535176887	-0.0797172505478
292.580963963	1812.67106602	2481.25202999	376.0	19.2032903372	0.352530215849	0.0646607145724	302.7917269	2254.27336423	2957.7340613	400.66897017	10.4754960133	0.130780224885
292.580963963	1812.67106602	2481.25202999	376.0	-8.92598178437	-0.304381829898	-0.0558293891963	245.02336341	1557.16860465	2259.77592577	457.583957703	-3.61810106636	-0.0451698010781
292.580963963	1812.67106602	2481.25202999	376.0	-6.53083116267	-0.230902235146	-0.0423518406358	251.479277324	1761.32394012	2319.20564919	306.402431748	-2.02495941058	-0.0252803921421
292.580963963	1812.67106602	2481.25202999	376.0	13.4033353153	-0.409367962861	-0.0750858332466	233.943732059	2222.97815284	2813.82255958	356.900674683	8.33714159674	0.104084164753
292.580963963	1812.67106602	2481.25202999	376.0	2.82165907546	0.0511807431408	0.00938751708379	276.069033015	1969.02246899	2551.26450308	306.173001069	2.26622149323	0.0282924031614
292.580963963	1812.67106602	2481.25202999	376.0	-2.76495324964	0.664127507188	0.121813555977	337.260473599	1697.60605378	2412.64657135	377.780043976	-1.52803797966	-0.0190766289595
292.580963963	1812.67106602	2481.25202999	376.0	-18.2993435861	0.198948417759	0.0364909056784	291.975655917	1374.61685682	2027.19919578	360.606683044	-6.42831098821	-0.0802535703897
292.580963963	1812.67106602	2481.25202999	376.0	-5.36776277855	0.422399662596	0.0774760936529	312.45570334	1666.52182884	2348.06430708	369.086774899	-2.0655240506	-0.0257868171111
292.580963963	1812.67106602	2481.25202999	376.0	-16.719630186	-0.34263869705	-0.0628464227898	242.126981925	1464.7490895	2066.39586659	359.519795162	-5.49696025333	-0.0686262203912
292.580963963	1812.67106602	2481.25202999	376.0	11.1041179302	0.394541664422	0.0723664094685	307.580936887	2103.19704647	2756.77318154	345.995198188	6.41874214355	0.0801341091579
292.580963963	1812.67106602	2481.25202999	376.0	-16.1568795085	0.287365699648	0.0527083088129	299.697818704	1435.88372575	2080.3591292	344.777584748	-5.29089420335	-0.0660536105288
292.580963963	1812.67106602	2481.25202999	376.0	-7.31633028758	0.451107933696	0.0827417339868	315.272699924	1635.58449123	2299.71543621	348.858245051	-2.46269344644	-0.0307452365349
292.580963963	1812.67106602	2481.25202999	376.0	-20.6270308524	-0.589729042671	-0.108167469309	221.453547303	1463.88462918	1969.44340824	284.105231758	-6.22199763961	-0.0776778731537
292.580963963	1812.67106602	2481.25202999	376.0	12.7336383664	0.174463346922	0.0319998802131	286.7818179	2066.05826669	2797.20569044	444.365605859	5.45195809715	0.0680643957198
292.580963963	1812.67106602	2481.25202999	376.0	-12.3636627913	-0.325336534668	-0.0596728786992	243.198533716	1570.56000657	2174.478396	360.719855716	-3.86870778987	-0.0482984742805
292.580963963	1812.67106602	2481.25202999	376.0	6.39911442454	0.657316028407	0.120564201836	336.044887148	1855.46928527	2640.03018655	448.516014134	1.11546087148	0.0139258535765
292.580963963	1812.67106602	2481.25202999	376.0	19.6784550117	0.538843644049	0.0988341240002	321.53738124	2193.3563775	2969.52409444	454.630335693	9.38311089936	0.117142458169
292.580963963	1812.67106602	2481.25202999	376.0	2.60159394252	0.76752140903	0.140777954701	347.223549189	1904.2076497	2545.8041325	294.37293361	1.81289366236	0.0226328796799
292.580963963	1812.67106602	2481.25202999	376.0	4.02670912537	0.550252409927	0.100926707617	324.627084934	1893.36074725	2581.1648319	363.176999723	1.49511078093	0.0186655528206
292.580963963	1812.67106602	2481.25202999	376.0	0.211460960736	-0.471694071284	-0.0865176212919	230.054555683	1959.11003733	2486.49890937	297.334316357	1.21686158864	0.0151917801328
292.580963963	1812.67106602	2481.25202999	376.0	-2.78001918215	0.685333933936	0.125703216056	339.590006454	1730.62562573	2412.2727476	342.057115408	-1.41067306005	-0.0176113990019
292.580963963	1812.67106602	2481.25202999	376.0	6.53369828251	-0.108101733854	-0.0198279042286	260.82043885	2063.65376918	2643.36955125	318.895343222	4.47320950754	0.0558453122041
292.580963963	1812.67106602	2481.25202999	376.0	7.06248316955	-0.201444421262	-0.0369487199673	252.364052288	2089.94125277	2656.490037	314.184731941	4.98714124963	0.0622614388219
292.580963963	1812.67106602	2481.25202999	376.0	-1.64360878755	0.282294213779	0.0517781023072	298.845962904	1716.60870714	2440.46995358	425.015283539	-1.43976842759	-0.0179746370486
292.580963963	1812.67106602	2481.25202999	376.0	-1.62857952854	0.00113945807487	0.000208998179542	272.62137925	1808.7693537	2440.84286738	359.452134428	-1.06409768726	-0.0132846153216
292.580963963	1812.67106602	2481.25202999	376.0	-6.47674199321	-0.141861558541	-0.0260200951102	259.310748078	1627.12282847	2320.5477378	434.114161255	-2.67074515268	-0.0333426361133
292.580963963	1812.67106602	2481.25202999	376.0	10.7277570481	-0.377332626028	-0.06920994608	236.640422019	2222.09515521	2747.43471952	288.699142287	8.05050346529	0.10050566124
292.580963963	1812.67106602	2481.25202999	376.0	-15.2655483806	-0.250054596385	-0.0458647462188	250.300822736	1447.73486653	2102.47530091	404.439611642	-5.48040023415	-0.0684194785787
292.580963963	1812.67106602	2481.25202999	376.0	-12.4323368896	-0.0612712495677	-0.011238306964	266.742123365	1552.8786196	2172.77441854	353.153675572	-3.89107554314	-0.0485777221366
292.580963963	1812.67106602	2481.25202999	376.0	-13.110401203	-0.182989873009	-0.0335638064946	256.030062906	1477.36038065	2155.949934	422.559490437	-4.82509580552	-0.0602383995696
292.580963963	1812.67106602	2481.25202999	376.0	-10.7346746585	0.874274387426	0.160358471648	360.137358178	1412.62108086	2214.89769711	442.139258071	-4.45541458683	-0.0556231533937
292.580963963	1812.67106602	2481.25202999	376.0	6.37551680054	0.253114011505	0.046425900863	294.698394442	1986.09925415	2639.44467002	358.647021427	3.24777785439	0.0405465400048
292.580963963	1812.67106602	2481.25202999	376.0	-10.8478166094	-0.217000996496	-0.039802090333	252.656908482	1576.16923469	2212.09036016	383.264216984	-3.58429959843	-0.0447478102176
292.580963963	1812.67106602	2481.25202999	376.0	-15.2480146671	0.490232887693	0.0899179911396	320.072923373	1378.14420657	2102.91035653	404.693226587	-5.74642977399	-0.0717406963045
292.580963963	1812.67106602	2481.25202999	376.0	10.8527704677	-0.193963157422	-0.0355765145675	252.871895043	2120.43870229	2750.53661753	377.22602019	6.05196712966	0.0755551451893
292.580963963	1812.67106602	2481.25202999	376.0	-8.07681687707	-0.520310393824	-0.0954347750961	226.665043442	1631.69075315	2280.84584727	422.49005067	-2.97750489865	-0.0371723458009
292.580963963	1812.67106602	2481.25202999	376.0	11.4140340165	0.41590839756	0.0762854727732	309.828683796	2078.21137588	2764.46298073	376.422921046	5.93102263515	0.0740452264064
292.580963963	1812.67106602	2481.25202999	376.0	16.7084830647	0.274327431699	0.0503168436719	295.713017384	2149.08132395	2895.83160521	451.037263874	7.77486304997	0.0970644575526
292.580963963	1812.67106602	2481.25202999	376.0	15.1054468232	0.385517540781	0.0707112143766	306.673123261	2106.83265742	2856.05623593	442.550455248	6.8413878772	0.0854105852334
292.580963963	1812.67106602	2481.25202999	376.0	-4.70992572267	0.91311167534	0.167481965396	364.338690499	1670.07892113	2364.38690238	329.969290758	-1.82944870375	-0.0228395593476
292.580963963	1812.67106602	2481.25202999	376.0	-1.86813522645	0.199147429901	0.0365274082724	290.747902359	1838.51487275	2434.89888676	305.636111646	-0.554676134177	-0.00692479568261
292.580963963	1812.67106602	2481.25202999	376.0	-14.7553538266	-0.495525715863	-0.090888796013	229.014351629	1506.18731278	2115.13451363	379.932849228	-4.88371189172	-0.0609701859141
292.580963963	1812.67106602	2481.25202999	376.0	-7.63766656727	0.741164944592	0.135943680226	345.270519603	1544.0694719	2291.74227324	402.40228174	-2.94965360781	-0.0368246392985
292.580963963	1812.67106602	2481.25202999	376.0	20.5238129017	0.338557803596	0.0620979096838	301.533519192	2223.07416583	2990.49955424	465.891869222	9.84588697975	0.122919937325
292.580963963	1812.67106602	2481.25202999	376.0	6.63544879567	0.596857031266	0.109474877341	328.906658886	1954.24470466	2645.89423793	362.742874378	3.05247630141	0.0381083183697
292.580963963	1812.67106602	2481.25202999	376.0	-5.3606160679	-0.184769841114	-0.0338902863378	255.450260249	1648.43427652	2348.24163498	444.35709821	-2.4236443511	-0.0302577322234
292.580963963	1812.67106602	2481.25202999	376.0	-11.2103015133	0.690809852793	0.126707603227	339.848117356	1565.77856297	2203.09619612	297.469515793	-3.31618732775	-0.0414005908583
292.580963963	1812.67106602	2481.25202999	376.0	-2.20989168579	0.653982607066	0.119952789264	336.102552358	1659.88961193	2426.41904767	430.426883387	-1.65631767221	-0.0206781232486
292.580963963	1812.67106602	2481.25202999	376.0	12.6912246411	0.111215286655	0.0203989887482	281.006808764	2055.22991009	2796.15329902	459.916580167	5.12309750702	0.0639587703747
292.580963963	1812.67106602	2481.25202999	376.0	-0.0068369521414	-0.522372820572	-0.0958130632011	226.221357762	1909.7275884	2481.08238797	345.133441812	0.22722974369	0.00283682576392
292.580963963	1812.67106602	2481.25202999	376.0	-3.61818060411	0.636559636764	0.116757086714	334.181128098	1587.73894762	2391.4758503	469.555774586	-2.282007974	-0.0284894878152
292.580963963	1812.67106602	2481.25202999	376.0	7.25680075821	0.130494611891	0.0239351819316	283.38932503	1968.69216633	2661.31154611	409.230054751	2.81301022215	0.0351187293652
292.580963963	1812.67106602	2481.25202999	376.0	-16.6271489629	0.21948765317	0.0402581902366	294.071877978	1365.48845274	2068.69055881	409.130228098	-6.36488808665	-0.0794617738658
292.580963963	1812.67106602	2481.25202999	376.0	-18.4095328934	-0.363820082598	-0.0667314898383	240.204041088	1475.73581114	2024.46512136	308.525269133	-5.61311726214	-0.0700763703139
292.580963963	1812.67106602	2481.25202999	376.0	6.84594572932	0.637293555098	0.116891701229	333.866554503	1865.26763301	2651.11719737	451.983009849	1.31463527142	0.016412425361
292.580963963	1812.67106602	2481.25202999	376.0	6.73507393001	0.0158080834687	0.00289950173674	273.143631854	1926.03179796	2648.3661886	449.190758782	1.74137104121	0.0217399630612
292.580963963	1812.67106602	2481.25202999	376.0	4.09186988965	0.544976302329	0.0999589696128	323.715105446	1934.80882797	2582.78163469	324.257701275	2.31393656473	0.028888096938
292.580963963	1812.67106602	2481.25202999	376.0	5.59346278051	0.668580054693	0.122630237471	336.622283173	1922.41317915	2620.03993877	361.004476454	2.39000650236	0.0298377840495
292.580963963	1812.67106602	2481.25202999	376.0	-14.4765742208	-0.603406842862	-0.110676236769	220.538006518	1448.67328117	2122.05173826	452.840450575	-5.69634558688	-0.071115425554
292.580963963	1812.67106602	2481.25202999	376.0	12.0535783609	-0.404122264704	-0.0741236729097	234.485273075	2196.02677061	2780.33168775	349.81964407	7.61089019355	0.0950173557247
292.580963963	1812.67106602	2481.25202999	376.0	-8.46002849592	0.11095994367	0.0203521540115	282.668144566	1589.17526688	2271.33740119	399.493989749	-3.03989808162	-0.0379512869116
292.580963963	1812.67106602	2481.25202999	376.0	-3.29821429288	0.481806412878	0.0883724161551	318.319241657	1612.75504846	2399.41502089	468.34073077	-2.15455555762	-0.0268983215683
292.580963963	1812.67106602	2481.25202999	376.0	8.70476254616	-0.276134277701	-0.0506482534301	246.454956034	1986.18934365	2697.23912737	464.594827683	2.8154101891	0.0351486914994
292.580963963	1812.67106602	2481.25202999	376.0	-9.19658402207	0.575097389644	0.105483747183	327.804349165	1594.79134831	2253.06160225	330.465904778	-2.89331188086	-0.0361212469521
292.580963963	1812.67106602	2481.25202999	376.0	-5.23936122421	-0.424467935757	-0.0778554541007	234.720688567	1744.43794696	2351.25027325	372.091637725	-1.92677157966	-0.0240545765251
292.580963963	1812.67106602	2481.25202999	376.0	-2.96174671608	0.396833153514	0.0727867119431	310.116853994	1774.37249729	2407.76362947	323.274278188	-1.34206229422	-0.0167548351339
292.580963963	1812.67106602	2481.25202999	376.0	5.63338484858	0.901940554406	0.165432970361	361.573045265	1957.02541505	2621.0305059	302.432045583	3.41635178594	0.0426510834699
292.580963963	1812.67106602	2481.25202999	376.0	9.73281303683	0.0167783538576	0.00307746769216	272.149831615	2081.29160314	2722.74765104	369.306216286	5.334414379	0.0665969335705
292.580963963	1812.67106602	2481.25202999	376.0	-3.74216456181	-0.112275405283	-0.0205934345713	262.094882408	1747.58672162	2388.39949583	378.717891807	-1.65022510956	-0.0206020612929
292.580963963	1812.67106602	2481.25202999	376.0	3.98445405865	0.370566701278	0.0679689474098	306.580767229	1910.09090579	2580.1163772	363.444704185	1.59657942598	0.0199323274154
292.580963963	1812.67106602	2481.25202999	376.0	-2.02370623226	-0.587605321723	-0.107777938687	221.209680478	1777.23904605	2431.03877802	432.590051492	-1.4508216098	-0.0181126293358
292.580963963	1812.67106602	2481.25202999	376.0	1.81449616742	-0.0402863483581	-0.00738927886245	268.310884874	1880.66086232	2526.27425297	377.302505783	0.358288231045	0.00447301162353
292.580963963	1812.67106602	2481.25202999	376.0	8.12854118292	-0.25891248167	-0.0474894500496	247.88414103	1997.70603139	2682.9416231	437.351450676	3.03888742442	0.0379386694684
292.580963963	1812.67106602	2481.25202999	376.0	11.6327125284	0.103197375348	0.0189283520448	279.503950151	2203.74934308	2769.88894574	286.635652513	8.28091812857	0.103382248796
292.580963963	1812.67106602	2481.25202999	376.0	-4.45082985462	-0.00370527449445	-0.000679617478807	271.996958595	1664.6834202	2370.81572387	434.135345069	-2.13857124674	-0.0266987671254
292.580963963	1812.67106602	2481.25202999	376.0	-9.91014798253	0.911740622048	0.16723048827	364.099870734	1457.56426279	2235.356282	413.692148469	-3.83832718489	-0.0479191908225
292.580963963	1812.67106602	2481.25202999	376.0	-13.773113908	0.603103548225	0.110620606791	331.729197652	1360.66756265	2139.50636155	447.109601254	-5.73831982233	-0.0716394484685
292.580963963	1812.67106602	2481.25202999	376.0	-11.8218570319	0.55651427922	0.102075252975	325.861635903	1565.38899033	2187.9219624	296.671336173	-3.46124351254	-0.0432115294948
292.580963963	1812.67106602	2481.25202999	376.0	0.181012855227	0.699918797431	0.128378356095	341.136032413	1731.10974951	2485.74341513	413.497633205	-1.03675944417	-0.0129433139098
292.580963963	1812.67106602	2481.25202999	376.0	0.185149408107	0.556796220421	0.102126966328	325.888028336	1821.42163508	2485.84605343	338.536390014	-0.218422576191	-0.00272687361038
292.580963963	1812.67106602	2481.25202999	376.0	-10.488610116	0.524288789128	0.0961644881012	322.62638479	1546.43695443	2221.00317857	351.939839347	-3.39201905834	-0.0423473040991
292.580963963	1812.67106602	2481.25202999	376.0	4.59706206975	0.0976754204311	0.0179155209888	280.054613656	2008.56951172	2595.31672591	306.692600539	3.33186156148	0.0415962741757
292.580963963	1812.67106602	2481.25202999	376.0	1.70368846146	-0.188090469076	-0.0344993523617	254.283868388	1967.10773427	2523.52483452	302.133231859	1.8347982605	0.0229063453246
292.580963963	1812.67106602	2481.25202999	376.0	-14.9145131766	0.689460052462	0.126460024296	340.018005795	1431.55155643	2111.18536903	339.615806802	-4.86659272344	-0.0607564634637
292.580963963	1812.67106602	2481.25202999	376.0	-15.4788731459	0.406934261458	0.0746394463422	311.70735497	1389.29988795	2097.18217583	396.174932918	-5.69815165974	-0.0711379732801
292.580963963	1812.67106602	2481.25202999	376.0	8.89734161207	0.116967639725	0.0214540791865	281.206917659	2111.2622178	2702.01749935	309.548363894	6.01008093224	0.0750322213763
292.580963963	1812.67106602	2481.25202999	376.0	12.3435718949	0.369849226469	0.0678373489489	305.614710001	2029.42103859	2787.5271582	452.491409606	4.86295994649	0.0607111104431
292.580963963	1812.67106602	2481.25202999	376.0	-9.63900560175	0.54891824793	0.100681997052	325.119988493	1624.07671659	2242.08400782	292.887302735	-2.84442397753	-0.0355109110802
292.580963963	1812.67106602	2481.25202999	376.0	-18.3989845659	-0.587892715556	-0.107830652156	221.887681828	1436.1937951	2024.72685195	366.645375018	-6.26367210658	-0.0781981536402
292.580963963	1812.67106602	2481.25202999	376.0	11.7462557995	0.549843383107	0.100851684356	322.907567739	2139.56968942	2772.70624046	310.228983297	7.4727549631	0.0932928210125
292.580963963	1812.67106602	2481.25202999	376.0	-1.04657913437	-0.436461777913	-0.0800553517815	233.107153369	1938.41551906	2455.28376397	283.761091538	0.689587756493	0.00860908559916
292.580963963	1812.67106602	2481.25202999	376.0	-8.49873031467	0.728980200308	0.133708767481	344.002628917	1508.50259758	2270.37711153	417.871885036	-3.34667702214	-0.0417812362315
292.580963963	1812.67106602	2481.25202999	376.0	14.4655809681	-0.0882477009125	-0.0161862987734	261.991598458	2187.14231267	2840.17955141	391.045640278	7.99560041497	0.0998202298997
292.580963963	1812.67106602	2481.25202999	376.0	4.73171681204	0.238926338566	0.0438236130899	293.477380769	1968.13690855	2598.65784944	337.043560123	2.68502816619	0.0335209508887
292.580963963	1812.67106602	2481.25202999	376.0	3.84016905806	0.553005412502	0.1014316604	325.500292866	1827.32609394	2576.5363027	423.709915893	0.254581232104	0.00317829253563
292.580963963	1812.67106602	2481.25202999	376.0	-2.70312088932	0.69068420747	0.126684557496	340.015905829	1673.40703289	2414.18078805	400.757849324	-1.62162595554	-0.0202450181715
292.580963963	1812.67106602	2481.25202999	376.0	-12.5491730523	-0.546289769663	-0.100199884384	224.685815091	1545.44638995	2169.87541888	399.743213844	-4.24565352383	-0.053004413531
292.580963963	1812.67106602	2481.25202999	376.0	13.674179674	0.216739323356	0.039754094526	290.314120119	2143.14536739	2820.54289073	387.083403222	7.31663622416	0.0913437730856
292.580963963	1812.67106602	2481.25202999	376.0	12.3145020544	0.876536563725	0.160773397602	358.720769015	1970.18337627	2786.8058622	457.901716913	4.2985444733	0.05366472501
292.580963963	1812.67106602	2481.25202999	376.0	-5.35379769427	-0.0701681161261	-0.0128701606981	265.918666967	1725.75958489	2348.41081602	356.732564164	-1.93680173002	-0.0241797968792
292.580963963	1812.67106602	2481.25202999	376.0	-11.884706018	-0.456549595798	-0.0837398378207	231.970835405	1652.56585747	2186.36252066	301.825827782	-3.31269669617	-0.0413570124366
292.580963963	1812.67106602	2481.25202999	376.0	-4.43515977373	-0.0339185457404	-0.00622130332729	269.186631453	1667.25516034	2371.20453807	434.762746277	-2.13345933273	-0.0266349479741
292.580963963	1812.67106602	2481.25202999	376.0	-11.0443830542	0.0769859333552	0.0141206774313	279.600970622	1554.49561523	2207.21305126	373.116465404	-3.63148501504	-0.0453368915735
292.580963963	1812.67106602	2481.25202999	376.0	10.2894121015	-0.167604008679	-0.0307417477402	255.112002646	2139.24116729	2736.55827663	342.205106689	6.44040470728	0.0804045531495
292.580963963	1812.67106602	2481.25202999	376.0	10.614631081	-0.328371969577	-0.0602296349188	240.88167181	2197.51581129	2744.62777916	306.230296057	7.5638469684	0.0944300495431
292.580963963	1812.67106602	2481.25202999	376.0	-14.2286937362	-0.208197439677	-0.0381873513715	253.490760182	1544.10321175	2128.20227782	330.608305884	-4.27937774611	-0.0534254400264
292.580963963	1812.67106602	2481.25202999	376.0	9.06823152325	0.216737862317	0.0397538265438	290.476702992	2108.57803055	2706.25770874	307.202975197	6.08890725632	0.0760163203036
292.580963963	1812.67106602	2481.25202999	376.0	12.2631398248	0.367307363725	0.067371123207	304.552567639	2174.71626981	2785.53143583	306.262598381	8.0511869497	0.100514194129
292.580963963	1812.67106602	2481.25202999	376.0	9.51895410261	-0.117098574655	-0.0214780951312	260.165740613	2039.36915242	2717.44127189	417.906378855	4.23056339053	0.0528160223537
292.580963963	1812.67106602	2481.25202999	376.0	-3.19785862554	0.201157915164	0.0368961693258	291.057177817	1666.95463644	2401.90509792	443.893283666	-1.91142071903	-0.023862930325
292.580963963	1812.67106602	2481.25202999	376.0	12.5094434978	0.560944160303	0.102887777018	324.197111741	2112.191911	2791.64285072	355.253827973	6.97888948896	0.0871272096
292.580963963	1812.67106602	2481.25202999	376.0	10.1735392525	0.166434619382	0.0305272596078	285.505655635	2162.23682197	2733.68317921	285.940701611	7.29459515763	0.0910686037157
292.580963963	1812.67106602	2481.25202999	376.0	-22.9892585363	-0.562904405451	-0.103247323083	224.485522788	1377.77024716	1910.83058588	308.574815931	-7.70335769567	-0.0961717565003
292.580963963	1812.67106602	2481.25202999	376.0	4.84338480208	-0.0287722434216	-0.00527737406852	268.806346293	1952.606722	2601.42861371	380.015545414	2.06668128339	0.0258012644618
292.580963963	1812.67106602	2481.25202999	376.0	-15.5398861633	-0.133102818562	-0.0244135764054	260.287973755	1514.83694822	2095.6682891	320.543367132	-4.6793356116	-0.0584186718053
292.580963963	1812.67106602	2481.25202999	376.0	-19.0028156767	0.08308385722	0.0152391520946	281.018083741	1396.00450624	2009.74428025	332.721690272	-6.32272770822	-0.0789354270689
292.580963963	1812.67106602	2481.25202999	376.0	10.1982173943	0.759358783116	0.139280774599	345.872385324	1975.94229437	2734.29550611	412.480826409	4.07377704185	0.0508586397235
292.580963963	1812.67106602	2481.25202999	376.0	0.276818321336	0.878921281022	0.161210799894	360.528927182	1680.61324827	2488.1205902	446.978414751	-1.20016479975	-0.0149833308333
292.580963963	1812.67106602	2481.25202999	376.0	5.99861156389	-0.0520506228624	-0.00954706949053	266.907444059	1922.23879512	2630.09270119	440.946462009	1.52427411793	0.0190296394248
292.580963963	1812.67106602	2481.25202999	376.0	-12.3746925104	-0.188978438198	-0.0346622227069	255.509974121	1474.91423865	2174.20472087	443.780508095	-4.79055267175	-0.05980714946
292.580963963	1812.67106602	2481.25202999	376.0	8.81589824819	0.298811015508	0.0548075963881	298.223073899	2113.08005374	2699.99668423	288.693556598	6.24694860845	0.0779893708921
292.580963963	1812.67106602	2481.25202999	376.0	-17.0393035283	0.88278884999	0.161920185251	360.930502876	1408.96043454	2058.4639653	288.573027877	-5.26103860563	-0.0656808814685
292.580963963	1812.67106602	2481.25202999	376.0	-19.1782111493	-0.520872036257	-0.0955377909496	228.298851874	1362.37180013	2005.39227653	414.721624526	-7.48025205113	-0.0933864176171
292.580963963	1812.67106602	2481.25202999	376.0	-17.0384460333	-0.389034568878	-0.0713563039029	237.787153877	1536.22150008	2058.48524191	284.476587946	-4.85927648554	-0.0606651246634
292.580963963	1812.67106602	2481.25202999	376.0	-1.75948401623	0.083877074069	0.0153846430794	280.296144132	1812.52377522	2437.59479712	344.774877765	-0.98752006407	-0.0123285900633
292.580963963	1812.67106602	2481.25202999	376.0	0.0810193062959	0.61974771475	0.113673461986	332.540301336	1680.77493093	2483.26232317	469.947090903	-1.33472511852	-0.0166632349379
292.580963963	1812.67106602	2481.25202999	376.0	13.6583210065	0.702836094678	0.128913443631	339.026192715	2103.41812909	2820.14939722	377.70507542	7.09677909025	0.0885989898908
292.580963963	1812.67106602	2481.25202999	376.0	-0.362116046398	-0.0811263597873	-0.0148801100123	265.01728308	1808.25970909	2472.26701823	398.990026061	-0.966720181657	-0.0120689161256
292.580963963	1812.67106602	2481.25202999	376.0	-14.2223587453	0.248607588929	0.0455993376612	295.587975438	1524.08404258	2128.35946491	308.687446892	-4.21861247131	-0.0526668223634
292.580963963	1812.67106602	2481.25202999	376.0	17.4902811426	0.865217376095	0.158697244331	356.603705095	2106.86586953	2915.22998589	451.760411266	7.74089437493	0.0966403792126
292.580963963	1812.67106602	2481.25202999	376.0	3.16816156263	0.180028462407	0.0330206277343	287.937384194	1967.0802034	2559.86210307	304.844515479	2.41167181595	0.0301082623714
292.580963963	1812.67106602	2481.25202999	376.0	16.8180841722	-0.0497226301976	-0.00912007156963	265.215015607	2256.14633387	2898.55108491	377.189735436	9.80492945675	0.12240860745
292.580963963	1812.67106602	2481.25202999	376.0	-9.9760297037	0.424855374015	0.0779265176109	312.63997028	1569.5272881	2233.72159045	351.554332069	-3.21223243127	-0.0401027769197
292.580963963	1812.67106602	2481.25202999	376.0	0.976458541279	0.302317667237	0.0554507826921	300.806279124	1742.17937627	2505.48042736	462.494771972	-1.04657630515	-0.0130658714751
292.580963963	1812.67106602	2481.25202999	376.0	6.25758456343	0.0826122791382	0.015152655748	278.322340653	2064.09681138	2636.518474	294.099321963	4.66116944018	0.0581918781546
292.580963963	1812.67106602	2481.25202999	376.0	12.9909311249	0.723914434487	0.132779610141	341.596741662	2046.75138922	2803.58977224	415.241641354	5.81156890176	0.0725539188734
292.580963963	1812.67106602	2481.25202999	376.0	5.6550970587	0.510800793248	0.0936905343449	320.236581015	1940.40441392	2621.56924055	360.92824562	2.55359738209	0.0318801171297
292.580963963	1812.67106602	2481.25202999	376.0	10.6333786268	0.384202007962	0.0704699207561	306.734382375	2074.66892081	2745.09295302	363.689649837	5.73691520354	0.0716219126535
292.580963963	1812.67106602	2481.25202999	376.0	14.2694214867	0.841320551336	0.154314114332	353.602121415	2180.98754692	2835.31234029	300.722671962	9.04160124668	0.112878916937
292.580963963	1812.67106602	2481.25202999	376.0	-3.76842161149	-0.569211664789	-0.104404193835	222.746310805	1785.66691443	2387.74799225	379.334767015	-1.6004946059	-0.0199812060662
292.580963963	1812.67106602	2481.25202999	376.0	-0.829738911907	0.0580187662619	0.01064173996	277.837175778	1718.47658109	2460.66411639	464.350359525	-1.43618030386	-0.0179298414964
292.580963963	1812.67106602	2481.25202999	376.0	-12.3318218705	0.663196237597	0.121642743506	336.932075851	1541.00698457	2175.26844949	297.329389074	-3.63914363026	-0.0454325047473
292.580963963	1812.67106602	2481.25202999	376.0	-8.98709730289	0.231165240492	0.0424000807946	293.899068441	1680.73551689	2258.25949572	283.62491039	-2.60572778642	-0.0325309336632
292.580963963	1812.67106602	2481.25202999	376.0	-12.7464613402	0.814366857199	0.149370296625	353.296494706	1461.33959432	2164.98019923	350.344110206	-4.20223638292	-0.0524623768155
292.580963963	1812.67106602	2481.25202999	376.0	1.33412651354	0.749643675174	0.137498839907	346.373788565	1700.4449718	2514.35507119	467.536310825	-1.05369803947	-0.0131547820159
292.580963963	1812.67106602	2481.25202999	376.0	7.09040593886	-0.445116505239	-0.081642792597	231.88646726	2023.06183454	2657.18287128	402.234569476	3.29167044675	0.0410945124438
292.580963963	1812.67106602	2481.25202999	376.0	-7.28604587314	0.120317067372	0.0220684276177	283.527611758	1586.91947773	2300.46686885	430.019779368	-2.93051286226	-0.0365856786799
292.580963963	1812.67106602	2481.25202999	376.0	16.4474915922	0.12422316806	0.0227848804219	281.551620526	2175.61595933	2889.355749	432.188169145	8.16441863026	0.101927823099
292.580963963	1812.67106602	2481.25202999	376.0	-12.0019341395	0.451151592092	0.0827497417631	315.277572333	1533.44222223	2183.45379551	334.734000946	-3.72708345393	-0.0465303801989
292.580963963	1812.67106602	2481.25202999	376.0	-9.00868477957	-0.549602456129	-0.100807493787	224.267743463	1675.52560196	2257.72385602	357.930510596	-2.79327032052	-0.0348722886457
292.580963963	1812.67106602	2481.25202999	376.0	-12.9464387104	0.357031154714	0.0654862719578	306.570311789	1420.73117983	2160.01825667	432.716765054	-5.06554973121	-0.0632403212386
292.580963963	1812.67106602	2481.25202999	376.0	16.4574729292	0.501650845991	0.0920122608201	317.574119666	2247.41220776	2889.60341113	324.617083705	10.2564562904	0.128045646572
292.580963963	1812.67106602	2481.25202999	376.0	-6.667563625	-0.423444987401	-0.0776678260089	234.732741748	1643.52467584	2315.81297219	437.555554607	-2.6990527941	-0.0336960398765
292.580963963	1812.67106602	2481.25202999	376.0	10.3087247353	-0.466191837952	-0.0855084075481	229.718491076	2100.66658744	2737.03747175	406.652393236	5.25732654287	0.0656345386127
292.580963963	1812.67106602	2481.25202999	376.0	11.7454793225	0.812284994204	0.148988443544	351.367671297	2010.13919038	2772.68697411	411.180112432	5.03187842511	0.0628199553697
292.580963963	1812.67106602	2481.25202999	376.0	-19.7304241233	-0.523148405863	-0.0959553202242	227.825911057	1379.52020475	1991.6904809	384.344365097	-7.23765615814	-0.0903577547833
292.580963963	1812.67106602	2481.25202999	376.0	9.83157189901	0.728132793725	0.133553337074	342.246874187	2014.54181617	2725.19810731	368.409416953	4.8295518819	0.060294030985
292.580963963	1812.67106602	2481.25202999	376.0	5.98644358244	0.409204470553	0.0750558456627	309.685445874	1994.52871894	2629.7907829	325.576618085	3.5745170974	0.0446256816155
292.580963963	1812.67106602	2481.25202999	376.0	-15.0410474121	-0.198878304049	-0.0364780454969	254.621985045	1474.95459398	2108.04573574	378.469156721	-5.0707546895	-0.0633053019913
292.580963963	1812.67106602	2481.25202999	376.0	-10.5045186843	-0.352482366667	-0.0646519381268	240.882160697	1560.141406	2220.60844689	419.584880196	-3.76881065926	-0.0470513190919
292.580963963	1812.67106602	2481.25202999	376.0	-1.65584554793	-0.41105069746	-0.0753944786243	235.827940342	1853.31854775	2440.16632872	351.019840626	-0.794707410199	-0.00992144082646
292.580963963	1812.67106602	2481.25202999	376.0	-15.3117360613	-0.173599364019	-0.0318414093946	256.599128928	1529.71449197	2101.32926814	315.015647237	-4.53903032837	-0.056667045298
292.580963963	1812.67106602	2481.25202999	376.0	6.23779368596	0.886219244738	0.162549384581	360.66487827	1864.12731729	2636.02741245	411.23521689	1.58618794061	0.0198025960126
292.580963963	1812.67106602	2481.25202999	376.0	8.12692687298	0.258082808072	0.047337272207	295.607208885	1930.84700137	2682.901568	456.447357744	2.24789509818	0.0280636092158
292.580963963	1812.67106602	2481.25202999	376.0	-6.70072159361	-0.471823756548	-0.0865414080241	230.823424114	1793.75295984	2314.99023942	290.413855465	-2.00441733536	-0.025023936771
292.580963963	1812.67106602	2481.25202999	376.0	12.5289148644	0.539787488238	0.0990072428904	322.038889352	2112.48178144	2792.12598439	357.605313605	6.95812705936	0.086868003238
292.580963963	1812.67106602	2481.25202999	376.0	-9.65069041911	0.754132118885	0.138322105445	346.761157476	1478.88790858	2241.79407806	416.145012	-3.72554911555	-0.0465112249133
292.580963963	1812.67106602	2481.25202999	376.0	-14.3174250496	-0.090675695508	-0.0166316389413	264.843226071	1415.78349344	2126.0006303	445.373910788	-5.69608805916	-0.0711122104765
292.580963963	1812.67106602	2481.25202999	376.0	5.82271589776	0.715765775908	0.131284991913	341.174146202	1973.29502209	2625.7282864	311.259118113	3.51519632317	0.0438850976676
292.580963963	1812.67106602	2481.25202999	376.0	7.47549165418	0.0828625069298	0.0151985522615	278.842361611	1994.02407197	2666.73781841	393.871384827	3.31351159518	0.0413671859574
292.580963963	1812.67106602	2481.25202999	376.0	10.9290090521	-0.332664158023	-0.0610169035258	240.649089185	2164.7509448	2752.42828895	347.028254967	6.88338359699	0.0859348763669
292.580963963	1812.67106602	2481.25202999	376.0	-3.43616638946	-0.500602160674	-0.0918199120824	228.363782024	1848.70943788	2395.99208169	318.918861794	-1.14347579859	-0.0142756029787
292.580963963	1812.67106602	2481.25202999	376.0	-1.46540264319	0.49027989512	0.0899266131916	319.336895848	1714.84974441	2444.89169716	410.705056901	-1.35734717764	-0.0169456576485
292.580963963	1812.67106602	2481.25202999	376.0	3.00346597799	-0.148469206223	-0.0272320627702	257.884451528	1959.29315954	2555.77559054	338.597979467	1.87769154943	0.0234418420652
292.580963963	1812.67106602	2481.25202999	376.0	-4.55510627485	-0.0828062357901	-0.0151882310694	264.671872855	1655.65027646	2368.22836307	447.906213757	-2.24679471661	-0.0280498716181
292.580963963	1812.67106602	2481.25202999	376.0	-16.9070356315	-0.234468182232	-0.0430059028306	251.464649091	1472.46681533	2061.74586517	337.814400752	-5.35399382456	-0.0668413710931
292.580963963	1812.67106602	2481.25202999	376.0	-1.55340975301	0.82006868497	0.150416119767	354.060094052	1696.85775806	2442.70801896	391.790166846	-1.33806580675	-0.0167049414076
292.580963963	1812.67106602	2481.25202999	376.0	-8.54310866119	0.230377451088	0.042255585306	293.928668216	1517.14771527	2269.27597291	458.199589424	-3.62712194796	-0.0452824213229
292.580963963	1812.67106602	2481.25202999	376.0	7.32225325803	-0.177608632037	-0.0325767850398	255.379509639	1947.42461692	2662.93558759	460.131461032	2.00055211435	0.0249756818271
292.580963963	1812.67106602	2481.25202999	376.0	5.23527979739	-0.339428777514	-0.0622576627868	240.484557558	2075.65218549	2611.15251624	295.01577319	4.32226728306	0.0539608899259
292.580963963	1812.67106602	2481.25202999	376.0	-4.53317310337	0.702805370198	0.12890780818	341.252105409	1645.58096298	2368.77258034	381.939511946	-1.96838218374	-0.0245740597221
292.580963963	1812.67106602	2481.25202999	376.0	-6.74040471945	0.0585903695646	0.0107465828255	277.849798174	1645.77026068	2314.00560106	390.385542199	-2.47729806476	-0.0309275663516
292.580963963	1812.67106602	2481.25202999	376.0	-13.6116735251	0.75129311626	0.137801378624	346.290871415	1514.05801698	2143.51210433	283.163215938	-3.97656512277	-0.0496450077749
292.580963963	1812.67106602	2481.25202999	376.0	-8.74057518761	0.531917108105	0.0975636661967	323.396835334	1568.04294333	2264.37633071	372.936552052	-3.0147833875	-0.0376377451623
292.580963963	1812.67106602	2481.25202999	376.0	5.61090821465	-0.125872845886	-0.0230874625617	259.249517094	2057.69828215	2620.47280396	303.525004718	4.21903169127	0.0526720560708
292.580963963	1812.67106602	2481.25202999	376.0	9.56547785353	0.554552932828	0.101715504921	324.45923446	1970.48387935	2718.59564341	423.6525296	3.6050563968	0.0450069462771
292.580963963	1812.67106602	2481.25202999	376.0	-10.0941488324	0.232322518243	0.04261234744	293.973098361	1613.08521468	2230.79075717	323.732444131	-3.04343975011	-0.0379955024983
292.580963963	1812.67106602	2481.25202999	376.0	-0.154976179549	0.860287332378	0.157792980994	358.465668132	1684.04938899	2477.40668039	434.891623263	-1.23238627478	-0.0153855964392
292.580963963	1812.67106602	2481.25202999	376.0	-3.55729743214	0.531002936397	0.0973959898013	323.306714801	1615.13769731	2392.98651524	454.542103129	-2.13330672273	-0.0266330427307
292.580963963	1812.67106602	2481.25202999	376.0	-16.0796773674	-0.271377562123	-0.0497757817539	248.650510137	1423.51688747	2082.27470889	410.107311288	-5.92287769689	-0.0739435417839
292.580963963	1812.67106602	2481.25202999	376.0	8.22563862749	0.591786748195	0.108544891452	328.716440344	1915.56905593	2685.35085541	441.065359135	2.38143110113	0.0297307253575
292.580963963	1812.67106602	2481.25202999	376.0	-7.03705715327	-0.373100640709	-0.068433719866	239.021143146	1606.54738074	2306.64490652	461.076382636	-3.01645098276	-0.0376585640794
292.580963963	1812.67106602	2481.25202999	376.0	-10.2366092963	0.832362136338	0.152670971449	355.145539865	1539.37873839	2227.25595402	332.731675762	-3.2568494093	-0.0406597928752
292.580963963	1812.67106602	2481.25202999	376.0	-14.3384878675	0.132652826546	0.0243310393518	285.246190486	1436.1452132	2125.47800871	404.086605023	-5.20526843744	-0.0649846246871
292.580963963	1812.67106602	2481.25202999	376.0	11.4928337646	0.177698909559	0.0325933436461	287.086729655	2066.57514876	2766.41820108	412.756322655	5.36752926411	0.0670103528603
292.580963963	1812.67106602	2481.25202999	376.0	13.0556143455	-0.253534112171	-0.0465029552772	247.686455682	2110.31348969	2805.19472596	447.194780587	5.93965868161	0.0741530422173
292.580963963	1812.67106602	2481.25202999	376.0	14.3867361724	-0.585506864383	-0.10739304189	219.693734324	2160.77367129	2838.22321331	457.755807701	6.81867763468	0.0851270616064
292.580963963	1812.67106602	2481.25202999	376.0	10.2914381235	0.60958026536	0.11180855931	330.181182089	1961.45625262	2736.60854734	444.971112635	3.54719796259	0.0442846187589
292.580963963	1812.67106602	2481.25202999	376.0	-7.60432642994	0.686647546516	0.125944157468	339.517340323	1502.05570879	2292.56952608	450.996476969	-3.35238488608	-0.0418524954567
292.580963963	1812.67106602	2481.25202999	376.0	-16.4109096861	0.228064174849	0.0418312866561	293.997536386	1446.17049311	2074.05600026	333.887970761	-5.25362886728	-0.0655883753718
292.580963963	1812.67106602	2481.25202999	376.0	9.47288124729	-0.423209402036	-0.0776246151937	232.974445547	2174.99306631	2716.29808823	308.330576377	6.8514427801	0.085536114608
292.580963963	1812.67106602	2481.25202999	376.0	15.0285667819	0.127709618631	0.0234243614511	282.125274206	2123.7841587	2854.14864834	448.239215438	6.8756948168	0.0858388866018
292.580963963	1812.67106602	2481.25202999	376.0	-5.11676702495	0.22925542421	0.0420497843378	293.748871026	1685.91475338	2354.29214431	374.628519901	-2.00206000171	-0.0249945068878
292.580963963	1812.67106602	2481.25202999	376.0	-7.19224743071	0.29533783922	0.0541705501136	300.000292388	1616.56989203	2302.79424461	386.224060196	-2.61557106202	-0.032653820999
292.580963963	1812.67106602	2481.25202999	376.0	-6.94617971333	0.774843868718	0.142121032413	348.949172366	1624.49572821	2308.89980484	335.454904271	-2.36092566039	-0.0294747273457
292.580963963	1812.67106602	2481.25202999	376.0	4.81568068022	-0.348265426596	-0.063878471496	240.919041994	1890.41620009	2600.74120462	469.405962541	0.492268872821	0.00614567881175
292.580963963	1812.67106602	2481.25202999	376.0	3.41031327547	0.367711332004	0.0674452186361	307.072365581	1819.30641114	2565.87049736	439.491720639	-0.113686865385	-0.00141931167771
292.580963963	1812.67106602	2481.25202999	376.0	-9.88354628818	-0.403592677928	-0.0740265366706	236.467249348	1593.08971776	2236.01633708	406.459369967	-3.4294927748	-0.042815140759
292.580963963	1812.67106602	2481.25202999	376.0	-2.05041365178	-0.0646857709884	-0.0118645948255	266.42144406	1738.33296932	2430.37609963	425.621686247	-1.48985607058	-0.0185999509436
292.580963963	1812.67106602	2481.25202999	376.0	-9.13439402855	-0.0493135286495	-0.0090450346019	267.768595923	1623.02030441	2254.60469273	363.815792389	-2.95358323542	-0.0368736983199
292.580963963	1812.67106602	2481.25202999	376.0	9.5913879818	0.74702915765	0.137019287904	345.043015798	1913.62067081	2719.23853899	460.574852381	2.67105590257	0.0333465156376
292.580963963	1812.67106602	2481.25202999	376.0	-16.2954906903	0.790713993618	0.145031913723	351.004379665	1397.91816544	2076.91983644	327.997291332	-5.33074670234	-0.0665511448482
292.580963963	1812.67106602	2481.25202999	376.0	-1.6264084713	-0.392940563484	-0.0720727372495	237.332306118	1733.64605915	2440.89673678	469.918371511	-1.59515694692	-0.0199145686257
292.580963963	1812.67106602	2481.25202999	376.0	-12.4215220818	0.815974175692	0.149665109261	353.960219386	1383.25692906	2173.04276118	435.825612732	-5.05055764993	-0.0630531541814
292.580963963	1812.67106602	2481.25202999	376.0	15.3803726912	-0.464087259917	-0.0851223880992	229.478345808	2190.50416726	2862.87783961	442.895326538	7.71175254268	0.0962765610822
292.580963963	1812.67106602	2481.25202999	376.0	2.72573434674	-0.20013922609	-0.0367093224671	253.818414033	1890.53550184	2548.8843688	404.530452926	0.463612788863	0.00578792495459
292.580963963	1812.67106602	2481.25202999	376.0	0.942284298041	0.911901887423	0.167260067392	364.401456963	1749.15635723	2504.63247826	391.074664065	-0.77018681328	-0.00961531602097
292.580963963	1812.67106602	2481.25202999	376.0	-11.7914923566	-0.0822331448452	-0.0150831153421	265.166911174	1469.71688287	2188.67538652	453.791592477	-4.71425824196	-0.0588546596998
292.580963963	1812.67106602	2481.25202999	376.0	16.5258697708	0.41098664566	0.0753827303118	308.611072423	2229.57006959	2891.30050915	353.119367138	9.75652628544	0.121804323164
292.580963963	1812.67106602	2481.25202999	376.0	-7.50988152442	0.171867480137	0.0315237491079	288.304284949	1601.51444943	2294.91294221	405.094207836	-2.81286769011	-0.0351169499389
292.580963963	1812.67106602	2481.25202999	376.0	0.892385239379	-0.168878330063	-0.0309754824033	256.373068384	1916.72324815	2503.39435685	330.298040325	0.789713637209	0.00985909659436
292.580963963	1812.67106602	2481.25202999	376.0	-11.4806183644	-0.148880120335	-0.0273074321964	258.748945452	1568.66714023	2196.38895377	368.972868085	-3.6867708941	-0.0460271022984
292.580963963	1812.67106602	2481.25202999	376.0	-3.26778927937	0.763518547056	0.140043754045	347.686300457	1594.84371729	2400.16994216	457.639924407	-2.12141086878	-0.026484530197
292.580963963	1812.67106602	2481.25202999	376.0	2.64127529225	0.0196289185358	0.00360031521199	273.906855275	1876.13359213	2546.78872679	396.748279389	0.421291436411	0.00525956849452
292.580963963	1812.67106602	2481.25202999	376.0	-0.53476159025	-0.0291818016957	-0.00535249480845	269.01226075	1912.27688619	2467.98324717	286.694100235	0.66062755079	0.00824753496616
292.580963963	1812.67106602	2481.25202999	376.0	12.8252257354	-0.222842780354	-0.0408735840709	249.932667914	2212.7921049	2799.4782039	336.753431082	8.25384113143	0.103044208882
292.580963963	1812.67106602	2481.25202999	376.0	2.5742308895	0.183750558169	0.0337033305518	288.441591422	1946.8928258	2545.12518619	309.790768964	1.94426402151	0.02427295907
292.580963963	1812.67106602	2481.25202999	376.0	-14.3190274589	0.559139357258	0.102556741977	326.204362118	1498.10781822	2125.96087049	301.64869015	-4.27788467198	-0.0534067998999
292.580963963	1812.67106602	2481.25202999	376.0	-7.2975504025	-0.475440322519	-0.0872047546806	230.428352042	1723.99649448	2300.18141249	345.756565962	-2.30034335584	-0.0287183939556
292.580963963	1812.67106602	2481.25202999	376.0	12.1068615775	0.790494023781	0.144991567091	348.718764933	2052.36883247	2781.65377865	380.566181245	5.95881983203	0.0743922575784
292.580963963	1812.67106602	2481.25202999	376.0	6.64323611197	0.141112942264	0.0258827847147	284.79784976	1914.41812586	2646.08746087	446.871485257	1.64758736094	0.0205691305985
292.580963963	1812.67106602	2481.25202999	376.0	-16.7187688771	-0.585789306466	-0.107444847114	221.564804877	1514.19078736	2066.41723783	330.661645599	-5.09826563625	-0.0636487595038
292.580963963	1812.67106602	2481.25202999	376.0	11.5331132315	0.647725315937	0.118805083627	333.470244674	2059.53912791	2767.41763617	374.408263579	5.85340063967	0.0730761627923
292.580963963	1812.67106602	2481.25202999	376.0	21.9930027752	0.872158005872	0.159970287211	356.73538039	2257.86275378	3026.9538578	412.355723635	11.5351217875	0.14400901108
292.580963963	1812.67106602	2481.25202999	376.0	13.8201175442	0.669600635713	0.122817431349	335.506075622	2105.2326868	2824.1639771	383.425214678	7.10323854586	0.0886796322829
292.580963963	1812.67106602	2481.25202999	376.0	-15.1432599228	-0.128527455637	-0.0235743682387	260.61407508	1539.79247261	2105.50958575	305.103038053	-4.41330823838	-0.0550974811283
292.580963963	1812.67106602	2481.25202999	376.0	7.32785592129	0.790032466756	0.144906908796	349.353909237	1950.86431264	2663.07460379	362.856381912	3.32079264688	0.0414580854791
292.580963963	1812.67106602	2481.25202999	376.0	11.1387875912	-0.259798416672	-0.0476519472986	247.048733056	2133.89295475	2757.63342321	376.691735408	6.30180451835	0.0786742137122
292.580963963	1812.67106602	2481.25202999	376.0	-3.5403353208	-0.205205727074	-0.0376386146504	253.7302781	1831.16885996	2393.40738797	308.508249911	-1.19487765246	-0.0149173240008
292.580963963	1812.67106602	2481.25202999	376.0	8.91137319678	-0.26344293438	-0.0483204208326	246.974807256	2085.96656959	2702.36565833	369.424281487	5.02960394325	0.0627915598409
292.580963963	1812.67106602	2481.25202999	376.0	13.28244572	0.31506900102	0.0577896186758	299.669428376	2141.14346454	2810.82298405	370.010091126	7.3627714158	0.0919197430187
292.580963963	1812.67106602	2481.25202999	376.0	17.2586201771	0.625204479653	0.11467433596	330.559578965	2165.30343438	2909.48189348	413.618880133	8.68111274279	0.10837843624
292.580963963	1812.67106602	2481.25202999	376.0	-4.8212709269	-0.391724523898	-0.0718496925712	237.417089746	1681.29869067	2361.62414724	442.908366829	-2.23059227513	-0.0278475939466
292.580963963	1812.67106602	2481.25202999	376.0	-10.3980735916	0.860049524388	0.157749362507	358.188491739	1551.01186398	2223.24961792	314.049262201	-3.20242076464	-0.0399802842027
292.580963963	1812.67106602	2481.25202999	376.0	-20.7524211651	-0.528081105994	-0.0968600707986	226.670210519	1440.22759168	1966.33215856	299.434356354	-6.47786688994	-0.080872245817
292.580963963	1812.67106602	2481.25202999	376.0	-10.729464823	0.274636532162	0.0503735385478	298.177907983	1503.45941515	2215.02696626	413.38964313	-3.94604122368	-0.0492639353768
292.580963963	1812.67106602	2481.25202999	376.0	-6.29098521499	0.796539120707	0.146100352294	351.263672771	1576.43812941	2325.15683163	397.455029449	-2.53612533326	-0.0316619891793
292.580963963	1812.67106602	2481.25202999	376.0	-12.8584897293	0.360499314043	0.0661223980269	306.411131388	1508.40655838	2162.20049255	347.382802787	-4.0904545632	-0.0510668484794
292.580963963	1812.67106602	2481.25202999	376.0	16.101839105	0.304756569147	0.0558981234679	298.5024262	2176.98754323	2880.77923965	405.289270217	8.40272500054	0.104902933839
292.580963963	1812.67106602	2481.25202999	376.0	0.795909929952	0.727402883224	0.133419457671	343.92611479	1795.39919978	2501.00056128	361.675246713	-0.372926887962	-0.00465576639154
292.580963963	1812.67106602	2481.25202999	376.0	9.48549974753	-0.294561913008	-0.054028230559	244.496572975	2046.17186293	2716.61118503	425.94274912	4.16844887748	0.0520405602682
292.580963963	1812.67106602	2481.25202999	376.0	-2.96557314329	-0.389757867091	-0.0714889704862	237.621724855	1732.72165875	2407.66868617	437.325302566	-1.72446383693	-0.021528886853
292.580963963	1812.67106602	2481.25202999	376.0	-0.0914676542761	0.158311634847	0.0290373504855	286.374702077	1905.71763483	2478.98248696	286.890150046	0.788699296852	0.00984643316918
292.580963963	1812.67106602	2481.25202999	376.0	11.761082308	0.799874219923	0.14671207262	349.703588598	2058.13763265	2773.0741235	365.232902251	6.06659996971	0.0757378273372
292.580963963	1812.67106602	2481.25202999	376.0	6.32928745935	0.0874547170643	0.0160408505254	279.371546872	1978.88058496	2638.29760356	380.04547172	2.89175433355	0.036101801917
292.580963963	1812.67106602	2481.25202999	376.0	-13.3967744446	0.517793615047	0.0949731502287	321.981957095	1513.63436108	2148.84429213	313.227973951	-4.04188712902	-0.050460513471
292.580963963	1812.67106602	2481.25202999	376.0	-14.6795440651	0.341590645804	0.0626541903529	304.628501592	1486.06095219	2117.01554488	326.326091094	-4.54570935704	-0.0567504289268
292.580963963	1812.67106602	2481.25202999	376.0	-4.25171229481	0.705878136681	0.129471411717	341.776517584	1734.69952274	2375.75633236	299.280292043	-1.63312636192	-0.0203885937818
292.580963963	1812.67106602	2481.25202999	376.0	-17.3533683151	0.122803551661	0.0225244959026	284.655285385	1399.2947542	2050.6712264	366.721186812	-6.03844809893	-0.0753863682762
292.580963963	1812.67106602	2481.25202999	376.0	5.01023632559	-0.232771643885	-0.0426947255841	249.929276568	2034.57945088	2605.56862052	321.059893077	3.55378400049	0.0443668414543
292.580963963	1812.67106602	2481.25202999	376.0	4.55007989792	-0.27694054831	-0.0507961387217	246.83910499	1924.00727076	2594.15097982	423.304604066	1.18698527591	0.0148187924583
292.580963963	1812.67106602	2481.25202999	376.0	-9.58590391516	0.444737250388	0.0815732300785	314.692398937	1519.91638498	2243.4015945	408.792810582	-3.55060217472	-0.0443271182861
292.580963963	1812.67106602	2481.25202999	376.0	17.567692818	0.92400261227	0.169479569382	363.229457079	2095.21508766	2917.15076465	458.706219914	7.57712820556	0.0945958577474
292.580963963	1812.67106602	2481.25202999	376.0	3.39554575304	0.554484779711	0.101703004349	325.924937622	1787.88822207	2565.50407791	451.690918217	-0.384696718548	-0.00480270559985
292.580963963	1812.67106602	2481.25202999	376.0	2.64293993454	0.774719218791	0.142098169257	349.196606182	1769.66644253	2546.83003076	427.966982055	-0.485529460996	-0.00606154133578
292.580963963	1812.67106602	2481.25202999	376.0	-10.7221400877	-0.568419840861	-0.104258958338	222.840982368	1554.01669106	2215.2087114	438.351037971	-3.98440349357	-0.0497428650883
292.580963963	1812.67106602	2481.25202999	376.0	1.74471197093	0.102392419014	0.0187807078161	281.253260579	1908.92971599	2524.54273118	334.359754616	1.02538359261	0.012801293291
292.580963963	1812.67106602	2481.25202999	376.0	20.4342712423	0.455430800301	0.083534629549	313.040565978	2216.0880005	2988.2778	459.149233521	9.84158993681	0.122866291346
292.580963963	1812.67106602	2481.25202999	376.0	-2.2389531534	0.662774463301	0.121565382117	337.243915495	1747.27006023	2425.69795942	341.183983694	-1.29007991046	-0.0161058665476
292.580963963	1812.67106602	2481.25202999	376.0	-7.46131271926	0.368631276355	0.0676139538436	307.111143121	1577.51661055	2296.11805668	411.490303007	-2.88630268472	-0.0360337413823
292.580963963	1812.67106602	2481.25202999	376.0	11.8636535618	0.0380920020623	0.00698679421538	274.185178729	2071.66519471	2775.61917482	429.76880138	5.33440964962	0.0665968745271
292.580963963	1812.67106602	2481.25202999	376.0	-17.9460918859	0.822492051033	0.150860610975	354.378203918	1395.54863355	2035.96426077	286.037423297	-5.57953508907	-0.0696571172169
292.580963963	1812.67106602	2481.25202999	376.0	17.4534545391	0.302029717606	0.0553979672791	298.140055881	2198.64880529	2914.31622504	417.52736387	9.00191095016	0.112383407617
292.580963963	1812.67106602	2481.25202999	376.0	10.9984559442	0.546659144041	0.100267634637	323.142564537	2043.55464175	2754.15144137	387.45423508	5.31063211905	0.066300026455
292.580963963	1812.67106602	2481.25202999	376.0	-10.0540569719	-0.0776582267208	-0.0142439887602	265.242695601	1554.23678194	2231.78553728	412.306059731	-3.61292070451	-0.0451051273971
292.580963963	1812.67106602	2481.25202999	376.0	-7.63283408533	-0.605667168408	-0.111090823259	219.690336507	1613.3391031	2291.8621793	458.832739695	-3.13472220443	-0.0391351086696
292.580963963	1812.67106602	2481.25202999	376.0	-3.88647634862	-0.297686239181	-0.054601291119	245.541797781	1718.22950834	2384.81875669	421.047450575	-1.86867253569	-0.0233292451396
292.580963963	1812.67106602	2481.25202999	376.0	10.7659169574	0.809846597328	0.148541195401	351.046656993	2017.56543813	2748.38156304	379.769467911	5.10388461257	0.0637189090208
292.580963963	1812.67106602	2481.25202999	376.0	7.73576855272	0.869353725623	0.159455929131	358.965704667	1845.59631478	2673.19594424	468.633924789	1.32287073313	0.016515240114
292.580963963	1812.67106602	2481.25202999	376.0	-2.14106339363	0.488556532139	0.0896105157995	319.28191025	1764.36939362	2428.12685107	344.475547201	-1.25150961314	-0.0156243397396
292.580963963	1812.67106602	2481.25202999	376.0	22.8578682882	0.729006325263	0.133713559293	341.17750993	2238.94088015	3048.4133509	468.294960819	10.9473757862	0.13667135813
292.580963963	1812.67106602	2481.25202999	376.0	-17.7181827579	0.343929803279	0.0630832361113	305.546456457	1387.6499647	2041.61926063	348.422839472	-6.03739125509	-0.0753731742208
292.580963963	1812.67106602	2481.25202999	376.0	7.03920256766	0.709237430767	0.13008756984	340.608782562	1960.85954617	2655.91238659	354.444057863	3.38558524912	0.0422669818866
292.580963963	1812.67106602	2481.25202999	376.0	4.85948943151	-0.136400111547	-0.0250183623527	259.307945812	1915.6844598	2601.82821015	426.83580454	1.20190254985	0.0150050255911
292.580963963	1812.67106602	2481.25202999	376.0	18.9247054875	0.931084525594	0.170778526338	363.394823005	2242.41137817	2950.82166906	345.015467894	11.0048957646	0.137389460232
292.580963963	1812.67106602	2481.25202999	376.0	-8.86690773535	-0.0608009233178	-0.011152040227	266.70869756	1638.33033654	2261.24170181	356.202667702	-2.82943448888	-0.0353237763905
292.580963963	1812.67106602	2481.25202999	376.0	14.3707603667	0.267517398355	0.0490677546506	295.380248289	2090.73805886	2837.82681331	451.708506165	6.2584719445	0.0781332327653
292.580963963	1812.67106602	2481.25202999	376.0	-2.25955614424	-0.486334226698	-0.089202902916	229.515838568	1757.15540126	2425.18674729	438.515507459	-1.55000191814	-0.0193508354324
292.580963963	1812.67106602	2481.25202999	376.0	-17.3959960722	-0.365420365458	-0.0670250120062	240.079644683	1477.59199776	2049.61352431	331.941881867	-5.44924604999	-0.0680305374531
292.580963963	1812.67106602	2481.25202999	376.0	16.3490030286	-0.343678534783	-0.0630371487129	239.450322938	2223.30646347	2886.91199952	424.15521311	8.67667240241	0.108323001279
292.580963963	1812.67106602	2481.25202999	376.0	-19.0272088772	-0.0463087342402	-0.00849389842996	268.98445704	1400.97692077	2009.13902347	339.177645665	-6.37298735025	-0.0795628882678
292.580963963	1812.67106602	2481.25202999	376.0	-6.60909287843	-0.601633513461	-0.110350974589	219.998293058	1658.71931199	2317.26377878	438.54617373	-2.65716537957	-0.0331731008685
292.580963963	1812.67106602	2481.25202999	376.0	17.7627052856	0.0250234962649	0.00458978288057	272.065699507	2262.32939548	2921.98951547	387.594420479	10.1191301066	0.126331212317
292.580963963	1812.67106602	2481.25202999	376.0	-17.2796406044	-0.544367966105	-0.0998473892342	224.815152937	1543.35975246	2052.50059672	284.325691321	-4.90599848791	-0.0612484205732
292.580963963	1812.67106602	2481.25202999	376.0	5.69808276787	0.154200846208	0.0282833540368	285.64074476	1959.74790888	2622.63582434	377.247170697	2.51145474406	0.031353991811
292.580963963	1812.67106602	2481.25202999	376.0	-5.02526278945	0.550882517126	0.101042281204	325.326625998	1583.85314839	2356.56259501	447.382820622	-2.49117374094	-0.0311007957671
292.580963963	1812.67106602	2481.25202999	376.0	-19.0544710643	0.0852300830757	0.0156328105421	281.610898751	1367.73514523	2008.4625799	359.116535917	-6.73260169728	-0.0840524556464
292.580963963	1812.67106602	2481.25202999	376.0	8.13710524653	0.563996435662	0.103447622095	325.993885128	1900.27268642	2683.1541191	456.887547549	2.01972594895	0.0252150555424
292.580963963	1812.67106602	2481.25202999	376.0	11.4764671669	-0.375999637781	-0.0689654508035	237.083181707	2137.78154689	2766.01210454	391.147375943	6.28920206519	0.0785168797153
292.580963963	1812.67106602	2481.25202999	376.0	-14.7031380261	0.558790495219	0.102492754075	326.154098006	1498.44272966	2116.43011924	291.833291573	-4.33873847794	-0.0541665228207
292.580963963	1812.67106602	2481.25202999	376.0	3.140435781	0.420120370353	0.0770580283113	311.688404202	1881.10142731	2559.17415655	366.384325045	1.00820170708	0.0125867878537
292.580963963	1812.67106602	2481.25202999	376.0	4.74337565796	-0.423043197592	-0.0775941301527	233.70151835	2028.22019296	2598.94713479	337.025423477	3.1939060464	0.0398739831012
292.580963963	1812.67106602	2481.25202999	376.0	1.09267713189	-0.145236090347	-0.0266390481195	258.566934287	1906.80667723	2508.3641035	342.990491984	0.652055066491	0.00814051269027
292.580963963	1812.67106602	2481.25202999	376.0	-14.1744948438	-0.41646010719	-0.0763866667626	235.953261764	1452.2176983	2129.54708893	441.376128869	-5.4548350249	-0.0681003124208
292.580963963	1812.67106602	2481.25202999	376.0	18.6817987395	0.820121010941	0.150425717341	351.091128513	2232.59777671	2944.79454045	361.105635225	10.6002129497	0.132337240321
292.580963963	1812.67106602	2481.25202999	376.0	-15.5661222727	-0.0498314981805	-0.00914004001843	268.249647688	1450.87890923	2095.01730511	375.888748184	-5.30606556903	-0.0662430158431
292.580963963	1812.67106602	2481.25202999	376.0	-7.26068047042	0.380567936521	0.0698033632651	308.275145855	1590.75197529	2301.09624842	402.06912728	-2.7594624082	-0.0344502173308
292.580963963	1812.67106602	2481.25202999	376.0	-9.13956774683	-0.454220827676	-0.0833126976661	232.167815769	1660.40245506	2254.47631974	361.906048907	-2.86916466277	-0.0358197835551
292.580963963	1812.67106602	2481.25202999	376.0	9.36229638361	0.408360411251	0.0749010292097	309.450605184	2020.41182252	2713.55419906	383.691771356	4.46753787062	0.0557745052512
292.580963963	1812.67106602	2481.25202999	376.0	-18.1781170797	-0.150485896409	-0.0276019619238	259.561582766	1400.80242993	2030.20713093	369.843118236	-6.36817486367	-0.0795028072867
292.580963963	1812.67106602	2481.25202999	376.0	-11.1566170808	0.290875212051	0.0533520198187	299.618582191	1542.15161503	2204.42824219	362.658044973	-3.63141753935	-0.0453360491804
292.580963963	1812.67106602	2481.25202999	376.0	12.8689813706	-0.342640896026	-0.0628468261236	239.860953386	2146.96343107	2800.56389148	413.739507029	6.65317786774	0.0830608972253
292.580963963	1812.67106602	2481.25202999	376.0	-13.4419108534	0.0466847151816	0.00856286045151	276.719467897	1578.16246171	2147.72434407	292.842414466	-3.82164325877	-0.047710902107
292.580963963	1812.67106602	2481.25202999	376.0	5.27488197732	0.651843042772	0.119560352673	335.673035658	1832.40137587	2612.13514613	444.060734599	0.586341557797	0.0073201193233
292.580963963	1812.67106602	2481.25202999	376.0	0.795389559664	0.0608815580155	0.0111668301569	277.320818893	1922.61247897	2500.98764958	301.054351717	1.1222683613	0.0140108409651
292.580963963	1812.67106602	2481.25202999	376.0	-17.1962958014	0.321596753616	0.0589869320646	303.435160735	1386.36086014	2054.56859133	364.772570456	-6.01294396581	-0.0750679646168
292.580963963	1812.67106602	2481.25202999	376.0	11.2602866787	0.426387737122	0.0782075820107	310.815446217	2086.11004785	2760.64812179	363.722627719	6.1035934709	0.0761996688002
292.580963963	1812.67106602	2481.25202999	376.0	11.229163717	-0.173115174431	-0.031752599859	254.682897047	2126.72362863	2759.87588267	378.469356992	6.25057485118	0.0780346423368
292.580963963	1812.67106602	2481.25202999	376.0	-2.48144317672	0.396633555015	0.0727501018002	310.101204886	1764.99337973	2419.68117079	344.58658618	-1.31758860427	-0.0164492959335
292.580963963	1812.67106602	2481.25202999	376.0	11.9317896342	-0.50464489054	-0.0925614252641	226.401530983	2131.97976731	2777.3098025	418.928504205	6.05633451525	0.0756096693539
292.580963963	1812.67106602	2481.25202999	376.0	-6.03916377942	-0.0158854546333	-0.00291369307287	270.857618296	1603.36685581	2331.40515612	457.18068201	-2.75278728177	-0.0343668824191
292.580963963	1812.67106602	2481.25202999	376.0	-6.41330433401	0.442341435675	0.0811337923102	314.378860535	1582.85383733	2322.12178601	424.889088149	-2.69623529526	-0.0336608651094
292.580963963	1812.67106602	2481.25202999	376.0	8.05040198218	0.514767563866	0.0944181151625	319.857100122	2046.57093905	2681.00279259	314.574753416	5.0299924472	0.0627964100774
292.580963963	1812.67106602	2481.25202999	376.0	13.1883055043	0.850294561063	0.155960117583	355.501562287	2015.22018648	2808.48712803	437.765379269	5.3210559112	0.0664301611885
292.580963963	1812.67106602	2481.25202999	376.0	21.6761580122	0.400049013829	0.0733765615973	307.391420206	2259.88187856	3019.09214069	451.818841924	10.8631870452	0.135620312675
292.580963963	1812.67106602	2481.25202999	376.0	3.77750663275	0.296246005292	0.0543371249618	299.80497734	1864.35972473	2574.98148999	410.816787928	0.613329001006	0.00765704121106
292.580963963	1812.67106602	2481.25202999	376.0	13.6757837314	-0.368106072827	-0.067517621575	237.288678554	2259.68048767	2820.58269144	323.61352521	9.21621333674	0.115058843155
292.580963963	1812.67106602	2481.25202999	376.0	5.18386231576	0.595266887461	0.109183214868	328.973790836	1924.60647557	2609.87671893	356.296452522	2.29434589897	0.0286435193379
292.580963963	1812.67106602	2481.25202999	376.0	-12.3151330189	0.547467035163	0.100415817161	325.1272556	1480.4246218	2175.68254196	370.130664561	-4.15732464211	-0.0519016809252
292.580963963	1812.67106602	2481.25202999	376.0	1.00768545599	0.244598169923	0.0448639343219	295.025714369	1845.43915628	2506.25524582	365.790375166	-0.0494151208333	-0.000616917863087
292.580963963	1812.67106602	2481.25202999	376.0	3.46360264641	-0.200611002587	-0.0367958552067	252.987054267	1996.80568692	2567.19274096	317.399999772	2.63046825972	0.0328398034921
292.580963963	1812.67106602	2481.25202999	376.0	-16.485707033	0.898980755644	0.164890087242	362.694031643	1417.63987809	2072.20008957	291.866179836	-5.08140995025	-0.06343832647
292.580963963	1812.67106602	2481.25202999	376.0	-11.190913418	-0.285563426999	-0.0523777378942	246.581922355	1630.32396488	2203.57726363	326.671376398	-3.27449358585	-0.040880069736
292.580963963	1812.67106602	2481.25202999	376.0	1.27406935316	-0.298071684041	-0.0546719890024	245.164260562	1901.93426911	2512.86490168	365.766372004	0.431740733161	0.00539002163747
292.580963963	1812.67106602	2481.25202999	376.0	17.1124502159	-0.291855006865	-0.0535317327339	243.808916632	2243.21095874	2905.85504835	418.835172976	9.25323006242	0.115520974562
292.580963963	1812.67106602	2481.25202999	376.0	-6.5825046555	0.149132461745	0.0273537163876	286.183583328	1599.58753402	2317.9234996	432.152382255	-2.74369138262	-0.0342533256257
292.580963963	1812.67106602	2481.25202999	376.0	-12.656689154	0.0141467327143	0.00259477856096	273.688141359	1572.87471445	2167.20767342	320.644817613	-3.73954482471	-0.0466859528678
292.580963963	1812.67106602	2481.25202999	376.0	13.496120399	-0.0595918772048	-0.0109302782841	264.818396586	2137.37338088	2816.12479136	413.93301389	6.82414968921	0.0851953768941
292.580963963	1812.67106602	2481.25202999	376.0	5.84134158697	0.487452248417	0.0894079692622	318.233642917	1900.78076417	2626.19043669	407.176029608	1.73596555951	0.0216724788953
292.580963963	1812.67106602	2481.25202999	376.0	-13.0238735688	0.399789524352	0.0733289663155	310.243574711	1509.93993123	2158.09690268	337.913396741	-4.07738751884	-0.0509037143426
292.580963963	1812.67106602	2481.25202999	376.0	-5.40899551331	0.450461761655	0.0826232138031	315.193790317	1614.49783034	2347.04121901	417.349598354	-2.36079288002	-0.0294730696631
292.580963963	1812.67106602	2481.25202999	376.0	-7.66043955111	-0.0618675312547	-0.0113476763123	266.634535692	1685.19241225	2291.17721812	339.350270172	-2.42448744077	-0.0302682576875
292.580963963	1812.67106602	2481.25202999	376.0	-2.22484040599	0.588479347474	0.107938251554	329.438724321	1734.6425983	2426.04813225	361.96680963	-1.34084614605	-0.0167396522603
292.580963963	1812.67106602	2481.25202999	376.0	6.93753093213	0.663619306028	0.121720342265	335.695610156	1972.81431012	2653.38965707	344.879736799	3.56090150343	0.044455699169
292.580963963	1812.67106602	2481.25202999	376.0	15.425413073	0.901119616688	0.165282394844	360.813938126	2068.94651386	2863.995405	434.234953011	6.78128045095	0.0846601804113
292.580963963	1812.67106602	2481.25202999	376.0	4.54423286091	0.0196441161698	0.00360310274575	272.933721049	1997.58398783	2594.0059001	323.488191216	3.01376161658	0.037624988971
292.580963963	1812.67106602	2481.25202999	376.0	20.3024702145	0.795980901729	0.145997964367	348.546633078	2206.21597379	2985.00748432	430.244877456	10.1107395647	0.126226461482
292.580963963	1812.67106602	2481.25202999	376.0	-7.55307503632	0.315469594022	0.057863095015	301.939008766	1599.36153632	2293.84120232	392.540657241	-2.76312477295	-0.0344959397373
292.580963963	1812.67106602	2481.25202999	376.0	-17.3995505958	-0.594789135989	-0.109095586205	220.915040649	1496.0380165	2049.52532762	332.572270469	-5.38847147874	-0.0672718037295
292.580963963	1812.67106602	2481.25202999	376.0	3.58460918695	0.594584664248	0.109058082217	329.17931567	1891.11371168	2570.19521821	349.902190859	1.46070274682	0.0182359893485
292.580963963	1812.67106602	2481.25202999	376.0	2.02908323694	0.507347993329	0.0930572254822	321.152180057	1758.94473449	2531.59869899	451.50178445	-0.787899813011	-0.00983645209751
292.580963963	1812.67106602	2481.25202999	376.0	16.8998688511	0.895945468035	0.16433335804	359.905481708	2131.84748092	2900.58036892	408.827406294	8.30921020618	0.103735458254
292.580963963	1812.67106602	2481.25202999	376.0	-11.4981695621	-0.221921752439	-0.0407046501171	252.193575655	1594.65915563	2195.95346431	349.10073303	-3.52317497418	-0.0439847062944
292.580963963	1812.67106602	2481.25202999	376.0	-1.61942534464	-0.170288811096	-0.0312341913236	256.914916621	1789.76111458	2441.07000575	394.393974548	-1.23673180074	-0.0154398476997
292.580963963	1812.67106602	2481.25202999	376.0	-15.9911096282	-0.578602647862	-0.106126677891	222.21380067	1501.54974763	2084.47229772	360.708749419	-5.13569937849	-0.0641160971097
292.580963963	1812.67106602	2481.25202999	376.0	0.602250238858	-0.512915196997	-0.0940783560155	227.378544641	1839.52837313	2496.19537626	429.28845849	-0.796167322884	-0.00993966695236
292.580963963	1812.67106602	2481.25202999	376.0	-15.4851421818	-0.20095015608	-0.0368580623771	254.101490845	1547.14662013	2097.02662525	295.778514283	-4.44456711001	-0.0554877292137
292.580963963	1812.67106602	2481.25202999	376.0	9.04237943586	0.19013019015	0.0348734758163	287.884385824	2126.50918645	2705.6162533	291.222681026	6.43091297286	0.0802860545925
292.580963963	1812.67106602	2481.25202999	376.0	-12.4397976843	0.165835682211	0.0304174031935	287.804014463	1540.76241495	2172.58929742	344.022868009	-3.87374227734	-0.0483613268082
292.580963963	1812.67106602	2481.25202999	376.0	-15.0308195306	0.363233513427	0.0666239019493	307.031479839	1434.67300635	2108.29951526	366.595029073	-5.10557390426	-0.0637399988048
292.580963963	1812.67106602	2481.25202999	376.0	-21.7326300717	-0.606710427436	-0.111282176712	220.725241889	1396.4547541	1942.01070516	324.830709176	-7.28048739269	-0.0908924768126
292.580963963	1812.67106602	2481.25202999	376.0	11.2349082193	-0.146323080093	-0.0268384226142	256.820878245	2179.44423206	2760.01841824	323.753307935	7.43954545499	0.0928782204119
292.580963963	1812.67106602	2481.25202999	376.0	17.5525660275	0.790822280518	0.14505177559	348.240916337	2148.8657396	2916.77543086	419.668774923	8.58216849136	0.107143177171
292.580963963	1812.67106602	2481.25202999	376.0	12.3712946748	-0.510906696674	-0.0937099590377	225.497175952	2241.49177818	2788.21503024	321.226076109	8.53323102925	0.106532222587
292.580963963	1812.67106602	2481.25202999	376.0	9.00663905667	0.328932017341	0.0603323582797	301.184283668	2102.23602537	2704.72944441	301.309135376	6.0806703176	0.0759134871112
292.580963963	1812.67106602	2481.25202999	376.0	-11.8839193931	-0.217408461587	-0.0398768271437	253.035035398	1466.82944291	2186.3820388	466.517560498	-4.87649955493	-0.0608801442563
292.580963963	1812.67106602	2481.25202999	376.0	-2.62339193741	-0.527892062011	-0.0968253965537	226.109946142	1851.19333544	2416.15906429	338.855782703	-1.02048371699	-0.0127401213107
292.580963963	1812.67106602	2481.25202999	376.0	-4.08038640933	-0.232220379539	-0.0425936132683	251.322584403	1833.17202857	2380.00735937	295.512746397	-1.26785870608	-0.0158284482656
292.580963963	1812.67106602	2481.25202999	376.0	-20.5942965049	-0.170778018057	-0.0313239211404	257.564475821	1408.50087458	1970.2556299	304.190279493	-6.59330394422	-0.0823134075433
292.580963963	1812.67106602	2481.25202999	376.0	4.54882889248	0.606488174631	0.111241411341	330.544738769	1877.89362408	2594.11993922	385.681576368	1.31814395097	0.0164562291007
292.580963963	1812.67106602	2481.25202999	376.0	-10.813971688	-0.304603848531	-0.0558701116161	245.209994126	1499.8403405	2212.93013796	467.879803331	-4.43126908923	-0.0553217114761
292.580963963	1812.67106602	2481.25202999	376.0	20.7958323796	0.472565568785	0.0866774704302	314.695247611	2230.54428326	2997.24904306	452.009512188	10.225339112	0.12765716744
292.580963963	1812.67106602	2481.25202999	376.0	11.4614418628	0.20060429963	0.0367946257575	288.757952769	2151.09424761	2765.63928887	325.78708849	7.25244388823	0.0905423706396
292.580963963	1812.67106602	2481.25202999	376.0	0.969516989532	-0.239168210094	-0.0438679769064	250.041029773	1933.25426071	2505.30818997	322.012899485	1.04063749	0.0129917289638
292.580963963	1812.67106602	2481.25202999	376.0	8.14475615912	-0.306374401434	-0.0561948645331	243.157545109	2108.15542465	2683.34395752	332.030987768	5.3860154445	0.0672411416292
292.580963963	1812.67106602	2481.25202999	376.0	5.19149454572	-0.467217763645	-0.0856965817397	230.718389614	1915.97428143	2610.06609379	463.373422743	0.886182971654	0.0110634578234
292.580963963	1812.67106602	2481.25202999	376.0	4.36850615821	0.135341441944	0.0248241823082	283.460411343	2013.82878248	2589.64567772	292.356483896	3.4504632642	0.0430769446218
292.580963963	1812.67106602	2481.25202999	376.0	10.6037114371	0.83611470921	0.153359264345	354.386876152	1953.48820951	2744.35683527	436.481749617	3.73770860018	0.0466630287164
292.580963963	1812.67106602	2481.25202999	376.0	11.0859540117	0.323751018684	0.0593820650558	301.036942379	2047.35450044	2756.32248894	407.93104613	5.09760648128	0.0636405303531
292.580963963	1812.67106602	2481.25202999	376.0	11.6430262149	0.669894431774	0.122871319107	336.113240802	2010.68586392	2770.1448543	423.345749575	4.82066964467	0.0601831416313
292.580963963	1812.67106602	2481.25202999	376.0	6.47222840028	0.521927482187	0.0957313797115	321.656233674	1906.9492331	2641.84432855	413.238861784	1.96160934396	0.0244895049183
292.580963963	1812.67106602	2481.25202999	376.0	11.3064059779	0.0649343356244	0.0119101862847	276.377605977	2127.27595511	2761.79245783	358.138896743	6.55518916282	0.0818375675758
292.580963963	1812.67106602	2481.25202999	376.0	0.500185268545	-0.11417373338	-0.0209416238775	261.928502912	1773.25402591	2493.66288712	458.480358295	-1.07798441225	-0.0134579826748
292.580963963	1812.67106602	2481.25202999	376.0	-5.15793379372	0.776870765437	0.142492803639	349.170888227	1618.1170372	2353.27069302	385.982767596	-2.15922716201	-0.0269566437205
292.580963963	1812.67106602	2481.25202999	376.0	-11.2774451498	0.353697752706	0.0648748629321	305.694657413	1535.78630229	2201.43019328	359.94923357	-3.66356170072	-0.0457373495721
292.580963963	1812.67106602	2481.25202999	376.0	2.70244623234	-0.524934835176	-0.0962829851753	225.671789719	1962.7945744	2548.30653199	359.84016787	1.53225628311	0.019129291924
292.580963963	1812.67106602	2481.25202999	376.0	-7.65971903598	-0.311137162833	-0.057068445127	244.390168137	1711.78238487	2291.19509592	335.022542907	-2.36830455129	-0.0295668483307
292.580963963	1812.67106602	2481.25202999	376.0	8.22920457546	0.794094769066	0.145652011934	349.307923437	2016.1694652	2685.43933557	319.961946931	4.78995899263	0.0597997377357
292.580963963	1812.67106602	2481.25202999	376.0	-13.2481825278	-0.20907039718	-0.0383474683015	253.584033848	1501.50496862	2152.53123208	397.442229617	-4.57466557947	-0.0571119298311
292.580963963	1812.67106602	2481.25202999	376.0	-14.5708903644	-0.192994886276	-0.0353989153111	255.352667077	1446.40655196	2119.71151703	417.952297994	-5.37902216397	-0.0671538347562
292.580963963	1812.67106602	2481.25202999	376.0	-3.48086599835	-0.348690936236	-0.0639565180184	241.281116753	1811.74605214	2394.88297174	341.855802853	-1.42887690075	-0.0178386629307
292.580963963	1812.67106602	2481.25202999	376.0	-16.8089596954	-0.337813093983	-0.0619613158443	242.171912767	1534.04779738	2064.17937633	287.959666181	-4.81622879457	-0.0601277003067
292.580963963	1812.67106602	2481.25202999	376.0	9.57497204303	0.065738761906	0.0120577332916	277.398386233	1976.58389474	2718.83121818	464.848937199	3.09035231312	0.0385811774422
292.580963963	1812.67106602	2481.25202999	376.0	8.17901918947	0.651824130428	0.119556883791	334.961212842	1913.87983841	2684.19410966	435.353058409	2.4267177815	0.0302961021411
292.580963963	1812.67106602	2481.25202999	376.0	2.46797508588	-0.387879159258	-0.0711443799079	237.125747531	1953.52947839	2542.4887119	351.833485983	1.45750636178	0.0181960844167
292.580963963	1812.67106602	2481.25202999	376.0	-16.401362175	0.049665811584	0.00910964996038	277.702910958	1426.54897976	2074.29289807	370.04100736	-5.62653272985	-0.0702438543052
292.580963963	1812.67106602	2481.25202999	376.0	-1.44061662836	-0.187565396035	-0.0344030440269	255.254070762	1735.25169165	2445.50670065	455.000938239	-1.49089912991	-0.0186129729077
292.580963963	1812.67106602	2481.25202999	376.0	-3.4979598949	0.464169444698	0.0851374623438	316.661641129	1689.73187378	2394.45882909	388.065314177	-1.71356147923	-0.0213927775185
292.580963963	1812.67106602	2481.25202999	376.0	6.92741123088	0.634882068575	0.116449388954	333.383381882	1891.63568651	2653.13856178	428.119493389	1.84264943803	0.0230043625223
292.580963963	1812.67106602	2481.25202999	376.0	-1.64876209331	0.000265585242102	4.87133606203e-05	272.535556163	1778.66704543	2440.34208708	389.139485482	-1.24344607701	-0.0155236713734
292.580963963	1812.67106602	2481.25202999	376.0	-22.8171028821	-0.292618649248	-0.0536717992018	247.268056611	1371.50823239	1915.10220154	296.32591254	-7.53641312197	-0.0940875545814
292.580963963	1812.67106602	2481.25202999	376.0	-6.90358059026	0.470253337767	0.0862533634936	317.168876096	1582.98500342	2309.95679645	409.802916935	-2.73067668769	-0.0340908450399
292.580963963	1812.67106602	2481.25202999	376.0	-4.13250179663	0.395848872231	0.0726061761246	310.013409899	1763.42349906	2378.71424527	305.277336308	-1.57804781474	-0.01970097147
292.580963963	1812.67106602	2481.25202999	376.0	5.49216039552	0.643139841597	0.117964020836	334.043927758	1912.50142992	2617.52637129	370.981013615	2.14476606601	0.026776105693
292.580963963	1812.67106602	2481.25202999	376.0	-13.2230006104	0.391268201632	0.0717659944299	309.922830485	1417.98737512	2153.15605892	425.245853313	-5.09586618325	-0.0636188037859
292.580963963	1812.67106602	2481.25202999	376.0	-1.54631504562	0.658646331396	0.120808204585	336.535365352	1802.39763492	2442.88405653	303.951056257	-0.633479717707	-0.00790861070796
292.580963963	1812.67106602	2481.25202999	376.0	-15.4933711554	0.765332485395	0.140376464673	348.492706531	1378.06597297	2096.82244368	370.263764179	-5.49102360762	-0.068552104964
292.580963963	1812.67106602	2481.25202999	376.0	-8.57750287425	-0.557369763754	-0.102232165032	223.627645124	1624.46848791	2268.4225658	420.32643276	-3.1045332647	-0.0387582180362
292.580963963	1812.67106602	2481.25202999	376.0	-2.19840949706	-0.519837969154	-0.0953481234692	226.785532021	1850.80618658	2426.70394971	349.112231114	-0.967227671444	-0.0120752518283
292.580963963	1812.67106602	2481.25202999	376.0	-7.58272740363	-0.109239715342	-0.0200366315741	262.327348399	1714.38337564	2293.10545236	316.394728313	-2.31079250663	-0.0288488452763
292.580963963	1812.67106602	2481.25202999	376.0	-7.54594314508	0.313724937261	0.0575430919407	301.827002647	1688.34991922	2294.01816252	303.841240655	-2.32368575406	-0.0290098096636
292.580963963	1812.67106602	2481.25202999	376.0	-9.02562358555	-0.0155347521972	-0.0028493676077	270.8986544	1651.74404936	2257.30356155	334.660857787	-2.76400862574	-0.0345069741041
292.580963963	1812.67106602	2481.25202999	376.0	-1.17237198089	0.797013067307	0.146187283072	351.572701406	1711.55488077	2452.16252641	389.034944239	-1.24024980875	-0.0154837678995
292.580963963	1812.67106602	2481.25202999	376.0	-2.51093928575	-0.1771616861	-0.0324948066949	256.291474455	1783.05171847	2418.94929799	379.60610506	-1.37172489688	-0.0171251547675
292.580963963	1812.67106602	2481.25202999	376.0	-14.258893675	0.440452086783	0.0807872499602	314.197552178	1518.61599824	2127.45294122	294.639390804	-4.17964702821	-0.0521803623997
292.580963963	1812.67106602	2481.25202999	376.0	15.0089057828	0.526641660461	0.0965960492408	320.382556704	2178.60475713	2853.6608094	354.673495565	8.63752342481	0.107834249998
292.580963963	1812.67106602	2481.25202999	376.0	3.04229894126	-0.586984090304	-0.107663993086	220.810838417	1933.69840178	2556.73913423	402.229894033	0.93067151229	0.0116188703157
292.580963963	1812.67106602	2481.25202999	376.0	11.3584100157	-0.514667341742	-0.0943997325278	225.697855381	2105.50970854	2763.08280908	431.875245157	5.40022461427	0.0674185345102
292.580963963	1812.67106602	2481.25202999	376.0	-11.1297098122	-0.497982833556	-0.0913394779083	228.771127614	1511.67278582	2205.09587934	464.651965906	-4.45957376129	-0.0556750781684
292.580963963	1812.67106602	2481.25202999	376.0	-5.50635719373	0.440188038713	0.080738818546	314.176761422	1624.44501284	2344.62543034	406.003656082	-2.3106020139	-0.0288464670899
292.580963963	1812.67106602	2481.25202999	376.0	1.79204319647	0.120830253512	0.0221625556699	283.496139681	1844.34003657	2525.71713818	397.880961927	-0.107772274045	-0.00134547158608
292.580963963	1812.67106602	2481.25202999	376.0	-8.37279843454	-0.497015607901	-0.0911620704147	228.650693415	1737.4992701	2273.50179886	307.351835348	-2.41800940853	-0.0301873833774
292.580963963	1812.67106602	2481.25202999	376.0	-3.734872228	0.838393396407	0.15377721871	356.045931004	1684.45525754	2388.58043701	348.079248471	-1.65807778331	-0.0207000971699
292.580963963	1812.67106602	2481.25202999	376.0	16.4787829788	0.614845036517	0.112774217997	329.181330213	2238.43833864	2890.13216717	322.512498313	10.2134290093	0.12750847702
292.580963963	1812.67106602	2481.25202999	376.0	14.3730263895	-0.0733544201516	-0.0134545891694	263.24938581	2209.92688055	2837.88303905	364.706772687	8.51554831239	0.106311464574
292.580963963	1812.67106602	2481.25202999	376.0	-19.5073034359	0.451154241196	0.0827502276589	315.844895514	1393.50420498	1997.22666749	287.877566998	-6.12832511046	-0.0765084283453
292.580963963	1812.67106602	2481.25202999	376.0	18.7721896906	-0.457870569118	-0.083982129332	229.7273897	2260.72365803	2947.03736776	456.586320025	9.59761942205	0.119820467192
292.580963963	1812.67106602	2481.25202999	376.0	5.35750627696	0.508883332539	0.0933388357555	319.455843939	2011.5549398	2614.18526324	283.174479497	3.96523804639	0.0495035960848
292.580963963	1812.67106602	2481.25202999	376.0	15.961165346	0.504819282615	0.0925934120718	318.4976913	2111.14295878	2877.28876914	447.648119066	7.17367727381	0.0895590171512
292.580963963	1812.67106602	2481.25202999	376.0	-3.25827125708	0.614361688185	0.112685562763	332.012040047	1685.80504139	2400.40610828	382.589026841	-1.65425871033	-0.0206524183562
292.580963963	1812.67106602	2481.25202999	376.0	2.9348858416	0.83450037882	0.153063165594	354.446594727	1910.2326379	2554.07394451	289.394711878	2.05730905126	0.0256842578185
292.580963963	1812.67106602	2481.25202999	376.0	-14.3709287772	0.228158780179	0.0418486390645	294.251267708	1421.75633136	2124.67306797	408.665468907	-5.31224518859	-0.0663201646515
292.580963963	1812.67106602	2481.25202999	376.0	-8.7094977866	0.281517913934	0.0516357142211	298.67505594	1640.40300029	2265.14743936	326.06938313	-2.68919127537	-0.0335729247861
292.580963963	1812.67106602	2481.25202999	376.0	9.33924936484	0.30116610469	0.0552395643232	298.652436131	2080.55772353	2712.98234444	333.77218478	5.62557483191	0.0702318955295
292.580963963	1812.67106602	2481.25202999	376.0	7.60870012106	0.913735976475	0.167596474042	363.84916446	1852.40541494	2670.0430562	453.788476795	1.51034136049	0.0188556973844
292.580963963	1812.67106602	2481.25202999	376.0	0.143866659043	0.863194196746	0.158326154942	358.857743592	1769.94747109	2484.82172438	356.0165097	-0.668881732841	-0.00835058343122
292.580963963	1812.67106602	2481.25202999	376.0	-17.1336162303	-0.0793339377038	-0.0145513458738	265.176749638	1503.08003724	2056.12382946	287.867042581	-5.00205789103	-0.0624476640577
292.580963963	1812.67106602	2481.25202999	376.0	0.879045614516	-0.544846583775	-0.0999351767746	224.291417448	1923.74852286	2503.06336714	355.023426838	0.562901356608	0.00702748260434
292.580963963	1812.67106602	2481.25202999	376.0	6.33558638205	0.504485997899	0.0925322813461	320.287510061	1861.80683593	2638.4538957	456.359549717	1.03399849704	0.0129088451566
292.580963963	1812.67106602	2481.25202999	376.0	6.64492239917	0.266651669444	0.0489089635811	295.411259463	2065.93885301	2646.12930191	284.779189437	4.95457085075	0.061854817113
292.580963963	1812.67106602	2481.25202999	376.0	0.478153257358	-0.0979702283581	-0.017969594343	263.411301754	1775.00136161	2493.11621739	454.703554028	-1.06547256196	-0.0133017797998
292.580963963	1812.67106602	2481.25202999	376.0	-13.483419717	0.402446059321	0.0738162251139	310.386738923	1550.95766279	2146.69440455	285.350002836	-3.86854610313	-0.0482964557194
292.580963963	1812.67106602	2481.25202999	376.0	-12.2856749639	-0.350767149237	-0.0643373347829	240.984773035	1585.71742529	2176.41347055	349.711272218	-3.74917800066	-0.0468062172367
292.580963963	1812.67106602	2481.25202999	376.0	6.1593673125	0.611821529238	0.11221964953	329.974156969	2012.92467124	2634.08145646	291.182628255	4.22662655394	0.0527668733326
292.580963963	1812.67106602	2481.25202999	376.0	-12.8372211118	-0.0240674238003	-0.00441442109324	270.085505707	1599.002612	2162.72822056	293.640102852	-3.62891593198	-0.0453048181271
292.580963963	1812.67106602	2481.25202999	376.0	-13.0577277441	-0.386473623286	-0.0708865780055	238.314004458	1477.84215813	2157.25689527	441.100732676	-4.9767798958	-0.062132083593
292.580963963	1812.67106602	2481.25202999	376.0	-12.3463375523	-0.329124431095	-0.0603676506044	242.919658231	1550.03217255	2174.90827884	381.956448063	-4.05119972169	-0.0505767755517
292.580963963	1812.67106602	2481.25202999	376.0	2.16539861108	-0.353731101112	-0.0648809796611	240.396587472	1900.743623	2534.98102698	393.840816514	0.446263522496	0.00557132986886
292.580963963	1812.67106602	2481.25202999	376.0	-18.2358509079	0.0401083801241	0.00735663611962	277.017664189	1402.32026164	2028.77460915	349.43668332	-6.17730916462	-0.077119964602
292.580963963	1812.67106602	2481.25202999	376.0	7.21412778282	0.64918763336	0.119073300323	333.749827666	2031.14862757	2660.25272204	295.354266803	4.78162942378	0.0596957481121
292.580963963	1812.67106602	2481.25202999	376.0	11.0640418555	0.514237227195	0.0943208413783	320.028566895	2017.32072473	2755.77879312	418.4295015	4.69409588217	0.0586029448461
292.580963963	1812.67106602	2481.25202999	376.0	-6.74274105916	0.708429017914	0.12993929162	341.776432927	1585.69541356	2313.94763058	386.475784094	-2.57131270048	-0.0321012821533
292.580963963	1812.67106602	2481.25202999	376.0	-0.924189681127	0.813345267951	0.149182917819	353.313809602	1695.0814568	2458.32055476	409.925288357	-1.27734751611	-0.0159469103134
292.580963963	1812.67106602	2481.25202999	376.0	16.1995379754	0.544564158198	0.0998833745777	322.549461288	2106.29833704	2883.20339485	454.355596519	7.13915746876	0.0891280582866
292.580963963	1812.67106602	2481.25202999	376.0	13.9530787176	0.747402462326	0.137087759047	343.432826204	2172.09392795	2827.46307891	311.936324756	8.68583766858	0.108437424077
292.580963963	1812.67106602	2481.25202999	376.0	23.113180448	0.879213769589	0.161264447834	357.54522928	2247.112571	3054.74828905	450.090488771	11.3887820779	0.142182048413
292.580963963	1812.67106602	2481.25202999	376.0	16.6469888364	0.681965675098	0.125085413628	336.193468649	2241.4248205	2894.30577842	316.687489274	10.386283111	0.129666455818
292.580963963	1812.67106602	2481.25202999	376.0	-17.0661619114	0.517263885191	0.094875987746	322.594813598	1389.88086466	2057.79754112	345.321862857	-5.76752679366	-0.0720040798209
292.580963963	1812.67106602	2481.25202999	376.0	-3.89007615837	0.318916471538	0.0584953175968	302.319070279	1675.14262812	2384.72943634	407.267737941	-1.88438375628	-0.0235253902157
292.580963963	1812.67106602	2481.25202999	376.0	8.44710661418	-0.10040907552	-0.0184169250771	262.196783902	1961.14954773	2690.84603433	467.499702699	2.4670844954	0.0308000561224
292.580963963	1812.67106602	2481.25202999	376.0	3.54637703401	0.83859607629	0.153814394037	356.220135918	1753.05635575	2569.24658213	459.970090463	-0.526162952303	-0.00656882587144
292.580963963	1812.67106602	2481.25202999	376.0	-2.724416434	0.597822453012	0.109651953964	330.418880488	1738.88191516	2413.65239191	344.351596268	-1.39428201554	-0.0174067667359
292.580963963	1812.67106602	2481.25202999	376.0	5.15635993082	-0.0161581556877	-0.00296371160817	270.184109025	1925.66510875	2609.19431544	413.345097669	1.56331580262	0.0195170512187
292.580963963	1812.67106602	2481.25202999	376.0	8.85604478397	-0.185476803145	-0.0340199565562	253.432280286	2158.47595597	2700.99282097	289.084584712	6.66595887475	0.0832204603589
292.580963963	1812.67106602	2481.25202999	376.0	4.14011894957	0.819587857259	0.150327926863	353.323558444	1861.24531912	2583.97881547	369.409937901	1.23800966156	0.0154558010183
292.580963963	1812.67106602	2481.25202999	376.0	-0.274239873808	-0.32120490882	-0.0589150603119	243.505223626	1851.97984803	2474.44744755	378.962375895	-0.590341561788	-0.00737005695116
292.580963963	1812.67106602	2481.25202999	376.0	11.9969824414	-0.143348038161	-0.0262927436098	257.125541421	2170.52536907	2778.92740035	351.276489857	7.32864658437	0.0914937151607
292.580963963	1812.67106602	2481.25202999	376.0	-1.42267950682	-0.184672517063	-0.0338724352646	255.536523823	1748.32436442	2445.95176584	442.0908776	-1.41550613985	-0.0176717370768
292.580963963	1812.67106602	2481.25202999	376.0	1.97130961049	0.0614802438939	0.0112766404794	278.241472027	1816.91703414	2530.16518971	435.006683548	-0.546650243841	-0.00682459730139
292.580963963	1812.67106602	2481.25202999	376.0	-12.7962870665	-0.228745239687	-0.0419562068392	251.684586537	1544.9031535	2163.74389739	367.156157353	-4.0955944857	-0.0511310172996
292.580963963	1812.67106602	2481.25202999	376.0	15.7619887243	0.319177883459	0.0585432654914	299.545881984	2261.70653601	2872.34669517	311.094277179	10.2588952903	0.128076096009
292.580963963	1812.67106602	2481.25202999	376.0	5.1193900461	-0.308707919351	-0.0566228758898	243.114156202	2074.5297457	2608.27699943	290.63309753	4.31454595055	0.0538644937647
292.580963963	1812.67106602	2481.25202999	376.0	-10.3168645547	0.481540508802	0.0883236443144	318.297333295	1560.63074446	2225.26461879	346.336541038	-3.29141837748	-0.0410913655116
292.580963963	1812.67106602	2481.25202999	376.0	5.44074482304	-0.281958389252	-0.0517165057322	245.952218275	1988.80007099	2616.25062136	381.498332093	2.58815324958	0.032311526212
292.580963963	1812.67106602	2481.25202999	376.0	-18.6366017519	0.474158537418	0.0869696510305	318.477739386	1368.83900778	2018.8309707	331.514223527	-6.28478082717	-0.0784616832356
292.580963963	1812.67106602	2481.25202999	376.0	-0.108394172255	-0.174049551712	-0.031923982339	256.072901008	1895.23482594	2478.56249739	327.254770439	0.272495455528	0.00340194076814
292.580963963	1812.67106602	2481.25202999	376.0	-3.6672211558	-0.60341873666	-0.110678418316	219.984277959	1798.79707584	2390.25903061	371.477676812	-1.54278036176	-0.0192606786737
292.580963963	1812.67106602	2481.25202999	376.0	-0.98536220057	-0.140361863416	-0.0257450226368	259.546456575	1762.26765603	2456.80271038	434.988597778	-1.28533677165	-0.0160466513315
292.580963963	1812.67106602	2481.25202999	376.0	14.179849642	-0.259000132337	-0.0475055268409	246.641382119	2252.098599	2833.08983708	334.349855955	9.21923391108	0.115096553197
292.580963963	1812.67106602	2481.25202999	376.0	2.20447682978	0.81054475671	0.148669251047	353.064253836	1775.0910215	2535.95065608	407.795380739	-0.427137160623	-0.00533254882176
292.580963963	1812.67106602	2481.25202999	376.0	3.07908880303	-0.295330113503	-0.054169133071	245.359128858	1908.33082298	2557.65198342	403.962031583	0.732221072915	0.00914133674052
292.580963963	1812.67106602	2481.25202999	376.0	6.45855114568	0.652685371211	0.119714851653	335.611322647	1849.55672991	2641.5049614	456.336908837	1.00152204536	0.0125033963216
292.580963963	1812.67106602	2481.25202999	376.0	-4.76119170498	0.0286556226602	0.00525598361339	275.032435372	1661.783168	2363.11486416	426.299260784	-2.17430204692	-0.0271448445309
292.580963963	1812.67106602	2481.25202999	376.0	1.33431063925	0.29101930824	0.0533784497873	299.091079408	1884.5179379	2514.35963981	330.750622501	0.725130222496	0.0090528117665
292.580963963	1812.67106602	2481.25202999	376.0	-18.9550204904	-0.12148258648	-0.022282205884	262.681442133	1364.26273871	2010.93019929	383.986018437	-6.99404905658	-0.0873164676227
292.580963963	1812.67106602	2481.25202999	376.0	12.9801805384	0.62890440221	0.115352971792	331.17655997	2118.04837381	2803.32302309	354.098089316	7.24811260831	0.0904882972324
292.580963963	1812.67106602	2481.25202999	376.0	-10.2344377003	-0.437980945861	-0.0803339959392	233.631961413	1555.6557117	2227.30983679	438.022163678	-3.83964643031	-0.0479356608029
292.580963963	1812.67106602	2481.25202999	376.0	2.83091203108	0.125033490217	0.0229335088439	283.189914682	1926.95561789	2551.49409223	341.34855965	1.51991156981	0.018975175653
292.580963963	1812.67106602	2481.25202999	376.0	-11.386301138	-0.443114221163	-0.0812755357967	233.161794425	1579.34554143	2198.72920186	386.221866005	-3.73553246043	-0.0466358609292
292.580963963	1812.67106602	2481.25202999	376.0	2.6661491743	-0.123996335613	-0.0227432750574	260.639235188	1887.84231401	2547.4059105	398.924361298	0.486378451915	0.00607214047334
292.580963963	1812.67106602	2481.25202999	376.0	-17.3715242584	-0.530018689286	-0.0972154602506	226.239669615	1488.18422228	2050.22073169	335.796839787	-5.43224303395	-0.067818265093
292.580963963	1812.67106602	2481.25202999	376.0	16.7391570971	-0.507165601797	-0.0930237714227	225.710320125	2258.6401744	2896.59270526	412.242210731	9.33759892892	0.116574268775
292.580963963	1812.67106602	2481.25202999	376.0	-8.65143669042	0.206253628092	0.0378308195326	291.524094752	1629.44708789	2266.58808148	345.616898842	-2.7579929691	-0.0344318722734
292.580963963	1812.67106602	2481.25202999	376.0	-10.4376729278	0.652573993056	0.119694422791	335.829866527	1590.68646094	2222.26705858	295.750731112	-3.0857098653	-0.0385232192921
292.580963963	1812.67106602	2481.25202999	376.0	2.3387931941	0.375894292068	0.0689461284057	308.040106522	1788.04336656	2539.28338359	443.199910512	-0.617578270198	-0.00771009076402
292.580963963	1812.67106602	2481.25202999	376.0	8.01963332021	-0.343575583729	-0.0630182655409	240.607629477	1994.69144946	2680.23934454	444.940265609	2.86873508414	0.0358144205261
292.580963963	1812.67106602	2481.25202999	376.0	2.37536053858	0.10286130043	0.0188667095433	281.693784957	1863.91316266	2540.19071157	394.583763951	0.264187277702	0.00329821819853
292.580963963	1812.67106602	2481.25202999	376.0	-9.00909165691	0.633551532589	0.116205343468	333.881690494	1627.16586366	2257.71376037	296.666206213	-2.70986815081	-0.0338310630563
292.580963963	1812.67106602	2481.25202999	376.0	11.9195183396	0.47555887608	0.0872264996478	316.069997686	2027.50962278	2777.00532075	433.425700291	4.93453358548	0.0616046639885
292.580963963	1812.67106602	2481.25202999	376.0	4.3502695198	0.205185387469	0.0376348839818	290.045570795	2000.02722875	2589.19318076	299.120381213	3.24775212362	0.0405462187718
292.580963963	1812.67106602	2481.25202999	376.0	-13.6115580545	0.483079538975	0.0886059315801	319.132463115	1401.60085065	2143.51496945	422.781655683	-5.26352765484	-0.0657119557408
292.580963963	1812.67106602	2481.25202999	376.0	-15.5923924524	0.627059493506	0.115014580614	333.538400414	1423.60437089	2094.36547574	337.222704435	-5.08873009789	-0.0635297140811
292.580963963	1812.67106602	2481.25202999	376.0	0.00824248955906	0.578156898173	0.106044918961	328.253301989	1800.14729393	2481.45654693	353.055951011	-0.540442940078	-0.00674710287239
292.580963963	1812.67106602	2481.25202999	376.0	-6.22124785376	0.291432242056	0.0534541896654	299.657949985	1664.15657083	2326.88719132	363.072670505	-2.22790927967	-0.0278140983729
292.580963963	1812.67106602	2481.25202999	376.0	8.63252927863	0.790861887072	0.145059040182	349.320852082	1968.78246357	2695.44683795	377.343522296	3.82645346714	0.0477709546459
292.580963963	1812.67106602	2481.25202999	376.0	-22.8457666125	-0.326852757754	-0.0599509827135	244.272607591	1374.24777003	1914.39098215	295.870604531	-7.53018123906	-0.0940097532967
292.580963963	1812.67106602	2481.25202999	376.0	9.59323228758	0.865382081648	0.158727454448	356.731947074	2077.44264694	2719.28430086	285.109706848	6.32746082104	0.0789945171167
292.580963963	1812.67106602	2481.25202999	376.0	-10.8168141711	-0.288224470269	-0.0528658236004	246.344749606	1659.8731152	2212.85960879	306.641743977	-3.06875856881	-0.0383115926193
292.580963963	1812.67106602	2481.25202999	376.0	15.5029634431	0.520376063098	0.095446820084	319.872611744	2151.72681375	2865.91962513	394.320199632	8.07670951945	0.100832827958
292.580963963	1812.67106602	2481.25202999	376.0	7.50938876531	0.792927031328	0.145437826729	350.21786704	1887.41992863	2667.57889117	429.941095493	2.02823762488	0.0253213186627
292.580963963	1812.67106602	2481.25202999	376.0	10.0059101094	-0.450783257009	-0.0826821821366	230.543548586	2211.55446334	2729.5238777	287.42586577	7.66567000436	0.0957012484938
292.580963963	1812.67106602	2481.25202999	376.0	7.51675474157	0.898582894373	0.164817111954	361.235642277	1958.40295654	2667.7616596	348.123060787	3.65548524731	0.0456365199415
292.580963963	1812.67106602	2481.25202999	376.0	-6.23669329015	0.0775732005517	0.0142283933514	279.698447811	1740.85331666	2326.50395112	305.952186654	-1.99758851486	-0.024938683082
292.580963963	1812.67106602	2481.25202999	376.0	2.33857982164	0.229372730147	0.0420713004671	292.927783904	1921.72034677	2539.27808928	324.629958611	1.47742311296	0.0184447329958
292.580963963	1812.67106602	2481.25202999	376.0	0.782190066786	0.56451248485	0.103542275284	326.728597775	1817.32548372	2500.6601369	356.606055398	-0.205700730509	-0.00256804907002
292.580963963	1812.67106602	2481.25202999	376.0	-1.51942544604	-0.317405832644	-0.0582182378291	243.894224568	1839.28221863	2443.55125526	360.374812062	-0.902016495526	-0.0112611297818
292.580963963	1812.67106602	2481.25202999	376.0	4.34040678438	-0.594401030871	-0.10902440038	220.333127792	1911.00122816	2588.94846143	457.614105483	0.599874682057	0.00748907218548
292.580963963	1812.67106602	2481.25202999	376.0	19.7985843609	0.61356857699	0.112540091157	329.122905316	2217.39973464	2972.50480635	425.982166401	10.0512696114	0.125484015123
292.580963963	1812.67106602	2481.25202999	376.0	23.3581883544	0.85767168846	0.157313222388	355.181608776	2237.26110349	3060.8275527	468.384840431	11.1465368384	0.139157763276
292.580963963	1812.67106602	2481.25202999	376.0	-0.90274847969	-0.215005682694	-0.0394361120128	252.853365161	1762.97528055	2458.85256501	443.023919297	-1.29798108383	-0.0162045079129
292.580963963	1812.67106602	2481.25202999	376.0	-3.16695420841	0.788318319047	0.144592501659	350.393216602	1607.18818511	2402.6719144	445.090512691	-2.01156236381	-0.0251131381249
292.580963963	1812.67106602	2481.25202999	376.0	15.703988905	-0.0840279023333	-0.0154123078381	262.231427982	2221.23837191	2870.90757348	387.437773592	8.87851019984	0.110842823968
292.580963963	1812.67106602	2481.25202999	376.0	-17.7880296915	0.711512782322	0.130504912385	342.454015404	1401.03550846	2039.88618217	296.396658304	-5.57967047344	-0.0696588074087
292.580963963	1812.67106602	2481.25202999	376.0	-13.9556447421	0.335665613241	0.0615674272269	304.031391456	1495.41021246	2134.97731153	335.535707615	-4.36533936965	-0.0544986188471
292.580963963	1812.67106602	2481.25202999	376.0	12.0595090614	0.194995255745	0.0357658209364	288.708615407	2064.67042317	2780.47884338	427.099804799	5.39416589387	0.0673428950546
292.580963963	1812.67106602	2481.25202999	376.0	-13.7106537539	0.158905826884	0.0291463365525	287.498482183	1460.19079636	2141.05615539	393.366876849	-4.82072625246	-0.0601838483453
292.580963963	1812.67106602	2481.25202999	376.0	4.58906978876	-0.1703982721	-0.0312542685436	256.106363589	1937.37643378	2595.11841728	401.635619912	1.57299456578	0.0196378847164
292.580963963	1812.67106602	2481.25202999	376.0	-14.1548208931	-0.426353400919	-0.078201284101	234.726627178	1521.77851768	2130.03524923	373.530104378	-4.6000606903	-0.0574289724133
292.580963963	1812.67106602	2481.25202999	376.0	-7.41585721535	0.62980468608	0.115518100895	333.495870027	1604.11911167	2297.24592229	359.630940593	-2.57731123081	-0.0321761701724
292.580963963	1812.67106602	2481.25202999	376.0	-8.68837765052	-0.0333428738589	-0.00611571420742	269.252785561	1604.60619498	2265.67148316	391.812502617	-3.02051040678	-0.0377092435304
292.580963963	1812.67106602	2481.25202999	376.0	-9.38324246781	-0.252369737594	-0.0462893869394	249.514199053	1712.10373399	2248.43013578	286.812202736	-2.63993126078	-0.0329579433306
292.580963963	1812.67106602	2481.25202999	376.0	-12.6731077075	0.395243025764	0.0724950524145	309.983647016	1466.96334726	2166.80028773	389.85329346	-4.44717368873	-0.0555202707707
292.580963963	1812.67106602	2481.25202999	376.0	12.0898323652	0.545670371471	0.100086275031	322.720899024	2097.12402637	2781.23124097	361.386315581	6.58683483491	0.0822326446306
292.580963963	1812.67106602	2481.25202999	376.0	15.2847381074	0.757841646727	0.139002503068	345.042006701	2077.90454905	2860.50490456	437.558348809	6.74621179932	0.0842223695296
292.580963963	1812.67106602	2481.25202999	376.0	-23.7580793252	-0.51539596377	-0.0945333755998	228.449544431	1370.1030392	1891.75420444	293.201620817	-7.89292792301	-0.0985384260052
292.580963963	1812.67106602	2481.25202999	376.0	6.22146460808	0.0385993991212	0.00707986044042	274.156855861	2078.99515917	2635.62224687	282.470231844	4.91333096017	0.0613399620496
292.580963963	1812.67106602	2481.25202999	376.0	-7.12398073213	-0.556389382758	-0.1020523446	223.697867976	1677.20422151	2304.48811346	403.586023973	-2.55975837329	-0.0319570333744
292.580963963	1812.67106602	2481.25202999	376.0	-4.61976849926	-0.503690920095	-0.092386449027	228.19503263	1811.50505313	2366.62393032	326.923844559	-1.62113202011	-0.0202388516867
292.580963963	1812.67106602	2481.25202999	376.0	19.1586676046	0.659713129108	0.121003875478	333.794989353	2258.42069167	2956.62685884	364.41117782	10.9846728273	0.137136989104
292.580963963	1812.67106602	2481.25202999	376.0	-12.6242586381	-0.395223684911	-0.0724915049359	237.427489427	1505.075797	2168.01235626	425.509069828	-4.60242844371	-0.0574585323809
292.580963963	1812.67106602	2481.25202999	376.0	19.2426442345	0.238358798341	0.0437195154697	291.846954486	2257.01997028	2958.71053068	409.843605917	10.3914866637	0.129731419022
292.580963963	1812.67106602	2481.25202999	376.0	-4.30372116518	-0.310388072886	-0.0569310478515	244.462363108	1840.31985406	2374.46586121	289.683644044	-1.26216763282	-0.0157573986619
292.580963963	1812.67106602	2481.25202999	376.0	1.49884658457	-0.406246611399	-0.074513318305	236.08047275	1879.28504329	2518.44219129	403.076675255	-0.0475817824862	-0.000594029743898
292.580963963	1812.67106602	2481.25202999	376.0	0.934132455721	0.180330127943	0.0330759589036	288.402618439	1910.77690511	2504.43021051	305.250686958	1.04277811889	0.0130184534194
292.580963963	1812.67106602	2481.25202999	376.0	-5.27877911278	0.775260285636	0.142197411158	349.020863682	1634.41121852	2350.27221609	366.840133893	-2.08921905934	-0.0260826349481
292.580963963	1812.67106602	2481.25202999	376.0	-2.83663076502	0.0475202205621	0.00871610795343	276.945297973	1755.51411796	2410.86807155	378.408655612	-1.46699701922	-0.0183145695283
292.580963963	1812.67106602	2481.25202999	376.0	-8.36689526352	-0.326234742223	-0.0598376269668	243.061473442	1682.33182632	2273.64827141	348.254971652	-2.60604809189	-0.032534932483
292.580963963	1812.67106602	2481.25202999	376.0	15.7116992147	0.39313699688	0.0721087668526	307.109674676	2169.88705907	2871.0988857	394.10215195	8.32781797109	0.103967764932
292.580963963	1812.67106602	2481.25202999	376.0	14.8360316749	0.385076379166	0.0706302969856	306.472498068	2138.22093251	2849.37136709	404.677936516	7.52907210562	0.0939959064372
292.580963963	1812.67106602	2481.25202999	376.0	8.9582680191	-0.0907791586996	-0.0166506160491	262.461657578	2052.67839844	2703.52923706	388.38918104	4.50556723223	0.0562492788044
292.580963963	1812.67106602	2481.25202999	376.0	-15.5778962086	0.565331277124	0.103692457286	327.761703579	1367.23690822	2094.72516408	399.726552284	-5.85715269173	-0.0731230048905
292.580963963	1812.67106602	2481.25202999	376.0	-15.792946025	0.0501815630556	0.00920424854284	277.278328844	1493.25849294	2089.38923615	318.852414361	-4.80870718812	-0.0600337976046
292.580963963	1812.67106602	2481.25202999	376.0	1.87492684618	0.0711696758884	0.0130538657169	278.317646127	1919.71946024	2527.77369042	329.736584051	1.21250693304	0.0151374148943
292.580963963	1812.67106602	2481.25202999	376.0	-8.28856043765	-0.235634961768	-0.0432199122832	250.958285963	1656.68599304	2275.59195587	367.947676872	-2.70874229944	-0.0338170074836
292.580963963	1812.67106602	2481.25202999	376.0	7.88733088713	-0.036388136723	-0.00667427305997	267.810690539	1992.99516069	2676.95658774	416.150736509	3.18128986494	0.0397164777146
292.580963963	1812.67106602	2481.25202999	376.0	13.0751693568	0.929136317913	0.170421188172	363.537454475	2145.0757529	2805.67993508	297.066727706	8.26417570057	0.10317322972
292.580963963	1812.67106602	2481.25202999	376.0	-18.8767802764	0.0240987147437	0.00442016044456	275.779833338	1381.06803032	2012.87153618	356.023672527	-6.57231080756	-0.0820513209433
292.580963963	1812.67106602	2481.25202999	376.0	-6.63825807281	0.24932716484	0.0457313215041	295.658330854	1689.78357883	2316.5401168	331.098207113	-2.1863915379	-0.0272957745056
292.580963963	1812.67106602	2481.25202999	376.0	-7.03055700477	0.380360455858	0.0697653073841	308.262680506	1569.61897202	2306.80619159	428.924539058	-2.89848657609	-0.0361858498888
292.580963963	1812.67106602	2481.25202999	376.0	16.6778017603	0.101158395058	0.018554364464	279.136713544	2251.78530429	2895.07032472	364.148306882	9.87642299306	0.123301160962
292.580963963	1812.67106602	2481.25202999	376.0	13.0857621566	0.648331279961	0.1189162289	333.14599234	2128.98202	2805.94276914	343.814756795	7.52464805549	0.0939406748501
292.580963963	1812.67106602	2481.25202999	376.0	0.824535659831	-0.588481929585	-0.107938725162	220.503053634	1962.40828248	2501.71083778	318.799501669	1.25398126755	0.0156551968483
292.580963963	1812.67106602	2481.25202999	376.0	-4.41818546746	0.372086056619	0.0682476259389	307.546093073	1700.58729969	2371.62571339	363.492320621	-1.80665829939	-0.0225550349487
292.580963963	1812.67106602	2481.25202999	376.0	2.58754131147	0.627275214938	0.115054148008	333.284718806	1810.26788296	2545.4554513	401.90284954	-0.0617121320008	-0.000770438601758
292.580963963	1812.67106602	2481.25202999	376.0	-15.748292067	-0.0989536344052	-0.0181499696268	263.777178154	1448.3616028	2090.49721339	378.358432431	-5.39822710786	-0.0673935968522
292.580963963	1812.67106602	2481.25202999	376.0	-2.05568931097	-0.334187652543	-0.0612963412587	242.370910443	1730.21472453	2430.24519723	457.65956226	-1.63250649189	-0.0203808550797
292.580963963	1812.67106602	2481.25202999	376.0	4.20937074907	-0.505882243291	-0.0927883791803	226.59951923	2071.24358918	2585.69712715	287.854018739	3.93861140115	0.0491711785412
292.580963963	1812.67106602	2481.25202999	376.0	10.7807327343	-0.196694918757	-0.0360775713053	252.806232824	2085.84738977	2748.7491798	410.095557212	5.2724229205	0.0658230077466
292.580963963	1812.67106602	2481.25202999	376.0	0.549977030214	0.329988937196	0.0605262173875	302.675149183	1898.31157831	2494.89834621	293.91161872	0.919785032073	0.0114829592019
292.580963963	1812.67106602	2481.25202999	376.0	-4.17553418988	-0.562072024413	-0.103094648645	223.264759758	1858.04848031	2377.64650314	296.333263071	-1.16652318434	-0.0145633356347
292.580963963	1812.67106602	2481.25202999	376.0	22.0297698197	0.661263218338	0.121288191185	334.029831878	2231.63546347	3027.86614084	462.200845488	10.6165233981	0.132540866393
292.580963963	1812.67106602	2481.25202999	376.0	-9.8328044069	0.565282290653	0.10368347224	326.859500794	1517.72440616	2237.27537104	392.691464082	-3.51776991466	-0.043917227399
292.580963963	1812.67106602	2481.25202999	376.0	0.351458012622	0.891127459023	0.163449643988	361.379266776	1832.26863921	2489.97258906	296.324683071	0.354132035661	0.00442112404071
292.580963963	1812.67106602	2481.25202999	376.0	-2.11417221083	0.115503533838	0.0211855344531	283.214076985	1755.91180385	2428.79408909	389.668208257	-1.3613934181	-0.0169961725107
292.580963963	1812.67106602	2481.25202999	376.0	14.6802262229	0.235208213551	0.0431416385823	291.758860604	2207.32435094	2845.50544115	346.422229608	8.85979634734	0.110609192851
292.580963963	1812.67106602	2481.25202999	376.0	11.6454223998	0.658833805678	0.120842590917	334.229094773	2128.89248343	2770.20430968	307.08273148	7.37784073681	0.0921078743672
292.580963963	1812.67106602	2481.25202999	376.0	3.22042517637	-0.513936565611	-0.0942656943528	226.14141385	2033.36344299	2561.15889505	301.654038212	3.03159826049	0.0378476686703
292.580963963	1812.67106602	2481.25202999	376.0	2.38524498915	0.767320229677	0.1407410546	347.12491959	1911.17690805	2540.4359697	282.13414206	1.9146809951	0.0239036328976
292.580963963	1812.67106602	2481.25202999	376.0	5.89654665047	0.0132762720569	0.00243511959957	271.927759599	2059.02275184	2627.56021345	296.609702013	4.43379085401	0.0553531941824
292.580963963	1812.67106602	2481.25202999	376.0	4.43062430365	0.572248851116	0.104961271298	326.551133599	1929.64118368	2591.18698546	334.994668187	2.28431208589	0.0285182532571
292.580963963	1812.67106602	2481.25202999	376.0	-8.25357214031	-0.0293458774472	-0.00538258940705	269.624670037	1666.23331818	2276.46010371	340.60211549	-2.58715901907	-0.032299113846
292.580963963	1812.67106602	2481.25202999	376.0	-18.1933718093	0.664982593213	0.12197039494	337.974082683	1362.41427943	2029.82862264	329.440260534	-6.12800544395	-0.0765044375025
292.580963963	1812.67106602	2481.25202999	376.0	14.9876255214	-0.31492038365	-0.0577623594369	241.940378827	2216.65673188	2853.13279248	394.535681772	8.44415032085	0.105420103881
292.580963963	1812.67106602	2481.25202999	376.0	-7.30027345121	0.196941098558	0.0361227253408	290.652008309	1599.17713437	2300.11384678	410.284704109	-2.79521807633	-0.0348966051977
292.580963963	1812.67106602	2481.25202999	376.0	-0.637876901042	0.485525067417	0.0890544877874	318.931701477	1746.89261437	2465.42469643	399.600380582	-1.12687509189	-0.0140683532071
292.580963963	1812.67106602	2481.25202999	376.0	-3.23810117198	0.882175620958	0.161807707439	361.043136018	1736.16425971	2400.90657892	303.699183195	-1.43934689612	-0.0179693744834
292.580963963	1812.67106602	2481.25202999	376.0	14.8241465277	0.62569120003	0.11476360969	331.135653466	2065.16354971	2849.07646663	452.777263462	6.22207039394	0.0776787814474
292.580963963	1812.67106602	2481.25202999	376.0	-9.57654895273	-0.0668039432769	-0.0122531077177	266.165393868	1680.94954106	2243.63371469	296.518779768	-2.74254588608	-0.034239024795
292.580963963	1812.67106602	2481.25202999	376.0	-14.4593351006	0.142913980685	0.0262131292525	285.99817531	1462.05148049	2122.47948428	374.429828479	-4.89534664468	-0.06111543876
292.580963963	1812.67106602	2481.25202999	376.0	-5.41586837026	0.864147084341	0.158500932564	358.683995045	1556.12163681	2346.87068611	432.065054251	-2.55156608267	-0.0318547575863
292.580963963	1812.67106602	2481.25202999	376.0	9.01571972668	0.544689162569	0.0999063027456	323.892941596	1915.46288391	2704.95475872	465.598933221	2.37583171496	0.0296608204115
292.580963963	1812.67106602	2481.25202999	376.0	15.1628774189	0.038774336859	0.00711194733291	273.871825678	2137.84538762	2857.48123375	445.764020453	7.09237794277	0.0885440442293
292.580963963	1812.67106602	2481.25202999	376.0	-4.64326982629	0.111310574783	0.0204164663945	282.671828679	1633.96067687	2366.04080316	449.408297619	-2.31631870546	-0.0289178365225
292.580963963	1812.67106602	2481.25202999	376.0	17.4671977407	0.89473014753	0.164110445255	359.898477599	2104.86406561	2914.65722851	449.894685297	7.74125091335	0.0966448303789
292.580963963	1812.67106602	2481.25202999	376.0	12.9542025045	-0.130221132271	-0.0238850205927	258.252884853	2180.50772328	2802.6784426	363.917834463	7.65870969936	0.0956143533004
292.580963963	1812.67106602	2481.25202999	376.0	9.77416166117	0.00845587004131	0.00155096662533	271.06331644	2138.08072328	2723.77361462	314.629574896	6.55872736355	0.0818817398696
292.580963963	1812.67106602	2481.25202999	376.0	-12.744510415	-0.531423815987	-0.097473187085	225.928516948	1537.91836103	2165.0286066	401.181728629	-4.33643742601	-0.0541377955807
292.580963963	1812.67106602	2481.25202999	376.0	0.664869841768	0.449103628659	0.0823741065039	314.376178132	1892.91406403	2497.74912643	290.458884266	0.965738330174	0.0120566583043
292.580963963	1812.67106602	2481.25202999	376.0	3.17205711069	-0.185334269123	-0.0339938131186	254.8703259	1924.81892928	2559.95876144	380.269506261	1.17326894312	0.0146475523486
292.580963963	1812.67106602	2481.25202999	376.0	7.84978284716	0.257671132471	0.0472617631091	294.80370166	2032.96410281	2676.02492623	348.25712176	4.39598651255	0.0548812298696
292.580963963	1812.67106602	2481.25202999	376.0	-16.2727417236	-0.272530794258	-0.049987306357	249.322825155	1364.60386832	2077.48429563	463.557602163	-6.90008213891	-0.086143347552
292.580963963	1812.67106602	2481.25202999	376.0	-5.51776172704	-0.22742516804	-0.0417140807116	251.757124287	1743.0489691	2344.34245513	349.536361738	-1.92534871487	-0.0240368129197
292.580963963	1812.67106602	2481.25202999	376.0	-2.23417968497	-0.43790670906	-0.0803203795048	233.54667137	1741.98134937	2425.8164012	450.288380462	-1.61709543203	-0.0201884573287
292.580963963	1812.67106602	2481.25202999	376.0	-16.3663562744	0.233554395268	0.0428382970045	294.88897803	1405.06013991	2075.16148269	375.212364758	-5.74500987096	-0.0717229696749
292.580963963	1812.67106602	2481.25202999	376.0	10.5895724057	0.00663934980041	0.00121778242854	270.705755728	2177.29037022	2744.00601027	296.009884319	7.48667733823	0.0934666334361
292.580963963	1812.67106602	2481.25202999	376.0	-5.20848346587	0.744078958833	0.136478165597	345.721487255	1672.37444834	2352.01642826	333.920492664	-1.93123770282	-0.0241103333685
292.580963963	1812.67106602	2481.25202999	376.0	7.42431901068	0.595780484408	0.10927741827	328.541719503	1987.40906173	2665.46809615	349.517314915	3.8251338499	0.0477544800238
292.580963963	1812.67106602	2481.25202999	376.0	11.7974130292	-0.323574089655	-0.0593496129228	241.675647167	2106.32205295	2773.97558026	425.97788014	5.66794549109	0.0707608675542
292.580963963	1812.67106602	2481.25202999	376.0	7.94392483762	0.178977120942	0.0328277918088	287.17258543	2069.64243244	2678.36082628	321.54580841	5.09042478663	0.0635508712438
292.580963963	1812.67106602	2481.25202999	376.0	19.9171535078	0.349281087118	0.064064762861	302.44221574	2262.57653016	2975.44680571	410.428059816	10.7187100899	0.133816605367
292.580963963	1812.67106602	2481.25202999	376.0	-11.9442458708	-0.333540812606	-0.0611776985704	242.43039089	1615.6590538	2184.88518685	326.795742156	-3.48772670683	-0.0435421561402
292.580963963	1812.67106602	2481.25202999	376.0	-2.87613530233	-0.27134473348	-0.0497697603595	247.879007249	1748.53562252	2409.88786441	413.473234646	-1.59100023702	-0.0198626746194
292.580963963	1812.67106602	2481.25202999	376.0	1.24309313395	0.426059849816	0.0781474412723	312.769580839	1822.21550257	2512.09630361	377.111220201	-0.218985629497	-0.00273390298997
292.580963963	1812.67106602	2481.25202999	376.0	4.73842641779	-0.451670564436	-0.0828449311145	231.908645897	1932.83424899	2598.82433167	434.08143678	1.1962349601	0.0149342691648
292.580963963	1812.67106602	2481.25202999	376.0	12.7654909071	0.102003377441	0.0187093502276	279.82770853	2115.2785714	2797.99603226	402.889752323	6.46798918114	0.0807489286035
292.580963963	1812.67106602	2481.25202999	376.0	-2.89542881235	-0.558893618798	-0.102511668892	223.257250427	1901.59068231	2409.4091438	284.561211071	-0.318231997973	-0.00397293380741
292.580963963	1812.67106602	2481.25202999	376.0	7.96624093477	-0.339503546288	-0.0622713767953	240.755632356	2028.37809682	2678.91454489	409.78081572	3.59923726945	0.0449342979956
292.580963963	1812.67106602	2481.25202999	376.0	-4.24584298155	-0.485355868557	-0.0890234535138	229.659074294	1779.32971987	2375.90196482	366.913170654	-1.66864228011	-0.0208319885157
292.580963963	1812.67106602	2481.25202999	376.0	2.82348610212	0.771746546191	0.141552924833	347.780482775	1894.4908618	2551.30983621	309.038491637	1.66223566618	0.02075200582
292.580963963	1812.67106602	2481.25202999	376.0	9.13642870446	-0.484438902839	-0.088855264644	227.832316958	2193.65823305	2707.94985268	286.459302672	7.14549497198	0.089207178177
292.580963963	1812.67106602	2481.25202999	376.0	11.985978008	0.0535280724034	0.00981806170275	275.567694533	2081.93475267	2778.65435263	421.151905422	5.59415946994	0.069839693757
292.580963963	1812.67106602	2481.25202999	376.0	-8.22885354679	-0.041603755082	-0.0076309161926	268.480211399	1624.65943884	2277.07343431	383.933784071	-2.82927563674	-0.0353217932177
292.580963963	1812.67106602	2481.25202999	376.0	-11.2219450949	-0.143191360626	-0.0262640059842	259.18861153	1648.25642445	2202.80728952	295.362253533	-3.1562815614	-0.0394042641873
292.580963963	1812.67106602	2481.25202999	376.0	-15.9305286298	0.778835021346	0.142853085353	349.654187003	1408.50939371	2085.97546497	327.811884257	-5.17553515169	-0.0646134226179
292.580963963	1812.67106602	2481.25202999	376.0	-4.29555345322	0.758114266023	0.139052506607	347.149431644	1624.53117295	2374.66852273	402.987918138	-2.03287458267	-0.025379208273
292.580963963	1812.67106602	2481.25202999	376.0	-15.664143966	-0.581242496813	-0.106610876158	221.90090196	1524.30183455	2092.58513985	346.382403345	-4.85136874327	-0.0605664012893
292.580963963	1812.67106602	2481.25202999	376.0	17.9454993782	-0.271897212588	-0.0498710954858	245.605386787	2216.22371072	2926.5250976	464.696000093	8.71842567904	0.108844265656
292.580963963	1812.67106602	2481.25202999	376.0	-7.94968833138	-0.58987456823	-0.108194161451	220.968292137	1659.50740031	2284.00022689	403.524534439	-2.7841647735	-0.0347586114046
292.580963963	1812.67106602	2481.25202999	376.0	14.4846091488	0.0268143196812	0.00491825379333	272.825542021	2125.06650721	2840.65168853	442.759639298	6.73319706361	0.0840598884346
292.580963963	1812.67106602	2481.25202999	376.0	7.90627092604	-0.368438763338	-0.0675786433122	238.300057546	2026.89699914	2677.42653784	412.229481149	3.52950713511	0.0440637594895
292.580963963	1812.67106602	2481.25202999	376.0	-13.7169026549	0.0498061678332	0.00913539395326	277.723376624	1429.45953087	2140.90110441	433.718196916	-5.30749606415	-0.0662608747085
292.580963963	1812.67106602	2481.25202999	376.0	12.8943958769	-0.319006604153	-0.0585118496245	241.851710084	2152.73025523	2801.19448944	406.612524129	6.81262380523	0.0850514832113
292.580963963	1812.67106602	2481.25202999	376.0	-11.2680266849	0.564656841621	0.103568753049	326.879607635	1484.01877494	2201.66388913	390.765506552	-3.98972165581	-0.0498092591237
292.580963963	1812.67106602	2481.25202999	376.0	-14.8895358765	-0.101785787193	-0.0186694400574	263.517674131	1449.9254961	2111.8051188	398.361948569	-5.28676188695	-0.0660020210606
292.580963963	1812.67106602	2481.25202999	376.0	11.038454411	0.912905170153	0.167444088436	362.28294829	2041.57444834	2755.14390414	351.286507513	5.80594955298	0.0724837647064
292.580963963	1812.67106602	2481.25202999	376.0	-15.6237895276	-0.0709651365268	-0.0130163493263	266.513117581	1427.64930695	2093.58643517	399.424010642	-5.63399381304	-0.0703370014113
292.580963963	1812.67106602	2481.25202999	376.0	-4.11655592553	-0.243861448196	-0.044728805612	250.311203874	1751.22807032	2379.10990252	377.570628326	-1.71341693126	-0.0213909729246
292.580963963	1812.67106602	2481.25202999	376.0	-13.6609190403	-0.549051002492	-0.100706346752	224.580291896	1512.04327589	2142.29019898	405.666631197	-4.7325868617	-0.0590834814195
292.580963963	1812.67106602	2481.25202999	376.0	10.7308802249	0.243635170956	0.044687302083	293.711194304	1999.16667521	2747.5122134	454.634343892	3.89887730895	0.0486751224588
292.580963963	1812.67106602	2481.25202999	376.0	13.563753033	0.588358232221	0.107916036724	327.0804134	2099.93113987	2817.80292746	390.79137419	6.84529031451	0.0854593048004
292.580963963	1812.67106602	2481.25202999	376.0	0.618594919885	-0.0586063996213	-0.0107495230413	266.151005969	1934.8535155	2496.60092899	295.596407529	1.20549037929	0.0150498174693
292.580963963	1812.67106602	2481.25202999	376.0	3.05338712423	0.296360699576	0.0543581620645	299.063690277	1948.28043459	2557.01425999	309.670135128	2.1573191577	0.026932823442
292.580963963	1812.67106602	2481.25202999	376.0	16.9320737812	-0.565948990921	-0.103805757689	221.03459461	2221.76462672	2901.3794544	458.580233072	8.43926052095	0.10535905769
292.580963963	1812.67106602	2481.25202999	376.0	-9.61471685133	-0.155270289985	-0.0284795102688	258.114998976	1634.8108175	2242.68667294	349.760856462	-2.98308254444	-0.0372419793314
292.580963963	1812.67106602	2481.25202999	376.0	3.8972527068	-0.159214551366	-0.0292029624663	257.325192721	1908.026469	2577.95269189	412.601030171	0.943113320529	0.0117741987582
292.580963963	1812.67106602	2481.25202999	376.0	12.8393936392	-0.350171969956	-0.0642281676368	239.458185848	2092.74127378	2799.8297453	467.630285666	5.40979816542	0.0675380544997
292.580963963	1812.67106602	2481.25202999	376.0	-15.1753752571	-0.0544019857129	-0.00997835394587	267.379969078	1535.42144188	2104.71272336	301.911312401	-4.41902962694	-0.0551689092002
292.580963963	1812.67106602	2481.25202999	376.0	-5.47345304783	0.486353126831	0.0892063695582	318.799056155	1621.20592917	2345.44186513	405.436879803	-2.30642014676	-0.0287942590107
292.580963963	1812.67106602	2481.25202999	376.0	8.41725286839	0.685668765263	0.125764630459	338.750664056	1886.53545118	2690.10528765	464.81917242	1.92981870677	0.024092618062
292.580963963	1812.67106602	2481.25202999	376.0	-6.2643956983	0.46257113407	0.0848443019204	316.397885112	1578.56351649	2325.81658456	430.855182958	-2.70314665177	-0.0337471492106
292.580963963	1812.67106602	2481.25202999	376.0	12.1763342063	0.459480297828	0.0842773840476	313.996163371	2104.69459541	2783.37756966	364.686810876	6.64390657574	0.0829451507584
292.580963963	1812.67106602	2481.25202999	376.0	2.83703037898	-0.59456808261	-0.109055040831	220.493880141	1883.52915545	2551.64590386	447.622868267	-0.0180532915561	-0.000225384413934
292.580963963	1812.67106602	2481.25202999	376.0	15.3630726758	0.245512291435	0.0450316015104	293.099671956	2126.19439734	2862.44858262	443.154513323	7.1110353073	0.0887769701286
292.580963963	1812.67106602	2481.25202999	376.0	4.0366567129	0.196675943175	0.0360740908244	289.593901803	1956.6901309	2581.41165662	335.127623913	2.32624745196	0.0290417909109
292.580963963	1812.67106602	2481.25202999	376.0	-14.1846773335	-0.439086498251	-0.0805367751745	233.957578621	1464.75674506	2129.2944357	430.58011202	-5.30042101472	-0.0661725470002
292.580963963	1812.67106602	2481.25202999	376.0	11.9682897154	-0.473466601309	-0.0868427368504	228.792231605	2176.71181645	2778.2154615	372.711413453	7.10005754522	0.088639919416
292.580963963	1812.67106602	2481.25202999	376.0	-16.4067976589	0.334945959705	0.0614354291461	304.055084731	1463.50263681	2074.15803002	306.600308479	-5.00846862268	-0.0625276981608
292.580963963	1812.67106602	2481.25202999	376.0	-9.30503410161	0.366021251409	0.0671352258636	306.841109584	1620.77069349	2250.37068245	322.758879374	-2.84638635698	-0.0355354101995
292.580963963	1812.67106602	2481.25202999	376.0	-9.08828676453	0.579805048451	0.106347220919	328.294013248	1609.40752445	2255.74873015	318.047192449	-2.80453670728	-0.0350129426627
292.580963963	1812.67106602	2481.25202999	376.0	13.1115402923	0.20712019326	0.0379897639875	289.454992344	2134.70138633	2806.58238965	382.426010977	7.06570630123	0.0882110649342
292.580963963	1812.67106602	2481.25202999	376.0	11.984023053	0.205113641527	0.0376217244181	289.333822628	2121.87386211	2778.60584526	367.398160523	6.67346365325	0.0833141529744
292.580963963	1812.67106602	2481.25202999	376.0	-1.55801511571	0.367973875021	0.0674933739951	307.286516793	1769.50364759	2442.5937483	365.803583918	-1.18217304878	-0.0147587147163
292.580963963	1812.67106602	2481.25202999	376.0	-14.2299233637	-0.261940321578	-0.048044813202	248.656479283	1587.08861654	2128.17176766	292.426671833	-3.99807224774	-0.0499135112078
292.580963963	1812.67106602	2481.25202999	376.0	-17.3955811679	-0.58400872077	-0.107118253993	222.486021333	1409.64912705	2049.62381913	417.488670746	-6.55872477608	-0.0818817075665
292.580963963	1812.67106602	2481.25202999	376.0	15.5518102464	-0.495163232387	-0.0908223096821	226.775840776	2235.22974615	2867.13163743	405.126050503	8.71678325571	0.108823760995
292.580963963	1812.67106602	2481.25202999	376.0	8.83294595103	0.632404397156	0.115994937116	332.998503261	1906.30174903	2700.4196807	461.11942841	2.29374633502	0.0286360341451
292.580963963	1812.67106602	2481.25202999	376.0	9.02719654756	0.36769698786	0.0674425876485	305.067567466	2081.38464253	2705.23952757	318.787317573	5.69097037343	0.0710483192687
292.580963963	1812.67106602	2481.25202999	376.0	-5.08637433629	0.524481439142	0.0961998237605	322.635774281	1563.06705798	2355.04626352	469.343431255	-2.68288851654	-0.0334942386584
292.580963963	1812.67106602	2481.25202999	376.0	-1.24176641726	0.339851564788	0.0623352099758	304.540094909	1781.65856895	2450.44067555	364.242011696	-1.08067833789	-0.0134916147053
292.580963963	1812.67106602	2481.25202999	376.0	10.5374641909	-0.432861883957	-0.0793950630882	232.189109018	2169.95900625	2742.71307413	340.564958866	6.85147989142	0.0855365779204
292.580963963	1812.67106602	2481.25202999	376.0	-3.19446425096	0.275264371312	0.050488696132	298.275423109	1761.44360457	2401.98932091	342.270293238	-1.44927753689	-0.0180933525205
292.580963963	1812.67106602	2481.25202999	376.0	-5.51022350471	-0.597852035482	-0.109657379949	220.447366365	1837.62708753	2344.52949742	286.455043528	-1.62845171179	-0.0203302336054
292.580963963	1812.67106602	2481.25202999	376.0	20.1246855361	0.743846015093	0.136435439305	343.003883415	2182.53767719	2980.59619838	455.054637775	9.4754305187	0.118295012718
292.580963963	1812.67106602	2481.25202999	376.0	-5.38295151714	0.00164264239765	0.000301291709034	272.483172433	1614.48967788	2347.68743619	460.714585885	-2.59197773904	-0.0323592726472
292.580963963	1812.67106602	2481.25202999	376.0	3.5719239333	0.395613828091	0.0725630645802	308.822285302	1932.25903912	2569.88046509	328.799140674	2.01984318924	0.0252165192164
292.580963963	1812.67106602	2481.25202999	376.0	-16.5073668216	-0.297675427025	-0.054599307965	245.834804984	1492.00445754	2071.66265563	333.823393103	-5.1300784227	-0.0640459228802
292.580963963	1812.67106602	2481.25202999	376.0	-1.95200408478	0.61258033941	0.112358829679	331.727285093	1639.39469508	2432.81788901	461.695908834	-1.77760087729	-0.0221922706278
292.580963963	1812.67106602	2481.25202999	376.0	11.8096780679	0.365965884475	0.06712507052	304.367975737	2184.59544881	2774.27990678	285.316482231	8.20062502366	0.102379837998
292.580963963	1812.67106602	2481.25202999	376.0	-17.2969247252	-0.568422091141	-0.104259371082	224.017773123	1388.59883882	2052.07173412	439.455122174	-6.88768990073	-0.0859886379616
292.580963963	1812.67106602	2481.25202999	376.0	-12.891041282	0.435044378042	0.0797953738154	314.101248362	1433.93146879	2161.39280649	413.360089341	-4.81904921593	-0.0601629115597
292.580963963	1812.67106602	2481.25202999	376.0	10.1099584301	0.0299444981557	0.00549238777617	273.517612354	2057.46540707	2732.10557876	401.122559338	4.86136748946	0.0606912295813
292.580963963	1812.67106602	2481.25202999	376.0	-21.9383677281	-0.208262053239	-0.0381992027218	254.711257095	1370.28888218	1936.90583539	311.905696117	-7.35122863812	-0.0917756384285
292.580963963	1812.67106602	2481.25202999	376.0	-9.42750433546	0.10498759474	0.019256712168	282.26988976	1514.96013612	2247.33188729	450.101861411	-3.82142257978	-0.0477081470635
292.580963963	1812.67106602	2481.25202999	376.0	9.48431852089	0.218004523647	0.0399861562082	290.678370084	2095.33933675	2716.58187582	330.56416898	5.85642052732	0.0731138642612
292.580963963	1812.67106602	2481.25202999	376.0	-7.53000699904	-0.353620341801	-0.0648606643069	240.688523619	1659.7688597	2294.41357847	393.956195148	-2.64275408966	-0.03299318464
292.580963963	1812.67106602	2481.25202999	376.0	-7.33651338701	-0.370405414104	-0.067939364289	239.271535625	1697.51012261	2299.21464264	362.432984405	-2.40415212748	-0.030014383614
292.580963963	1812.67106602	2481.25202999	376.0	6.15120742254	0.344335524788	0.063157653116	303.41171912	1988.11476983	2633.87898903	342.352500076	3.3791402979	0.042186520573
292.580963963	1812.67106602	2481.25202999	376.0	9.92244680931	0.616331844617	0.113046926746	330.601508117	1999.00915293	2727.45294287	397.842281819	4.34089482556	0.0541934435151
292.580963963	1812.67106602	2481.25202999	376.0	12.4515127369	-0.290625200699	-0.0533061630041	244.516053862	2102.66273026	2790.20544254	443.026658416	5.67543293033	0.0708543436995
292.580963963	1812.67106602	2481.25202999	376.0	20.6842589229	0.66138102557	0.121309799261	334.067590101	2228.32446725	2994.4806244	432.08856705	10.4400514942	0.130337721526
292.580963963	1812.67106602	2481.25202999	376.0	8.09921139534	0.117288020664	0.0215128431152	282.204243366	1964.87035829	2682.21387715	435.139275492	2.78694152958	0.0347932775229
292.580963963	1812.67106602	2481.25202999	376.0	6.59363037801	-0.472585910113	-0.0866812014148	229.361832204	2068.94891685	2644.85661759	346.545868533	4.20418685576	0.0524867272879
292.580963963	1812.67106602	2481.25202999	376.0	4.4791186643	0.179205053792	0.0328695990081	288.331783955	1913.8324443	2592.39025277	390.226024513	1.49197137415	0.0186263592278
292.580963963	1812.67106602	2481.25202999	376.0	8.77942834148	0.891519565438	0.163521563727	359.788302328	2050.35587425	2699.09177393	288.947597349	5.70113198075	0.0711751807834
292.580963963	1812.67106602	2481.25202999	376.0	-8.14057604182	0.859187717731	0.157591290853	358.147836245	1596.34721672	2279.2638217	324.768768733	-2.63558060742	-0.0329036280577
292.580963963	1812.67106602	2481.25202999	376.0	18.6561196119	0.894958860833	0.164152395604	359.272733371	2260.00565314	2944.15737657	324.878990068	11.304628732	0.141131444844
292.580963963	1812.67106602	2481.25202999	376.0	-14.4884375135	0.115045085527	0.021101446355	283.047555427	1548.04234513	2121.75738007	290.667479511	-4.15374678795	-0.0518570135824
292.580963963	1812.67106602	2481.25202999	376.0	16.8722879413	0.866755305714	0.158979329735	356.731208332	2116.43012033	2899.89601704	426.734688369	7.91273435755	0.0987856973477
292.580963963	1812.67106602	2481.25202999	376.0	15.3465833287	0.474868614001	0.0870998925166	315.624049071	2086.48337006	2862.03944036	459.932021232	6.52354230198	0.0814424756802
292.580963963	1812.67106602	2481.25202999	376.0	15.7273116078	-0.241645698451	-0.0443223951672	248.358788512	2188.8409803	2871.48626852	434.286499705	7.95547803049	0.0993193262233
292.580963963	1812.67106602	2481.25202999	376.0	-15.0623280963	0.561227348949	0.102939719176	326.410165607	1492.84922345	2107.51770833	288.258319272	-4.43687434054	-0.0553916896446
292.580963963	1812.67106602	2481.25202999	376.0	2.18957024662	0.394396022493	0.0723396959818	309.278025873	1866.41515242	2535.58078618	359.887607882	0.605048253092	0.00755366108729
292.580963963	1812.67106602	2481.25202999	376.0	19.0822370964	0.533909318779	0.0979290753447	320.797967165	2258.76498822	2954.73042531	375.167469925	10.8103614147	0.134960816663
292.580963963	1812.67106602	2481.25202999	376.0	20.776519915	0.382015776099	0.0700689244496	305.661621847	2251.28470015	2996.76985214	439.823530146	10.5734149625	0.132002683677
292.580963963	1812.67106602	2481.25202999	376.0	-19.573034753	0.57192438384	0.104901757858	328.078192919	1381.89306024	1995.59570785	285.624454684	-6.17645693537	-0.0771093250358
292.580963963	1812.67106602	2481.25202999	376.0	11.7691119514	0.822897695576	0.150935013862	352.018228583	2090.74559829	2773.27335919	330.509532315	6.80709961982	0.0849825171014
292.580963963	1812.67106602	2481.25202999	376.0	4.64408432279	0.678931226495	0.124528838315	337.630820754	1929.1462584	2596.48346652	329.706387365	2.43709874253	0.030425702154
292.580963963	1812.67106602	2481.25202999	376.0	-2.7026757996	-0.531942379163	-0.0975683013873	225.795329276	1787.1628416	2414.19183185	401.233660967	-1.46012844346	-0.0182288195188
292.580963963	1812.67106602	2481.25202999	376.0	-0.993391225065	0.8402856145	0.154124287326	356.40956609	1748.10355851	2456.60349005	352.090365445	-1.05507616534	-0.0131719870829
292.580963963	1812.67106602	2481.25202999	376.0	-7.84294955921	-0.513829941522	-0.0942461374764	227.204819083	1675.22336371	2286.64868484	384.220502041	-2.63885975556	-0.0329445662367
292.580963963	1812.67106602	2481.25202999	376.0	-8.40763449822	0.221377154178	0.0406047604875	293.096478513	1511.22644094	2272.63742833	468.314508874	-3.68453227498	-0.0459991544942
292.580963963	1812.67106602	2481.25202999	376.0	-3.38454253315	0.742494154687	0.136187482518	345.528828594	1659.51122167	2397.27299968	392.232949413	-1.74844430639	-0.0218282684942
292.580963963	1812.67106602	2481.25202999	376.0	11.5389212143	0.715139779877	0.131170172391	340.352908991	2096.96270855	2767.56174685	330.246129316	6.76211017259	0.0844208510935
292.580963963	1812.67106602	2481.25202999	376.0	10.3410648937	-0.0698663090332	-0.0128148035644	264.195622317	2080.11658673	2737.83991259	393.527703542	5.25896812573	0.0656550327807
292.580963963	1812.67106602	2481.25202999	376.0	-0.933072492258	-0.428161560297	-0.0785329347574	234.423809947	1848.14048295	2458.10014983	375.535856933	-0.794256474371	-0.00991581116568
292.580963963	1812.67106602	2481.25202999	376.0	7.07869310783	-0.351911233144	-0.0645471814276	239.720591274	2025.1082374	2656.89224642	392.063417744	3.43602323227	0.0428966695664
292.580963963	1812.67106602	2481.25202999	376.0	-4.5961341351	0.259550603205	0.047606493618	296.603544025	1666.84552957	2367.21035846	403.761284865	-2.03126140452	-0.0253590687205
292.580963963	1812.67106602	2481.25202999	376.0	-15.5425482483	-0.401289223573	-0.0736040395402	236.704738643	1559.67593938	2095.60223606	299.22155804	-4.44120096162	-0.0554457048891
292.580963963	1812.67106602	2481.25202999	376.0	-5.66286807473	-0.131027620028	-0.0240329457132	260.469380025	1797.41681906	2340.74200093	282.855801841	-1.79988279462	-0.0224704468741
292.580963963	1812.67106602	2481.25202999	376.0	-0.881714570956	-0.170333098817	-0.0312423145299	256.784539607	1844.21210759	2459.3744693	358.377822094	-0.652819162579	-0.00815005196728
292.580963963	1812.67106602	2481.25202999	376.0	-1.28377388022	-0.320165188199	-0.0587243558693	243.347793688	1886.33277625	2449.39836452	319.717794584	-0.159946204175	-0.00199683151279
292.580963963	1812.67106602	2481.25202999	376.0	14.5698338509	0.0221494568876	0.00406262965656	271.907801689	2235.89374303	2842.76632818	334.964783459	9.22098976918	0.115118474022
292.580963963	1812.67106602	2481.25202999	376.0	1.81336464168	0.669292111669	0.122760842199	337.292540466	1850.41269722	2526.24617697	338.540939284	0.593334193889	0.00740741815093
292.580963963	1812.67106602	2481.25202999	376.0	-17.3956663807	0.276542903536	0.0507232031431	298.55415106	1444.8640163	2049.62170479	306.203537423	-5.37512736767	-0.0671052105826
292.580963963	1812.67106602	2481.25202999	376.0	15.86559867	0.362466810466	0.0664832741134	304.151064701	2161.4323347	2874.91751906	409.33411966	8.1084476705	0.101229059557
292.580963963	1812.67106602	2481.25202999	376.0	-4.42000228404	0.309631590172	0.0567922946023	301.4018564	1659.17198904	2371.58063359	411.006788149	-2.03668230291	-0.0254267453547
292.580963963	1812.67106602	2481.25202999	376.0	20.6446100052	0.768693507348	0.140992939719	345.595191319	2203.29506267	2993.49683482	444.60658083	10.0280960786	0.125194707598
292.580963963	1812.67106602	2481.25202999	376.0	-8.03071912002	0.834892205624	0.153135034047	355.470580753	1601.34106693	2281.9896488	325.178001115	-2.60421305752	-0.03251202319
292.580963963	1812.67106602	2481.25202999	376.0	-19.5458279045	-0.588506595553	-0.107943249368	222.630522359	1370.60988648	1996.27077833	403.030369494	-7.43994405624	-0.0928831967071
292.580963963	1812.67106602	2481.25202999	376.0	19.6942665488	0.581808303621	0.106714655837	325.933947779	2193.54013349	2969.91641852	450.442337249	9.451273809	0.117993430824
292.580963963	1812.67106602	2481.25202999	376.0	-9.53192975489	-0.248293943735	-0.0455418091956	249.905110612	1568.13410716	2244.74082945	426.70161167	-3.53262462386	-0.044102679449
292.580963963	1812.67106602	2481.25202999	376.0	-14.7420547617	0.427402923401	0.0783937863906	312.952018775	1500.80058766	2115.46449695	301.711890513	-4.38891389061	-0.0547929324671
292.580963963	1812.67106602	2481.25202999	376.0	1.06518783057	-0.43875378693	-0.0804757496203	232.987038296	1932.74453879	2507.68202466	341.950447571	0.850561077901	0.0106187400487
292.580963963	1812.67106602	2481.25202999	376.0	-8.48965776262	-0.121452761938	-0.0222767354985	261.173977197	1612.44389889	2270.60222441	396.984348325	-2.98210637061	-0.0372297923921
292.580963963	1812.67106602	2481.25202999	376.0	10.4301963725	0.613063940615	0.112447531294	330.432611462	1975.89630358	2740.05148921	433.722574173	3.87666663872	0.0483978356894
292.580963963	1812.67106602	2481.25202999	376.0	2.34711565564	-0.212801033286	-0.03903173758	253.080606683	1827.97860797	2539.48988484	458.430670186	-0.578620596752	-0.00722372779964
292.580963963	1812.67106602	2481.25202999	376.0	-1.75826565399	0.195383402503	0.0358370143989	290.685337982	1764.88965508	2437.62502775	382.050034688	-1.26362785116	-0.0157756286037
292.580963963	1812.67106602	2481.25202999	376.0	11.9019726012	0.179270648569	0.0328816303318	286.794357843	2146.39446611	2776.56996676	343.381142806	7.17182789262	0.0895359287468
292.580963963	1812.67106602	2481.25202999	376.0	-9.62049925723	0.612598141189	0.112362094862	331.675863979	1604.17717012	2242.54319687	306.690162774	-2.90308399352	-0.0362432458617
292.580963963	1812.67106602	2481.25202999	376.0	-15.6600688869	0.392520248471	0.07199564352	309.490594454	1500.17546051	2092.68625283	283.020197872	-4.56244602466	-0.0569593760881
292.580963963	1812.67106602	2481.25202999	376.0	8.15431979847	-0.3143921493	-0.0576654712583	242.570031929	2088.41804685	2683.58125552	352.593176736	4.95198448228	0.0618225278687
292.580963963	1812.67106602	2481.25202999	376.0	-0.114182023888	-0.212449363233	-0.0389672346356	252.604546867	1903.4514296	2478.4188862	322.362909731	0.382423509143	0.00477432595684
292.580963963	1812.67106602	2481.25202999	376.0	-3.70994492137	-0.424460221364	-0.0778540391351	234.714634205	1848.2355732	2389.19894631	306.248738906	-1.14222541449	-0.0142599926903
292.580963963	1812.67106602	2481.25202999	376.0	-9.03041870875	-0.156828289033	-0.0287652767852	257.983140859	1611.22038853	2257.18458246	387.981053068	-3.0689040568	-0.0383134089489
292.580963963	1812.67106602	2481.25202999	376.0	4.98153959485	0.632780154182	0.116063858067	333.350992947	1869.68966921	2604.85658231	401.815920152	1.2342624921	0.0154090198764
292.580963963	1812.67106602	2481.25202999	376.0	-13.1658912804	-0.00467363607247	-0.000857233322169	272.159945701	1498.55468237	2154.57308533	383.858457257	-4.45423593773	-0.0556084386733
292.580963963	1812.67106602	2481.25202999	376.0	13.1229230481	0.310904436372	0.0570257586889	299.181482196	2158.81826671	2806.86482451	348.865075604	7.73170767595	0.0965256888383
292.580963963	1812.67106602	2481.25202999	376.0	-4.81809928094	0.782965146268	0.143610628442	349.774227398	1554.33851354	2361.70284377	457.590102838	-2.5616768705	-0.0319809846504
292.580963963	1812.67106602	2481.25202999	376.0	-13.0493747592	0.428017864235	0.0785065781795	313.073774778	1495.99069682	2157.46415387	348.39968228	-4.18343254203	-0.0522276222476
292.580963963	1812.67106602	2481.25202999	376.0	11.69277517	0.312679485481	0.0573513362952	299.643917182	2102.27485388	2771.37925125	369.460480196	6.35062824992	0.0792837484385
292.580963963	1812.67106602	2481.25202999	376.0	-13.4482631802	0.308429659224	0.0565718377154	302.042730158	1403.96310375	2147.56672683	441.560892922	-5.39089600486	-0.0673020724701
292.580963963	1812.67106602	2481.25202999	376.0	-6.94190595192	0.295526431481	0.0542051415043	300.06912404	1681.71646277	2309.00584764	327.220260827	-2.25181792401	-0.028112583321
292.580963963	1812.67106602	2481.25202999	376.0	-15.1746697559	0.234995146555	0.0431025580622	294.59698224	1458.18031872	2104.73022863	351.95292767	-4.95692955514	-0.0618842641092
292.580963963	1812.67106602	2481.25202999	376.0	-5.7979027994	0.680707068277	0.124854561313	338.832838352	1541.14733526	2337.39144908	457.411275473	-2.83099480715	-0.0353432560194
292.580963963	1812.67106602	2481.25202999	376.0	12.1674405203	0.656340854451	0.120385336473	334.099470842	2106.30523713	2783.15689489	342.752186922	6.94820631444	0.0867441487446
292.580963963	1812.67106602	2481.25202999	376.0	12.2500510316	-0.403498643185	-0.0740092889188	234.567320075	2187.35295124	2785.20666988	363.286398566	7.43852572392	0.0928654896869
292.580963963	1812.67106602	2481.25202999	376.0	7.47441412156	0.139390255951	0.0255668114364	283.41141281	2083.8743225	2666.71108211	299.425346801	5.28746130143	0.0660107528269
292.580963963	1812.67106602	2481.25202999	376.0	-0.145416460783	-0.52885285098	-0.0970016234373	226.085255959	1824.84442726	2477.6438811	426.714197883	-1.00689862885	-0.012570519711
292.580963963	1812.67106602	2481.25202999	376.0	-3.65647178184	0.199361409878	0.0365666562505	291.072642586	1768.86018272	2390.52574967	330.592924366	-1.50780783778	-0.0188240678874
292.580963963	1812.67106602	2481.25202999	376.0	0.726353512528	0.144500029483	0.0265040406242	285.950654495	1794.88652144	2499.27469126	418.437515328	-0.849067116144	-0.0106000888407
292.580963963	1812.67106602	2481.25202999	376.0	5.86653695382	0.114445850665	0.0209915353383	282.329619921	1916.30652741	2626.81559724	428.179449916	1.58972918732	0.0198468063336
292.580963963	1812.67106602	2481.25202999	376.0	-0.9147977647	-0.533170329918	-0.0977935307993	225.642779622	1858.15830968	2458.55359188	374.752502583	-0.727606057797	-0.00908372107113
292.580963963	1812.67106602	2481.25202999	376.0	-7.23198253189	-0.236986907467	-0.0434678847152	250.833167465	1654.96540956	2301.80831661	396.009739585	-2.59454379616	-0.0323913083166
292.580963963	1812.67106602	2481.25202999	376.0	-14.2592427907	0.264712226982	0.0485532331221	297.709431401	1420.97556083	2127.44427878	408.759286551	-5.27770930235	-0.0658890050231
292.580963963	1812.67106602	2481.25202999	376.0	-13.7744335794	-0.223384122064	-0.0409728763874	252.477443347	1472.18326173	2139.47361718	414.8129121	-4.98794940213	-0.0622715281165
292.580963963	1812.67106602	2481.25202999	376.0	20.8692141296	0.72983777469	0.133866062856	341.37910738	2213.00145365	2999.06982922	444.68926819	10.2073160541	0.127432160476
292.580963963	1812.67106602	2481.25202999	376.0	-17.7501640272	-0.147049712497	-0.0269717007515	259.478642659	1438.35736542	2040.82572474	342.989716653	-5.80337223542	-0.0724515884572
292.580963963	1812.67106602	2481.25202999	376.0	14.2172153455	0.860967746587	0.157917781839	355.714886263	2192.66667785	2834.01697436	285.635410238	9.30628709418	0.116183359478
292.580963963	1812.67106602	2481.25202999	376.0	-6.63638817456	0.141860366073	0.026019876389	285.562779242	1697.27789935	2316.58651369	333.745835093	-2.18065676899	-0.0272241793882
292.580963963	1812.67106602	2481.25202999	376.0	1.23357829389	-0.315715613814	-0.0579082197017	243.124259773	1971.695697	2511.86021645	297.040259673	1.73759277981	0.0216927937554
292.580963963	1812.67106602	2481.25202999	376.0	-13.1655838856	0.033709808714	0.00618301700551	275.767137216	1494.79542418	2154.58071257	384.018151173	-4.46701118353	-0.0557679298817
292.580963963	1812.67106602	2481.25202999	376.0	-5.01792578755	0.808844455324	0.148357383588	352.675547306	1630.57103725	2356.74464452	373.498059965	-2.06314774342	-0.0257571503548
292.580963963	1812.67106602	2481.25202999	376.0	4.41291262596	0.318671392197	0.0584503654067	301.886488931	1872.95962817	2590.7475141	415.901396996	0.856745887792	0.0106959536553
292.580963963	1812.67106602	2481.25202999	376.0	16.8426985116	0.783335101885	0.143678485305	347.143255922	2215.35013842	2899.16182871	336.668434366	9.98528731213	0.124660266069
292.580963963	1812.67106602	2481.25202999	376.0	0.963861332796	0.790271096016	0.144950677919	350.81074663	1707.26602423	2505.16785887	447.091088009	-1.03521669895	-0.0129240536698
292.580963963	1812.67106602	2481.25202999	376.0	-8.79913123581	-0.086907844431	-0.0159405437328	264.31879135	1660.89068529	2262.92340758	337.713930933	-2.70664501108	-0.0337908241084
292.580963963	1812.67106602	2481.25202999	376.0	4.2698329397	-0.0183311246465	-0.00336227524697	269.899662832	1935.75254661	2587.19734648	381.545137039	1.68167932357	0.0209947481095
292.580963963	1812.67106602	2481.25202999	376.0	11.3528146323	-0.0077319741131	-0.00141819040959	269.285895652	2199.0901231	2762.94397351	294.567954755	8.02587245852	0.100198158034
292.580963963	1812.67106602	2481.25202999	376.0	7.35549632893	0.544713778785	0.0999108178256	323.577459025	1954.02119028	2663.76043196	386.161782655	3.04664074563	0.0380354649891
292.580963963	1812.67106602	2481.25202999	376.0	-2.45044645662	0.386135613655	0.070824580641	309.066760143	1776.29080489	2420.45027754	335.092712501	-1.25950054341	-0.0157241016655
292.580963963	1812.67106602	2481.25202999	376.0	-3.16434531623	0.0172758930201	0.00316872579238	274.077248512	1815.07336368	2402.73664759	313.586035403	-1.19057282565	-0.0148635808445
292.580963963	1812.67106602	2481.25202999	376.0	-20.3098905749	0.0436174472149	0.0080002654466	277.132228644	1412.24515176	1977.31245781	287.935077407	-6.34124396193	-0.0791665912851
292.580963963	1812.67106602	2481.25202999	376.0	4.34989406465	0.837656486618	0.153642055506	354.705270844	1925.0562681	2589.18386477	309.422325827	2.53230659797	0.0316143145814
292.580963963	1812.67106602	2481.25202999	376.0	20.3064753107	0.534410269383	0.0980209591678	321.064015637	2197.27374703	2985.10686085	466.769098188	9.5125869597	0.118758888386
292.580963963	1812.67106602	2481.25202999	376.0	-8.11136202419	0.626180493063	0.114853355294	333.156985899	1513.85347029	2279.9886951	432.978238915	-3.33240137703	-0.0416030134461
292.580963963	1812.67106602	2481.25202999	376.0	-12.5101885731	-0.169329669983	-0.031058266688	257.049656481	1519.14623697	2170.84272206	394.646828616	-4.27767316868	-0.0534041594093
292.580963963	1812.67106602	2481.25202999	376.0	-12.223357272	0.300113355067	0.055046470115	300.417030603	1587.90077559	2177.95972954	289.641923354	-3.49296731625	-0.0436075819757
292.580963963	1812.67106602	2481.25202999	376.0	-2.8276432282	-0.222031280848	-0.0407247397006	252.173070258	1717.01100557	2411.09107499	441.906999161	-1.74198933848	-0.0217476821284
292.580963963	1812.67106602	2481.25202999	376.0	6.7377159474	-0.195795344624	-0.0359125723815	253.066869701	2054.22097909	2648.43174371	341.143894918	4.19935397248	0.0524263916665
292.580963963	1812.67106602	2481.25202999	376.0	-16.4918569847	-0.397764492017	-0.0729575370538	237.005297456	1552.51465018	2072.04749377	282.527546138	-4.65065982158	-0.0580606719298
292.580963963	1812.67106602	2481.25202999	376.0	1.28147286899	0.15109091359	0.0277129335272	286.345744164	1836.65433027	2513.04860156	390.048527132	-0.253322578062	-0.00316257900202
292.580963963	1812.67106602	2481.25202999	376.0	10.7676617307	0.567675486608	0.104122429679	325.049592715	2081.4206949	2748.42485526	341.954567652	6.14200364458	0.0766791965616
292.580963963	1812.67106602	2481.25202999	376.0	0.0430148385698	-0.140701716092	-0.0258073580506	258.748332024	1931.20584724	2482.31933654	292.365157283	0.978627264171	0.0122175688411
292.580963963	1812.67106602	2481.25202999	376.0	-6.74573180045	-0.412040118902	-0.0755759572454	235.701376652	1657.35687041	2313.87342275	420.815175691	-2.59858420465	-0.0324417503702
292.580963963	1812.67106602	2481.25202999	376.0	-12.4471274988	0.0497814803409	0.00913086579987	277.135511131	1533.22756884	2172.40742625	362.044346271	-3.99946390824	-0.0499308852465
292.580963963	1812.67106602	2481.25202999	376.0	11.0444165938	-0.535118180435	-0.0981508034547	223.839650184	2153.22688029	2755.29184092	378.225310445	6.42465560694	0.0802079351678
292.580963963	1812.67106602	2481.25202999	376.0	4.21663214964	0.328221492269	0.0602020345321	303.046120129	1844.5747139	2585.8773008	438.256466769	0.333068942027	0.00415816407025
292.580963963	1812.67106602	2481.25202999	376.0	-14.1627989881	0.359380887651	0.0659172574562	307.02103313	1396.34748947	2129.83729259	426.46876999	-5.51471264319	-0.0688478482296
292.580963963	1812.67106602	2481.25202999	376.0	11.7659843469	0.898167115249	0.164740850192	360.2099844	2113.31911938	2773.19575544	299.666651659	7.39354874498	0.092303979338
292.580963963	1812.67106602	2481.25202999	376.0	6.99663477629	0.229986896718	0.0421839502418	292.151076438	2036.93771085	2654.8561724	325.767385115	4.35396684368	0.0543566397463
292.580963963	1812.67106602	2481.25202999	376.0	-16.3049954555	-0.232276398801	-0.0426038882614	252.292061516	1403.80034159	2076.68399926	420.591596147	-6.20543486184	-0.0774710969019
292.580963963	1812.67106602	2481.25202999	376.0	-8.1734186929	0.88976547047	0.163199829507	361.551121076	1598.40883695	2278.44891275	318.488954723	-2.6225225266	-0.0327406058253
292.580963963	1812.67106602	2481.25202999	376.0	2.52998720371	0.600365410614	0.110118380523	330.178607246	1845.7404949	2544.02738884	368.108286689	0.506320176075	0.0063211008249
292.580963963	1812.67106602	2481.25202999	376.0	11.6542495845	-0.419859664436	-0.0770102099112	233.274250075	2168.62528765	2770.42333438	368.523796661	6.94704605411	0.0867296635969
292.580963963	1812.67106602	2481.25202999	376.0	-11.3811776816	0.170927293582	0.0313513010972	288.47364151	1487.8536654	2198.85632773	422.529020815	-4.25407499394	-0.0531095504861
292.580963963	1812.67106602	2481.25202999	376.0	6.97613964729	-0.255072128459	-0.0467850565773	248.154124141	2008.74812498	2654.3476366	397.445387479	3.18287379568	0.0397362521308
292.580963963	1812.67106602	2481.25202999	376.0	1.62608480602	0.0891609598479	0.0163538077491	280.830279952	1794.16784549	2521.59929225	446.6011668	-0.791588869382	-0.00988250773261
292.580963963	1812.67106602	2481.25202999	376.0	5.10323830491	0.664530244385	0.121887425603	335.816583996	1965.18400516	2607.87623402	306.875644867	3.1959785393	0.0398998569201
292.580963963	1812.67106602	2481.25202999	376.0	12.6702913297	0.112477360638	0.0206304770062	280.994527492	2077.23127075	2795.63389081	437.408092566	5.61831491735	0.070141259892
292.580963963	1812.67106602	2481.25202999	376.0	13.3515422508	0.143406650306	0.0263034941867	283.610207598	2118.75722413	2812.53744312	410.170011394	6.64812370297	0.0829977990383
292.580963963	1812.67106602	2481.25202999	376.0	-11.5951048184	0.806240617758	0.147879790491	352.759142866	1401.758289	2193.5482563	439.030824431	-4.74067745165	-0.0591844875362
292.580963963	1812.67106602	2481.25202999	376.0	18.5181724199	0.923083304567	0.169310950948	362.958442371	2128.36170445	2940.73455907	449.41441225	8.40170807033	0.104890238082
292.580963963	1812.67106602	2481.25202999	376.0	-11.3239017396	0.56236445804	0.103148286508	326.517850501	1531.44665692	2200.2774882	342.312980781	-3.59245855707	-0.044849669876
292.580963963	1812.67106602	2481.25202999	376.0	12.9881790944	0.844182772675	0.154839099904	354.619109107	2048.399433	2803.52148742	400.502945319	6.03163901119	0.0753013609387
292.580963963	1812.67106602	2481.25202999	376.0	-15.6291103764	-0.337316566387	-0.0618702432844	242.133659841	1568.90355872	2093.4544115	282.417192942	-4.37246722879	-0.0545876058526
292.580963963	1812.67106602	2481.25202999	376.0	-8.82876181447	-0.485102987783	-0.088977070393	229.652153131	1748.22521284	2262.18819824	284.310832276	-2.47115322784	-0.0308508517832
292.580963963	1812.67106602	2481.25202999	376.0	2.88838329569	-0.301332251088	-0.0552700387176	244.023172637	2024.16663911	2552.92009915	284.730287396	3.00516178528	0.0375176252844
292.580963963	1812.67106602	2481.25202999	376.0	-7.00289290225	0.476845578806	0.0874625052835	317.889709993	1668.22132451	2307.49260769	321.381573189	-2.27233940116	-0.0283687815375
292.580963963	1812.67106602	2481.25202999	376.0	9.03837932844	0.673331788169	0.123501795335	337.282857919	1905.98198652	2705.51700055	462.252156109	2.3610607704	0.0294764141124
292.580963963	1812.67106602	2481.25202999	376.0	10.7369647025	0.474629253462	0.0870559892631	315.820131612	2051.71148381	2747.66318463	380.131569204	5.36592548706	0.0669903306749
292.580963963	1812.67106602	2481.25202999	376.0	11.7594128269	0.286678986507	0.0525823526241	297.354603733	2067.52620455	2773.03269947	408.151891188	5.55309582918	0.0693270390659
292.580963963	1812.67106602	2481.25202999	376.0	15.7533651629	0.711947251268	0.130584602213	339.885206737	2124.21658907	2872.13272288	408.030927073	7.75794951791	0.0968533023459
292.580963963	1812.67106602	2481.25202999	376.0	-18.4890655611	0.0446503304079	0.00818971577547	277.667695307	1384.58180821	2022.49171543	360.242211904	-6.45439755323	-0.0805792453587
292.580963963	1812.67106602	2481.25202999	376.0	-4.43144791365	-0.211367826564	-0.0387688603382	253.216182873	1822.23504772	2371.29663867	295.845408084	-1.43242530679	-0.0178829626316
292.580963963	1812.67106602	2481.25202999	376.0	-4.93755677125	-0.51703231393	-0.0948335131933	227.095086755	1814.17233709	2358.73880237	317.47137852	-1.66548772915	-0.0207926058571
292.580963963	1812.67106602	2481.25202999	376.0	-1.19534830083	-0.566356221948	-0.103880451568	222.647142213	1906.2387677	2451.59242601	322.70651609	-0.0136632703223	-0.000170577656957
292.580963963	1812.67106602	2481.25202999	376.0	-13.8711001348	0.391251684457	0.0717629648674	310.210433848	1388.15701965	2137.07507631	438.707622813	-5.57228392111	-0.0695665907754
292.580963963	1812.67106602	2481.25202999	376.0	-5.01816816777	-0.535759188588	-0.0982683764834	225.51768305	1793.75982944	2356.73863046	337.461117962	-1.73352956635	-0.0216420669957
292.580963963	1812.67106602	2481.25202999	376.0	-15.2486359536	-0.420689576223	-0.0771624314422	235.186263555	1524.42827646	2102.89494084	343.280400831	-4.70631536633	-0.058755497707
292.580963963	1812.67106602	2481.25202999	376.0	8.29163367119	0.903548156481	0.165727835011	361.425744322	2007.2783035	2686.98835877	318.284310948	4.76741025834	0.0595182304412
292.580963963	1812.67106602	2481.25202999	376.0	18.0030803133	0.79143160782	0.145163537751	348.247957358	2161.57895237	2927.95382572	418.126915994	8.90737552323	0.111203190053
292.580963963	1812.67106602	2481.25202999	376.0	8.10988176848	0.218070383515	0.0399982361545	291.722796033	1944.19487134	2682.478636	446.560968621	2.47576038134	0.0309083693051
292.580963963	1812.67106602	2481.25202999	376.0	-14.2681812172	-0.12804774273	-0.023486379811	261.575723314	1404.90511762	2127.22249389	460.741652959	-5.89578204016	-0.0736052689159
292.580963963	1812.67106602	2481.25202999	376.0	5.62376306821	-0.173639492336	-0.0318487696875	255.96049852	1917.70855697	2620.79176528	447.12270979	1.26462400147	0.0157880649372
292.580963963	1812.67106602	2481.25202999	376.0	16.9257275149	0.157960057983	0.0289728646338	284.413005318	2237.61236549	2901.22198754	379.196616733	9.65194395326	0.120498676071
292.580963963	1812.67106602	2481.25202999	376.0	0.049660877025	-0.587267776929	-0.107716026583	220.730729951	1941.44802831	2482.48424151	320.305483248	0.760933063459	0.00949978855754
292.580963963	1812.67106602	2481.25202999	376.0	-20.4111601526	0.440533499251	0.0808021825479	314.938078665	1376.96336348	1974.79970436	282.898262216	-6.47272604522	-0.0808080654834
292.580963963	1812.67106602	2481.25202999	376.0	0.0744361619641	-0.341095801752	-0.062563426587	241.802271269	1850.05700464	2483.09897877	391.239702854	-0.596606780145	-0.0074482744088
292.580963963	1812.67106602	2481.25202999	376.0	-23.9786204734	-0.450921797019	-0.0827075929968	233.941968711	1360.31909692	1886.28202273	292.020957099	-8.02133488949	-0.100141509232
292.580963963	1812.67106602	2481.25202999	376.0	-7.8764462054	0.864590992567	0.158582353736	358.802463299	1478.20296041	2285.81754862	448.812124914	-3.47169066505	-0.0433419558682
292.580963963	1812.67106602	2481.25202999	376.0	-13.520697938	-0.122873827412	-0.0225373858056	261.032779549	1592.54152974	2145.76943793	292.195128647	-3.80645363562	-0.0475212688592
292.580963963	1812.67106602	2481.25202999	376.0	0.00159385544172	0.299156392546	0.0548709450745	300.595970928	1776.85008227	2481.29157756	403.845524363	-0.981012777314	-0.0122473505283
292.580963963	1812.67106602	2481.25202999	376.0	-19.5533027559	0.292530202612	0.0536555764146	300.448105509	1395.32083573	1996.08530843	300.316367191	-6.23629241599	-0.0778563347813
292.580963963	1812.67106602	2481.25202999	376.0	-3.08527887798	0.379733656253	0.0696503404719	308.215165202	1654.48918044	2404.6984852	441.994139554	-1.89920284842	-0.0237103976082
292.580963963	1812.67106602	2481.25202999	376.0	1.12939796257	0.755513094473	0.138575402508	346.92647765	1797.10906441	2509.27523986	365.239697797	-0.280735642828	-0.0035048145172
292.580963963	1812.67106602	2481.25202999	376.0	5.02027253131	0.06673461591	0.0122403917663	278.157985046	1893.94844014	2605.81764408	433.711218893	1.02157229671	0.0127537115694
292.580963963	1812.67106602	2481.25202999	376.0	-5.10212976307	0.711585563997	0.130518261922	342.253729772	1680.78104938	2354.65533167	331.62055252	-1.89459671289	-0.0236528927952
292.580963963	1812.67106602	2481.25202999	376.0	-17.1677444872	0.81972179977	0.150352494455	354.231614704	1383.65926996	2055.27702139	317.386136732	-5.58715416837	-0.0697522368086
292.580963963	1812.67106602	2481.25202999	376.0	0.9778238252	-0.204811599962	-0.0375663242777	253.562934323	1868.4238028	2505.5143035	383.527566375	-0.100824906597	-0.00125873791008
292.580963963	1812.67106602	2481.25202999	376.0	-1.09792003723	0.551898057758	0.101228550579	325.637045401	1724.91085733	2454.00986678	403.461964043	-1.25144374075	-0.0156235173627
292.580963963	1812.67106602	2481.25202999	376.0	-13.7078121147	0.375756551083	0.0689208641019	308.786999298	1380.9810978	2141.12666362	451.358566528	-5.68085207819	-0.0709219984792
292.580963963	1812.67106602	2481.25202999	376.0	-20.018510534	0.181710621813	0.0333291676106	290.491965845	1362.03427358	1984.54233099	332.016091561	-6.84219828132	-0.0854207026382
292.580963963	1812.67106602	2481.25202999	376.0	3.524715891	0.27395949627	0.0502493573495	297.034332493	1937.25225903	2568.70911458	334.422523061	1.96958885693	0.0245891243063
292.580963963	1812.67106602	2481.25202999	376.0	-9.52355941851	-0.602569543923	-0.110522660294	219.953386172	1643.07251437	2244.94851859	381.922618051	-3.08474333642	-0.0385111527643
292.580963963	1812.67106602	2481.25202999	376.0	-0.522868356233	-0.254535208358	-0.0466865752674	249.09790695	1879.58345731	2468.27834828	339.596984027	-0.123015419356	-0.00153577302567
292.580963963	1812.67106602	2481.25202999	376.0	12.7307492445	0.819601718558	0.150330469288	351.646737185	2094.46673157	2797.13400405	351.0205353	6.98311787176	0.087179998399
292.580963963	1812.67106602	2481.25202999	376.0	-7.9318661409	0.52077558456	0.0955200998826	322.266674429	1603.95244917	2284.44244035	358.223316753	-2.68894137344	-0.0335698049118
292.580963963	1812.67106602	2481.25202999	376.0	0.312720212898	0.605097800642	0.110986390433	331.091904487	1712.34888336	2489.01140662	445.570618775	-1.14605238558	-0.0143077701071
292.580963963	1812.67106602	2481.25202999	376.0	0.324764819636	0.174175848682	0.031947147594	288.652413248	1755.58837336	2489.31026367	445.069477055	-1.08518646389	-0.0135478959287
292.580963963	1812.67106602	2481.25202999	376.0	-0.575345159785	0.165445437031	0.0303458248407	287.797198238	1734.45637707	2466.97626653	444.722691223	-1.28284058348	-0.0160154879335
292.580963963	1812.67106602	2481.25202999	376.0	-0.27844249817	0.133148648901	0.0244219825571	284.819091572	1749.98314164	2474.34316985	439.540936637	-1.18578140208	-0.0148037628225
292.580963963	1812.67106602	2481.25202999	376.0	16.1973044638	0.23696151509	0.0434632272726	292.013464457	2185.26193284	2883.1479758	405.872578497	8.50883523551	0.106227655874
292.580963963	1812.67106602	2481.25202999	376.0	1.33970494303	-0.340695363173	-0.0624899785716	240.919670685	1981.49264123	2514.49348608	292.081174171	1.91792944081	0.0239441877754
292.580963963	1812.67106602	2481.25202999	376.0	-5.58868571735	0.354142635252	0.0649564628123	305.688166763	1611.97850542	2342.58265218	424.915979996	-2.44488026065	-0.030522849696
292.580963963	1812.67106602	2481.25202999	376.0	-9.45410225105	0.784472130821	0.143887037935	349.92189464	1571.69742037	2246.67192597	325.05261096	-2.9774267687	-0.0371713703958
292.580963963	1812.67106602	2481.25202999	376.0	-15.619871193	-0.554142140616	-0.101640157853	224.298410877	1484.94581034	2093.68365893	384.439437712	-5.27326824019	-0.065833561051
292.580963963	1812.67106602	2481.25202999	376.0	2.54897769382	0.782216747867	0.143473358009	349.487924704	1834.76091279	2544.49859076	360.249753267	0.532945352479	0.00665350003095
292.580963963	1812.67106602	2481.25202999	376.0	7.28560149167	-0.587462205604	-0.107751688482	219.773897728	2116.85024781	2662.0261649	325.402019357	5.19241479276	0.0648241547161
292.580963963	1812.67106602	2481.25202999	376.0	8.00210542435	0.266068114166	0.048801928497	295.458693008	2054.15581499	2679.80443327	330.189925273	4.87324328551	0.0608394917042
292.580963963	1812.67106602	2481.25202999	376.0	15.3097752408	0.891083577359	0.16344159526	359.141267107	2178.48857706	2861.12613894	323.496294773	9.17952866976	0.1146008573
292.580963963	1812.67106602	2481.25202999	376.0	1.05995073412	-0.361061848432	-0.0662255774821	240.179515292	1823.04453392	2507.55207909	444.328029881	-0.833736344055	-0.0104086934339
292.580963963	1812.67106602	2481.25202999	376.0	-5.54640593039	-0.428160925177	-0.0785328182642	234.356104401	1700.78888081	2343.63172025	408.486735033	-2.19259317131	-0.0273731981437
292.580963963	1812.67106602	2481.25202999	376.0	-17.1634358533	0.284194970292	0.0521267370308	299.902740012	1383.64573839	2055.38392946	371.835451058	-6.08322577108	-0.0759453904005
292.580963963	1812.67106602	2481.25202999	376.0	15.68063782	-0.0204488585851	-0.00375070773754	268.066541474	2211.20281738	2870.32817421	391.058815358	8.72728291752	0.108954842915
292.580963963	1812.67106602	2481.25202999	376.0	3.7562878679	0.292010253726	0.0535602079468	299.678352437	1829.66039784	2574.45499896	445.11624868	0.00393635173492	4.91429679765e-05
292.580963963	1812.67106602	2481.25202999	376.0	18.8324732651	0.632737029229	0.116055948134	330.994925486	2252.16527912	2948.53315517	365.37295057	10.7775367198	0.134551020222
292.580963963	1812.67106602	2481.25202999	376.0	10.9062848478	0.089645997695	0.0164427728714	278.667580929	2121.69418776	2751.86444417	351.502675483	6.42256571853	0.0801818441764
292.580963963	1812.67106602	2481.25202999	376.0	5.33821373313	0.769601022681	0.141159395209	348.241595146	1825.50506297	2613.70656661	439.95990849	0.616662011596	0.00769865183016
292.580963963	1812.67106602	2481.25202999	376.0	1.90804535512	0.227315820276	0.041694024262	293.023990345	1888.75304594	2528.59544409	346.818407807	0.799852322964	0.00998567194711
292.580963963	1812.67106602	2481.25202999	376.0	1.43124167264	-0.388394868046	-0.0712389706614	236.846358842	1985.7155443	2516.76474304	294.202839904	1.96760053235	0.0245643012778
292.580963963	1812.67106602	2481.25202999	376.0	4.41310935944	-0.340596710888	-0.0624718838753	241.569770452	1891.61319274	2590.75239555	457.56943236	0.489565295668	0.00611192628799
292.580963963	1812.67106602	2481.25202999	376.0	17.382728783	0.408527415462	0.0749316609431	308.711331743	2147.57950722	2912.56134078	456.270501817	7.97576794953	0.0995726335772
292.580963963	1812.67106602	2481.25202999	376.0	-15.2002574736	0.73453370728	0.134727385781	345.081206548	1392.14839586	2104.09533286	366.865730454	-5.30954961811	-0.0662865120863
292.580963963	1812.67106602	2481.25202999	376.0	20.1104244617	0.863506495721	0.158383436486	356.050390541	2184.4290139	2980.24234518	439.762940746	9.70532871095	0.121165152446
292.580963963	1812.67106602	2481.25202999	376.0	2.66026270271	0.699134667644	0.12823453185	340.558336812	1839.71535083	2547.2598523	366.986164659	0.531037624416	0.0066296832012
292.580963963	1812.67106602	2481.25202999	376.0	-4.13201410963	0.719161968842	0.131907917983	343.094644114	1691.92557437	2378.72634601	343.706127527	-1.71552117512	-0.0214172431351
292.580963963	1812.67106602	2481.25202999	376.0	-13.0628169377	0.0678781776375	0.0124501426334	278.922876292	1501.64139032	2157.13061955	376.566352931	-4.36090094274	-0.0544432077745
292.580963963	1812.67106602	2481.25202999	376.0	10.5014569154	0.721644944632	0.132363342742	342.192003877	1930.11580883	2741.81964288	469.511830173	3.05291001574	0.0381137330304
292.580963963	1812.67106602	2481.25202999	376.0	-16.9090111746	-0.180893290373	-0.0331792535534	256.101228889	1489.42277846	2061.69684697	316.172839616	-5.14271234764	-0.0642036497832
292.580963963	1812.67106602	2481.25202999	376.0	13.347545651	-0.0490287066103	-0.00899279284855	265.428157381	2218.67428373	2812.43827741	328.3358363	8.63216222271	0.107767318636
292.580963963	1812.67106602	2481.25202999	376.0	3.21368973225	-0.536130919815	-0.0983365590269	224.912068879	1938.37752958	2560.99177171	397.702173245	1.08690010383	0.0135692896857
292.580963963	1812.67106602	2481.25202999	376.0	-3.39106600496	0.413879407655	0.0759133176184	311.608147042	1668.53458667	2397.1111359	416.968402184	-1.83043327634	-0.0228518511404
292.580963963	1812.67106602	2481.25202999	376.0	3.97014321483	-0.163946739713	-0.0300709353838	256.353885156	1980.85345153	2579.7612891	342.553952412	2.40293245178	0.0299991567014
292.580963963	1812.67106602	2481.25202999	376.0	1.34884884713	0.253213697328	0.0464441851299	295.199850484	1916.39269614	2514.72036939	303.127822765	1.27904013718	0.0159680416627
292.580963963	1812.67106602	2481.25202999	376.0	1.40446871267	0.864119008714	0.158495782963	358.448161395	1830.13187583	2516.10043843	327.520401204	0.421213928826	0.00525860085925
292.580963963	1812.67106602	2481.25202999	376.0	0.516573673833	-0.573555072911	-0.1052008571	222.370905197	1805.97257173	2494.06952476	465.72604783	-1.05455942772	-0.0131655359266
292.580963963	1812.67106602	2481.25202999	376.0	19.73800115	0.907183879473	0.166394695428	360.970771101	2172.142531	2971.0015842	437.888282096	9.46670406237	0.118186068194
292.580963963	1812.67106602	2481.25202999	376.0	-9.84615533638	0.208105326397	0.0381704560523	291.831644997	1518.5846287	2236.94410083	426.527827127	-3.75072523548	-0.0468255335266
292.580963963	1812.67106602	2481.25202999	376.0	16.130504749	-0.0477598838016	-0.00876006672809	265.44048008	2244.12178043	2881.49050652	371.928246012	9.47465614171	0.11828534509
292.580963963	1812.67106602	2481.25202999	376.0	-14.8080488007	-0.320139045087	-0.0587195607276	243.678839571	1549.76378248	2113.82701852	320.38439647	-4.3694120621	-0.0545494639463
292.580963963	1812.67106602	2481.25202999	376.0	11.5230836958	-0.455182395003	-0.0834890673152	230.423474269	2146.71338161	2767.16877811	390.031922224	6.40707453801	0.0799884461675
292.580963963	1812.67106602	2481.25202999	376.0	-5.48803284222	-0.360066627754	-0.0660430351713	240.107121787	1635.1143426	2345.08010368	469.8586393	-2.62654732052	-0.0327908529403
292.580963963	1812.67106602	2481.25202999	376.0	10.7188496661	0.429742980241	0.0788229971095	311.365483191	2050.28142305	2747.21370492	385.56679868	5.27192809098	0.0658168300996
292.580963963	1812.67106602	2481.25202999	376.0	-3.04349711914	-0.397690291208	-0.0729439272209	236.99360137	1760.63049616	2405.73519594	408.111098405	-1.58647319772	-0.0198061572749
292.580963963	1812.67106602	2481.25202999	376.0	11.351756879	0.567393070037	0.104070629134	324.857015983	2110.36966762	2762.91772799	327.691044387	6.82743606265	0.0852364052765
292.580963963	1812.67106602	2481.25202999	376.0	-13.9906741476	0.30067873446	0.0551501713977	301.098296121	1425.32959531	2134.10814369	407.68025226	-5.16043847376	-0.0644249497348
292.580963963	1812.67106602	2481.25202999	376.0	-1.86859302865	0.447346902884	0.082051889744	314.973690819	1692.70900049	2434.88752753	427.204836223	-1.52628277954	-0.0190547163488
292.580963963	1812.67106602	2481.25202999	376.0	-18.82583977	-0.11749825228	-0.021551403573	262.070749827	1442.07429234	2014.13549853	309.990456362	-5.88508521454	-0.0734717255248
292.580963963	1812.67106602	2481.25202999	376.0	0.801745639658	0.884822542192	0.162293202897	361.363774213	1750.11328645	2501.14535995	389.668299281	-0.795414176044	-0.00993026437008
292.580963963	1812.67106602	2481.25202999	376.0	-9.12537975701	-0.405701121445	-0.074413265122	236.261666546	1678.1620943	2254.82835952	340.404598672	-2.75383235695	-0.03437992955
292.580963963	1812.67106602	2481.25202999	376.0	0.417584322094	0.0852349341146	0.0156337003145	280.368138331	1824.43372482	2491.61334946	386.811486302	-0.581742543198	-0.00726270341071
292.580963963	1812.67106602	2481.25202999	376.0	6.1807969534	0.326340180467	0.0598569663366	301.723253359	1981.88099577	2634.61317986	351.008930735	3.23009104107	0.0403257308498
292.580963963	1812.67106602	2481.25202999	376.0	15.3753029082	0.429887783363	0.078849556743	310.47669954	2228.96251206	2862.75204551	323.312833919	9.64763610678	0.120444895216
292.580963963	1812.67106602	2481.25202999	376.0	-6.92359295799	0.140131356292	0.0257027432671	285.350080147	1600.71553483	2309.46023917	423.394624196	-2.77364998706	-0.0346273406625
292.580963963	1812.67106602	2481.25202999	376.0	-17.3558179924	-0.411898370559	-0.0755499579161	236.624385151	1419.4603677	2050.61044373	394.525690885	-6.24249618674	-0.0779337851028
292.580963963	1812.67106602	2481.25202999	376.0	15.6927364546	0.141133889386	0.0258866268133	282.816888213	2249.52519488	2870.62837183	338.28628873	9.7761954986	0.122049881381
292.580963963	1812.67106602	2481.25202999	376.0	10.4650745688	-0.279486844465	-0.0512631776348	245.831106354	2038.84213556	2740.91690517	456.243663252	4.10093743696	0.051197720811
292.580963963	1812.67106602	2481.25202999	376.0	-9.51092541651	0.636479097729	0.11674231433	334.453372507	1446.82749001	2245.26200002	463.981137504	-4.1622894486	-0.0519636635281
292.580963963	1812.67106602	2481.25202999	376.0	-13.2364725639	0.0591563227044	0.0108503893442	278.093753503	1507.55748805	2152.8217858	367.170544245	-4.32832837628	-0.0540365590048
292.580963963	1812.67106602	2481.25202999	376.0	9.6341947321	0.246861452518	0.0452790631911	293.64458318	2055.27387552	2720.30068235	371.382223655	5.0407241255	0.0629303885831
292.580963963	1812.67106602	2481.25202999	376.0	11.6017763245	0.323397510497	0.0593172249628	300.273217433	2178.66267046	2769.12134055	290.185452656	8.00045446149	0.0998808297314
292.580963963	1812.67106602	2481.25202999	376.0	-15.1880429551	0.440535378552	0.0808025272472	315.064764398	1384.8486827	2104.39840585	404.484958748	-5.69653845562	-0.0711178334035
292.580963963	1812.67106602	2481.25202999	376.0	4.31067728662	0.298155886291	0.0546874332889	299.288068415	1945.28097963	2588.21079767	343.641749621	2.24585623612	0.0280381552574
292.580963963	1812.67106602	2481.25202999	376.0	8.96846433926	0.148493932515	0.0272365980401	284.64331197	2025.46193558	2703.78223346	393.676985914	4.20655363305	0.0525162750693
292.580963963	1812.67106602	2481.25202999	376.0	-3.58841749678	-0.130546376717	-0.0239446765805	260.449424681	1822.78670205	2392.214348	308.978221272	-1.25445318582	-0.0156610884622
292.580963963	1812.67106602	2481.25202999	376.0	-13.9931859312	-0.136650476068	-0.0250642839449	259.818791671	1571.32474785	2134.04582001	302.902280489	-4.01412554641	-0.0501139269215
292.580963963	1812.67106602	2481.25202999	376.0	-18.8776822552	-0.312873959651	-0.0573870065391	244.524023482	1480.9974741	2012.84915582	287.327658234	-5.60514864735	-0.0699768869832
292.580963963	1812.67106602	2481.25202999	376.0	7.28081117307	-0.310852090942	-0.0570161575462	242.653476569	2130.96510192	2661.90730502	288.288726525	5.76101313166	0.0719227606949
292.580963963	1812.67106602	2481.25202999	376.0	-16.4228748675	0.68287133297	0.125251528424	339.586211606	1392.40881501	2073.75911396	341.764087341	-5.5046195842	-0.0687218424993
292.580963963	1812.67106602	2481.25202999	376.0	-3.24315402541	-0.406248467299	-0.0745136587123	236.200475456	1716.91935072	2400.7812049	447.661378717	-1.85225720657	-0.023124309695
292.580963963	1812.67106602	2481.25202999	376.0	-18.1304531564	-0.187295092153	-0.0343534651784	255.502065689	1488.11284604	2031.389793	287.774881272	-5.34969658341	-0.0667877226393
292.580963963	1812.67106602	2481.25202999	376.0	17.1607746275	-0.166812162506	-0.0305965081632	254.79201969	2224.30261877	2907.05409879	427.959460333	8.97090540594	0.111996322172
292.580963963	1812.67106602	2481.25202999	376.0	-18.8196976273	0.0110799852084	0.00203227901842	273.872463681	1441.2644034	2014.28790057	299.151033494	-5.80492787665	-0.072471009696
292.580963963	1812.67106602	2481.25202999	376.0	10.5176929799	0.578826417217	0.106167721426	327.126999054	1946.31653015	2742.22250056	468.778971353	3.19337441499	0.0398673460048
292.580963963	1812.67106602	2481.25202999	376.0	-5.79390080424	0.722488694189	0.132518102382	343.411049035	1679.53185949	2337.49074867	314.54784014	-2.00338789623	-0.0250110848468
292.580963963	1812.67106602	2481.25202999	376.0	-13.62455571	-0.172635429443	-0.0316646055472	256.769430898	1513.94191972	2143.19246486	372.481114235	-4.45989552958	-0.0556790952507
292.580963963	1812.67106602	2481.25202999	376.0	-12.8772300941	0.466328755815	0.0855335208758	317.131229266	1444.91765455	2161.73549687	399.686613052	-4.65901499831	-0.0581649812523
292.580963963	1812.67106602	2481.25202999	376.0	6.21164071188	-0.0396529068575	-0.00727309370093	267.187809195	2039.29245737	2635.37849125	328.898224678	4.00153011372	0.0499566805707
292.580963963	1812.67106602	2481.25202999	376.0	-5.50053948403	-0.162946104828	-0.0298874000051	257.406417391	1646.65235586	2344.76978238	440.711009123	-2.43972515828	-0.0304584913644
292.580963963	1812.67106602	2481.25202999	376.0	-2.15561902209	0.429911985296	0.0788539958356	313.354558738	1785.62353294	2427.76568924	328.787597567	-1.11276265498	-0.0138921679773
292.580963963	1812.67106602	2481.25202999	376.0	-11.7665286247	0.432430591702	0.0793159559248	313.637981015	1469.87623517	2189.29479963	405.780583438	-4.28932059356	-0.0535495704564
292.580963963	1812.67106602	2481.25202999	376.0	-12.4925621408	0.0425488265047	0.00780426018062	276.471636191	1527.60607712	2171.28007827	367.202364962	-4.05947119326	-0.0506800398659
292.580963963	1812.67106602	2481.25202999	376.0	4.23395778041	0.853200657769	0.156493150728	356.534770032	1911.48991672	2586.30719336	318.282506606	2.27205658781	0.0283652507841
292.580963963	1812.67106602	2481.25202999	376.0	0.800306063551	0.848544024244	0.155639035995	356.971605122	1804.07707114	2501.10964043	340.060964176	-0.107702256647	-0.00134459746126
292.580963963	1812.67106602	2481.25202999	376.0	14.8002209117	-0.0106945892182	-0.00196159009871	269.338208557	2126.79370544	2848.4828118	452.350897801	6.7483328897	0.0842488500587
292.580963963	1812.67106602	2481.25202999	376.0	-10.9841695475	0.374936387213	0.0687704305233	308.163141551	1440.65025083	2208.70710011	459.893707728	-4.60973849218	-0.0575497939098
292.580963963	1812.67106602	2481.25202999	376.0	-0.413425191668	-0.50454681546	-0.0925434364381	227.844002856	1884.49116154	2470.99390903	358.658744633	-0.241761497351	-0.0030182459095
292.580963963	1812.67106602	2481.25202999	376.0	7.13129049949	0.907714818342	0.166492079667	361.927571809	1998.53286215	2658.19732027	297.736886308	4.45285804661	0.0555912365369
292.580963963	1812.67106602	2481.25202999	376.0	-0.711056632656	-0.0351106049023	-0.00643994954188	268.459370887	1912.61842739	2463.60892285	282.531124582	0.635711892551	0.00793647805931
292.580963963	1812.67106602	2481.25202999	376.0	17.3902634536	0.510615093799	0.0936564735509	318.762273206	2176.95925031	2912.74829495	417.026771436	8.79083781061	0.109748287274
292.580963963	1812.67106602	2481.25202999	376.0	-7.3123761547	0.918373771387	0.168447133417	364.736724665	1529.96590416	2299.81354821	405.11091938	-2.91408379963	-0.0363805717806
292.580963963	1812.67106602	2481.25202999	376.0	-17.1553205859	-0.538038787998	-0.0986864981655	225.33167697	1544.72592137	2055.5852897	285.527691353	-4.87203899871	-0.0608244569127
292.580963963	1812.67106602	2481.25202999	376.0	14.5471473276	0.534592913467	0.0980544595501	321.274240292	2160.18195973	2842.20341836	360.74721834	8.19712617395	0.102336156978
292.580963963	1812.67106602	2481.25202999	376.0	-1.41625281063	0.754681879931	0.138422942027	346.651221799	1808.30822355	2446.11122837	291.151783025	-0.43479042275	-0.00542809516541
292.580963963	1812.67106602	2481.25202999	376.0	-7.30496728071	0.12363601662	0.0226771857337	283.822772994	1626.78914862	2299.99738104	389.385459426	-2.63650934138	-0.0329152227389
292.580963963	1812.67106602	2481.25202999	376.0	-9.82937702389	0.0323410119235	0.00593195376439	275.372065838	1633.69462344	2237.36041305	328.293723768	-2.95817173846	-0.036930983002
292.580963963	1812.67106602	2481.25202999	376.0	-7.09386351852	0.735943966869	0.134986054085	344.733768544	1517.03595617	2305.23539743	443.465672711	-3.12660779974	-0.0390338052402
292.580963963	1812.67106602	2481.25202999	376.0	-21.6026979128	-0.549755038736	-0.100835480326	225.474260334	1387.48252203	1945.23464949	332.277867126	-7.35239096733	-0.0917901494049
292.580963963	1812.67106602	2481.25202999	376.0	-4.05186277471	0.802701701617	0.147230686283	351.921062358	1563.8772417	2380.71510264	464.916798581	-2.40295381396	-0.0299994233953
292.580963963	1812.67106602	2481.25202999	376.0	6.47631865002	-0.0300578601094	-0.00551318050428	267.786085018	2083.52602688	2641.94581796	290.633706058	4.9654301809	0.0619903892746
292.580963963	1812.67106602	2481.25202999	376.0	3.19372432364	0.377966578672	0.0693262249948	307.45192854	1891.79508129	2560.4963796	361.249369765	1.16749392477	0.0145754547412
292.580963963	1812.67106602	2481.25202999	376.0	13.3222158114	-0.274722124791	-0.050389237856	245.414359526	2215.1516492	2811.80978025	351.243771517	8.300111086	0.103621861248
292.580963963	1812.67106602	2481.25202999	376.0	-10.9591918365	-0.372227372063	-0.0682735458663	239.332784033	1514.64360617	2209.32686007	455.350469871	-4.3162753887	-0.0538860847528
292.580963963	1812.67106602	2481.25202999	376.0	-7.47009098052	-0.30964515096	-0.0567947819076	244.478626836	1651.76999756	2295.90024589	399.651621493	-2.67195809523	-0.0333577789667
292.580963963	1812.67106602	2481.25202999	376.0	-12.2996884985	0.471711120722	0.0865207484817	317.371640907	1514.02513319	2176.06575944	344.668985338	-3.90607823365	-0.0487650216435
292.580963963	1812.67106602	2481.25202999	376.0	-4.72179877263	0.616957701972	0.113161720831	332.187979002	1631.53423325	2364.09230209	400.370089841	-2.10193365267	-0.0262413689472
292.580963963	1812.67106602	2481.25202999	376.0	6.8407637932	0.349320344244	0.0640719633609	303.820596606	1998.99522512	2650.98862047	348.172798743	3.68601304695	0.0460176410356
292.580963963	1812.67106602	2481.25202999	376.0	-5.67893750736	0.736817443487	0.13514626623	344.946882641	1678.15391488	2340.3432778	317.242480282	-1.98665794703	-0.024802221561
292.580963963	1812.67106602	2481.25202999	376.0	19.7439331119	0.83846816769	0.153790933179	353.382267198	2161.07755093	2971.14877112	456.688952994	9.10407666454	0.113658884701
292.580963963	1812.67106602	2481.25202999	376.0	4.04982021748	-0.350491884671	-0.0642868460512	240.776536558	1883.64599902	2581.73827634	457.315740768	0.305900921717	0.00381898778673
292.580963963	1812.67106602	2481.25202999	376.0	-16.3871697539	-0.0924180730354	-0.016951223961	264.369023248	1447.31070095	2074.64504781	362.965323611	-5.48031927795	-0.0684184678896
292.580963963	1812.67106602	2481.25202999	376.0	11.7496684019	0.15621745139	0.028653237599	285.332791135	2027.53249981	2772.79091573	459.925624785	4.4900154272	0.0560551239351
292.580963963	1812.67106602	2481.25202999	376.0	11.398833206	-0.474411544848	-0.0870160573822	228.971897606	2113.68259053	2764.08581031	421.431322168	5.63207092719	0.0703129953457
292.580963963	1812.67106602	2481.25202999	376.0	15.5222892727	0.36907640576	0.0676955990022	304.442944289	2244.71965388	2866.39914767	317.236549501	9.92775142219	0.123941965321
292.580963963	1812.67106602	2481.25202999	376.0	-21.4403025695	-0.195746509352	-0.0359036150683	255.351760624	1404.43703986	1949.26408725	289.47528676	-6.79394465063	-0.0848182852762
292.580963963	1812.67106602	2481.25202999	376.0	-5.53000200175	0.00133438393689	0.000244751272357	272.549779357	1725.15090445	2344.03874306	346.338059254	-1.94730148249	-0.0243108799313
292.580963963	1812.67106602	2481.25202999	376.0	0.580594453037	0.347787230426	0.0637907612666	305.312574234	1782.00142799	2495.65804164	408.34403942	-0.86433161728	-0.0107906568949
292.580963963	1812.67106602	2481.25202999	376.0	-15.4677958903	-0.33137074191	-0.0607796665278	242.975296138	1485.63424721	2097.45703047	368.847487114	-5.09066791208	-0.0635539065179
292.580963963	1812.67106602	2481.25202999	376.0	-12.1304671884	0.859848029698	0.157712404567	358.899094564	1367.72325389	2180.26456663	453.642218175	-5.18924961013	-0.0647846393275
292.580963963	1812.67106602	2481.25202999	376.0	16.802647475	0.413941217873	0.0759246547822	309.245170844	2148.7098944	2898.16806155	440.212996306	7.96538964718	0.0994430667563
292.580963963	1812.67106602	2481.25202999	376.0	2.25278468836	-0.0957275187105	-0.0175582389418	262.988555687	1912.96490045	2537.1492958	361.195839662	0.945851245974	0.0118083800996
292.580963963	1812.67106602	2481.25202999	376.0	-12.5852048692	0.546707500803	0.100276504183	325.280791812	1435.35662332	2168.98137869	408.34396356	-4.67131060647	-0.0583184844752
292.580963963	1812.67106602	2481.25202999	376.0	-1.84217575847	0.709700743611	0.130172550185	342.038390072	1673.58924138	2435.54300658	419.915375135	-1.52015346717	-0.0189781955951
292.580963963	1812.67106602	2481.25202999	376.0	-11.2550181123	0.606898293278	0.111316634864	331.306459023	1462.92945965	2201.9866646	407.750745924	-4.171888451	-0.0520835012609
292.580963963	1812.67106602	2481.25202999	376.0	-12.300443504	-0.350677903378	-0.0643209654031	241.007847608	1576.7645919	2176.04702585	358.27458634	-3.82184637151	-0.0477134378466
292.580963963	1812.67106602	2481.25202999	376.0	-5.19811813288	0.0862239749938	0.0158151091331	280.394671507	1667.1699295	2352.27361829	404.709017283	-2.16291841754	-0.0270027268107
292.580963963	1812.67106602	2481.25202999	376.0	13.7569097392	0.634301139288	0.116342835526	331.321211111	2204.09237023	2822.59563216	287.18205081	9.18647172774	0.114687537175
292.580963963	1812.67106602	2481.25202999	376.0	1.99403814069	0.763751044186	0.14008639842	347.83994031	1795.42882044	2530.72914183	387.460381076	-0.205093785159	-0.00256047172483
292.580963963	1812.67106602	2481.25202999	376.0	-9.93948996513	0.81579751605	0.149632706539	353.329295223	1588.04665394	2234.62823346	293.252284299	-2.97242191822	-0.0371088878679
292.580963963	1812.67106602	2481.25202999	376.0	-3.21564391676	0.169027261184	0.0310027991901	288.183910459	1749.58619646	2401.46380003	363.693693102	-1.50998010344	-0.0188511873089
292.580963963	1812.67106602	2481.25202999	376.0	8.78573931959	0.738697830883	0.135491164872	344.111282235	1918.45806567	2699.2483652	436.679017303	2.6969571107	0.033669876538
292.580963963	1812.67106602	2481.25202999	376.0	-13.3346740937	-0.466597625289	-0.0855828366268	231.24005164	1558.63584152	2150.38515834	360.509265182	-4.16455670387	-0.0519919688374
292.580963963	1812.67106602	2481.25202999	376.0	4.46875321898	0.189990550615	0.0348478632823	288.693429001	1991.87443261	2592.13305995	311.565198339	3.08064761435	0.0384600201542
292.580963963	1812.67106602	2481.25202999	376.0	2.92541496071	-0.0463957089939	-0.00850985124614	267.731751247	1883.7878241	2553.83894808	402.31937274	0.51762198131	0.0064621970201
292.580963963	1812.67106602	2481.25202999	376.0	-7.72052370066	-0.0210361519082	-0.00385842844979	270.396210158	1663.91731195	2289.68637894	355.372856826	-2.52338261537	-0.0315029040621
292.580963963	1812.67106602	2481.25202999	376.0	-1.7072583503	-0.329287994432	-0.0603976512165	242.790712584	1731.28243163	2438.89064751	464.817503295	-1.59245810524	-0.0198808752215
292.580963963	1812.67106602	2481.25202999	376.0	-9.13468288992	0.751530480783	0.137844915771	346.371810531	1592.76310916	2254.59752535	315.462605659	-2.83695128074	-0.0354176189855
292.580963963	1812.67106602	2481.25202999	376.0	9.69133242948	-0.159829749576	-0.0293158014629	255.977971529	2104.24263436	2721.71841263	361.497806737	5.62343374627	0.0702051653716
292.580963963	1812.67106602	2481.25202999	376.0	9.41103680005	0.372832967555	0.0683846235428	306.285440032	1976.74254948	2714.76357163	431.735582115	3.47754527554	0.0434150471353
292.580963963	1812.67106602	2481.25202999	376.0	-3.71492005968	0.640949400362	0.117562252451	334.681655854	1625.12169011	2389.07550059	429.272154628	-2.02376543363	-0.0252654860628
292.580963963	1812.67106602	2481.25202999	376.0	-14.4834439358	0.588574825545	0.10795576404	329.279951001	1480.95289234	2121.88128332	311.648439974	-4.41873533959	-0.0551652352009
292.580963963	1812.67106602	2481.25202999	376.0	-8.77070238354	-0.572479332014	-0.105003545857	222.39425578	1668.71871749	2263.62879905	372.515825786	-2.81138017927	-0.0350983792668
292.580963963	1812.67106602	2481.25202999	376.0	13.737227757	-0.282079995452	-0.0517388106112	244.683391573	2242.1040969	2822.10727257	335.319784102	8.92867207546	0.111469064612
292.580963963	1812.67106602	2481.25202999	376.0	2.88040424719	0.720865636677	0.132220402912	343.335928241	1783.1136754	2552.72211884	426.272515202	-0.340812355065	-0.00425483589345
292.580963963	1812.67106602	2481.25202999	376.0	-6.09731834556	-0.286938458268	-0.0526299446567	246.502376035	1722.17671458	2329.96219476	361.283104145	-2.10267924509	-0.0262506772171
292.580963963	1812.67106602	2481.25202999	376.0	7.10833506332	0.896819805308	0.164493728046	360.708160646	1998.77851636	2657.62773804	298.141061042	4.43971106452	0.0554271044259
292.580963963	1812.67106602	2481.25202999	376.0	10.5368606952	0.294627293296	0.0540402225414	298.45929337	2014.21650665	2742.69809988	430.022299868	4.28212484636	0.0534597359096
292.580963963	1812.67106602	2481.25202999	376.0	-6.28987181634	0.692652870937	0.127045647641	340.116147217	1606.40539005	2325.18445786	378.662920591	-2.39739487784	-0.0299300234437
292.580963963	1812.67106602	2481.25202999	376.0	-0.5020405808	-0.109063385858	-0.0200042894091	262.180493055	1859.9486535	2468.79513788	346.665991332	-0.315516461181	-0.00393903197479
292.580963963	1812.67106602	2481.25202999	376.0	10.9351206266	0.927427564604	0.17010777047	364.588552683	1946.5948062	2752.57993252	441.396573633	3.75779546029	0.0469138010024
292.580963963	1812.67106602	2481.25202999	376.0	0.0156572846281	0.832446941221	0.152686526269	355.127807655	1809.49637759	2481.64052668	317.01634143	-0.136554068488	-0.00170479486252
292.580963963	1812.67106602	2481.25202999	376.0	1.23958511023	0.683079596911	0.125289727973	339.289075914	1715.12957219	2512.0092607	457.590612599	-1.01315099951	-0.0126485767729
292.580963963	1812.67106602	2481.25202999	376.0	1.83147832054	-0.055613355377	-0.0102005420721	266.939850961	1876.43363459	2526.69562299	383.322137447	0.268762992574	0.00335534322814
292.580963963	1812.67106602	2481.25202999	376.0	-0.143893068206	-0.030604238849	-0.00561339670744	268.904677355	1911.10659879	2477.68168031	297.670404163	0.692270351834	0.00864257617771
292.580963963	1812.67106602	2481.25202999	376.0	-7.84892709289	0.620643519116	0.113837769464	332.545181103	1539.6741135	2286.50036716	414.281072558	-3.0819819056	-0.0384766779725
292.580963963	1812.67106602	2481.25202999	376.0	-8.82769606904	0.148199905213	0.0271826678673	286.221622586	1524.38056537	2262.21464207	451.612454122	-3.63697520381	-0.0454054332561
292.580963963	1812.67106602	2481.25202999	376.0	14.2692714683	-0.0661138669084	-0.0121265346494	263.978155932	2192.3211494	2835.30861796	379.009312627	8.12109230887	0.101386920211
292.580963963	1812.67106602	2481.25202999	376.0	20.0180426162	0.516382058991	0.094714244129	319.24787297	2194.63982557	2977.95011877	464.06242023	9.4048121058	0.117413384592
292.580963963	1812.67106602	2481.25202999	376.0	1.7541979108	-0.0538100818436	-0.00986978757219	267.49474288	1792.84949427	2524.77810126	464.433864108	-0.84042124959	-0.0104921504318
292.580963963	1812.67106602	2481.25202999	376.0	-4.68290033962	-0.065146816939	-0.0119491593799	266.2853726	1639.51949484	2365.05747025	459.252602811	-2.36823634542	-0.0295659968217
292.580963963	1812.67106602	2481.25202999	376.0	-5.33012099535	0.0328546081446	0.00602615703313	275.565841265	1757.82925866	2348.99829459	315.603194664	-1.81368503446	-0.0226427594814
292.580963963	1812.67106602	2481.25202999	376.0	8.76946306453	0.445794859563	0.0817672156205	313.694218953	1947.15437959	2698.84451029	437.99591175	2.8894942901	0.0360735866429
292.580963963	1812.67106602	2481.25202999	376.0	20.0251905114	0.624803727307	0.114600830394	330.362067247	2198.01474652	2978.12747606	449.750662289	9.64228172353	0.120378048983
292.580963963	1812.67106602	2481.25202999	376.0	5.94421937375	0.0435093035591	0.0079804298531	275.18034638	1997.00900962	2628.74309386	356.553737865	3.18210045674	0.0397265974624
292.580963963	1812.67106602	2481.25202999	376.0	-4.42402209553	0.0994335175888	0.0182379892863	281.635376862	1694.38790345	2371.48089193	395.457611618	-1.91933511694	-0.0239617367908
292.580963963	1812.67106602	2481.25202999	376.0	-2.90745537454	-0.125159129953	-0.0229565535498	260.814183584	1842.47076196	2409.11073449	305.82578894	-0.902530130132	-0.0112675421989
292.580963963	1812.67106602	2481.25202999	376.0	-0.183878584883	0.884356735944	0.162207765213	361.210845488	1703.88624483	2476.68953887	411.592448547	-1.13209250252	-0.0141334894197
292.580963963	1812.67106602	2481.25202999	376.0	13.623916573	0.899506140899	0.164986452843	360.30058424	2129.7157794	2819.29573652	329.279372878	7.95811829895	0.0993522883764
292.580963963	1812.67106602	2481.25202999	376.0	-17.1514245809	-0.3170628896	-0.0581553355834	244.720122671	1419.31591995	2055.6819594	391.645916777	-6.13715740989	-0.0766186942558
292.580963963	1812.67106602	2481.25202999	376.0	-17.0472332567	0.43817423326	0.080369448507	314.152000528	1456.24842379	2058.26720875	287.866784432	-5.11592635277	-0.063869242856
292.580963963	1812.67106602	2481.25202999	376.0	-4.44093336086	0.0910981374238	0.016709122785	280.84854209	1678.01417306	2371.06128082	412.19856567	-2.01500684265	-0.0251561403576
292.580963963	1812.67106602	2481.25202999	376.0	-14.2504999926	0.333629562618	0.0611939770026	304.19906391	1432.54695091	2127.66120964	390.915194823	-5.06750267837	-0.0632647026014
292.580963963	1812.67106602	2481.25202999	376.0	4.38074702882	0.378152850927	0.0693603908523	306.617607237	1993.05902521	2589.94940457	290.272772125	3.30964536703	0.0413189184398
292.580963963	1812.67106602	2481.25202999	376.0	-5.71122046763	0.433233917337	0.0794633010523	313.628987729	1724.55412163	2339.5422562	301.359146837	-1.91590906467	-0.0239189646027
292.580963963	1812.67106602	2481.25202999	376.0	2.05141426697	-0.356240824325	-0.0653413104044	240.060572112	1917.92787062	2532.15278813	374.164345394	0.753939836113	0.00941248234847
292.580963963	1812.67106602	2481.25202999	376.0	-2.19303415036	-0.292455871776	-0.0536419427322	245.949381925	1855.63359788	2426.83732561	325.254345803	-0.741615175172	-0.00925861641912
292.580963963	1812.67106602	2481.25202999	376.0	-14.2980951934	-0.23900163587	-0.0438374240408	250.814568031	1530.80424479	2126.48025275	344.86143993	-4.42046312694	-0.0551868055798
292.580963963	1812.67106602	2481.25202999	376.0	-9.8942655505	0.207151790223	0.0379955594687	291.702371142	1533.06734351	2235.75036516	410.980650506	-3.61593390044	-0.0451427453238
292.580963963	1812.67106602	2481.25202999	376.0	14.2132093983	-0.346643462266	-0.063580972536	239.242783976	2217.27597689	2833.91757671	377.398815841	8.35387877541	0.104293118295
292.580963963	1812.67106602	2481.25202999	376.0	-4.44628335135	0.43657330352	0.080075807689	313.856577849	1661.51199542	2370.92853407	395.559960807	-1.97589167803	-0.0246678112113
292.580963963	1812.67106602	2481.25202999	376.0	-14.0764892998	0.740636730577	0.135846795777	345.576942917	1414.58620823	2131.97885349	371.815702338	-4.90530796887	-0.061239799861
292.580963963	1812.67106602	2481.25202999	376.0	6.03275546975	0.0911428523157	0.0167173243426	280.234606453	1911.68751038	2630.93989754	439.017780715	1.48360380988	0.0185218952544
292.580963963	1812.67106602	2481.25202999	376.0	-14.656416603	-0.220647147061	-0.0404708633642	253.081888444	1426.29948752	2117.5893955	438.208019539	-5.69726746727	-0.0711269346725
292.580963963	1812.67106602	2481.25202999	376.0	1.29321505794	0.463651662638	0.0850424913129	316.130267149	1863.46718812	2513.33995486	333.742499599	0.528877899031	0.00660272033747
292.580963963	1812.67106602	2481.25202999	376.0	-0.21921877343	0.458192809305	0.084041234282	316.04207044	1808.90968881	2475.81265972	350.860900467	-0.552521281884	-0.00689789365647
292.580963963	1812.67106602	2481.25202999	376.0	9.39102112023	-0.558994868292	-0.102530239966	222.135430305	2099.98454437	2714.26693217	392.146957491	5.06286605235	0.063206817133
292.580963963	1812.67106602	2481.25202999	376.0	3.10041420613	-0.405444095144	-0.0743661216331	235.941740277	1910.57146135	2558.18112041	411.667918785	0.66697310875	0.00832675541511
292.580963963	1812.67106602	2481.25202999	376.0	17.1287717795	0.836137758352	0.153363491994	352.83833388	2233.67919246	2906.26002748	319.74250114	10.4870890059	0.130924956378
292.580963963	1812.67106602	2481.25202999	376.0	-10.2635009691	-0.446292519157	-0.0818584958102	232.834637618	1654.94326458	2226.58870384	338.810801641	-3.04969735845	-0.0380736249494
292.580963963	1812.67106602	2481.25202999	376.0	3.02790216892	-0.121551953462	-0.0222949291017	260.371061642	1949.93478126	2556.38191402	346.076071113	1.7228042207	0.0215081675494
292.580963963	1812.67106602	2481.25202999	376.0	14.7870228601	0.463049128928	0.0849319752252	313.937022841	2189.52424556	2848.15533488	344.694066479	8.77013914355	0.109489876948
292.580963963	1812.67106602	2481.25202999	376.0	-17.3385931455	0.0792547550694	0.0145368222798	280.573909781	1409.02618866	2051.03783559	361.437737154	-5.94273076866	-0.074191395364
292.580963963	1812.67106602	2481.25202999	376.0	-4.75491477148	-0.0358801235254	-0.00658109382343	269.069081516	1716.99653968	2363.2706107	377.204989502	-1.88930964299	-0.0235868869287
292.580963963	1812.67106602	2481.25202999	376.0	-9.83969352422	0.0726427016527	0.0133240465247	279.372861276	1499.50103842	2237.10443467	458.230534972	-4.05311780386	-0.0506007216462
292.580963963	1812.67106602	2481.25202999	376.0	17.2956118093	0.796030515774	0.146007064522	348.702232522	2172.72714493	2910.3997491	388.97037165	9.10577285643	0.11368006063
292.580963963	1812.67106602	2481.25202999	376.0	15.3837075597	0.0389429891145	0.00714288134896	273.410770569	2251.2013806	2862.9605861	338.348434932	9.66103359255	0.120612154714
292.580963963	1812.67106602	2481.25202999	376.0	-8.38839789751	-0.272363822825	-0.0499566806355	247.748990996	1690.54899627	2273.11473687	334.816749606	-2.55622560315	-0.0319129288782
292.580963963	1812.67106602	2481.25202999	376.0	12.2324438109	0.670087179355	0.122906672662	335.617139485	2093.18773432	2784.76979036	355.964916552	6.68870071888	0.0835043785129
292.580963963	1812.67106602	2481.25202999	376.0	-10.5744687604	0.157166325395	0.0288272790526	286.935866625	1587.29527901	2218.87280921	344.641663575	-3.29035572731	-0.0410780989677
292.580963963	1812.67106602	2481.25202999	376.0	-10.0858667322	0.224828481696	0.0412377992839	293.449644228	1505.19241297	2230.99625695	432.354199755	-3.89986448477	-0.0486874467512
292.580963963	1812.67106602	2481.25202999	376.0	13.579726072	0.30949302597	0.0567668793049	299.177626266	2132.38131879	2818.19925882	386.64031376	7.18784040834	0.0897358353101
292.580963963	1812.67106602	2481.25202999	376.0	11.9595844213	0.241152763806	0.0442319816226	292.677433817	2130.48978501	2777.99946122	354.832242396	6.90576450676	0.0862142884739
292.580963963	1812.67106602	2481.25202999	376.0	6.32120097566	0.0474907537164	0.00871070317615	275.516456014	2002.4819119	2638.09695752	360.098589604	3.34023993604	0.0417008731091
292.580963963	1812.67106602	2481.25202999	376.0	-5.41269649264	-0.471855241243	-0.0865471829133	230.696697371	1710.24689789	2346.94938839	406.005793129	-2.13704301537	-0.026679688082
292.580963963	1812.67106602	2481.25202999	376.0	13.5843906966	0.729371285509	0.13378049991	341.893235456	2095.69558952	2818.31499991	380.726174935	6.9581165452	0.086867871975
292.580963963	1812.67106602	2481.25202999	376.0	6.18930735927	0.517760514518	0.0949670789652	321.034485507	1929.96771492	2634.82434448	383.822144052	2.40106743201	0.0299758730588
292.580963963	1812.67106602	2481.25202999	376.0	7.50385317697	0.28861503286	0.0529374601724	297.502736292	2068.48990385	2667.44153927	301.448899121	5.14302623367	0.0642075684603
292.580963963	1812.67106602	2481.25202999	376.0	0.860787254975	0.743249524013	0.13632603155	345.395720632	1820.1865548	2502.61033122	337.028055789	0.0436982167035	0.000545545776573
292.580963963	1812.67106602	2481.25202999	376.0	-19.6246613047	-0.3888116666	-0.0713154194056	238.240905115	1449.46723167	1994.31472299	306.606586201	-6.10348755359	-0.0761983464867
292.580963963	1812.67106602	2481.25202999	376.0	15.6761897772	0.475466675194	0.0872095882601	315.312223519	2159.93182437	2870.21780706	394.973759173	8.21328954067	0.102537946825
292.580963963	1812.67106602	2481.25202999	376.0	-10.3960422404	-0.0257853189788	-0.00472951558672	270.234893937	1491.32508707	2223.30002086	461.740039852	-4.27628504946	-0.0533868295813
292.580963963	1812.67106602	2481.25202999	376.0	10.7741166114	0.0332653598002	0.00610149666181	273.253730726	2161.56069701	2748.58501712	313.77058938	7.20497634016	0.0899497670432
292.580963963	1812.67106602	2481.25202999	376.0	12.5667522202	0.0721066647386	0.0132257272081	276.542912756	2233.75013852	2793.06482455	282.771773283	8.99543263455	0.11230252977
292.580963963	1812.67106602	2481.25202999	376.0	19.0740759006	0.0755394932526	0.013855372937	276.932703102	2208.80213263	2954.52792547	468.793089738	9.06269310319	0.113142235995
292.580963963	1812.67106602	2481.25202999	376.0	7.61691932514	-0.024886324086	-0.00456462290646	268.430848698	2058.48067045	2670.24699536	343.335476218	4.57812505531	0.0571551192923
292.580963963	1812.67106602	2481.25202999	376.0	-12.1652768897	-0.351258055499	-0.0644273762838	241.35471233	1471.2710297	2179.40085021	466.775108175	-4.95549480481	-0.06186635212
292.580963963	1812.67106602	2481.25202999	376.0	4.05752646356	0.734951186392	0.134803959353	344.546202905	1822.20225963	2581.92948773	415.181025194	0.401651199092	0.00501437202362
292.580963963	1812.67106602	2481.25202999	376.0	7.7814724154	0.774912524585	0.142133625199	347.055908789	2039.05368061	2674.32997226	288.220382859	5.18151150009	0.064688033709
292.580963963	1812.67106602	2481.25202999	376.0	-16.0303111235	0.0603494291005	0.0110692276413	278.365567858	1468.17255193	2083.49960982	336.961490032	-5.08249255606	-0.0634518421481
292.580963963	1812.67106602	2481.25202999	376.0	-10.9645754206	-0.00178410295638	-0.000327238253188	272.565993732	1472.8937351	2209.19327978	463.733550948	-4.5317730165	-0.0565764421535
292.580963963	1812.67106602	2481.25202999	376.0	1.3481251306	0.626840274709	0.114974371737	332.845970022	1850.79357085	2514.70241216	331.06287128	0.495346337626	0.00618409909645
292.580963963	1812.67106602	2481.25202999	376.0	2.6570975292	0.787310589353	0.144407664958	350.602811154	1752.84003114	2547.18131637	443.738474071	-0.641999494932	-0.00801497496794
292.580963963	1812.67106602	2481.25202999	376.0	17.2829723127	-0.474490844173	-0.0870306023795	228.394032744	2255.23554855	2910.08613134	426.456550046	9.33868075048	0.116587774663
292.580963963	1812.67106602	2481.25202999	376.0	-5.99473756972	0.531656397436	0.0975158469252	323.369572968	1571.18621126	2332.50748235	437.951698118	-2.69444464727	-0.0336385099534
292.580963963	1812.67106602	2481.25202999	376.0	6.67583900371	-0.037226918387	-0.00682812149432	267.899429325	1970.26591231	2646.89642079	408.731079146	2.59185817706	0.0323577799883
292.580963963	1812.67106602	2481.25202999	376.0	-1.32803643994	-0.331975145794	-0.0608905256408	242.591997018	1753.95329774	2448.30009886	451.754804099	-1.42657435425	-0.0178099170318
292.580963963	1812.67106602	2481.25202999	376.0	-1.92587821644	-0.27192679248	-0.0498765209979	247.935078669	1814.0642717	2433.46613765	371.466787282	-1.18650822941	-0.0148128368216
292.580963963	1812.67106602	2481.25202999	376.0	-6.53456225351	-0.215667193781	-0.0395574456678	252.818928145	1753.99010774	2319.11307142	312.30403554	-2.04174818894	-0.0254899898745
292.580963963	1812.67106602	2481.25202999	376.0	12.2661941935	-0.412396535947	-0.075641330878	233.836593769	2183.33201694	2785.60722242	368.43861171	7.34091501436	0.0916468790806
292.580963963	1812.67106602	2481.25202999	376.0	-8.97579065114	0.734332378006	0.134690458182	344.671411543	1469.67593541	2258.54004225	444.192695293	-3.77039288925	-0.0470710722753
292.580963963	1812.67106602	2481.25202999	376.0	-22.7143760691	-0.269479177792	-0.0494275821335	249.125326366	1381.33236894	1917.65111267	287.193417368	-7.36019930245	-0.091887631741
292.580963963	1812.67106602	2481.25202999	376.0	8.9963660479	0.237403812398	0.043544352971	293.08987699	2004.66041121	2704.47454518	406.724256973	3.86958015395	0.0483093652179
292.580963963	1812.67106602	2481.25202999	376.0	14.0341597332	0.813436395943	0.149199632418	350.73916201	2140.35137078	2829.47490326	338.384370474	8.10541268148	0.101191169557
292.580963963	1812.67106602	2481.25202999	376.0	-13.4642273802	-0.303424593981	-0.0556538140098	245.248186504	1516.94517217	2147.17061479	384.977256121	-4.49422754323	-0.0561077096533
292.580963963	1812.67106602	2481.25202999	376.0	5.19106666041	0.830094040135	0.152254959673	353.794192449	1937.04389752	2610.05547688	319.217386903	2.86219065822	0.0357327173311
292.580963963	1812.67106602	2481.25202999	376.0	-11.9081401947	0.199251234325	0.0365464479686	291.103090666	1490.52235431	2185.78105967	404.155614701	-4.25786934811	-0.0531569207005
292.580963963	1812.67106602	2481.25202999	376.0	19.6180572567	0.598501367594	0.109776479749	327.571629016	2215.16263919	2968.02547391	425.291205705	9.9640892849	0.124395621534
292.580963963	1812.67106602	2481.25202999	376.0	9.25209662772	-0.13507152129	-0.024774673751	258.075836786	2125.01650689	2710.81986538	327.727521701	6.05724644995	0.0756210543065
292.580963963	1812.67106602	2481.25202999	376.0	11.5513483056	0.204175073294	0.037449573238	289.792838036	2028.85553287	2767.87009431	449.221723407	4.56695371513	0.0570156518742
292.580963963	1812.67106602	2481.25202999	376.0	12.056381442	0.727112581651	0.133366210868	341.398918277	2139.5074214	2780.40123926	299.494899582	7.74264137189	0.0966621894119
292.580963963	1812.67106602	2481.25202999	376.0	1.24760714573	0.91280699275	0.167426080842	364.398847087	1770.32014586	2512.20830762	377.489314667	-0.491066676658	-0.00613067012058
292.580963963	1812.67106602	2481.25202999	376.0	-16.0480020287	-0.280222184099	-0.0513980528429	247.252756486	1513.11969098	2083.06065388	322.688206409	-4.84713777165	-0.0605135801705
292.580963963	1812.67106602	2481.25202999	376.0	5.04651995919	0.205051177111	0.0376102672618	291.21869331	1857.33676352	2606.46890892	457.913452084	0.492943743119	0.00615410415878
292.580963963	1812.67106602	2481.25202999	376.0	8.94532379283	0.398496760228	0.0730918489047	308.254297017	2053.61137336	2703.20805819	341.342387813	5.12927549416	0.0640358988035
292.580963963	1812.67106602	2481.25202999	376.0	-8.96915986033	0.466977278399	0.0856524721935	316.832915715	1591.11992597	2258.70456888	350.751727194	-2.92315900193	-0.0364938701864
292.580963963	1812.67106602	2481.25202999	376.0	-0.488433824454	-0.200586923084	-0.0367914385701	254.182183456	1827.52592088	2469.1327558	387.424651471	-0.852065228021	-0.0106375184522
292.580963963	1812.67106602	2481.25202999	376.0	-6.90800616203	0.590908197541	0.108383748632	329.456198372	1603.87241577	2309.84698686	376.518372719	-2.53166616871	-0.0316063192099
292.580963963	1812.67106602	2481.25202999	376.0	-6.78863764513	0.607865816179	0.111494096878	331.220168968	1613.27302575	2312.80882061	368.315625894	-2.45478375313	-0.0306464888031
292.580963963	1812.67106602	2481.25202999	376.0	-15.2398291518	0.761250168937	0.139627690561	347.428604454	1471.29741781	2103.11345979	284.387437525	-4.5251857078	-0.0564942035931
292.580963963	1812.67106602	2481.25202999	376.0	-7.85636036959	-0.0201765952568	-0.00370076948951	270.481116533	1672.14450004	2286.31592883	343.690312261	-2.50074128937	-0.0312202408161
292.580963963	1812.67106602	2481.25202999	376.0	7.91413922457	0.34704704186	0.0636549966727	304.268359912	1915.16203526	2677.62177015	458.191374976	2.0198857145	0.0252170501186
292.580963963	1812.67106602	2481.25202999	376.0	-7.73948897913	-0.508403713203	-0.0932508644907	227.739670202	1764.73892923	2289.21580258	296.737203154	-2.24199326153	-0.0279899283587
292.580963963	1812.67106602	2481.25202999	376.0	-7.08190220297	0.391205443851	0.0717544834649	309.321034968	1584.03669271	2305.53218781	412.174460132	-2.78423803081	-0.0347595259776
292.580963963	1812.67106602	2481.25202999	376.0	-4.48344449516	0.177794607436	0.0326108964483	288.854685207	1647.78037692	2370.00647244	433.37141031	-2.17246446791	-0.0271219034695
292.580963963	1812.67106602	2481.25202999	376.0	-5.69725674451	0.131678280045	0.0241522890764	284.557483214	1604.0896128	2339.88873136	451.241635346	-2.63277772412	-0.0328686357568
292.580963963	1812.67106602	2481.25202999	376.0	3.75206450476	-0.475773699838	-0.0872659023914	229.476508066	2001.13338604	2574.35020668	343.740312569	2.4708965148	0.0308476468765
292.580963963	1812.67106602	2481.25202999	376.0	2.64479506204	0.707549276131	0.129777930325	341.128656383	1872.88122644	2546.87606115	332.866178332	1.14995014915	0.0143564313252
292.580963963	1812.67106602	2481.25202999	376.0	7.26165941201	-0.176853299505	-0.0324382427559	254.853427669	2036.23909643	2661.43210156	370.339577455	3.88905654838	0.0485525162095
292.580963963	1812.67106602	2481.25202999	376.0	1.19842997232	-0.0934634363479	-0.01714296338	263.10053061	1922.59861539	2510.988098	325.288952006	1.01282423003	0.0126444972539
292.580963963	1812.67106602	2481.25202999	376.0	-12.3759502051	0.451714362104	0.0828529644358	315.317914861	1537.31592133	2174.17351429	321.539678098	-3.75359565259	-0.0468613689462
292.580963963	1812.67106602	2481.25202999	376.0	1.44723010594	0.0927718197479	0.0170161078041	281.097431992	1817.83591232	2517.16145637	418.228112052	-0.560470904057	-0.00699713987587
292.580963963	1812.67106602	2481.25202999	376.0	-10.613215742	0.00119426142562	0.000219050151434	272.452686675	1613.86431395	2217.91139894	331.594398319	-3.19073440881	-0.0398343871262
292.580963963	1812.67106602	2481.25202999	376.0	17.4588066156	0.608928746979	0.111689058507	328.826051555	2175.46305568	2914.44902355	410.15991631	8.90366973851	0.111156925574
292.580963963	1812.67106602	2481.25202999	376.0	-19.3835631897	0.145606187934	0.0267069310223	286.637530351	1401.97119467	2000.29697486	311.688249836	-6.24621087822	-0.0779801607768
292.580963963	1812.67106602	2481.25202999	376.0	-7.66944023186	0.804725451944	0.147601880401	352.207297838	1489.55557907	2290.95388855	449.191011634	-3.38836571002	-0.0423016942574
292.580963963	1812.67106602	2481.25202999	376.0	-13.4272733566	0.732575783561	0.13436826551	345.241102845	1360.1853321	2148.08753725	442.661102314	-5.56322213089	-0.0694534598113
292.580963963	1812.67106602	2481.25202999	376.0	-0.513442441593	0.16813610486	0.0308393442517	288.009465248	1716.06366899	2468.51222898	464.439094749	-1.37751112961	-0.0171973923796
292.580963963	1812.67106602	2481.25202999	376.0	15.3606899056	0.763470111628	0.140034870071	344.997424299	2211.84077056	2862.38946009	305.551265228	9.71738196734	0.121315630054
292.580963963	1812.67106602	2481.25202999	376.0	11.5733108056	0.775439108528	0.142230210662	346.616691768	2132.5345625	2768.41503929	289.263785018	7.60112813901	0.0948954823847
292.580963963	1812.67106602	2481.25202999	376.0	-3.11841123878	-0.390530689652	-0.0716307207726	237.697365172	1811.40837255	2403.87638782	354.770650103	-1.38845550818	-0.0173340263193
292.580963963	1812.67106602	2481.25202999	376.0	15.1003175598	-0.406790721577	-0.074613118411	234.038507176	2256.37921049	2855.92896597	365.51124831	9.24870329591	0.115464460623
292.580963963	1812.67106602	2481.25202999	376.0	-9.22425556169	-0.445473195332	-0.0817082163118	233.003709414	1550.57252327	2252.37500161	468.798768926	-3.80654462755	-0.0475224048384
292.580963963	1812.67106602	2481.25202999	376.0	-12.6670126527	0.402347542776	0.0737981553148	310.579826273	1488.54630718	2166.9515214	367.82538795	-4.22092694032	-0.0526957171076
292.580963963	1812.67106602	2481.25202999	376.0	7.23596298556	-0.438528667838	-0.0804344585177	232.254068294	2056.00456449	2660.79450846	372.53587567	4.02506075292	0.0502504463535
292.580963963	1812.67106602	2481.25202999	376.0	-15.4001581455	-0.214765724426	-0.0393920991244	253.391706882	1449.60516774	2099.13529338	396.138418758	-5.43979525543	-0.0679125500054
292.580963963	1812.67106602	2481.25202999	376.0	18.7269045244	0.411200948263	0.0754220374658	308.616318448	2231.58655568	2945.91372865	405.710854521	10.0010881615	0.124857530106
292.580963963	1812.67106602	2481.25202999	376.0	-2.18673877152	0.769361474747	0.141115457584	348.583323328	1719.52540736	2426.99352983	358.884799138	-1.34581357613	-0.0168016676171
292.580963963	1812.67106602	2481.25202999	376.0	4.25588403702	0.745233911554	0.136690005788	344.914328395	1900.93820207	2586.85123905	340.998708583	1.92157237044	0.0239896675461
292.580963963	1812.67106602	2481.25202999	376.0	-4.17772930735	-0.606568655985	-0.111256173145	219.773882449	1826.25961381	2377.59203674	331.558540482	-1.51399618877	-0.0189013257025
292.580963963	1812.67106602	2481.25202999	376.0	-16.3056453997	0.471634503416	0.0865066954175	318.405554927	1362.10277025	2076.66787251	396.159547333	-6.10999706342	-0.0762796137755
292.580963963	1812.67106602	2481.25202999	376.0	15.3665144053	-0.000183124013471	-3.35884103946e-05	270.074018656	2177.32252512	2862.53398061	415.137436832	7.95839102993	0.0993556932576
292.580963963	1812.67106602	2481.25202999	376.0	-13.5406192859	0.450173734081	0.0825703840941	316.045849614	1384.06866383	2145.27513908	445.160625642	-5.53895561154	-0.0691505070105
292.580963963	1812.67106602	2481.25202999	376.0	-16.3122303914	0.670698281665	0.123018760393	338.531827647	1372.07395032	2076.50448227	365.898704297	-5.75991965211	-0.0719091092648
292.580963963	1812.67106602	2481.25202999	376.0	4.8334159958	0.414790957945	0.076080513196	311.045906646	1896.13032493	2601.1812625	394.005030922	1.45894482065	0.0182140427047
292.580963963	1812.67106602	2481.25202999	376.0	-11.6229472379	0.567333219969	0.104059651498	327.101084827	1498.65640024	2192.8574157	367.099930634	-3.89251999964	-0.0485957553014
292.580963963	1812.67106602	2481.25202999	376.0	7.65349404526	0.789268813475	0.144766840329	349.374360161	1939.44529454	2671.15450635	382.334851651	3.11259897923	0.0388589135983
292.580963963	1812.67106602	2481.25202999	376.0	-14.2031072048	0.16921718828	0.0310376354145	288.964067264	1400.86253221	2128.83714415	439.010544669	-5.64579819512	-0.070484371974
292.580963963	1812.67106602	2481.25202999	376.0	4.94770610268	-0.576357112302	-0.105714804164	221.422695487	1972.7985799	2604.0170881	409.795812706	1.90051463459	0.0237267744643
292.580963963	1812.67106602	2481.25202999	376.0	-8.53025956519	0.0911580145132	0.0167201053766	280.846335373	1594.13969073	2269.59479136	394.608765264	-3.01984823101	-0.0377009766668
292.580963963	1812.67106602	2481.25202999	376.0	-7.15632236583	0.187503664113	0.034391721224	289.77944468	1576.73752384	2303.68563601	437.168667496	-2.96467039226	-0.0370121147599
292.580963963	1812.67106602	2481.25202999	376.0	-12.2729485976	-0.210008588322	-0.0385195503159	253.467722898	1509.10043657	2176.72924377	414.1610843	-4.38850890128	-0.0547878764205
[truncated: 1 more rows]
