# Supplementary material for: Optimization of nutritional strategies using a mechanistic computational model in prediabetes: Application to the J-DOIT1 study data
Source: PLoS One. 2023 Nov 30;18(11):e0287069. doi: 10.1371/journal.pone.0287069 (PMC10688723; doi:10.1371/journal.pone.0287069)
Supplement: S1 File — (ZIP) [file pone.0287069.s011.zip › improved_intervention_J1211077.csv]

baseline_carb	baseline_fat	baseline_kcal	baseline_protein	diet_change_percent	hba1c_change	hba1c_percent_change	random_carb_kcal	random_fat_kcal	random_total_kcal	random_protein_kcal	weight_change	weight_percent_change
827.043821402	1047.39430942	2250.43813082	376.0	-16.7072191606	-0.346120227763	-0.0646953696754	770.005363211	803.409191592	1874.45250023	301.037945428	-1.98799879406	-0.0242438877324
827.043821402	1047.39430942	2250.43813082	376.0	13.4427141706	0.476223403574	0.0890137202942	1014.21248063	1104.32762856	2552.95809633	434.417987137	6.63883902764	0.0809614515566
827.043821402	1047.39430942	2250.43813082	376.0	-13.5228654701	-0.635843493255	-0.118849251076	627.951597822	942.590887447	1946.1144099	375.571924634	-1.1807650828	-0.0143995741805
827.043821402	1047.39430942	2250.43813082	376.0	-10.2562632439	-0.394678568653	-0.0737716950753	750.99521262	826.562820059	2019.62727198	442.069239305	-1.05529914987	-0.0128695018277
827.043821402	1047.39430942	2250.43813082	376.0	12.2543126191	0.264556786069	0.049449866555	913.405939747	1160.2729411	2526.21385467	452.534973827	6.20851631693	0.0757136136211
827.043821402	1047.39430942	2250.43813082	376.0	-13.9283129712	-0.522435860382	-0.0976515626883	706.543507569	811.105242467	1936.99006474	419.341314702	-1.86989213376	-0.0228035626068
827.043821402	1047.39430942	2250.43813082	376.0	2.91499504368	-0.425991880014	-0.0796246504699	657.57056185	1230.4652029	2316.0382908	428.002526045	3.02165883254	0.0368494979578
827.043821402	1047.39430942	2250.43813082	376.0	-1.18964046638	-0.013503852687	-0.0025240846144	926.074789111	833.50037144	2223.66600815	464.090847594	0.674528633334	0.0082259589431
827.043821402	1047.39430942	2250.43813082	376.0	13.9357188772	0.630496666805	0.117849844263	1015.80405553	1245.76459558	2564.05286224	302.484211126	10.1941149504	0.124318475005
827.043821402	1047.39430942	2250.43813082	376.0	8.42308056453	0.419664143919	0.0784418960596	982.221466571	1116.70067047	2439.99434764	341.072210596	5.95484037756	0.0726200046044
827.043821402	1047.39430942	2250.43813082	376.0	4.6046194499	0.0463387728105	0.00866145286178	883.031082747	1048.57717875	2354.0622427	422.453981203	2.51968294907	0.0307278408423
827.043821402	1047.39430942	2250.43813082	376.0	-7.60690662728	-0.385900826598	-0.0721309956257	699.159689089	1077.08905259	2079.2494035	303.000661824	0.143853541875	0.00175431148628
827.043821402	1047.39430942	2250.43813082	376.0	1.02065977696	-0.256758971742	-0.0479923311668	713.905871965	1208.19129391	2273.40744763	351.310281754	3.16306236475	0.0385739312774
827.043821402	1047.39430942	2250.43813082	376.0	-11.7093016082	-0.55761927237	-0.104227901378	655.107603599	948.096168365	1986.92754258	383.723770614	-0.817637695071	-0.0099711914033
827.043821402	1047.39430942	2250.43813082	376.0	9.25451263372	0.33618246125	0.0628378432243	938.091975286	1153.94705272	2458.70521195	366.666183948	6.21215754746	0.0757580188714
827.043821402	1047.39430942	2250.43813082	376.0	-0.0583749350301	0.0893346545596	0.0166980662728	1001.07361497	786.406345146	2249.12443902	461.644478913	0.808639439977	0.00986145658509
827.043821402	1047.39430942	2250.43813082	376.0	-8.52154386571	-0.499108392925	-0.0932912883973	658.25492922	1066.92797612	2058.66605833	333.483152993	0.0304269032826	0.00037105979613
827.043821402	1047.39430942	2250.43813082	376.0	16.3107799491	0.465607298092	0.0870294015125	952.839924831	1262.32413813	2617.50214223	402.338079269	9.78463625501	0.119324832378
827.043821402	1047.39430942	2250.43813082	376.0	-2.33818665205	0.0527282906187	0.00985575525584	889.2299204	1019.66509632	2197.81868683	288.923670112	1.26080596571	0.0153756825086
827.043821402	1047.39430942	2250.43813082	376.0	-4.49819249421	-0.0549200164212	-0.0102654236301	913.185441041	804.184410191	2149.20909173	431.839240502	0.147935284635	0.00180408883701
827.043821402	1047.39430942	2250.43813082	376.0	-16.0435961485	-0.50517008167	-0.0944243143308	713.775553761	802.510568032	1889.38692554	373.100803746	-2.15162869279	-0.0262393743023
827.043821402	1047.39430942	2250.43813082	376.0	6.35856211589	0.04142445073	0.00774288798692	852.187872244	1112.28250482	2393.53363725	429.063260182	3.58809904986	0.0437573054861
827.043821402	1047.39430942	2250.43813082	376.0	1.11682570583	0.195603740688	0.0365614468575	978.836390849	963.15999297	2275.57160236	333.575218541	1.77357452035	0.0216289575653
827.043821402	1047.39430942	2250.43813082	376.0	-9.6065472869	-0.156212735316	-0.0291986421151	834.277016739	873.45064761	2034.24872762	326.521063273	-0.442223571465	-0.00539297038372
827.043821402	1047.39430942	2250.43813082	376.0	0.0726770367428	0.113365657709	0.0211898425625	894.647523177	1056.1271242	2252.07368257	301.299035192	2.33664366917	0.028495654502
827.043821402	1047.39430942	2250.43813082	376.0	4.85984254464	0.0716104321028	0.0133851274959	921.813446592	993.60740884	2359.80588054	444.385025111	2.02546233894	0.024700760231
827.043821402	1047.39430942	2250.43813082	376.0	-3.61191341046	-0.116118914817	-0.0217044700593	827.141865387	1005.23750091	2169.15425418	336.774887878	0.67643766149	0.00824923977427
827.043821402	1047.39430942	2250.43813082	376.0	2.09680204354	-0.477725899776	-0.0892945607059	627.085335677	1291.2537604	2297.62536354	379.286267456	3.89101393678	0.0474513894729
827.043821402	1047.39430942	2250.43813082	376.0	-10.0112961922	-0.368930928984	-0.0689590521465	710.787165517	1026.39832461	2025.14010392	287.9546138	-0.310814856965	-0.00379042508494
827.043821402	1047.39430942	2250.43813082	376.0	-7.4388976648	-0.113915224292	-0.0212925652882	864.334331618	849.716829283	2083.03034126	368.979180359	-0.146416630995	-0.00178556867067
827.043821402	1047.39430942	2250.43813082	376.0	2.33221248208	-0.530952228082	-0.0992434071181	632.622931049	1205.55085786	2302.92312981	464.749340901	2.10319275302	0.02564869211
827.043821402	1047.39430942	2250.43813082	376.0	-8.39377585979	-0.317015262194	-0.0592551891952	755.009792891	918.758469749	2061.54139826	387.773135616	-0.245341697482	-0.00299197192052
827.043821402	1047.39430942	2250.43813082	376.0	1.04145985867	0.180031283026	0.0336507071077	983.896220328	946.499806807	2273.8755406	343.479513462	1.54499862438	0.0188414466388
827.043821402	1047.39430942	2250.43813082	376.0	-6.39439526472	-0.0539313005382	-0.010080616923	884.767378598	877.393365271	2106.53622155	344.37547768	0.102050109492	0.00124451353039
827.043821402	1047.39430942	2250.43813082	376.0	3.8985793178	0.0942008716101	0.0176076395533	842.971121652	1169.31445178	2338.17324635	325.887672918	4.51624432568	0.0550761503132
827.043821402	1047.39430942	2250.43813082	376.0	14.3217012371	0.631630295403	0.118061737458	1010.45177458	1266.19018572	2572.73915644	296.09719615	10.6449324836	0.1298162498
827.043821402	1047.39430942	2250.43813082	376.0	11.72949744	0.547755625684	0.1023842291	1022.95457846	1137.3224501	2514.40321377	354.126185204	7.44754802309	0.0908237563792
827.043821402	1047.39430942	2250.43813082	376.0	-13.5148328201	-0.603408934914	-0.112786716806	670.506176089	832.513999989	1946.29517972	443.275003642	-1.86740464502	-0.0227732273783
827.043821402	1047.39430942	2250.43813082	376.0	-8.67918445552	-0.2294624473	-0.0428901770655	775.539962251	985.252953235	2055.11845439	294.325538904	-0.148687242267	-0.00181325905204
827.043821402	1047.39430942	2250.43813082	376.0	4.56893999857	0.140926988108	0.0263414931043	993.764880993	899.583467386	2353.25929872	459.910950344	1.6447162844	0.0200575156634
827.043821402	1047.39430942	2250.43813082	376.0	9.39640309463	0.348291684594	0.0651012494569	1005.66378157	1026.52964425	2461.89836899	429.704943169	4.30522512404	0.0525027454152
827.043821402	1047.39430942	2250.43813082	376.0	-1.28609124768	-0.22284667539	-0.041653584185	787.052561622	976.821082392	2221.49544299	457.621798972	0.880496195901	0.0107377584866
827.043821402	1047.39430942	2250.43813082	376.0	7.40015736517	0.0201295626167	0.00376253506855	789.994834084	1266.80792621	2416.97409391	360.171333613	6.37029661339	0.0776865440658
827.043821402	1047.39430942	2250.43813082	376.0	11.8618095301	0.560916437266	0.104844193882	992.868815786	1229.73520647	2517.38081549	294.776793235	9.20204967915	0.112220118038
827.043821402	1047.39430942	2250.43813082	376.0	-0.71819762195	-0.384063048971	-0.071787485789	673.694456904	1208.11284988	2234.27553768	352.468230896	2.40737694292	0.0293582554015
827.043821402	1047.39430942	2250.43813082	376.0	15.313982448	0.65220586519	0.121907638353	1027.04354605	1241.05403	2595.06983118	326.972255137	10.4136929817	0.126996255875
827.043821402	1047.39430942	2250.43813082	376.0	15.6492366512	0.367644717895	0.0687186388589	935.868586462	1204.0518565	2602.6145196	462.694076639	7.95177332291	0.0969728454013
827.043821402	1047.39430942	2250.43813082	376.0	5.91168168223	0.198061522073	0.0370208452474	941.02672634	1041.04092978	2383.47686957	401.409213453	3.31856998346	0.040470365652
827.043821402	1047.39430942	2250.43813082	376.0	6.46457231227	0.275553753153	0.0515053744212	978.15784513	1023.92484692	2395.91933113	393.836639081	3.5572020451	0.0433805127451
827.043821402	1047.39430942	2250.43813082	376.0	-4.27866169449	-0.0193237241418	-0.00361191105454	897.716183694	899.964810044	2154.14949656	356.468502822	0.462878725608	0.00564486250741
827.043821402	1047.39430942	2250.43813082	376.0	5.76627710092	0.1631112945	0.0304880924299	857.249356049	1198.94853685	2380.20462943	324.006736531	5.63516318909	0.068721502306
827.043821402	1047.39430942	2250.43813082	376.0	1.55813136118	-0.322240744833	-0.0602319149221	682.569740224	1249.00149053	2285.5029131	353.931682351	3.68423675302	0.0449297165003
827.043821402	1047.39430942	2250.43813082	376.0	0.982715978925	-0.104892356068	-0.0196060478632	787.171258548	1137.30677118	2272.55354593	348.075516199	2.66033577574	0.0324431192164
827.043821402	1047.39430942	2250.43813082	376.0	0.643698945715	-0.543351835895	-0.101561090821	625.401013163	1216.05558297	2264.92417734	423.467581208	2.06661130115	0.0252025768433
827.043821402	1047.39430942	2250.43813082	376.0	0.857906727094	-0.0977391431317	-0.0182689987162	771.929624067	1182.62464196	2269.74479093	315.190524911	3.41275913293	0.0416190138163
827.043821402	1047.39430942	2250.43813082	376.0	3.79464705747	-0.0453718024312	-0.00848071073481	818.78172294	1116.20610066	2335.83431513	400.84649153	2.94559416808	0.0359218800985
827.043821402	1047.39430942	2250.43813082	376.0	5.45044948452	0.0915821443628	0.0171181578248	812.752061407	1262.0014258	2373.09712432	298.343637112	6.39865830026	0.0780324182959
827.043821402	1047.39430942	2250.43813082	376.0	-9.47034526959	-0.437717293333	-0.0818163165109	715.461503443	886.752137362	2037.31386975	435.100228949	-0.697955632718	-0.00851165405754
827.043821402	1047.39430942	2250.43813082	376.0	-0.580794679255	-0.0125212777837	-0.00234042575397	897.947592036	927.275674772	2237.3677059	412.144439089	1.00900240671	0.0123049073989
827.043821402	1047.39430942	2250.43813082	376.0	-5.74533871611	0.115527544015	0.0215939334607	999.488600201	801.066260459	2121.14283761	320.587976949	0.108559303244	0.001323893942
827.043821402	1047.39430942	2250.43813082	376.0	3.17352388687	0.124732169154	0.0233144241409	894.146674925	1075.10403181	2321.85632246	352.605615724	3.09287751982	0.0377180185344
827.043821402	1047.39430942	2250.43813082	376.0	-11.2697961549	-0.474835190369	-0.0887542411904	702.655804005	878.366093657	1996.81834089	415.796443224	-1.0173741698	-0.0124070020707
827.043821402	1047.39430942	2250.43813082	376.0	-9.99219201914	-0.545854397283	-0.102028859305	661.210958638	944.597799549	2025.57003152	419.76127333	-0.60974861638	-0.00743595873634
827.043821402	1047.39430942	2250.43813082	376.0	-5.14242756136	-0.3814240134	-0.0712942081122	725.99916559	942.605157545	2134.71098013	466.106656996	0.143290417152	0.00174744411161
827.043821402	1047.39430942	2250.43813082	376.0	-3.31885508911	-0.374540023555	-0.0700074810382	719.697571559	992.90038042	2175.74935039	463.15139841	0.560176613855	0.00683142212018
827.043821402	1047.39430942	2250.43813082	376.0	3.31727563599	-0.222721816959	-0.0416302461607	706.317286587	1278.97107554	2325.09136664	339.803004507	4.9298293134	0.0601198696756
827.043821402	1047.39430942	2250.43813082	376.0	-14.7293810674	-0.666299010153	-0.124541871057	629.850322923	889.83639283	1918.96252285	399.275807094	-1.71282840792	-0.0208881513161
827.043821402	1047.39430942	2250.43813082	376.0	-0.336780569302	-0.165969584066	-0.0310223521618	803.108997251	1029.75735511	2242.85909247	409.992740108	1.16550759392	0.014213507243
827.043821402	1047.39430942	2250.43813082	376.0	-14.0820402521	-0.629554504952	-0.117673739243	630.276839704	939.524761265	1933.53052739	363.728926421	-1.26568621196	-0.0154351977068
827.043821402	1047.39430942	2250.43813082	376.0	7.65070918053	0.0625185121649	0.0116857032084	846.901900007	1143.63377554	2422.6126075	432.07693195	4.33801466016	0.0529026178069
827.043821402	1047.39430942	2250.43813082	376.0	-6.41086463988	-0.189657392655	-0.0354499799354	796.631863992	978.753678078	2106.16558845	330.780046379	0.232569717937	0.0028362160724
827.043821402	1047.39430942	2250.43813082	376.0	18.0076526135	0.588885498987	0.110072055885	999.00507207	1264.43726915	2655.6892117	392.24687048	10.7773510466	0.131431110325
827.043821402	1047.39430942	2250.43813082	376.0	-3.74493984128	-0.0224863333521	-0.00420305296301	900.321475394	888.483493835	2166.16057666	377.355607427	0.518317200572	0.0063209414704
827.043821402	1047.39430942	2250.43813082	376.0	0.938964273081	0.0300909531902	0.00562447723181	840.202099094	1115.28051093	2271.56894086	316.086330834	2.92863260671	0.0357150317892
827.043821402	1047.39430942	2250.43813082	376.0	8.71476707105	0.285607631185	0.0533846039599	940.078710942	1108.2761046	2446.558572	398.203756462	5.0988452686	0.062181039861
827.043821402	1047.39430942	2250.43813082	376.0	-1.07248171779	-0.0616396036493	-0.0115214212429	870.29700366	938.339368397	2226.3025933	417.666221241	0.94172229181	0.0114844181928
827.043821402	1047.39430942	2250.43813082	376.0	-11.0728381811	-0.462314131045	-0.0864138562702	727.24225669	819.973429072	2001.25075823	454.035072466	-1.34657992523	-0.0164217064052
827.043821402	1047.39430942	2250.43813082	376.0	10.1274004186	0.369102438253	0.0689911099538	992.049696392	1065.68639099	2478.3490115	420.612924123	5.06037756095	0.061711921475
827.043821402	1047.39430942	2250.43813082	376.0	-14.5019961865	-0.564428072701	-0.105500574337	683.630147495	831.128763139	1924.07967891	409.320768277	-1.89208707211	-0.0230742325867
827.043821402	1047.39430942	2250.43813082	376.0	4.05303868847	0.328392636921	0.0613818012936	1017.09202677	982.820887316	2341.64925892	341.73634484	3.00699078834	0.03667061937
827.043821402	1047.39430942	2250.43813082	376.0	10.3680131166	0.434587237006	0.0812312592535	984.041691866	1130.32787511	2483.76385141	369.394284432	6.50258599514	0.079299829209
827.043821402	1047.39430942	2250.43813082	376.0	-15.4310410655	-0.500343661472	-0.0935221797144	675.452529557	930.123561018	1903.1720987	297.596008125	-1.42031767581	-0.017320947266
827.043821402	1047.39430942	2250.43813082	376.0	-0.751859782179	-0.0605698096035	-0.011321459739	877.133766865	915.047700987	2233.51799159	441.336523741	0.91840704615	0.0112000859287
827.043821402	1047.39430942	2250.43813082	376.0	9.28409225372	-0.136894917968	-0.0255878351343	731.962028798	1300.17930819	2459.370883	427.229546009	6.41542249826	0.0782368597349
827.043821402	1047.39430942	2250.43813082	376.0	13.5599425931	0.663559257017	0.124029767667	1030.20455755	1237.00977217	2555.59624945	288.381919742	10.1684149991	0.124005060965
827.043821402	1047.39430942	2250.43813082	376.0	-5.89695975971	0.00408911666903	0.000764320872716	943.498209741	796.961050426	2117.73069983	377.271439662	0.0321619744413	0.000392219200503
827.043821402	1047.39430942	2250.43813082	376.0	5.25154233208	0.277173391289	0.0518081105214	955.623340728	1061.88135225	2368.62084192	351.116148943	3.9387365495	0.0480333725549
827.043821402	1047.39430942	2250.43813082	376.0	1.53060800885	0.0662842201967	0.0123895738685	871.295345058	1076.67459909	2284.88351709	336.913572934	2.61974872719	0.0319481552097
827.043821402	1047.39430942	2250.43813082	376.0	-2.91447233823	-0.490790972767	-0.0917366304238	634.306563314	1229.89690828	2184.84973401	320.646262412	2.08219587166	0.0253926325812
827.043821402	1047.39430942	2250.43813082	376.0	2.47538329127	-0.304171234845	-0.0568544364196	678.869558879	1287.65102884	2306.14510029	339.624512569	4.62714540076	0.0564286024483
827.043821402	1047.39430942	2250.43813082	376.0	-9.08716539935	-0.555721039475	-0.103873091491	652.836705387	971.654271931	2045.93709566	421.446118345	-0.378872926888	-0.00462040154741
827.043821402	1047.39430942	2250.43813082	376.0	21.4401886418	0.604293956705	0.11295214144	1005.38204754	1270.55632139	2732.93631134	456.997942399	11.3144997796	0.137981704629
827.043821402	1047.39430942	2250.43813082	376.0	11.0515361211	0.435468291874	0.0813959424064	936.123248407	1264.27800573	2499.14611373	298.74485959	9.03742290969	0.110212474508
827.043821402	1047.39430942	2250.43813082	376.0	12.6947786978	0.542175191292	0.101341157251	1017.39020135	1148.72196427	2536.12627126	370.014105635	7.724479852	0.0942009738049
827.043821402	1047.39430942	2250.43813082	376.0	-8.32387107594	-0.404424326434	-0.0755933320437	716.489486437	935.663848518	2063.11456217	410.961227213	-0.267977833656	-0.00326802236166
827.043821402	1047.39430942	2250.43813082	376.0	-0.802273296466	0.229971547713	0.0429853360211	998.94446224	943.098354418	2232.38346664	290.340649986	1.40195066771	0.0170969593623
827.043821402	1047.39430942	2250.43813082	376.0	3.87650607535	0.189997298932	0.035513513819	933.780306249	1043.76125703	2337.67650168	360.134938404	3.07076203863	0.0374483175442
827.043821402	1047.39430942	2250.43813082	376.0	-17.3182744025	-0.644338866517	-0.120437171312	624.969757023	927.352149471	1860.70108007	308.379173572	-1.84193829966	-0.0224626621909
827.043821402	1047.39430942	2250.43813082	376.0	-0.310113395841	0.213522453176	0.0399107389114	989.697757863	950.676437371	2243.45922071	303.085025479	1.49683348879	0.0182540669365
827.043821402	1047.39430942	2250.43813082	376.0	-3.20885295129	0.0274894260906	0.00513821048422	916.560126108	921.0638878	2178.22488044	340.600866535	0.643531616225	0.00784794653933
827.043821402	1047.39430942	2250.43813082	376.0	-6.17014467321	-0.0588160656701	-0.0109936571346	874.56641313	904.572872794	2111.58284237	332.443556443	0.174941630359	0.00213343451657
827.043821402	1047.39430942	2250.43813082	376.0	-15.048958525	-0.575311669927	-0.107534891575	697.058851845	788.034708078	1911.77062988	426.677069962	-2.31129674943	-0.0281865457247
827.043821402	1047.39430942	2250.43813082	376.0	-19.3756612821	-0.718832102689	-0.13436114069	636.459850741	808.785853459	1814.40086123	369.155157031	-3.05480415739	-0.0372537092365
827.043821402	1047.39430942	2250.43813082	376.0	19.0310721101	0.630264957293	0.117806534074	1023.88403346	1236.66213065	2678.72063429	418.174470185	10.5852504884	0.129088420591
827.043821402	1047.39430942	2250.43813082	376.0	4.31067190466	-0.229408798886	-0.0428801493244	728.45354848	1198.18162759	2347.44713506	420.811958993	3.47122280199	0.0423319853901
827.043821402	1047.39430942	2250.43813082	376.0	1.85891652991	-0.207560805997	-0.0387964123359	734.75629441	1193.56177691	2292.27189723	363.953825908	3.22861897816	0.0393734021727
827.043821402	1047.39430942	2250.43813082	376.0	9.30403135524	0.341919189856	0.0639101289451	946.62172053	1138.64137177	2459.81960014	374.556507848	5.98721607494	0.0730148301822
827.043821402	1047.39430942	2250.43813082	376.0	-2.4564806055	-0.427037880007	-0.0798201644872	651.233025775	1236.79884246	2195.1565546	307.124686364	2.50566046232	0.0305568349064
827.043821402	1047.39430942	2250.43813082	376.0	-5.02361388761	-0.0447391193688	-0.00836245221847	863.247197912	981.751351316	2137.38480835	292.386259121	0.3728171767	0.00454655093536
827.043821402	1047.39430942	2250.43813082	376.0	-4.69588746685	0.118446931892	0.0221396134377	984.886684185	847.445120762	2144.76008869	312.428283739	0.316400392357	0.0038585413702
827.043821402	1047.39430942	2250.43813082	376.0	15.1558979525	0.334755794104	0.062571176468	897.29183045	1288.94728087	2591.51223741	405.27312609	9.41196645223	0.114780078686
827.043821402	1047.39430942	2250.43813082	376.0	-15.1922034674	-0.529392683108	-0.0989519033847	712.759195793	787.802456781	1908.54699108	407.985338506	-2.20520455556	-0.0268927384824
827.043821402	1047.39430942	2250.43813082	376.0	-7.80190215601	-0.504738582408	-0.0943436602632	649.519448116	1128.62549564	2074.86114977	296.716206019	0.165657032602	0.00202020771466
827.043821402	1047.39430942	2250.43813082	376.0	5.43673098638	0.173333860229	0.0323988523793	1004.43528845	919.988506864	2372.78839801	448.364602696	1.85636791785	0.0226386331445
827.043821402	1047.39430942	2250.43813082	376.0	1.90342396851	-0.1611569263	-0.0301227899627	776.583444794	1120.96922518	2293.2735096	395.720839623	2.27350113542	0.0277256236027
827.043821402	1047.39430942	2250.43813082	376.0	-5.92743380796	0.0282494627764	0.00528027341614	917.080734904	904.497914367	2117.04490023	295.466250957	0.168261778231	0.00205197290526
827.043821402	1047.39430942	2250.43813082	376.0	11.8506784656	0.508814849813	0.0951055794042	966.862052675	1252.43434952	2517.13031777	297.833915576	9.33278152158	0.1138144088
827.043821402	1047.39430942	2250.43813082	376.0	0.0615582969477	-0.0358061866232	-0.00669274516322	835.428940025	1076.1261299	2251.82346221	340.268392281	1.96160096762	0.0239219630197
827.043821402	1047.39430942	2250.43813082	376.0	-11.5257659498	-0.57956558829	-0.108330016503	639.913516621	987.457080124	1991.05789902	363.687302274	-0.644177885093	-0.00785582786698
827.043821402	1047.39430942	2250.43813082	376.0	4.0413105085	0.384147535752	0.0718032777106	1007.87277821	1028.21547291	2341.38532349	305.297072363	3.84179482187	0.0468511563642
827.043821402	1047.39430942	2250.43813082	376.0	10.6440179555	0.447689784837	0.0836803336145	1009.39492	1086.85098253	2489.97516954	393.729267013	5.89877763956	0.0719363126775
827.043821402	1047.39430942	2250.43813082	376.0	4.23658535131	0.110408810556	0.0206371608516	945.491740333	976.111848881	2345.77986301	424.176273798	1.94843116983	0.0237613557297
827.043821402	1047.39430942	2250.43813082	376.0	-8.10136954021	-0.355481127973	-0.0664450706492	717.101440913	1031.58663749	2068.12182157	319.433743164	0.0362193330355	0.00044169918336
827.043821402	1047.39430942	2250.43813082	376.0	-2.97257031373	0.0809817447617	0.0151367747218	961.805699139	865.613745126	2183.54227502	356.12283075	0.620625283404	0.00756860101712
827.043821402	1047.39430942	2250.43813082	376.0	-1.96610451354	0.0921788357161	0.0172296889189	922.295146921	986.15661958	2206.19216516	297.740398656	1.1227317139	0.0136918501695
827.043821402	1047.39430942	2250.43813082	376.0	-4.13615016198	0.10638771936	0.0198855550205	958.257102688	911.240074774	2157.35663043	287.859452966	0.410382323125	0.00500466247713
827.043821402	1047.39430942	2250.43813082	376.0	10.447045625	0.509854862207	0.0952999742443	1028.05772048	1092.83548209	2485.54242911	364.649226544	6.33425469149	0.0772470084328
827.043821402	1047.39430942	2250.43813082	376.0	10.4615561135	0.387706805674	0.0724685618082	955.104096273	1159.95001379	2485.86897868	370.814868612	6.75192253685	0.0823405187421
827.043821402	1047.39430942	2250.43813082	376.0	14.7673883666	0.59066893109	0.11040540768	1027.73453199	1172.8217515	2582.76906955	382.212786064	8.68319228967	0.105892588898
827.043821402	1047.39430942	2250.43813082	376.0	16.5473560737	0.504916029695	0.0943768279804	982.342033496	1215.62859413	2622.82614155	424.855513925	9.12612052951	0.111294152799
827.043821402	1047.39430942	2250.43813082	376.0	-6.48460272385	-0.293253910671	-0.0548138150788	781.582169096	865.061148543	2104.50615849	457.862840853	-0.230194694565	-0.00280725237274
827.043821402	1047.39430942	2250.43813082	376.0	3.13645169821	-0.0886285956513	-0.0165660926451	796.312098047	1133.97279373	2321.02203579	390.737144011	2.94117587283	0.0358679984491
827.043821402	1047.39430942	2250.43813082	376.0	14.3625393117	0.415297585935	0.0776257169971	935.397592241	1254.53007043	2573.65819205	383.730529371	9.12196268066	0.111243447325
827.043821402	1047.39430942	2250.43813082	376.0	-7.34715975503	-0.253359186373	-0.047356857266	767.929463755	981.758490385	2085.09484616	335.406892022	0.0938667691024	0.00114471669637
827.043821402	1047.39430942	2250.43813082	376.0	15.9527655653	0.558047032239	0.104307856493	1001.66045979	1214.7367521	2609.44525002	393.048038126	9.38974148582	0.11450904251
827.043821402	1047.39430942	2250.43813082	376.0	-3.30157559888	-0.439604278593	-0.0821690240361	682.343874437	1074.39785107	2176.13821463	419.396489116	0.781989675735	0.00953645946018
827.043821402	1047.39430942	2250.43813082	376.0	0.207763658682	0.115916570326	0.021666648659	970.646512177	912.345177678	2255.11372342	372.122033563	1.12789496602	0.0137548166588
827.043821402	1047.39430942	2250.43813082	376.0	-3.28029027869	0.123023271306	0.0229950039825	973.147891826	897.268785964	2176.61722759	306.200549798	0.560996745173	0.00684142372162
827.043821402	1047.39430942	2250.43813082	376.0	-10.4375978023	-0.342232182886	-0.0639686323151	757.583557926	866.763197988	2015.54644994	391.199694022	-0.757213962133	-0.00923431661138
827.043821402	1047.39430942	2250.43813082	376.0	6.67296931366	0.0781707490824	0.0146113549687	805.576046459	1276.63577656	2400.60917671	318.39735369	6.77966194047	0.0826788041521
827.043821402	1047.39430942	2250.43813082	376.0	16.7647204858	0.370098916997	0.069177367663	913.33924128	1280.43363799	2627.71779316	433.944913885	9.60006043983	0.117073907803
827.043821402	1047.39430942	2250.43813082	376.0	-0.135977459128	0.00186224256801	0.000348082722992	893.405676917	977.284358382	2247.37804223	376.688006933	1.14866780915	0.014008144014
827.043821402	1047.39430942	2250.43813082	376.0	0.745427273933	-0.055059560861	-0.010291506703	847.95822648	1037.98994984	2267.21351043	381.265334111	1.52202741951	0.0185613099941
827.043821402	1047.39430942	2250.43813082	376.0	2.89502570463	0.187468487981	0.0350408388749	902.475552354	1099.55967607	2315.58889318	313.553664749	3.71680592508	0.0453269015253
827.043821402	1047.39430942	2250.43813082	376.0	16.3481233021	0.47830288676	0.0894024087401	982.622861061	1187.11554401	2618.34253128	448.604126214	8.39028204486	0.102320512742
827.043821402	1047.39430942	2250.43813082	376.0	1.67907086358	-0.164424771852	-0.0307336022154	769.410034795	1135.68229794	2288.22458178	383.132249047	2.45364120129	0.0299224536742
827.043821402	1047.39430942	2250.43813082	376.0	-7.25851373485	-0.489261627048	-0.0914507714108	668.184405458	1027.84356388	2087.08977	391.061800659	0.132569425911	0.00161670031599
827.043821402	1047.39430942	2250.43813082	376.0	-1.66689848599	-0.365543893474	-0.068325961397	691.342288963	1166.4919895	2212.92561169	355.091333231	1.6939145601	0.0206574946353
827.043821402	1047.39430942	2250.43813082	376.0	-13.5682880063	-0.538868908644	-0.100723160494	659.250469532	951.699006139	1945.09220383	334.142728156	-1.05260920532	-0.0128366976258
827.043821402	1047.39430942	2250.43813082	376.0	10.4903750619	0.295532055842	0.0552396366059	913.400590602	1184.05538782	2486.51753128	389.061552863	6.65168427327	0.0811181008935
827.043821402	1047.39430942	2250.43813082	376.0	3.78176616104	-0.147946746119	-0.0276535974054	748.955719606	1212.97117613	2335.54443853	373.617542788	4.07817910989	0.049733891584
827.043821402	1047.39430942	2250.43813082	376.0	-5.50316782809	-0.447424906345	-0.0836308236159	666.301380234	1152.51243312	2126.59274361	307.778930262	0.709070117925	0.00864719656007
827.043821402	1047.39430942	2250.43813082	376.0	3.91956534845	0.208634153334	0.0389970380064	921.538618716	1078.80046511	2338.64552399	338.306440154	3.65820910598	0.0446123061705
827.043821402	1047.39430942	2250.43813082	376.0	0.901198484573	-0.127335590611	-0.023801044974	831.004859397	980.235875471	2270.71904515	459.478310285	1.21284020244	0.0147907341762
827.043821402	1047.39430942	2250.43813082	376.0	-12.1036026631	-0.275510386197	-0.0514972684481	786.214833138	854.739772842	1978.05404129	337.099435306	-0.961810461791	-0.0117293958755
827.043821402	1047.39430942	2250.43813082	376.0	1.09665880941	-0.0449682649555	-0.00840528316926	871.08352978	978.429754105	2275.11775883	425.604474948	1.29268964503	0.0157645078662
827.043821402	1047.39430942	2250.43813082	376.0	-1.48736840693	-0.0717782967532	-0.013416504066	803.891882762	1114.05625662	2216.96582505	299.017685664	2.10492960137	0.0256698731875
827.043821402	1047.39430942	2250.43813082	376.0	-0.171452996513	-0.272933544575	-0.0510156158084	723.462992112	1161.03079069	2246.57968721	362.08590441	2.1601367036	0.0263431305317
827.043821402	1047.39430942	2250.43813082	376.0	14.1895540646	0.167876314062	0.0313787502919	836.645564762	1295.37794374	2569.76526608	437.741757578	8.45622427766	0.103124686313
827.043821402	1047.39430942	2250.43813082	376.0	1.17957963093	-0.152253961173	-0.0284586843314	767.522517172	1149.15171788	2276.98384062	360.309605564	2.65847014078	0.0324203675704
827.043821402	1047.39430942	2250.43813082	376.0	-0.250599273366	0.111851444806	0.0209068121133	957.825615653	942.069317064	2244.79854922	344.903616501	1.1105366866	0.0135431303244
827.043821402	1047.39430942	2250.43813082	376.0	9.29308429624	0.239361908906	0.0447405437207	949.981970221	1057.93089491	2459.57324335	451.660378224	4.12531326394	0.0503086983407
827.043821402	1047.39430942	2250.43813082	376.0	-10.3246138651	-0.557428877475	-0.104192313547	665.282462053	908.854194238	2018.08908354	443.952427249	-0.876840160575	-0.0106931726899
827.043821402	1047.39430942	2250.43813082	376.0	-13.7445502876	-0.516893482315	-0.096615604171	667.997366943	945.879466091	1941.12553024	327.248697204	-1.08760102634	-0.0132634271505
827.043821402	1047.39430942	2250.43813082	376.0	7.14908007143	0.30510889325	0.0570296996729	1006.89918625	994.856013857	2411.32375475	409.568554642	3.42076975475	0.0417167043263
827.043821402	1047.39430942	2250.43813082	376.0	3.60377820829	-0.098695951696	-0.0184478414385	795.341934432	1129.43488655	2331.53892977	406.762108792	2.87311792651	0.035038023494
827.043821402	1047.39430942	2250.43813082	376.0	9.89216687017	0.179704958509	0.0335897118708	907.187853512	1102.63829035	2473.05522603	463.229082173	4.52375395722	0.0551677311856
827.043821402	1047.39430942	2250.43813082	376.0	-6.37949532372	-0.0856000710914	-0.0160000132881	882.528850975	839.597636826	2106.8715355	384.745047701	-0.00471300505781	-5.74756714367e-05
827.043821402	1047.39430942	2250.43813082	376.0	3.70763826942	-0.0182811797143	-0.00341704293725	796.864384283	1193.88521366	2333.87623619	343.126638241	4.36073102308	0.0531796466229
827.043821402	1047.39430942	2250.43813082	376.0	0.912272348235	0.277678166938	0.0519024611099	977.252363919	1008.39142421	2270.9682556	285.324467478	2.58804584162	0.0315615346539
827.043821402	1047.39430942	2250.43813082	376.0	2.10972487749	0.29779339216	0.0556623162916	968.533778258	1039.56016538	2297.91618392	289.822240282	3.27205059518	0.0399030560388
827.043821402	1047.39430942	2250.43813082	376.0	7.41976322625	-0.385757315976	-0.0721041712105	654.041345194	1302.96854769	2417.41531168	460.405418798	5.05581739654	0.0616563097139
827.043821402	1047.39430942	2250.43813082	376.0	-8.28795509501	-0.398360380909	-0.074459884282	727.321194027	901.573743361	2063.9228291	435.02789171	-0.419096900468	-0.00511093781059
827.043821402	1047.39430942	2250.43813082	376.0	6.70695917104	0.343897760589	0.0642799552503	1020.82030141	992.830970269	2401.37409742	387.722825743	3.54825531259	0.0432714062511
827.043821402	1047.39430942	2250.43813082	376.0	-0.290231340407	-0.321535680049	-0.0601001271119	690.826409171	1214.88795604	2243.90665407	338.192288855	2.83705872167	0.0345982770936
827.043821402	1047.39430942	2250.43813082	376.0	13.1823936357	0.242349124408	0.0452989017585	896.615539117	1185.13536939	2547.09974375	465.348835251	6.61145637859	0.0806275168121
827.043821402	1047.39430942	2250.43813082	376.0	17.8355729403	0.481606641461	0.0900199329834	952.363820001	1288.27295231	2651.81666512	411.179892814	10.5647517656	0.128838436166
827.043821402	1047.39430942	2250.43813082	376.0	-8.27427163168	-0.595919076975	-0.11138674336	621.901946501	1089.94843046	2064.23076697	352.380390015	0.104286913115	0.00127179162336
827.043821402	1047.39430942	2250.43813082	376.0	1.30054245543	0.174022988707	0.0325276614406	984.360436116	943.155499757	2279.70603415	352.190098273	1.53092812042	0.0186698551271
827.043821402	1047.39430942	2250.43813082	376.0	3.49446388335	-0.441721600806	-0.0825647851974	645.168073585	1261.82495269	2329.07887852	422.085852241	3.60376985863	0.0439484129102
827.043821402	1047.39430942	2250.43813082	376.0	7.27384042142	-0.194366133619	-0.0363301184334	724.619000584	1253.93936431	2414.13140924	435.57304435	4.98315395428	0.0607701701741
827.043821402	1047.39430942	2250.43813082	376.0	12.5875320003	0.621971310659	0.116256319749	1018.31572793	1222.7737076	2533.71275068	292.623315153	9.52473301783	0.116155280705
827.043821402	1047.39430942	2250.43813082	376.0	-17.6644410399	-0.716998094381	-0.134018335398	625.347129467	843.909080599	1852.91081406	383.654603996	-2.53515983992	-0.0309165834137
827.043821402	1047.39430942	2250.43813082	376.0	4.57764736322	0.122054425353	0.0228139112809	927.920340835	1014.61540036	2353.45525258	410.919511386	2.45526128023	0.0299422107345
827.043821402	1047.39430942	2250.43813082	376.0	3.32111833804	-0.0535639779911	-0.010011958503	793.865750825	1169.64156619	2325.17784427	361.670527253	3.71801140955	0.0453416025555
827.043821402	1047.39430942	2250.43813082	376.0	-4.46207239513	-0.182446491865	-0.0341021480121	804.58705278	966.072497074	2150.02195222	379.362402362	0.506177855075	0.00617290067164
827.043821402	1047.39430942	2250.43813082	376.0	3.36306460687	-0.0639056695502	-0.0119449849627	824.218771169	1089.03267924	2326.1218191	412.870368694	2.41419317429	0.0294413801742
827.043821402	1047.39430942	2250.43813082	376.0	-0.12398164953	0.165740445527	0.0309795225284	1009.36343736	876.479891461	2247.6480005	361.804671681	1.04381258258	0.0127294217388
827.043821402	1047.39430942	2250.43813082	376.0	-9.54094000652	-0.330234787652	-0.0617261285332	732.979734561	989.117432835	2035.72517888	313.62801148	-0.254782000591	-0.00310709756818
827.043821402	1047.39430942	2250.43813082	376.0	-3.99005009148	-0.462053977792	-0.0863652294939	673.158986644	1078.13706913	2160.64452212	409.348466346	0.69775495219	0.00850920673402
827.043821402	1047.39430942	2250.43813082	376.0	3.99125259497	0.0184953687341	0.00345707826805	867.097662492	1059.59533912	2340.25880112	413.565799505	2.46604713478	0.0300737455461
827.043821402	1047.39430942	2250.43813082	376.0	-0.885538642693	0.0235205695368	0.00439636813772	935.730175079	861.540243396	2230.50963154	433.239213069	0.845888820494	0.0103157173231
827.043821402	1047.39430942	2250.43813082	376.0	-2.87849831297	-0.15382567788	-0.0287524631552	807.196703557	1024.95477297	2185.65930719	353.507830669	0.814243734812	0.00992980164405
827.043821402	1047.39430942	2250.43813082	376.0	9.22205427276	0.330034854589	0.0616887578671	967.260449269	1085.3034445	2457.97475662	405.410862851	5.04152654501	0.0614820310367
827.043821402	1047.39430942	2250.43813082	376.0	-1.90131979682	-0.258405313528	-0.0483000586034	757.325451111	1058.02779998	2207.65010512	392.296854033	0.990550362975	0.0120798824753
827.043821402	1047.39430942	2250.43813082	376.0	5.81423118502	-0.30225763327	-0.0564967538823	681.898990118	1287.08002263	2381.28380642	412.304793677	4.98268255298	0.0607644213778
827.043821402	1047.39430942	2250.43813082	376.0	0.619341938371	-0.194959810932	-0.0364410861555	760.98871798	1129.07620825	2264.37603796	374.311111736	2.09829225452	0.0255889299332
827.043821402	1047.39430942	2250.43813082	376.0	10.0749994551	0.210429798924	0.0393326726961	888.054374592	1172.1195939	2477.16976024	416.995791742	5.89986178961	0.0719495340197
827.043821402	1047.39430942	2250.43813082	376.0	6.1983732229	0.209050919037	0.0390749381378	872.55172261	1200.82351994	2389.92868532	316.553442765	5.96582839255	0.0727540047871
827.043821402	1047.39430942	2250.43813082	376.0	2.46605794534	-0.392844184302	-0.0734288194957	669.089442123	1223.64632626	2305.93523915	413.199470766	2.99791144209	0.0365598956352
827.043821402	1047.39430942	2250.43813082	376.0	-8.22996190724	-0.448334951681	-0.0838009255478	687.106912569	999.706000512	2065.22792991	378.415016827	-0.0565485189435	-0.000689616084677
827.043821402	1047.39430942	2250.43813082	376.0	16.4071320696	0.482365958205	0.0901618613467	947.718712096	1302.44874624	2619.67048709	369.503028757	10.7237455764	0.130777385078
827.043821402	1047.39430942	2250.43813082	376.0	13.1116503015	0.626742545987	0.117148139437	1016.91204327	1234.51801737	2545.50770879	294.077648139	9.84521165758	0.1200635568
827.043821402	1047.39430942	2250.43813082	376.0	7.23485491824	-0.0190312497424	-0.0035572429425	767.619478903	1302.78182519	2413.25406461	342.852760516	6.87521546524	0.0838440910395
827.043821402	1047.39430942	2250.43813082	376.0	-1.2052526073	0.0258170081984	0.00482560900904	931.777003876	876.183123661	2223.31466657	415.354539037	0.848491587337	0.0103474583822
827.043821402	1047.39430942	2250.43813082	376.0	15.8888420106	0.506217055868	0.0946200104426	968.968611873	1256.83237857	2608.00668997	382.205699533	9.88608228131	0.12056197904
827.043821402	1047.39430942	2250.43813082	376.0	-8.90208738144	0.0156808177307	0.00293099396835	933.187634341	821.88026667	2050.10216195	295.034260939	-0.401416199025	-0.0048953195003
827.043821402	1047.39430942	2250.43813082	376.0	-21.2308901056	-0.712270088748	-0.133134596028	632.574557883	817.044027617	1772.65008437	323.031498872	-3.24563260902	-0.0395808854759
827.043821402	1047.39430942	2250.43813082	376.0	-1.42044313668	0.138196087319	0.0258310443588	1006.11376321	836.320001231	2218.47193685	376.038172404	0.813702532574	0.00992320161675
827.043821402	1047.39430942	2250.43813082	376.0	-19.0075964522	-0.44463248727	-0.0831088761252	726.917570351	810.490849874	1822.68393251	285.275512283	-2.48194109625	-0.0302675743446
827.043821402	1047.39430942	2250.43813082	376.0	-4.42709955438	-0.35498381575	-0.0663521150935	729.635261233	977.878729404	2150.80899436	443.295003723	0.407500263782	0.00496951541198
827.043821402	1047.39430942	2250.43813082	376.0	-3.71313659623	-0.0707283051853	-0.0132202439599	860.542322297	948.745599729	2166.87628901	357.588366984	0.607492612099	0.00740844648901
827.043821402	1047.39430942	2250.43813082	376.0	2.31197039961	-0.0857565604535	-0.0160292636362	848.478214151	996.11926909	2302.46759427	457.870111026	1.43736768668	0.0175288742277
827.043821402	1047.39430942	2250.43813082	376.0	6.44920905218	0.0305803421146	0.00571595179711	834.520741578	1144.98516373	2395.57359047	416.067685157	4.07135987246	0.0496507301519
827.043821402	1047.39430942	2250.43813082	376.0	-13.3241976615	-0.25165065283	-0.0470375052018	800.222502794	836.760846934	1950.58530602	313.601956292	-1.20139964948	-0.0146512152376
827.043821402	1047.39430942	2250.43813082	376.0	18.8059509328	0.58867935366	0.110033524049	995.751081602	1277.52128688	2673.65442148	400.382052998	11.1215065695	0.135628128897
827.043821402	1047.39430942	2250.43813082	376.0	-6.99691684818	-0.381997116409	-0.0714013301699	709.753970192	1019.81901959	2092.97684609	363.403856302	0.196115192063	0.0023916486837
827.043821402	1047.39430942	2250.43813082	376.0	8.70524020831	0.349332472246	0.0652957892049	972.994952728	1085.93988914	2446.34417585	387.409333978	5.10436409526	0.0622483426252
827.043821402	1047.39430942	2250.43813082	376.0	12.5049280822	0.599701710798	0.112093777719	1019.14196665	1196.99305569	2531.85380062	315.718778272	8.91124537761	0.108673724117
827.043821402	1047.39430942	2250.43813082	376.0	12.8626063826	0.144891224521	0.027082471873	842.713392147	1243.50544592	2539.90312947	453.68429141	7.13504213223	0.0870127089297
827.043821402	1047.39430942	2250.43813082	376.0	5.35480017216	0.0754821532972	0.0141088137004	816.146018266	1233.14626245	2370.94459572	321.652315008	5.75870093504	0.0702280601834
827.043821402	1047.39430942	2250.43813082	376.0	-12.342012767	-0.516103573415	-0.0964679576478	689.049786447	870.964897595	1972.6887694	412.67408536	-1.26497813851	-0.0154265626648
827.043821402	1047.39430942	2250.43813082	376.0	0.198892705745	-0.273710695711	-0.051160877703	694.890057353	1252.41716612	2254.91408811	307.606864637	3.78641555331	0.0461757994306
827.043821402	1047.39430942	2250.43813082	376.0	7.5083702354	-0.268158429011	-0.0501230708431	692.449214521	1290.28528218	2419.4093576	436.674860896	5.37343116822	0.0655296483929
827.043821402	1047.39430942	2250.43813082	376.0	7.56973452359	-0.0495114012504	-0.00925446752344	804.154198607	1156.24965049	2420.79032294	460.386473844	3.9465282176	0.0481283928976
827.043821402	1047.39430942	2250.43813082	376.0	-6.12590899813	-0.186522445161	-0.0348640084412	814.89554009	909.307957265	2112.57833887	388.374841513	0.140944174674	0.00171883139846
827.043821402	1047.39430942	2250.43813082	376.0	2.29501937801	0.0279807257508	0.00523004219641	920.205483501	932.299005975	2302.08612201	449.581632537	1.37692740343	0.0167917976028
827.043821402	1047.39430942	2250.43813082	376.0	-3.22322525141	-0.0501524598071	-0.00937429155274	913.268986319	813.311144014	2177.90144072	451.321310388	0.328718706997	0.00400876471948
827.043821402	1047.39430942	2250.43813082	376.0	7.31979034633	0.0492184080543	0.00919970244006	858.981486979	1105.06601661	2415.16548387	451.117980287	3.6095416239	0.0440188002914
827.043821402	1047.39430942	2250.43813082	376.0	-2.31466711579	-0.226379930224	-0.0423140056494	786.387036344	969.229816647	2198.34797945	442.731126455	0.743001043461	0.00906098833488
827.043821402	1047.39430942	2250.43813082	376.0	-6.1333131147	-0.192494743476	-0.0359803258834	816.116406728	895.354346317	2112.41171381	400.940960761	0.0903471106357	0.00110179403214
827.043821402	1047.39430942	2250.43813082	376.0	6.0441235107	0.0478252459492	0.00893929830825	850.208232335	1120.87846514	2386.45739098	415.370693507	3.72578156929	0.0454363606011
827.043821402	1047.39430942	2250.43813082	376.0	-3.86806426287	-0.350693825843	-0.0655502478211	714.740476359	1084.86194658	2163.38973772	363.787314786	0.749841559343	0.00914440926027
827.043821402	1047.39430942	2250.43813082	376.0	6.65341866364	-0.10793538771	-0.0201748388244	787.796216377	1146.82677103	2400.16920143	465.546214025	3.4038921338	0.0415108796805
827.043821402	1047.39430942	2250.43813082	376.0	5.80922239025	0.123382096523	0.0230620741164	838.271485022	1215.58288819	2381.1710866	327.316713385	5.7373303747	0.0699674435939
827.043821402	1047.39430942	2250.43813082	376.0	0.219839392401	-0.211371125091	-0.0395086215124	776.993336679	1068.85312087	2255.38548033	409.53902279	1.29731424896	0.0158209054751
827.043821402	1047.39430942	2250.43813082	376.0	14.4936529323	0.230886765852	0.0431564048322	875.075700307	1238.44443846	2576.60882296	463.088684192	7.68604823821	0.093732295588
827.043821402	1047.39430942	2250.43813082	376.0	-13.9851355183	-0.234309603188	-0.0437961875117	820.361414646	800.012757502	1935.71130847	315.337136322	-1.41800188305	-0.0172927058908
827.043821402	1047.39430942	2250.43813082	376.0	1.21950014522	-0.400897597624	-0.0749341303971	651.928555391	1276.91737002	2277.88222709	349.036301686	3.83821410211	0.0468074890501
827.043821402	1047.39430942	2250.43813082	376.0	-6.97284541228	-0.272590346979	-0.050951466725	798.884990779	838.090040786	2093.51855886	456.543527294	-0.379373168517	-0.00462650205509
827.043821402	1047.39430942	2250.43813082	376.0	-13.0050070267	-0.346597320413	-0.0647845458716	736.401962403	924.97370409	1957.76849378	296.392827283	-0.963041290419	-0.0117444059807
827.043821402	1047.39430942	2250.43813082	376.0	-7.18607499975	-0.210009030174	-0.0392540243316	777.739673629	1026.1761569	2088.71995892	284.804128384	0.0983758996585	0.0011997060934
827.043821402	1047.39430942	2250.43813082	376.0	-4.47082597276	-0.239759165377	-0.0448147972668	794.397890794	904.360614336	2149.82495837	451.066453237	0.253354407455	0.00308968789579
827.043821402	1047.39430942	2250.43813082	376.0	8.98029287156	0.498458307511	0.0931697771048	1004.15182974	1130.9267163	2452.53406586	317.455519829	6.70186041938	0.0817300051144
827.043821402	1047.39430942	2250.43813082	376.0	-14.7066979348	-0.546091704859	-0.102073215862	652.055409077	968.885123177	1919.47299271	298.532460457	-1.20027961883	-0.0146375563272
827.043821402	1047.39430942	2250.43813082	376.0	-7.88973740392	-0.175434152035	-0.0327914302869	815.978480409	915.750318425	2072.88447186	341.155673027	-0.089442825616	-0.00109076616605
827.043821402	1047.39430942	2250.43813082	376.0	11.4619335142	0.490928567088	0.0917623489885	1007.299615	1125.99241371	2508.38185315	375.089824452	6.88565706852	0.0839714276649
827.043821402	1047.39430942	2250.43813082	376.0	-10.2314007438	-0.615117092269	-0.114975157433	627.137369415	995.700749223	2020.18678717	397.348668528	-0.469629594989	-0.00572719018279
827.043821402	1047.39430942	2250.43813082	376.0	-5.48663815552	0.079761482029	0.0149086882297	965.85724602	839.602522344	2126.96473367	321.504965305	0.196053386046	0.00239089495179
827.043821402	1047.39430942	2250.43813082	376.0	-2.60506761941	-0.26619895424	-0.0497568138766	743.753142112	1103.12442126	2191.81269578	344.935132408	1.08627815334	0.0132472945529
827.043821402	1047.39430942	2250.43813082	376.0	5.85527289616	0.458538323607	0.0857080978704	1013.9702984	1069.584166	2382.20742474	298.652960344	5.07241352893	0.0618587015723
827.043821402	1047.39430942	2250.43813082	376.0	1.4945908797	0.155196369569	0.0290086672092	926.693858026	1028.0121714	2284.07297388	329.366944452	2.37935664648	0.0290165444692
827.043821402	1047.39430942	2250.43813082	376.0	-7.37085495563	-0.265349012168	-0.0495979461996	752.280966451	1039.85534927	2084.56160033	292.425284607	0.108574994452	0.0013240852982
827.043821402	1047.39430942	2250.43813082	376.0	11.9594727336	0.525931512594	0.098304955625	1028.26418886	1108.70467937	2519.57866546	382.609797231	6.86108315937	0.083671745846
827.043821402	1047.39430942	2250.43813082	376.0	-3.98654842483	-0.446117544853	-0.083386456982	685.746768352	1029.41917052	2160.72332497	445.557386089	0.556682628426	0.00678881254178
827.043821402	1047.39430942	2250.43813082	376.0	2.24624913773	-0.14474678104	-0.0270554730916	741.541888005	1235.04362923	2300.98857793	324.403060692	4.31556498949	0.0526288413352
827.043821402	1047.39430942	2250.43813082	376.0	-9.67053851136	-0.387216420009	-0.0723769009362	719.256296469	947.697956471	2032.80864471	365.854391766	-0.378986331612	-0.00462178453185
827.043821402	1047.39430942	2250.43813082	376.0	-0.422317693949	-0.131234328264	-0.0245297809839	834.598600523	951.038239732	2240.9341324	455.297292148	0.985439407611	0.0120175537514
827.043821402	1047.39430942	2250.43813082	376.0	-1.20017633533	-0.430896447963	-0.0805413921427	648.914216615	1245.9847164	2223.42890493	328.529971918	2.82684502709	0.0344737198425
827.043821402	1047.39430942	2250.43813082	376.0	-2.92047323683	0.119263882396	0.0222923144666	990.91760986	841.946908094	2184.7146875	351.850169546	0.601833550475	0.00733943354238
827.043821402	1047.39430942	2250.43813082	376.0	-9.24284493435	-0.369362478659	-0.0690397156372	725.123307382	954.253021742	2042.43362405	363.057294922	-0.285368827483	-0.00348010765223
827.043821402	1047.39430942	2250.43813082	376.0	6.54315536135	0.224568854044	0.0419754867373	965.013220441	1016.57066745	2397.68779403	416.103906136	3.20491672122	0.0390843502587
827.043821402	1047.39430942	2250.43813082	376.0	-4.59382639164	0.0898596674872	0.0167961995303	989.239769167	798.805345432	2147.05691004	359.011795441	0.283935975537	0.00346263384801
827.043821402	1047.39430942	2250.43813082	376.0	16.4366828392	0.469845860666	0.0878216561993	951.092026996	1273.88098427	2620.33550888	395.36249761	10.0592067485	0.12267325303
827.043821402	1047.39430942	2250.43813082	376.0	-5.07722651643	0.138181429941	0.025828304662	987.766036056	865.89738532	2136.17828931	282.514867931	0.217815739889	0.00265628951084
827.043821402	1047.39430942	2250.43813082	376.0	-2.24518440659	0.160521493245	0.030004017429	995.819514007	896.398133061	2199.91164483	307.69399776	0.70540524536	0.0086025029922
827.043821402	1047.39430942	2250.43813082	376.0	6.65880965105	0.188414668648	0.0352176950744	1000.17952436	939.516663094	2400.29052227	460.594334817	2.19506055617	0.0267690311728
827.043821402	1047.39430942	2250.43813082	376.0	14.9436414598	0.597157076892	0.111618145213	1025.08964351	1186.58203235	2586.73553637	375.063860501	8.9966089747	0.109714743594
827.043821402	1047.39430942	2250.43813082	376.0	-12.7994139238	-0.487831606995	-0.091183477943	713.332648636	828.124361209	1962.39523936	420.938229513	-1.53931435878	-0.0187721263265
827.043821402	1047.39430942	2250.43813082	376.0	2.37566620215	-0.0666084540268	-0.0124501783228	862.722721591	972.431787859	2303.9010289	468.746519446	1.39896025196	0.0170604908776
827.043821402	1047.39430942	2250.43813082	376.0	-9.34378710726	-0.168242911455	-0.0314472731692	820.048861038	904.872309678	2040.1619829	315.240812181	-0.346133455033	-0.00422113969552
827.043821402	1047.39430942	2250.43813082	376.0	-5.96957399673	-0.13550376854	-0.0253278072037	873.793288695	802.807959045	2116.09656135	439.495313611	-0.166345616531	-0.00202860507964
827.043821402	1047.39430942	2250.43813082	376.0	-3.65696796082	0.145059952593	0.0271140098305	983.562246444	898.897238307	2168.1403294	285.680844649	0.457416469753	0.00557824963113
827.043821402	1047.39430942	2250.43813082	376.0	-3.30538531548	0.0505413727094	0.00944698555316	944.690797249	867.443787607	2176.05247931	363.917894455	0.570123268676	0.00695272278873
827.043821402	1047.39430942	2250.43813082	376.0	4.62745872677	0.44139715389	0.082504140914	1009.64039549	1061.74874034	2354.5762265	283.187090666	4.67648459337	0.0570302999192
827.043821402	1047.39430942	2250.43813082	376.0	4.3877309717	0.306610489322	0.0573103718358	960.696814319	1068.13936183	2349.18130169	320.345125539	4.06032264821	0.0495161298562
827.043821402	1047.39430942	2250.43813082	376.0	6.75924752831	-0.0167144653586	-0.00312419913244	796.255618371	1205.898994	2402.55081455	400.396202187	4.9316724473	0.0601423469183
827.043821402	1047.39430942	2250.43813082	376.0	11.9522643024	0.173038098045	0.032343569728	856.382806003	1229.00759762	2519.41644418	434.026040552	6.93206259934	0.0845373487724
827.043821402	1047.39430942	2250.43813082	376.0	-2.91394197426	0.0332746363827	0.00621955820237	918.973822975	924.518703938	2184.86166952	341.369142609	0.690160650503	0.00841659329881
827.043821402	1047.39430942	2250.43813082	376.0	6.81999470779	0.314214287447	0.0587316425135	949.364377623	1104.12996506	2403.91789225	350.423549561	4.97045226712	0.0606152715502
827.043821402	1047.39430942	2250.43813082	376.0	-2.91075964625	-0.336933149291	-0.062978158746	724.936360514	1055.02375201	2184.93328585	404.973173319	0.832215139081	0.0101489651107
827.043821402	1047.39430942	2250.43813082	376.0	2.74829627848	0.117061184905	0.0218805953093	937.204252166	991.043543207	2312.28683822	384.039042846	1.95309760374	0.0238182634603
827.043821402	1047.39430942	2250.43813082	376.0	-2.07568850688	-0.0618381480377	-0.0115585323435	852.344443628	1012.02870067	2203.72604519	339.352900887	0.909971717505	0.0110972160671
827.043821402	1047.39430942	2250.43813082	376.0	9.07005088271	0.45991814585	0.08596600857	992.467652987	1127.22513217	2454.55401437	334.861229214	6.43681741034	0.0784977732968
827.043821402	1047.39430942	2250.43813082	376.0	7.41203013976	0.0470830247985	0.00880056538289	845.562172495	1133.92798888	2417.24128335	437.751121979	4.06963045551	0.0496296397013
827.043821402	1047.39430942	2250.43813082	376.0	-5.40336309978	-0.315814107584	-0.0590306743148	753.045567914	939.024213587	2128.83878728	436.769005777	0.192549767455	0.00234816789579
827.043821402	1047.39430942	2250.43813082	376.0	-4.5248328589	-0.156329760712	-0.029220516021	838.527513068	879.592404948	2148.60956681	430.489648793	0.269201931928	0.00328295038937
827.043821402	1047.39430942	2250.43813082	376.0	-10.4944066362	-0.56576568267	-0.105750594892	670.234850442	879.529261442	2014.26800228	464.503890393	-1.11104587173	-0.0135493398991
827.043821402	1047.39430942	2250.43813082	376.0	-8.68803058962	-0.122149967226	-0.022831769575	848.841066385	879.900436732	2054.91937761	326.177874499	-0.271998240319	-0.00331705171121
827.043821402	1047.39430942	2250.43813082	376.0	-14.5636675855	-0.667886442924	-0.124838587462	640.036833426	855.198780942	1922.69180223	427.456187862	-1.96009581309	-0.0239036074767
827.043821402	1047.39430942	2250.43813082	376.0	0.618579518725	-0.258736452301	-0.0483619537011	713.172521752	1207.3040191	2264.35888018	343.882339324	3.08894726564	0.0376700886054
827.043821402	1047.39430942	2250.43813082	376.0	7.78912871969	-0.116462342257	-0.0217686621042	740.125578561	1289.69921335	2425.72765359	395.902861678	6.16129623937	0.0751377590167
827.043821402	1047.39430942	2250.43813082	376.0	-8.53460928816	-0.327010538554	-0.0611234651503	773.092196537	843.721956755	2058.37202908	441.557875792	-0.624816213096	-0.00761970991581
827.043821402	1047.39430942	2250.43813082	376.0	2.49547275543	0.245443272976	0.0458772472853	990.376345124	976.095140331	2306.59720125	340.125715798	2.32358777996	0.028336436341
827.043821402	1047.39430942	2250.43813082	376.0	-1.89634343538	-0.482688360533	-0.0902221234641	666.611610724	1077.71171398	2207.76209506	463.438770354	0.914816203898	0.0111562951695
827.043821402	1047.39430942	2250.43813082	376.0	-10.5699944056	-0.345080590061	-0.0645010448712	743.652482258	910.804620323	2012.56694629	358.109843711	-0.5985678397	-0.00729960780122
827.043821402	1047.39430942	2250.43813082	376.0	-9.54951378334	-0.585287149001	-0.109399467103	631.863041637	1034.17835603	2035.53223133	369.490833662	-0.21051394124	-0.00256724318585
827.043821402	1047.39430942	2250.43813082	376.0	8.39487600695	0.09008381924	0.0168380970542	845.470167419	1172.11664301	2439.35962152	421.772811092	5.05638282333	0.0616632051626
827.043821402	1047.39430942	2250.43813082	376.0	12.5213060927	-0.00896926624392	-0.00167649836335	778.877815652	1284.96255534	2532.22237761	468.382006615	7.07164516362	0.0862395751661
827.043821402	1047.39430942	2250.43813082	376.0	-14.3735959578	-0.333116579474	-0.06226478121	767.507667883	833.09683594	1926.96924662	326.364742795	-1.45846890829	-0.0177862061987
827.043821402	1047.39430942	2250.43813082	376.0	7.18614931354	0.0198007272761	0.0037010705189	835.903675252	1134.54032088	2412.15797511	441.713978979	3.9127787309	0.0477168137915
827.043821402	1047.39430942	2250.43813082	376.0	-6.89695991801	-0.332321042603	-0.0621160827296	730.07946705	1014.98770498	2095.22631496	350.15914293	0.21057296015	0.00256796292866
827.043821402	1047.39430942	2250.43813082	376.0	19.2267816531	0.543113367411	0.101516517273	973.636620301	1297.09982509	2683.12495647	412.388511079	11.2731951758	0.137477989948
827.043821402	1047.39430942	2250.43813082	376.0	3.58937119071	-0.327484763545	-0.0612121053356	693.364652953	1211.05558017	2331.21470875	426.794475631	3.17312318873	0.0386966242528
827.043821402	1047.39430942	2250.43813082	376.0	9.12285986594	0.106411126045	0.0198899301018	878.869623002	1107.65017985	2455.74244787	469.22264501	4.12421967446	0.0502953618837
827.043821402	1047.39430942	2250.43813082	376.0	1.50792112148	-0.000183747746637	-3.43453732032e-05	906.921733069	924.501971806	2284.37296272	452.949257846	1.24799979348	0.0152195096766
827.043821402	1047.39430942	2250.43813082	376.0	-15.3716738252	-0.764352676664	-0.14286965919	621.8389329	819.031714825	1904.50812171	463.637473989	-2.6258905196	-0.0320230551171
827.043821402	1047.39430942	2250.43813082	376.0	-15.3945554307	-0.419964531681	-0.0784980433048	725.609970681	854.891333605	1903.99318534	323.491881052	-1.62695377404	-0.0198408996835
827.043821402	1047.39430942	2250.43813082	376.0	-19.7503756894	-0.6420560008	-0.120010467439	635.351045101	879.101137151	1805.96814533	291.515963073	-2.49531482405	-0.030430668586
827.043821402	1047.39430942	2250.43813082	376.0	3.75937236455	0.0355261030989	0.0066403931026	889.221563414	1027.61742283	2335.04047999	418.201493748	2.12181449084	0.0258757864737
827.043821402	1047.39430942	2250.43813082	376.0	8.09683236648	0.0984468208004	0.018401274916	865.876195736	1128.6259068	2432.65233378	438.15023125	4.32571929419	0.0527526743194
827.043821402	1047.39430942	2250.43813082	376.0	-1.35298726849	0.0319706440374	0.0059758213154	925.383540806	907.10250101	2219.98998943	387.503947611	0.896008681023	0.0109269351344
827.043821402	1047.39430942	2250.43813082	376.0	-10.1968583668	-0.375781589185	-0.0702395493803	763.607113727	812.978548875	2020.96414199	444.378479387	-1.08923594808	-0.0132833652205
827.043821402	1047.39430942	2250.43813082	376.0	-6.15424952972	-0.514629192608	-0.09619237245	661.844057774	1013.66705864	2111.94055274	436.429436323	0.190590459319	0.00232427389413
827.043821402	1047.39430942	2250.43813082	376.0	-16.4270204478	-0.511014045633	-0.0955166440436	671.113392588	927.258732389	1880.75819891	282.386073929	-1.61915176253	-0.0197457532016
827.043821402	1047.39430942	2250.43813082	376.0	5.55177892394	-0.162225652848	-0.0303225519342	754.792310556	1186.18272208	2375.37748066	434.402448025	3.70534659259	0.0451871535682
827.043821402	1047.39430942	2250.43813082	376.0	-3.03233984211	0.132440846463	0.0247552984043	1009.46741132	812.570423665	2182.19719876	360.159363777	0.549385623036	0.00669982467117
827.043821402	1047.39430942	2250.43813082	376.0	-9.6159895079	-0.462125744683	-0.0863786438659	690.303820756	951.168198228	2034.03623628	392.564217295	-0.427031698073	-0.00520770363503
827.043821402	1047.39430942	2250.43813082	376.0	-9.6711382595	-0.2287294291	-0.0427531643177	806.235751797	862.979942491	2032.79514774	363.579453457	-0.527203759061	-0.00642931413489
827.043821402	1047.39430942	2250.43813082	376.0	13.6510745112	0.316981682549	0.0592489126261	924.557206891	1181.7521522	2557.64711689	451.337757795	7.04211451991	0.0858794453647
827.043821402	1047.39430942	2250.43813082	376.0	5.03459179945	0.134122648695	0.0250696539617	856.912660493	1171.3944257	2363.73850441	335.431418211	4.90367170597	0.0598008744631
827.043821402	1047.39430942	2250.43813082	376.0	-3.54025064162	-0.0840551427606	-0.0157112416375	829.586106147	1041.0806709	2170.76698046	300.100203408	0.838523027925	0.0102258905845
827.043821402	1047.39430942	2250.43813082	376.0	-0.364958507047	-0.207903720279	-0.0388605084634	772.182180272	1086.52677186	2242.22496542	383.516013281	1.38039825452	0.0168341250551
827.043821402	1047.39430942	2250.43813082	376.0	2.98678742395	0.274921130215	0.051387127143	958.658870296	1047.18501646	2317.6539339	311.810047143	3.40553199045	0.0415308779323
827.043821402	1047.39430942	2250.43813082	376.0	5.72157287636	0.431932252893	0.0807350005407	1004.97249223	1069.07404086	2379.19858851	305.152055426	4.90803466517	0.0598540812826
827.043821402	1047.39430942	2250.43813082	376.0	-0.686236649211	0.0282761105083	0.00528525430062	931.865190525	881.80390316	2234.9947996	421.325705914	0.925296312251	0.0112841013689
827.043821402	1047.39430942	2250.43813082	376.0	-1.23078378211	-0.423264456162	-0.0791148516191	638.359709853	1298.68643791	2222.74010328	285.693955517	3.84566169269	0.0468983133255
827.043821402	1047.39430942	2250.43813082	376.0	10.5835096778	-0.074753595765	-0.0139726347224	763.850407753	1257.24066482	2488.61346819	467.522395615	5.97111937901	0.0728185290124
827.043821402	1047.39430942	2250.43813082	376.0	-5.45644112184	-0.346157222649	-0.0647022846074	731.602089375	982.50271666	2127.64429923	413.539493194	0.316720600871	0.00386244635208
827.043821402	1047.39430942	2250.43813082	376.0	-7.31354770593	-0.185164349432	-0.0346101587723	798.950934329	971.797945748	2085.85126453	315.102384454	0.0729422784501	0.000889539981099
827.043821402	1047.39430942	2250.43813082	376.0	-3.19224458281	-0.449627166878	-0.0840424610987	675.788691827	1098.13659975	2178.5986415	404.673349919	0.847643500958	0.0103371158653
827.043821402	1047.39430942	2250.43813082	376.0	-3.14278649985	-0.0707243188646	-0.0132194988532	830.360113184	1050.79739246	2179.71166506	298.554159409	1.04185130241	0.0127055036879
827.043821402	1047.39430942	2250.43813082	376.0	10.4881261356	0.405931078755	0.0758749679916	927.170412588	1257.1279341	2486.46692059	302.1685739	8.6587134758	0.105594066778
827.043821402	1047.39430942	2250.43813082	376.0	-15.5757400299	-0.600179518011	-0.112183087479	673.628687628	822.393080608	1899.91573803	403.893969795	-2.17032444269	-0.0264673712523
827.043821402	1047.39430942	2250.43813082	376.0	3.61857346787	0.164165495919	0.0306851394241	941.745523327	1013.58749733	2331.87188793	376.538867272	2.52960130279	0.0308487963754
827.043821402	1047.39430942	2250.43813082	376.0	17.021808027	0.471492231526	0.0881293890703	980.530443996	1187.33073161	2633.50338922	465.642213614	8.40845195121	0.102542096966
827.043821402	1047.39430942	2250.43813082	376.0	-16.4455599419	-0.474615562795	-0.0887131893075	710.554452324	837.018879656	1880.34097906	332.767647082	-1.9483089854	-0.0237598656756
827.043821402	1047.39430942	2250.43813082	376.0	-8.16742244959	-0.339076202893	-0.0633787295126	731.861269391	984.24189877	2066.63534171	350.532173549	-0.0381479318656	-0.000465218681288
827.043821402	1047.39430942	2250.43813082	376.0	-9.41882978734	-0.341221005243	-0.0637796271483	733.40071891	966.233537433	2038.47319381	338.838937466	-0.268964803879	-0.00328005858389
827.043821402	1047.39430942	2250.43813082	376.0	-12.3825920842	-0.45330630831	-0.084730151086	689.528699472	958.207642915	1971.77555697	324.039214588	-0.798767703564	-0.00974106955566
827.043821402	1047.39430942	2250.43813082	376.0	6.77516256963	0.39383962793	0.0736148837252	1024.82328194	1014.16105406	2402.90897271	363.924636709	4.09031609218	0.0498819035632
827.043821402	1047.39430942	2250.43813082	376.0	1.2332480744	0.0848520279667	0.0158601921433	969.175261458	866.751899662	2278.19161573	442.264454615	1.16055546448	0.0141531154204
827.043821402	1047.39430942	2250.43813082	376.0	0.570844824544	-0.262485219044	-0.0490626577652	736.368117538	1136.34475152	2263.28464042	390.571771363	1.92075176532	0.0234238020161
827.043821402	1047.39430942	2250.43813082	376.0	4.17190737385	0.0760576449669	0.0142163822368	851.04116589	1135.75921916	2344.32432514	357.523940091	3.90071074688	0.0475696432546
827.043821402	1047.39430942	2250.43813082	376.0	-20.7765433313	-0.64475356498	-0.120514685043	659.656326678	804.209412265	1782.87487743	319.009138485	-3.13137565494	-0.038187507987
827.043821402	1047.39430942	2250.43813082	376.0	3.05565335954	0.197393044317	0.036895896134	885.335364357	1145.50353251	2319.20371917	288.364822302	4.50508250163	0.0549400305077
827.043821402	1047.39430942	2250.43813082	376.0	12.3830066581	0.435061152911	0.0813198416656	1000.51250803	1099.97395679	2529.1100344	428.623569584	6.21380613396	0.0757781235849
827.043821402	1047.39430942	2250.43813082	376.0	8.06627511565	0.300182700474	0.0561089159765	889.346193036	1250.67394807	2431.96466176	291.944520651	7.6245212335	0.0929819662621
827.043821402	1047.39430942	2250.43813082	376.0	-0.743872337986	0.227172257422	0.0424621041911	985.542364003	962.208011565	2233.69774408	285.947368515	1.58428450952	0.0193205427991
827.043821402	1047.39430942	2250.43813082	376.0	-13.1338224535	-0.349255745127	-0.0652814476873	760.786528006	839.415462903	1954.86958229	354.667591384	-1.2605667343	-0.0153727650525
827.043821402	1047.39430942	2250.43813082	376.0	-6.68998477655	-0.238094170035	-0.0445035831841	776.03618593	976.823243033	2099.88416246	347.024733501	0.190485366837	0.00232299227851
827.043821402	1047.39430942	2250.43813082	376.0	2.80893212943	-0.175118343523	-0.0327324006585	781.935814814	1098.25705974	2313.65141053	433.458535977	1.99577106272	0.0243386714966
827.043821402	1047.39430942	2250.43813082	376.0	1.39177548482	0.331411190665	0.0619460169468	1026.67498794	960.171232179	2281.75917703	294.912956909	2.35558191481	0.0287266087171
827.043821402	1047.39430942	2250.43813082	376.0	7.13118332472	0.228597519627	0.0427285083415	863.010860864	1253.24923317	2410.92099954	294.660905504	7.16562499856	0.0873856707141
827.043821402	1047.39430942	2250.43813082	376.0	-3.61443441437	0.00394260933002	0.000736936323368	896.081561268	951.558250686	2169.09752055	321.457708593	0.598002348986	0.00729271157301
827.043821402	1047.39430942	2250.43813082	376.0	9.96508742377	0.263626402299	0.0492759630465	905.93426215	1173.21502871	2474.69625798	395.546967116	6.21501429691	0.0757928572794
827.043821402	1047.39430942	2250.43813082	376.0	5.00420061485	0.381072516925	0.0712285078365	985.438672077	1070.9016915	2363.0545696	306.714206024	4.56685620893	0.0556933684015
827.043821402	1047.39430942	2250.43813082	376.0	6.14912026274	0.113012854811	0.0211238980956	838.187466533	1206.95268062	2388.82027792	343.68013077	5.56748886419	0.0678962056609
827.043821402	1047.39430942	2250.43813082	376.0	-1.08577116947	-0.402867589654	-0.0753023532063	691.387417305	1124.84962069	2226.00352241	409.766484411	1.17973657095	0.014387031353
827.043821402	1047.39430942	2250.43813082	376.0	-9.56705926655	-0.447754700973	-0.0836924674716	695.21972534	953.293545918	2035.13738109	386.62410983	-0.39704699177	-0.004842036485
827.043821402	1047.39430942	2250.43813082	376.0	18.968262443	0.544814808214	0.101834543591	975.037475331	1293.60007625	2677.30714159	408.669590015	11.1868031775	0.136424428993
827.043821402	1047.39430942	2250.43813082	376.0	12.2614582995	0.463686622964	0.0866703968156	952.997044625	1246.81515899	2526.37466379	326.562460176	9.02067362841	0.110008214981
827.043821402	1047.39430942	2250.43813082	376.0	6.17297495007	-0.172360343619	-0.0322168866578	742.393803231	1215.14201249	2389.3571129	431.821297183	4.2420765041	0.0517326402939
827.043821402	1047.39430942	2250.43813082	376.0	8.99452726481	0.479103943146	0.0895521389058	1032.15158213	1059.38418668	2452.85440208	361.318633268	5.46690023671	0.0666695150818
827.043821402	1047.39430942	2250.43813082	376.0	-1.7549786602	-0.463480830092	-0.0866319308583	671.922932556	1093.25763797	2210.94342186	445.762851342	0.994121943472	0.012123438335
827.043821402	1047.39430942	2250.43813082	376.0	3.75673704	-0.405350285712	-0.0757664085443	647.854655234	1296.4580952	2334.98117364	390.668423213	4.48962854807	0.0547515676594
827.043821402	1047.39430942	2250.43813082	376.0	-6.22791288009	-0.0307474953907	-0.00574719540013	894.150353036	883.683366922	2110.28280461	332.449084655	0.138796238731	0.0016926370577
827.043821402	1047.39430942	2250.43813082	376.0	12.8974712344	0.295782689306	0.0552864839824	930.166214813	1147.46626035	2540.68774139	463.055266225	6.22506815834	0.0759154653456
827.043821402	1047.39430942	2250.43813082	376.0	9.74489521506	0.560356339044	0.104739502625	1007.08348795	1179.99785394	2469.74096855	282.659626661	7.99025769455	0.0974421670068
827.043821402	1047.39430942	2250.43813082	376.0	-5.49413661043	-0.25203791948	-0.0471098914915	771.15388601	977.66782975	2126.79598558	377.974269821	0.361520595052	0.00440878774454
827.043821402	1047.39430942	2250.43813082	376.0	-3.71479319757	-0.169992526557	-0.0317743040293	813.890650735	952.361178602	2166.83900822	400.587178886	0.579005518241	0.00706104290538
827.043821402	1047.39430942	2250.43813082	376.0	-6.98438750634	-0.461997312345	-0.0863546378216	681.947835781	1005.27179204	2093.25881117	406.039183353	0.11178875172	0.00136327746001
827.043821402	1047.39430942	2250.43813082	376.0	-12.4188397288	-0.652497717057	-0.121962190104	642.900528291	866.808060746	1970.95982616	461.251237121	-1.60348426012	-0.0195546860991
827.043821402	1047.39430942	2250.43813082	376.0	-12.5707537207	-0.157450359716	-0.0294299737787	852.990443285	805.518084738	1967.54109576	309.032567735	-1.10214580427	-0.0134408024911
827.043821402	1047.39430942	2250.43813082	376.0	-5.62574349362	-0.504680990806	-0.0943328954777	636.240645837	1197.64454849	2123.8342541	289.949059773	1.11681840538	0.0136197366509
827.043821402	1047.39430942	2250.43813082	376.0	-4.62315322245	-0.107685240642	-0.020128082363	830.346303129	1002.21014024	2146.39692786	313.840484486	0.499255520371	0.00608848195575
827.043821402	1047.39430942	2250.43813082	376.0	-0.0850212787784	-0.162316057423	-0.0303394499857	801.485497019	1049.577504	2248.52477954	397.461778528	1.23518364007	0.0150632151228
827.043821402	1047.39430942	2250.43813082	376.0	-5.43028809035	-0.0565731809612	-0.0105744263479	907.442090155	813.653256702	2128.23285702	407.137510165	0.0691691013445	0.000843525626152
827.043821402	1047.39430942	2250.43813082	376.0	-4.01050074991	0.0315940628194	0.0059054323027	916.699244185	923.401285032	2160.18429271	320.083763491	0.509821790128	0.006217338904
827.043821402	1047.39430942	2250.43813082	376.0	1.43927890588	-0.211733454146	-0.0395763465693	768.764836957	1096.76724404	2282.82821213	417.296131132	1.69129361833	0.0206255319309
827.043821402	1047.39430942	2250.43813082	376.0	4.24844042438	-0.0843488516769	-0.0157661405004	826.742802446	1069.72842299	2346.0466541	449.575428658	2.15726451222	0.0263081038076
827.043821402	1047.39430942	2250.43813082	376.0	-0.119952538167	-0.12372783478	-0.0231266980897	823.369738229	1024.65445959	2247.73867316	399.71447534	1.19729429014	0.0146011498797
827.043821402	1047.39430942	2250.43813082	376.0	13.2884990195	0.36569259332	0.0683537557607	927.946492684	1219.75080357	2549.48757977	401.790283516	8.0270959899	0.097891414511
827.043821402	1047.39430942	2250.43813082	376.0	8.57071652365	-0.0707285200599	-0.0132202841234	778.415349916	1210.18494085	2443.31680355	454.716512788	4.89610003437	0.0597085370045
827.043821402	1047.39430942	2250.43813082	376.0	0.903396958222	-0.115294849596	-0.0215504391768	808.26642601	1079.65538014	2270.76852044	382.846714294	1.78896952979	0.0218167015829
827.043821402	1047.39430942	2250.43813082	376.0	-3.15049239147	-0.24168843901	-0.0451754091608	770.680509276	1013.62414218	2179.53824873	395.233597281	0.753072815145	0.00918381481885
827.043821402	1047.39430942	2250.43813082	376.0	13.4751710162	0.162521065918	0.0303777693304	834.204627083	1296.08257774	2553.68851756	423.401312738	8.37608112195	0.102147330756
827.043821402	1047.39430942	2250.43813082	376.0	-12.7453282177	-0.35924435231	-0.0671484770673	734.907442783	913.17916483	1963.61240471	315.525797098	-0.943099782295	-0.0115012168573
827.043821402	1047.39430942	2250.43813082	376.0	18.819397777	0.602335264823	0.112586030808	1005.74906708	1260.84402632	2673.95703439	407.363940985	10.869917204	0.132559965902
827.043821402	1047.39430942	2250.43813082	376.0	5.99626231406	0.199827630544	0.0373509589801	962.698988625	1004.81327936	2385.38030436	417.868036373	2.87356731638	0.0350435038583
827.043821402	1047.39430942	2250.43813082	376.0	2.28985281021	-0.077486499556	-0.0144834578609	777.558562791	1189.95190644	2301.9698516	334.459382369	3.8252247381	0.046649082172
827.043821402	1047.39430942	2250.43813082	376.0	7.59086329764	0.111348559992	0.0208128149518	870.419441304	1127.22663181	2421.26581293	423.619739813	4.32387547999	0.0527301887803
827.043821402	1047.39430942	2250.43813082	376.0	15.9343283625	0.486795384183	0.0909897914362	980.96027524	1199.27403172	2609.03033218	428.796025221	8.63830807502	0.105345220427
827.043821402	1047.39430942	2250.43813082	376.0	17.8856732506	0.561337014728	0.104922806491	988.191854127	1266.00888788	2652.94414161	398.743399604	10.6202696305	0.129515483299
827.043821402	1047.39430942	2250.43813082	376.0	-18.7766621853	-0.628336834312	-0.117446137255	667.602190932	804.938181914	1827.88096531	355.340592462	-2.78681080578	-0.0339854976314
827.043821402	1047.39430942	2250.43813082	376.0	-16.5063192137	-0.565431014489	-0.105688040091	660.01743525	897.197103964	1878.97362924	321.759090028	-1.76980039986	-0.0215829317056
827.043821402	1047.39430942	2250.43813082	376.0	17.2985829672	0.507069185172	0.094779286948	997.227735521	1178.15074344	2639.73203801	464.353559043	8.48851574613	0.103518484709
827.043821402	1047.39430942	2250.43813082	376.0	-0.549859735592	-0.356910222929	-0.0667121912018	671.352413515	1245.21233349	2238.06387767	321.499130664	3.20014093442	0.0390261089564
827.043821402	1047.39430942	2250.43813082	376.0	-6.19367834335	-0.127332990581	-0.0238005589872	862.160743487	842.756270445	2111.05323168	406.13621775	-0.0207065506052	-0.00025251890982
827.043821402	1047.39430942	2250.43813082	376.0	-9.65980064025	-0.0836324070064	-0.0156322256087	872.896994639	854.599688249	2033.05029385	305.553610964	-0.477575817091	-0.00582409533038
827.043821402	1047.39430942	2250.43813082	376.0	3.45564252513	0.135291613956	0.0252881521412	867.964042721	1139.68371349	2328.20522787	320.557471658	4.16703030389	0.0508174427304
827.043821402	1047.39430942	2250.43813082	376.0	-4.52883853531	-0.00354238574406	-0.000662128176459	887.556287813	965.299670965	2148.51942154	295.663462761	0.432559915217	0.00527512091728
827.043821402	1047.39430942	2250.43813082	376.0	-4.26324472879	-0.168977684496	-0.0315846139244	828.703683062	894.264648867	2154.49644583	431.528113905	0.335432649714	0.00409064206969
827.043821402	1047.39430942	2250.43813082	376.0	-12.2009072799	-0.488769879961	-0.0913588560676	675.285442059	966.038916205	1975.86426109	334.539902824	-0.761712637886	-0.0092891785108
827.043821402	1047.39430942	2250.43813082	376.0	11.1338080994	0.329180399671	0.0615290466674	955.288379719	1113.79763403	2500.9975937	431.911579951	5.68704760327	0.0693542390643
827.043821402	1047.39430942	2250.43813082	376.0	-11.7625008156	-0.637446135635	-0.119148810399	620.404123078	985.108758199	1985.73032733	380.217446051	-0.737174404742	-0.00898993176514
827.043821402	1047.39430942	2250.43813082	376.0	-10.9163025762	-0.324013296002	-0.0605632328975	790.364643233	795.869009976	2004.77349517	418.539841961	-1.15134603546	-0.0140408053104
827.043821402	1047.39430942	2250.43813082	376.0	2.78849828821	-0.203828942346	-0.0380988677283	715.060076075	1265.80479958	2313.19155958	332.326683918	4.69452782426	0.0572503393203
827.043821402	1047.39430942	2250.43813082	376.0	-2.52709084259	-0.0757099258499	-0.0141513880093	866.796150134	919.967099928	2193.5675149	406.804264837	0.712463862752	0.00868858369209
827.043821402	1047.39430942	2250.43813082	376.0	-2.97464941703	-0.493688509263	-0.0922782260304	651.545524412	1162.93384548	2183.49548608	369.016116186	1.07188668872	0.0130717888868
827.043821402	1047.39430942	2250.43813082	376.0	-11.6544635516	-0.244416113409	-0.0456852548428	800.026438109	853.540396589	1988.16163911	334.594804416	-0.869641762079	-0.0106053873424
827.043821402	1047.39430942	2250.43813082	376.0	-3.37695729099	0.111876365457	0.0209114701789	962.882875105	910.623914325	2174.44179628	300.935006853	0.548976386382	0.00669483398027
827.043821402	1047.39430942	2250.43813082	376.0	6.98517594387	-0.149439656864	-0.0279326461428	732.199812265	1277.76654101	2407.63519377	397.668840496	5.66631117325	0.0691013557714
827.043821402	1047.39430942	2250.43813082	376.0	5.34878763524	0.0761218145538	0.0142283765521	846.43781242	1150.23044234	2370.8092873	374.14103254	4.27981120184	0.0521928195346
827.043821402	1047.39430942	2250.43813082	376.0	-13.8096475789	-0.693579759039	-0.129641076456	638.413449622	837.220834874	1939.66055597	464.026271478	-2.09955960655	-0.0256043854457
827.043821402	1047.39430942	2250.43813082	376.0	5.97567755152	0.125237638295	0.0234089043543	842.140165184	1206.70071321	2384.91705702	336.076178617	5.60535503578	0.0683579882412
827.043821402	1047.39430942	2250.43813082	376.0	4.766347238	0.0276024836075	0.00515934273037	789.21954811	1268.71627245	2357.70182651	299.766005951	6.11612474846	0.0745868871763
827.043821402	1047.39430942	2250.43813082	376.0	2.40813321128	0.0180359402024	0.00337120377615	913.240706704	939.532629852	2304.63167885	451.858342292	1.39724471623	0.0170395697102
827.043821402	1047.39430942	2250.43813082	376.0	-10.024716766	-0.177378369705	-0.0331548354589	816.980577303	898.054050159	2024.83808221	309.80345475	-0.473992164396	-0.00578039224873
827.043821402	1047.39430942	2250.43813082	376.0	-9.34165637885	-0.497725631836	-0.0930328283806	696.729895135	874.761578314	2040.20993362	468.718460172	-0.88009972361	-0.0107329234587
827.043821402	1047.39430942	2250.43813082	376.0	-9.37758089724	-0.410257905234	-0.0766837206045	727.837308035	880.383409748	2039.40147456	431.180756779	-0.673848202234	-0.00821766100285
827.043821402	1047.39430942	2250.43813082	376.0	13.6265851539	0.597534232002	0.111688641496	1027.78348457	1175.74012881	2557.09599905	353.572385674	8.65125704818	0.105503134734
827.043821402	1047.39430942	2250.43813082	376.0	1.77193961938	0.294724706382	0.0550887301648	964.921058813	1042.80277596	2290.31453567	282.590700901	3.24394751227	0.0395603355155
827.043821402	1047.39430942	2250.43813082	376.0	-1.52206368831	-0.302017106424	-0.0564517955932	734.620780751	1093.16766611	2216.1850292	388.396582346	1.08906227929	0.0132812473085
827.043821402	1047.39430942	2250.43813082	376.0	-4.9285771242	-0.205855943904	-0.0384777465241	779.823763292	1039.59816016	2139.52355191	320.101628462	0.509293759752	0.00621089950917
827.043821402	1047.39430942	2250.43813082	376.0	-2.30620661949	-0.444886239594	-0.0831563064662	669.421295501	1155.4398034	2198.53837768	373.67727878	1.20054648181	0.0146408107537
827.043821402	1047.39430942	2250.43813082	376.0	-3.18503566421	-0.228159252017	-0.042646589162	791.641134381	939.141221051	2178.76087375	447.978518321	0.542800154634	0.0066195140809
827.043821402	1047.39430942	2250.43813082	376.0	10.7546142261	0.509451808092	0.0952246370265	982.894568699	1200.78408215	2492.46407019	308.785419342	8.22346627597	0.100286174097
827.043821402	1047.39430942	2250.43813082	376.0	-12.9833167249	-0.539371423955	-0.10081708859	689.21689986	843.598687898	1958.2566206	425.441032841	-1.5705977297	-0.01915363085
827.043821402	1047.39430942	2250.43813082	376.0	12.5336401676	0.387769082976	0.0724802024255	942.53673332	1198.54934698	2532.49994833	391.413868028	7.67970145224	0.093654895759
827.043821402	1047.39430942	2250.43813082	376.0	3.42138281574	-0.411928940817	-0.0769960637041	647.779131611	1287.38725417	2327.43423431	392.267848531	4.24037969494	0.0517119474992
827.043821402	1047.39430942	2250.43813082	376.0	-4.83648511346	-0.147074740282	-0.0274906056602	827.098740076	935.627167583	2141.59602564	378.870117977	0.406571386209	0.0049581876367
827.043821402	1047.39430942	2250.43813082	376.0	7.75025371279	0.334918588488	0.0626016053248	940.442112294	1142.59593799	2424.85279561	341.814745325	5.82880190959	0.0710829501169
827.043821402	1047.39430942	2250.43813082	376.0	-12.093341224	-0.294075539803	-0.0549673906175	803.89364359	789.00134898	1978.28496863	385.389976057	-1.27037167691	-0.0154923375233
827.043821402	1047.39430942	2250.43813082	376.0	8.72856927837	0.409141192216	0.0764749891992	1025.70820332	1026.81571447	2446.86918214	394.345264347	4.57759715138	0.0558243555046
827.043821402	1047.39430942	2250.43813082	376.0	0.42732809274	0.0615277574881	0.0115005154183	915.004199729	988.201715145	2260.05488516	356.848970289	1.40633037896	0.0171503704751
827.043821402	1047.39430942	2250.43813082	376.0	-15.4383678108	-0.536396150011	-0.100260962619	679.314821004	869.490787233	1903.00721483	354.201606594	-1.71143317872	-0.0208711363258
827.043821402	1047.39430942	2250.43813082	376.0	13.3722269796	0.418282403825	0.0781836268831	966.246552067	1166.82600073	2551.37182571	418.299272911	7.3625806559	0.0897875689743
827.043821402	1047.39430942	2250.43813082	376.0	-1.40373529577	0.109302662959	0.0204304042914	989.225303543	838.627815164	2218.84793647	390.994817763	0.806467468005	0.00983496912202
827.043821402	1047.39430942	2250.43813082	376.0	14.5014375781	0.418583008253	0.0782398146267	947.229793786	1221.74335302	2576.7840116	407.810864792	8.50864341242	0.103763944054
827.043821402	1047.39430942	2250.43813082	376.0	-6.12466496531	-0.34050053451	-0.0636449597215	716.589533492	1087.04569331	2112.60633506	308.971108255	0.377264759606	0.0046007897513
827.043821402	1047.39430942	2250.43813082	376.0	8.3785460802	0.0840003064196	0.0157009918541	845.712825697	1166.14205897	2438.99212662	427.13724195	4.91509604956	0.0599401957264
827.043821402	1047.39430942	2250.43813082	376.0	-6.25290412498	-0.158324504526	-0.029593365332	811.92178119	972.206056633	2109.72039211	325.592554286	0.244325831691	0.00297958331331
827.043821402	1047.39430942	2250.43813082	376.0	-20.9701982921	-0.614842213516	-0.114923778227	670.300691688	800.900565675	1778.51679235	307.315534983	-3.12979853872	-0.0381682748625
827.043821402	1047.39430942	2250.43813082	376.0	0.111677591009	-0.0826106350555	-0.0154412401973	862.71940767	931.870340454	2252.95136591	458.361617788	1.03558339886	0.0126290658398
827.043821402	1047.39430942	2250.43813082	376.0	14.6454925432	0.153696217972	0.0287282650416	830.990891755	1299.37115202	2580.02587946	449.663835681	8.49636078291	0.103614155889
827.043821402	1047.39430942	2250.43813082	376.0	0.975064675368	-0.0222196480292	-0.0041532052391	855.619600125	1046.81717783	2272.38135808	369.944580119	1.77378115327	0.0216314774789
827.043821402	1047.39430942	2250.43813082	376.0	-1.48454838757	0.0679973367359	0.0127097825675	909.869166633	995.175550178	2217.02928784	311.984571025	1.20759170994	0.01472672817
827.043821402	1047.39430942	2250.43813082	376.0	12.4124543101	0.195572835325	0.0365556701543	863.965483225	1230.59336009	2529.77273559	435.213892269	7.13736869409	0.0870410816352
827.043821402	1047.39430942	2250.43813082	376.0	0.639873116642	-0.390236932579	-0.0729414827251	700.482684015	1095.47321968	2264.83807943	468.882175733	1.30060466618	0.0158610325144
827.043821402	1047.39430942	2250.43813082	376.0	1.20785320925	0.152484602261	0.0285017948152	1005.93477779	870.392853455	2277.62012001	401.292488764	1.21557177586	0.0148240460471
827.043821402	1047.39430942	2250.43813082	376.0	2.02573202088	-0.0911318760536	-0.017033995524	763.808936047	1216.82050467	2296.02597665	315.396535926	4.20226182504	0.0512470954273
827.043821402	1047.39430942	2250.43813082	376.0	6.12940224066	0.0811411719902	0.0151665742038	799.254641791	1301.84898479	2388.37653604	287.272909452	7.21727566796	0.0880155569264
827.043821402	1047.39430942	2250.43813082	376.0	9.93926600245	0.409904377376	0.0766176406311	967.862849057	1146.40903777	2474.11516286	359.843276039	6.58404173501	0.0802931918903
827.043821402	1047.39430942	2250.43813082	376.0	12.2194716812	0.56387491621	0.1053971806	1016.21940613	1169.42741521	2525.42978092	339.782959579	8.16542926183	0.0995784056321
827.043821402	1047.39430942	2250.43813082	376.0	6.14856394467	0.13093520394	0.0244738698953	906.495759922	1062.88166103	2388.80775833	419.430337374	3.29770259813	0.040215885343
827.043821402	1047.39430942	2250.43813082	376.0	-14.6856242353	-0.314330704718	-0.058753402751	784.013562405	807.84326531	1919.94724328	328.090415567	-1.59045594564	-0.0193958042151
827.043821402	1047.39430942	2250.43813082	376.0	-0.0949175537639	-0.269602257718	-0.0503929453678	757.035221344	1036.5573551	2248.30207	454.70949355	1.14663028064	0.0139832961054
827.043821402	1047.39430942	2250.43813082	376.0	4.85107783092	-0.406655061243	-0.0760102918211	662.495985857	1237.59201625	2359.60863608	459.520633979	3.41858357769	0.0416900436304
827.043821402	1047.39430942	2250.43813082	376.0	0.439731386433	-0.0405576672343	-0.00758087238024	799.159130367	1156.90715307	2260.33401361	304.267730173	3.18471583032	0.0388379979307
827.043821402	1047.39430942	2250.43813082	376.0	-11.4197801495	-0.608868296686	-0.113807158259	632.549009605	972.860752638	1993.44304388	388.033281638	-0.719811558488	-0.00877818973766
827.043821402	1047.39430942	2250.43813082	376.0	13.8639237551	0.532414972188	0.0995168172314	1006.23837125	1170.9847325	2562.43715743	385.214053682	8.19128089924	0.099893669503
827.043821402	1047.39430942	2250.43813082	376.0	2.91827161182	-0.112877000316	-0.0210985047321	773.397385609	1172.07073551	2316.11202793	370.643906812	3.425369949	0.0417728042561
827.043821402	1047.39430942	2250.43813082	376.0	-1.7217873139	-0.467653209115	-0.0874118147878	647.01262319	1211.79952568	2211.69037258	352.878223704	2.01834672351	0.024613984433
827.043821402	1047.39430942	2250.43813082	376.0	8.07617979241	0.269396797811	0.0503545416468	931.277754506	1113.4980339	2432.18756038	387.411771975	5.02250113542	0.0612500138466
827.043821402	1047.39430942	2250.43813082	376.0	6.87098355968	0.313649903376	0.0586261501637	964.371170961	1073.69241461	2405.06536481	367.001779237	4.50709460091	0.0549645683038
827.043821402	1047.39430942	2250.43813082	376.0	-4.19704042748	0.0962802101267	0.0179963009583	978.439479738	835.967682624	2155.98633268	341.579170312	0.399595841355	0.00487312001652
827.043821402	1047.39430942	2250.43813082	376.0	-0.824103074948	-0.140233651842	-0.0262118975406	818.329459817	1007.89313658	2231.89220099	405.669604587	1.0748993998	0.0131085292658
827.043821402	1047.39430942	2250.43813082	376.0	14.9912013951	0.570637834158	0.106661277413	1008.04434219	1206.95074754	2587.80584328	372.810753561	9.21902934713	0.11242718716
827.043821402	1047.39430942	2250.43813082	376.0	-11.3899640001	-0.296591160263	-0.0554376000492	796.360366572	806.67978285	1994.11403788	391.073888455	-1.09496852875	-0.0133532747409
827.043821402	1047.39430942	2250.43813082	376.0	4.30907182494	-0.256879116995	-0.0480147882234	737.611528386	1146.05281916	2347.41112625	463.746778712	2.46982201368	0.0301197806547
827.043821402	1047.39430942	2250.43813082	376.0	-11.6882237665	-0.16427973148	-0.0307064918655	831.610149315	859.930555415	1987.40188636	295.861181634	-0.832608111152	-0.0101537574531
827.043821402	1047.39430942	2250.43813082	376.0	-14.9028103711	-0.620684590321	-0.116015811275	637.151623836	919.557136155	1915.05960367	358.350843676	-1.47582075347	-0.0179978140667
827.043821402	1047.39430942	2250.43813082	376.0	-5.08763146472	-0.462623825782	-0.0864717431368	658.843868853	1164.00418889	2135.94413238	313.096074639	0.868209163091	0.0105879166231
827.043821402	1047.39430942	2250.43813082	376.0	8.28160880909	0.0166829167504	0.00311830219634	830.327137006	1147.52679425	2436.81061331	458.956682046	4.21475186134	0.0513994129432
827.043821402	1047.39430942	2250.43813082	376.0	-9.57935015613	-0.172583326699	-0.0322585657382	826.435779838	875.747945895	2034.86078222	332.67705649	-0.438193392021	-0.00534382185391
827.043821402	1047.39430942	2250.43813082	376.0	-11.148265052	-0.231758720371	-0.0433193869853	788.966448316	909.778179465	1999.55332317	300.808695385	-0.653958002897	-0.00797509759631
827.043821402	1047.39430942	2250.43813082	376.0	-9.58346677434	-0.447772319048	-0.0836957605698	683.736303582	1014.34581847	2034.76814028	336.686018226	-0.219171332803	-0.00267282113175
827.043821402	1047.39430942	2250.43813082	376.0	-11.7112675887	-0.519090085129	-0.0970261841363	710.902905447	807.932956779	1986.8832994	468.047437176	-1.64882176425	-0.0201075824908
827.043821402	1047.39430942	2250.43813082	376.0	-3.37256770432	-0.506983737486	-0.094763315418	621.24218067	1261.63285312	2174.54058122	291.665547427	2.51606690691	0.0306837427672
827.043821402	1047.39430942	2250.43813082	376.0	-0.568066649887	-0.168146679596	-0.0314292859058	773.056250183	1117.06568843	2237.65414232	347.532203708	1.88741547145	0.023017261847
827.043821402	1047.39430942	2250.43813082	376.0	0.496991797655	-0.396823351421	-0.0741725890506	689.308934978	1146.9491479	2261.62262374	425.36454086	1.5656430785	0.0190932082744
827.043821402	1047.39430942	2250.43813082	376.0	8.70854026334	0.530915277625	0.0992365004907	1007.5821334	1148.31095765	2446.41844155	290.525350496	7.13058979102	0.0869584120856
827.043821402	1047.39430942	2250.43813082	376.0	10.2028650736	0.357601450006	0.0668413925245	999.321292541	1045.01148879	2480.04729687	435.714515539	4.69784940576	0.0572908464117
827.043821402	1047.39430942	2250.43813082	376.0	13.74328296	0.498780728849	0.0932300427755	995.744326369	1166.38791831	2559.72221098	397.589966295	7.88729356367	0.096186506874
827.043821402	1047.39430942	2250.43813082	376.0	7.88008028314	-0.176046333857	-0.0329058567957	723.323775858	1281.89738307	2427.77446225	422.553303321	5.70059364771	0.0695194347282
827.043821402	1047.39430942	2250.43813082	376.0	-6.07367225103	-0.293014481088	-0.0547690618855	750.776970711	992.143716268	2113.75389454	370.833207564	0.296934406139	0.00362115129438
827.043821402	1047.39430942	2250.43813082	376.0	15.2156083773	0.601926812514	0.112509684582	994.559234613	1287.10478585	2592.85598358	311.191963113	10.9990441209	0.134134684401
827.043821402	1047.39430942	2250.43813082	376.0	4.72600907363	0.0146345709821	0.00273543382844	789.513543721	1253.01409296	2356.79404108	314.266404396	5.74627609758	0.0700765377754
827.043821402	1047.39430942	2250.43813082	376.0	8.29468770236	0.140117429767	0.0261901737882	880.366594482	1128.43542338	2437.10494571	428.302927849	4.57119678086	0.0557463022056
827.043821402	1047.39430942	2250.43813082	376.0	-0.818414228272	-0.225547087466	-0.0421583341058	783.387392465	991.029958945	2232.02022496	457.60287355	0.972529995042	0.0118601218908
827.043821402	1047.39430942	2250.43813082	376.0	2.91198268579	0.0742851030798	0.0138850659962	942.21048007	944.57297283	2315.97049955	429.187046645	1.50523165608	0.0183564836107
827.043821402	1047.39430942	2250.43813082	376.0	19.6754091427	0.634189473257	0.118540088459	1016.53223945	1267.07704963	2693.22104056	409.611751484	11.2867424658	0.137643200803
827.043821402	1047.39430942	2250.43813082	376.0	5.19438530065	-0.253276042694	-0.0473413163914	699.251071853	1275.63517506	2367.33455829	392.448311379	4.92533233354	0.0600650284578
827.043821402	1047.39430942	2250.43813082	376.0	6.62512968459	0.171295673349	0.032017882869	959.013120852	995.494981312	2399.53257546	445.024473296	2.68672659171	0.0327649584355
827.043821402	1047.39430942	2250.43813082	376.0	-16.843866267	-0.594735079468	-0.111165435415	672.906973428	825.484461251	1871.37734164	372.985906965	-2.2956279375	-0.0279954626524
827.043821402	1047.39430942	2250.43813082	376.0	-5.71700363695	-0.545243458187	-0.101914665082	651.923891179	1008.53163436	2121.78050103	461.3249755	0.177986704489	0.00217056956694
827.043821402	1047.39430942	2250.43813082	376.0	-4.55529891316	-0.0962767088097	-0.0179956465065	840.145799085	980.875180585	2147.92394711	326.902967436	0.504676912545	0.00615459649445
827.043821402	1047.39430942	2250.43813082	376.0	9.58784235443	0.455898159155	0.0852146091878	992.359353667	1126.05256191	2466.20659109	347.794675507	6.4604398347	0.0787858516426
827.043821402	1047.39430942	2250.43813082	376.0	-6.77264173751	-0.179526065143	-0.0335562738585	843.462358708	827.163314061	2098.0240187	427.398345927	-0.231479405668	-0.00282291958131
827.043821402	1047.39430942	2250.43813082	376.0	-14.916867192	-0.436575718757	-0.0816029380855	717.445943068	863.288025715	1914.74326361	334.009294826	-1.53180028199	-0.0186804912437
827.043821402	1047.39430942	2250.43813082	376.0	16.4921086344	0.48406674645	0.0904797656916	951.906541826	1289.53418554	2621.58283211	380.142104743	10.4755901746	0.12775109969
827.043821402	1047.39430942	2250.43813082	376.0	6.32501680977	0.128635829143	0.0240440802137	835.907664342	1229.83730504	2392.77872089	327.033751502	6.09579983805	0.0743390224153
827.043821402	1047.39430942	2250.43813082	376.0	-6.46412221102	-0.532820548289	-0.0995926258484	647.58988809	1067.62174287	2104.96705976	389.755428804	0.326049589188	0.00397621450229
827.043821402	1047.39430942	2250.43813082	376.0	6.60241457635	0.0705494519078	0.0131868134407	887.325377129	1060.52847246	2399.021386	451.167536415	3.00007678961	0.0365863023123
827.043821402	1047.39430942	2250.43813082	376.0	-4.52511251671	-0.310656171551	-0.0580665741217	734.979874775	1050.64807434	2148.60327328	362.975324163	0.613470553088	0.0074813482084
827.043821402	1047.39430942	2250.43813082	376.0	8.91969875559	0.483431963521	0.0903611146769	975.396695856	1188.51687522	2451.17043277	287.256861697	7.59610900994	0.0926354757309
827.043821402	1047.39430942	2250.43813082	376.0	3.40134364931	-0.126324054409	-0.0236119727867	749.23250986	1232.70328755	2326.98326527	345.047467853	4.50470824647	0.0549354664204
827.043821402	1047.39430942	2250.43813082	376.0	-3.57356552411	0.0645682763511	0.0120688367011	956.999952849	851.77754819	2170.01724964	361.239748598	0.511146210604	0.00623349037322
827.043821402	1047.39430942	2250.43813082	376.0	6.83155985097	-0.125981229922	-0.0235478934433	732.159273616	1307.26201668	2404.17815864	364.756868338	6.37779871151	0.0777780330672
827.043821402	1047.39430942	2250.43813082	376.0	6.19073118615	0.394128600964	0.0736688973765	1022.92713348	1015.73973898	2389.75670601	351.089833554	4.03682129429	0.0492295279791
827.043821402	1047.39430942	2250.43813082	376.0	4.21945181832	-0.116514711111	-0.0217784506749	736.867773769	1291.16738699	2345.39428345	317.359122695	5.78650818388	0.0705671729741
827.043821402	1047.39430942	2250.43813082	376.0	16.1558841656	0.299625533699	0.056004772654	891.690730469	1266.79030367	2614.01630846	455.535274317	8.82495455052	0.107621396958
827.043821402	1047.39430942	2250.43813082	376.0	12.4751710276	0.433470913947	0.0810226007377	971.086222787	1166.10598741	2531.18413651	393.991926319	7.35194984193	0.0896579249016
827.043821402	1047.39430942	2250.43813082	376.0	10.7387833916	0.234958791881	0.0439175311926	870.323630155	1249.32914052	2492.10780705	372.455036382	7.57137485673	0.0923338397163
827.043821402	1047.39430942	2250.43813082	376.0	1.60600500699	-0.165839064292	-0.0309979559424	767.47921598	1139.23992154	2286.58027988	379.86114236	2.49352085525	0.0304087909177
827.043821402	1047.39430942	2250.43813082	376.0	10.1382971586	0.465624062488	0.0870325350445	998.006407815	1122.81903355	2478.59423589	357.768794525	6.52973523777	0.0796309175338
827.043821402	1047.39430942	2250.43813082	376.0	-8.53370036604	-0.575194550864	-0.107513000161	635.153543293	1040.21821544	2058.39248381	383.020725085	-0.0477196785637	-0.000581947299558
827.043821402	1047.39430942	2250.43813082	376.0	-8.96450353475	-0.479902611496	-0.0897014227095	673.229771784	1009.95300034	2048.69752504	365.51475291	-0.145830275932	-0.00177841799917
827.043821402	1047.39430942	2250.43813082	376.0	-2.34315518705	-0.237434083818	-0.0443802025827	775.39440484	1000.89012865	2197.70687303	421.422339537	0.824114593495	0.0100501779695
827.043821402	1047.39430942	2250.43813082	376.0	5.70021791305	0.0687255311087	0.0128458936652	887.832942065	1056.58088717	2378.71800828	434.304179046	2.84795583106	0.0347311686715
827.043821402	1047.39430942	2250.43813082	376.0	11.7866213666	0.374122158991	0.0699293755123	977.387899002	1101.86912565	2515.68875239	436.431727742	5.82107737892	0.0709887485234
827.043821402	1047.39430942	2250.43813082	376.0	3.40006520193	0.0306962807436	0.0057376225689	842.605580974	1118.35763324	2326.9544946	365.991280381	3.30450896905	0.0402988898664
827.043821402	1047.39430942	2250.43813082	376.0	16.5713816836	0.434099394085	0.0811400736607	931.864567798	1296.62146867	2623.36682303	394.880786561	10.3198112465	0.125851356664
827.043821402	1047.39430942	2250.43813082	376.0	8.76218154072	0.236077980939	0.0441267254092	983.103154137	997.463330816	2447.62560531	467.059120352	3.25170109574	0.0396548914114
827.043821402	1047.39430942	2250.43813082	376.0	-2.80414777387	0.141513867515	0.0264511901897	973.46879186	924.787628403	2187.33252007	289.07609981	0.649344363483	0.00791883370101
827.043821402	1047.39430942	2250.43813082	376.0	-4.24561532222	-0.248823237116	-0.0465090162834	786.694222341	919.548511625	2154.89318472	448.650450756	0.327055767839	0.00398848497365
827.043821402	1047.39430942	2250.43813082	376.0	-20.4033114002	-0.640261743829	-0.119675092304	651.560456764	829.513378496	1791.27423112	310.200395861	-2.89082724834	-0.0352539908334
827.043821402	1047.39430942	2250.43813082	376.0	-3.81529499156	-0.586104116238	-0.10955217126	626.39212001	1100.60074189	2164.57727753	437.584415624	0.710326276676	0.00866251556922
827.043821402	1047.39430942	2250.43813082	376.0	6.44962858289	0.267026902617	0.0499115705825	947.292171329	1074.72124928	2395.58303175	373.569611142	4.22120920537	0.0514781610411
827.043821402	1047.39430942	2250.43813082	376.0	4.53407358036	0.0973565405102	0.0181974842075	863.210050017	1125.14391625	2352.47465155	364.120685284	3.88175563755	0.0473384833848
827.043821402	1047.39430942	2250.43813082	376.0	-5.0444192195	0.0190300004747	0.00355700943452	916.827743293	895.560259795	2136.91659723	324.528594139	0.332118296256	0.00405022312507
827.043821402	1047.39430942	2250.43813082	376.0	-10.5627903061	-0.535352716294	-0.100065928279	665.259004965	941.263078433	2012.72907009	406.206986696	-0.679870655514	-0.00829110555505
827.043821402	1047.39430942	2250.43813082	376.0	-3.58043295136	-0.356511484184	-0.0666376605951	678.986116242	1207.11877982	2169.86270244	283.757806371	2.09610844877	0.0255622981557
827.043821402	1047.39430942	2250.43813082	376.0	-7.74963846168	-0.478545359201	-0.0894477306918	671.355451351	1030.4526409	2076.03731188	374.229219626	0.0802018364859	0.000978071176658
827.043821402	1047.39430942	2250.43813082	376.0	-0.553189982891	-0.23703228722	-0.044305100415	721.132389487	1199.17295336	2237.98893251	317.683589666	2.88723461952	0.0352101782869
827.043821402	1047.39430942	2250.43813082	376.0	6.4035143027	0.15056989122	0.0281439049009	979.148760944	949.163778186	2394.5452584	466.232719271	2.09363452666	0.0255321283739
827.043821402	1047.39430942	2250.43813082	376.0	12.9912265733	0.293383555959	0.0548380478428	879.857572079	1293.39897635	2542.79764729	369.541098857	9.03988567733	0.11024250826
827.043821402	1047.39430942	2250.43813082	376.0	-3.57556843765	-0.46293031811	-0.0865290314225	670.417142006	1100.33937623	2169.97217531	399.215657075	0.799803365592	0.0097536995804
827.043821402	1047.39430942	2250.43813082	376.0	-1.52756165522	-0.487099452069	-0.091046626555	659.098489527	1133.18318497	2216.06130086	423.779626358	1.11142833436	0.0135540040776
827.043821402	1047.39430942	2250.43813082	376.0	-11.1367356829	-0.610977811226	-0.114201460042	649.574686859	895.160387238	1999.81278448	455.077710387	-1.1621900492	-0.0141730493805
827.043821402	1047.39430942	2250.43813082	376.0	5.82563051503	0.267429328502	0.0499867903742	964.71088652	1040.8899053	2381.54034129	375.939549473	3.666677267	0.0447155764269
827.043821402	1047.39430942	2250.43813082	376.0	14.7041858774	0.336808077155	0.0629547807766	897.570084672	1289.39880835	2581.34673663	394.377843608	9.39014036262	0.114513906861
827.043821402	1047.39430942	2250.43813082	376.0	10.7784053152	0.394203354716	0.0736828700403	1033.75398033	1008.97391432	2492.99947393	450.271579287	4.4669436779	0.0544749229012
827.043821402	1047.39430942	2250.43813082	376.0	10.7067385063	0.121499775886	0.0227102384833	825.741869245	1269.05253965	2491.38665673	396.592247842	7.31769634485	0.0892401993274
827.043821402	1047.39430942	2250.43813082	376.0	-7.82423070184	0.0158298570548	0.00295885178595	921.984704255	858.704459042	2074.35865966	293.669496366	-0.17884162328	-0.00218099540586
827.043821402	1047.39430942	2250.43813082	376.0	16.4390436238	0.351894399282	0.0657746540714	920.489664566	1234.25942408	2620.38863687	465.639548229	8.5130221391	0.10381734316
827.043821402	1047.39430942	2250.43813082	376.0	1.48804595249	0.126981454705	0.0237348513467	1002.00491555	841.34861372	2283.92568434	440.572155073	1.17299572866	0.0143048259592
827.043821402	1047.39430942	2250.43813082	376.0	-17.5710054636	-0.476843774882	-0.089129677548	701.870004931	854.92561514	1855.0135239	298.217903829	-2.05600851157	-0.0250732745314
827.043821402	1047.39430942	2250.43813082	376.0	-15.3511362989	-0.610473258962	-0.114107151208	652.33644068	874.767739071	1904.97030604	377.866126284	-1.79041532121	-0.0218343331855
827.043821402	1047.39430942	2250.43813082	376.0	0.0757434432795	-0.051987993748	-0.00971738200897	864.60188808	988.402755369	2252.14269015	399.138046701	1.18384115001	0.0144370871952
827.043821402	1047.39430942	2250.43813082	376.0	3.69266866401	0.379380895049	0.0709123168316	1010.51995069	1019.64288198	2333.53935448	303.376521808	3.652050093	0.0445371962561
827.043821402	1047.39430942	2250.43813082	376.0	-8.58358110523	-0.132213205743	-0.024712748737	849.454849171	864.304378237	2057.26994864	343.510721231	-0.289522555434	-0.00353076287114
827.043821402	1047.39430942	2250.43813082	376.0	0.736128548689	-0.193676133219	-0.0362011463961	749.173860811	1161.56662826	2267.00424837	356.263759306	2.61843158259	0.0319320924706
827.043821402	1047.39430942	2250.43813082	376.0	5.87746791166	0.213104242107	0.0398325686181	879.811096418	1183.59493139	2382.70690983	319.300882022	5.63721014288	0.068746465157
827.043821402	1047.39430942	2250.43813082	376.0	-7.94107124886	-0.419517939376	-0.0784145681077	706.311996501	956.989842153	2071.72923544	408.427396787	-0.148881309167	-0.00181562572155
827.043821402	1047.39430942	2250.43813082	376.0	14.0410052921	0.308534916566	0.0576700778629	920.076541478	1186.43048017	2566.42226787	459.915246218	7.11192501129	0.0867307928206
827.043821402	1047.39430942	2250.43813082	376.0	-14.049048817	-0.261600779252	-0.0488973419162	796.367321522	832.781404886	1934.27297923	305.124252818	-1.34592414481	-0.016413709083
827.043821402	1047.39430942	2250.43813082	376.0	4.2447685427	-0.265125688042	-0.0495562033724	693.468581455	1281.61639155	2345.96402067	370.879047671	4.88931310774	0.0596257696066
827.043821402	1047.39430942	2250.43813082	376.0	0.854883920004	0.0149484980744	0.00279411178961	839.513868854	1105.62371006	2269.67676453	324.539185615	2.70500817795	0.0329879046092
827.043821402	1047.39430942	2250.43813082	376.0	-2.60653678972	-0.328817120183	-0.0614611439595	696.999985049	1180.19843121	2191.77963301	314.581216754	1.91490238439	0.0233524681024
827.043821402	1047.39430942	2250.43813082	376.0	0.0372374073951	-0.135102291503	-0.0252527647669	787.773266881	1109.36936426	2251.27613564	354.133504491	1.99434538364	0.0243212851664
827.043821402	1047.39430942	2250.43813082	376.0	-0.462943835682	-0.314501906054	-0.0587854030007	737.546646228	1040.55807206	2240.01986622	461.915147933	1.08292215811	0.0132063677819
827.043821402	1047.39430942	2250.43813082	376.0	-3.84226450083	-0.150047978363	-0.0280463510959	829.286556472	925.463910724	2163.97034541	409.219878212	0.506410399509	0.00617573657938
827.043821402	1047.39430942	2250.43813082	376.0	3.30491093245	0.199082233066	0.0372116323487	1016.60141664	912.926732584	2324.81310663	395.284957408	1.64977389297	0.0201191938167
827.043821402	1047.39430942	2250.43813082	376.0	-1.30981302874	-0.0704795331697	-0.0131737445177	815.042120772	1090.70438526	2220.96159898	315.215092951	1.81507864764	0.022135105459
827.043821402	1047.39430942	2250.43813082	376.0	-14.5396671056	-0.560121285163	-0.10469556732	682.056995064	839.444287344	1923.23191818	401.730635776	-1.82758834124	-0.022287662698
827.043821402	1047.39430942	2250.43813082	376.0	5.01760967675	0.168046792697	0.0314106154574	982.834474814	951.644413337	2363.35633224	428.877444092	2.04565935316	0.0249470652825
827.043821402	1047.39430942	2250.43813082	376.0	7.98532336614	-0.0211069526209	-0.00394522478894	814.523210537	1154.74359926	2430.14289272	460.876082925	4.10854222349	0.0501041734572
827.043821402	1047.39430942	2250.43813082	376.0	3.06644748106	-0.390124292517	-0.0729204285079	663.967703198	1246.86365379	2319.4466342	408.615277211	3.50319165807	0.0427218494887
827.043821402	1047.39430942	2250.43813082	376.0	-0.821254719022	0.0489706661326	0.0091533955388	956.065475114	841.931718555	2231.95630147	433.959107804	0.829422566566	0.0101149093484
827.043821402	1047.39430942	2250.43813082	376.0	-2.13843132225	-0.0465851044492	-0.00870749615873	867.815604322	975.048320239	2202.31405694	359.450132382	0.864733477569	0.0105455302143
827.043821402	1047.39430942	2250.43813082	376.0	-9.20399009777	-0.227681323493	-0.0425572567276	793.734600374	908.595205119	2043.3080281	340.97822261	-0.325996012024	-0.00397556112224
827.043821402	1047.39430942	2250.43813082	376.0	1.50638595375	-0.256872678534	-0.0480135847727	705.101869836	1238.86920313	2284.33841472	340.367341757	3.77973911965	0.0460943795079
827.043821402	1047.39430942	2250.43813082	376.0	-5.06640782026	-0.0204055707288	-0.00381412536987	917.476778859	835.110840799	2136.42175737	383.834137713	0.220221685062	0.00268563030563
827.043821402	1047.39430942	2250.43813082	376.0	-10.0064271321	-0.00502718775403	-0.000939661262436	929.754195845	799.676260139	2025.24967911	295.819223125	-0.623111000873	-0.00759891464479
827.043821402	1047.39430942	2250.43813082	376.0	-10.6403770245	-0.396492738644	-0.07411079227	718.12443442	933.033530102	2010.983029	359.825064477	-0.573796506116	-0.00699751836727
827.043821402	1047.39430942	2250.43813082	376.0	5.58907738872	0.0590308421615	0.0110338022732	867.721521511	1090.06129632	2376.21685954	418.434041705	3.26211774309	0.0397819236962
827.043821402	1047.39430942	2250.43813082	376.0	-1.69384695002	-0.17187711379	-0.0321265633252	779.077278138	1095.83659058	2212.31915318	337.405284463	1.43776398555	0.0175337071409
827.043821402	1047.39430942	2250.43813082	376.0	6.36266460537	-0.319075444189	-0.0596402699418	678.488194382	1281.35641966	2393.62596124	433.781347196	4.83445719742	0.0589567950905
827.043821402	1047.39430942	2250.43813082	376.0	1.80651319594	0.193540605994	0.0361758142045	1031.22147307	868.845457045	2291.09259262	391.025662509	1.30309193852	0.0158913651039
827.043821402	1047.39430942	2250.43813082	376.0	5.0016578367	0.466435332863	0.0871841743669	1019.78966916	1059.99973597	2362.99734595	283.207940815	4.83701569895	0.0589879963286
827.043821402	1047.39430942	2250.43813082	376.0	-14.3322030296	-0.452771697974	-0.0846302239204	706.865429855	880.895249296	1927.90076886	340.140089706	-1.38082760644	-0.0168393610542
827.043821402	1047.39430942	2250.43813082	376.0	12.5701151218	0.466404487592	0.0871784088956	946.19599285	1273.64230616	2533.32079461	313.482495601	9.59811605217	0.117050195758
827.043821402	1047.39430942	2250.43813082	376.0	2.87288219532	-0.499760973201	-0.0934132660189	630.124400938	1252.7886555	2315.0905672	432.177510764	3.11703236574	0.038012589826
827.043821402	1047.39430942	2250.43813082	376.0	-0.0202684830796	-0.121385116675	-0.0226888068551	828.334388892	1004.3312616	2249.98200115	417.316350658	1.17380783159	0.0143147296536
827.043821402	1047.39430942	2250.43813082	376.0	9.04421591986	-0.049091414244	-0.00917596527924	784.510175979	1214.17105512	2453.97261452	455.291383421	5.1301998731	0.0625634130866
827.043821402	1047.39430942	2250.43813082	376.0	-8.58223967349	-0.388572016987	-0.0726302835489	706.737548583	1014.67226201	2057.30013673	335.89032614	-0.0551504633676	-0.000672566626435
827.043821402	1047.39430942	2250.43813082	376.0	1.99963345684	-0.294431557537	-0.0550339359882	732.552120895	1120.41447084	2295.43864461	442.472052874	1.73963696066	0.021215084886
827.043821402	1047.39430942	2250.43813082	376.0	19.9429917388	0.640117149815	0.119648065386	1024.95860917	1247.20892223	2699.24282134	427.07528993	10.9458267464	0.133485692029
827.043821402	1047.39430942	2250.43813082	376.0	-12.8416150344	-0.539173159755	-0.100780029861	651.747698848	993.506676863	1961.44552947	316.191153764	-0.81276074916	-0.00991171645317
827.043821402	1047.39430942	2250.43813082	376.0	6.34610750029	0.271874603222	0.0508176828451	893.224753584	1202.89233049	2393.25335383	297.136269758	6.35044364408	0.0774444346839
827.043821402	1047.39430942	2250.43813082	376.0	-10.8516036619	-0.211744330986	-0.0395783796235	809.648946403	869.591315594	2006.22950421	326.989242211	-0.675638271252	-0.00823949111283
827.043821402	1047.39430942	2250.43813082	376.0	-4.29062308478	-0.167259966944	-0.0312635452232	812.214143835	962.821190332	2153.88031287	378.844978704	0.528822169841	0.00644905085172
827.043821402	1047.39430942	2250.43813082	376.0	2.52152458278	-0.141199387162	-0.0263924088154	817.845188065	1020.82092324	2307.18348151	468.51737021	1.47664336183	0.018007845876
827.043821402	1047.39430942	2250.43813082	376.0	-1.37859411463	0.0816610174339	0.0152637415764	917.702925704	990.120006628	2219.4137232	311.590790864	1.22274406434	0.0149115129798
827.043821402	1047.39430942	2250.43813082	376.0	-1.08141811529	0.155165485072	0.0290028944059	941.414359414	993.251560684	2226.1014852	291.435565104	1.57119834965	0.0191609554836
827.043821402	1047.39430942	2250.43813082	376.0	-14.7603597732	-0.58081383947	-0.10856333448	672.846225217	844.663915411	1918.26536624	400.755225609	-1.86286898747	-0.0227179144814
827.043821402	1047.39430942	2250.43813082	376.0	5.80199078559	-0.395237622176	-0.073876191061	659.217749526	1265.44331233	2381.00834381	456.347281947	4.09785877878	0.0499738875461
827.043821402	1047.39430942	2250.43813082	376.0	-4.15424114962	-0.049168462704	-0.00919036686056	870.329552846	948.379094192	2156.94950394	338.240856906	0.53582365672	0.00653443483805
827.043821402	1047.39430942	2250.43813082	376.0	9.12656954893	0.227917648914	0.0426014297036	957.15641011	1037.28842367	2455.82593199	461.381098211	3.75578762533	0.0458022881138
827.043821402	1047.39430942	2250.43813082	376.0	-4.0638157673	-0.242147839036	-0.0452612783245	791.647389396	911.964539167	2158.98447123	455.372542665	0.324264200615	0.00395444147092
827.043821402	1047.39430942	2250.43813082	376.0	7.67785791683	0.146478889147	0.0273792316162	923.594394679	1043.90390173	2423.22357301	455.725276601	3.26989857011	0.0398768118306
827.043821402	1047.39430942	2250.43813082	376.0	4.98053053927	0.0165717354058	0.00309752063661	787.670667708	1262.48549137	2362.52188919	312.365730112	5.97142942674	0.0728223100822
827.043821402	1047.39430942	2250.43813082	376.0	-14.629552473	-0.393065597281	-0.0734702050992	739.944258467	845.306981227	1921.2091036	335.957863905	-1.51599674966	-0.0184877652397
827.043821402	1047.39430942	2250.43813082	376.0	-4.87640847344	-0.209233705977	-0.0391091039209	808.136484992	901.664088215	2140.69757512	430.897001914	0.241564011891	0.00294590258403
827.043821402	1047.39430942	2250.43813082	376.0	12.3426838452	0.285713936232	0.053404474062	934.569409589	1128.04169917	2528.20259444	465.591485678	5.77897169394	0.0704752645603
827.043821402	1047.39430942	2250.43813082	376.0	-2.20033006416	0.0517098133271	0.00966538566861	960.548412701	829.179061982	2200.92106405	411.19358937	0.638537839243	0.00778704682004
827.043821402	1047.39430942	2250.43813082	376.0	10.5384230695	0.324197549462	0.0605976727967	926.622229845	1175.79596421	2487.59882196	385.180627905	6.67338949824	0.081382798759
827.043821402	1047.39430942	2250.43813082	376.0	-1.67356438143	0.217869817782	0.0407233304265	1031.22769087	884.015839759	2212.77559984	297.532069211	0.781772028766	0.00953380522885
827.043821402	1047.39430942	2250.43813082	376.0	6.93832149089	0.020386980753	0.00381065060804	848.63728045	1105.49223357	2406.58076329	452.451249276	3.42902610218	0.04181739149
827.043821402	1047.39430942	2250.43813082	376.0	20.7366390344	0.63265132657	0.118252584406	1008.36578383	1296.76399391	2717.1033627	411.973584967	11.9914198517	0.14623682746
827.043821402	1047.39430942	2250.43813082	376.0	6.53723734334	0.20037130723	0.0374525807906	1001.15577943	944.900609733	2397.5546127	451.498223533	2.28558802149	0.0278730246523
827.043821402	1047.39430942	2250.43813082	376.0	-0.823680084867	-0.428180488902	-0.0800337362433	682.860082303	1117.05597782	2231.90172012	431.985659988	1.18024168131	0.0143931912355
827.043821402	1047.39430942	2250.43813082	376.0	-1.99969423346	0.054142370243	0.0101200692043	966.137704197	818.726487545	2205.43624929	420.572057549	0.637894084347	0.00777919615058
827.043821402	1047.39430942	2250.43813082	376.0	11.7633669018	0.271853244194	0.0508136905036	921.352555618	1146.27045238	2515.16542505	447.542417049	5.95949571327	0.0726767769911
827.043821402	1047.39430942	2250.43813082	376.0	-2.04771232918	-0.375319319187	-0.0701531437733	713.294483912	1033.95615463	2204.35563176	457.104993219	0.843575900564	0.0102875109825
827.043821402	1047.39430942	2250.43813082	376.0	-0.757406532874	-0.575560412081	-0.107581385436	626.419027841	1151.04585974	2233.3931654	455.92827782	1.19825282118	0.0146128392827
827.043821402	1047.39430942	2250.43813082	376.0	-3.6401314877	-0.357346041956	-0.066793652702	721.902498756	1018.82786949	2168.51922381	427.788855568	0.636761018025	0.00776537826859
827.043821402	1047.39430942	2250.43813082	376.0	-7.84562515967	-0.0268574138881	-0.00502007736226	927.537346569	790.907765246	2073.87719063	355.432078812	-0.288714047702	-0.00352090302076
827.043821402	1047.39430942	2250.43813082	376.0	2.37970152379	-0.355974326049	-0.0665372572054	685.273162352	1206.18791138	2303.99184131	412.530767576	2.83884681833	0.0346200831503
827.043821402	1047.39430942	2250.43813082	376.0	10.6703010958	0.233549891733	0.0436541853706	862.733253873	1273.08201093	2490.56665535	354.751390554	8.02869450236	0.0979109085654
827.043821402	1047.39430942	2250.43813082	376.0	-3.08913630002	-0.347513045857	-0.064955709506	732.62012677	981.985991025	2180.91902961	466.312911818	0.571577802075	0.00697046100092
827.043821402	1047.39430942	2250.43813082	376.0	-3.17075804931	-0.230504522122	-0.043084957406	792.098461163	932.929714191	2179.08218264	454.05400729	0.517782581812	0.00631442172941
827.043821402	1047.39430942	2250.43813082	376.0	-8.89559737379	0.0212238293485	0.00396707090626	945.223413025	799.060186536	2050.24821556	305.964615996	-0.42503690794	-0.0051833769261
827.043821402	1047.39430942	2250.43813082	376.0	-10.2354547499	-0.582784356343	-0.108931655391	639.758577717	987.15050318	2020.09555427	393.18647337	-0.47551227145	-0.00579893013963
827.043821402	1047.39430942	2250.43813082	376.0	-9.96437951872	-0.41540295156	-0.0776454115066	718.838821614	903.836400601	2026.19593463	403.520712416	-0.628001033894	-0.00765854919383
827.043821402	1047.39430942	2250.43813082	376.0	8.72339459926	0.244734465004	0.0457447598138	902.245242588	1162.74467114	2446.75272918	381.762815455	5.78807902067	0.0705863295203
827.043821402	1047.39430942	2250.43813082	376.0	3.19426787253	0.0275582241919	0.00515106994241	825.00342073	1157.037465	2322.32315303	340.282267297	3.88680723758	0.0474000882632
827.043821402	1047.39430942	2250.43813082	376.0	-0.675659604044	-0.451472465529	-0.0843873767344	658.512154953	1191.21401774	2235.23282946	385.506656761	1.8702900579	0.0228084153402
827.043821402	1047.39430942	2250.43813082	376.0	-4.59308238377	-0.239781277221	-0.0448189303218	769.165755618	1019.90401732	2147.07365348	358.003880542	0.56483431528	0.00688822335707
827.043821402	1047.39430942	2250.43813082	376.0	5.628579584	-0.095033712365	-0.0177633107224	795.737297114	1135.75861969	2377.105832	445.609915202	3.19412005597	0.0389526836094
827.043821402	1047.39430942	2250.43813082	376.0	14.2629427775	0.450981831223	0.0842956693874	1010.88382864	1093.9248276	2571.41683366	466.608177423	6.38680226513	0.0778878325016
827.043821402	1047.39430942	2250.43813082	376.0	9.25676380384	0.191458847229	0.0357867004167	855.178264678	1245.6164903	2458.75587314	357.961118161	7.08955211997	0.0864579526826
827.043821402	1047.39430942	2250.43813082	376.0	18.5117919918	0.512944542678	0.0958774846127	962.183348385	1296.28800669	2667.0345565	408.563201432	10.9955630531	0.134092232355
827.043821402	1047.39430942	2250.43813082	376.0	-16.2386947557	-0.687076593742	-0.128425531541	623.843250749	882.577847384	1884.99635209	378.575253959	-1.99389779313	-0.0243158267454
827.043821402	1047.39430942	2250.43813082	376.0	-6.54914648656	-0.491109973687	-0.0917962567639	675.162937151	984.103485228	2103.05364104	443.787218665	0.0436141035875	0.000531879312042
827.043821402	1047.39430942	2250.43813082	376.0	12.7188352202	0.321247961033	0.0600463478567	917.036778757	1204.38791231	2536.66764841	415.242957349	7.40820341274	0.0903439440579
827.043821402	1047.39430942	2250.43813082	376.0	-9.52376319951	-0.183150191796	-0.0342336807095	805.458017902	934.48055352	2036.11173229	296.173160868	-0.347436672676	-0.00423703259361
827.043821402	1047.39430942	2250.43813082	376.0	-9.03282235771	-0.224945794638	-0.042045942923	803.256037194	880.186923767	2047.16005219	363.717091234	-0.376536125294	-0.004591903967
827.043821402	1047.39430942	2250.43813082	376.0	10.892368952	0.571859695869	0.106889662779	1012.75231607	1180.79367065	2495.56415507	302.018168346	8.23779461789	0.100460909974
827.043821402	1047.39430942	2250.43813082	376.0	-16.3481931125	-0.460957523284	-0.086160284726	724.420410608	813.624257654	1882.53215932	344.487491055	-2.03952239805	-0.0248722243665
827.043821402	1047.39430942	2250.43813082	376.0	-19.9651015669	-0.79354634476	-0.148326419581	622.690143189	787.403191748	1801.1358723	391.042537366	-3.52480204162	-0.0429853907515
827.043821402	1047.39430942	2250.43813082	376.0	-5.21911889138	0.125280947794	0.0234169995876	981.510658351	863.403671393	2132.9850892	288.070759452	0.209868561237	0.00255937269801
827.043821402	1047.39430942	2250.43813082	376.0	18.1747288791	0.566565055468	0.105900010368	984.86908899	1285.13376384	2659.44915969	389.446306865	11.0744341681	0.135054075221
827.043821402	1047.39430942	2250.43813082	376.0	-8.34585470393	-0.397657551843	-0.0743285143631	738.628573031	863.484418749	2062.61983422	460.506842441	-0.637601256139	-0.00777562507486
827.043821402	1047.39430942	2250.43813082	376.0	-4.30003743741	-0.425531861468	-0.0795386656949	687.879316435	1068.15165537	2153.66844869	397.637476887	0.651186214413	0.00794129529772
827.043821402	1047.39430942	2250.43813082	376.0	-0.45215194929	0.144133055285	0.0269407579972	1014.89698854	826.287737593	2240.26273095	399.078004815	0.927958293491	0.0113165645548
827.043821402	1047.39430942	2250.43813082	376.0	8.28479064978	-0.137240042975	-0.0256523444812	736.23750008	1280.28645863	2436.88221866	420.358259956	5.9062606597	0.0720275690207
827.043821402	1047.39430942	2250.43813082	376.0	-13.7687418655	-0.507147047294	-0.0947938406158	666.762585906	968.009560537	1940.58111374	305.808967302	-1.02705255828	-0.0125250311986
827.043821402	1047.39430942	2250.43813082	376.0	-14.4723202445	-0.53814179666	-0.100587251712	681.958537298	862.469224891	1924.74751763	380.319755436	-1.62305690398	-0.0197933768778
827.043821402	1047.39430942	2250.43813082	376.0	-1.41267625536	-0.519064103526	-0.0970213277618	647.739424319	1132.56335014	2218.64672571	438.343951244	1.10806845921	0.0135130299904
827.043821402	1047.39430942	2250.43813082	376.0	-0.246956193238	0.0763668500246	0.0142741775747	882.900277686	1054.19211583	2244.88053448	307.788140963	2.10390435006	0.0256573701227
827.043821402	1047.39430942	2250.43813082	376.0	15.2492123222	0.410132824249	0.0766603409811	933.866756234	1255.84748011	2593.61221957	403.897983221	9.20518625428	0.112258368955
827.043821402	1047.39430942	2250.43813082	376.0	-9.76121716321	-0.550581258988	-0.102912384858	637.478859579	1081.43640508	2030.76797775	311.852713089	-0.15649784659	-0.00190851032427
827.043821402	1047.39430942	2250.43813082	376.0	-0.915113967947	-0.217162354338	-0.0405910942689	753.427590386	1125.56294403	2229.84405715	350.853522729	1.76588749272	0.0215352133258
827.043821402	1047.39430942	2250.43813082	376.0	-13.0215659008	-0.245752499996	-0.0459350467282	822.334839717	788.480109456	1957.39584656	346.580897386	-1.32073307101	-0.016106500866
827.043821402	1047.39430942	2250.43813082	376.0	-2.25094300418	-0.345719785396	-0.0646205206347	724.694972683	1035.60054773	2199.78205115	439.486530741	0.852833323445	0.0104004063835
827.043821402	1047.39430942	2250.43813082	376.0	-9.88675903562	-0.0312310356829	-0.00583757676315	914.820832392	806.518214922	2027.94273558	306.603688267	-0.589420540634	-0.00718805537359
827.043821402	1047.39430942	2250.43813082	376.0	-1.69901292835	-0.0500055894054	-0.00934683914119	888.862253547	888.968818728	2212.20289603	434.371823759	0.74951560786	0.00914043424219
827.043821402	1047.39430942	2250.43813082	376.0	15.5991138626	0.549390503777	0.10268981379	1022.61586647	1149.88841956	2601.48653726	428.982251235	8.08945444928	0.0986518835278
827.043821402	1047.39430942	2250.43813082	376.0	-7.2828581226	-0.118111961054	-0.0220770020661	865.578952401	841.272081895	2086.54191462	379.69088032	-0.154237192126	-0.00188094136739
827.043821402	1047.39430942	2250.43813082	376.0	10.0833541781	-0.0964878181178	-0.0180351061902	758.278173939	1251.06720509	2477.35777811	468.012399086	5.68588806517	0.0693400983557
827.043821402	1047.39430942	2250.43813082	376.0	5.97572141129	0.325575658494	0.06085526327	978.544350161	1052.04025646	2384.91804405	354.33343743	4.14460402596	0.0505439515362
827.043821402	1047.39430942	2250.43813082	376.0	-3.76868083978	-0.0613233581618	-0.0114623099368	876.597902721	904.558691836	2165.62630017	384.469705616	0.52783932424	0.00643706492976
827.043821402	1047.39430942	2250.43813082	376.0	-2.56738188494	-0.0262904984027	-0.00491411185098	877.340400498	974.064038609	2192.66078992	341.256350811	0.792301559807	0.00966221414398
827.043821402	1047.39430942	2250.43813082	376.0	15.2895387219	0.538212385336	0.100600445857	1007.7163575	1176.32647686	2594.51974025	410.47690589	8.47115701223	0.103306792832
827.043821402	1047.39430942	2250.43813082	376.0	-19.1485292298	-0.637925526561	-0.11923841618	631.789613771	899.446321578	1819.51232754	288.276392194	-2.28648729761	-0.0278839914343
827.043821402	1047.39430942	2250.43813082	376.0	-8.93423810653	-0.400439544778	-0.0748485130426	697.879878724	1039.57214177	2049.37862977	311.926609278	-0.0883728713866	-0.00107771794374
827.043821402	1047.39430942	2250.43813082	376.0	7.5238852944	-0.326188889553	-0.0609698858978	671.069384363	1306.65338439	2419.75851441	442.035745655	5.43246849329	0.0662496157718
827.043821402	1047.39430942	2250.43813082	376.0	-1.59119534732	0.145874025674	0.0272661730231	946.073304939	978.397976246	2214.62926399	290.157982804	1.29675362372	0.015814068582
827.043821402	1047.39430942	2250.43813082	376.0	2.91496399455	-0.00917578789991	-0.00171510054204	836.873405226	1100.40078912	2316.03759205	378.763397705	2.78264533095	0.0339346991579
827.043821402	1047.39430942	2250.43813082	376.0	9.49695091467	0.318367593639	0.0595079614278	887.659513736	1283.75183802	2464.16113547	292.74978371	8.55913269477	0.104379667009
827.043821402	1047.39430942	2250.43813082	376.0	17.2189586964	0.257562546619	0.0481425320783	866.020442061	1308.65040336	2637.94014306	463.269297632	9.53695093501	0.116304279695
827.043821402	1047.39430942	2250.43813082	376.0	12.6493041399	0.606481589408	0.113361044749	1010.31862684	1230.15361911	2535.10289447	294.630648513	9.58161127561	0.116848917995
827.043821402	1047.39430942	2250.43813082	376.0	-9.21940353714	-0.106867906841	-0.0199753096899	866.979366459	843.57530801	2042.96115819	332.406483719	-0.424844162622	-0.00518102637344
827.043821402	1047.39430942	2250.43813082	376.0	-3.04299437414	-0.0598117915557	-0.0111797741226	914.678960105	798.416163304	2181.95742511	468.862301698	0.270763932501	0.00330199917684
827.043821402	1047.39430942	2250.43813082	376.0	-7.95921406255	0.0157148080193	0.00293734729333	936.55022748	818.658161813	2071.32094264	316.112553351	-0.234821490845	-0.00286367671762
827.043821402	1047.39430942	2250.43813082	376.0	-4.91373236484	-0.375014898661	-0.0700962427403	713.806139029	1020.87500736	2139.85762404	405.176477646	0.479425560532	0.00584665317722
827.043821402	1047.39430942	2250.43813082	376.0	-3.50671102776	-0.0241572917727	-0.00451538163976	887.84562627	930.618585271	2171.52176871	353.057557174	0.616183209741	0.00751442938709
827.043821402	1047.39430942	2250.43813082	376.0	0.00921948879232	0.0691645221384	0.0129279480633	920.736254937	981.48621506	2250.64560971	348.423139715	1.31380178299	0.0160219729632
827.043821402	1047.39430942	2250.43813082	376.0	-11.6995197147	-0.559489031559	-0.104577389077	636.541372586	1052.70444896	1987.14767804	297.901856488	-0.523479440407	-0.00638389561472
827.043821402	1047.39430942	2250.43813082	376.0	-1.68027831041	-0.108703430689	-0.0203183982596	835.694191292	989.755273388	2212.62450702	387.17504234	0.943986199936	0.0115120268285
827.043821402	1047.39430942	2250.43813082	376.0	4.85305859667	-0.0216547321592	-0.0040476134877	777.469035027	1254.68725261	2359.65321199	327.496924351	5.61509371397	0.0684767526094
827.043821402	1047.39430942	2250.43813082	376.0	-5.1805953938	-0.420783108765	-0.0786510483673	673.122425795	1158.27722039	2133.85203668	302.452390489	0.898982173006	0.0109631972318
827.043821402	1047.39430942	2250.43813082	376.0	-3.34652831768	0.0856213839919	0.0160039970078	992.408572486	791.257797059	2175.1265815	391.460211956	0.437179730851	0.00533146013233
827.043821402	1047.39430942	2250.43813082	376.0	-5.11245963857	-0.537949207016	-0.100551253648	642.042719439	1106.10564869	2135.38538969	387.237021564	0.591464821918	0.00721298563315
827.043821402	1047.39430942	2250.43813082	376.0	-12.9773369089	-0.107468387034	-0.0200875489784	877.901681088	795.493745598	1958.39119266	284.995765973	-1.18524312488	-0.0144541844498
827.043821402	1047.39430942	2250.43813082	376.0	-13.0661779833	-0.532690233313	-0.099568267909	708.801457342	798.894252103	1956.39187924	448.696169798	-1.89334282057	-0.0230895465923
827.043821402	1047.39430942	2250.43813082	376.0	11.6073031801	0.379855111956	0.0710009555058	1003.41054523	1054.49375415	2511.65330755	453.749008169	5.10090761064	0.0622061903737
827.043821402	1047.39430942	2250.43813082	376.0	-12.7202729373	-0.529377019298	-0.0989489755698	671.186531937	917.513586164	1964.1762583	375.476140195	-1.06765884645	-0.0130202298347
827.043821402	1047.39430942	2250.43813082	376.0	13.160625773	0.407648909342	0.0761960578209	923.088451127	1283.35026241	2546.60987147	340.171157936	9.52321543411	0.116136773587
827.043821402	1047.39430942	2250.43813082	376.0	-4.15247740064	0.137760241707	0.0257495778892	991.836095645	859.925559095	2156.98919602	305.227541284	0.397881818235	0.00485221729555
827.043821402	1047.39430942	2250.43813082	376.0	15.2312098589	0.481190010762	0.0899420580863	944.646921704	1308.54956893	2593.20708527	340.010594635	10.7130980789	0.130647537548
827.043821402	1047.39430942	2250.43813082	376.0	3.2733326127	-0.203140051812	-0.0379701031424	725.181431142	1232.31173536	2324.10245609	366.609289586	4.11491297655	0.0501818655677
827.043821402	1047.39430942	2250.43813082	376.0	0.853453974524	-0.17191985479	-0.0321345522973	773.99247856	1115.90866402	2269.64458449	379.743441915	2.03378308845	0.024802232786
827.043821402	1047.39430942	2250.43813082	376.0	-6.17235478955	-0.436207652485	-0.0815341406514	669.565624164	1150.32864282	2111.53310507	291.638838081	0.601979243524	0.00734121028688
827.043821402	1047.39430942	2250.43813082	376.0	1.73327206372	0.0770982208781	0.0144108824071	951.268564131	912.650092263	2289.44434625	425.52568986	1.31046040384	0.015981224437
827.043821402	1047.39430942	2250.43813082	376.0	6.81848129422	0.0544061952575	0.0101693822911	838.488486114	1155.71033614	2403.88383381	409.685011553	4.41756441615	0.0538727367823
827.043821402	1047.39430942	2250.43813082	376.0	-8.59062382463	-0.49227085117	-0.0920132432094	658.665051626	1082.22423944	2057.1114566	316.222165532	0.0277355049605	0.000338237865372
827.043821402	1047.39430942	2250.43813082	376.0	17.205099945	0.330097040397	0.0617003813826	897.250262994	1287.70070484	2637.62826043	452.677292594	9.53974192095	0.116338316109
827.043821402	1047.39430942	2250.43813082	376.0	-9.86253509858	-0.583806861487	-0.109122777848	644.379663842	961.697608162	2028.4878803	422.410608293	-0.556674958685	-0.00678871900836
827.043821402	1047.39430942	2250.43813082	376.0	-12.4273179972	-0.345098225923	-0.0645043412941	734.894654438	936.768839805	1970.76902797	299.10553373	-0.836930641254	-0.0102064712348
827.043821402	1047.39430942	2250.43813082	376.0	-5.2097874817	-0.0306439746581	-0.00572784573049	911.051712317	838.315189889	2133.1950868	383.828184592	0.200293837742	0.00244260777734
827.043821402	1047.39430942	2250.43813082	376.0	7.89569081063	0.153453473806	0.0286828923002	931.417803921	1034.50834028	2428.12576752	462.199623312	3.20186094901	0.039047084744
827.043821402	1047.39430942	2250.43813082	376.0	-7.37334554706	0.0795917264863	0.0148769582217	974.584375767	806.813848458	2084.50555111	303.107326888	-0.159770139015	-0.00194841632945
827.043821402	1047.39430942	2250.43813082	376.0	-8.34483808115	-0.106494390707	-0.0199054935902	888.3262181	792.849567642	2062.64271269	381.466926945	-0.443731846344	-0.00541136397981
827.043821402	1047.39430942	2250.43813082	376.0	-11.4688713433	-0.251573153752	-0.047023019393	802.517176261	838.627715082	1992.33827694	351.193385593	-0.898550190593	-0.0109579291536
827.043821402	1047.39430942	2250.43813082	376.0	6.33772722249	0.328268403926	0.0613585801731	942.750531692	1127.21306702	2393.06476086	323.101162156	5.35197026867	0.0652679301057
827.043821402	1047.39430942	2250.43813082	376.0	7.84277090431	0.127269073135	0.023788611801	829.435778698	1254.44973735	2426.93483776	343.049321712	6.74724071423	0.0822834233443
827.043821402	1047.39430942	2250.43813082	376.0	0.537724060366	-0.386545758242	-0.0722515435967	653.318336861	1286.31980965	2262.53927811	322.901131601	3.99949683755	0.0487743516775
827.043821402	1047.39430942	2250.43813082	376.0	8.16083107416	0.53176338014	0.0993950243252	1023.81408665	1109.86994734	2434.09258511	300.40855111	6.42443708262	0.0783467936905
827.043821402	1047.39430942	2250.43813082	376.0	4.29714865032	-0.232442244072	-0.0434471484246	719.991795374	1221.98574994	2347.14280259	405.165257271	3.89080670027	0.0474488621984
827.043821402	1047.39430942	2250.43813082	376.0	-3.38143134275	0.0251812754417	0.0047067804564	954.164790771	806.094729745	2174.34111052	414.081590001	0.402964894738	0.00491420603339
827.043821402	1047.39430942	2250.43813082	376.0	-6.43793023151	-0.32054041226	-0.0599140957495	738.743213403	995.103728804	2105.55649406	371.709551848	0.242187889154	0.00295351084335
827.043821402	1047.39430942	2250.43813082	376.0	-5.09208532688	-0.521276505234	-0.0974348607913	649.279798652	1093.8971123	2135.84390097	392.666990016	0.572913246597	0.00698674690972
827.043821402	1047.39430942	2250.43813082	376.0	-2.38911148004	-0.278981950022	-0.0521461588826	723.858263752	1147.42045561	2196.67265509	325.39393572	1.6394210664	0.0199929398341
827.043821402	1047.39430942	2250.43813082	376.0	-6.14185502518	-0.487668952554	-0.0911530752437	648.983043176	1167.94655718	2112.21948339	295.28988304	0.682917838192	0.00832826631942
827.043821402	1047.39430942	2250.43813082	376.0	-7.3490338811	-0.372724054054	-0.0696680474868	724.641517269	957.905829267	2085.05267011	402.505323578	-0.0243163139947	-0.00029654041457
827.043821402	1047.39430942	2250.43813082	376.0	0.30161279902	0.0400191076297	0.00748020703359	931.858072109	905.883700277	2257.22574026	419.483967872	1.10449684833	0.0134694737601
827.043821402	1047.39430942	2250.43813082	376.0	7.6940638056	0.0985158431174	0.0184141762836	808.274765415	1295.40761355	2423.58827651	319.905897552	7.38885434854	0.0901079798602
827.043821402	1047.39430942	2250.43813082	376.0	17.3284295483	0.363102252451	0.0678695798974	909.662833166	1285.83961124	2640.40371685	444.901272446	9.71808190918	0.118513194014
827.043821402	1047.39430942	2250.43813082	376.0	-4.51711560736	-0.549681623647	-0.102744228719	631.850338314	1166.78662758	2148.78323878	350.146272886	0.787302738623	0.00960125291003
827.043821402	1047.39430942	2250.43813082	376.0	9.72971036206	-0.192070758127	-0.0359010762854	717.247410457	1289.93477615	2469.39924283	462.217056224	5.94763151286	0.0725320916203
827.043821402	1047.39430942	2250.43813082	376.0	15.8383118573	0.62360266551	0.11656124589	1004.78972465	1281.7219948	2606.86954014	320.357820692	11.1015757339	0.135385069926
827.043821402	1047.39430942	2250.43813082	376.0	-8.92391885068	-0.289471993351	-0.0541069146451	758.920223354	946.675382142	2049.61085824	344.015252745	-0.219090018607	-0.00267182949521
827.043821402	1047.39430942	2250.43813082	376.0	5.09837830412	0.03376598509	0.00631139908225	828.952379634	1157.99541933	2365.17398023	378.226181268	4.16351545963	0.050774578776
827.043821402	1047.39430942	2250.43813082	376.0	0.300939241988	-0.226550146462	-0.0423458217687	780.150018673	1009.94841292	2257.21058227	467.11215068	1.14526188018	0.0139666082949
827.043821402	1047.39430942	2250.43813082	376.0	-3.31747129912	-0.0252685453586	-0.00472309259039	874.927919081	982.331277882	2175.78049173	318.521294764	0.666742186895	0.0081310022792
827.043821402	1047.39430942	2250.43813082	376.0	2.93430919938	-0.170805670157	-0.0319262934873	731.723781604	1243.1731344	2316.47294392	341.576027915	4.43307950002	0.0540619451223
827.043821402	1047.39430942	2250.43813082	376.0	8.08377285619	0.283639462035	0.0530167218758	945.080508739	1094.83968776	2432.35843759	392.438241082	4.80574087312	0.0586065960137
827.043821402	1047.39430942	2250.43813082	376.0	6.57507761482	0.177443593421	0.0331670268076	869.344970397	1181.93268589	2398.4061846	347.128528308	5.509206992	0.0671854511219
827.043821402	1047.39430942	2250.43813082	376.0	-7.13148271123	-0.370473134304	-0.0692473148233	710.506782387	1042.31646144	2089.94852459	337.125280769	0.210430424004	0.00256622468297
827.043821402	1047.39430942	2250.43813082	376.0	1.3725181394	0.0717463670728	0.0134105359015	970.694298027	842.000620446	2281.32580238	468.630883909	1.09221283069	0.013319668667
827.043821402	1047.39430942	2250.43813082	376.0	4.35238635323	-0.161816045725	-0.0302459898551	745.701553712	1210.98628746	2348.38589291	391.69805174	4.03604153212	0.0492200186844
827.043821402	1047.39430942	2250.43813082	376.0	-6.04430954706	-0.107989622784	-0.0201849762214	857.042604309	886.490734998	2114.41468403	370.881344722	0.149139641777	0.00181877611924
827.043821402	1047.39430942	2250.43813082	376.0	7.52054835001	0.188452486358	0.0352247638051	867.51067904	1200.07259142	2419.68341854	352.100148077	6.00991186821	0.0732916081489
827.043821402	1047.39430942	2250.43813082	376.0	1.13548194065	0.0546495516393	0.0102148694653	890.933649475	1030.13504881	2275.99144938	354.922751101	1.91628848632	0.0233693717843
827.043821402	1047.39430942	2250.43813082	376.0	1.67533377892	0.241501776519	0.0451405189755	984.992386613	979.6893857	2288.140481	323.458708688	2.22431186267	0.0271257544229
827.043821402	1047.39430942	2250.43813082	376.0	0.120418380855	-0.390779796616	-0.0730429526386	699.995015781	1095.90396619	2253.14807198	457.249090004	1.24861524696	0.0152270152069
827.043821402	1047.39430942	2250.43813082	376.0	0.78980005677	0.211632455853	0.0395574683838	947.79749965	1021.20378015	2268.21209246	299.210812659	2.43623068361	0.0297101302879
827.043821402	1047.39430942	2250.43813082	376.0	5.68784758565	0.242392778957	0.0453070614873	1021.72662699	935.584300156	2378.43962171	421.128694568	2.29976366712	0.0280458983795
827.043821402	1047.39430942	2250.43813082	376.0	1.18747834334	-0.154757870398	-0.0289267047472	761.041798434	1164.18695324	2277.16159625	351.932844576	2.89060406909	0.0352512691352
827.043821402	1047.39430942	2250.43813082	376.0	6.14920004552	0.0873824314876	0.016333164764	825.032275116	1220.65107593	2388.82207339	343.138722343	5.6866699898	0.0693496340219
827.043821402	1047.39430942	2250.43813082	376.0	0.0451114405767	0.0367375096896	0.00686682424105	956.504399787	825.563023404	2251.45333588	469.38591269	0.8546127697	0.0104221069476
827.043821402	1047.39430942	2250.43813082	376.0	-5.48219706983	-0.094340197218	-0.017633681723	835.317687435	1001.71133118	2127.06467755	290.035658944	0.32423575754	0.00395409460415
827.043821402	1047.39430942	2250.43813082	376.0	6.53899017359	0.468328927056	0.0875381172067	1033.54995277	1041.95657218	2397.59405906	322.087534111	4.82925264084	0.0588933248883
827.043821402	1047.39430942	2250.43813082	376.0	-7.30938089526	0.0131599787517	0.00245980911247	911.569809438	889.451394109	2085.94503603	284.923832481	-0.078452336036	-0.000956735805318
827.043821402	1047.39430942	2250.43813082	376.0	-8.47716009914	-0.133235307734	-0.0249037958382	828.515524379	935.628980765	2059.66488754	295.520382395	-0.180211274172	-0.00219769846552
827.043821402	1047.39430942	2250.43813082	376.0	3.02535000575	-0.176275300183	-0.0329486542398	719.184542173	1283.30635261	2318.52176094	316.03086616	5.19457291679	0.0633484502048
827.043821402	1047.39430942	2250.43813082	376.0	-13.2744829664	-0.644921974255	-0.120546163412	635.973266787	897.476802961	1951.70410448	418.254034728	-1.44581977661	-0.0176319484952
827.043821402	1047.39430942	2250.43813082	376.0	4.46177895348	0.104337894694	0.0195024102232	955.659037469	953.404844331	2350.8477057	441.783823903	1.7594473181	0.0214566746109
827.043821402	1047.39430942	2250.43813082	376.0	-8.94353691921	-0.413659646618	-0.0773195601155	730.360717684	868.756767725	2049.16936575	450.051880338	-0.700507928865	-0.00854277962031
827.043821402	1047.39430942	2250.43813082	376.0	10.9157698316	0.519794147875	0.0971577846496	1027.98826505	1101.67214356	2496.09077738	366.430368768	6.590022156	0.0803661238537
827.043821402	1047.39430942	2250.43813082	376.0	-0.33468891239	0.0790044920515	0.014767194776	993.295264918	790.408514071	2242.90616392	459.202384929	0.774960639026	0.00945073950031
827.043821402	1047.39430942	2250.43813082	376.0	-1.3480674204	-0.536515678969	-0.10028330448	623.555415855	1225.94762642	2220.10070756	370.597665292	2.0432538258	0.024917729583
827.043821402	1047.39430942	2250.43813082	376.0	-0.334993405405	0.197318157519	0.0368818986018	969.546920026	973.376689707	2242.89931149	299.975701757	1.65331169446	0.0201623377373
827.043821402	1047.39430942	2250.43813082	376.0	16.26233291	0.3918211562	0.0732375992898	943.98598266	1206.87398002	2616.41187159	465.551908911	8.21057125869	0.100128917789
827.043821402	1047.39430942	2250.43813082	376.0	-3.87413983002	-0.0410918650942	-0.00768072244751	924.296635576	795.53127833	2163.25301084	443.425096939	0.208955301652	0.002548235386
827.043821402	1047.39430942	2250.43813082	376.0	6.66295286532	0.211884528015	0.0396045846757	951.938879673	1031.82662948	2400.38376274	416.61825359	3.34965138377	0.0408494071192
827.043821402	1047.39430942	2250.43813082	376.0	12.9218646251	0.330878819168	0.0618465082557	912.186616779	1229.03617446	2541.23669956	400.013908323	7.96118494838	0.0970876213218
827.043821402	1047.39430942	2250.43813082	376.0	3.73106773365	0.333260016301	0.0622915918321	993.439759721	1022.84667559	2334.40350179	318.117066473	3.47674134193	0.0423992846577
827.043821402	1047.39430942	2250.43813082	376.0	-2.85189449613	0.128758501331	0.0240670095946	1000.38884409	831.045545124	2186.25800963	354.823620414	0.599758966307	0.00731413373545
827.043821402	1047.39430942	2250.43813082	376.0	-9.45149931424	-0.0182351270864	-0.00340843496943	927.516963939	793.172918659	2037.73798632	317.048103721	-0.534017213131	-0.00651240503818
827.043821402	1047.39430942	2250.43813082	376.0	4.23500263252	0.108852417043	0.0203462461762	965.034335822	934.385669215	2345.7442449	446.324239868	1.65797339953	0.0202191877991
827.043821402	1047.39430942	2250.43813082	376.0	-4.50396225418	0.0764054505533	0.0142813926268	950.62203349	883.78021948	2149.07924686	314.676993886	0.38769623897	0.00472800291427
827.043821402	1047.39430942	2250.43813082	376.0	-11.5050791925	-0.402063110723	-0.0751519833128	730.782256852	874.643345744	1991.52344169	386.097839096	-0.945578655356	-0.0115314470165
827.043821402	1047.39430942	2250.43813082	376.0	13.2073262307	0.41824837492	0.0781772663401	928.29136617	1278.49034611	2547.66083638	340.879124101	9.49321580265	0.115770924423
827.043821402	1047.39430942	2250.43813082	376.0	2.24418627123	-0.387570213649	-0.0724430305885	656.212331587	1278.49482887	2300.9421544	366.234993935	4.04515098645	0.0493311095908
827.043821402	1047.39430942	2250.43813082	376.0	1.61486030455	0.0440456339927	0.00823282878367	905.549589237	997.243111558	2286.77956287	383.986862079	1.58451975006	0.0193234115861
827.043821402	1047.39430942	2250.43813082	376.0	10.9442347413	0.351181819763	0.0656414616379	919.539005514	1222.71014971	2496.73136257	354.482207344	7.74729711063	0.0944792330565
827.043821402	1047.39430942	2250.43813082	376.0	1.78131420841	0.0267984485936	0.0050090558119	922.511248625	919.628857246	2290.525505	448.385399126	1.29081287747	0.0157416204569
827.043821402	1047.39430942	2250.43813082	376.0	-6.00326739253	-0.303491757584	-0.0567274313242	739.775864942	1030.63155279	2115.33831232	344.930894589	0.36742464474	0.00448078835048
827.043821402	1047.39430942	2250.43813082	376.0	-0.563055128329	0.196258980922	0.0366839216676	1028.13718333	870.394353801	2237.76692352	339.235386385	0.961606925341	0.0117269137237
827.043821402	1047.39430942	2250.43813082	376.0	2.89119869326	0.00627585092938	0.00117305624848	827.670656354	1132.69747327	2315.50276865	355.134639023	3.34829251648	0.0408328355668
827.043821402	1047.39430942	2250.43813082	376.0	-9.70218568031	-0.563726547685	-0.105369448165	636.51373356	1053.84023314	2032.09644475	341.742478045	-0.177369648791	-0.00216304449745
827.043821402	1047.39430942	2250.43813082	376.0	6.2372210708	-0.0409380532586	-0.00765197257169	801.915406074	1166.80031976	2390.8029321	422.08720627	4.04847343108	0.0493716272083
827.043821402	1047.39430942	2250.43813082	376.0	5.53973272301	-0.0312759654527	-0.00584597485096	821.477873777	1124.79342479	2375.10638837	428.8350898	3.33059911642	0.0406170623953
827.043821402	1047.39430942	2250.43813082	376.0	-17.9613761338	-0.631329700516	-0.118005551498	631.353786882	915.421408602	1846.22847348	299.453278	-1.99624084703	-0.0243444005736
827.043821402	1047.39430942	2250.43813082	376.0	16.0803776284	0.624699029618	0.11676617376	1004.73780428	1284.27931722	2612.31708055	323.29995905	11.1892553296	0.136454333287
827.043821402	1047.39430942	2250.43813082	376.0	8.15705015821	0.25731521295	0.048096301486	905.472506204	1163.85908674	2434.00749793	364.675904987	5.81418527054	0.0709046984212
827.043821402	1047.39430942	2250.43813082	376.0	4.79919405811	-0.29266720551	-0.0547041505626	694.986400689	1245.17220928	2358.44102388	418.282413909	4.09259138115	0.0499096509896
827.043821402	1047.39430942	2250.43813082	376.0	-4.50021699106	-0.486146460446	-0.0908684972797	659.652530662	1116.58121377	2149.16353168	372.929787249	0.700427174856	0.00854179481532
827.043821402	1047.39430942	2250.43813082	376.0	6.51462249156	0.0866329677526	0.0161930780846	813.727521071	1257.2615419	2397.04567945	326.056616475	6.42465572638	0.0783494600778
827.043821402	1047.39430942	2250.43813082	376.0	-3.30170374175	-0.127251179857	-0.0237852672629	843.886868405	911.710935727	2176.13533085	420.537526718	0.551858738354	0.00672998461408
827.043821402	1047.39430942	2250.43813082	376.0	11.4440659073	0.410410187802	0.0767121846359	951.085736551	1194.01253092	2507.97975371	362.881486245	7.61190545436	0.092828115297
827.043821402	1047.39430942	2250.43813082	376.0	-7.01004117517	-0.0531860558065	-0.00994131884234	914.2546549	795.567279114	2092.68149123	382.859557214	-0.186217572131	-0.0022709460016
827.043821402	1047.39430942	2250.43813082	376.0	3.22593508265	-0.0699780317243	-0.0130800059298	833.428375081	1064.05720026	2323.035804	425.550228655	2.04406963041	0.0249276784197
827.043821402	1047.39430942	2250.43813082	376.0	0.718981353536	-0.289406596685	-0.0540946909691	746.595940946	1053.5351867	2266.61836135	466.487233707	1.26340720084	0.0154074048883
827.043821402	1047.39430942	2250.43813082	376.0	2.9707695143	-0.454339868747	-0.0849233399527	653.531207633	1214.31797382	2317.29346075	449.444279301	2.61496795424	0.0318898531005
827.043821402	1047.39430942	2250.43813082	376.0	-6.71514432082	0.0751220865861	0.0140415115114	958.87694784	844.815043636	2099.31796249	295.62597101	-0.018650944998	-0.000227450548756
827.043821402	1047.39430942	2250.43813082	376.0	4.58339789215	0.342321000446	0.0639852337283	947.989537085	1119.23476005	2353.58466467	286.360367536	5.03773743823	0.0614358224175
827.043821402	1047.39430942	2250.43813082	376.0	8.83064021169	0.248159996014	0.046385045984	871.050525778	1255.41647192	2449.16622534	322.699227644	7.54053698706	0.0919577681349
827.043821402	1047.39430942	2250.43813082	376.0	-6.52983892467	-0.541790592175	-0.101269269565	649.348902764	1030.94947906	2103.48814578	423.189763957	0.191994272914	0.00234139357213
827.043821402	1047.39430942	2250.43813082	376.0	0.332454121537	-0.122534669621	-0.0229036765647	769.118794033	1167.02945879	2257.91980514	321.771552314	2.96894428825	0.0362066376615
827.043821402	1047.39430942	2250.43813082	376.0	-0.0564005781806	-0.134208705486	-0.0250857393432	794.736285289	1093.4515276	2249.1688707	360.981057819	1.7705810485	0.021592451811
827.043821402	1047.39430942	2250.43813082	376.0	-8.34797745365	-0.343333662872	-0.0641745164246	717.942014711	1054.51956279	2062.57206305	290.110485548	-0.0201420416594	-0.000245634654383
827.043821402	1047.39430942	2250.43813082	376.0	-7.31611159674	-0.369623295114	-0.0690884663765	729.698010647	940.482161601	2085.79356575	415.613393506	-0.0854759885139	-0.00104239010383
827.043821402	1047.39430942	2250.43813082	376.0	7.04741870513	-0.165685118268	-0.0309691809847	722.911370044	1294.53546888	2409.0359286	391.589089676	5.93485471259	0.0723762769828
827.043821402	1047.39430942	2250.43813082	376.0	-8.96436865939	0.0063498822685	0.00118689388196	940.459899717	792.965217542	2048.70056032	315.275443064	-0.445922309176	-0.00543807694117
827.043821402	1047.39430942	2250.43813082	376.0	2.94012168616	-0.113447607475	-0.0212051602758	743.356080822	1265.23746205	2316.60375034	308.010207471	5.12394913071	0.0624871845209
827.043821402	1047.39430942	2250.43813082	376.0	4.69798904617	0.17388180672	0.0325012722842	955.209175246	999.260206929	2356.1634677	401.694085523	2.53519927099	0.0309170642804
827.043821402	1047.39430942	2250.43813082	376.0	8.30530297932	-0.00432182039234	-0.000807816895765	794.485667221	1227.43243604	2437.34383595	415.425732684	5.55977691895	0.0678021575481
827.043821402	1047.39430942	2250.43813082	376.0	-3.31704704899	-0.486809260913	-0.0909923852173	662.396250227	1095.35967064	2175.79003921	418.034118347	0.81036291901	0.00988247462207
827.043821402	1047.39430942	2250.43813082	376.0	-1.18472187064	-0.203791689412	-0.038091904563	795.920908122	974.794999002	2223.7766981	453.060790976	0.904436077586	0.0110297082632
827.043821402	1047.39430942	2250.43813082	376.0	12.2619558701	0.574936431683	0.107464753586	1013.00902773	1188.41697753	2526.38586131	324.959856045	8.57785688513	0.104608010794
827.043821402	1047.39430942	2250.43813082	376.0	-1.14618553872	-0.0581121823375	-0.0108620901566	862.331082848	979.612430412	2224.64393441	382.700421148	1.00988614252	0.0123156846648
827.043821402	1047.39430942	2250.43813082	376.0	-4.37169652288	-0.525216291614	-0.0981712694606	628.793632868	1208.30716637	2152.05580531	314.955006071	1.40375820679	0.0171190025218
827.043821402	1047.39430942	2250.43813082	376.0	11.9282945988	0.49666917712	0.0928353602094	970.992936665	1226.47595106	2518.87702083	321.408133106	8.78174970709	0.107094508623
827.043821402	1047.39430942	2250.43813082	376.0	8.77340875995	0.0258678555253	0.00483511318231	792.901707417	1267.18223242	2447.87826693	387.79432709	6.55559416374	0.0799462702895
827.043821402	1047.39430942	2250.43813082	376.0	-5.03170257513	-0.289695364024	-0.0541486661726	762.24583206	947.216509208	2137.20277744	427.740436172	0.297525799173	0.00362836340454
827.043821402	1047.39430942	2250.43813082	376.0	10.2541176913	0.41896906469	0.0783119747085	990.103474962	1104.77012864	2481.20070533	386.327101723	5.97513785449	0.0728675348108
827.043821402	1047.39430942	2250.43813082	376.0	-5.54898557803	0.0382255603165	0.00714496454515	929.419328382	883.122040217	2125.5616435	313.020274901	0.229568727493	0.00279961862797
827.043821402	1047.39430942	2250.43813082	376.0	0.031567868693	-0.183810392967	-0.0343570827975	790.661947132	1057.89350977	2251.14854618	402.593089271	1.25955672033	0.0153604478089
827.043821402	1047.39430942	2250.43813082	376.0	-2.34419193033	-0.347005199528	-0.0648607849586	726.786086527	1018.7424478	2197.68354176	452.155007432	0.787088182988	0.00959863637791
827.043821402	1047.39430942	2250.43813082	376.0	-4.2940975131	0.0588052282424	0.0109916314472	944.580252275	875.704028547	2153.80212301	333.517842189	0.428303751427	0.00522321648081
827.043821402	1047.39430942	2250.43813082	376.0	7.89926739028	0.122015610475	0.0228066561636	813.629852004	1305.59818991	2428.20625623	308.978214315	7.74208587628	0.0944156814181
827.043821402	1047.39430942	2250.43813082	376.0	3.49288768823	0.236847983656	0.0442706511506	952.290456361	1037.63398642	2329.04340722	339.118964439	3.16740167394	0.0386268496823
827.043821402	1047.39430942	2250.43813082	376.0	7.9156647008	0.113189908468	0.0211569922371	837.895920488	1213.38727162	2428.57526756	377.29207545	5.89171174994	0.0718501432919
827.043821402	1047.39430942	2250.43813082	376.0	1.55135062206	-0.475846126514	-0.0889432012176	649.110360595	1204.01009876	2285.35031676	432.229857408	2.21712696989	0.0270381337792
827.043821402	1047.39430942	2250.43813082	376.0	4.78108168573	-0.231329026199	-0.0432390703176	728.733901005	1196.48225676	2358.03341614	432.817258373	3.477064626	0.0424032271463
827.043821402	1047.39430942	2250.43813082	376.0	-2.25512237372	-0.16575359855	-0.0309819810373	785.624251795	1083.05767415	2199.68799703	331.006071084	1.22589300953	0.0149499147503
827.043821402	1047.39430942	2250.43813082	376.0	14.0958309554	0.475669889977	0.0889102598088	1027.12798579	1078.75763185	2567.6560855	461.77046786	6.28058558302	0.07659250711
827.043821402	1047.39430942	2250.43813082	376.0	-2.16535315339	0.0723423931479	0.0135219426445	981.718417586	803.749869098	2201.70819779	416.239911106	0.600439178439	0.00732242900536
827.043821402	1047.39430942	2250.43813082	376.0	-0.592781758632	0.119245775486	0.0222889299974	963.976933506	934.614583499	2237.09794409	338.506427087	1.03554536546	0.0126286020178
827.043821402	1047.39430942	2250.43813082	376.0	-12.1571303557	-0.2383940419	-0.0445596339999	814.105797528	819.339122444	1976.84943368	343.40451371	-1.05869488076	-0.0129109131801
827.043821402	1047.39430942	2250.43813082	376.0	-2.10739986343	0.0509043116075	0.00951482459954	921.436423256	953.501715476	2203.01240073	328.074261994	0.81809250421	0.00997673785622
827.043821402	1047.39430942	2250.43813082	376.0	9.55490985091	0.132291360235	0.0247273570533	854.93810568	1187.60606213	2465.46546547	422.921297665	5.68559226642	0.0693364910539
827.043821402	1047.39430942	2250.43813082	376.0	-12.264304918	-0.293591583516	-0.0548769314983	798.101658115	802.569710863	1974.43753647	373.766167488	-1.22490057855	-0.0149378119336
827.043821402	1047.39430942	2250.43813082	376.0	-5.64104394036	-0.251378343104	-0.0469866061878	782.941373844	925.825837941	2123.48992701	414.722715226	0.191670705743	0.00233744763102
827.043821402	1047.39430942	2250.43813082	376.0	-13.7149021234	-0.619540035831	-0.115801875856	663.825560867	835.276807712	1941.79274383	442.690375252	-1.9082777362	-0.0232716797098
827.043821402	1047.39430942	2250.43813082	376.0	1.54681923819	0.0401706812125	0.0075085385444	868.734898448	1064.51347055	2285.24834077	351.999971774	2.33840271212	0.0285171062454
827.043821402	1047.39430942	2250.43813082	376.0	-7.24117434519	-0.176384550771	-0.0329690749105	801.890796177	976.174686987	2087.47998224	309.414499074	0.0824901624491	0.00100597759084
827.043821402	1047.39430942	2250.43813082	376.0	0.560748228332	0.10617953052	0.0198466412187	964.142173642	918.020460372	2263.05742277	380.894788755	1.18244203938	0.0144200248705
827.043821402	1047.39430942	2250.43813082	376.0	15.2451367809	0.489163571893	0.0914324433444	1000.66127605	1149.12621016	2593.52050204	443.733015821	7.66054353317	0.0934212625996
827.043821402	1047.39430942	2250.43813082	376.0	0.290624189276	0.157911656166	0.0295161974142	995.673591471	906.962224376	2256.97844839	354.342632547	1.12698922878	0.0137437710826
827.043821402	1047.39430942	2250.43813082	376.0	12.0873768593	0.487074025204	0.09104187387	955.93309508	1263.74136241	2522.45706868	302.782611187	9.45913504251	0.115355305396
827.043821402	1047.39430942	2250.43813082	376.0	-13.3722701295	-0.393241352185	-0.0735030564831	728.061747338	887.968243551	1949.50346487	333.473473981	-1.14482775149	-0.0139613140426
827.043821402	1047.39430942	2250.43813082	376.0	-5.54370471244	-0.205361387051	-0.0383853059908	799.068768552	941.474587219	2125.68048611	385.137130341	0.292453116219	0.0035665014173
827.043821402	1047.39430942	2250.43813082	376.0	-14.3697606722	-0.332604666515	-0.0621690965449	759.414882102	856.923573988	1927.05555735	310.717101256	-1.37184404466	-0.0167298054227
827.043821402	1047.39430942	2250.43813082	376.0	6.01101396441	0.140312911206	0.0262267123749	884.781446201	1113.37712797	2385.71228113	387.553706957	4.08905103822	0.0498664760758
827.043821402	1047.39430942	2250.43813082	376.0	-0.699645202633	-0.0289063151395	-0.00540304955878	879.1939874	969.920842246	2234.6930484	385.578218755	1.06103545475	0.0129394567652
827.043821402	1047.39430942	2250.43813082	376.0	8.41338152376	0.219841637109	0.0410918947868	956.133997993	1032.83201132	2439.77607672	450.810067415	3.58347511953	0.0437009160919
827.043821402	1047.39430942	2250.43813082	376.0	19.4911420045	0.588635329769	0.110025295284	1014.9270349	1217.35374827	2689.07422262	456.793439453	9.96624032631	0.121539516175
827.043821402	1047.39430942	2250.43813082	376.0	10.6583314253	0.377598497481	0.0705791584076	993.366929452	1070.00106414	2490.29728533	426.929291732	5.22869437181	0.0637645655098
827.043821402	1047.39430942	2250.43813082	376.0	1.05729810202	0.185023644444	0.0345838587746	927.520033009	1042.57820004	2274.23197047	304.133737413	2.63054778166	0.0320798509959
827.043821402	1047.39430942	2250.43813082	376.0	5.53384259608	-0.0346794351148	-0.00648213740463	777.078486507	1244.1333286	2374.9738347	353.762019595	5.42912101361	0.0662087928489
827.043821402	1047.39430942	2250.43813082	376.0	-5.6515395522	0.129071777752	0.024125565935	990.968258361	840.377318236	2123.25372976	291.908153162	0.130861066295	0.00159586666213
827.043821402	1047.39430942	2250.43813082	376.0	11.2777339599	-0.0778702283653	-0.014555182872	751.93586467	1300.04111073	2504.23655615	452.259580743	6.90424944678	0.0841981639851
827.043821402	1047.39430942	2250.43813082	376.0	-3.75511651341	0.0606269710708	0.0113321441254	954.943176817	850.934490987	2165.93155695	360.053889142	0.482454177599	0.0058835875317
827.043821402	1047.39430942	2250.43813082	376.0	7.64036536797	-0.247532940471	-0.0462678393403	708.021651294	1254.45089715	2422.3798264	459.907277949	4.75567620035	0.0579960512238
827.043821402	1047.39430942	2250.43813082	376.0	11.8028632623	0.0753561742266	0.0140852662106	800.663358008	1307.97728945	2516.0542662	407.413618744	7.97217128847	0.0972216010789
827.043821402	1047.39430942	2250.43813082	376.0	8.7653631025	0.139333970819	0.0260437328634	875.042996582	1141.14604239	2447.69720438	431.508165417	4.82599348474	0.0588535790822
827.043821402	1047.39430942	2250.43813082	376.0	-0.952318739335	-0.325251568389	-0.0607946856802	730.198436306	1059.15149511	2229.00678678	439.656855364	1.0770656493	0.0131349469427
827.043821402	1047.39430942	2250.43813082	376.0	-2.12758797608	0.0959549659384	0.017935507652	993.999673388	805.187951699	2202.55807974	403.370454654	0.634407484584	0.00773667664127
827.043821402	1047.39430942	2250.43813082	376.0	-9.33003155898	-0.10138868683	-0.0189511564168	876.94450591	822.862343807	2040.471543	340.664693283	-0.488345914622	-0.00595543798319
827.043821402	1047.39430942	2250.43813082	376.0	-3.45124482481	-0.262382536045	-0.0490434646814	771.976990982	960.394958274	2172.7700013	440.398052039	0.551418612538	0.00672461722607
827.043821402	1047.39430942	2250.43813082	376.0	-1.73718586915	0.00718080980138	0.00134220743951	860.76035815	1047.28735434	2211.34383762	303.296125128	1.5056627295	0.0183617406036
827.043821402	1047.39430942	2250.43813082	376.0	5.02717309437	-0.040235500504	-0.00752065429981	759.151929108	1301.30640618	2363.57155104	303.11321575	6.46147757669	0.0787985070328
827.043821402	1047.39430942	2250.43813082	376.0	-0.766852338733	0.0360383898203	0.00673614762996	925.495542976	916.630330081	2233.18059338	391.054720326	0.989801640066	0.0120707517081
827.043821402	1047.39430942	2250.43813082	376.0	0.586982342848	-0.312381862871	-0.058389133247	716.621877864	1146.909154	2263.64780529	400.116773422	1.87729148792	0.0228937986332
827.043821402	1047.39430942	2250.43813082	376.0	12.2126933815	0.180075879004	0.0336590428046	846.419991649	1270.3086914	2525.27723948	408.54855643	7.82563904697	0.095434622524
827.043821402	1047.39430942	2250.43813082	376.0	-8.54608135226	-0.25346128018	-0.0473759402206	770.826716332	961.398843133	2058.11385738	325.888297914	-0.128518706753	-0.00156730130186
827.043821402	1047.39430942	2250.43813082	376.0	3.76174033076	0.0760586758299	0.0142165749215	843.285479328	1153.04577296	2335.09376961	338.762517315	4.13339511553	0.0504072575064
827.043821402	1047.39430942	2250.43813082	376.0	5.27228019909	0.179576667584	0.0335657322586	854.359578954	1221.1673475	2369.08753479	293.560608333	6.05229888178	0.0738085229485
827.043821402	1047.39430942	2250.43813082	376.0	0.802679926753	-0.516631447036	-0.0965666256142	645.377224822	1167.81093793	2268.50194596	455.31378321	1.49472267767	0.0182283253375
827.043821402	1047.39430942	2250.43813082	376.0	6.69676458249	0.247703614862	0.0462997410957	1018.65490714	945.03751072	2401.14467452	437.452256656	2.52584154899	0.0308029457194
827.043821402	1047.39430942	2250.43813082	376.0	-14.7978022248	-0.551057853098	-0.103001467869	665.607344495	901.972728559	1917.42274703	349.842673977	-1.46502788395	-0.0178661937067
827.043821402	1047.39430942	2250.43813082	376.0	7.78648762712	-0.327882613924	-0.0612864698922	673.671997129	1293.38922245	2425.66821743	458.606997856	5.1661997681	0.0630024361964
827.043821402	1047.39430942	2250.43813082	376.0	9.95296903915	0.401789279301	0.0751007998693	984.224973239	1103.66007888	2474.42354123	386.538489112	5.82400230243	0.0710244183223
827.043821402	1047.39430942	2250.43813082	376.0	-12.1129267373	-0.548910870371	-0.102600162686	698.748869097	811.168539716	1977.84420877	467.926799954	-1.74619004523	-0.0212950005516
827.043821402	1047.39430942	2250.43813082	376.0	3.63860059055	0.23460990839	0.0438523193253	929.2783198	1079.69483755	2332.32258594	323.349428584	3.76130790794	0.0458696086335
827.043821402	1047.39430942	2250.43813082	376.0	-10.8107865403	-0.581017147639	-0.108601336007	644.765579459	961.607890324	2007.14806828	400.774598492	-0.665691640959	-0.0081181907434
827.043821402	1047.39430942	2250.43813082	376.0	-1.57501201619	0.0138929919769	0.00259682093026	900.147248937	966.880109832	2214.99345984	347.966101075	0.927517807694	0.0113111927768
827.043821402	1047.39430942	2250.43813082	376.0	5.41953626866	-0.125058635459	-0.0233754458801	791.386620841	1121.5109387	2372.40144152	459.503881979	2.80453488465	0.0342016449347
827.043821402	1047.39430942	2250.43813082	376.0	-3.73539284249	-0.148513050118	-0.0277594486202	841.751427397	883.141852848	2166.37542596	441.482145713	0.380463586739	0.00463979983828
827.043821402	1047.39430942	2250.43813082	376.0	0.798738550307	-0.0482254080504	-0.0090140949627	789.402696435	1177.47796353	2268.41324772	301.532587763	3.54105720701	0.0431836244757
827.043821402	1047.39430942	2250.43813082	376.0	-0.19986057459	-0.00141169609669	-0.000263868429288	824.080708705	1124.42228939	2245.94039224	297.437394152	2.75466726523	0.0335935032345
827.043821402	1047.39430942	2250.43813082	376.0	-10.431910335	-0.340702533629	-0.0636827165661	740.697750823	929.952223786	2015.67444287	345.024468259	-0.514887966383	-0.00627912154125
827.043821402	1047.39430942	2250.43813082	376.0	-4.17605373301	0.00475842091249	0.000889424469623	904.349933983	918.769202033	2156.45862525	333.339489234	0.495091682865	0.00603770344957
827.043821402	1047.39430942	2250.43813082	376.0	-8.44643773791	-0.479583320024	-0.0896417420605	688.46494158	934.001209915	2060.35627527	437.890123776	-0.395131326411	-0.00481867471233
827.043821402	1047.39430942	2250.43813082	376.0	6.66619000743	-0.271451274347	-0.0507385559528	697.626567146	1263.7314086	2400.45661262	439.098636871	4.73680753962	0.0577659456051
827.043821402	1047.39430942	2250.43813082	376.0	-17.3505982851	-0.71249575098	-0.133176775884	648.291155941	791.342612205	1859.97365109	420.339882942	-2.94003682161	-0.0358541075806
827.043821402	1047.39430942	2250.43813082	376.0	14.6759736076	0.36111041656	0.0674972741234	924.906987131	1227.26373995	2580.71183696	428.541109881	8.27799997454	0.100951219202
827.043821402	1047.39430942	2250.43813082	376.0	12.0833586198	0.425710995564	0.0795721487036	997.779889973	1098.097968	2522.36664069	426.488782713	6.09777603516	0.07436312238
827.043821402	1047.39430942	2250.43813082	376.0	6.8366458055	0.143444741457	0.026812101207	861.418935417	1173.49517603	2404.2926149	369.378503449	5.20813712381	0.0635138673635
827.043821402	1047.39430942	2250.43813082	376.0	7.47890549538	-0.182627470455	-0.034135975786	737.180984694	1223.98697937	2418.74627186	457.57830779	4.4755785995	0.0545802268232
827.043821402	1047.39430942	2250.43813082	376.0	15.8188686586	0.535494818117	0.100092489368	1017.04553159	1151.54198988	2606.43198298	437.84446151	8.05093052733	0.0981820796016
827.043821402	1047.39430942	2250.43813082	376.0	-10.9290883074	-0.395328445889	-0.0738931674558	705.553569617	993.676281655	2004.4857602	305.255908928	-0.481770154692	-0.00587524578893
827.043821402	1047.39430942	2250.43813082	376.0	-4.0042437629	-0.433976274278	-0.0811170606128	685.744190086	1061.57842081	2160.32510233	413.002491431	0.66733047819	0.00813817656329
827.043821402	1047.39430942	2250.43813082	376.0	-0.295292847017	0.164625084476	0.0307710438273	1015.10470309	857.470715979	2243.79274799	371.217328927	1.0018306735	0.0122174472378
827.043821402	1047.39430942	2250.43813082	376.0	-6.5883714113	-0.541488476946	-0.101212799429	639.417298063	1111.09717375	2102.17090838	351.656436567	0.389531690764	0.00475038647273
827.043821402	1047.39430942	2250.43813082	376.0	-8.95207681485	-0.286703232164	-0.0535893891896	787.579079937	848.489514596	2048.97718068	412.908586147	-0.572426201524	-0.00698080733566
827.043821402	1047.39430942	2250.43813082	376.0	-7.25473996369	0.0268893102924	0.00502603930699	947.827893567	807.985683644	2087.17469639	331.361119176	-0.131779020022	-0.00160706121978
827.043821402	1047.39430942	2250.43813082	376.0	1.16327400072	-0.0541638072852	-0.0101240761281	843.416549453	1049.55234521	2276.6168925	383.647997834	1.70217893199	0.0207582796585
827.043821402	1047.39430942	2250.43813082	376.0	3.33014755748	-0.0754340563308	-0.0140998236132	841.001188836	1042.97604887	2325.38104127	441.403803557	1.79395378694	0.0218774852065
827.043821402	1047.39430942	2250.43813082	376.0	-3.01679091671	-0.125003098659	-0.0233650651698	824.767342379	1000.09688738	2182.5471177	357.682887946	0.768377334362	0.0093704552971
827.043821402	1047.39430942	2250.43813082	376.0	-5.08015109896	-0.40687194127	-0.0760508301439	707.298131962	986.198940292	2136.11247339	442.615401132	0.311354505172	0.00379700616064
827.043821402	1047.39430942	2250.43813082	376.0	9.53023231028	0.314684041032	0.0588194469219	925.996251845	1166.12288909	2464.91011269	372.790971755	6.33450840239	0.0772501024682
827.043821402	1047.39430942	2250.43813082	376.0	8.02187716343	0.384501472683	0.0718694341463	971.834086886	1111.52442229	2430.96551331	347.607004141	5.62459397391	0.0685926094379
827.043821402	1047.39430942	2250.43813082	376.0	-13.737130702	-0.338928173041	-0.0633510603815	749.125231623	885.137085877	1941.29250342	307.030185923	-1.18129404236	-0.0144060249069
827.043821402	1047.39430942	2250.43813082	376.0	-10.0320225808	-0.152680311157	-0.0285383759172	844.358812642	845.838328696	2024.67366937	334.476528033	-0.57222953058	-0.00697840890952
827.043821402	1047.39430942	2250.43813082	376.0	12.1655844391	0.163458889401	0.0305530634395	832.373292549	1301.05793662	2524.21708188	390.78585271	8.36200179805	0.101975631683
827.043821402	1047.39430942	2250.43813082	376.0	8.79893079483	0.312719386233	0.0584522217259	904.797552001	1219.32694554	2448.45262453	324.328126987	7.20449323719	0.0878596736243
827.043821402	1047.39430942	2250.43813082	376.0	9.91252790699	0.264589871889	0.0494560508203	928.195281585	1120.99426572	2473.51343857	424.32389126	5.31035696317	0.0647604507704
827.043821402	1047.39430942	2250.43813082	376.0	-2.28192159077	-0.506780966154	-0.0947254142345	644.313879225	1177.61728797	2199.08489723	377.153730028	1.29691332967	0.0158160162155
827.043821402	1047.39430942	2250.43813082	376.0	-3.05844332801	-0.510209100749	-0.0953661870559	629.910530208	1225.01973802	2181.60975596	326.679487731	1.90923747922	0.023283383893
827.043821402	1047.39430942	2250.43813082	376.0	5.48057292986	0.304436175114	0.0569039579652	1003.97170502	995.002220106	2373.77503382	374.801108696	3.2227986213	0.039302422211
827.043821402	1047.39430942	2250.43813082	376.0	-8.61968492513	-0.19677527976	-0.0367804261233	822.78522434	858.412604622	2056.45745451	375.259625547	-0.363344875411	-0.00443103506598
827.043821402	1047.39430942	2250.43813082	376.0	-3.10551012702	0.0627360613825	0.0117263666136	970.090153005	816.404696621	2180.55054677	394.05569714	0.505470009461	0.00616426840805
827.043821402	1047.39430942	2250.43813082	376.0	-2.50909281609	0.0103574124661	0.00193596494693	910.089586241	916.803553343	2193.97254935	367.079409766	0.746546086155	0.00910422056286
827.043821402	1047.39430942	2250.43813082	376.0	-3.92511983614	0.0361504913538	0.00675710118762	922.988150847	909.968327064	2162.10573735	329.149259437	0.518197071932	0.00631947648698
827.043821402	1047.39430942	2250.43813082	376.0	-4.349955696	-0.39112772696	-0.0731079863476	696.899848259	1099.63933109	2152.54506916	356.005889819	0.697552489287	0.00850673767423
827.043821402	1047.39430942	2250.43813082	376.0	8.34741275197	0.121268507151	0.0226670106825	822.011896281	1274.89300581	2438.29149033	341.386588236	7.17841276794	0.0875416191212
827.043821402	1047.39430942	2250.43813082	376.0	-7.54613564581	-0.249992911512	-0.0467276470116	806.048136074	843.577860714	2080.61701684	430.991020055	-0.369623272396	-0.00450760088288
827.043821402	1047.39430942	2250.43813082	376.0	-4.98829325163	-0.414397906038	-0.0774575525304	673.210215155	1164.97461969	2138.17967741	299.994842565	1.03576260687	0.0126312513032
827.043821402	1047.39430942	2250.43813082	376.0	5.87600044995	-0.00838840752438	-0.00156792664007	817.275423724	1154.18800199	2382.67388551	411.210459797	3.96452501468	0.0483478660327
827.043821402	1047.39430942	2250.43813082	376.0	0.593045287186	0.130025898401	0.0243039062432	877.012674227	1104.38402525	2263.7842481	282.387548616	3.16281671521	0.0385709355513
827.043821402	1047.39430942	2250.43813082	376.0	5.46876215091	0.384142801319	0.07180239277	973.798251451	1097.97178553	2373.50923955	301.739202565	5.05694383189	0.0616700467304
827.043821402	1047.39430942	2250.43813082	376.0	-3.76645670648	-0.287305632104	-0.0537019873091	742.366133697	1068.77877454	2165.67635292	354.531444683	0.741558993176	0.0090434023558
827.043821402	1047.39430942	2250.43813082	376.0	19.4512922661	0.56594847255	0.105784761224	989.584379482	1271.03017014	2688.17742891	427.562879287	10.898828253	0.132912539671
827.043821402	1047.39430942	2250.43813082	376.0	5.3929780789	0.272392698229	0.0509145230334	1023.2722033	948.362579537	2371.8037659	400.168983054	2.53222448887	0.0308807864496
827.043821402	1047.39430942	2250.43813082	376.0	17.751928946	0.613942229039	0.11475555683	1025.40363202	1210.59650096	2649.93430878	413.934175802	9.84489915766	0.120059745825
827.043821402	1047.39430942	2250.43813082	376.0	-4.9184455096	-0.6061861067	-0.113305814336	623.692659176	1059.26882671	2139.75155763	456.790071741	0.420886271443	0.00513275940784
827.043821402	1047.39430942	2250.43813082	376.0	6.77634515318	-0.147208193241	-0.0275155501386	727.434861097	1298.98576607	2402.93558602	376.51495886	6.09280180785	0.0743024610714
827.043821402	1047.39430942	2250.43813082	376.0	-1.42748468755	-0.150343178064	-0.0281015286101	821.680215225	965.993769303	2218.3134711	430.639486573	0.901769881833	0.0109971936809
827.043821402	1047.39430942	2250.43813082	376.0	-3.5345149421	-0.397831534438	-0.0743610344744	703.061631555	1038.35011896	2170.89605882	429.484308305	0.678313535531	0.00827211628696
827.043821402	1047.39430942	2250.43813082	376.0	10.6185247944	0.316068477436	0.0590782200815	924.827205643	1173.31173338	2489.40146172	391.262522704	6.58958706931	0.0803608179185
827.043821402	1047.39430942	2250.43813082	376.0	-9.01190910498	-0.350827865004	-0.0655753018699	732.157208284	956.2472718	2047.63069201	359.226211923	-0.235377431589	-0.00287045648279
827.043821402	1047.39430942	2250.43813082	376.0	-7.9822590822	-0.0131001795044	-0.00244863168307	915.190565582	837.744388207	2070.80232873	317.867374945	-0.212184258171	-0.00258761290453
827.043821402	1047.39430942	2250.43813082	376.0	-3.20641680285	-0.0302663877373	-0.00565726873594	896.030388929	892.192997434	2178.27970446	390.056318094	0.593574855893	0.0072387177548
827.043821402	1047.39430942	2250.43813082	376.0	2.82281747892	0.03646680065	0.00681622442055	919.386292815	955.015159666	2313.96389173	439.562439249	1.49101144576	0.0181830664117
827.043821402	1047.39430942	2250.43813082	376.0	14.2133048686	0.345114998668	0.0645074763865	938.291297508	1173.12220016	2570.29976323	458.886265567	7.10439386467	0.0866389495691
827.043821402	1047.39430942	2250.43813082	376.0	-9.84212650998	-0.342669224644	-0.0640503223633	758.746107635	864.425172328	2028.94716296	405.775882993	-0.694918201504	-0.00847461221347
827.043821402	1047.39430942	2250.43813082	376.0	9.37311715348	0.335963033704	0.0627968287297	974.954548153	1074.58562116	2461.37433329	411.83416398	4.9266703836	0.0600813461415
827.043821402	1047.39430942	2250.43813082	376.0	-17.7397195549	-0.630334579159	-0.117819547506	629.579591334	925.176393324	1851.21671766	296.460732998	-1.9165077434	-0.0233720456512
827.043821402	1047.39430942	2250.43813082	376.0	-14.8368140203	-0.585635345756	-0.109464550609	643.528703986	943.81364696	1916.54481071	329.202459763	-1.31678716875	-0.0160583801067
827.043821402	1047.39430942	2250.43813082	376.0	4.90472617918	0.27815054252	0.0519907556112	1010.96538044	968.561527197	2360.81595897	381.289051328	2.71509019692	0.03311085606
827.043821402	1047.39430942	2250.43813082	376.0	2.51962728754	0.0790421748819	0.0147742382957	861.065739286	1110.12567948	2307.14078405	335.949365289	3.30048592685	0.0402498283762
827.043821402	1047.39430942	2250.43813082	376.0	-4.6312467852	-0.183065482309	-0.0342178471606	804.334680314	965.221855594	2146.21478723	376.658251326	0.481153449534	0.00586772499431
827.043821402	1047.39430942	2250.43813082	376.0	1.58799921586	0.137172624371	0.0256397428731	1004.38805714	851.150499204	2286.17507069	430.636514352	1.21593168532	0.0148284351869
827.043821402	1047.39430942	2250.43813082	376.0	4.12834183693	-0.0574860715387	-0.0107450601007	790.547410223	1177.46336559	2343.34390969	375.333133874	3.9271534375	0.0478921150915
827.043821402	1047.39430942	2250.43813082	376.0	-14.5548432844	-0.590331385899	-0.110342315121	646.212192058	926.134831589	1922.89038767	350.543364021	-1.35560594064	-0.016531779764
827.043821402	1047.39430942	2250.43813082	376.0	-0.441184445209	-0.162214358772	-0.030320440892	806.02764822	1022.27893707	2240.50954784	412.202962553	1.14014907859	0.0139042570559
827.043821402	1047.39430942	2250.43813082	376.0	7.43656249274	-0.065319481722	-0.01220924892	789.647595102	1180.67324753	2417.79336878	447.472526149	4.27940456182	0.05218786051
827.043821402	1047.39430942	2250.43813082	376.0	-7.48523846794	-0.132557939241	-0.0247771849048	819.838348251	980.066567584	2081.98747016	282.082554321	-0.00561445058702	-6.84689095978e-05
827.043821402	1047.39430942	2250.43813082	376.0	-10.6125386809	-0.580334912519	-0.108473815424	641.221343198	982.316194017	2011.6095137	388.071976483	-0.542508675652	-0.00661595945917
827.043821402	1047.39430942	2250.43813082	376.0	11.4492356225	0.521753687511	0.0975240537404	970.653532203	1253.36142326	2508.09609496	284.081139492	9.36492438293	0.114206394914
827.043821402	1047.39430942	2250.43813082	376.0	-0.420897968947	0.103903394468	0.0194211952276	1008.84577572	786.25362004	2240.96608244	445.866686675	0.793520943161	0.0096770846727
827.043821402	1047.39430942	2250.43813082	376.0	-3.15015625721	-0.0969780054477	-0.0181267299902	802.617517899	1092.0346471	2179.54581323	284.893648225	1.43737654771	0.0175289822892
827.043821402	1047.39430942	2250.43813082	376.0	-9.30912217234	-0.547549175755	-0.102345640328	647.705657383	1017.3895968	2040.94209581	375.846841631	-0.208827067195	-0.00254667155116
827.043821402	1047.39430942	2250.43813082	376.0	-2.86759242966	-0.0207636593309	-0.00388105781886	890.441999892	930.250076705	2185.90473735	365.212660751	0.70978655859	0.00865593364135
827.043821402	1047.39430942	2250.43813082	376.0	5.20589258432	-0.181156614839	-0.0338610495027	763.411932932	1144.87981573	2367.59352259	459.301773926	2.88166830103	0.035142296354
827.043821402	1047.39430942	2250.43813082	376.0	-2.95949579714	-0.0790276389501	-0.0147715212991	880.122666839	867.421082957	2183.83650892	436.292759126	0.505580645478	0.00616561762779
827.043821402	1047.39430942	2250.43813082	376.0	5.46348266402	0.0989147729582	0.018488742609	810.590933103	1278.11504746	2373.39042796	284.684447399	6.74519837723	0.0822585167955
827.043821402	1047.39430942	2250.43813082	376.0	-0.493908535377	-0.0218132184948	-0.00407723710183	902.088699923	895.761236295	2239.32302481	441.473088591	0.933431734295	0.0113833138329
827.043821402	1047.39430942	2250.43813082	376.0	-1.4661412803	-0.328751359133	-0.0614488521745	694.782544129	1191.17151186	2217.4435284	331.489472408	2.25007207203	0.0274399033175
827.043821402	1047.39430942	2250.43813082	376.0	-4.39272274073	-0.366597815912	-0.0685229562452	690.919750782	1157.20656406	2151.58262328	303.456308439	1.17413201992	0.0143186831698
827.043821402	1047.39430942	2250.43813082	376.0	-10.7755709687	-0.3574721677	-0.0668172276076	760.315344785	839.498897181	2007.94057293	408.126330963	-0.961815305907	-0.0117294549501
827.043821402	1047.39430942	2250.43813082	376.0	-15.2567944014	-0.308224991351	-0.0576121479162	777.197176575	828.900926317	1907.09341207	300.99530918	-1.60312827314	-0.0195503447944
827.043821402	1047.39430942	2250.43813082	376.0	3.5534043572	0.00270762801667	0.000506098694705	888.371324298	1004.4613382	2330.40529742	437.572634921	1.72961126377	0.0210928202899
827.043821402	1047.39430942	2250.43813082	376.0	-12.7972204063	-0.475504575134	-0.0888793598381	673.324226433	998.156970082	1962.44460311	290.963406598	-0.803377317009	-0.00979728435377
827.043821402	1047.39430942	2250.43813082	376.0	-5.83077714595	-0.0847358262617	-0.0158384721984	869.997136202	880.539250908	2119.22009861	368.683711496	0.179171651535	0.00218502014067
827.043821402	1047.39430942	2250.43813082	376.0	4.30223108679	0.406046643769	0.0758965689287	1025.70566557	1011.29611889	2347.25717967	310.255395217	3.76926317071	0.045966624033
827.043821402	1047.39430942	2250.43813082	376.0	-10.710311572	-0.363578851155	-0.0679586637672	737.97431903	904.325550166	2009.40919527	367.109326078	-0.659341678958	-0.00804075218242
827.043821402	1047.39430942	2250.43813082	376.0	3.75783217197	-0.125700810136	-0.02349547853	805.653103702	1083.97848435	2335.00581891	445.374230864	2.11262213026	0.0257636845153
827.043821402	1047.39430942	2250.43813082	376.0	-5.5799312445	-0.290515154856	-0.0543018981039	765.115101196	931.570478646	2124.86523042	428.17965058	0.174640536854	0.00212976264456
827.043821402	1047.39430942	2250.43813082	376.0	3.88520504779	0.284758550922	0.0532258973686	1008.28045136	973.254275464	2337.87226668	356.337539857	2.66661287993	0.0325196692674
827.043821402	1047.39430942	2250.43813082	376.0	-4.11323330292	-0.056611587053	-0.0105816050566	854.362910188	1002.44661988	2157.87236016	301.062830092	0.54627284611	0.00666186397696
827.043821402	1047.39430942	2250.43813082	376.0	-7.99452354418	-0.624789488711	-0.116783082002	620.454138041	1025.40711676	2070.52632461	424.665069808	-0.0789825562233	-0.000963201905162
827.043821402	1047.39430942	2250.43813082	376.0	8.17720216441	0.238668563561	0.0446109464599	966.991192488	1024.92816684	2434.46100636	442.541647031	3.55698515341	0.0433778677245
827.043821402	1047.39430942	2250.43813082	376.0	4.5152050738	0.0771371373559	0.0144181565151	919.974793347	1000.04348562	2352.05002749	432.031748517	2.07919939547	0.0253560901887
827.043821402	1047.39430942	2250.43813082	376.0	10.9592592658	0.40814883514	0.0762895018953	1002.98316638	1072.81039912	2497.06948019	421.275914694	5.48091344395	0.0668404078531
827.043821402	1047.39430942	2250.43813082	376.0	-11.2650678691	-0.622574385969	-0.116369044106	637.320615547	927.844753054	1996.92474803	431.759379431	-0.97459698652	-0.0118853291039
827.043821402	1047.39430942	2250.43813082	376.0	-5.86123770486	0.145779553685	0.0272485147075	1008.83652027	816.39170341	2118.53460257	293.306378888	0.0758889811773	0.000925475380211
827.043821402	1047.39430942	2250.43813082	376.0	0.30031277919	0.0504739164189	0.00943437690073	884.524713022	1036.80797942	2257.19648412	335.863791671	1.86222523667	0.0227100638619
827.043821402	1047.39430942	2250.43813082	376.0	12.2453420305	0.491313195089	0.0918342420727	948.711878506	1294.80037184	2526.01197712	282.499726779	10.1078532569	0.123266503133
827.043821402	1047.39430942	2250.43813082	376.0	7.95819587662	0.204340442295	0.0381944751954	850.674436018	1270.66395511	2429.53240535	308.194014222	7.48770178858	0.0913134364461
827.043821402	1047.39430942	2250.43813082	376.0	7.44916168316	0.185428272875	0.034659490257	855.420351124	1232.3355602	2418.07690577	330.320994438	6.58553386612	0.0803113886113
827.043821402	1047.39430942	2250.43813082	376.0	4.77950272896	-0.290420302678	-0.0542841687249	690.196631347	1265.61432174	2357.9978827	402.186929615	4.50345772037	0.054920216102
827.043821402	1047.39430942	2250.43813082	376.0	8.42552175338	0.0999323469055	0.0186789433468	843.425189045	1186.47077114	2440.04928508	410.153324895	5.37300352126	0.0655244331861
827.043821402	1047.39430942	2250.43813082	376.0	-0.236782679323	0.0344705663204	0.00644309650848	856.902577577	1078.43130189	2245.10948312	309.775603647	2.24648056399	0.0273961044389
827.043821402	1047.39430942	2250.43813082	376.0	-5.09868645231	-0.513454427931	-0.0959727902675	646.671901183	1144.79478926	2135.69534673	344.228656287	0.641315693884	0.00782092309614
827.043821402	1047.39430942	2250.43813082	376.0	5.17887093997	0.228963139212	0.0427968484509	988.033722497	978.392768232	2366.9854172	400.558926472	2.61875205852	0.0319360007137
827.043821402	1047.39430942	2250.43813082	376.0	-12.9198882979	-0.304778094922	-0.0569678682097	770.135154355	864.29450216	1959.68403811	325.25438159	-1.08439513237	-0.0132243308826
827.043821402	1047.39430942	2250.43813082	376.0	5.69570076765	0.216180021708	0.0404074806932	870.419343652	1211.67894999	2378.61635271	296.518059068	6.12751293821	0.0747257675392
827.043821402	1047.39430942	2250.43813082	376.0	-2.10016820728	0.131372382222	0.024555585462	998.888321587	842.316037809	2203.17514467	361.970785277	0.724215550007	0.00883189695131
827.043821402	1047.39430942	2250.43813082	376.0	-8.97091971924	-0.0505647919059	-0.00945136297306	896.934358561	833.840712665	2048.55313277	317.778061548	-0.387460198944	-0.00472512437736
827.043821402	1047.39430942	2250.43813082	376.0	4.50495741468	-0.107075041107	-0.0200140263752	806.060451286	1099.35894155	2351.81941026	446.400017422	2.47692325365	0.0302063811421
827.043821402	1047.39430942	2250.43813082	376.0	13.1898862227	0.413807389563	0.0773471756193	926.450554159	1279.32689117	2547.26835979	341.490914458	9.48187477184	0.115632619169
827.043821402	1047.39430942	2250.43813082	376.0	12.873627725	0.518285121963	0.0968757237314	1021.32346953	1120.30621865	2540.15115796	398.521469777	7.10789305096	0.0866816225727
827.043821402	1047.39430942	2250.43813082	376.0	-1.99721211032	0.125706709132	0.0234965811463	978.122187446	893.899172684	2205.49210794	333.470747808	0.780141911797	0.00951392575362
827.043821402	1047.39430942	2250.43813082	376.0	9.94622981283	0.410135110943	0.0766607684005	983.306494432	1111.8042313	2474.27187911	379.161153378	6.0041227809	0.0732210095231
827.043821402	1047.39430942	2250.43813082	376.0	3.96094373322	-0.176202838298	-0.0329351099622	717.607131068	1293.17021239	2339.57671893	328.799375475	5.51051876191	0.067201448316
827.043821402	1047.39430942	2250.43813082	376.0	2.0099942829	0.245551525057	0.0458974813191	932.260935837	1074.69056498	2295.67180859	288.720307772	3.49354122606	0.0426041612934
827.043821402	1047.39430942	2250.43813082	376.0	-8.26142269788	-0.542652482075	-0.101430370481	642.344229064	1073.09887707	2064.51992428	349.076818151	0.0815697914349	0.000994753554084
827.043821402	1047.39430942	2250.43813082	376.0	-8.82573562672	-0.0874865833706	-0.0163526324057	858.093485199	900.386332561	2051.82041095	293.340593191	-0.28537975439	-0.00348024090719
827.043821402	1047.39430942	2250.43813082	376.0	2.0658805612	-0.05145066439	-0.00961694661495	871.552228209	965.235370514	2296.92949471	460.141895985	1.36279239539	0.0166194194559
827.043821402	1047.39430942	2250.43813082	376.0	7.97794914383	0.486366894404	0.0909096998885	984.991059049	1162.32082248	2429.97694041	282.665058884	7.01549937464	0.0855548704225
827.043821402	1047.39430942	2250.43813082	376.0	0.926774085174	-0.00181466727126	-0.000339190144161	892.509776986	978.015174501	2271.29460822	400.769656734	1.28998961439	0.0157315806632
827.043821402	1047.39430942	2250.43813082	376.0	6.9016798697	-0.158031368831	-0.0295385736133	752.294364422	1200.21987607	2405.75616628	453.241925781	4.10460188994	0.050056120609
827.043821402	1047.39430942	2250.43813082	376.0	-2.05195744117	-0.386523582783	-0.072247398651	694.47938629	1133.78481852	2204.26009814	375.995893322	1.1533190674	0.0140648666757
827.043821402	1047.39430942	2250.43813082	376.0	5.29296034222	0.0953626278968	0.0178247902611	851.132172409	1154.28261453	2369.55292861	364.138141675	4.44176824523	0.0541679054296
827.043821402	1047.39430942	2250.43813082	376.0	14.7166410543	0.152101567484	0.0284301995297	830.515489392	1299.24325997	2581.62703268	451.868283315	8.49001957194	0.103536824048
827.043821402	1047.39430942	2250.43813082	376.0	5.57083707978	-0.37508387297	-0.0701091351346	661.428302562	1280.65526096	2375.80637267	433.72280915	4.48011106258	0.0546355007631
827.043821402	1047.39430942	2250.43813082	376.0	11.6940746097	0.394532660951	0.0737444226077	972.120912459	1128.77928568	2513.60604488	412.705846745	6.38252454949	0.0778356652377
827.043821402	1047.39430942	2250.43813082	376.0	1.36692972264	0.0451521657379	0.00843965714727	926.1773763	940.671565928	2281.20003852	414.351096293	1.30082217439	0.0158636850535
827.043821402	1047.39430942	2250.43813082	376.0	-5.73998387783	-0.186497371933	-0.0348593218567	792.55074639	1009.91256714	2121.26334493	318.800031399	0.358018704273	0.00436608175942
827.043821402	1047.39430942	2250.43813082	376.0	11.2038464285	0.232200906452	0.0434020385891	902.137535194	1158.10421104	2502.57376297	442.332016733	5.88286239487	0.0717422243277
827.043821402	1047.39430942	2250.43813082	376.0	4.80885996951	-0.458486121573	-0.0856983404808	630.451576673	1308.35251802	2358.65854923	419.85445454	4.59877678141	0.0560826436758
827.043821402	1047.39430942	2250.43813082	376.0	1.22584804477	-0.0366143392817	-0.00684380173489	854.76516403	1038.90373152	2278.02508265	384.356187095	1.65889617298	0.0202304411339
827.043821402	1047.39430942	2250.43813082	376.0	3.99025641297	-0.280549404171	-0.0524391409666	723.666533622	1163.4716288	2340.23638266	453.098220239	2.60927211261	0.0318203916172
827.043821402	1047.39430942	2250.43813082	376.0	-4.8040265807	-0.227789570809	-0.0425774898708	791.539142193	934.994114163	2142.32648483	415.793228478	0.34715964847	0.00423365424963
827.043821402	1047.39430942	2250.43813082	376.0	-6.34607872113	-0.431816620821	-0.0807133870693	686.041271658	1054.57446301	2107.62355547	367.007820804	0.345712256703	0.00421600313052
827.043821402	1047.39430942	2250.43813082	376.0	-0.31689693777	-0.345023568715	-0.0644903866757	682.065011847	1220.56604978	2243.3065613	340.675499673	2.83518146298	0.0345753836949
827.043821402	1047.39430942	2250.43813082	376.0	-3.08210955271	-0.520058376056	-0.0972071730946	647.630893026	1122.69492828	2181.07716221	410.751340909	0.890009002513	0.0108537683233
827.043821402	1047.39430942	2250.43813082	376.0	-2.06422310238	0.127776272639	0.0238834154465	941.019669104	974.664162441	2203.98406702	288.300235475	1.11562941696	0.0136052367922
827.043821402	1047.39430942	2250.43813082	376.0	2.04323027016	0.142350245507	0.0266075225247	1026.74180492	802.677722632	2296.41976392	467.000236366	1.1540987569	0.0140743750841
827.043821402	1047.39430942	2250.43813082	376.0	-3.36362801223	-0.0174895259488	-0.00326907027081	888.289194108	942.211047184	2174.74176345	344.241522163	0.647089564287	0.00789133614984
827.043821402	1047.39430942	2250.43813082	376.0	8.34667965942	0.0951598664339	0.0177868909222	864.541980918	1129.60880913	2438.27499253	444.124202488	4.34768743083	0.0530205784248
827.043821402	1047.39430942	2250.43813082	376.0	-5.57324495601	-0.512038475243	-0.0957081262137	647.926486058	1134.3258619	2125.01570121	342.763353247	0.560356634452	0.00683361749332
827.043821402	1047.39430942	2250.43813082	376.0	2.47222776914	0.356107399106	0.0665621306741	1014.58231123	995.568216106	2306.07408722	295.923559885	3.04621088921	0.0371489132831
827.043821402	1047.39430942	2250.43813082	376.0	8.16831585166	0.482040694377	0.0901010643694	1006.11914624	1110.89172086	2434.26102539	317.250158299	6.17144909374	0.0752615743139
827.043821402	1047.39430942	2250.43813082	376.0	-3.21112723512	0.0356498707247	0.00666352723826	960.971324057	803.352393394	2178.17369909	413.849981642	0.428977911387	0.00523143794374
827.043821402	1047.39430942	2250.43813082	376.0	-1.93608323992	-0.031357404747	-0.00586119714897	826.548357797	1090.68483474	2206.86777535	289.634582805	1.87143323037	0.0228223564679
827.043821402	1047.39430942	2250.43813082	376.0	9.26083968025	0.0322199098559	0.00602241305717	798.598013181	1255.89453893	2458.84759822	404.355046109	6.41224192895	0.0781980723042
827.043821402	1047.39430942	2250.43813082	376.0	-1.00338353244	-0.0385572720347	-0.00720696673545	833.718373993	1074.16855988	2227.85760521	319.970671332	1.77225800206	0.0216129024641
827.043821402	1047.39430942	2250.43813082	376.0	-0.136752559637	0.131816777302	0.0246386499629	942.788319957	981.504820308	2247.36059907	323.067458809	1.51553220968	0.018482100118
827.043821402	1047.39430942	2250.43813082	376.0	4.57890734955	0.0217725918711	0.00406964334039	852.801618397	1092.61523917	2353.48360779	408.066750226	3.00560898859	0.0366537681535
827.043821402	1047.39430942	2250.43813082	376.0	9.91743360876	0.248295551683	0.0464103834921	859.952937408	1298.87705534	2473.62383835	314.793845602	8.53818887521	0.104124254576
827.043821402	1047.39430942	2250.43813082	376.0	-8.83784035003	-0.0795475312947	-0.0148686974383	885.166302185	829.876704424	2051.54800164	336.504995035	-0.381588660899	-0.00465352025486
827.043821402	1047.39430942	2250.43813082	376.0	-11.3154677846	-0.175622848791	-0.0328267007086	853.094863014	792.132055491	1995.79052912	350.563610611	-0.956918204675	-0.0116697342034
827.043821402	1047.39430942	2250.43813082	376.0	16.5041820524	0.55833823042	0.10436228606	986.179923404	1265.0867963	2621.85453691	370.587817199	10.4424439724	0.127346877712
827.043821402	1047.39430942	2250.43813082	376.0	-9.05697162056	-0.209047543824	-0.0390743072567	799.913178207	915.751656574	2046.61658797	330.951753193	-0.28242426225	-0.00344419832013
827.043821402	1047.39430942	2250.43813082	376.0	-8.39294458458	-0.0763618068846	-0.0142732349317	866.92652188	890.436600337	2061.56010559	304.196983374	-0.215588202665	-0.00262912442274
827.043821402	1047.39430942	2250.43813082	376.0	-9.44749229767	-0.190765044916	-0.0356570177413	839.186115367	817.024263602	2037.82816175	381.617782779	-0.620157985101	-0.00756290225733
827.043821402	1047.39430942	2250.43813082	376.0	-2.89426329237	-0.498454304786	-0.0931690289319	638.017920124	1208.05298535	2185.30452608	339.233620606	1.69487141578	0.0206691636071
827.043821402	1047.39430942	2250.43813082	376.0	-8.64206334038	-0.541144404381	-0.1011484868	638.620470803	1106.75520065	2055.95384212	310.578170671	0.0455356863355	0.000555313247994
827.043821402	1047.39430942	2250.43813082	376.0	10.0515786771	0.063472335243	0.0118639878959	824.451109023	1208.86562435	2476.64269012	443.325956749	5.74114449448	0.0700139572498
827.043821402	1047.39430942	2250.43813082	376.0	-2.83901411258	-0.0460544539635	-0.00860830915206	848.802471883	1031.02312375	2186.54787469	306.722279063	0.968665786203	0.0118129973927
827.043821402	1047.39430942	2250.43813082	376.0	2.81862156863	0.0319167212127	0.00596574228275	828.840787338	1149.80251401	2313.86946537	335.226164013	3.73945672128	0.0456031307474
827.043821402	1047.39430942	2250.43813082	376.0	-2.45239736713	-0.0932715414832	-0.0174339329875	862.128357068	906.414984635	2195.24844535	426.705103649	0.66909128836	0.00815964985805
827.043821402	1047.39430942	2250.43813082	376.0	-6.09194205063	-0.254043955514	-0.047484851498	761.245779096	1022.75134485	2113.34274401	329.34562006	0.33470521756	0.00408177094585
827.043821402	1047.39430942	2250.43813082	376.0	-10.8841788164	-0.415815993943	-0.0777226156903	737.879022423	838.835682248	2005.49642051	428.781715839	-1.09503381222	-0.0133540708808
827.043821402	1047.39430942	2250.43813082	376.0	-0.549498330343	0.251641012527	0.047035703276	1019.90780175	924.019698395	2238.07201087	294.144510724	1.3548901416	0.0165230505073
827.043821402	1047.39430942	2250.43813082	376.0	8.31650218665	0.195599536346	0.0365606609992	848.131366514	1270.6505296	2437.59586718	318.813971069	7.48828226286	0.0913205154008
827.043821402	1047.39430942	2250.43813082	376.0	8.7795753742	0.054287419756	0.0101471812628	812.493630517	1233.06744814	2448.01704277	402.455964104	6.0353577459	0.0736019237305
827.043821402	1047.39430942	2250.43813082	376.0	4.31470008092	-0.40398902992	-0.0755119682094	647.247039794	1302.50313039	2347.53778667	397.787616492	4.6769796383	0.0570363370524
827.043821402	1047.39430942	2250.43813082	376.0	14.0066439604	0.18022402774	0.033686734157	845.108559378	1279.29532614	2565.64898735	441.245101835	8.17569568426	0.0997036059056
827.043821402	1047.39430942	2250.43813082	376.0	-2.73222304139	-0.160010408177	-0.0299084875097	830.451378896	907.258165414	2188.95114168	451.241597368	0.56103533664	0.00684189434927
827.043821402	1047.39430942	2250.43813082	376.0	-5.4193068406	0.000833931272409	0.000155875004189	900.277752131	919.165173019	2128.47998325	309.037058103	0.284560719915	0.00347025268189
827.043821402	1047.39430942	2250.43813082	376.0	18.4691028008	0.58150475701	0.108692477946	1027.78145647	1172.42832928	2666.07386267	465.864076924	8.96721534964	0.109356284752
827.043821402	1047.39430942	2250.43813082	376.0	-7.1573981935	-0.317008383754	-0.0592539035054	762.643687493	894.061758954	2089.3653127	432.659866253	-0.200555645247	-0.0024458005518
827.043821402	1047.39430942	2250.43813082	376.0	-14.0523883816	-0.572040354252	-0.106923430701	651.338883556	933.247886179	1934.19782439	349.611054655	-1.22874007667	-0.0149846350814
827.043821402	1047.39430942	2250.43813082	376.0	-8.61502177761	-0.61766630649	-0.115451646073	628.447848498	988.175490232	2056.56239576	439.939057029	-0.322672421245	-0.00393502952738
827.043821402	1047.39430942	2250.43813082	376.0	6.12712280146	-0.278837782897	-0.0521192117565	692.157374798	1275.04545441	2388.32523867	421.122409461	4.87994052636	0.0595114698337
827.043821402	1047.39430942	2250.43813082	376.0	-19.910861403	-0.685193910095	-0.128073628055	636.584543159	833.296663578	1802.35651363	332.475306896	-2.86524968888	-0.0349420693766
827.043821402	1047.39430942	2250.43813082	376.0	1.9105141892	-0.394666828171	-0.0737695005928	662.954646584	1242.65186178	2293.43307063	387.826562261	3.28409917562	0.0400499899466
827.043821402	1047.39430942	2250.43813082	376.0	17.4779277493	0.345294673828	0.0645410605287	904.522412428	1281.60164296	2643.76808137	457.644025978	9.52951888099	0.11621364489
827.043821402	1047.39430942	2250.43813082	376.0	6.95469449371	0.248052497301	0.0463649527666	870.095764206	1250.79544777	2406.94922759	286.058015615	7.19376776459	0.0877288751779
827.043821402	1047.39430942	2250.43813082	376.0	-11.2703038066	-0.489038662664	-0.091409095825	673.91844352	976.92328257	1996.8069165	345.965190408	-0.584824575081	-0.00713200701318
827.043821402	1047.39430942	2250.43813082	376.0	-17.1396285542	-0.715561419981	-0.133749798127	634.071792185	823.088297866	1864.72139436	407.561304306	-2.64263787179	-0.0322272911194
827.043821402	1047.39430942	2250.43813082	376.0	3.93354710838	-0.173188055725	-0.0323715992009	753.311048854	1176.77238188	2338.96017484	408.876744109	3.32722067725	0.0405758619177
827.043821402	1047.39430942	2250.43813082	376.0	-14.6522790429	-0.363060545368	-0.0678617841809	765.427492688	807.57375053	1920.69765621	347.696412987	-1.65553858458	-0.0201894949339
827.043821402	1047.39430942	2250.43813082	376.0	7.44224415693	0.038672931071	0.00722858524691	857.236730549	1101.2546292	2417.92123112	459.42987137	3.50649395264	0.0427621213736
827.043821402	1047.39430942	2250.43813082	376.0	3.35993834612	0.134867707696	0.0252089173264	994.463284598	882.371669926	2326.05146453	449.21651001	1.4749909839	0.0179876949256
827.043821402	1047.39430942	2250.43813082	376.0	12.3340572538	0.37728714398	0.0705209614915	937.934013649	1200.44994938	2528.00845834	389.624495307	7.6318035642	0.0930707751732
827.043821402	1047.39430942	2250.43813082	376.0	14.2805566776	0.244314350571	0.0456662337516	873.131644168	1259.74866454	2571.81322359	438.932914875	8.18028891246	0.0997596208837
827.043821402	1047.39430942	2250.43813082	376.0	-7.69607069235	-0.294876529331	-0.0551171082862	767.276780209	908.777518406	2077.24282139	401.188522771	-0.170216123464	-0.0020758063837
827.043821402	1047.39430942	2250.43813082	376.0	20.2261856516	0.514853007638	0.0962342070351	969.893726003	1274.89135355	2705.61592514	460.830845583	10.7091176086	0.130598995227
827.043821402	1047.39430942	2250.43813082	376.0	10.6411875363	0.466087574932	0.0871191728845	1005.70062043	1107.90913712	2489.91147271	376.301715163	6.34496642736	0.077377639358
827.043821402	1047.39430942	2250.43813082	376.0	4.68240407547	0.117918686244	0.0220408759335	974.51435589	920.492349637	2355.81273757	460.806032047	1.68114454665	0.020501762764
827.043821402	1047.39430942	2250.43813082	376.0	-1.64744544838	-0.399016386324	-0.0745825021167	685.508379527	1151.95693012	2213.36339027	375.898080617	1.37721939185	0.0167953584372
827.043821402	1047.39430942	2250.43813082	376.0	-8.23846906141	-0.00495486116974	-0.000926142274718	909.505320603	863.276830761	2065.03648167	292.254330303	-0.241339181603	-0.00294316075126
827.043821402	1047.39430942	2250.43813082	376.0	5.07032979179	0.348773153976	0.0651912437338	997.666298001	1029.1160795	2364.54276581	337.760388311	3.82889512201	0.0466938429513
827.043821402	1047.39430942	2250.43813082	376.0	10.4923935184	0.193919797853	0.0362466911875	849.348864439	1271.87993218	2486.5629554	365.334158779	7.76136523825	0.0946507955884
827.043821402	1047.39430942	2250.43813082	376.0	-13.5971866424	-0.309533948439	-0.0578568127923	788.29486215	806.259856244	1944.4418579	349.887139508	-1.42248517356	-0.0173473801654
827.043821402	1047.39430942	2250.43813082	376.0	-12.06188107	-0.416993621437	-0.0779427329788	697.19230341	988.369987434	1978.99295993	293.430669083	-0.690982723597	-0.00842661858045
827.043821402	1047.39430942	2250.43813082	376.0	-0.18044592367	-0.193086349474	-0.0360909064437	783.663718232	1069.4554557	2246.37730695	393.258133022	1.285799974	0.0156804874879
827.043821402	1047.39430942	2250.43813082	376.0	14.6867373076	0.47395450262	0.0885896266579	1011.52234203	1110.76614934	2580.95406736	458.665576	6.84704913741	0.0835005992367
827.043821402	1047.39430942	2250.43813082	376.0	4.15819556481	0.256983703778	0.0480343371548	939.196393312	1076.73077452	2344.01574937	328.088581538	3.90289143967	0.0475962370691
827.043821402	1047.39430942	2250.43813082	376.0	0.0854253972901	-0.218266492642	-0.0407974752602	772.147693883	1076.68997666	2252.36057654	403.522905987	1.31651792819	0.0160550966852
827.043821402	1047.39430942	2250.43813082	376.0	-6.06760942784	-0.517430266583	-0.096715937679	639.173963956	1171.66018569	2113.89033463	303.05618498	0.66591053598	0.00812086019487
827.043821402	1047.39430942	2250.43813082	376.0	-1.10912433479	-0.288912280263	-0.0540022953762	713.617647083	1172.18634334	2225.47797387	339.673983452	2.15110262517	0.0262329588435
827.043821402	1047.39430942	2250.43813082	376.0	1.29886831996	0.0307006385852	0.00573843711873	890.692502329	1015.39452264	2279.66835876	373.581333792	1.67531194336	0.0204306334557
827.043821402	1047.39430942	2250.43813082	376.0	0.445206609804	0.0905650163347	0.0169280404364	908.549877021	1018.15463857	2260.45723013	333.752714533	1.83089383691	0.0223279736208
827.043821402	1047.39430942	2250.43813082	376.0	-4.99103141019	-0.494998969499	-0.092523171869	667.87501879	1024.52781654	2138.11805684	445.715221515	0.381861060396	0.00465684219995
827.043821402	1047.39430942	2250.43813082	376.0	-14.7109105476	-0.588354523573	-0.109972808145	660.306554886	875.410555744	1919.37819047	383.661079836	-1.66274664558	-0.0202773981168
827.043821402	1047.39430942	2250.43813082	376.0	12.8242091606	0.434491152428	0.0812132995193	939.748045032	1257.94370406	2539.03902375	341.347274656	9.13543566403	0.111407752
827.043821402	1047.39430942	2250.43813082	376.0	-11.3241982557	-0.531837240708	-0.099408830039	658.493663534	977.853749703	1995.59405527	359.246642028	-0.615812695379	-0.00750991091926
827.043821402	1047.39430942	2250.43813082	376.0	0.558957545601	-0.0798374548512	-0.0149228887572	853.139416379	980.935327712	2263.01712456	428.942380471	1.21530639199	0.0148208096584
827.043821402	1047.39430942	2250.43813082	376.0	-7.94244790683	-0.187788372064	-0.0351006302923	800.594097889	955.765710643	2071.69825461	315.338446074	-0.0453736118608	-0.00055333673001
827.043821402	1047.39430942	2250.43813082	376.0	-8.80116756322	-0.222206460685	-0.041533917885	798.774218283	900.576362491	2052.37330002	353.022719247	-0.281758090768	-0.00343607427766
827.043821402	1047.39430942	2250.43813082	376.0	5.65951614231	0.23044016199	0.0430729274747	911.556029972	1120.46415233	2377.80204011	345.781857809	4.63618725543	0.0565388689686
827.043821402	1047.39430942	2250.43813082	376.0	14.2686956374	0.23661694695	0.0442274667196	858.249942235	1303.85749996	2571.54629822	409.438856022	9.05060542267	0.110373236862
827.043821402	1047.39430942	2250.43813082	376.0	11.4362464559	0.349764785278	0.0653765953791	901.528847712	1281.07122262	2507.8037818	325.203711471	8.93620924882	0.108978161571
827.043821402	1047.39430942	2250.43813082	376.0	-1.04178189756	-0.307936599203	-0.0575582428417	705.153459455	1180.19881993	2226.99347376	341.641194369	2.2111687881	0.0269654730256
827.043821402	1047.39430942	2250.43813082	376.0	-13.1185101458	-0.445171782146	-0.0832096789059	688.023141162	976.033216808	1955.2141763	291.157818334	-0.896864482083	-0.0109373717327
827.043821402	1047.39430942	2250.43813082	376.0	11.6048785361	0.392852026576	0.0734302853413	997.04077856	1075.23031277	2511.59874243	439.327651105	5.49165122728	0.0669713564302
827.043821402	1047.39430942	2250.43813082	376.0	7.47475660693	0.391756723887	0.0732255558667	948.788687464	1168.83619799	2418.65290369	301.028018232	6.54767293635	0.0798496699555
827.043821402	1047.39430942	2250.43813082	376.0	6.16928253894	-0.0577821863669	-0.0108004086667	763.623247958	1267.01607158	2389.27401748	358.634697936	5.83186106475	0.0711202568872
827.043821402	1047.39430942	2250.43813082	376.0	4.55331216263	0.318429225985	0.0595194814926	995.838259012	1013.25086628	2352.90760394	343.818478648	3.39848080515	0.0414448878677
827.043821402	1047.39430942	2250.43813082	376.0	9.82720187418	0.144532326325	0.0270153880982	841.892078577	1238.77548818	2471.59322899	390.925662231	6.75473717351	0.0823748435794
827.043821402	1047.39430942	2250.43813082	376.0	-16.5202174073	-0.537204653115	-0.100412084694	667.28925561	906.06609792	1878.66085899	305.305505462	-1.71166398377	-0.0208739510216
827.043821402	1047.39430942	2250.43813082	376.0	-9.64805892604	-0.479864612488	-0.0896943200912	664.425900647	1065.1345267	2033.31453387	303.75410652	-0.173099639466	-0.002110971213
827.043821402	1047.39430942	2250.43813082	376.0	4.90213722386	0.109914578414	0.020544781012	888.246766948	1081.74878972	2360.75769613	390.762139466	3.32449992952	0.0405426820673
827.043821402	1047.39430942	2250.43813082	376.0	11.6073586989	0.336621829793	0.0629199681855	969.66436866	1090.16506428	2511.65455696	451.825124022	5.39260545371	0.0657634811429
827.043821402	1047.39430942	2250.43813082	376.0	0.0216203627259	-0.180967649955	-0.0338257289635	802.966253394	994.698765189	2250.92468371	453.259665125	1.11343751745	0.0135785063103
827.043821402	1047.39430942	2250.43813082	376.0	-0.708782563858	0.0733916960941	0.0137180740363	956.034555812	880.837758938	2234.48741774	397.615102989	0.952612591985	0.0116172267315
827.043821402	1047.39430942	2250.43813082	376.0	-2.92812104125	-0.0929722350155	-0.0173779878534	841.639565037	990.217343097	2184.54257839	352.685670258	0.767657088577	0.00936167181191
827.043821402	1047.39430942	2250.43813082	376.0	-19.1649840225	-0.639156770023	-0.119468555144	655.206132976	825.631023733	1819.14202261	338.304865905	-2.71664637274	-0.0331298338139
827.043821402	1047.39430942	2250.43813082	376.0	5.50757229046	0.294408074797	0.055029546691	984.938029787	1020.80423379	2374.38263773	368.640374149	3.4993545947	0.042675056033
827.043821402	1047.39430942	2250.43813082	376.0	-1.10116568952	0.0758125486206	0.0141705698356	945.062581587	919.614345348	2225.65707826	360.980151325	0.951140475892	0.0115992740962
827.043821402	1047.39430942	2250.43813082	376.0	-11.0408771423	-0.0909293101822	-0.0169961327443	873.359636068	836.325761906	2001.97002163	292.284623659	-0.754360054169	-0.00919951285571
827.043821402	1047.39430942	2250.43813082	376.0	1.08240754936	0.0893338860208	0.0166979226207	901.597895819	1032.02890887	2274.79704304	341.17023835	2.07985534705	0.0253640895982
827.043821402	1047.39430942	2250.43813082	376.0	15.5733152101	0.411506189022	0.0769170446771	944.183896332	1225.73724803	2600.90595454	430.984810185	8.64341749301	0.105407530403
827.043821402	1047.39430942	2250.43813082	376.0	-13.7665333195	-0.559163085509	-0.104516464581	695.531945219	807.109391854	1940.63081571	437.989478634	-1.97653909464	-0.0241041353005
827.043821402	1047.39430942	2250.43813082	376.0	-0.164189073698	-0.125704170926	-0.0234961067152	780.058164908	1134.63940757	2246.7431573	332.045584821	2.37592520213	0.028974697587
827.043821402	1047.39430942	2250.43813082	376.0	0.92243187741	-0.163672315864	-0.0305929562363	749.910296424	1186.45261074	2271.19688952	334.833982354	3.18924887651	0.0388932789818
827.043821402	1047.39430942	2250.43813082	376.0	-12.1136070984	-0.478928747133	-0.0895193919875	669.393490319	1018.26065826	1977.82889766	290.174749081	-0.655773248792	-0.00799723474137
827.043821402	1047.39430942	2250.43813082	376.0	-14.7922315535	-0.668693289514	-0.124989399909	662.316431119	796.296032339	1917.54811154	458.935648084	-2.48984544885	-0.0303639688884
827.043821402	1047.39430942	2250.43813082	376.0	-8.37217487783	-0.441433412613	-0.0825109182454	703.097004785	932.459755581	2062.02751499	426.470754626	-0.338059732613	-0.00412267966602
827.043821402	1047.39430942	2250.43813082	376.0	4.43035174796	-0.352994113285	-0.0659802080907	687.822132996	1205.0416485	2350.14045589	457.276674388	3.02737866001	0.0369192519513
827.043821402	1047.39430942	2250.43813082	376.0	-10.0912648035	-0.445809730792	-0.0833289216434	729.879313727	831.338214931	2023.3404598	462.122931143	-1.12789051034	-0.0137547623213
827.043821402	1047.39430942	2250.43813082	376.0	1.49880695553	0.030150736297	0.0056356516443	836.486183896	1125.74551399	2284.16785406	321.936156168	3.16832653329	0.0386381284548
827.043821402	1047.39430942	2250.43813082	376.0	2.04867511821	-0.0163881494447	-0.00306320550367	854.628058307	1055.82718375	2296.54229686	386.087054803	2.03940007896	0.0248707326702
827.043821402	1047.39430942	2250.43813082	376.0	-6.63492686687	0.0897435335487	0.0167744922521	967.555286556	842.025012032	2101.12320666	291.542908068	-0.0168429795747	-0.000205402189935
827.043821402	1047.39430942	2250.43813082	376.0	-8.24243469122	-0.280547508305	-0.052438786599	768.443710658	925.190382333	2064.94723762	371.313144631	-0.17100380318	-0.00208541223391
827.043821402	1047.39430942	2250.43813082	376.0	17.2893219117	0.618585697076	0.115623494781	1010.04088863	1262.44749439	2639.52362368	367.035240664	10.853136302	0.132355320757
827.043821402	1047.39430942	2250.43813082	376.0	6.23949616755	0.0653743228352	0.0122194995954	800.526798913	1278.07588891	2390.85413175	312.251443921	6.68609739333	0.0815377730894
827.043821402	1047.39430942	2250.43813082	376.0	-4.08766128627	-0.366916595313	-0.0685825411799	716.97099382	1024.24262802	2158.44784258	417.234220733	0.594191561937	0.00724623856021
827.043821402	1047.39430942	2250.43813082	376.0	9.15469406723	0.469367029457	0.0877321550387	994.700118486	1129.93007353	2456.45885687	331.828664849	6.54605288524	0.0798299132346
827.043821402	1047.39430942	2250.43813082	376.0	-8.90103001126	-0.348051395789	-0.0650563356616	751.928213097	882.595229918	2050.12595741	415.602514397	-0.502771103664	-0.00613135492273
827.043821402	1047.39430942	2250.43813082	376.0	-7.65055038746	-0.466626523393	-0.0872199109146	666.717448974	1097.44854898	2078.26722768	314.101229732	0.1833175255	0.00223557957927
827.043821402	1047.39430942	2250.43813082	376.0	-12.7908428898	-0.530790334757	-0.0992131466835	650.129415555	1020.72293778	1962.58812517	291.735771838	-0.76392992358	-0.00931621858024
827.043821402	1047.39430942	2250.43813082	376.0	-13.1746259385	-0.247543054842	-0.0462697298771	793.37353482	862.273075925	1953.95132511	298.304714363	-1.10798235255	-0.0135119799091
827.043821402	1047.39430942	2250.43813082	376.0	9.87693267426	0.351569255886	0.0657138796048	912.845591414	1239.74119136	2472.71238988	320.125607105	7.94332415178	0.096869806729
827.043821402	1047.39430942	2250.43813082	376.0	-4.06731765318	-0.150637026985	-0.028156453642	821.127978183	957.360903484	2158.90566345	380.416781785	0.554729529362	0.00676499426052
827.043821402	1047.39430942	2250.43813082	376.0	4.17276008898	0.0789339251038	0.0147540046923	899.017656769	1038.74949491	2344.34351497	406.576363293	2.50205361625	0.0305128489787
827.043821402	1047.39430942	2250.43813082	376.0	-1.85412141663	0.117222433389	0.021910735213	1000.65716579	818.592102756	2208.71227547	389.463006923	0.715200814135	0.00872196114798
827.043821402	1047.39430942	2250.43813082	376.0	3.1222941423	0.00208506208795	0.000389731231393	898.355236363	969.507720799	2320.70342876	452.840471594	1.5293798507	0.0186509737891
827.043821402	1047.39430942	2250.43813082	376.0	-8.17165813912	-0.040579697098	-0.00758499011177	904.688869746	829.714568232	2066.54002014	332.13658216	-0.259759487904	-0.00316779863298
827.043821402	1047.39430942	2250.43813082	376.0	-15.1799932484	-0.408802156134	-0.076411617969	728.24181759	860.348920383	1908.8217745	320.23103653	-1.55789949912	-0.0189987743795
827.043821402	1047.39430942	2250.43813082	376.0	-5.63732879907	-0.194020311713	-0.0362654788248	807.439119791	927.150049245	2123.57353397	388.984364931	0.249639447859	0.00304438351047
827.043821402	1047.39430942	2250.43813082	376.0	-8.00915702469	-0.43976201799	-0.0821985080354	678.998504258	1075.24336626	2070.19700718	315.95513666	0.104615665578	0.00127580079973
827.043821402	1047.39430942	2250.43813082	376.0	-15.2358096824	-0.506514387276	-0.0946755864068	686.057626438	882.539990408	1907.56566019	338.968043343	-1.57317609894	-0.0191850743773
827.043821402	1047.39430942	2250.43813082	376.0	12.859920319	0.114922649655	0.0214808690944	818.876398549	1291.29099474	2539.84268127	429.675287981	7.94274866252	0.0968627885673
827.043821402	1047.39430942	2250.43813082	376.0	-12.1359638524	-0.625010151866	-0.116824327452	633.055977388	940.625424306	1977.32577274	403.644371051	-1.00051568932	-0.0122014108453
827.043821402	1047.39430942	2250.43813082	376.0	1.63519802791	-0.482215779233	-0.0901337905108	654.015856725	1178.93790006	2287.23725076	454.283493974	1.81481782224	0.0221319246615
827.043821402	1047.39430942	2250.43813082	376.0	-19.3824372192	-0.727670194889	-0.13601312054	637.023764567	801.083813701	1814.24837296	376.140794691	-3.14401188254	-0.0383416083236
827.043821402	1047.39430942	2250.43813082	376.0	10.7606789747	0.410218752864	0.0766764024044	1011.29386554	1057.99339475	2492.6005536	423.313293313	5.2485075535	0.0640061896768
827.043821402	1047.39430942	2250.43813082	376.0	-1.58539539898	-0.0269945422132	-0.00504570882489	914.06679103	846.836868453	2214.75978824	453.856128755	0.658215633025	0.00802701991493
827.043821402	1047.39430942	2250.43813082	376.0	-2.25559403503	0.143949764628	0.0269064980613	985.502926692	900.269017416	2199.67738258	313.905438473	0.720655985015	0.00878848762213
827.043821402	1047.39430942	2250.43813082	376.0	2.8975907456	0.070152656669	0.0131126461064	920.345440052	991.044692727	2315.64661784	404.256485056	1.77888235218	0.0216936872217
827.043821402	1047.39430942	2250.43813082	376.0	7.47481155004	0.166031324413	0.0310338924136	915.92069828	1070.8129892	2418.65414015	431.920452675	3.73277050735	0.0455215915531
827.043821402	1047.39430942	2250.43813082	376.0	0.383940898517	-0.347837126097	-0.0650162852517	685.078733111	1209.77573583	2259.0784832	364.224014258	2.7190128621	0.0331586934403
827.043821402	1047.39430942	2250.43813082	376.0	-10.354928688	-0.478578636357	-0.089453950721	687.671021572	933.164864744	2017.40686721	396.57098089	-0.620230032544	-0.00756378088468
827.043821402	1047.39430942	2250.43813082	376.0	-2.86950716067	-0.161236443781	-0.0301376530432	801.650391526	1037.69821621	2185.86164751	346.513039775	0.825006768655	0.0100610581543
827.043821402	1047.39430942	2250.43813082	376.0	-5.67818886043	-0.364672764143	-0.0681631334846	735.871026765	927.199042597	2122.65400357	459.583934204	0.0402985244844	0.000491445420541
827.043821402	1047.39430942	2250.43813082	376.0	3.81563661689	-0.481253415247	-0.089953909392	625.276014457	1299.49767365	2336.30667218	411.53298407	4.21793986683	0.0514382910589
827.043821402	1047.39430942	2250.43813082	376.0	1.84775611073	0.169641761104	0.0317087403933	1021.85999053	855.859353732	2292.0207389	414.301394641	1.27985418394	0.015607977853
827.043821402	1047.39430942	2250.43813082	376.0	-4.69448878512	-0.574197313149	-0.107326600589	629.054825422	1111.09509548	2144.79156515	404.641644256	0.644249654703	0.00785670310613
827.043821402	1047.39430942	2250.43813082	376.0	-9.84572137889	-0.614149703259	-0.114794337058	623.931419009	1019.45351147	2028.86626266	385.481332181	-0.320123865205	-0.00390394957567
827.043821402	1047.39430942	2250.43813082	376.0	-2.35907147695	0.160546757837	0.0300087397827	984.518294889	920.789301617	2197.34868677	292.041090264	0.741038590045	0.00903705597616
827.043821402	1047.39430942	2250.43813082	376.0	-6.82252367798	-0.547048841476	-0.102252119902	635.294475752	1130.83347159	2096.90145649	330.773509143	0.3674914561	0.00448160312317
827.043821402	1047.39430942	2250.43813082	376.0	-8.12660207067	-0.269854944065	-0.0504401764608	764.451910358	961.781637568	2067.55397908	341.320431156	-0.0605597327684	-0.000738533326444
827.043821402	1047.39430942	2250.43813082	376.0	22.0906428187	0.665919980653	0.124471024421	1019.30717996	1306.62747381	2747.57438016	421.639726384	12.5442440295	0.152978585726
827.043821402	1047.39430942	2250.43813082	376.0	-0.933942245791	0.0378202309319	0.00706920204335	938.510631491	875.731627571	2229.4203384	415.17807934	0.890044958708	0.0108542068135
827.043821402	1047.39430942	2250.43813082	376.0	5.08194859804	-0.330036385968	-0.0616890441062	674.838735667	1279.81980918	2364.80423986	410.145695016	4.63043947282	0.0564687740588
827.043821402	1047.39430942	2250.43813082	376.0	-8.47103549667	-0.221679895362	-0.0414354944601	822.009803076	830.208669875	2059.80271793	407.584244978	-0.489283841771	-0.00596687611915
827.043821402	1047.39430942	2250.43813082	376.0	11.0869052363	-0.00162763518909	-0.000304230876466	788.139491682	1257.31910221	2499.94207379	454.483479892	6.42041518921	0.0782977462098
827.043821402	1047.39430942	2250.43813082	376.0	0.441255350286	0.0891619091088	0.0166657774035	957.868898986	907.300637379	2260.36830948	395.198773112	1.14969287004	0.0140206447565
827.043821402	1047.39430942	2250.43813082	376.0	-5.7109533379	0.0906046862277	0.0169354553697	963.66210714	859.666855681	2121.91665927	298.58769645	0.156423092384	0.00190759868761
827.043821402	1047.39430942	2250.43813082	376.0	14.2971878634	0.459432185792	0.0858751749143	978.813424024	1174.66761895	2572.18749813	418.706455161	7.84988678376	0.0957303266312
827.043821402	1047.39430942	2250.43813082	376.0	4.13828329933	-0.145885645511	-0.0272683449553	789.2693212	1107.28870055	2343.56763615	447.009614406	2.37697260602	0.0289874708051
827.043821402	1047.39430942	2250.43813082	376.0	-6.16581499202	-0.414150417278	-0.0774112929492	699.036949931	1013.77175193	2111.68027916	398.871577305	0.277287174431	0.00338155090769
827.043821402	1047.39430942	2250.43813082	376.0	-6.61204348558	-0.173066478996	-0.0323488745787	825.781131237	889.946507907	2101.638183	385.910543851	0.031219291256	0.000380723064097
827.043821402	1047.39430942	2250.43813082	376.0	-16.0886238761	-0.502822749383	-0.0939855606323	709.330148038	815.255664029	1888.37360439	363.787792321	-2.07033981	-0.0252480464634
827.043821402	1047.39430942	2250.43813082	376.0	-4.25558979458	-0.107270063619	-0.020050479181	838.37213249	967.702791732	2154.66871539	348.593791171	0.548821558945	0.0066929458408
827.043821402	1047.39430942	2250.43813082	376.0	-4.8314802634	-0.484527203848	-0.090565832495	667.746862904	1052.76000144	2141.70865669	421.201792349	0.51151711476	0.00623801359464
827.043821402	1047.39430942	2250.43813082	376.0	3.98529508365	-0.0961194285159	-0.0179662483207	804.919620504	1109.55438604	2340.12473101	425.650724461	2.62354205021	0.0319944152465
827.043821402	1047.39430942	2250.43813082	376.0	-9.42041250529	-0.0477026654547	-0.00891638606631	900.889733001	824.600857265	2038.43757572	312.946985455	-0.479592544548	-0.00584868956765
827.043821402	1047.39430942	2250.43813082	376.0	8.5565866177	0.392580592671	0.0733795500319	967.037941565	1129.96083274	2442.99881876	346.000044461	6.03874554495	0.073643238353
827.043821402	1047.39430942	2250.43813082	376.0	-5.65898840143	-0.0583663742936	-0.0109096026717	870.752256154	921.686603329	2123.08609802	330.647238534	0.274890436069	0.00335232239109
827.043821402	1047.39430942	2250.43813082	376.0	0.228706008115	0.215740571859	0.0403253405343	981.118022503	967.057867001	2255.58501804	307.409128531	1.7548685634	0.0214008361391
827.043821402	1047.39430942	2250.43813082	376.0	-2.99755082741	-0.441731717873	-0.0825666762379	679.025496588	1096.45348025	2182.98010401	407.501127175	0.870908135843	0.0106208309249
827.043821402	1047.39430942	2250.43813082	376.0	-1.00779456003	-0.190294627147	-0.0355690891864	787.545471568	1055.30406247	2227.75833776	384.908803728	1.11561364823	0.0136050444906
827.043821402	1047.39430942	2250.43813082	376.0	-15.1186564825	-0.472763711728	-0.0883670489211	684.29166462	935.639608604	1910.20212047	290.270847246	-1.34340774641	-0.0163830212977
827.043821402	1047.39430942	2250.43813082	376.0	-12.91536641	-0.533528706196	-0.0997249918123	691.354380678	843.530781814	1959.78580039	424.900637903	-1.55022826159	-0.0189052227024
827.043821402	1047.39430942	2250.43813082	376.0	18.2555696652	0.660422721113	0.123443499273	1030.842774	1248.54035325	2661.26843156	381.885304313	10.944209507	0.133465969598
827.043821402	1047.39430942	2250.43813082	376.0	8.82846613958	0.231935614609	0.0433524513287	877.416306405	1218.29920454	2449.11729919	353.40178825	6.74170833786	0.0822159553397
827.043821402	1047.39430942	2250.43813082	376.0	-5.13091090616	-0.173854325029	-0.0324961355194	831.475657121	874.819353081	2134.97015533	428.675145128	0.158509517748	0.00193304289937
827.043821402	1047.39430942	2250.43813082	376.0	-12.5583404434	-0.492698200064	-0.0920931215073	697.790674245	869.24927065	1967.82044889	400.78050399	-1.25775493617	-0.0153384748314
827.043821402	1047.39430942	2250.43813082	376.0	5.29289300469	0.370230969087	0.0692020502966	983.705651771	1068.3192904	2369.55141322	317.52647105	4.51680555924	0.0550829946249
827.043821402	1047.39430942	2250.43813082	376.0	-13.2784176803	-0.703686109179	-0.131530113865	625.474768712	866.746006298	1951.61555617	459.394781163	-1.81644639633	-0.0221517853211
827.043821402	1047.39430942	2250.43813082	376.0	8.21670165931	0.182555161554	0.0341224601035	849.278580786	1251.52517944	2435.34991806	334.546157834	7.03290416796	0.0857671239995
827.043821402	1047.39430942	2250.43813082	376.0	-18.5818346639	-0.687218035653	-0.128451969281	620.932223709	884.089120268	1832.26543814	327.244094163	-2.32137788201	-0.028309486366
827.043821402	1047.39430942	2250.43813082	376.0	12.5390186355	0.484804413959	0.090617647469	968.110908601	1224.61136167	2532.62098743	339.898717155	8.75319081944	0.106746229505
827.043821402	1047.39430942	2250.43813082	376.0	11.940325896	0.00207989841321	0.000388766058545	778.010873078	1301.55395541	2519.14777773	439.582949238	7.43627965104	0.0906863372078
827.043821402	1047.39430942	2250.43813082	376.0	16.2205208064	0.353394541044	0.0660550544007	924.346893529	1223.72885527	2615.47091607	467.395167266	8.2947922813	0.101156003431
827.043821402	1047.39430942	2250.43813082	376.0	1.20984067267	0.0447277871295	0.0083603340429	838.950476026	1129.90963603	2277.66484664	308.804734583	3.25832557704	0.0397356777688
827.043821402	1047.39430942	2250.43813082	376.0	-16.3363068543	-0.557343126198	-0.104176285271	657.981596633	916.424844088	1882.7996522	308.393211483	-1.65363008272	-0.020166220521
827.043821402	1047.39430942	2250.43813082	376.0	-16.703556456	-0.428914822373	-0.0801709948362	721.796893695	850.551598264	1874.53492713	302.186435173	-1.87697251454	-0.0228899087139
827.043821402	1047.39430942	2250.43813082	376.0	11.9875982622	0.139292921134	0.0260360600251	828.835632194	1282.89450641	2520.21161308	408.481474482	7.82761952993	0.0954587747552
827.043821402	1047.39430942	2250.43813082	376.0	-5.98585488383	-0.00636070854705	-0.00118891748543	898.655035295	909.17878615	2115.73017006	307.896348615	0.187359512344	0.00228487210175
827.043821402	1047.39430942	2250.43813082	376.0	-0.645041141091	-0.30517005305	-0.0570411314112	720.210190301	1139.9198603	2235.92187902	375.791828423	1.66376911025	0.0202898671981
827.043821402	1047.39430942	2250.43813082	376.0	12.0113916722	0.145623624712	0.0272193691051	856.719491662	1200.27161212	2520.74706905	463.755965275	6.2216740167	0.0758740733744
827.043821402	1047.39430942	2250.43813082	376.0	6.53020816743	0.267716283908	0.0500404268986	922.776867703	1126.41454083	2397.39642544	348.205016907	5.04085398914	0.0614738291358
827.043821402	1047.39430942	2250.43813082	376.0	-5.92540866848	-0.344870077635	-0.0644616967542	722.540689587	1035.62670144	2117.09047474	358.923083714	0.386565954813	0.00471421896114
827.043821402	1047.39430942	2250.43813082	376.0	-12.9216464917	-0.19646450618	-0.0367223376037	835.386086357	806.426737013	1959.64447104	317.831647673	-1.18531046305	-0.014455005647
827.043821402	1047.39430942	2250.43813082	376.0	6.20943015933	-0.0108784637856	-0.00203335771694	797.776265818	1205.63722884	2390.17751483	386.764020177	4.89995229547	0.0597555157985
827.043821402	1047.39430942	2250.43813082	376.0	9.33970813062	0.419569346032	0.0784241768284	995.275288111	1091.9771111	2460.6224839	373.370084691	5.66989807423	0.0691450984662
827.043821402	1047.39430942	2250.43813082	376.0	-10.5110738265	-0.411848884426	-0.0769810998928	702.581575168	978.986453552	2013.89291747	332.324888751	-0.432393349607	-0.00527308962935
827.043821402	1047.39430942	2250.43813082	376.0	2.86806211071	0.209279424399	0.0391176494204	971.105363417	988.343599132	2314.98209418	355.533131627	2.34776273834	0.0286312529066
827.043821402	1047.39430942	2250.43813082	376.0	-2.99736431789	-0.469726409684	-0.0877993289128	650.385221428	1193.54801445	2182.98430129	339.051065409	1.55494419631	0.0189627341014
827.043821402	1047.39430942	2250.43813082	376.0	5.38201027274	0.21704095829	0.0405684034187	1012.51789711	934.7726054	2371.5569422	424.266439692	2.14396422341	0.0261459051635
827.043821402	1047.39430942	2250.43813082	376.0	6.58232217389	0.240100684821	0.0448786326768	868.580228579	1245.40526323	2398.56921892	284.583727103	6.99729907129	0.0853329155035
827.043821402	1047.39430942	2250.43813082	376.0	0.896557777746	-0.106017931201	-0.0198164357385	790.46744476	1128.11244155	2270.61460892	352.034722605	2.503386176	0.0305290997073
827.043821402	1047.39430942	2250.43813082	376.0	-1.42774297912	0.103713693438	0.0193857370913	981.030606579	852.559004095	2218.30765841	384.718047734	0.824755197162	0.0100579902093
827.043821402	1047.39430942	2250.43813082	376.0	-6.87666479853	-0.156201783297	-0.0291965950088	823.643694981	923.79182075	2095.68304407	348.247528335	0.0860084457994	0.00104888348536
827.043821402	1047.39430942	2250.43813082	376.0	-0.56373659464	0.0138638064642	0.00259136569425	889.085677712	1000.92502323	2237.75158754	347.740886594	1.22529128671	0.0149425766672
827.043821402	1047.39430942	2250.43813082	376.0	-6.62265318078	0.0679333269493	0.0126978181214	977.038494554	791.106541854	2101.39941837	333.254381961	-0.047868189011	-0.000583758402573
827.043821402	1047.39430942	2250.43813082	376.0	-3.6776705038	-0.436018140207	-0.0814987177957	673.54646141	1146.13623689	2167.67443148	347.99173318	0.941166112537	0.0114776355187
827.043821402	1047.39430942	2250.43813082	376.0	1.98483980452	0.185943639486	0.0347558204646	1015.38287935	901.281251269	2295.10572262	378.441592	1.37413086932	0.0167576935283
827.043821402	1047.39430942	2250.43813082	376.0	5.99213096195	0.315892658778	0.0590453567809	936.53887038	1130.44977506	2385.28733084	318.298685397	5.29149935768	0.0645304799717
827.043821402	1047.39430942	2250.43813082	376.0	19.384859648	0.648780511276	0.121267385285	1010.56007993	1307.59972637	2686.68240395	368.522597647	12.1914157943	0.148675802369
827.043821402	1047.39430942	2250.43813082	376.0	-3.93072265378	0.0569699072946	0.0106485808027	956.572015875	840.391325128	2161.9796494	365.0163084	0.438705180005	0.0053500631708
827.043821402	1047.39430942	2250.43813082	376.0	0.476599544342	-0.292150775347	-0.0546076215602	742.711883677	1072.09257355	2261.1637087	446.35925147	1.28735079999	0.0156993999998
827.043821402	1047.39430942	2250.43813082	376.0	-11.1572539537	-0.247475902307	-0.0462571780013	821.9309246	794.36870838	1999.3510335	383.051400515	-1.03470639152	-0.0126183706283
827.043821402	1047.39430942	2250.43813082	376.0	-10.4414829631	-0.53060319138	-0.0991781666131	662.537205219	962.719421346	2015.4590168	390.202390231	-0.555755607844	-0.00677750741273
827.043821402	1047.39430942	2250.43813082	376.0	11.8086225808	0.376666154146	0.0704048886254	927.383777915	1228.83884811	2516.1838761	359.961250083	8.11163461725	0.0989223733811
827.043821402	1047.39430942	2250.43813082	376.0	13.1222441168	0.522585793687	0.0976795876051	1012.98845937	1143.59870948	2545.74611605	389.158947202	7.56221859167	0.0922221779472
827.043821402	1047.39430942	2250.43813082	376.0	-6.48227634116	-0.393641304542	-0.073577813933	722.479613272	933.381923859	2104.55851229	448.696975164	-0.0573533283148	-0.000699430833107
827.043821402	1047.39430942	2250.43813082	376.0	14.7636901249	0.417833267693	0.0780996762044	924.335037376	1297.44550475	2582.68584291	360.90530078	10.0516586092	0.122581202551
827.043821402	1047.39430942	2250.43813082	376.0	14.8615397908	0.41011721823	0.0766574239682	965.603719373	1164.19281244	2584.8878891	455.091357282	7.40146259946	0.0902617390178
827.043821402	1047.39430942	2250.43813082	376.0	4.42828241709	0.227117950687	0.0424519533994	1009.07174037	943.334195959	2350.09388688	397.68795055	2.15823009203	0.0263198791711
827.043821402	1047.39430942	2250.43813082	376.0	-6.58255572707	0.13680906238	0.0255717873608	1005.35052761	808.823507236	2102.30178676	288.127751913	-0.0532770361575	-0.00064971995314
827.043821402	1047.39430942	2250.43813082	376.0	-9.4898546775	-0.255320974207	-0.0477235465807	783.274613748	903.160102313	2036.8748226	350.440106538	-0.397562574244	-0.00484832407615
827.043821402	1047.39430942	2250.43813082	376.0	3.42334939166	-0.345650050579	-0.0646074860896	694.034429142	1190.20991487	2327.47849088	443.234146875	2.70970439247	0.0330451755179
827.043821402	1047.39430942	2250.43813082	376.0	-5.45458872979	-0.254836564429	-0.047633002697	782.660984995	921.66082809	2127.68598617	423.364173082	0.194212889008	0.00236844986595
827.043821402	1047.39430942	2250.43813082	376.0	8.52938921242	0.402638977578	0.0752596219772	967.638997878	1136.458392	2442.38675798	338.289368103	6.20009353559	0.0756108967755
827.043821402	1047.39430942	2250.43813082	376.0	1.77422453131	-0.371480340153	-0.0694355775987	664.403021024	1263.05882291	2290.3659562	362.904112261	3.76066286633	0.0458617422723
827.043821402	1047.39430942	2250.43813082	376.0	-6.48661966273	0.107783843294	0.0201465127652	992.784740245	803.152263976	2104.46076853	308.523764309	-0.0158336714232	-0.000193093553942
827.043821402	1047.39430942	2250.43813082	376.0	-15.9233659583	-0.672459461588	-0.125693357306	661.479677977	793.33749933	1892.09263159	437.275454279	-2.64563718688	-0.0322638681326
827.043821402	1047.39430942	2250.43813082	376.0	-7.08310175779	-0.087521559519	-0.0163591700036	863.167173761	892.917416692	2091.03730802	334.952717566	0.0133804069737	0.000163175694801
827.043821402	1047.39430942	2250.43813082	376.0	0.0346287655618	0.0827407000703	0.015465551415	954.021711677	906.825950606	2251.21742977	390.369767483	1.09429176195	0.0133450214872
827.043821402	1047.39430942	2250.43813082	376.0	11.2275278374	0.372366393334	0.0696011950157	912.940701426	1268.20583093	2503.10669842	321.960166067	8.78334562027	0.107113970979
827.043821402	1047.39430942	2250.43813082	376.0	-8.98682279524	-0.514205798803	-0.096113233421	653.71411407	1058.26164787	2048.19524389	336.219481944	-0.0545920161162	-0.0006657562941
827.043821402	1047.39430942	2250.43813082	376.0	10.3031148408	0.0634544992942	0.0118606540737	821.594400918	1217.86215275	2482.30335586	442.846802189	5.9360807884	0.0723912291269
827.043821402	1047.39430942	2250.43813082	376.0	-1.93273716956	-0.426319653562	-0.0796859165536	658.794374579	1212.33017547	2206.94307659	335.818526537	2.15782466246	0.0263149349081
827.043821402	1047.39430942	2250.43813082	376.0	15.1132885298	0.520899007294	0.0973643004289	987.95366865	1212.72146525	2590.55333872	389.878204813	9.03156115854	0.110140989738
827.043821402	1047.39430942	2250.43813082	376.0	-5.75143950516	-0.563093597093	-0.105251139644	633.158526721	1103.92700515	2121.00554313	383.920011251	0.495390584826	0.00604134859544
827.043821402	1047.39430942	2250.43813082	376.0	-0.429523467216	0.0386942279735	0.00723256597635	875.977316433	1042.98883471	2240.77197093	321.805819796	1.78117578127	0.0217216558692
827.043821402	1047.39430942	2250.43813082	376.0	-14.3824456222	-0.600401663255	-0.112224609954	659.36085596	866.029047795	1926.77009039	401.380186639	-1.70789277196	-0.0208279606336
827.043821402	1047.39430942	2250.43813082	376.0	-6.47503931988	-0.00119663544822	-0.000223670177238	922.793472695	840.414747301	2104.72137698	341.513156985	0.0396461600413	0.000483489756601
827.043821402	1047.39430942	2250.43813082	376.0	2.38507266136	-0.250987769064	-0.0469136016942	740.238273662	1140.28229481	2304.11271544	423.592146964	2.22212643789	0.0270991029011
827.043821402	1047.39430942	2250.43813082	376.0	-0.716458191327	0.0502588735562	0.00939418197311	866.312406628	1068.03038343	2234.31468249	299.97189243	2.0996185169	0.0256051038647
827.043821402	1047.39430942	2250.43813082	376.0	13.2648247393	0.460093605875	0.0859988048365	1024.75461332	1070.98580968	2548.95480474	453.214381744	5.98699834679	0.0730121749609
827.043821402	1047.39430942	2250.43813082	376.0	3.25138053026	-0.0709042200614	-0.0132531252451	781.892246674	1186.80500552	2323.60843805	354.91118586	3.92193057068	0.0478284215937
827.043821402	1047.39430942	2250.43813082	376.0	-6.04858587697	-0.0410565316049	-0.00767411805699	886.712133355	892.69737117	2114.31844787	334.908943346	0.1792474907	0.00218594500853
827.043821402	1047.39430942	2250.43813082	376.0	6.20077780821	0.0925692703862	0.0173026673619	846.097667287	1167.17424003	2389.98279902	376.710891708	4.75321016547	0.0579659776277
827.043821402	1047.39430942	2250.43813082	376.0	2.04147553002	-0.287339686378	-0.0537083525941	741.7288723	1097.42174708	2296.38027458	457.229655204	1.53865987538	0.0187641448217
827.043821402	1047.39430942	2250.43813082	376.0	16.8401964799	0.569963674629	0.106535266286	992.401595472	1259.66612242	2629.41633371	377.348615821	10.4419016902	0.127340264514
827.043821402	1047.39430942	2250.43813082	376.0	-17.9415208617	-0.590825461203	-0.110434665645	680.447571871	806.523923233	1846.6753041	359.703808996	-2.5728823848	-0.0313766144488
827.043821402	1047.39430942	2250.43813082	376.0	-20.6388952069	-0.635643721825	-0.118811910621	646.11398003	847.707552801	1785.97256331	292.151030474	-2.81620187114	-0.0343439252578
827.043821402	1047.39430942	2250.43813082	376.0	-2.91154335216	-0.193427260992	-0.0361546282229	789.500194245	1026.04897072	2184.91564903	369.366484067	0.815336863131	0.00994313247721
827.043821402	1047.39430942	2250.43813082	376.0	-2.03968933102	-0.0149390148595	-0.00279233922607	907.626888734	883.637637059	2204.53618437	413.271658572	0.73109075833	0.00891574095524
827.043821402	1047.39430942	2250.43813082	376.0	-3.58707161115	0.11817533405	0.0220888474859	974.006027521	884.759756014	2169.7133035	310.947519969	0.514748280323	0.00627741805272
827.043821402	1047.39430942	2250.43813082	376.0	-3.33133582455	-0.407236681956	-0.0761190059731	663.551113871	1210.05953096	2175.46847916	301.857834325	1.99630741347	0.0243452123594
827.043821402	1047.39430942	2250.43813082	376.0	-3.26110992717	0.0182327949325	0.0034079990528	924.456374085	878.703609802	2177.04886953	373.888885645	0.584513644164	0.00712821517273
827.043821402	1047.39430942	2250.43813082	376.0	7.85688332868	0.188426244275	0.035219858743	899.12291519	1122.45957653	2427.25242914	405.669937419	4.69546085477	0.0572617177411
827.043821402	1047.39430942	2250.43813082	376.0	-10.2773877825	-0.109672480161	-0.020499529002	876.244812717	810.811682016	2019.15187731	332.095382579	-0.674763802919	-0.00822882686487
827.043821402	1047.39430942	2250.43813082	376.0	2.49532843059	-0.447077011948	-0.0835657966258	658.403442416	1203.70373271	2306.59395331	444.486778184	2.41854977829	0.0294945094913
827.043821402	1047.39430942	2250.43813082	376.0	2.66657752834	-0.245431032351	-0.045874959318	692.525645198	1305.10017324	2310.44780831	312.82198987	5.26533587351	0.0642114130916
827.043821402	1047.39430942	2250.43813082	376.0	0.482579528092	-0.240078575257	-0.0448745000481	770.771161879	1031.37221045	2261.29828453	459.154912208	1.21574750258	0.0148261890558
827.043821402	1047.39430942	2250.43813082	376.0	-2.04149023504	0.0563706759272	0.0105365749397	973.409778853	803.501689617	2204.49565613	427.584187664	0.593742010826	0.00724075622959
827.043821402	1047.39430942	2250.43813082	376.0	0.879312057947	-0.139744519699	-0.0261204709718	760.52911489	1177.56193075	2270.22650466	332.135459025	3.14077123608	0.0383020882448
827.043821402	1047.39430942	2250.43813082	376.0	0.89720937968	-0.44932312111	-0.083985630114	653.824346587	1214.08971529	2270.62927281	402.715210941	2.4280965328	0.0296109333269
827.043821402	1047.39430942	2250.43813082	376.0	12.2030685285	0.447267848151	0.0836014669442	937.016420827	1280.31311363	2525.06063812	307.73110366	9.57185077476	0.116729887497
827.043821402	1047.39430942	2250.43813082	376.0	9.75392772844	0.0435811898325	0.00814601679111	802.43917008	1256.87302298	2469.94423967	410.63204661	6.54240031022	0.0797853696368
827.043821402	1047.39430942	2250.43813082	376.0	-0.141328521575	-0.00340782104358	-0.000636975895997	829.194806208	1111.6229379	2247.25761988	306.439875778	2.56519893927	0.0312829138935
827.043821402	1047.39430942	2250.43813082	376.0	-4.25020380312	0.161412071467	0.030170480648	1028.57545811	799.176247139	2154.7899238	327.038218549	0.344463727362	0.00420077716295
827.043821402	1047.39430942	2250.43813082	376.0	-5.72879049046	-0.120270101507	-0.022480392805	854.650532646	876.970714873	2121.51524519	389.893997669	0.156656789897	0.00191044865728
827.043821402	1047.39430942	2250.43813082	376.0	-1.64548339565	0.0519065006892	0.00970214966153	963.250361655	824.240327765	2213.40754505	425.91685563	0.691266323194	0.00843007711212
827.043821402	1047.39430942	2250.43813082	376.0	9.7653524715	0.256883119941	0.0480155364375	864.519891274	1292.18892164	2470.20134645	313.492533535	8.43116386687	0.102819071547
827.043821402	1047.39430942	2250.43813082	376.0	-0.851454024778	0.136375683802	0.0254907820192	1026.30228426	786.939910314	2231.27668478	418.034490206	0.789979611104	0.00963389769639
827.043821402	1047.39430942	2250.43813082	376.0	6.47441410287	-0.031950362371	-0.00597203034973	776.923312904	1250.50725955	2396.14081454	368.710242082	5.67337349974	0.0691874817042
827.043821402	1047.39430942	2250.43813082	376.0	0.457934193994	-0.310418235557	-0.0580221001041	735.733159473	1068.10105686	2260.74365654	456.909440206	1.26224424477	0.0153932224972
827.043821402	1047.39430942	2250.43813082	376.0	7.6736915288	0.249230541432	0.0465851479313	1027.40341561	934.714253263	2423.12981103	461.012142151	2.53236793283	0.0308825357663
827.043821402	1047.39430942	2250.43813082	376.0	-3.87959221058	-0.42391027879	-0.0792355661291	684.100300418	1105.71599012	2163.13030839	373.314017861	0.774773158266	0.00944845314959
827.043821402	1047.39430942	2250.43813082	376.0	15.4272842409	0.509983217943	0.0953239659706	1013.67433569	1136.61843141	2597.61961793	447.32685083	7.58670459508	0.0925207877449
827.043821402	1047.39430942	2250.43813082	376.0	-10.4221341911	-0.187873902432	-0.0351166172771	834.607346518	828.687525692	2015.89444894	352.599576729	-0.71060211351	-0.00866587943305
827.043821402	1047.39430942	2250.43813082	376.0	-5.84383909294	0.0309510331771	0.00578523984619	948.780985297	817.296072863	2118.92614757	352.849089409	0.105837121727	0.00129069660643
827.043821402	1047.39430942	2250.43813082	376.0	-11.1236982401	-0.122953352492	-0.0229819350453	876.075293678	793.078224248	2000.10618407	330.952666142	-0.869224811655	-0.0106003025812
827.043821402	1047.39430942	2250.43813082	376.0	16.6727676451	0.52954090495	0.0989796084019	987.753926729	1226.72793229	2625.64845137	411.166592353	9.51271582829	0.116008729613
827.043821402	1047.39430942	2250.43813082	376.0	-3.88188232709	-0.369784712827	-0.0691186379116	702.795287944	1117.19875345	2163.07877074	343.084729346	0.798261609304	0.00973489767443
827.043821402	1047.39430942	2250.43813082	376.0	0.894972145279	-0.00238540149954	-0.000445869439165	807.775890785	1167.86922338	2270.57892524	294.933811077	3.60309131364	0.0439401379712
827.043821402	1047.39430942	2250.43813082	376.0	9.05549086474	0.383517522109	0.0716855181511	990.132779285	1076.453793	2454.22635017	387.639777893	5.19104638814	0.0633054437578
827.043821402	1047.39430942	2250.43813082	376.0	-5.95240576572	-0.197112128785	-0.036843388558	809.626557752	912.220030336	2116.48292177	394.63633368	0.16281493783	0.00198554802232
827.043821402	1047.39430942	2250.43813082	376.0	-15.4776813404	-0.527284820158	-0.0985579103099	682.357074994	869.736901408	1902.12248817	350.028511767	-1.70244905488	-0.02076157384
827.043821402	1047.39430942	2250.43813082	376.0	0.0409925665051	0.0208840255703	0.00390355618137	868.435033509	1047.64020986	2251.36064317	335.285399796	1.83381777736	0.0223636314313
827.043821402	1047.39430942	2250.43813082	376.0	3.07560207251	0.309046941846	0.0577657835227	948.295723019	1088.86164865	2319.65265261	282.49528094	4.17075764287	0.0508628980837
827.043821402	1047.39430942	2250.43813082	376.0	-14.1314936285	-0.430038688012	-0.0803810631799	724.087981438	853.42158414	1932.41760975	354.908044172	-1.45182147386	-0.0177051399252
827.043821402	1047.39430942	2250.43813082	376.0	6.52609196454	0.162112760969	0.0303014506485	912.904912581	1072.01868216	2397.30379284	412.380198105	3.63142755704	0.0442857019151
827.043821402	1047.39430942	2250.43813082	376.0	10.5076380691	0.0334220011787	0.00624710302406	790.412914396	1290.15346645	2486.90602458	406.339643731	7.23986346928	0.0882910179181
827.043821402	1047.39430942	2250.43813082	376.0	-0.990788503903	-0.20584057366	-0.0384748735814	786.264505813	1022.18302164	2228.14104853	419.693521084	1.05363956809	0.0128492630255
827.043821402	1047.39430942	2250.43813082	376.0	14.8551779643	0.466727044216	0.0872386998534	995.593998381	1141.04761599	2584.74472013	448.103105764	7.34006639703	0.0895130048418
827.043821402	1047.39430942	2250.43813082	376.0	-7.81264658305	-0.313618434593	-0.0586202681482	729.026969529	1061.61767148	2074.61935309	283.974712082	0.0487386398367	0.000594373656545
827.043821402	1047.39430942	2250.43813082	376.0	2.00161167258	-0.0306984250796	-0.00573802337937	832.913645039	1090.94453207	2295.48316313	371.624986026	2.43706877749	0.029720350945
827.043821402	1047.39430942	2250.43813082	376.0	2.2535980469	-0.301929578878	-0.0564354353043	697.136783925	1221.37290652	2301.15396058	382.644270139	3.33977430165	0.0407289548981
827.043821402	1047.39430942	2250.43813082	376.0	3.67184837027	-0.0136492947434	-0.0025512700455	889.82401789	973.510459697	2333.07080665	469.736329065	1.58182214724	0.0192905139907
827.043821402	1047.39430942	2250.43813082	376.0	7.33317909701	0.407714694402	0.0762083540938	968.49694429	1134.20160031	2415.46678942	312.768244824	6.02939365165	0.0735291908737
827.043821402	1047.39430942	2250.43813082	376.0	-12.7979979795	-0.402299755787	-0.075196216035	717.196830035	918.181953937	1962.42710431	327.048320337	-0.957156547179	-0.0116726408193
827.043821402	1047.39430942	2250.43813082	376.0	-10.4453584738	-0.45237783897	-0.0845566054149	698.104050629	929.507768086	2015.37180082	387.75998211	-0.61661972586	-0.00751975275439
827.043821402	1047.39430942	2250.43813082	376.0	-12.6400790386	-0.468606944377	-0.0875900830612	723.695158989	819.642926031	1965.98097237	422.642887351	-1.53375879332	-0.0187043755282
827.043821402	1047.39430942	2250.43813082	376.0	13.4097224415	0.0657036598524	0.0122810579163	800.059020568	1301.08322458	2552.21563788	451.073392736	7.91394133444	0.0965114796883
827.043821402	1047.39430942	2250.43813082	376.0	-14.0387653751	-0.626739456898	-0.117147562037	621.3411308	990.131287065	1934.50440172	323.03198386	-1.04809074657	-0.0127815944704
827.043821402	1047.39430942	2250.43813082	376.0	-11.2003435015	-0.493526230197	-0.0922478934947	673.008972601	973.598833677	1998.38132988	351.773523603	-0.587143171298	-0.0071602825768
827.043821402	1047.39430942	2250.43813082	376.0	-9.7723717139	-0.308550182259	-0.0576729312634	762.93063011	896.614198641	2030.51695149	370.972122734	-0.502548802251	-0.00612864392989
827.043821402	1047.39430942	2250.43813082	376.0	-11.6791147751	-0.423768853197	-0.0792091314388	754.434033837	787.757628214	1987.60687858	445.415216529	-1.53153850379	-0.0186772988267
827.043821402	1047.39430942	2250.43813082	376.0	-15.8725415061	-0.544482599274	-0.101772448462	703.781727876	794.598429112	1893.23640444	394.856247448	-2.27669965633	-0.0277646299552
827.043821402	1047.39430942	2250.43813082	376.0	17.728492422	0.572799467381	0.107065321006	1024.95873269	1169.97779331	2649.4068843	454.470358298	8.80072269667	0.107325886545
827.043821402	1047.39430942	2250.43813082	376.0	-1.50689195731	0.167211555985	0.0312544964459	1023.27629521	833.861566044	2216.52645962	359.388598369	0.803012204698	0.00979283176461
827.043821402	1047.39430942	2250.43813082	376.0	4.1708468449	0.170091421665	0.0317927890963	895.125423755	1107.30507965	2344.3004586	341.869955197	3.92530946795	0.047869627658
827.043821402	1047.39430942	2250.43813082	376.0	-8.65853709235	-0.540509412387	-0.101029796708	667.785691413	927.281501675	2055.58311052	460.515917436	-0.557823513795	-0.00680272577799
827.043821402	1047.39430942	2250.43813082	376.0	-16.015531834	-0.556940140237	-0.104100960792	663.478703798	897.362123366	1890.01849558	329.177668412	-1.68080834272	-0.0204976627161
827.043821402	1047.39430942	2250.43813082	376.0	2.87099820173	0.0916375688716	0.0171285175461	855.457636874	1133.21545774	2315.04816909	326.375074475	3.76845834972	0.045956809143
827.043821402	1047.39430942	2250.43813082	376.0	15.4404217726	0.520397118868	0.0972704895081	975.02129923	1252.6657623	2597.91526995	370.228208422	9.84407652512	0.120049713721
827.043821402	1047.39430942	2250.43813082	376.0	-8.36670842988	-0.399331525407	-0.0746414066182	697.379245456	1049.1211336	2062.15053402	315.650154969	0.0157071941229	0.00019155114784
827.043821402	1047.39430942	2250.43813082	376.0	4.30227884642	0.358352822536	0.0669818359881	1023.33922518	989.510025916	2347.25825448	334.409003377	3.26652824048	0.0398357102497
827.043821402	1047.39430942	2250.43813082	376.0	-12.6100757657	-0.590693859192	-0.110410067139	630.970734578	1012.69877139	1966.65617746	322.986671498	-0.738911182596	-0.00901111198288
827.043821402	1047.39430942	2250.43813082	376.0	11.8944045525	0.186109831382	0.0347868843705	865.958839431	1213.64988691	2518.1143463	438.505619966	6.70464524491	0.0817639664014
827.043821402	1047.39430942	2250.43813082	376.0	-6.73389922903	-0.458409300145	-0.0856839813355	672.215301222	1082.64218813	2098.89589488	344.038405532	0.327166941011	0.00398984074404
827.043821402	1047.39430942	2250.43813082	376.0	4.93559731245	0.100424065153	0.0187708532997	896.18059034	1059.86216456	2361.51069472	405.467939821	2.97017381106	0.0362216318422
827.043821402	1047.39430942	2250.43813082	376.0	1.77434409204	-0.360397074291	-0.0673639391198	681.152803986	1214.04067339	2290.36864684	395.17516947	2.89561650439	0.035312396395
827.043821402	1047.39430942	2250.43813082	376.0	4.51413289994	-0.37005473897	-0.0691691100879	671.447546809	1244.61749647	2352.02589888	435.960855602	3.69070580417	0.0450086073679
827.043821402	1047.39430942	2250.43813082	376.0	8.02191791256	-0.117434592697	-0.0219503911584	750.231456419	1251.45467444	2430.96643035	429.280299493	5.40072837053	0.0658625411041
827.043821402	1047.39430942	2250.43813082	376.0	-6.49190659196	-0.110347037113	-0.0206256144137	892.153022228	785.595716214	2104.34178946	426.593051016	-0.249157623338	-0.00303850760168
827.043821402	1047.39430942	2250.43813082	376.0	-9.17810126097	-0.257414390503	-0.0481148393463	806.416262063	829.135980231	2043.89064036	408.338398065	-0.640538925459	-0.00781145031048
827.043821402	1047.39430942	2250.43813082	376.0	11.4486337535	0.413601074129	0.0773086119868	1004.79605067	1074.07660934	2508.08255027	429.20989026	5.58165504434	0.0680689639553
827.043821402	1047.39430942	2250.43813082	376.0	9.72975343456	-0.0790548632172	-0.0147766099471	767.143611338	1239.53172298	2469.40021215	462.724877827	5.520033929	0.0673174869391
827.043821402	1047.39430942	2250.43813082	376.0	4.55659537345	-0.348964206912	-0.0652269545629	689.570769465	1203.5967754	2352.98149057	459.813945711	3.03128944593	0.0369669444626
827.043821402	1047.39430942	2250.43813082	376.0	5.96801914809	0.228393534726	0.0426903803226	879.531654601	1198.62570869	2384.74470938	306.587346098	5.99525156152	0.073112823921
827.043821402	1047.39430942	2250.43813082	376.0	13.2503843908	0.503097802052	0.0940369723462	971.886442733	1235.56946137	2548.62983363	341.17392953	9.15692757584	0.111669848486
827.043821402	1047.39430942	2250.43813082	376.0	-11.7705743807	-0.142137705935	-0.0265677955018	853.231673052	825.715245913	1985.54863674	306.601717776	-0.907457339995	-0.0110665529268
827.043821402	1047.39430942	2250.43813082	376.0	0.133895001704	-0.230100944263	-0.0430095222922	745.116775937	1139.62436995	2253.45135499	368.710209104	2.04871266186	0.0249843007544
827.043821402	1047.39430942	2250.43813082	376.0	-13.0556311454	-0.438482185276	-0.0819592869675	719.335920028	862.228157564	1956.62922931	375.065151713	-1.26923944154	-0.0154785297749
827.043821402	1047.39430942	2250.43813082	376.0	6.42331339756	0.0929311676012	0.0173703117012	871.993779852	1107.28192368	2394.99082478	415.715121246	3.78693432086	0.0461821258642
827.043821402	1047.39430942	2250.43813082	376.0	14.6984528247	0.335647453028	0.0627378416875	892.420215313	1307.2103734	2581.21771783	381.587129116	9.75435643746	0.11895556631
827.043821402	1047.39430942	2250.43813082	376.0	-2.70863786157	0.0564566431431	0.0105526435782	918.522244167	965.901819221	2189.48191156	305.057848171	0.743608195238	0.00906839262486
827.043821402	1047.39430942	2250.43813082	376.0	0.0793246239364	-0.365371856145	-0.0682938048869	680.280242583	1207.25222666	2252.22328241	364.690813159	2.56558655179	0.0312876408755
827.043821402	1047.39430942	2250.43813082	376.0	-19.6428247841	-0.71471343084	-0.133591295484	631.100525917	824.367481835	1808.38851191	352.920504157	-2.9543820582	-0.0360290494902
827.043821402	1047.39430942	2250.43813082	376.0	6.11583446708	0.27212057973	0.0508636597626	965.09535066	1043.85268678	2388.07120169	379.12316425	3.76670648426	0.04593544493
827.043821402	1047.39430942	2250.43813082	376.0	11.0998216039	0.140951257349	0.0263460294109	827.760789738	1286.5925945	2500.23274865	385.879364408	7.82650800178	0.0954452195339
827.043821402	1047.39430942	2250.43813082	376.0	-8.72899295604	-0.318687096564	-0.0595676816007	768.814153546	866.411144952	2053.9975449	418.772246404	-0.513718645218	-0.00626486152705
827.043821402	1047.39430942	2250.43813082	376.0	-10.1228945258	-0.321923933244	-0.0601726978027	791.574824234	796.956133403	2022.62865247	434.097694834	-1.05047570204	-0.0128106792932
827.043821402	1047.39430942	2250.43813082	376.0	0.628390133166	0.0643809671461	0.0120338256348	954.99125622	873.937491136	2264.57966199	435.650914632	1.09035766718	0.0132970447217
827.043821402	1047.39430942	2250.43813082	376.0	-7.65435598039	-0.575123130174	-0.1074996505	629.174108492	1092.22318378	2078.18158517	356.784292899	0.2026414868	0.0024712376439
827.043821402	1047.39430942	2250.43813082	376.0	-13.8317963213	-0.349720028913	-0.0653682297033	734.808008263	921.757670837	1939.16211223	282.596433129	-1.12655203058	-0.0137384393974
827.043821402	1047.39430942	2250.43813082	376.0	-2.10160974574	-0.0806154607159	-0.0150683104142	843.010027909	1016.05424776	2203.14270374	344.078428073	0.906785857951	0.0110583641214
827.043821402	1047.39430942	2250.43813082	376.0	5.4269815939	0.413234783301	0.0772401464113	979.111951051	1107.26745724	2372.56899396	286.18958567	5.34154848646	0.0651408352007
827.043821402	1047.39430942	2250.43813082	376.0	7.19364634716	0.286542200962	0.0535592898995	932.328907858	1121.55012003	2412.32669121	358.447663329	5.14548497778	0.0627498168022
827.043821402	1047.39430942	2250.43813082	376.0	13.9016447391	0.567626778681	0.106098463305	975.428409454	1305.36830541	2563.28604484	282.489329972	10.9809865122	0.13391446966
827.043821402	1047.39430942	2250.43813082	376.0	0.906311337404	-0.0569187015324	-0.0106390096322	874.582613792	937.161094209	2270.83410674	459.090398741	1.16134165397	0.0141627030972
827.043821402	1047.39430942	2250.43813082	376.0	7.65737423946	0.221305408241	0.0413654968675	1013.78806643	939.520144315	2422.76260053	469.454389785	2.44299439186	0.0297926145349
827.043821402	1047.39430942	2250.43813082	376.0	-5.35659130715	-0.253559353991	-0.0473942717741	765.929916803	1001.87603998	2129.89135753	362.08540075	0.426972997397	0.00520698777313
827.043821402	1047.39430942	2250.43813082	376.0	10.4416772329	0.368939938963	0.0689607362548	911.790813371	1264.95676291	2485.42161677	308.674040484	8.5985630732	0.104860525283
827.043821402	1047.39430942	2250.43813082	376.0	-1.54900716936	0.237432362575	0.0443798808552	1031.4466527	895.985930173	2215.57868283	288.146099957	0.91405486916	0.0111470105995
827.043821402	1047.39430942	2250.43813082	376.0	-15.7108055356	-0.705913093993	-0.131946372709	635.874536188	829.600706261	1896.87617239	431.40092994	-2.39805642348	-0.0292445905302
827.043821402	1047.39430942	2250.43813082	376.0	-10.2818472162	-0.291982324901	-0.0545761354954	775.634080033	874.255734994	2019.05152051	369.161705487	-0.63913562567	-0.00779433689842
827.043821402	1047.39430942	2250.43813082	376.0	12.7910343111	0.159047241997	0.029728456448	839.396907914	1271.02292261	2538.29244428	427.872613759	7.77153876954	0.0947748630432
827.043821402	1047.39430942	2250.43813082	376.0	2.20411300288	-0.182080759084	-0.0340337867447	744.67911283	1188.88056795	2300.04033028	366.480649501	3.30506543083	0.0403056759857
827.043821402	1047.39430942	2250.43813082	376.0	-7.18561572079	-0.232527650706	-0.0434631122814	794.012921754	908.524689116	2088.73029471	386.192683836	-0.040637125855	-0.000495574705549
827.043821402	1047.39430942	2250.43813082	376.0	3.05281450304	-0.225658822276	-0.0421792191169	711.727865633	1254.27457104	2319.13983246	353.137395787	4.40154273752	0.0536773504575
827.043821402	1047.39430942	2250.43813082	376.0	-10.5544119167	-0.593116158839	-0.110862833428	623.596029077	1070.68709881	2012.91762056	318.634492674	-0.291588020039	-0.00355595146389
827.043821402	1047.39430942	2250.43813082	376.0	-11.7844466423	-0.357401187914	-0.0668039603578	727.716286078	950.936555967	1985.23645008	306.583608031	-0.696880518111	-0.00849854290379
827.043821402	1047.39430942	2250.43813082	376.0	5.2774440851	0.151091031981	0.028241314389	988.320486073	931.258553323	2369.20374484	449.624705448	1.84231817268	0.0224672947888
827.043821402	1047.39430942	2250.43813082	376.0	-1.92443440386	0.140404425028	0.0262438177622	1006.05325544	837.44707165	2207.12992519	363.629598105	0.744750160829	0.0090823190345
827.043821402	1047.39430942	2250.43813082	376.0	-4.01363669049	-0.282563306511	-0.0528155713105	759.971775499	975.465558776	2160.11372031	424.67638603	0.519511553397	0.00633550674875
827.043821402	1047.39430942	2250.43813082	376.0	9.84915459701	0.295016374613	0.0551432475912	937.410881852	1123.90704767	2472.08726144	410.769331912	5.52789098116	0.0674133046483
827.043821402	1047.39430942	2250.43813082	376.0	-1.74167259484	-0.238817493031	-0.0446387837442	771.522672543	1021.78396746	2211.24286663	417.936226633	0.946111164954	0.011537941036
827.043821402	1047.39430942	2250.43813082	376.0	-0.886943418843	-0.143520061227	-0.0268261796686	800.245900486	1070.62906063	2230.47801792	359.60305681	1.35228788064	0.0164913156176
827.043821402	1047.39430942	2250.43813082	376.0	18.4206312879	0.531134579485	0.0992774914925	972.727426911	1282.19532598	2664.98304126	410.060288368	10.8097379659	0.131826072754
827.043821402	1047.39430942	2250.43813082	376.0	-16.1707603723	-0.738019401754	-0.13794755173	625.67251088	828.701751425	1886.52517336	432.150911054	-2.54310629553	-0.0310134914089
827.043821402	1047.39430942	2250.43813082	376.0	14.4134771688	0.520102128268	0.0972153510781	972.292430637	1257.88393972	2574.80451701	344.628146647	9.83110597874	0.119891536326
827.043821402	1047.39430942	2250.43813082	376.0	-11.8261201627	-0.298169677905	-0.0557326500757	755.270653656	931.952776141	1984.29861328	297.075183485	-0.738956519464	-0.00901166487151
827.043821402	1047.39430942	2250.43813082	376.0	-1.33239274114	-0.0469751803879	-0.00878040754913	872.207574708	958.960803768	2220.45345652	389.285078046	0.957227864966	0.0116735105484
827.043821402	1047.39430942	2250.43813082	376.0	10.3063991494	0.257370484002	0.0481066325237	901.880139756	1178.95804615	2482.37726719	401.539081289	6.3181277665	0.0770503386159
827.043821402	1047.39430942	2250.43813082	376.0	1.30703013005	0.0738361393514	0.0138011475423	845.125507947	1137.88515815	2279.85203525	296.841369151	3.53125107714	0.0430640375261
827.043821402	1047.39430942	2250.43813082	376.0	9.65047009486	0.228031762458	0.0426227593379	876.065498069	1220.86009207	2467.61598964	370.6903995	6.86148310233	0.0836766231992
827.043821402	1047.39430942	2250.43813082	376.0	-0.418972761263	-0.385161310318	-0.0719927682837	704.355122969	1076.22011588	2241.00940804	460.434169191	1.13946836074	0.0138959556188
827.043821402	1047.39430942	2250.43813082	376.0	-1.0236922432	-0.0195526559367	-0.00365470204424	888.600786854	948.314553705	2227.40057024	390.485229679	0.988802990862	0.0120585730593
827.043821402	1047.39430942	2250.43813082	376.0	7.99386809942	0.218101712427	0.0407666752199	876.085804653	1205.80133505	2430.33518666	348.448046959	6.3335630862	0.077238574222
827.043821402	1047.39430942	2250.43813082	376.0	3.58837818432	-0.47577447275	-0.0889298079907	646.698931804	1217.01246125	2331.19236176	467.480968702	2.62770370044	0.0320451670785
827.043821402	1047.39430942	2250.43813082	376.0	4.38088808036	-0.38653077511	-0.0722487430112	663.964958372	1254.00982264	2349.02730665	431.052525639	3.78434109207	0.0461505011229
827.043821402	1047.39430942	2250.43813082	376.0	-7.31020560618	-0.505478218641	-0.0944819100263	669.525487555	983.978001294	2085.92647642	432.42298757	-0.0574697572516	-0.00070085069819
827.043821402	1047.39430942	2250.43813082	376.0	6.04908453095	0.104358580577	0.0195062767434	868.148857098	1123.40677391	2386.56903567	395.013404664	4.06361776869	0.0495563142523
827.043821402	1047.39430942	2250.43813082	376.0	-1.33418843314	0.0546127656744	0.010207993584	960.138251741	837.356922975	2220.41304558	422.917870869	0.765277926275	0.0093326576375
827.043821402	1047.39430942	2250.43813082	376.0	7.17077940158	0.141447884657	0.0264388569452	947.279107898	998.177052541	2411.81208475	466.355924312	2.62368774724	0.0319961920395
827.043821402	1047.39430942	2250.43813082	376.0	-0.703371175486	-0.374371913688	-0.0699760586332	706.167924594	1094.44529458	2234.60919769	433.995978518	1.16586415761	0.0142178555806
827.043821402	1047.39430942	2250.43813082	376.0	-11.1259143943	-0.53294313605	-0.0996155394486	678.835672289	888.540046613	2000.05631089	432.680591986	-1.04728999587	-0.0127718292179
827.043821402	1047.39430942	2250.43813082	376.0	2.76996221516	-0.524703502874	-0.098075421098	628.414941333	1230.21627983	2312.77441672	454.143195558	2.58591711507	0.031535574574
827.043821402	1047.39430942	2250.43813082	376.0	-4.11332882812	0.0961574590669	0.0179733568349	961.447120643	884.409352191	2157.87021043	312.013737593	0.441011091971	0.00537818404843
827.043821402	1047.39430942	2250.43813082	376.0	0.167984183929	-0.522878745976	-0.0977343450423	646.464601052	1137.99699853	2254.21851095	469.756911368	1.28722271474	0.0156978379847
827.043821402	1047.39430942	2250.43813082	376.0	2.91876685857	-0.206838342054	-0.0386613723466	750.836188425	1151.47784345	2316.12317316	413.80914128	2.64479254933	0.0322535676748
827.043821402	1047.39430942	2250.43813082	376.0	0.028908386523	-0.347795819565	-0.0650085644047	670.67449345	1260.00597937	2251.08869617	320.40822335	3.59053434609	0.0437870042206
827.043821402	1047.39430942	2250.43813082	376.0	-6.06637558969	-0.442718559214	-0.0827511325633	671.873754574	1134.33140568	2113.91810139	307.712941136	0.46737249433	0.005699664565
827.043821402	1047.39430942	2250.43813082	376.0	-4.35467116933	0.0248913143096	0.00465258211394	956.364823841	797.147862483	2152.43895035	398.92626403	0.25766696094	0.00314228001146
827.043821402	1047.39430942	2250.43813082	376.0	10.0022684019	0.0308421722417	0.0057648920078	805.303004624	1233.89309469	2475.53299289	436.336893573	6.03787974895	0.0736326798652
827.043821402	1047.39430942	2250.43813082	376.0	5.97451165289	0.288101844533	0.0538508120623	1022.32474203	959.264209752	2384.89081919	403.301867404	2.79093650603	0.0340358110491
827.043821402	1047.39430942	2250.43813082	376.0	12.0344034019	0.530599015153	0.09917738601	1004.14630129	1169.10208278	2521.26493379	348.016549726	7.93929140083	0.0968206268394
827.043821402	1047.39430942	2250.43813082	376.0	14.4548102921	0.376559880805	0.0703850244496	933.387516357	1217.96307227	2575.73469337	424.384104747	8.17096130857	0.0996458696167
827.043821402	1047.39430942	2250.43813082	376.0	2.6093918768	0.143020149693	0.0267327382605	992.346503567	901.209811729	2309.1608806	415.604565304	1.43128113064	0.0174546479346
827.043821402	1047.39430942	2250.43813082	376.0	-14.6541663498	-0.256384981074	-0.0479224263689	800.745357882	823.624310555	1920.65518353	296.285515095	-1.47884905298	-0.0180347445485
827.043821402	1047.39430942	2250.43813082	376.0	16.2600837985	0.671310558751	0.125478609112	1027.08852819	1267.64836761	2616.36125673	321.624360921	11.1662068336	0.136173254068
827.043821402	1047.39430942	2250.43813082	376.0	12.8444950147	0.526549152528	0.0984204023417	1020.13121036	1129.5814828	2539.49554434	389.78285118	7.31342918035	0.089188160736
827.043821402	1047.39430942	2250.43813082	376.0	-1.88937296338	-0.445258671091	-0.0832259198301	666.322221884	1167.31517877	2207.91896122	374.281560569	1.39991272235	0.0170721063702
827.043821402	1047.39430942	2250.43813082	376.0	-15.9306942435	-0.617919942526	-0.115499054678	625.067299605	975.597338188	1891.92771306	291.263075269	-1.42126905072	-0.017332549399
827.043821402	1047.39430942	2250.43813082	376.0	7.15415895718	-0.102631326299	-0.0191834254765	770.429330884	1200.12461133	2411.43805193	440.884109722	4.41172780206	0.0538015585618
827.043821402	1047.39430942	2250.43813082	376.0	0.969748268886	0.100197892749	0.0187285780838	995.919215046	816.073974865	2272.26171564	460.268525726	1.01849290211	0.0124206451477
827.043821402	1047.39430942	2250.43813082	376.0	4.2464516214	-0.217206742326	-0.0405993910891	737.237673544	1183.2948768	2346.00189732	425.469346975	3.26060500124	0.0397634756249
827.043821402	1047.39430942	2250.43813082	376.0	-1.80318826758	-0.226871295123	-0.0424058495557	774.734557362	1032.95360654	2209.85849448	402.170330577	0.967854585959	0.0118031047068
827.043821402	1047.39430942	2250.43813082	376.0	-8.67729710572	-0.488629488982	-0.0913326147629	671.031281899	1005.41568749	2055.16092803	378.713958639	-0.124644826929	-0.00152005886499
827.043821402	1047.39430942	2250.43813082	376.0	4.21648963859	0.15407077564	0.0287982758205	904.523768152	1077.15654095	2345.32762143	363.647312325	3.39946489446	0.0414568889569
827.043821402	1047.39430942	2250.43813082	376.0	-15.2474568182	-0.735221229342	-0.137424528849	632.14020881	816.290326852	1907.3035486	458.873012942	-2.55303458375	-0.0311345680945
827.043821402	1047.39430942	2250.43813082	376.0	6.42369525689	0.0152992540413	0.00285967365257	800.417408867	1224.13177179	2394.99941829	370.450237631	5.40648917214	0.0659327947822
827.043821402	1047.39430942	2250.43813082	376.0	5.11976002645	-0.34682642478	-0.0648273691178	689.499899631	1207.04586408	2365.65516266	469.109398951	3.152197978	0.0384414387561
827.043821402	1047.39430942	2250.43813082	376.0	-6.69069444656	-0.360493897685	-0.0673820369505	739.521527931	916.374966503	2099.86819178	443.971697345	-0.111334412085	-0.00135773673275
827.043821402	1047.39430942	2250.43813082	376.0	-3.70039466448	-0.18875449063	-0.0352812132019	799.922975516	978.272116911	2167.1630383	388.967945874	0.630383492551	0.00768760356769
827.043821402	1047.39430942	2250.43813082	376.0	10.5813297909	0.372703125881	0.0696641356787	1014.64831258	1028.09049033	2488.56441118	445.82560828	4.58334495938	0.0558944507242
827.043821402	1047.39430942	2250.43813082	376.0	-13.6717639849	-0.456888887113	-0.0853997919837	726.467883226	820.822968171	1942.76354095	395.472689552	-1.62280115297	-0.019790257963
827.043821402	1047.39430942	2250.43813082	376.0	-8.00649054358	-0.345218107017	-0.0645267489752	768.854551529	836.045372874	2070.25701469	465.357090285	-0.652767794183	-0.00796058285589
827.043821402	1047.39430942	2250.43813082	376.0	-6.19102966478	-0.216502886009	-0.0404678291605	803.537796833	902.526119515	2111.11283855	405.048922207	0.0816284023242	0.000995468321027
827.043821402	1047.39430942	2250.43813082	376.0	-14.1306269138	-0.188569203591	-0.0352465801104	834.252540358	811.321840323	1932.43711463	286.862733949	-1.38666664815	-0.0169105688799
827.043821402	1047.39430942	2250.43813082	376.0	-6.47885860375	-0.215820584953	-0.0403402962529	780.683555621	1001.87622822	2104.63542636	322.075642521	0.24434596174	0.0029798288017
827.043821402	1047.39430942	2250.43813082	376.0	-13.2720337255	-0.560322945112	-0.104733260769	684.719806061	835.012850477	1951.75922313	432.026566589	-1.71383892579	-0.0209004747047
827.043821402	1047.39430942	2250.43813082	376.0	1.5056138706	0.105200609115	0.0196636652551	966.327340158	912.809800325	2284.32103947	405.183898985	1.2981774916	0.0158314328244
827.043821402	1047.39430942	2250.43813082	376.0	-0.240431797625	-0.139670137852	-0.0261065678228	746.945911015	1213.02069277	2245.02736197	285.060758186	3.58789407743	0.0437548058223
827.043821402	1047.39430942	2250.43813082	376.0	1.90326975847	-0.269916621696	-0.05045170499	740.837281313	1120.21027722	2293.2700392	432.222480663	1.81597546657	0.0221460422753
827.043821402	1047.39430942	2250.43813082	376.0	-11.8763769726	-0.37430878616	-0.0699642590953	761.46496434	815.67294107	1983.16761487	406.02970946	-1.26036669092	-0.015370325499
827.043821402	1047.39430942	2250.43813082	376.0	1.98947515922	-0.151733306504	-0.0283613657018	726.033323713	1281.81438848	2295.21003841	287.362326215	5.13289079899	0.062596229256
827.043821402	1047.39430942	2250.43813082	376.0	5.00402023584	0.244608678625	0.0457212483412	914.297572815	1122.74680502	2363.05051028	326.006132447	4.65991045905	0.0568281763299
827.043821402	1047.39430942	2250.43813082	376.0	-13.0354998131	-0.660908104789	-0.123534225194	622.440482384	931.310882773	1957.08227248	403.330907327	-1.22049788482	-0.0148841205466
827.043821402	1047.39430942	2250.43813082	376.0	17.244362405	0.645934254002	0.12073537458	1008.22092525	1304.89254219	2638.5118378	325.398370358	11.8767451447	0.144838355423
827.043821402	1047.39430942	2250.43813082	376.0	-5.12064702788	0.0510518871373	0.00954240881071	933.24493841	893.963224632	2135.20113756	307.992974519	0.298384521664	0.00363883563004
827.043821402	1047.39430942	2250.43813082	376.0	-1.48019310134	0.214821757315	0.0401535994982	992.925547186	941.670639177	2217.12730086	282.531114496	1.2138190894	0.0148026718219
827.043821402	1047.39430942	2250.43813082	376.0	2.20014270671	-0.0381426563819	-0.0071294684826	821.190988429	1111.95869582	2299.95098123	366.801296977	2.73196533502	0.0333166504271
827.043821402	1047.39430942	2250.43813082	376.0	9.22539420589	0.343531689282	0.0642115307068	962.572894472	1104.51654878	2458.04991975	390.960476501	5.42259139301	0.0661291633294
827.043821402	1047.39430942	2250.43813082	376.0	14.9756460861	0.551273539527	0.103041783089	981.795628383	1266.04750975	2587.45578068	339.612642549	10.2472025337	0.124965884558
827.043821402	1047.39430942	2250.43813082	376.0	2.81948306108	0.253309670202	0.0473476019069	989.992635718	981.881145127	2313.88885272	342.015071875	2.4694623496	0.0301153945073
827.043821402	1047.39430942	2250.43813082	376.0	-8.02273666777	-0.267278821004	-0.0499586581317	802.344998576	832.120098911	2069.89140571	435.426308228	-0.511173294944	-0.00623382067005
827.043821402	1047.39430942	2250.43813082	376.0	-6.26989580825	-0.161333968095	-0.0301558818869	838.54556844	866.632531387	2109.33800479	404.159904963	0.0106180224191	0.000129488078281
827.043821402	1047.39430942	2250.43813082	376.0	-2.87224083899	0.0732973874083	0.0137004462445	983.790792972	797.618526603	2185.80012777	404.390808196	0.499934102588	0.00609675734864
827.043821402	1047.39430942	2250.43813082	376.0	-14.4186484364	-0.595469204666	-0.111302655078	657.088013451	878.901468314	1925.95536846	389.965886695	-1.61572955909	-0.0197040190132
827.043821402	1047.39430942	2250.43813082	376.0	-11.9077431228	-0.329196146173	-0.0615319899389	736.551419358	959.533026199	1982.46173906	286.377293507	-0.718679096854	-0.00876437922993
827.043821402	1047.39430942	2250.43813082	376.0	4.13106312976	-0.418652173967	-0.0782527427977	641.579271505	1308.50865847	2343.4051507	393.317220723	4.71701874502	0.0575246188417
827.043821402	1047.39430942	2250.43813082	376.0	3.60994633505	0.108314404837	0.0202456831471	908.389329031	1038.74131118	2331.67773965	384.547099435	2.57645352407	0.0314201649277
827.043821402	1047.39430942	2250.43813082	376.0	11.1818500925	-0.0171454073368	-0.00320474903492	775.246933132	1285.9181712	2502.07874903	440.913644699	6.93249862977	0.0845426662167
827.043821402	1047.39430942	2250.43813082	376.0	-14.4765269466	-0.589529710272	-0.11019246921	640.192969541	954.91623462	1924.6528484	329.543644235	-1.21907760064	-0.0148668000078
827.043821402	1047.39430942	2250.43813082	376.0	2.15223187499	-0.101913182235	-0.0190491929412	751.497816524	1246.1764512	2298.8727776	301.19850988	4.70762508321	0.0574100619903
827.043821402	1047.39430942	2250.43813082	376.0	-7.35172142934	-0.399723130927	-0.0747146039116	691.344601027	1098.85601188	2084.9921885	294.791575601	0.187532299712	0.00228697926478
827.043821402	1047.39430942	2250.43813082	376.0	-2.66552299966	-0.178982093981	-0.0334545970057	754.319145608	1147.92950148	2190.45218485	288.203537761	1.98632195797	0.0242234385119
827.043821402	1047.39430942	2250.43813082	376.0	-3.49370029644	-0.606531752364	-0.113370421003	620.861103959	1087.36639164	2171.81456717	463.587071576	0.680495639004	0.00829872730492
827.043821402	1047.39430942	2250.43813082	376.0	-10.8381568249	-0.629802414474	-0.117720077472	620.314789733	1004.57540158	2006.53211696	381.641925646	-0.522792697731	-0.00637552070403
827.043821402	1047.39430942	2250.43813082	376.0	16.5137826502	0.304635102523	0.0569411406584	892.155707124	1272.05803386	2622.07059242	457.856851437	8.99526338706	0.109698333989
827.043821402	1047.39430942	2250.43813082	376.0	-6.18726257848	-0.100358858921	-0.0187586652188	893.151040646	795.05715796	2111.1976145	422.989415895	-0.157637671089	-0.00192241062304
827.043821402	1047.39430942	2250.43813082	376.0	-7.02332787168	-0.0116684709503	-0.00218102260754	899.752082331	890.726636967	2092.38248234	301.903763046	-0.00130707201312	-1.5939902599e-05
827.043821402	1047.39430942	2250.43813082	376.0	6.46723751896	0.337008996931	0.062992335875	980.927901067	1056.29454036	2395.97930996	358.756868532	4.32821013435	0.0527830504189
827.043821402	1047.39430942	2250.43813082	376.0	-2.86146213332	0.119197330888	0.0222798749324	965.456707749	918.278237189	2186.04269587	302.307750935	0.630147684302	0.00768472785734
827.043821402	1047.39430942	2250.43813082	376.0	10.6023672191	0.327790245858	0.0612692048332	927.334652213	1177.38087933	2489.03784549	384.322313945	6.72986282403	0.082071497854
827.043821402	1047.39430942	2250.43813082	376.0	0.0945483722167	-0.0211405138519	-0.00395149791625	893.999924307	928.284044703	2252.56588344	430.281914431	1.08411699778	0.0132209389973
827.043821402	1047.39430942	2250.43813082	376.0	-0.776319247074	-0.0919545949671	-0.0171877747602	858.480075175	928.041738225	2232.96754647	446.445733068	0.920377279638	0.0112241131663
827.043821402	1047.39430942	2250.43813082	376.0	0.313010819337	-0.240720276351	-0.0449944441778	756.058757846	1101.4612293	2257.48224565	399.962258507	1.51868051192	0.0185204940478
827.043821402	1047.39430942	2250.43813082	376.0	-3.86302497944	0.00338037695738	0.000631846160259	890.796296831	970.294661745	2163.50314368	302.412185105	0.545929535081	0.00665767725708
827.043821402	1047.39430942	2250.43813082	376.0	-7.70496704428	-0.402317862051	-0.0751996003834	728.764953997	892.131350438	2077.04261449	456.146310054	-0.415241200592	-0.00506391708039
827.043821402	1047.39430942	2250.43813082	376.0	-0.289406286834	-0.0663540388871	-0.012402624091	869.502059653	935.090619237	2243.92522139	439.332542499	1.01897440102	0.0124265170856
827.043821402	1047.39430942	2250.43813082	376.0	-6.14703794451	-0.149333003113	-0.0279127108622	856.091975818	831.674377184	2112.102845	424.336492	-0.0900225958977	-0.00109783653534
827.043821402	1047.39430942	2250.43813082	376.0	-7.32667290505	-0.476078678989	-0.0889866689699	682.68367983	971.038477218	2085.55589005	431.833732998	-0.0829637697934	-0.00101175329016
827.043821402	1047.39430942	2250.43813082	376.0	-0.180239724843	0.137866704147	0.0257694774106	1009.91034561	830.991185852	2246.38194733	405.480415869	0.9664184877	0.0117855913134
827.043821402	1047.39430942	2250.43813082	376.0	-3.94287710271	-0.367281857128	-0.0686508144165	684.014139456	1179.46319207	2161.70612105	298.228789525	1.56318998628	0.0190632925156
827.043821402	1047.39430942	2250.43813082	376.0	-7.60288191708	-0.123823041399	-0.0231444937195	868.981000799	823.726095784	2079.33997712	386.632880536	-0.261076343163	-0.00318385784345
827.043821402	1047.39430942	2250.43813082	376.0	1.02459118724	0.145968269923	0.0272837887707	1032.82465215	790.557176215	2273.49592158	450.114093216	1.02199990598	0.0124634134876
827.043821402	1047.39430942	2250.43813082	376.0	-11.0088221369	-0.452912771712	-0.0846565928434	738.577660861	800.60438038	2002.6913997	463.509358458	-1.45154057167	-0.0177017142887
827.043821402	1047.39430942	2250.43813082	376.0	7.17491332994	0.255070289488	0.0476766896239	882.67094947	1220.17922307	2411.90511625	309.054943714	6.69297587376	0.081621656997
827.043821402	1047.39430942	2250.43813082	376.0	-0.444153049621	0.0366663498227	0.00685352333135	858.055495392	1076.75905068	2240.44274123	305.628195166	2.20140575569	0.0268464116547
827.043821402	1047.39430942	2250.43813082	376.0	9.49536696877	0.0802580542289	0.0150015054634	845.003719527	1166.96127165	2464.12548975	452.160498574	5.01292593733	0.0611332431381
827.043821402	1047.39430942	2250.43813082	376.0	0.419865134858	0.115379487135	0.0215662592776	918.982809668	1014.46421168	2259.88693591	326.439914562	1.88771656742	0.0230209337491
827.043821402	1047.39430942	2250.43813082	376.0	-9.88226859181	-0.491783368506	-0.0919221249545	658.627804745	1075.32441685	2028.04379024	294.091568646	-0.211349635046	-0.00257743457373
827.043821402	1047.39430942	2250.43813082	376.0	0.742611769698	0.0554245732332	0.0103597333146	938.820594135	911.703616806	2267.15014925	416.625938309	1.17861317366	0.0143733313861
827.043821402	1047.39430942	2250.43813082	376.0	-19.1208647486	-0.787330804617	-0.147164636377	625.593672745	787.103127296	1820.13489958	407.438099536	-3.40703357385	-0.041549189925
827.043821402	1047.39430942	2250.43813082	376.0	8.36386202174	0.166475567735	0.0311169285487	890.231522564	1126.6882748	2438.66167097	421.741873602	4.69524276819	0.0572590581487
827.043821402	1047.39430942	2250.43813082	376.0	-4.61479427363	-0.561308276291	-0.104917434821	637.499688627	1075.95276887	2146.58504083	433.132583329	0.557205463898	0.00679518858412
827.043821402	1047.39430942	2250.43813082	376.0	1.34582151464	-0.175141411923	-0.0327367125089	784.926778143	1087.45472315	2280.72501136	408.343510067	1.70445376181	0.0207860214855
827.043821402	1047.39430942	2250.43813082	376.0	5.73993128138	0.159566231539	0.0298254638392	840.626512666	1245.06719265	2379.61173306	293.918027743	6.46003655612	0.0787809336112
827.043821402	1047.39430942	2250.43813082	376.0	-1.24226054576	0.0732647546472	0.013694346663	940.451913927	930.519609359	2222.48182582	351.51030253	0.938252427827	0.0114421027784
827.043821402	1047.39430942	2250.43813082	376.0	10.186293578	0.44138687064	0.0825022188112	947.26834699	1231.87205419	2479.67436562	300.53396444	8.33562229925	0.101653930479
827.043821402	1047.39430942	2250.43813082	376.0	8.03339787986	0.165913873703	0.0310119390098	889.049693629	1128.18462397	2431.22477991	413.990462311	4.6836204545	0.0571173226159
827.043821402	1047.39430942	2250.43813082	376.0	10.8979705026	0.304320058902	0.0568822540004	898.120664771	1237.86136318	2495.6902145	359.708186548	7.76264763854	0.0946664346164
827.043821402	1047.39430942	2250.43813082	376.0	-1.05149083762	0.00227489583161	0.000425214174132	905.792475996	924.037603846	2226.77498007	396.944900227	0.952252614615	0.0116128367636
827.043821402	1047.39430942	2250.43813082	376.0	-11.8092900797	-0.462591913795	-0.0864657782794	700.665985663	899.638353782	1984.67736389	384.373024443	-0.947825999713	-0.011558853655
827.043821402	1047.39430942	2250.43813082	376.0	-4.50863981606	-0.143588317465	-0.0268389378439	811.424696918	1017.15615093	2148.97398122	320.393133373	0.542991742051	0.00662185051282
827.043821402	1047.39430942	2250.43813082	376.0	-10.4818149185	-0.331677757978	-0.0619958426127	776.294939825	824.555450119	2014.55137109	413.700981149	-0.957783437193	-0.0116802858194
827.043821402	1047.39430942	2250.43813082	376.0	-9.87457791008	-0.384118420062	-0.0717978355256	710.45942869	996.13986385	2028.21686428	321.617571735	-0.295263841451	-0.00360077855428
827.043821402	1047.39430942	2250.43813082	376.0	6.87989714151	0.164237471549	0.0306985928129	864.61141107	1183.64436731	2405.26595946	357.010181079	5.50555435109	0.0671409067206
827.043821402	1047.39430942	2250.43813082	376.0	-8.22297611211	-0.540090426404	-0.100951481571	637.506064064	1123.20953809	2065.38514091	304.669538751	0.117295926581	0.00143043812904
827.043821402	1047.39430942	2250.43813082	376.0	-6.34158891123	-0.397538573517	-0.0743062754238	706.407357975	1007.01790956	2107.72459586	394.299328328	0.245763722255	0.00299711856409
827.043821402	1047.39430942	2250.43813082	376.0	-1.59061668723	-0.0155414966788	-0.00290495265023	910.597942599	874.693298132	2214.64228638	429.351045645	0.759041685067	0.00925660591545
827.043821402	1047.39430942	2250.43813082	376.0	6.20396539008	0.379853724621	0.0710006961908	997.434891391	1051.90639033	2390.05453358	340.713251867	4.45817828029	0.0543680278084
827.043821402	1047.39430942	2250.43813082	376.0	3.6070626826	-0.227549951934	-0.042532701296	729.216848639	1196.00364345	2331.61284483	406.392352742	3.37049764985	0.0411036298762
827.043821402	1047.39430942	2250.43813082	376.0	0.040639071314	0.0254910403254	0.00476468043466	935.056595774	869.615985666	2251.35268798	446.680106537	0.972096723231	0.0118548380882
827.043821402	1047.39430942	2250.43813082	376.0	6.51527003386	0.430601576241	0.0804862759328	992.4674008	1096.10860084	2397.06025199	308.484250351	5.4255897714	0.0661657289196
827.043821402	1047.39430942	2250.43813082	376.0	-8.04160689599	-0.0955479739318	-0.0178594343798	852.185041011	912.948338136	2069.4667429	304.333363756	-0.129145085108	-0.00157494006229
827.043821402	1047.39430942	2250.43813082	376.0	16.4195486528	0.300494597474	0.0561672144811	882.527081284	1301.75996436	2619.94991461	435.662868973	9.58676135499	0.116911723841
827.043821402	1047.39430942	2250.43813082	376.0	-3.83548472845	-0.133300027435	-0.0249158929784	850.366251153	877.626548258	2164.12291999	436.13012058	0.370526764973	0.00451861908503
827.043821402	1047.39430942	2250.43813082	376.0	2.03099037584	0.022837409852	0.00426867473869	919.73973368	922.977441387	2296.14431267	453.427137605	1.32170102161	0.0161183051416
827.043821402	1047.39430942	2250.43813082	376.0	-7.95761593673	-0.442596114075	-0.0827282456216	695.792521902	965.690488401	2071.35690748	409.873897174	-0.140110679907	-0.00170866682814
827.043821402	1047.39430942	2250.43813082	376.0	2.82417117838	0.151928554157	0.02839786059	880.200064563	1121.96554941	2313.9943559	311.828741926	3.87697123982	0.047280137071
827.043821402	1047.39430942	2250.43813082	376.0	-1.80948808838	0.0496696037048	0.00928403807566	973.132943836	796.287300246	2209.71672091	440.296476825	0.588657400716	0.00717874878923
827.043821402	1047.39430942	2250.43813082	376.0	1.8323089396	-0.434304874452	-0.0811784812059	671.518146788	1170.1234669	2291.67310987	450.03149618	1.87873553386	0.0229114089495
827.043821402	1047.39430942	2250.43813082	376.0	-0.416662184453	-0.146070752716	-0.0273029444329	781.569291272	1114.23471546	2241.06140615	345.25739941	1.95763267709	0.0238735692328
827.043821402	1047.39430942	2250.43813082	376.0	-3.27033633082	-0.473531265831	-0.0885105169778	668.236180046	1087.00229414	2176.84123503	421.602760845	0.800781670145	0.00976563012372
827.043821402	1047.39430942	2250.43813082	376.0	-2.97827995303	0.177272554872	0.0331350569854	1032.31218241	818.052145419	2183.41378312	333.049455289	0.560779889542	0.00683877914075
827.043821402	1047.39430942	2250.43813082	376.0	1.43894708437	0.179802056399	0.0336078610093	923.424004192	1048.35104545	2282.82074469	311.045695048	2.74168553416	0.033435189441
827.043821402	1047.39430942	2250.43813082	376.0	-17.0835240337	-0.451689190206	-0.0844278860199	716.850913629	839.495280801	1865.98399188	309.637797449	-2.01204086968	-0.0245370837766
827.043821402	1047.39430942	2250.43813082	376.0	-13.0589170196	-0.389523733834	-0.0728081745484	714.986863639	946.057839391	1956.55528274	295.510579709	-0.935965182607	-0.011414209544
827.043821402	1047.39430942	2250.43813082	376.0	12.9361696068	0.282421358524	0.0527890389765	909.975472851	1186.62430144	2541.55862432	444.958850028	6.85944003107	0.083651707696
827.043821402	1047.39430942	2250.43813082	376.0	-4.09019041754	-0.0788407140554	-0.0147365820664	884.579396624	850.776083959	2158.39092604	423.035445458	0.322047446091	0.00392740787915
827.043821402	1047.39430942	2250.43813082	376.0	21.4498559159	0.532277629314	0.0994911456662	971.867332083	1293.54119832	2733.15386736	467.745336959	11.3172577153	0.138015337991
827.043821402	1047.39430942	2250.43813082	376.0	-1.60349210489	-0.363475541039	-0.0679393534652	715.755407465	1050.60537464	2214.35253307	447.991750963	0.954592028921	0.0116413662064
827.043821402	1047.39430942	2250.43813082	376.0	9.88800144794	-0.239776014711	-0.0448179466749	698.43923931	1306.88455143	2472.96148578	467.637695047	6.07298371603	0.0740607770248
827.043821402	1047.39430942	2250.43813082	376.0	-9.0126169335	-0.371146293973	-0.0693731390605	710.446793135	1029.85058224	2047.61476276	307.31738739	-0.119546868215	-0.00145788863677
827.043821402	1047.39430942	2250.43813082	376.0	15.4359919	0.427002596814	0.079813569498	946.434461166	1235.64396322	2597.81557841	415.737154026	8.92355036587	0.10882378495
827.043821402	1047.39430942	2250.43813082	376.0	-7.75042350581	-0.0211733356275	-0.00395763282757	922.270604227	810.50300511	2076.01964495	343.246035609	-0.223740422543	-0.00272854173833
827.043821402	1047.39430942	2250.43813082	376.0	10.8141099125	0.342837828098	0.0640818370277	935.646443444	1170.16338928	2493.8029838	387.993151079	6.71025068668	0.0818323254473
827.043821402	1047.39430942	2250.43813082	376.0	-13.0085102925	-0.259457615347	-0.0484967505322	780.413996174	889.377280994	1957.68965495	287.898377779	-1.02812540387	-0.0125381146813
827.043821402	1047.39430942	2250.43813082	376.0	3.36078679635	0.305814289479	0.0571615494354	941.872600453	1101.05193813	2326.07055838	283.146019796	4.38300437955	0.0534512729214
827.043821402	1047.39430942	2250.43813082	376.0	-7.71637720561	-0.290171229863	-0.0542376130586	780.933913551	868.012187385	2076.78583587	427.839734932	-0.342468561803	-0.00417644587564
827.043821402	1047.39430942	2250.43813082	376.0	11.1398011671	0.32628180893	0.0609872540057	947.141827355	1129.54555936	2501.13246398	424.445077271	5.93467490503	0.0723740842077
827.043821402	1047.39430942	2250.43813082	376.0	1.14949039687	-0.132215855507	-0.0247132440199	791.245793757	1106.61111191	2276.30670102	378.449795353	2.10619561565	0.025685312386
827.043821402	1047.39430942	2250.43813082	376.0	-3.84615838868	-0.349593191368	-0.065344521751	730.438663628	986.882202419	2163.88271587	446.561849824	0.510438979206	0.00622486560007
827.043821402	1047.39430942	2250.43813082	376.0	9.78719051431	0.467139337013	0.0873157639276	972.594167127	1184.33829979	2470.69279809	313.760331178	7.55695982593	0.0921580466577
827.043821402	1047.39430942	2250.43813082	376.0	2.72749507385	0.0398126843896	0.00744162325039	925.16902098	938.692267337	2311.81871998	447.957431662	1.44784949088	0.0176567011083
827.043821402	1047.39430942	2250.43813082	376.0	4.2200720011	-0.403502631075	-0.0754210525374	655.732627355	1266.3011632	2345.40824028	423.374449725	3.93343888683	0.0479687669125
827.043821402	1047.39430942	2250.43813082	376.0	-6.43839006113	-0.0512370950439	-0.00957702711101	883.551619912	885.149716837	2105.54614587	336.844809125	0.107249232753	0.00130791747259
827.043821402	1047.39430942	2250.43813082	376.0	10.2237505406	0.00854537988209	0.00159726726768	803.196429568	1217.66845984	2480.51731139	459.652421975	5.61715349775	0.0685018719237
827.043821402	1047.39430942	2250.43813082	376.0	-13.3265697442	-0.236636046963	-0.0442310368156	800.516067755	853.374277218	1950.53192377	296.641578793	-1.15307622487	-0.0140619051813
827.043821402	1047.39430942	2250.43813082	376.0	-0.533185891244	-0.156691599284	-0.0292881493989	794.698167035	1074.05505843	2238.43911222	369.685886756	1.39166467945	0.0169715204811
827.043821402	1047.39430942	2250.43813082	376.0	4.25814204231	-0.314009345642	-0.0586933356339	698.409491283	1209.53302306	2346.26498301	438.322468665	3.27132852581	0.0398942503148
827.043821402	1047.39430942	2250.43813082	376.0	2.29758166723	0.23029913945	0.0430465681215	1006.13134544	943.613943207	2302.14378475	352.398496097	1.89788419896	0.0231449292556
827.043821402	1047.39430942	2250.43813082	376.0	0.786316599325	-0.113518316805	-0.0212183769729	826.70916641	1034.844925	2268.1336994	406.579607994	1.33920297607	0.0163317436106
827.043821402	1047.39430942	2250.43813082	376.0	5.44622319332	0.312780838792	0.0584637081855	989.208387542	1023.96438809	2373.00201425	359.829238623	3.62709873983	0.0442329114613
827.043821402	1047.39430942	2250.43813082	376.0	-8.7351962434	-0.23528938589	-0.0439793244655	772.405863701	988.385167371	2053.85794376	293.066912686	-0.155594504416	-0.00189749395629
827.043821402	1047.39430942	2250.43813082	376.0	5.18943412718	0.353732888356	0.0661182968889	1020.58255805	994.260382545	2367.22313519	352.380194603	3.42436566903	0.0417605569394
827.043821402	1047.39430942	2250.43813082	376.0	3.64345933326	0.0487570439753	0.00911346616361	870.202256577	1073.22346806	2332.43192894	389.006204305	2.75577685526	0.0336070348203
827.043821402	1047.39430942	2250.43813082	376.0	-3.5018461881	-0.29611247946	-0.0553481270019	749.864003808	1000.92840047	2171.63124892	420.838844643	0.646248358183	0.00788107753881
827.043821402	1047.39430942	2250.43813082	376.0	-3.28137211009	0.0603803172087	0.0112860405998	938.535303227	902.899581655	2176.59288164	335.157996759	0.60905979648	0.00742755849366
827.043821402	1047.39430942	2250.43813082	376.0	-2.31897733439	-0.0393852042955	-0.00736172042906	886.111728183	914.672073947	2198.25098064	397.467178513	0.750684818835	0.00915469291262
827.043821402	1047.39430942	2250.43813082	376.0	0.30039415404	0.0435434504022	0.00813896269199	904.470217753	995.1313666	2257.19831541	357.596731053	1.39048480456	0.0169571317629
827.043821402	1047.39430942	2250.43813082	376.0	-16.2154635989	-0.621631577579	-0.116192818239	646.55842972	878.61791369	1885.5191549	360.342811491	-1.90232893151	-0.0231991333111
827.043821402	1047.39430942	2250.43813082	376.0	-9.91054544396	-0.380473668799	-0.0711165736074	727.398059052	923.030391219	2027.40743718	376.978986908	-0.494435299849	-0.00602969877864
827.043821402	1047.39430942	2250.43813082	376.0	-5.67200334293	-0.0961673649399	-0.0179752084	876.102076112	846.208371458	2122.79320481	400.48275724	0.0949673245805	0.00115813810464
827.043821402	1047.39430942	2250.43813082	376.0	-1.86006098371	-0.422173585787	-0.0789109506143	689.471607266	1075.84688481	2208.57860919	443.260117115	0.959533906614	0.0117016330075
827.043821402	1047.39430942	2250.43813082	376.0	-7.22665004276	-0.17885035858	-0.0334299735664	823.334154272	887.160265986	2087.80684268	377.31242242	-0.0645232176645	-0.000786868508103
827.043821402	1047.39430942	2250.43813082	376.0	4.97091592869	0.140185654233	0.0262029260248	980.463696504	936.431879644	2362.30551833	445.409942183	1.80986443433	0.0220715174918
827.043821402	1047.39430942	2250.43813082	376.0	9.09651189881	0.120986883626	0.0226143707712	868.990365296	1141.28137327	2455.14950317	444.877764603	4.75700638845	0.0580122730299
827.043821402	1047.39430942	2250.43813082	376.0	0.837549597964	0.0364606685936	0.00681507824179	858.856959868	1079.60652186	2269.28666634	330.823184613	2.42901469862	0.029622130471
827.043821402	1047.39430942	2250.43813082	376.0	-0.736663706549	-0.195907260335	-0.0366181795018	786.49670975	1048.00775533	2233.85996987	399.355504793	1.13839012017	0.0138828063435
827.043821402	1047.39430942	2250.43813082	376.0	0.867918286137	0.0636748591587	0.0119018428334	941.153863381	919.503485942	2269.97009488	409.312745554	1.21250081488	0.0147865953034
827.043821402	1047.39430942	2250.43813082	376.0	-12.5770734466	-0.645401780011	-0.120635846731	622.568435355	956.421019656	1967.39887424	388.409419226	-0.994888390251	-0.012132785247
827.043821402	1047.39430942	2250.43813082	376.0	-3.85072290879	-0.180379385206	-0.0337157729357	790.579571044	1047.47702167	2163.77999417	325.72340146	0.676503398718	0.00825004144778
827.043821402	1047.39430942	2250.43813082	376.0	-8.80538804168	-0.132679828213	-0.0247999678903	842.610079993	884.203842942	2052.27832076	325.464397829	-0.285498822	-0.00348169295121
827.043821402	1047.39430942	2250.43813082	376.0	-6.3851831406	-0.547529365981	-0.102341937567	633.98715527	1145.25803905	2106.7435347	327.498340378	0.443500277292	0.00540853996698
827.043821402	1047.39430942	2250.43813082	376.0	1.51945416686	0.186347133462	0.0348312398994	1030.96485776	856.46086451	2284.63250677	397.206784503	1.24813392485	0.0152211454251
827.043821402	1047.39430942	2250.43813082	376.0	-0.418476392607	-0.40008295429	-0.074781860615	690.545620942	1136.04554685	2241.02057851	414.429410718	1.33755764379	0.0163116785828
827.043821402	1047.39430942	2250.43813082	376.0	-1.47604010982	-0.00663558466	-0.00124029619813	842.834130822	1075.10276435	2217.22076136	299.283866196	1.83858557436	0.0224217752971
827.043821402	1047.39430942	2250.43813082	376.0	0.742622743028	0.113168172862	0.0211529295069	993.886178163	839.716707808	2267.1503962	433.547510227	1.07166652143	0.0130691039198
827.043821402	1047.39430942	2250.43813082	376.0	-8.6007033245	0.0664658269428	0.0124235190547	966.366507907	803.399970293	2056.88462369	287.118145488	-0.384931193388	-0.00469428284619
827.043821402	1047.39430942	2250.43813082	376.0	-19.3372250205	-0.714282313317	-0.133510712769	633.668838484	819.154195037	1815.26584552	362.442811995	-2.95264410249	-0.0360078549084
827.043821402	1047.39430942	2250.43813082	376.0	-15.1144476329	-0.658874887154	-0.123154184515	648.567571924	837.924470055	1910.29683803	423.804796048	-2.13951916081	-0.026091697083
827.043821402	1047.39430942	2250.43813082	376.0	-16.060592266	-0.641916928667	-0.119984472648	641.236581374	874.346255086	1889.00443843	373.421601972	-1.94431536007	-0.0237111629277
827.043821402	1047.39430942	2250.43813082	376.0	-14.1725214894	-0.417416695409	-0.078021812226	716.379812229	893.626956817	1931.49430312	321.487534078	-1.27305091573	-0.0155250111675
827.043821402	1047.39430942	2250.43813082	376.0	-1.93850297159	-0.30041118176	-0.0561516227588	739.570145599	1060.27625178	2206.81332078	406.9669234	0.97782414891	0.0119246847428
827.043821402	1047.39430942	2250.43813082	376.0	1.53968230425	-0.294838418566	-0.0551099847786	682.512471434	1280.79836784	2285.08772849	321.776889216	4.41633942713	0.0538577978918
827.043821402	1047.39430942	2250.43813082	376.0	14.7341269718	0.566571116749	0.105901143318	980.582097863	1288.73861953	2582.02054244	312.69982504	10.759868511	0.131217908671
827.043821402	1047.39430942	2250.43813082	376.0	5.97938004294	0.0899238100752	0.0168081887991	919.197003565	1012.67423422	2385.00037929	453.129141508	2.42709332331	0.0295986990647
827.043821402	1047.39430942	2250.43813082	376.0	16.2095200795	0.439653210333	0.0821781701558	941.360907859	1268.98022806	2615.22335151	404.882215599	9.74793118572	0.118877209582
827.043821402	1047.39430942	2250.43813082	376.0	-8.21832052962	0.0107588530338	0.00201100056706	946.489199122	787.730290183	2065.48991191	331.270422604	-0.329317375697	-0.00401606555728
827.043821402	1047.39430942	2250.43813082	376.0	12.1727815408	0.244765671543	0.0457505928118	901.027768682	1173.88021154	2524.3790482	449.471067977	6.32959865853	0.077190227543
827.043821402	1047.39430942	2250.43813082	376.0	0.437025423057	-0.0718044787056	-0.0134213978889	870.257649669	923.883751318	2260.27311758	466.131716596	1.05668952686	0.0128864576447
827.043821402	1047.39430942	2250.43813082	376.0	-5.3277161173	-0.148764108007	-0.0278063753284	841.522312469	878.528315235	2130.54117582	410.490548112	0.181569195785	0.00221425848518
827.043821402	1047.39430942	2250.43813082	376.0	11.3416522603	0.0737848791535	0.0137915661969	823.361217432	1225.15354541	2505.67499795	457.160235109	6.22770695561	0.0759476458002
827.043821402	1047.39430942	2250.43813082	376.0	9.28802890027	0.277999284828	0.0519624831453	958.871272889	1066.53870281	2459.45947479	434.049499097	4.46817738109	0.054489968062
827.043821402	1047.39430942	2250.43813082	376.0	0.197284266407	-0.0114766134762	-0.00214516139741	860.133434652	1042.878787	2254.87789118	351.86566953	1.66850717809	0.0203476485133
827.043821402	1047.39430942	2250.43813082	376.0	-5.57077500046	-0.21746325837	-0.0406473380131	777.129002737	1022.75190015	2125.07128603	325.190383137	0.405968347312	0.0049508335038
827.043821402	1047.39430942	2250.43813082	376.0	11.4804920239	0.395942600111	0.0740079626376	968.670899454	1137.27825173	2508.79950093	402.850349744	6.51485689036	0.0794494742727
827.043821402	1047.39430942	2250.43813082	376.0	6.46988422928	0.108636712277	0.0203059275285	875.864018882	1110.55306693	2396.03887254	409.621786724	3.92629860273	0.0478816902772
827.043821402	1047.39430942	2250.43813082	376.0	4.45564230912	0.0492420908562	0.009204129132	918.503548069	982.048199431	2350.70960432	450.157856819	1.79464419591	0.0218859048282
827.043821402	1047.39430942	2250.43813082	376.0	5.29829229108	-0.0315928423489	-0.00590520417737	781.729394744	1231.47127465	2369.67292082	356.472251431	5.1755469265	0.063116425933
827.043821402	1047.39430942	2250.43813082	376.0	14.000450423	0.403694608957	0.0754569362537	952.023942205	1191.77843449	2565.50960563	421.707228936	7.79472295427	0.0950575970033
827.043821402	1047.39430942	2250.43813082	376.0	12.1423097601	0.0866733478645	0.0162006257691	809.190934871	1290.22008268	2523.69329962	424.282282076	7.69324676845	0.0938200825421
827.043821402	1047.39430942	2250.43813082	376.0	-5.01994916754	0.0361005147514	0.00674775976662	961.173898446	796.956898368	2137.46728061	379.336483794	0.182135707305	0.00222116716226
827.043821402	1047.39430942	2250.43813082	376.0	-4.53538637842	-0.11773027484	-0.0220056588485	829.489990427	984.887922613	2148.37206638	333.994153341	0.519599708543	0.00633658181149
827.043821402	1047.39430942	2250.43813082	376.0	3.03777329786	-0.0285322779005	-0.00533313605617	794.805944203	1188.13639096	2318.80133944	335.859004277	4.12446817239	0.0502983923462
827.043821402	1047.39430942	2250.43813082	376.0	1.74355600284	0.237908947114	0.0444689620773	972.313913754	998.283602172	2289.67577994	319.078264014	2.42904478057	0.0296224973241
827.043821402	1047.39430942	2250.43813082	376.0	-4.51806834666	0.0610302363784	0.0114075208184	977.8539536	790.213790221	2148.76179797	380.69405415	0.256733176425	0.00313089239542
827.043821402	1047.39430942	2250.43813082	376.0	1.53859971706	-0.0740726356902	-0.0138453524655	846.70455788	1025.908092	2285.06336553	412.450715655	1.45202481236	0.0177076196629
827.043821402	1047.39430942	2250.43813082	376.0	-11.5575551817	-0.489381776258	-0.0914732292071	670.559396404	992.976653571	1990.34250202	326.806452045	-0.588881761914	-0.00718148490139
827.043821402	1047.39430942	2250.43813082	376.0	1.92397799131	-0.461666600497	-0.0862928225228	642.575502281	1245.13777645	2293.73606517	406.022786431	3.04248083587	0.0371034248276
827.043821402	1047.39430942	2250.43813082	376.0	-12.3537397235	-0.303711031025	-0.0567684170141	756.519643292	915.411750096	1972.4248615	300.493468114	-0.860056861513	-0.0104884983111
827.043821402	1047.39430942	2250.43813082	376.0	-1.06786436592	-0.331504029689	-0.0619633700354	672.283302101	1267.98742484	2226.40650395	286.135777008	3.6524971927	0.0445426486914
827.043821402	1047.39430942	2250.43813082	376.0	-10.4498447348	-0.449671715999	-0.0840507880372	705.591507581	903.555627899	2015.2708403	406.123704817	-0.738764004248	-0.00900931712498
827.043821402	1047.39430942	2250.43813082	376.0	-10.8386170977	-0.560828990832	-0.104827848754	638.422723697	1041.13107531	2006.5217588	326.967959798	-0.383489828275	-0.00467670522287
827.043821402	1047.39430942	2250.43813082	376.0	10.5705703228	0.307577616874	0.0574911433409	910.072652415	1204.84240365	2488.32227601	373.407219949	7.11529923487	0.0867719418887
827.043821402	1047.39430942	2250.43813082	376.0	6.17252807766	0.398080842461	0.0744076341049	994.611483825	1068.64403362	2389.34705632	326.091538872	4.79155480119	0.0584335951365
827.043821402	1047.39430942	2250.43813082	376.0	4.85522898594	0.105131563823	0.019650759593	943.001168511	978.261531464	2359.70205526	438.439355285	2.01393733716	0.0245602114288
827.043821402	1047.39430942	2250.43813082	376.0	3.97346358565	0.0412492061804	0.00771013199635	836.43477097	1142.47545293	2339.85847047	360.948246562	3.81107682357	0.0464765466289
827.043821402	1047.39430942	2250.43813082	376.0	15.9250821486	0.628917610635	0.117554693577	1018.79421087	1242.05524276	2608.82225186	347.972798233	10.3627264526	0.126374712836
827.043821402	1047.39430942	2250.43813082	376.0	-7.98721860949	0.0312033460631	0.00583240113329	957.905453422	785.801940261	2070.69071764	326.983323958	-0.287990134657	-0.00351207481289
827.043821402	1047.39430942	2250.43813082	376.0	-2.20570774226	-0.00445144402059	-0.000832045611325	905.565051693	907.755232854	2200.80004273	387.479758188	0.769875658353	0.00938872754089
827.043821402	1047.39430942	2250.43813082	376.0	8.55048472345	0.215218371804	0.0402277330475	876.708540395	1203.01208074	2442.86149941	363.140878278	6.33113325385	0.0772089421201
827.043821402	1047.39430942	2250.43813082	376.0	0.959590427545	-0.308753272627	-0.0577108920797	721.086297551	1138.14625602	2272.0331197	412.800566128	1.80884967797	0.0220591424143
827.043821402	1047.39430942	2250.43813082	376.0	13.7492810981	0.330901314372	0.0618507129667	942.153320362	1150.09490744	2559.85719537	467.608967569	6.55945975522	0.079993411649
827.043821402	1047.39430942	2250.43813082	376.0	-11.4774343128	-0.564952525687	-0.105598602932	666.206076859	892.454164363	1992.14557261	433.485331384	-1.12241274358	-0.0136879602876
827.043821402	1047.39430942	2250.43813082	376.0	-0.618224244165	-0.18926602053	-0.0353768262672	741.761518934	1181.46819054	2236.5253767	313.295667222	2.78332731513	0.0339430160381
827.043821402	1047.39430942	2250.43813082	376.0	-14.5032315758	-0.625414070442	-0.116899826251	621.696232647	988.24965901	1924.05187724	314.105985582	-1.13191675815	-0.0138038629043
827.043821402	1047.39430942	2250.43813082	376.0	11.6325583512	0.448020318169	0.0837421155457	996.922684544	1115.69592674	2512.22165955	399.603048261	6.4753852302	0.0789681125634
827.043821402	1047.39430942	2250.43813082	376.0	0.715444702626	0.217057355921	0.0405714683964	1015.86428893	916.94443414	2266.53877121	333.730048143	1.38361766788	0.0168733861937
827.043821402	1047.39430942	2250.43813082	376.0	-9.86759217056	-0.409533500465	-0.0765483178438	745.12914551	827.809125513	2028.37407402	455.435802999	-1.04115610565	-0.0126970256786
827.043821402	1047.39430942	2250.43813082	376.0	-7.62510963624	-0.273419606646	-0.051106468532	764.204777026	958.621027246	2078.83975605	356.013951778	0.00860613712959	0.000104952891824
827.043821402	1047.39430942	2250.43813082	376.0	-2.88075686847	-0.298551903257	-0.0558040940667	698.430672461	1202.73674356	2185.6084798	284.44106378	2.35304556286	0.0286956775959
827.043821402	1047.39430942	2250.43813082	376.0	6.26599039441	0.428760592222	0.0801421667705	1023.4940797	1035.09012506	2391.45036793	332.866163177	4.48802969029	0.0547320693937
827.043821402	1047.39430942	2250.43813082	376.0	-8.36115918646	-0.497838094851	-0.0930538495049	663.675031535	1032.33686889	2062.27541631	366.263515887	-0.00849150210379	-0.000103554903705
827.043821402	1047.39430942	2250.43813082	376.0	-6.21830902472	-0.242416922664	-0.0453115743297	784.719068661	932.055731237	2110.49893344	393.724133539	0.150116687086	0.00183069130592
827.043821402	1047.39430942	2250.43813082	376.0	7.1157970892	0.329934044314	0.061669914825	1001.03862774	1018.38121674	2410.57474183	391.154897347	3.84734741758	0.0469188709461
827.043821402	1047.39430942	2250.43813082	376.0	-3.54749567633	-0.141497871114	-0.0264482002082	825.403363488	959.06374267	2170.60393543	386.136829273	0.631478435532	0.00770095653088
827.043821402	1047.39430942	2250.43813082	376.0	5.93292130865	-0.128880381857	-0.0240897910013	754.13515478	1221.40719355	2383.95485422	408.412505895	4.55733658988	0.0555772754864
827.043821402	1047.39430942	2250.43813082	376.0	4.62207328309	-0.212928024184	-0.0397996306887	715.930687905	1257.95091823	2354.45503042	380.573424281	4.70921366051	0.0574294348842
827.043821402	1047.39430942	2250.43813082	376.0	2.62019574436	0.0668152046677	0.0124888233024	834.580590507	1163.1557954	2309.40401495	311.667629051	4.10172844137	0.0500210785533
827.043821402	1047.39430942	2250.43813082	376.0	2.62610127335	-0.481565597541	-0.0900122612226	650.278041436	1195.54653435	2309.53691523	463.712339446	2.15877020893	0.0263264659625
827.043821402	1047.39430942	2250.43813082	376.0	6.34059212524	0.168373623071	0.0314717052469	886.96559271	1130.5421895	2393.12923373	375.621451514	4.55275937353	0.0555214557747
827.043821402	1047.39430942	2250.43813082	376.0	-0.1668404673	0.103394000974	0.0193259814905	975.943279995	871.981140305	2246.68348933	398.759069028	1.02142974001	0.012456460244
827.043821402	1047.39430942	2250.43813082	376.0	-2.45187118344	-0.282614085781	-0.0528250627628	715.024399181	1168.96949168	2195.26028679	311.266395925	1.9389426287	0.0236456418134
827.043821402	1047.39430942	2250.43813082	376.0	8.80698677798	0.467273684634	0.0873408756325	973.569615112	1177.96622124	2448.63391945	297.098083099	7.30707452496	0.0891106649385
827.043821402	1047.39430942	2250.43813082	376.0	-17.0797466609	-0.538594298224	-0.100671831444	667.355116724	901.245918353	1866.06899932	297.467964238	-1.83080957212	-0.0223269460015
827.043821402	1047.39430942	2250.43813082	376.0	-0.597370049214	0.0890038313807	0.0166362301646	960.607040162	893.456134003	2236.99468745	382.931513287	0.993260250634	0.0121129298858
827.043821402	1047.39430942	2250.43813082	376.0	-12.7104634117	-0.617592659024	-0.115437880191	623.90990732	999.586051755	1964.3970156	340.901056525	-0.801123422158	-0.00976979783119
827.043821402	1047.39430942	2250.43813082	376.0	1.33955571304	-0.33713537417	-0.0630159577889	718.4602563	1116.31177481	2280.58400337	445.811972258	1.50166579097	0.0183129974508
827.043821402	1047.39430942	2250.43813082	376.0	-4.29610957843	-0.363298271952	-0.0679062190565	719.732690854	1015.23527563	2153.75684273	418.788876243	0.545161528404	0.006648311322
827.043821402	1047.39430942	2250.43813082	376.0	1.75118808935	0.163142995115	0.0304940177785	938.820606599	1012.44873118	2289.84753533	338.578197543	2.26343913163	0.0276029162394
827.043821402	1047.39430942	2250.43813082	376.0	-3.07421112333	-0.19990267783	-0.0373649865102	796.176412827	975.213074599	2181.25491148	409.865424053	0.695993967648	0.00848773131278
827.043821402	1047.39430942	2250.43813082	376.0	13.736475601	0.538992570233	0.10074627481	1022.87392302	1135.90924759	2559.56901558	400.785844968	7.59314278756	0.0925993022873
827.043821402	1047.39430942	2250.43813082	376.0	1.18181401618	-0.306939017868	-0.0573717790407	707.683480067	1180.00437914	2277.03412408	389.346264865	2.47887681167	0.0302302050203
827.043821402	1047.39430942	2250.43813082	376.0	7.41577553554	0.408859632762	0.0764223612639	1004.99996343	1060.07920666	2417.32557117	352.246401082	4.89019841611	0.0596365660501
827.043821402	1047.39430942	2250.43813082	376.0	-5.03636643179	0.0992333115128	0.0185482825258	967.715953804	865.029375617	2137.09782023	304.352490811	0.272868331976	0.00332766258507
827.043821402	1047.39430942	2250.43813082	376.0	-5.7737546347	-0.375213532855	-0.0701333706272	691.330382612	1142.25925194	2120.50335494	286.913720387	0.732038036846	0.00892729313226
827.043821402	1047.39430942	2250.43813082	376.0	-13.6419799256	-0.616930043606	-0.115314026842	666.333878116	831.041498618	1943.43381278	446.058436042	-1.92795197712	-0.023511609477
827.043821402	1047.39430942	2250.43813082	376.0	-0.634755151051	-0.0710773759176	-0.0132854908257	849.87951731	1012.06020583	2236.15335886	374.213635724	1.11831477514	0.0136379850627
827.043821402	1047.39430942	2250.43813082	376.0	-5.19084332503	-0.228181684323	-0.0426507821165	774.8162211	1012.55667827	2133.62141332	346.248513954	0.465240041772	0.005673659046
827.043821402	1047.39430942	2250.43813082	376.0	1.57891122637	-0.382668330102	-0.0715267906732	668.467177575	1234.5767134	2285.97055111	382.926660139	3.15024512008	0.0384176234156
827.043821402	1047.39430942	2250.43813082	376.0	11.6665401636	0.171795078169	0.0321112295644	844.688754941	1265.0833362	2512.98639921	403.21430807	7.61856373758	0.0929093138729
827.043821402	1047.39430942	2250.43813082	376.0	0.834762376605	0.0308997336525	0.00577565115001	900.237429568	995.769854768	2269.22394165	373.216657309	1.42600032358	0.0173902478485
827.043821402	1047.39430942	2250.43813082	376.0	-11.7287415392	-0.607200265641	-0.113495376755	638.697992094	943.990588351	1986.49005896	403.801478512	-0.906228990795	-0.0110515730585
827.043821402	1047.39430942	2250.43813082	376.0	6.2310715961	0.254382708524	0.0475481698175	1021.59118959	943.306299958	2390.66454198	425.767052434	2.49066570141	0.0303739719684
827.043821402	1047.39430942	2250.43813082	376.0	-4.34985127745	-0.222803177792	-0.0416454537929	787.028985013	966.165678706	2152.54741904	399.35275532	0.499460679306	0.00609098389398
827.043821402	1047.39430942	2250.43813082	376.0	9.57430793009	0.260166395815	0.0486292328625	926.834185607	1119.86261856	2465.90200724	419.205203077	5.23250626017	0.0638110519533
827.043821402	1047.39430942	2250.43813082	376.0	9.27213395171	0.273711631393	0.0511610525968	941.902911309	1097.1302554	2459.10176881	420.068602103	4.911557824	0.0598970466341
827.043821402	1047.39430942	2250.43813082	376.0	0.117336657755	-0.234178033119	-0.0437715949755	740.399071605	1148.77100616	2253.07871971	363.908641942	2.16734587361	0.0264310472392
827.043821402	1047.39430942	2250.43813082	376.0	2.68010802331	-0.404741138117	-0.0756525491808	667.272264442	1217.88507335	2310.75230372	425.594965932	2.86305852478	0.0349153478632
827.043821402	1047.39430942	2250.43813082	376.0	-7.77878687168	-0.214781973356	-0.0401461632441	830.765886583	816.896035603	2075.38134495	427.71942276	-0.456509132909	-0.00556718454767
827.043821402	1047.39430942	2250.43813082	376.0	-11.4009502755	-0.428946034787	-0.0801768289322	691.895935941	997.122756047	1993.86679854	304.848106557	-0.555683339965	-0.00677662609714
827.043821402	1047.39430942	2250.43813082	376.0	2.01773562912	0.150033553871	0.0280436549292	933.475048335	1014.87198333	2295.8460228	347.49899113	2.27091427348	0.0276940765058
827.043821402	1047.39430942	2250.43813082	376.0	-10.6100110016	-0.199494466865	-0.0372886853953	836.645577051	809.742181698	2011.66639756	365.278638808	-0.819827606734	-0.0099978976431
827.043821402	1047.39430942	2250.43813082	376.0	0.837683010966	-0.0130995008683	-0.00244850483519	803.750826305	1169.21181884	2269.28966872	296.327023567	3.56805292672	0.0435128405697
827.043821402	1047.39430942	2250.43813082	376.0	13.0874665087	0.531259548593	0.0993008502044	980.198206581	1240.74358168	2544.96346749	324.021679229	9.40317221857	0.114672831934
827.043821402	1047.39430942	2250.43813082	376.0	7.37707834185	-0.198916563437	-0.037180666063	728.651347462	1234.97808875	2416.45471477	452.825278551	4.59557435292	0.0560435896698
827.043821402	1047.39430942	2250.43813082	376.0	4.40744408905	-0.186284152932	-0.0348194678377	734.968558637	1220.61354847	2349.6249332	394.04282609	4.10039326579	0.0500047959243
827.043821402	1047.39430942	2250.43813082	376.0	16.4228411022	0.482452896951	0.0901781115796	974.43493466	1214.41214961	2620.02400915	431.176924874	8.94762885435	0.109117425053
827.043821402	1047.39430942	2250.43813082	376.0	3.36800745293	0.0863236451105	0.0161352607683	839.865486697	1168.72643934	2326.23305479	317.64112875	4.39503986257	0.0535980471045
827.043821402	1047.39430942	2250.43813082	376.0	3.76587635489	-0.267716253934	-0.050040421296	696.353325918	1265.7951528	2335.18684827	373.038369549	4.50928517707	0.0549912826472
827.043821402	1047.39430942	2250.43813082	376.0	6.82174191178	0.11184504868	0.0209056165757	830.135856838	1232.14679545	2403.95721199	341.674559698	6.11321126497	0.0745513568899
827.043821402	1047.39430942	2250.43813082	376.0	-6.43687972076	-0.41656463161	-0.0778625479644	695.1875612	1030.9809286	2105.58013515	379.411645347	0.287445476887	0.00350543264496
827.043821402	1047.39430942	2250.43813082	376.0	-2.88384870159	0.151426641493	0.0283040451389	976.176595181	926.624893921	2185.53890001	282.737410903	0.659744433709	0.00804566382572
827.043821402	1047.39430942	2250.43813082	376.0	-7.20402327857	-0.297248849193	-0.0555605325594	745.720404377	1004.37892427	2088.31604401	338.216715363	0.147914591365	0.00180383648006
827.043821402	1047.39430942	2250.43813082	376.0	-2.37645699942	-0.218486508214	-0.0408385996662	788.996656223	973.059911538	2196.95743634	434.900868583	0.756054166184	0.00922017275835
827.043821402	1047.39430942	2250.43813082	376.0	-2.8096591238	-0.318444584257	-0.0595223521975	691.033656924	1207.76212679	2187.20849055	288.412706839	2.37141114223	0.028919648076
827.043821402	1047.39430942	2250.43813082	376.0	6.40151451544	0.100756575405	0.0188330047486	936.755520575	989.22057311	2394.50025443	468.524160742	2.25999442401	0.0275609076099
827.043821402	1047.39430942	2250.43813082	376.0	2.67163637427	-0.040434982671	-0.00755794068617	874.325468459	979.513870852	2310.5616545	456.722315194	1.47108732842	0.017940089371
827.043821402	1047.39430942	2250.43813082	376.0	-2.47441325923	-0.374292047815	-0.0699611304326	705.969738581	1088.48098007	2194.75299132	400.302272667	0.941897220414	0.0114865514685
827.043821402	1047.39430942	2250.43813082	376.0	3.49634568333	-0.0250200490417	-0.00467664468069	879.58488206	993.35748373	2329.12122726	456.178861474	1.60485250759	0.0195713720438
827.043821402	1047.39430942	2250.43813082	376.0	1.375699731	-0.455773563301	-0.0851913202432	630.326054749	1302.97892213	2281.39740213	348.092425253	4.14155339293	0.0505067486942
827.043821402	1047.39430942	2250.43813082	376.0	1.88623138338	0.0188980952663	0.00353235425538	848.586793491	1092.28921312	2292.88660111	352.010594502	2.66936385531	0.0325532177476
827.043821402	1047.39430942	2250.43813082	376.0	16.8441287618	0.532304258783	0.099496123137	972.682332992	1279.53785417	2629.50482728	377.284640122	10.6077953837	0.129363358338
827.043821402	1047.39430942	2250.43813082	376.0	2.71355058116	-0.0251332318553	-0.00469780034679	885.763243401	962.668788783	2311.5049078	463.072875615	1.44681858926	0.0176441291373
827.043821402	1047.39430942	2250.43813082	376.0	1.39729240297	-0.438231586275	-0.0819124460326	677.436649785	1139.59187046	2281.88333186	464.854811611	1.48438468297	0.0181022522313
827.043821402	1047.39430942	2250.43813082	376.0	13.1413577293	0.507611800012	0.0948807102826	1000.30493984	1161.33443493	2546.17625607	384.536881293	7.7873010301	0.0949670857329
827.043821402	1047.39430942	2250.43813082	376.0	5.52319763611	0.11671955641	0.0218167395158	927.987179908	1013.21332282	2374.73427646	433.533773738	2.5149041972	0.0306695633805
827.043821402	1047.39430942	2250.43813082	376.0	6.35215907324	0.142181345501	0.0265759524302	928.896643048	1029.09965013	2393.38954074	435.393247555	2.92215676974	0.0356360581676
827.043821402	1047.39430942	2250.43813082	376.0	-0.800801247305	0.135472623971	0.0253219857889	973.930579612	927.967412491	2232.4165942	330.518602098	0.997948470145	0.0121701032945
827.043821402	1047.39430942	2250.43813082	376.0	1.671669409	-0.42464495732	-0.0793728892187	645.940385295	1274.46728625	2288.05801662	367.650345081	3.73942326805	0.045602722781
827.043821402	1047.39430942	2250.43813082	376.0	-3.95788767814	-0.115792888786	-0.0216435306142	802.351738564	1075.79951793	2161.36831734	283.217060847	1.03514607876	0.0126237326679
827.043821402	1047.39430942	2250.43813082	376.0	6.04927394509	0.167489619598	0.0313064709529	882.451117416	1139.43187481	2386.57329832	364.69030609	4.6610484517	0.056842054289
827.043821402	1047.39430942	2250.43813082	376.0	-0.0152697322247	0.18569181359	0.0347087502037	1028.4017883	855.555696661	2250.09449494	366.137009982	1.03936767925	0.0126752156006
827.043821402	1047.39430942	2250.43813082	376.0	7.49412737956	0.290877349387	0.0543695980162	939.198915047	1110.75558424	2419.08883094	369.134331655	5.03069705922	0.0613499641368
827.043821402	1047.39430942	2250.43813082	376.0	-10.4553836226	-0.439975743245	-0.0822384566814	709.048946532	904.170561155	2015.14619105	401.926683368	-0.721881069812	-0.00880342768064
827.043821402	1047.39430942	2250.43813082	376.0	-5.21555187103	-0.179984676353	-0.03364199558	836.790390258	849.585644898	2133.06536278	446.689327626	0.0362069175892	0.000441547775478
827.043821402	1047.39430942	2250.43813082	376.0	6.14553455527	-0.249582308149	-0.0466508987194	698.54502713	1285.47178659	2388.7395838	404.72277008	5.23873329619	0.0638869914169
827.043821402	1047.39430942	2250.43813082	376.0	-1.4421346036	-0.38440425854	-0.0718512632784	702.261757654	1091.35125497	2217.9837838	424.370771177	1.06918670826	0.0130388622958
827.043821402	1047.39430942	2250.43813082	376.0	-7.6438987493	-0.315344114686	-0.0589428251749	767.885459222	876.934821076	2078.41691869	433.596638387	-0.333725360514	-0.00406982146969
827.043821402	1047.39430942	2250.43813082	376.0	13.954722185	0.529005065521	0.0988794514993	972.603740357	1265.92731416	2564.48051992	325.949465406	9.98778490316	0.121802254917
827.043821402	1047.39430942	2250.43813082	376.0	11.4221638366	0.0916567300183	0.0171320990688	825.424007228	1237.864234	2507.48686117	444.198619942	6.58762848514	0.0803369327456
827.043821402	1047.39430942	2250.43813082	376.0	11.3978653356	0.333089347398	0.0622596911025	970.546473282	1085.49613129	2506.94003843	450.89743386	5.27845719231	0.0643714291746
827.043821402	1047.39430942	2250.43813082	376.0	-1.69918063421	-0.49304174173	-0.0921573349028	635.484953386	1227.1591348	2212.19912192	349.555033729	2.18544613065	0.0266517820811
827.043821402	1047.39430942	2250.43813082	376.0	1.42919217442	-0.0668386568554	-0.0124932068889	796.091231357	1146.98797078	2282.60121648	339.522014343	3.04399308998	0.037121866951
827.043821402	1047.39430942	2250.43813082	376.0	8.23610127216	0.20631290032	0.0385631589384	841.835930391	1306.73505196	2435.78649434	287.215511989	8.24492187237	0.100547827712
827.043821402	1047.39430942	2250.43813082	376.0	0.415190904069	-0.114483913614	-0.0213988623578	784.731877327	1133.90761621	2259.78174524	341.142251709	2.49145215924	0.0303835629176
827.043821402	1047.39430942	2250.43813082	376.0	1.29852415273	0.180848197343	0.0338034013726	896.660568682	1100.79310608	2279.66061349	282.20693873	3.45538719497	0.0421388682313
827.043821402	1047.39430942	2250.43813082	376.0	-5.41838261799	-0.205086633514	-0.0383339501895	804.35249597	920.998097731	2128.50078231	403.150188612	0.249807555711	0.00304643360624
827.043821402	1047.39430942	2250.43813082	376.0	-2.12724021535	-0.301527218423	-0.0563602277427	748.585155432	1000.35139977	2202.56590588	453.629350675	0.791204320569	0.00964883317767
827.043821402	1047.39430942	2250.43813082	376.0	-3.17696927816	-0.562333979171	-0.105109154985	622.396308503	1195.51620187	2178.94240278	361.02989241	1.25852196471	0.0153478288379
827.043821402	1047.39430942	2250.43813082	376.0	-4.34189335049	-0.180592256637	-0.0337555619882	784.342301155	1065.614886	2152.72650726	302.769320105	0.682837936722	0.00832729191125
827.043821402	1047.39430942	2250.43813082	376.0	2.73921616732	-0.148627523392	-0.0277808454939	778.865383307	1127.54234108	2312.08249594	405.674771548	2.51889047465	0.0307181765201
827.043821402	1047.39430942	2250.43813082	376.0	-5.60072665489	0.137045060367	0.025615899134	1010.02153808	804.02672889	2124.39724258	310.348975603	0.127156069878	0.00155068377899
827.043821402	1047.39430942	2250.43813082	376.0	15.1065682163	0.541143806522	0.101148375051	1008.27933004	1177.19895905	2590.40210222	404.923813128	8.48774343824	0.10350906632
827.043821402	1047.39430942	2250.43813082	376.0	-15.2167746205	-0.548184184507	-0.102464333553	703.484622995	794.037760578	1907.99403248	410.471648908	-2.21081986983	-0.0269612179248
827.043821402	1047.39430942	2250.43813082	376.0	5.47565877692	0.142261566428	0.0265909469959	892.412823192	1097.12187466	2373.66444385	384.129746003	3.7858322647	0.0461686861549
827.043821402	1047.39430942	2250.43813082	376.0	-4.51611386448	0.0647549600684	0.0121037308539	948.131472616	873.038554949	2148.80578238	327.635754818	0.387955848788	0.00473116888766
827.043821402	1047.39430942	2250.43813082	376.0	-8.55336029248	-0.529969083529	-0.0990596417811	672.011830856	925.579404772	2057.95004933	460.358813705	-0.538728250114	-0.0065698567087
827.043821402	1047.39430942	2250.43813082	376.0	3.65358161974	0.0969072564932	0.0181135058866	925.431510315	1001.22977583	2332.65972473	405.998438589	2.08302690098	0.0254027670851
827.043821402	1047.39430942	2250.43813082	376.0	2.72002138052	0.261246687337	0.0488311565117	929.940960778	1092.53978752	2311.65052913	289.169780834	3.93958672667	0.0480437405692
827.043821402	1047.39430942	2250.43813082	376.0	-2.2783568927	-0.342967688025	-0.0641061099113	680.586393077	1220.49117939	2199.16511855	298.087546088	2.57303310659	0.0313784525193
827.043821402	1047.39430942	2250.43813082	376.0	2.81936651224	0.337046044757	0.0629992607022	995.305404948	1018.37090788	2313.88622986	300.209917029	3.29598117391	0.0401948923648
827.043821402	1047.39430942	2250.43813082	376.0	-0.533456406339	0.0265859975805	0.00496934534215	836.433479543	1115.4047283	2238.43302444	286.5948166	2.68819769944	0.0327828987737
827.043821402	1047.39430942	2250.43813082	376.0	10.4849297387	0.271328861847	0.0507156751116	902.20268025	1191.46825747	2486.39498765	392.724049927	6.64696150506	0.0810605061593
827.043821402	1047.39430942	2250.43813082	376.0	10.0863272222	0.233484210114	0.0436419084326	928.90195629	1096.719869	2477.42468463	451.802859338	4.75421842196	0.0579782734385
827.043821402	1047.39430942	2250.43813082	376.0	-10.0221230825	-0.371977431664	-0.0695284918999	710.123327462	1023.38408254	2024.89645146	291.389041457	-0.309890005198	-0.00377914640486
827.043821402	1047.39430942	2250.43813082	376.0	0.27316191443	-0.347454854444	-0.0649448326063	704.659945876	1148.34517656	2256.5854707	403.580348264	1.73001442051	0.0210977368355
827.043821402	1047.39430942	2250.43813082	376.0	-5.13966806815	-0.270798877142	-0.0506166125499	751.297926978	1046.56578792	2134.77308082	336.909365924	0.508544449223	0.00620176157589
827.043821402	1047.39430942	2250.43813082	376.0	-4.37862128432	0.108184235052	0.0202213523462	1002.39629556	791.992508234	2151.89996783	357.51116404	0.311880788784	0.00380342425347
827.043821402	1047.39430942	2250.43813082	376.0	13.1584736282	0.273338556956	0.0510913190571	887.839353952	1242.33961272	2546.56143878	416.38247211	7.90140650277	0.0963586158874
827.043821402	1047.39430942	2250.43813082	376.0	4.9041611194	0.240329429825	0.0449213887524	952.573607643	1043.55198022	2360.80324265	364.677654783	3.44997299617	0.0420728414167
827.043821402	1047.39430942	2250.43813082	376.0	19.3051850567	0.390736919169	0.0730349381625	915.838221262	1304.05151394	2684.88937656	464.999641358	10.4446013514	0.127373187212
827.043821402	1047.39430942	2250.43813082	376.0	4.76225957839	-0.275321786882	-0.0514620162396	692.22736669	1275.6331634	2357.60983626	389.74930617	4.7748294759	0.0582296277549
827.043821402	1047.39430942	2250.43813082	376.0	-5.35686994837	-0.250677421241	-0.0468555927553	754.35737037	1075.68456054	2129.88508688	299.843155971	0.46870011968	0.00571585511805
827.043821402	1047.39430942	2250.43813082	376.0	-2.77840041868	-0.510385957756	-0.0953992444404	625.152535704	1244.25178084	2187.91194837	318.507631829	2.27836093094	0.0277848894017
827.043821402	1047.39430942	2250.43813082	376.0	13.2809588521	0.23788742112	0.0444649385271	865.825200585	1274.94907513	2549.31789297	408.543617251	8.36187791083	0.101974120864
827.043821402	1047.39430942	2250.43813082	376.0	-8.1154506236	-0.0951783218657	-0.0177903405357	892.744373878	795.583061413	2067.8049355	379.477500209	-0.388119030948	-0.00473315891399
827.043821402	1047.39430942	2250.43813082	376.0	-2.2766938037	-0.418251846075	-0.0781779151541	647.729326977	1260.62834853	2199.20254534	290.844869834	2.99352962896	0.0365064588898
827.043821402	1047.39430942	2250.43813082	376.0	-3.79700066896	-0.431080667918	-0.0805758257791	677.748832457	1135.07880492	2164.98897994	352.161342565	0.840001736493	0.0102439236158
827.043821402	1047.39430942	2250.43813082	376.0	-8.14310504674	0.0166241189606	0.00310731195525	928.961993172	838.52590346	2067.18258982	299.694693185	-0.24841868913	-0.0030294962089
827.043821402	1047.39430942	2250.43813082	376.0	8.74956643114	-0.108608508609	-0.0203006558148	747.89343204	1271.76401114	2447.34171007	427.684266892	5.92478947166	0.0722535301421
827.043821402	1047.39430942	2250.43813082	376.0	1.08168939932	-0.40544407395	-0.0757839390561	669.417414627	1205.91649008	2274.78088152	399.446976814	2.487643887	0.0303371205732
827.043821402	1047.39430942	2250.43813082	376.0	-10.2460018696	0.0136602328231	0.00255331454638	943.542428919	786.952653264	2019.85819786	289.36311568	-0.687965372749	-0.00838982161889
827.043821402	1047.39430942	2250.43813082	376.0	10.8071438114	0.333536986995	0.0623433620551	959.193220051	1108.01639183	2493.64621601	426.436604123	5.58589641951	0.0681206880428
827.043821402	1047.39430942	2250.43813082	376.0	-2.2500584526	0.037178233135	0.00694920245515	913.754706268	955.428106594	2199.80195744	330.619144576	0.804143594047	0.0098066291957
827.043821402	1047.39430942	2250.43813082	376.0	0.0378663328389	0.00646182804357	0.0012078183259	906.673030774	933.201503162	2251.29028921	411.415755277	1.1068993125	0.0134987721037
827.043821402	1047.39430942	2250.43813082	376.0	-18.474991926	-0.658937100173	-0.123165813117	652.243169207	819.152769875	1834.66986785	363.273928772	-2.70637282098	-0.0330045465973
827.043821402	1047.39430942	2250.43813082	376.0	-2.5229724295	-0.187929905942	-0.0351270852227	794.527163495	1013.26190259	2193.66019724	385.871131148	0.85144522585	0.010383478364
827.043821402	1047.39430942	2250.43813082	376.0	-6.85618951877	-0.57071613183	-0.106675912492	643.532340446	1001.15730627	2096.14382757	451.454180856	-0.00740510904468	-9.0306207862e-05
827.043821402	1047.39430942	2250.43813082	376.0	10.4880008275	0.00771757487157	0.00144253735917	782.446469832	1288.11668876	2486.4641006	415.900942011	7.05338181533	0.0860168514064
827.043821402	1047.39430942	2250.43813082	376.0	17.8404739567	0.352995609592	0.0659804877741	908.163438948	1279.16548259	2651.92695946	464.598037919	9.55688941504	0.116547431891
827.043821402	1047.39430942	2250.43813082	376.0	3.20613790045	-0.272890776437	-0.0510076217639	707.547251388	1218.89800985	2322.59028066	396.14501942	3.52963229358	0.0430442962631
827.043821402	1047.39430942	2250.43813082	376.0	-9.98141959914	-0.396661846804	-0.0741424012718	697.487296643	1044.35263187	2025.81245816	283.972529653	-0.290670867914	-0.00354476668188
827.043821402	1047.39430942	2250.43813082	376.0	-15.2536033961	-0.396692599784	-0.0741481494923	726.930964931	878.526674888	1907.16522367	301.707583851	-1.49717765734	-0.0182582641139
827.043821402	1047.39430942	2250.43813082	376.0	4.6788983022	0.187110636968	0.0349739508351	1027.94551628	878.150533499	2355.73384232	449.637792536	1.65434260301	0.0201749097928
827.043821402	1047.39430942	2250.43813082	376.0	5.93863243793	0.0904038695037	0.0168979195334	930.530956754	992.586613079	2384.08337965	460.965809821	2.20412110714	0.0268795256969
827.043821402	1047.39430942	2250.43813082	376.0	-20.8919324567	-0.602878364192	-0.112687544709	666.868893474	818.985029586	1780.27811655	294.424193491	-2.983269814	-0.0363813391951
827.043821402	1047.39430942	2250.43813082	376.0	-7.31078351504	-0.142273560007	-0.0265931887863	862.029531982	820.848276414	2085.91347094	403.035662541	-0.260050108776	-0.00317134278995
827.043821402	1047.39430942	2250.43813082	376.0	6.35541515152	0.290380840366	0.0542767925918	1022.10459861	961.654889571	2393.46281676	409.70332858	2.87185488962	0.0350226206052
827.043821402	1047.39430942	2250.43813082	376.0	-3.75337737513	-0.210249812303	-0.039299030337	788.904158186	985.959852997	2165.97069518	391.106683995	0.630223366138	0.00768565080656
827.043821402	1047.39430942	2250.43813082	376.0	10.9965494457	0.232569233926	0.0434708848459	867.208594134	1257.64229079	2497.90867262	373.057787698	7.75012032333	0.0945136624796
827.043821402	1047.39430942	2250.43813082	376.0	-10.8493475115	-0.436659890565	-0.0816186711337	699.822266106	946.004583326	2006.28027748	360.453428044	-0.590023298086	-0.00719540607422
827.043821402	1047.39430942	2250.43813082	376.0	8.30997200311	-0.0149553643935	-0.00279539521374	803.573474292	1190.00682247	2437.44890944	443.868612678	4.79768960822	0.0585084098563
827.043821402	1047.39430942	2250.43813082	376.0	0.181609987232	-0.0611263457053	-0.0114254851786	857.377710773	1002.34823848	2254.52515122	394.799201971	1.21641018036	0.0148342704921
827.043821402	1047.39430942	2250.43813082	376.0	-16.7014248527	-0.703392245788	-0.131475186129	622.414228946	868.499232229	1874.58289755	383.669436371	-2.18908328135	-0.0266961375774
827.043821402	1047.39430942	2250.43813082	376.0	-0.116500504131	0.202264661332	0.0378064787537	955.598981167	999.333107249	2247.81635905	292.884270638	1.98902112236	0.0242563551507
827.043821402	1047.39430942	2250.43813082	376.0	2.04658598091	-0.134094121386	-0.0250643217543	817.202596982	1040.70891347	2296.49528212	438.583771665	1.48611459141	0.0181233486758
827.043821402	1047.39430942	2250.43813082	376.0	9.24436438864	0.374698799703	0.0700371588231	967.454890689	1117.34091495	2458.47683198	373.681026331	5.81132472753	0.0708698137503
827.043821402	1047.39430942	2250.43813082	376.0	-7.76863832772	-0.421017580286	-0.0786948748197	684.401626673	1088.31779947	2075.60973165	302.890305508	0.134424717976	0.00163932582897
827.043821402	1047.39430942	2250.43813082	376.0	-4.4108537335	-0.0207368739472	-0.00387605120508	925.312555861	816.414301525	2151.17459651	409.447739121	0.250199207343	0.00305120984565
827.043821402	1047.39430942	2250.43813082	376.0	-5.42944471163	-0.187809208349	-0.0351045249251	818.085799735	898.171160258	2128.25183674	411.994876746	0.191103734692	0.00233053334991
827.043821402	1047.39430942	2250.43813082	376.0	-1.4431130913	-0.000912330520658	-0.000170529069282	918.939723159	872.375769011	2217.96176354	426.646271374	0.785280123381	0.0095765868705
827.043821402	1047.39430942	2250.43813082	376.0	10.9791797873	0.489943530249	0.0915782299532	985.523913964	1176.03058229	2497.51777921	335.963282951	7.69458920726	0.0938364537471
827.043821402	1047.39430942	2250.43813082	376.0	15.2350854655	0.46318078658	0.0865758479588	1003.89379046	1119.90182039	2593.2943034	469.498692549	6.98278496779	0.0851559142413
827.043821402	1047.39430942	2250.43813082	376.0	-18.1387464796	-0.445764861574	-0.0833205348736	724.304787572	820.246975948	1842.23686359	297.685100072	-2.27867306399	-0.0277886959023
827.043821402	1047.39430942	2250.43813082	376.0	5.16957738188	-0.409975397548	-0.0766309154295	646.305178495	1300.91319216	2366.77627143	419.557900774	4.69882568145	0.0573027522128
827.043821402	1047.39430942	2250.43813082	376.0	12.2096270111	0.489323064354	0.0914622550195	975.397818869	1207.04311851	2525.20823271	342.767295329	8.40929844382	0.102552420047
827.043821402	1047.39430942	2250.43813082	376.0	12.0920106568	0.40212058003	0.0751627252393	983.254263575	1111.10043424	2522.56134943	428.206651607	6.17002577318	0.0752442167462
827.043821402	1047.39430942	2250.43813082	376.0	4.63146098209	-0.0431764906812	-0.00807037208995	790.035697736	1193.20348675	2354.66629478	371.427110292	4.33407277629	0.0528545460523
827.043821402	1047.39430942	2250.43813082	376.0	14.0354533388	0.489576461345	0.091509618943	963.140011563	1250.37757344	2566.29732459	352.779739583	9.45535463572	0.115309202875
827.043821402	1047.39430942	2250.43813082	376.0	7.9769989178	0.500738311822	0.0935959461349	1029.01484028	1076.41547321	2429.95555616	324.525242669	5.70917916452	0.0696241361526
827.043821402	1047.39430942	2250.43813082	376.0	1.45039008841	0.178722126514	0.0334060049559	1021.80321253	869.374728079	2283.07826242	391.900321811	1.25397188345	0.015292340042
827.043821402	1047.39430942	2250.43813082	376.0	8.48095530171	0.510810266652	0.0954785545144	1023.36517734	1096.69042533	2441.29678279	321.241180122	6.14764996303	0.0749713410125
827.043821402	1047.39430942	2250.43813082	376.0	2.99846339909	0.089737781884	0.0167734171746	932.513414029	982.492560329	2317.91669449	402.910720135	1.78523285314	0.0217711323553
827.043821402	1047.39430942	2250.43813082	376.0	-12.0560823776	-0.520561026517	-0.0973011264518	682.449955901	888.820756426	1979.12345591	407.852743586	-1.12926719729	-0.0137715511864
827.043821402	1047.39430942	2250.43813082	376.0	-15.6142278098	-0.619672663014	-0.115826665984	630.850395815	945.602306941	1899.04959436	322.596891601	-1.46092073449	-0.0178161065182
827.043821402	1047.39430942	2250.43813082	376.0	0.0885483884655	0.216515112012	0.0404701143947	1015.1127458	915.546605658	2252.43085752	321.771506065	1.27271866535	0.0155209593335
827.043821402	1047.39430942	2250.43813082	376.0	-0.00129646937358	-0.45914082638	-0.0858207152112	656.765744767	1190.98062585	2250.40895458	402.662583966	1.91258377324	0.0233241923566
827.043821402	1047.39430942	2250.43813082	376.0	-7.11117223752	-0.573323073399	-0.10716319129	633.805634386	1061.4373509	2090.40559924	395.162613953	0.20443241452	0.00249307822585
827.043821402	1047.39430942	2250.43813082	376.0	10.9328645354	0.508053883137	0.0949633426423	990.737357734	1179.050329	2496.47548312	326.687796383	7.84746390055	0.0957007792749
827.043821402	1047.39430942	2250.43813082	376.0	6.77260343927	0.31601137009	0.0590675458113	1030.24203663	963.725375079	2402.85138107	408.883969361	3.07129080333	0.0374547658942
827.043821402	1047.39430942	2250.43813082	376.0	-10.7933362627	-0.342863538604	-0.0640866427297	772.983677182	820.694041861	2007.54077598	413.863056935	-1.0380733558	-0.0126594311683
827.043821402	1047.39430942	2250.43813082	376.0	2.39762055947	0.0632149748146	0.0118158831429	831.594566495	1166.92673559	2304.39509812	305.873796038	4.11548051995	0.0501887868286
827.043821402	1047.39430942	2250.43813082	376.0	-13.7544136642	-0.546671907798	-0.102181665009	647.84237286	995.857337556	1940.90356105	297.203850635	-0.972399804048	-0.0118585341957
827.043821402	1047.39430942	2250.43813082	376.0	12.3295700397	0.336192436597	0.0628397077752	965.952339769	1098.76648984	2527.90747636	463.188646749	5.59365840023	0.0682153463442
827.043821402	1047.39430942	2250.43813082	376.0	11.1443398475	0.35350429467	0.0660755690972	940.787178397	1167.52202491	2501.23460418	392.925400873	6.76044861211	0.0824444952696
827.043821402	1047.39430942	2250.43813082	376.0	14.2110313164	0.490365123489	0.0916570324279	962.358158761	1254.40735524	2570.24859835	353.483084342	9.55943808327	0.116578513211
827.043821402	1047.39430942	2250.43813082	376.0	10.8697603738	0.0906240576684	0.0169390761997	822.952471566	1243.56117739	2495.055363	428.541714046	6.64517322021	0.0810386978074
827.043821402	1047.39430942	2250.43813082	376.0	-5.48724767426	-0.224286673433	-0.0419227426977	777.615361394	1004.74738578	2126.95101683	344.588269657	0.411003870106	0.00501224231836
827.043821402	1047.39430942	2250.43813082	376.0	-0.893171624346	-0.337062485797	-0.0630023337938	706.238983609	1150.48625133	2230.33785601	373.612621077	1.66338289632	0.0202851572722
827.043821402	1047.39430942	2250.43813082	376.0	14.9987136365	0.548694660774	0.102559749677	1017.56257536	1160.29165701	2587.97490163	410.12066926	8.21480019884	0.10018049023
827.043821402	1047.39430942	2250.43813082	376.0	-11.5168267647	-0.238277738587	-0.0445378950629	811.515393154	828.891553626	1991.25906985	350.852123067	-0.926759378778	-0.0113019436436
827.043821402	1047.39430942	2250.43813082	376.0	1.07919975866	-0.357555699166	-0.0668328409656	658.487092422	1302.62022527	2274.7248537	313.617536003	4.51545146788	0.0550664813156
827.043821402	1047.39430942	2250.43813082	376.0	18.4222477839	0.618126693867	0.115537699788	1032.82463437	1195.51973045	2665.0194195	436.675054683	9.64320159153	0.117600019409
827.043821402	1047.39430942	2250.43813082	376.0	-15.7437249884	-0.623162624283	-0.116478995193	679.882013026	788.821039505	1896.13534047	427.43228794	-2.51954735021	-0.0307261871977
827.043821402	1047.39430942	2250.43813082	376.0	9.56629304892	0.210547809823	0.0393547308081	856.859300734	1262.56142439	2465.7216373	346.300912172	7.56373076084	0.0922406190346
827.043821402	1047.39430942	2250.43813082	376.0	3.53380632264	-0.0329307665053	-0.00615528345893	787.326269772	1207.20083347	2329.96425578	335.43715253	4.50531745896	0.0549428958409
827.043821402	1047.39430942	2250.43813082	376.0	3.44504332519	0.207163795976	0.0387222048554	909.985307389	1099.54895278	2327.96669943	318.432439269	3.89249028907	0.0474693937691
827.043821402	1047.39430942	2250.43813082	376.0	-7.2667539346	-0.497311267662	-0.092955377133	650.861426231	1142.59431688	2086.9043294	293.448586292	0.260086362703	0.00317178491101
827.043821402	1047.39430942	2250.43813082	376.0	-13.5697566149	-0.369105786145	-0.0689917357281	746.776951504	856.2528956	1945.0591537	342.029306597	-1.27673366232	-0.0155699227112
827.043821402	1047.39430942	2250.43813082	376.0	-6.26554357548	-0.25439599153	-0.0475506526225	786.597189827	904.648274244	2109.4359491	418.190485024	0.035430803832	0.00043208297356
827.043821402	1047.39430942	2250.43813082	376.0	4.23987728286	0.142089525802	0.0265587898696	867.084958743	1149.91546074	2345.85394589	328.85352641	4.47587050589	0.0545837866572
827.043821402	1047.39430942	2250.43813082	376.0	15.059365442	0.542281689006	0.101361063366	984.328617161	1247.27340139	2589.33983299	357.737814437	9.83095403405	0.119889683342
827.043821402	1047.39430942	2250.43813082	376.0	-3.1155683815	-0.202642790862	-0.0378771571705	753.940771337	1128.21505628	2180.32419197	298.16836436	1.54087908547	0.0187912083594
827.043821402	1047.39430942	2250.43813082	376.0	6.44651533092	0.226770879501	0.0423870802806	956.204506431	1032.86905885	2395.51296994	406.439404656	3.41783235452	0.0416808823722
827.043821402	1047.39430942	2250.43813082	376.0	-10.8397201844	-0.388864718685	-0.0726849941467	742.643854041	855.236667981	2006.49693452	408.616412496	-0.941988601366	-0.0114876658703
827.043821402	1047.39430942	2250.43813082	376.0	-10.243684949	-0.0959555194627	-0.0179356111145	862.145129208	866.591976372	2019.91033873	291.173233148	-0.570089743865	-0.00695231394958
827.043821402	1047.39430942	2250.43813082	376.0	10.1073144338	0.0735971926188	0.0137564846016	802.52067338	1293.77299176	2477.89698884	381.603323703	7.49731080176	0.0914306195336
827.043821402	1047.39430942	2250.43813082	376.0	-13.7259253577	-0.393575484889	-0.0735655111943	712.98200939	944.286490619	1941.54467276	284.276172754	-1.06611666773	-0.0130014227771
827.043821402	1047.39430942	2250.43813082	376.0	-14.4051543361	-0.353827989421	-0.0661360727889	759.166836683	833.971738838	1926.25904484	333.120469318	-1.48308777595	-0.0180864362921
827.043821402	1047.39430942	2250.43813082	376.0	19.56898582	0.537094250435	0.10039144868	985.115776411	1250.1877172	2690.82604953	455.522555916	10.290967774	0.125499607
827.043821402	1047.39430942	2250.43813082	376.0	-4.56655347351	-0.188094101277	-0.0351577759396	795.336409552	998.476108583	2147.67067019	353.858152054	0.541709112913	0.00660620869406
827.043821402	1047.39430942	2250.43813082	376.0	3.15517623768	0.28684504014	0.0536158953532	1029.66463379	940.257081505	2321.44341997	351.521704669	2.22938818282	0.0271876607661
827.043821402	1047.39430942	2250.43813082	376.0	-6.98214053453	-0.0710825707161	-0.0132864618161	882.521175204	856.767096932	2093.30937788	354.021105749	-0.0329833570353	-0.000402236061407
827.043821402	1047.39430942	2250.43813082	376.0	-7.83741657167	-0.374291530767	-0.0699610337882	750.100647189	857.415866312	2074.06191982	466.545406319	-0.573215926561	-0.00699043812879
827.043821402	1047.39430942	2250.43813082	376.0	-9.29524235954	-0.547220802736	-0.102284262194	664.0502008	931.560466033	2041.25445241	445.643785576	-0.609177277517	-0.00742899118923
827.043821402	1047.39430942	2250.43813082	376.0	-8.37338224993	-0.508578465479	-0.0950613954166	671.528643294	964.098724614	2062.00034383	426.372975921	-0.274433192107	-0.00334674624521
827.043821402	1047.39430942	2250.43813082	376.0	2.73734894241	-0.202917344937	-0.0379284756892	778.539792142	1081.02349467	2312.04047519	452.477188379	1.6854008988	0.0205536694976
827.043821402	1047.39430942	2250.43813082	376.0	0.973493173317	-0.0115407666474	-0.00215715264437	801.879014965	1176.02220618	2272.34599239	294.44477125	3.70881331453	0.045229430665
827.043821402	1047.39430942	2250.43813082	376.0	1.14150679812	-0.277808506292	-0.0519268236061	739.033331366	1116.0271135	2276.12703507	421.066590207	1.65528817312	0.0201864411356
827.043821402	1047.39430942	2250.43813082	376.0	15.3464719588	0.483124471113	0.0903036394604	948.951477395	1295.45362444	2595.80098752	351.395885687	10.4691815965	0.127672946299
827.043821402	1047.39430942	2250.43813082	376.0	-1.30243872242	-0.26795817447	-0.0500856400878	762.096318172	1006.1548508	2221.12755318	452.87638421	0.929471719172	0.0113350209655
827.043821402	1047.39430942	2250.43813082	376.0	-10.4914487159	-0.559064100239	-0.104497962662	633.710640386	1083.62041959	2014.33456844	297.003508468	-0.287148466044	-0.00350181056151
827.043821402	1047.39430942	2250.43813082	376.0	-14.3596204036	-0.423227035052	-0.0791078570191	706.746465616	920.932715601	1927.28375782	299.604576602	-1.22791547535	-0.0149745789677
827.043821402	1047.39430942	2250.43813082	376.0	4.79436723806	-0.170416891492	-0.031853624578	761.256390847	1159.19772193	2358.33239928	437.878286504	3.12834687235	0.038150571614
827.043821402	1047.39430942	2250.43813082	376.0	-13.4650670931	-0.529991956847	-0.0990639171676	657.452580431	976.467788777	1947.41512662	313.494757409	-0.957947702848	-0.0116822890591
827.043821402	1047.39430942	2250.43813082	376.0	-8.47709467949	-0.278250220649	-0.0520093870373	759.282688829	967.993905591	2059.66635977	332.389765349	-0.107018864481	-0.00130510810343
827.043821402	1047.39430942	2250.43813082	376.0	4.09397473808	0.0955173404686	0.0178537084988	963.688185991	912.664853701	2342.57049939	466.217459701	1.58107649482	0.0192814206685
827.043821402	1047.39430942	2250.43813082	376.0	-8.5305079543	-0.358436992757	-0.0669975687397	717.855675707	1017.65074529	2058.46432706	322.957906065	-0.0466614864165	-0.000569042517274
827.043821402	1047.39430942	2250.43813082	376.0	4.04239101929	-0.00632786582653	-0.00118277865917	816.212953105	1153.84302136	2341.40963972	371.35366525	3.76939867643	0.0459682765418
827.043821402	1047.39430942	2250.43813082	376.0	10.1697520399	0.0480035422972	0.00897262472845	799.999742044	1271.64337605	2479.30210854	407.658990442	6.90628450062	0.0842229817149
827.043821402	1047.39430942	2250.43813082	376.0	-3.46286839332	-0.45338334496	-0.0847445504597	682.287159282	1036.10426127	2172.50842008	454.11699953	0.629973501082	0.00768260367174
827.043821402	1047.39430942	2250.43813082	376.0	-1.27204773997	0.0674474557314	0.0126070010713	942.415580318	912.658765428	2221.81148344	366.737137693	0.920797756632	0.0112292409345
827.043821402	1047.39430942	2250.43813082	376.0	7.42000470402	0.0480137519072	0.00897453306677	823.297963686	1191.47567305	2417.42074599	402.64710925	5.07899715993	0.0619389897553
827.043821402	1047.39430942	2250.43813082	376.0	8.68958464915	0.398489224264	0.0744839671521	954.872771968	1164.09063563	2445.99185718	327.028449573	6.67001192037	0.0813416087851
827.043821402	1047.39430942	2250.43813082	376.0	-21.403340364	-0.696364094066	-0.130161512909	648.169409628	791.368678103	1768.769198	329.23111027	-3.43656042372	-0.0419092734601
827.043821402	1047.39430942	2250.43813082	376.0	15.0557560866	0.157181442269	0.0293797088354	832.884686924	1297.49169979	2589.25860668	458.882219964	8.51119215151	0.103795026238
827.043821402	1047.39430942	2250.43813082	376.0	8.53866847891	-0.123318116208	-0.0230501151791	745.531659353	1262.62195717	2442.59558213	434.441965607	5.64151533116	0.0687989674532
827.043821402	1047.39430942	2250.43813082	376.0	9.24105242461	-0.0596306797742	-0.0111459214531	755.807521433	1303.6321396	2458.40229827	398.962637244	6.89397378224	0.0840728510029
827.043821402	1047.39430942	2250.43813082	376.0	-2.48592173285	-0.133167709813	-0.0248911607127	781.71664006	1116.31451272	2194.49400024	296.462847462	1.73614696922	0.0211725240148
827.043821402	1047.39430942	2250.43813082	376.0	-0.889279851024	0.142954141014	0.0267204001896	1013.00088991	827.672151695	2230.42543796	389.752396357	0.87339657256	0.0106511777141
827.043821402	1047.39430942	2250.43813082	376.0	8.09989827959	0.137616747875	0.0257227566122	826.683081276	1276.83458283	2432.72133026	329.203666152	7.27427539941	0.0887106756026
827.043821402	1047.39430942	2250.43813082	376.0	9.44251022212	0.209146396258	0.0390927843474	910.357139106	1116.91863618	2462.93598137	435.660206084	4.87990439883	0.059511029254
827.043821402	1047.39430942	2250.43813082	376.0	-1.41516151162	0.159085977879	0.0297356967998	1006.48043905	867.344914842	2218.59079655	344.765442658	0.84537020985	0.0103093928031
827.043821402	1047.39430942	2250.43813082	376.0	7.31501634604	0.309578783803	0.0578651932343	916.514606366	1178.54619815	2415.05804795	319.997243431	6.25354818514	0.0762627827456
827.043821402	1047.39430942	2250.43813082	376.0	14.9972721239	0.43857804649	0.0819772049514	929.979346548	1305.00005033	2587.94246128	352.9630644	10.3578447609	0.126315180011
827.043821402	1047.39430942	2250.43813082	376.0	-1.17148329468	-0.204679636843	-0.0382578760454	773.489992135	1083.66879471	2224.07462406	366.915837215	1.25821303842	0.0153440614441
827.043821402	1047.39430942	2250.43813082	376.0	-3.60704173254	-0.154950255374	-0.0289626645558	829.849915085	915.471178813	2169.26388828	423.942794379	0.499192604933	0.0060877146943
827.043821402	1047.39430942	2250.43813082	376.0	-13.4448423104	-0.227104426787	-0.0424494255677	823.471681746	802.066440496	1947.87027284	322.332150598	-1.31347431437	-0.0160179794435
827.043821402	1047.39430942	2250.43813082	376.0	-7.96499277599	-0.348965825995	-0.0652272571953	734.099847261	955.091850331	2071.19089627	381.999198681	-0.0920484316161	-0.00112254184898
827.043821402	1047.39430942	2250.43813082	376.0	7.71871039429	0.394441070555	0.0737273029076	938.408169058	1199.64116093	2424.14293274	286.093602754	7.13642844844	0.0870296152249
827.043821402	1047.39430942	2250.43813082	376.0	11.003799446	0.0840733363857	0.0157146423151	805.028468433	1300.10016905	2498.07182939	392.943191909	7.77762753776	0.0948491163142
827.043821402	1047.39430942	2250.43813082	376.0	-0.668085599397	-0.340322057868	-0.0636115996015	725.265101007	1052.07392871	2235.40327775	458.064248031	1.07577869015	0.0131192523189
827.043821402	1047.39430942	2250.43813082	376.0	15.885426247	0.497557545524	0.0930014103782	1002.96172136	1152.21815278	2607.92982033	452.749946184	7.82693949225	0.0954504816128
827.043821402	1047.39430942	2250.43813082	376.0	-9.16426437437	-0.278491017227	-0.0520543957434	777.793556323	889.848817986	2044.20203093	376.559656622	-0.413258561262	-0.00503973855197
827.043821402	1047.39430942	2250.43813082	376.0	3.93256349554	0.370097280358	0.0691770617492	972.96081382	1083.74385288	2338.93803924	282.23337254	4.53087485735	0.055254571431
827.043821402	1047.39430942	2250.43813082	376.0	6.99152785846	0.371489485035	0.0694372869225	1025.40761684	1001.31008874	2407.77813967	381.060434092	3.83308074914	0.0467448871846
827.043821402	1047.39430942	2250.43813082	376.0	-6.87333656032	-0.160108918406	-0.0299269006366	803.973496602	1002.49770242	2095.75794401	289.286744982	0.127965975639	0.00156056067853
827.043821402	1047.39430942	2250.43813082	376.0	-15.5424359823	-0.620915665757	-0.116059002945	672.731778119	807.357023151	1900.66522502	420.576423747	-2.33811237156	-0.0285135655068
827.043821402	1047.39430942	2250.43813082	376.0	23.4707160105	0.655897804987	0.122597720558	1017.62403474	1301.4694339	2778.6320735	459.538604856	12.4832703138	0.152235003826
827.043821402	1047.39430942	2250.43813082	376.0	3.67153415051	-0.181476239092	-0.0339207923536	753.686269273	1167.69046264	2333.06373533	411.687003416	3.1060843908	0.0378790779365
827.043821402	1047.39430942	2250.43813082	376.0	3.23194582156	-0.329796285973	-0.0616441656023	686.288867283	1232.03877393	2323.17107196	404.843430746	3.51319268395	0.0428438132189
827.043821402	1047.39430942	2250.43813082	376.0	6.67325732079	-0.241123252573	-0.045069766836	723.06617442	1208.13141052	2400.61565814	469.418073199	3.81210551495	0.0464890916458
827.043821402	1047.39430942	2250.43813082	376.0	17.7044707119	0.542610369214	0.101422498918	995.194825796	1221.29888945	2648.86629058	432.372575332	9.5857547968	0.116899448741
827.043821402	1047.39430942	2250.43813082	376.0	1.90728875261	-0.368125519331	-0.0688085082861	704.797033325	1128.43634255	2293.36048417	460.127108295	1.59114806425	0.019404244686
827.043821402	1047.39430942	2250.43813082	376.0	10.5823536255	0.34043438166	0.0636325947027	984.715595804	1061.52282525	2488.58745195	442.349030896	4.87738814904	0.059480343281
827.043821402	1047.39430942	2250.43813082	376.0	20.045811602	0.64545957143	0.120646648866	1017.58654916	1279.15564453	2701.55671875	404.814525059	11.6445536101	0.142006751342
827.043821402	1047.39430942	2250.43813082	376.0	-1.79197733492	0.150643990903	0.028157755309	1005.07542713	856.086054345	2210.11078958	348.949308105	0.782587811393	0.00954375379747
827.043821402	1047.39430942	2250.43813082	376.0	1.37048601003	-0.52892102305	-0.0988637426261	622.487804234	1246.13177831	2281.28007057	412.660488028	2.72466936276	0.0332276751556
827.043821402	1047.39430942	2250.43813082	376.0	-3.71367836629	-0.270724676382	-0.0506027432491	721.029654441	1157.23367442	2166.86409681	288.600767954	1.61180992986	0.0196562186568
827.043821402	1047.39430942	2250.43813082	376.0	-1.16676341892	-0.105822969608	-0.0197799943193	797.784730287	1104.22611749	2224.18084195	322.16999417	1.87760653459	0.0228976406657
827.043821402	1047.39430942	2250.43813082	376.0	18.0289987334	0.594045308035	0.111036506175	1027.7662889	1183.95142818	2656.16959292	444.451875839	9.22907548505	0.112549701037
827.043821402	1047.39430942	2250.43813082	376.0	-7.77950212809	-0.343664293748	-0.0642363165885	719.064924734	1050.20992706	2075.36524854	306.090396752	0.0909063854457	0.00110861445665
827.043821402	1047.39430942	2250.43813082	376.0	6.54319400054	-0.262823116287	-0.0491258161285	698.485954591	1270.41263032	2397.68866358	428.790078671	4.90337570078	0.0597972646436
827.043821402	1047.39430942	2250.43813082	376.0	22.3725200616	0.619479430789	0.115790547811	1002.94919924	1302.13769255	2753.91785311	448.830961315	12.1602679053	0.148295950064
827.043821402	1047.39430942	2250.43813082	376.0	-3.99154179439	-0.196634955293	-0.036754197251	817.32948553	891.343932277	2160.61095227	451.937534466	0.314549048139	0.00383596400169
827.043821402	1047.39430942	2250.43813082	376.0	-1.29864051468	-0.0279093066743	-0.00521669283632	894.457967403	908.990533209	2221.2130295	417.764528884	0.870916979068	0.0106209387691
827.043821402	1047.39430942	2250.43813082	376.0	-8.74139405568	-0.50751644298	-0.0948628865384	684.488161221	907.350863173	2053.71846583	461.879441432	-0.628809509573	-0.00766840865333
827.043821402	1047.39430942	2250.43813082	376.0	-8.54218180088	-0.338023250877	-0.0631819160518	744.769103785	925.421140589	2058.20161437	388.011369996	-0.261400260544	-0.00318780805541
827.043821402	1047.39430942	2250.43813082	376.0	-4.25214616477	-0.185974762765	-0.0347616379	819.237528281	900.759531014	2154.74621215	434.749152856	0.338336515864	0.00412605507151
827.043821402	1047.39430942	2250.43813082	376.0	7.97279818325	0.1357450988	0.0253729156635	824.856202154	1280.69910239	2429.86102123	324.305716685	7.32527054788	0.089332567657
827.043821402	1047.39430942	2250.43813082	376.0	7.9108060808	0.0204862816848	0.00382921152986	811.321580907	1200.59280292	2428.46592732	416.551543492	5.14715482429	0.062770180784
827.043821402	1047.39430942	2250.43813082	376.0	-0.614361174258	-0.272894096316	-0.0510082423021	697.246737635	1241.60600303	2236.61231269	297.759572029	3.47546329285	0.0423836986933
827.043821402	1047.39430942	2250.43813082	376.0	-19.4548621946	-0.565855067461	-0.105767302329	695.108491172	786.791724413	1812.6184937	330.718278111	-2.88055652134	-0.0351287380652
827.043821402	1047.39430942	2250.43813082	376.0	-8.66038528478	-0.0147066049688	-0.00274889812501	908.023367551	851.623935358	2055.5415181	295.894215187	-0.320240839817	-0.00390537609533
827.043821402	1047.39430942	2250.43813082	376.0	5.32398140148	0.191064951775	0.0357130750981	988.035253524	957.605382442	2370.25103836	424.610402392	2.23754437968	0.0272871265815
827.043821402	1047.39430942	2250.43813082	376.0	0.743684980307	-0.0910934685365	-0.0170268165489	804.691729933	1105.65004951	2267.17430119	356.832521743	2.21969493891	0.0270694504745
827.043821402	1047.39430942	2250.43813082	376.0	-17.4036850439	-0.653345205189	-0.122120599101	652.445459459	826.477106412	1858.77896642	379.856400554	-2.49378041764	-0.0304119563126
827.043821402	1047.39430942	2250.43813082	376.0	-5.55792112705	-0.272137851345	-0.0508668881019	775.315920208	921.398187866	2125.3605545	428.646446424	0.160043965916	0.0019517556819
827.043821402	1047.39430942	2250.43813082	376.0	15.6435746247	0.465051872239	0.086925583596	949.089299036	1272.54564247	2602.4870992	380.85215769	9.92255222804	0.121006734488
827.043821402	1047.39430942	2250.43813082	376.0	1.59802525624	-0.0771029955568	-0.0144117748704	768.016867699	1215.83263604	2286.40070053	302.551196788	4.18929142562	0.0510889198247
827.043821402	1047.39430942	2250.43813082	376.0	23.1576746309	0.634103416329	0.118524003052	1011.25593722	1293.45896621	2771.58727093	466.872367494	12.1383012837	0.148028064435
827.043821402	1047.39430942	2250.43813082	376.0	6.63529318793	0.428702166014	0.080131245984	1012.69303198	1055.80977302	2399.76129881	331.258493807	4.83090372477	0.0589134600582
827.043821402	1047.39430942	2250.43813082	376.0	1.99324160523	0.11101774544	0.0207509804561	979.788471964	881.286489848	2295.29479994	434.219838133	1.30208997975	0.0158791460945
827.043821402	1047.39430942	2250.43813082	376.0	1.75796250067	0.19542436442	0.0365279185831	986.816882917	952.730331104	2289.99998926	350.45277524	1.76487379495	0.0215228511579
827.043821402	1047.39430942	2250.43813082	376.0	-16.7888236253	-0.65971156112	-0.123310572172	624.131211734	912.451660183	1872.61604224	336.033170324	-1.84205801147	-0.0224641220912
827.043821402	1047.39430942	2250.43813082	376.0	1.94463642511	-0.142356352707	-0.0266086640574	736.412199649	1253.97311572	2294.20097044	303.815655073	4.63932140833	0.0565770903455
827.043821402	1047.39430942	2250.43813082	376.0	-13.2245713591	-0.465889237774	-0.0870821005185	726.66580134	813.152816732	1952.82733432	413.008716245	-1.63830232072	-0.0199792965942
827.043821402	1047.39430942	2250.43813082	376.0	0.94393842572	-0.263916937756	-0.0493302687394	740.032561184	1125.89061063	2271.68088108	405.757709276	1.81155351306	0.022092116013
827.043821402	1047.39430942	2250.43813082	376.0	4.76200277013	0.269932758114	0.0504547211429	976.210778064	1019.39286909	2357.60405695	362.000409799	3.26247573224	0.0397862894175
827.043821402	1047.39430942	2250.43813082	376.0	1.66530931098	-0.104870543251	-0.0196019707011	822.961019535	1056.15979917	2287.91488655	408.794067845	1.64445372321	0.0200543136977
827.043821402	1047.39430942	2250.43813082	376.0	-3.51055649813	-0.01240702673	-0.00231907041683	870.118885031	1008.70753992	2171.43522878	292.608803835	0.749450169877	0.00913963621801
827.043821402	1047.39430942	2250.43813082	376.0	8.42490240282	0.1574976476	0.0294388126355	890.138830669	1120.13490848	2440.03534698	429.761607832	4.54371546337	0.0554111641874
827.043821402	1047.39430942	2250.43813082	376.0	10.4400695537	0.249286215993	0.0465955543913	905.356237811	1163.22821417	2485.38543694	416.800984965	6.00117201578	0.0731850245827
827.043821402	1047.39430942	2250.43813082	376.0	4.67592427451	0.0137341777033	0.0025671360193	847.078271849	1099.29816917	2355.66691366	409.290472641	3.07509470801	0.0375011549758
827.043821402	1047.39430942	2250.43813082	376.0	1.92864383859	-0.230870572887	-0.0431533781096	695.889155498	1306.48726219	2293.84106717	291.464649487	5.2561472523	0.0640993567353
827.043821402	1047.39430942	2250.43813082	376.0	-4.37896343842	-0.401614843991	-0.0750681951386	692.666563782	1101.52109412	2151.89226787	357.704609963	0.696514156694	0.00849407508164
827.043821402	1047.39430942	2250.43813082	376.0	-6.35868374919	0.076313307507	0.0142641696275	963.390718241	836.531738226	2107.33988711	307.417430644	0.0435232809623	0.000530771719053
827.043821402	1047.39430942	2250.43813082	376.0	2.74033072849	-0.0992388811174	-0.0185493235733	785.844139251	1150.39922141	2312.10757845	375.864217785	3.10885923199	0.0379129174633
827.043821402	1047.39430942	2250.43813082	376.0	-11.9871185054	-0.321192001335	-0.0600358881001	755.435513453	895.841567829	1980.67544519	329.398363908	-0.846435687235	-0.0103223864297
827.043821402	1047.39430942	2250.43813082	376.0	-12.3619882989	-0.319383220502	-0.0596977982248	747.154446737	927.865787959	1972.23923241	297.218997719	-0.840883881321	-0.0102546814795
827.043821402	1047.39430942	2250.43813082	376.0	6.62835345954	0.10596375028	0.0198063084635	878.024148256	1104.29475269	2399.60512452	417.286223576	3.83052368644	0.0467137034932
827.043821402	1047.39430942	2250.43813082	376.0	-7.52508746649	-0.510209471212	-0.0953662563013	665.634919773	995.661983232	2081.0906931	419.793790092	-0.0354834058428	-0.000432724461498
827.043821402	1047.39430942	2250.43813082	376.0	-15.0940280745	-0.370535705652	-0.0692590104023	769.884069672	788.735048399	1910.75636756	352.137249484	-1.83020209458	-0.0223195377388
827.043821402	1047.39430942	2250.43813082	376.0	1.6108210265	-0.18666219147	-0.0348901292467	726.686218658	1238.97880304	2286.68866142	321.02363972	4.11239297899	0.0501511338901
827.043821402	1047.39430942	2250.43813082	376.0	-12.4608648837	-0.476745749771	-0.0891113550974	723.766174376	812.347584032	1970.01407605	433.90031764	-1.58319878581	-0.019307302266
827.043821402	1047.39430942	2250.43813082	376.0	16.2250744453	0.601148841315	0.112364269405	1033.25873938	1172.34677238	2615.57339289	409.967881133	8.88989446756	0.108413347165
827.043821402	1047.39430942	2250.43813082	376.0	18.0590689483	0.472080564835	0.0882393579131	944.639597832	1304.57197736	2656.84630451	407.634729308	10.8671430834	0.132526135163
827.043821402	1047.39430942	2250.43813082	376.0	9.5867550743	0.300462605552	0.0561612346826	937.770179805	1126.70437572	2466.18212252	401.707566993	5.57882211489	0.0680344160353
827.043821402	1047.39430942	2250.43813082	376.0	10.5359530237	0.398321171595	0.0744525554383	1003.66391595	1063.97802857	2487.54323511	419.901290594	5.24581502642	0.0639733539807
827.043821402	1047.39430942	2250.43813082	376.0	6.49854962649	0.353631118328	0.0660992744538	1023.29745118	993.626503023	2396.68396957	379.760015361	3.58362278499	0.0437027168901
827.043821402	1047.39430942	2250.43813082	376.0	12.3351562063	0.513869386681	0.0960503526506	986.358464455	1201.43046366	2528.03318958	340.244261468	8.46522411517	0.103234440429
827.043821402	1047.39430942	2250.43813082	376.0	-10.9218008732	-0.239496070533	-0.0447656206603	787.159415919	905.925619322	2004.6497594	311.564724158	-0.618423454591	-0.00754174944623
827.043821402	1047.39430942	2250.43813082	376.0	13.1985355115	0.2443771921	0.0456779798318	876.299394953	1246.95764595	2547.46300668	424.205965778	7.82422251781	0.0954173477781
827.043821402	1047.39430942	2250.43813082	376.0	-5.73943934401	-0.603924066868	-0.112883003153	624.56433901	1055.77026286	2121.27559933	440.940997459	0.321879578124	0.00392536070883
827.043821402	1047.39430942	2250.43813082	376.0	-0.345868180682	-0.172268003482	-0.032199626819	746.244661936	1184.74307331	2242.6545814	311.666846152	2.9493646875	0.0359678620427
827.043821402	1047.39430942	2250.43813082	376.0	-2.55640604913	-0.273899638097	-0.0511961940368	731.457344741	1130.34865558	2192.90779431	331.101793987	1.39708272562	0.0170375942149
827.043821402	1047.39430942	2250.43813082	376.0	5.28065931487	-0.195145868243	-0.036475863223	732.788716928	1220.76595054	2369.2761016	415.721434133	4.14801700075	0.0505855731798
827.043821402	1047.39430942	2250.43813082	376.0	-11.7377542668	-0.660132449069	-0.123389242817	623.938411894	929.557752344	1986.2872331	432.791068862	-1.08152240095	-0.0131892975726
827.043821402	1047.39430942	2250.43813082	376.0	6.45902496608	0.216766086847	0.0405170255789	995.960994247	962.073303241	2395.79449154	437.76019405	2.52513476273	0.0307943263747
827.043821402	1047.39430942	2250.43813082	376.0	7.42141014404	0.142488193066	0.0266333071151	824.900795445	1286.61723106	2417.45237455	305.934348045	7.40582615594	0.0903149531212
827.043821402	1047.39430942	2250.43813082	376.0	-2.2369026261	-0.515360455195	-0.0963290570458	639.56680868	1185.98934055	2200.09802117	374.541871947	1.3882858499	0.0169303152427
827.043821402	1047.39430942	2250.43813082	376.0	-2.1646127575	-0.059445219441	-0.0111112559703	904.019519221	828.124342497	2201.72485994	469.580998224	0.477025034469	0.00581737846913
827.043821402	1047.39430942	2250.43813082	376.0	-15.4482297048	-0.465179371532	-0.0869494152396	692.612257585	911.013291388	1902.78527901	299.159730034	-1.46542650299	-0.0178710549145
827.043821402	1047.39430942	2250.43813082	376.0	14.0700511724	0.245047085183	0.0458031934922	861.599469194	1301.73536213	2567.07592743	403.741096103	9.03708377528	0.110208338723
827.043821402	1047.39430942	2250.43813082	376.0	14.0522986877	0.52856959868	0.0987980558281	981.552459562	1236.96292378	2566.67641875	348.161035407	9.43121191358	0.115014779434
827.043821402	1047.39430942	2250.43813082	376.0	2.04379718402	-0.234167998905	-0.0437697194215	761.769259904	1095.71523214	2296.43252197	438.948029924	1.66575770895	0.0203141184018
827.043821402	1047.39430942	2250.43813082	376.0	-12.0036829043	-0.142236047111	-0.0265861770301	844.399515396	848.526288592	1980.30267364	287.376869651	-0.91190648155	-0.0111208107506
827.043821402	1047.39430942	2250.43813082	376.0	-8.08764809109	-0.561770777576	-0.105003883659	655.716117167	949.178712068	2068.43061429	463.535785057	-0.404447129773	-0.00493228207041
827.043821402	1047.39430942	2250.43813082	376.0	8.51290636699	0.248394468978	0.0464288727062	959.088095998	1045.50235976	2442.01582174	437.425365986	3.92287974131	0.0478399968453
827.043821402	1047.39430942	2250.43813082	376.0	12.9680094639	0.51449203306	0.0961667351514	1001.70319099	1163.54222699	2542.2751606	377.02974262	7.85008644394	0.0957327615114
827.043821402	1047.39430942	2250.43813082	376.0	-9.11611891838	-0.290590917383	-0.0543160593239	759.049931045	943.220605374	2045.28551463	343.014978212	-0.256821215504	-0.00313196604273
827.043821402	1047.39430942	2250.43813082	376.0	-9.80362184561	-0.563725647781	-0.105369279959	637.572508045	1045.55618008	2029.81368661	346.68499848	-0.209965767762	-0.00256055814344
827.043821402	1047.39430942	2250.43813082	376.0	8.41795229012	-0.185267774097	-0.0346294904854	721.189184701	1280.07420739	2439.87893899	438.615546903	5.66409208091	0.0690742936696
827.043821402	1047.39430942	2250.43813082	376.0	-6.07792161726	-0.0906994825274	-0.0169531743042	852.714544773	930.37077783	2113.65826518	330.572942582	0.221508462421	0.00270132271246
827.043821402	1047.39430942	2250.43813082	376.0	-11.7785353083	-0.602043403271	-0.112531477247	625.771189717	1025.72934999	1985.36948099	333.868941286	-0.57412503642	-0.00700152483439
827.043821402	1047.39430942	2250.43813082	376.0	-5.96225277715	-0.30242946469	-0.0565288719046	725.448835289	1108.12538719	2116.26132087	282.687098393	0.512905044899	0.00625493957194
827.043821402	1047.39430942	2250.43813082	376.0	8.24573637271	0.335515579517	0.0627131924332	942.395869537	1140.12590648	2436.00332632	353.4815503	5.85196425209	0.0713654177084
827.043821402	1047.39430942	2250.43813082	376.0	13.3343586803	0.373082763438	0.0697350959697	927.891277952	1227.88057306	2550.51962306	394.747772046	8.23435805996	0.100419000731
827.043821402	1047.39430942	2250.43813082	376.0	10.2448331991	-0.16734379043	-0.0312792131645	722.88757201	1299.84122711	2480.99176357	458.262964451	6.33094816818	0.0772066849778
827.043821402	1047.39430942	2250.43813082	376.0	8.0016522328	0.223179255598	0.0417157487099	887.344357308	1179.85110629	2430.51036376	363.314900163	5.89037361225	0.0718338245397
827.043821402	1047.39430942	2250.43813082	376.0	-4.88345907975	-0.169592264308	-0.0316994886556	846.33147508	836.512602028	2140.53890559	457.694828479	0.0321428734887	0.000391986262057
827.043821402	1047.39430942	2250.43813082	376.0	-0.182813319248	-0.39614140195	-0.0740451218598	662.185038441	1237.6966006	2246.32403018	346.442391132	2.94644909576	0.0359323060459
827.043821402	1047.39430942	2250.43813082	376.0	10.3311933118	0.0663907897531	0.0124094934118	812.320807657	1250.55182349	2482.93524448	420.062613331	6.59772226501	0.0804600276221
827.043821402	1047.39430942	2250.43813082	376.0	-1.83638081641	0.0323175885428	0.00604067075567	898.91937177	990.446582712	2209.1115167	319.74556222	0.999342634235	0.0121871052956
827.043821402	1047.39430942	2250.43813082	376.0	-7.97103955226	-0.0293224168755	-0.0054808255842	927.224894729	788.365108325	2071.05481731	355.46481426	-0.315991120036	-0.00385355024434
827.043821402	1047.39430942	2250.43813082	376.0	-11.1640182257	-0.494753051853	-0.0924772059538	683.984402265	921.141629534	1999.19880774	394.07277594	-0.801445926308	-0.00977373080864
827.043821402	1047.39430942	2250.43813082	376.0	15.9777377832	0.38087558851	0.071191698787	927.07747373	1245.42263743	2610.00723434	437.507123174	8.87989282735	0.108291375943
827.043821402	1047.39430942	2250.43813082	376.0	-8.13766132286	-0.103509041292	-0.0193474843537	878.402572284	821.518731825	2067.30509745	367.383793346	-0.317416378801	-0.00387093144879
827.043821402	1047.39430942	2250.43813082	376.0	5.57305314474	0.25114675779	0.0469433192132	890.980380438	1186.74148159	2375.85624384	298.134381814	5.84598217597	0.0712924655606
827.043821402	1047.39430942	2250.43813082	376.0	0.32264257783	-0.219978887866	-0.0411175491339	743.816572377	1152.29646335	2257.69900242	361.585966692	2.30671259916	0.0281306414531
827.043821402	1047.39430942	2250.43813082	376.0	-4.08418085567	-0.521074416729	-0.097397087239	629.629922076	1210.69052513	2158.52616751	318.205720312	1.4958933158	0.0182426014121
827.043821402	1047.39430942	2250.43813082	376.0	-8.31095466917	-0.604122834963	-0.112920156068	629.594293134	1010.65111238	2063.40523791	423.159832399	-0.160298494635	-0.00195485969067
827.043821402	1047.39430942	2250.43813082	376.0	-0.963952069051	-0.0975667230056	-0.0182367706552	816.137157287	1069.9422985	2228.7449859	342.665530113	1.49690553807	0.0182549455863
827.043821402	1047.39430942	2250.43813082	376.0	-14.723406592	-0.616685368714	-0.115268293218	680.083664228	795.279153651	1919.09697472	443.73415684	-2.33589790376	-0.028486559802
827.043821402	1047.39430942	2250.43813082	376.0	-19.2225871977	-0.712864870381	-0.133245770165	632.947360276	822.435793961	1817.84569879	362.462544556	-2.90680238806	-0.0354488096105
827.043821402	1047.39430942	2250.43813082	376.0	-3.8997598623	-0.195763706546	-0.0365913470179	786.923176241	1029.69676648	2162.67644787	346.056505149	0.671748787436	0.00819205838336
827.043821402	1047.39430942	2250.43813082	376.0	-9.24945468978	-0.586921743154	-0.10970499872	630.298067291	1042.66939776	2042.28487559	369.317410538	-0.144104588308	-0.00175737302815
827.043821402	1047.39430942	2250.43813082	376.0	11.6117946275	0.404474542802	0.0756027182808	999.157234022	1079.13855251	2511.75438479	433.458598263	5.62220372547	0.0685634600667
827.043821402	1047.39430942	2250.43813082	376.0	-6.63299931064	-0.119576378098	-0.022350724878	859.747851578	858.697087284	2101.16658512	382.721646256	-0.0154706444915	-0.000188666396238
827.043821402	1047.39430942	2250.43813082	376.0	-10.8708606731	-0.25862060344	-0.0483402997085	808.055814925	818.095699133	2005.79613708	379.644623027	-0.907650120721	-0.0110689039112
827.043821402	1047.39430942	2250.43813082	376.0	-1.16402342996	0.0600590967354	0.0112259993898	933.214380336	932.10502116	2224.2425037	358.923102205	0.954640231581	0.0116419540437
827.043821402	1047.39430942	2250.43813082	376.0	-9.14955254331	-0.536248118577	-0.100233293192	648.055778347	1042.36467358	2044.53311159	354.112659661	-0.111613877545	-0.00136114484811
827.043821402	1047.39430942	2250.43813082	376.0	-3.58025797462	-0.187981987206	-0.0351368200386	777.325725849	1080.21759168	2169.86664018	312.323322654	0.924731143323	0.0112772090649
827.043821402	1047.39430942	2250.43813082	376.0	-6.50281977356	-0.48665993706	-0.0909644742168	647.017721856	1174.35020221	2104.09619506	282.72827099	0.703622426125	0.00858076129421
827.043821402	1047.39430942	2250.43813082	376.0	0.653712944206	0.128588022499	0.0240351443924	951.51370171	967.732685147	2265.14953618	345.903149327	1.48957361754	0.0181655319212
827.043821402	1047.39430942	2250.43813082	376.0	6.18187836872	-0.45264349751	-0.0846062612167	633.339682957	1305.62583134	2389.55747883	450.591964537	4.69119219306	0.057209660891
827.043821402	1047.39430942	2250.43813082	376.0	-6.00802074479	-0.191296376736	-0.0357563321002	793.342947757	993.607566665	2115.23134107	328.280826651	0.309900053697	0.00377926894752
827.043821402	1047.39430942	2250.43813082	376.0	-0.302572265791	-0.468780505221	-0.0876225243403	660.727905638	1165.11681467	2243.62892918	417.784208873	1.47984667564	0.0180469106785
827.043821402	1047.39430942	2250.43813082	376.0	-1.97308811695	-0.548911944111	-0.102600363385	630.577527585	1182.07405641	2206.03500348	393.383419492	1.26955604519	0.015482390795
[truncated: 1 more rows]
