# Supplementary material for: Optimization of nutritional strategies using a mechanistic computational model in prediabetes: Application to the J-DOIT1 study data
Source: PLoS One. 2023 Nov 30;18(11):e0287069. doi: 10.1371/journal.pone.0287069 (PMC10688723; doi:10.1371/journal.pone.0287069)
Supplement: S1 File — (ZIP) [file pone.0287069.s011.zip › improved_intervention_J1511008.csv]

baseline_carb	baseline_fat	baseline_kcal	baseline_protein	diet_change_percent	hba1c_change	hba1c_percent_change	random_carb_kcal	random_fat_kcal	random_total_kcal	random_protein_kcal	weight_change	weight_percent_change
881.997009228	1337.79066819	2595.78767741	376.0	6.57667816002	-0.352381395577	-0.0611985751263	744.436139525	1648.98946519	2766.50427868	373.078673961	3.32755376806	0.0554592294677
881.997009228	1337.79066819	2595.78767741	376.0	-1.21097005146	0.41215478242	0.07157950372	958.007328251	1191.46697615	2564.35346604	414.879161641	-1.86619454034	-0.0311032423389
881.997009228	1337.79066819	2595.78767741	376.0	6.63541786809	0.832613090295	0.144601092444	1096.94316882	1310.13495365	2768.02903678	360.950914312	1.46100004439	0.0243500007398
881.997009228	1337.79066819	2595.78767741	376.0	-4.81439995929	0.10285432703	0.017862856379	866.214489481	1210.89465512	2470.81607653	393.706931927	-2.34226884535	-0.0390378140892
881.997009228	1337.79066819	2595.78767741	376.0	13.9433754821	-0.0253163140233	-0.00439672004572	828.952950495	1664.33497466	2957.7281	464.440174839	5.33673760091	0.0889456266819
881.997009228	1337.79066819	2595.78767741	376.0	0.670454264287	-0.0687428562091	-0.0119386690186	818.870439714	1439.13315952	2613.19124659	355.187647356	-0.195125193406	-0.00325208655677
881.997009228	1337.79066819	2595.78767741	376.0	-14.2709466497	-0.347345120946	-0.0603239181913	747.050109847	1088.58373571	2225.34420283	389.710357277	-4.52440709547	-0.0754067849244
881.997009228	1337.79066819	2595.78767741	376.0	4.29314836015	0.595920032148	0.103494274427	1015.97254829	1355.05157466	2707.22869352	336.204570575	1.0610414704	0.0176840245067
881.997009228	1337.79066819	2595.78767741	376.0	-12.7396810717	-0.171940333797	-0.02986112084	791.371938718	1181.55012257	2265.09260601	292.17054473	-3.48582195402	-0.0580970325669
881.997009228	1337.79066819	2595.78767741	376.0	17.4698475843	0.599605160201	0.104134275825	1015.88788299	1599.89662603	3049.26782827	433.483319253	6.97501560153	0.116250260026
881.997009228	1337.79066819	2595.78767741	376.0	-1.72543962812	-0.568941152438	-0.0988088142477	693.323330065	1511.4792008	2550.99892817	346.196397302	-0.619685303871	-0.0103280883979
881.997009228	1337.79066819	2595.78767741	376.0	0.357351659794	0.1238405205	0.0215075582668	871.7707034	1425.81607179	2605.06376776	307.47699258	0.198563997578	0.00330939995963
881.997009228	1337.79066819	2595.78767741	376.0	-6.94097665996	-0.132216157024	-0.0229621669025	801.852836783	1150.21872625	2415.61466058	463.543097553	-3.16307407503	-0.0527179012505
881.997009228	1337.79066819	2595.78767741	376.0	-8.14002353017	0.513093274056	0.0891096342576	989.201853639	1080.56232694	2384.48994968	314.725769098	-2.88545739373	-0.0480909565621
881.997009228	1337.79066819	2595.78767741	376.0	-7.79325616811	-0.18016214449	-0.0312890143262	789.311696068	1151.60680603	2393.49129413	452.572792037	-3.27425324988	-0.0545708874981
881.997009228	1337.79066819	2595.78767741	376.0	10.902078072	0.312553198901	0.054281555905	925.663624448	1583.93449956	2878.78247659	369.184352582	4.88824474154	0.0814707456923
881.997009228	1337.79066819	2595.78767741	376.0	-1.38627917478	-0.181422622837	-0.0315079233826	789.30162808	1435.11733537	2559.80281342	335.383849969	-0.764959369505	-0.0127493228251
881.997009228	1337.79066819	2595.78767741	376.0	-0.667178692242	-0.53114841841	-0.092245296702	702.611360567	1471.57368358	2578.46913514	404.284090987	-1.07222765241	-0.0178704608734
881.997009228	1337.79066819	2595.78767741	376.0	10.0750479919	0.602850515978	0.104697901351	1017.1931177	1511.21185032	2857.31453168	328.909563667	4.64741958157	0.0774569930261
881.997009228	1337.79066819	2595.78767741	376.0	17.397219846	0.58622365217	0.101810290408	1011.45826937	1609.86482351	3047.38256639	426.05947351	7.12060889495	0.118676814916
881.997009228	1337.79066819	2595.78767741	376.0	9.67771264851	0.52454609213	0.0910986613634	992.166898703	1456.04003996	2847.0005498	398.793611133	3.10112940984	0.051685490164
881.997009228	1337.79066819	2595.78767741	376.0	3.44812008434	0.165363018229	0.0287188291471	883.415703653	1451.39316388	2685.29355367	350.48468613	1.06669106967	0.0177781844945
881.997009228	1337.79066819	2595.78767741	376.0	9.53215733188	0.767164648421	0.133234569021	1073.72924651	1356.40594485	2843.22224283	413.087051467	2.23260322979	0.0372100538298
881.997009228	1337.79066819	2595.78767741	376.0	5.20543758129	0.482574839267	0.0838094545444	980.172452465	1302.94228629	2730.90978471	447.795045947	-0.292309964038	-0.00487183273396
881.997009228	1337.79066819	2595.78767741	376.0	-5.83390130943	0.203895507535	0.0354108210377	895.471643601	1260.62727454	2444.35198611	288.253067971	-2.18164861932	-0.0363608103219
881.997009228	1337.79066819	2595.78767741	376.0	2.29347556778	-0.465393096332	-0.0808254769593	718.393829236	1467.80504381	2655.32143359	469.122560539	-0.786166978412	-0.0131027829735
881.997009228	1337.79066819	2595.78767741	376.0	11.4427932759	-0.0273865741697	-0.00475626505205	828.744127779	1600.54228666	2892.81829522	463.531880789	3.82168264768	0.0636947107947
881.997009228	1337.79066819	2595.78767741	376.0	-5.59309433726	-0.696356104176	-0.120937149041	663.952811311	1373.71305337	2450.60282382	412.936959141	-2.26295134309	-0.0377158557182
881.997009228	1337.79066819	2595.78767741	376.0	5.51263389782	-0.0976899241055	-0.0169659472222	809.561573468	1633.23803709	2738.88394884	296.084338275	3.8564732625	0.064274554375
881.997009228	1337.79066819	2595.78767741	376.0	-19.2038016125	-0.472064217488	-0.0819840600014	716.931403805	1037.05165689	2097.29776156	343.31470087	-5.69517372899	-0.0949195621499
881.997009228	1337.79066819	2595.78767741	376.0	20.0976176285	0.672152290342	0.116733638475	1040.00264622	1629.14447422	3117.47915927	448.332038837	8.12254889973	0.135375814996
881.997009228	1337.79066819	2595.78767741	376.0	4.08427065404	-0.44042260118	-0.076488815766	723.371643971	1583.90616437	2701.80667176	394.528863426	1.52458131515	0.0254096885858
881.997009228	1337.79066819	2595.78767741	376.0	-12.3773139881	-0.547281678433	-0.0950471827775	698.291534553	1256.3864418	2274.49888612	319.820909765	-3.35445815728	-0.0559076359547
881.997009228	1337.79066819	2595.78767741	376.0	-4.07473752829	-0.399898163271	-0.0694508793455	734.443228803	1370.67035794	2490.01614277	384.902556024	-1.94093910471	-0.0323489850785
881.997009228	1337.79066819	2595.78767741	376.0	-2.47119473006	0.706912563527	0.12277050426	1053.59612406	1083.21897293	2531.64070913	394.825612133	-2.16580757058	-0.036096792843
881.997009228	1337.79066819	2595.78767741	376.0	-0.896699381399	0.611314108073	0.106167785355	1021.9835549	1240.26688582	2572.51126537	310.260824645	-1.23052798538	-0.0205087997563
881.997009228	1337.79066819	2595.78767741	376.0	-7.108033661	0.364901232736	0.0633729129449	942.649918251	1016.25049931	2411.27821554	452.377797972	-3.42105890469	-0.0570176484115
881.997009228	1337.79066819	2595.78767741	376.0	-9.87593323189	0.202767519058	0.0352149216843	894.37847401	1070.5244355	2339.42941955	374.52651004	-3.46638920904	-0.057773153484
881.997009228	1337.79066819	2595.78767741	376.0	11.9869166203	0.196826237569	0.0341830909289	891.246598129	1646.93866726	2906.94258195	368.757316558	5.79152271845	0.0965253786408
881.997009228	1337.79066819	2595.78767741	376.0	13.3701772967	0.773792943705	0.134385714433	1075.37377173	1461.66041975	2942.84909213	405.814900654	4.67264181066	0.077877363511
881.997009228	1337.79066819	2595.78767741	376.0	5.21697925171	-0.544781111292	-0.0946129057471	697.887503474	1652.10707498	2731.20938196	381.214803505	2.63620226082	0.043936704347
881.997009228	1337.79066819	2595.78767741	376.0	-6.51768193061	0.831634822858	0.144431195356	1096.80830041	1041.86547439	2426.60249301	287.928718213	-2.61434684418	-0.043572447403
881.997009228	1337.79066819	2595.78767741	376.0	7.38264787303	0.820813580665	0.142551854926	1093.37476794	1253.87231398	2787.42554117	440.178459255	0.390657935248	0.00651096558747
881.997009228	1337.79066819	2595.78767741	376.0	-1.57083715683	0.505704233413	0.0878263691235	987.417837006	1163.67799599	2555.01208007	403.916247066	-1.92894822659	-0.0321491371099
881.997009228	1337.79066819	2595.78767741	376.0	-3.51689106581	0.539179141771	0.093640003781	997.774741086	1092.65017178	2504.4966525	414.07173963	-2.39559552839	-0.0399265921398
881.997009228	1337.79066819	2595.78767741	376.0	7.30324462735	0.554926170412	0.0963748125064	1002.3649706	1397.02085192	2785.3644015	385.978578984	1.89761176443	0.0316268627405
881.997009228	1337.79066819	2595.78767741	376.0	-14.9000733723	-0.112223822242	-0.0194900698579	806.952637391	1110.54496632	2209.01340889	291.515805184	-4.07583927185	-0.0679306545309
881.997009228	1337.79066819	2595.78767741	376.0	18.1866063646	0.792932615961	0.137709728371	1081.67831433	1573.11988134	3067.87336437	413.075168691	7.43843403488	0.123973900581
881.997009228	1337.79066819	2595.78767741	376.0	-7.29147301743	-0.00879359154792	-0.0015271954755	835.192447414	1234.03408873	2406.51651933	337.289983186	-2.54085898871	-0.0423476498118
881.997009228	1337.79066819	2595.78767741	376.0	-10.2652059764	-0.00986675294839	-0.00171357293303	834.58391069	1066.72476101	2329.32472562	428.016053919	-3.86198278759	-0.0643663797932
881.997009228	1337.79066819	2595.78767741	376.0	13.7137999773	0.808944446707	0.140490525652	1087.53707436	1489.08949351	2951.76880733	375.142239463	5.45992246754	0.0909987077923
881.997009228	1337.79066819	2595.78767741	376.0	-17.1378133296	-0.665218070028	-0.115529362631	670.823839325	1162.35928684	2150.92643083	317.743304661	-4.58924458464	-0.0764874097439
881.997009228	1337.79066819	2595.78767741	376.0	6.6311429225	0.58660095219	0.101875816636	1012.41184315	1419.88571755	2767.91806827	335.62050757	2.45590065853	0.0409316776421
881.997009228	1337.79066819	2595.78767741	376.0	-0.993188719259	0.422707112649	0.0734121418286	961.17371634	1169.76571637	2570.00660703	439.067174322	-1.94794484945	-0.0324657474908
881.997009228	1337.79066819	2595.78767741	376.0	5.55724086513	0.082768017144	0.0143744385453	860.438600525	1423.7234955	2740.041851	455.879754975	0.360117910393	0.00600196517322
881.997009228	1337.79066819	2595.78767741	376.0	-7.46260522809	-0.575819698642	-0.100003421091	692.058669603	1426.21170352	2402.07429049	283.803917364	-2.17202136639	-0.0362003561064
881.997009228	1337.79066819	2595.78767741	376.0	1.55078091158	-0.151747542186	-0.0263542101746	796.49716713	1490.8526047	2636.04265722	348.692885394	0.528886265726	0.00881477109544
881.997009228	1337.79066819	2595.78767741	376.0	10.9486655009	0.469440679076	0.0815284263764	974.430813185	1493.51313967	2879.99178733	412.047834473	3.69796223327	0.0616327038878
881.997009228	1337.79066819	2595.78767741	376.0	-8.80149906462	-0.563917674671	-0.0979363797623	694.453950792	1283.65905559	2367.31944927	389.206442882	-2.8928688283	-0.0482144804716
881.997009228	1337.79066819	2595.78767741	376.0	-5.23709660695	0.434364858615	0.0754367590509	964.315861689	1078.95937891	2459.84376904	416.568528442	-2.73684253034	-0.0456140421724
881.997009228	1337.79066819	2595.78767741	376.0	-8.1091483111	-0.166321546162	-0.0288852980483	793.171928412	1271.44798099	2385.29140481	320.671495408	-2.57239508672	-0.0428732514453
881.997009228	1337.79066819	2595.78767741	376.0	-6.69120033484	-0.53881833835	-0.0935773425408	700.768099738	1403.07151062	2422.09832365	318.258713293	-2.13496565352	-0.0355827608919
881.997009228	1337.79066819	2595.78767741	376.0	-10.2413663941	0.419067505799	0.0727800461616	959.334148899	1050.84801567	2329.94355056	319.761385989	-3.34568676822	-0.0557614461371
881.997009228	1337.79066819	2595.78767741	376.0	3.22455155063	-0.0389438523955	-0.00676343389988	826.495624828	1479.88885388	2679.49018922	373.105710506	0.833345312324	0.0138890885387
881.997009228	1337.79066819	2595.78767741	376.0	-12.5480377063	0.0899312826361	0.0156184929899	862.107768195	1112.38515573	2270.06726088	295.574336958	-3.59660057349	-0.0599433428916
881.997009228	1337.79066819	2595.78767741	376.0	18.6140227163	0.769383339864	0.1336198923	1073.40593101	1589.85468683	3078.96818536	415.707567513	7.69891923043	0.128315320507
881.997009228	1337.79066819	2595.78767741	376.0	-19.8463544544	-0.238907088506	-0.0414913318002	774.362077022	1022.82315242	2080.61845407	283.433224632	-5.48270269103	-0.0913783781838
881.997009228	1337.79066819	2595.78767741	376.0	-3.37126001953	-0.231257455033	-0.0401628091409	776.385705526	1263.5942024	2508.27692525	468.297017332	-2.30130268814	-0.0383550448023
881.997009228	1337.79066819	2595.78767741	376.0	4.4584788293	-0.431432082646	-0.0749274197024	725.099440193	1639.4172428	2711.52032147	347.003638478	2.71025453867	0.0451709089778
881.997009228	1337.79066819	2595.78767741	376.0	-1.94790224732	-0.212518135444	-0.0369083250164	781.456943252	1418.50195512	2545.22427091	345.265372541	-1.14606920007	-0.0191011533346
881.997009228	1337.79066819	2595.78767741	376.0	19.2771482454	0.720580692837	0.125144267599	1056.61246056	1573.41313468	3096.18151613	466.155920885	7.11651398977	0.118608566496
881.997009228	1337.79066819	2595.78767741	376.0	-4.6352986967	0.586045096203	0.101779280341	1013.01802792	1086.40944785	2475.46516503	376.037689265	-2.45758733354	-0.0409597888923
881.997009228	1337.79066819	2595.78767741	376.0	16.7947180502	0.712552682013	0.12375003161	1053.86900247	1562.83021805	3031.74289902	415.043678499	6.71376301218	0.111896050203
881.997009228	1337.79066819	2595.78767741	376.0	-4.96974782667	-0.429131555368	-0.0745278838777	727.27679176	1435.42287966	2466.78357573	304.083904313	-1.67010228609	-0.0278350381016
881.997009228	1337.79066819	2595.78767741	376.0	-20.371746317	-0.429403798473	-0.0745751647226	727.262803246	1028.15706255	2066.98039684	311.560531048	-5.82011343218	-0.0970018905363
881.997009228	1337.79066819	2595.78767741	376.0	-16.0524545288	-0.328114598988	-0.056984126257	751.641894535	1114.0372717	2179.10004083	313.420874595	-4.42956642583	-0.0738261070971
881.997009228	1337.79066819	2595.78767741	376.0	14.9614693219	0.621489488853	0.10793495812	1023.07586407	1596.93486206	2984.15565443	364.144928305	6.87647341938	0.114607890323
881.997009228	1337.79066819	2595.78767741	376.0	1.78228600386	0.540715713769	0.093906862412	999.083951447	1212.34975637	2642.05203788	430.618330059	-1.43555546373	-0.0239259243955
881.997009228	1337.79066819	2595.78767741	376.0	-2.69154817333	-0.444305205286	-0.0771631131097	723.016858288	1503.94602749	2525.9208016	298.957915827	-0.484780017959	-0.00807966696598
881.997009228	1337.79066819	2595.78767741	376.0	-2.00510088002	0.535613781098	0.0930208025526	997.076796484	1166.67568424	2543.73951585	379.987035128	-1.92055312741	-0.0320092187902
881.997009228	1337.79066819	2595.78767741	376.0	-7.49608697437	-0.58631190976	-0.101825618229	689.166000549	1266.27315308	2401.20517545	445.766021817	-2.93901343122	-0.048983557187
881.997009228	1337.79066819	2595.78767741	376.0	12.1065939625	0.448544729178	0.0778993972174	967.913202414	1491.32028733	2910.04915165	450.815661909	3.6173912154	0.06028985359
881.997009228	1337.79066819	2595.78767741	376.0	4.43181806401	0.435556849314	0.0756437737607	964.081969083	1436.52655621	2710.82826461	310.219739317	1.94995587729	0.0324992646215
881.997009228	1337.79066819	2595.78767741	376.0	-4.04996987186	-0.156026776078	-0.0270973907741	796.178613737	1331.4268676	2490.65905854	363.053577203	-1.94033145054	-0.032338857509
881.997009228	1337.79066819	2595.78767741	376.0	-2.45433083698	-0.045658564183	-0.00792958738849	825.701257104	1353.18004928	2532.07845999	353.1971536	-1.60780707569	-0.0267967845949
881.997009228	1337.79066819	2595.78767741	376.0	-12.4819905304	-0.43929465913	-0.0762929244756	724.600970101	1079.26585265	2271.78170533	467.914882578	-4.67341469969	-0.0778902449948
881.997009228	1337.79066819	2595.78767741	376.0	-12.9487867898	-0.3783781854	-0.065713474366	739.246701972	1151.28212258	2259.66466555	369.135841003	-3.92214304055	-0.0653690506759
881.997009228	1337.79066819	2595.78767741	376.0	6.51514886295	0.12096732578	0.021008566478	869.912673542	1563.61710221	2764.90710876	331.37733301	3.35332708256	0.0558887847093
881.997009228	1337.79066819	2595.78767741	376.0	-13.6160752872	-0.552505902615	-0.0959544811766	697.014051939	1235.7259993	2242.34327296	309.603221725	-3.60377556574	-0.0600629260957
881.997009228	1337.79066819	2595.78767741	376.0	-0.26834149035	-0.689264706052	-0.119705575903	665.125548112	1567.98462833	2588.82210208	355.711925633	0.148637874201	0.00247729790335
881.997009228	1337.79066819	2595.78767741	376.0	-7.61123601138	-0.365656587314	-0.0635040964422	742.434108188	1213.46294878	2398.21615093	442.319093965	-3.05238291114	-0.050873048519
881.997009228	1337.79066819	2595.78767741	376.0	6.19267049806	0.302875677652	0.0526008471087	923.892732037	1424.55133512	2756.53625511	408.092187953	1.27464357449	0.0212440595748
881.997009228	1337.79066819	2595.78767741	376.0	-6.54361652408	0.106378204172	0.0184748531039	867.250480875	1227.35172955	2425.92928603	331.327075605	-2.414100548	-0.0402350091334
881.997009228	1337.79066819	2595.78767741	376.0	-10.243208503	0.180507556103	0.0313490024492	887.917998721	1055.27696471	2329.89573332	386.700769897	-3.64001714854	-0.0606669524756
881.997009228	1337.79066819	2595.78767741	376.0	4.4887292858	0.599838657352	0.104174827605	1017.78135005	1306.24749564	2712.30555909	388.276713394	0.188924763702	0.00314874606171
881.997009228	1337.79066819	2595.78767741	376.0	-13.5866239756	-0.222320020388	-0.0386106322314	778.66477573	1042.2881351	2243.10776648	422.154855646	-4.71272183643	-0.0785453639406
881.997009228	1337.79066819	2595.78767741	376.0	-2.44434526688	-0.0641679879126	-0.0111441451741	820.43091828	1285.4015517	2532.33766418	426.505194206	-1.95188706556	-0.0325314510926
881.997009228	1337.79066819	2595.78767741	376.0	-14.3024577675	-0.458106667628	-0.0795600325856	719.851994795	1107.95632305	2224.52624112	396.717923275	-4.52837452366	-0.0754729087277
881.997009228	1337.79066819	2595.78767741	376.0	-9.33089486004	-0.262722094337	-0.04562731753	768.213781543	1237.73609092	2353.57745845	347.627585978	-2.91927463327	-0.0486545772212
881.997009228	1337.79066819	2595.78767741	376.0	7.82480985309	-0.178429815572	-0.030988158314	788.249303192	1670.8859586	2798.90312736	339.76786557	4.51057813568	0.0751763022613
881.997009228	1337.79066819	2595.78767741	376.0	-1.79183934664	0.175458740737	0.0304721675473	887.273501664	1339.92251063	2549.27533246	322.079320159	-1.21502883396	-0.0202504805659
881.997009228	1337.79066819	2595.78767741	376.0	9.08190507636	0.225305045423	0.0391290457491	899.71983998	1597.37885104	2831.53465026	334.435959241	4.67080159102	0.0778466931836
881.997009228	1337.79066819	2595.78767741	376.0	6.47066372702	-0.37963348813	-0.0659314845659	737.699135544	1655.85078291	2763.75236909	370.202450638	3.36767018264	0.0561278363773
881.997009228	1337.79066819	2595.78767741	376.0	-12.4981172881	-0.629510842509	-0.109328037949	679.017824865	1246.65941391	2271.36308894	345.685850165	-3.4974341049	-0.0582905684151
881.997009228	1337.79066819	2595.78767741	376.0	1.80014607698	0.0548441427528	0.00952485980423	853.307100827	1320.91009243	2642.51564746	468.298454201	-1.39491806459	-0.0232486344098
881.997009228	1337.79066819	2595.78767741	376.0	0.0474375779013	0.790913398544	0.137359048028	1083.21321088	1136.59211906	2597.01905622	377.213726282	-1.64930766359	-0.0274884610598
881.997009228	1337.79066819	2595.78767741	376.0	2.80303785533	-0.595659553041	-0.103449036652	686.117465884	1627.57860132	2668.54858866	354.852521457	1.80730568661	0.0301217614435
881.997009228	1337.79066819	2595.78767741	376.0	7.32112764542	-0.081458272651	-0.0141469733677	814.168825657	1600.53795704	2785.82860668	371.121823986	3.37059933136	0.0561766555227
881.997009228	1337.79066819	2595.78767741	376.0	-11.2133908986	-0.102660285747	-0.017829156955	809.648564414	1075.52281049	2304.71185825	419.540483343	-4.00775355492	-0.0667958925821
881.997009228	1337.79066819	2595.78767741	376.0	-5.15818289906	-0.163803601026	-0.0284480029569	794.182702423	1345.92866258	2461.89220134	321.78083634	-1.99911235508	-0.0333185392513
881.997009228	1337.79066819	2595.78767741	376.0	8.79693771854	0.833313311163	0.144722700792	1097.40549214	1295.7124621	2824.1375027	431.019548461	1.31736596538	0.0219560994231
881.997009228	1337.79066819	2595.78767741	376.0	14.5943619342	0.558706974933	0.0970314301725	1002.25096298	1658.44126687	2974.6263261	313.93409625	7.85544544815	0.130924090803
881.997009228	1337.79066819	2595.78767741	376.0	-2.75181177634	0.109860821854	0.01907968424	868.146515418	1193.52076619	2524.35648642	462.689204811	-2.29257388097	-0.0382095646828
881.997009228	1337.79066819	2595.78767741	376.0	-1.04497758014	-0.213849232763	-0.0371394985694	780.540605612	1476.08686946	2568.66227816	312.03480309	-0.144009554463	-0.00240015924105
881.997009228	1337.79066819	2595.78767741	376.0	-4.45608387703	0.632738664209	0.109888618307	1028.52390678	1091.25247596	2480.11720124	360.340818495	-2.36902531157	-0.0394837551929
881.997009228	1337.79066819	2595.78767741	376.0	2.95720568695	-0.223691037739	-0.0388487387529	778.386742244	1453.25895179	2672.55045823	440.904764199	-0.296602482767	-0.00494337471278
881.997009228	1337.79066819	2595.78767741	376.0	-3.81939660029	0.581465237577	0.100983889819	1011.24532879	1029.08675371	2496.64425111	456.312168608	-2.75014817644	-0.0458358029406
881.997009228	1337.79066819	2595.78767741	376.0	-0.8840852977	0.708103298221	0.122977300837	1054.28491663	1120.43636441	2572.8387002	398.117419157	-1.86916803819	-0.0311528006365
881.997009228	1337.79066819	2595.78767741	376.0	3.76716525118	-0.408239615813	-0.0708995512006	730.601946655	1655.03702807	2693.57528879	307.936314069	3.05894717706	0.050982452951
881.997009228	1337.79066819	2595.78767741	376.0	-5.70582708885	0.603122071044	0.104745062703	1018.53805534	1069.98761775	2447.67652095	359.150847865	-2.61206632501	-0.0435344387501
881.997009228	1337.79066819	2595.78767741	376.0	-0.470075485526	0.0887022172679	0.0154050394699	862.077302577	1408.33630874	2583.58551589	313.17190457	-0.298184540598	-0.0049697423433
881.997009228	1337.79066819	2595.78767741	376.0	8.32560669727	0.0324489165596	0.00563544921146	845.649597962	1518.74075474	2811.90275013	447.512397435	2.18241059595	0.0363735099325
881.997009228	1337.79066819	2595.78767741	376.0	16.7488735675	0.567788863116	0.0986086945321	1005.25090041	1664.29822939	3030.55287359	361.003743781	8.16989912541	0.136164985423
881.997009228	1337.79066819	2595.78767741	376.0	-7.616362106	0.0921636630498	0.0160061936523	862.909161425	1137.34453374	2398.0830884	397.829393233	-2.99056665499	-0.0498427775832
881.997009228	1337.79066819	2595.78767741	376.0	-5.47294863449	0.0880808397459	0.0152971239573	862.186430795	1246.57045913	2453.72155117	344.964661242	-2.24576734026	-0.0374294556709
881.997009228	1337.79066819	2595.78767741	376.0	-14.000002149	-0.560474956338	-0.0973384780025	695.183976152	1175.06582624	2232.37734679	362.127544403	-4.06372492392	-0.067728748732
881.997009228	1337.79066819	2595.78767741	376.0	11.093957265	0.110370093558	0.0191681301768	866.427913232	1663.88863527	2883.76325304	353.446704534	5.72908693391	0.0954847822318
881.997009228	1337.79066819	2595.78767741	376.0	0.94261335434	0.334810151078	0.0581469522539	933.913086855	1362.96065758	2620.25591871	323.382174276	-0.104969056986	-0.0017494842831
881.997009228	1337.79066819	2595.78767741	376.0	1.93963105338	-0.310759255038	-0.0539699991382	755.731990546	1522.78280475	2646.13638129	367.621585994	0.624980348844	0.0104163391474
881.997009228	1337.79066819	2595.78767741	376.0	11.9289338433	0.846596546976	0.147029619134	1101.32164843	1402.79871327	2905.43747217	401.317110472	3.73471600647	0.0622452667745
881.997009228	1337.79066819	2595.78767741	376.0	3.7094770469	0.110709467552	0.0192270697382	867.998031682	1445.65654649	2692.07782549	378.423247324	0.765855183104	0.0127642530517
881.997009228	1337.79066819	2595.78767741	376.0	-6.26821405053	0.444974532655	0.0772793561402	967.971464461	1153.98215882	2433.0781495	311.12452622	-2.44183424003	-0.0406972373338
881.997009228	1337.79066819	2595.78767741	376.0	3.94750706597	-0.659154151282	-0.11447623329	671.461157684	1636.03295796	2698.2565794	390.762463754	1.84965228234	0.030827538039
881.997009228	1337.79066819	2595.78767741	376.0	-8.84953518556	-0.647015336109	-0.112368068098	675.015337773	1226.25595432	2366.07253356	464.801241468	-3.40063970913	-0.0566773284854
881.997009228	1337.79066819	2595.78767741	376.0	2.0203322959	0.780255694582	0.135508109514	1079.64553067	1184.26572394	2648.23121419	384.319959584	-1.19185378934	-0.0198642298224
881.997009228	1337.79066819	2595.78767741	376.0	-7.56350902202	0.687637271136	0.119422936981	1046.79915764	1069.60684528	2399.45504224	283.049039326	-2.73625454549	-0.0456042424249
881.997009228	1337.79066819	2595.78767741	376.0	15.3005059937	0.483099447596	0.0839005640145	978.22522858	1602.96544393	2992.95632658	411.765654067	6.34849870813	0.105808311802
881.997009228	1337.79066819	2595.78767741	376.0	7.51162405256	0.205414569047	0.0356746385979	893.831221456	1603.70686222	2790.77348895	293.235405271	4.60000420992	0.0766667368321
881.997009228	1337.79066819	2595.78767741	376.0	4.91835529351	0.771862857222	0.134050513585	1076.41171807	1235.30748923	2723.45773806	411.738530756	-0.291387299401	-0.00485645499002
881.997009228	1337.79066819	2595.78767741	376.0	18.0014880813	0.670193277253	0.116393413903	1039.20765902	1669.73104919	3063.06808678	354.129378569	8.87374404467	0.147895734078
881.997009228	1337.79066819	2595.78767741	376.0	3.48686839036	0.449681517844	0.0780968249122	969.657325317	1319.16768884	2686.29937742	397.474363267	-0.247464686347	-0.00412441143911
881.997009228	1337.79066819	2595.78767741	376.0	-0.278829567306	0.259351690468	0.0450419747252	911.675663635	1218.39896996	2588.54985387	458.475220266	-1.83075810972	-0.0305126351621
881.997009228	1337.79066819	2595.78767741	376.0	-14.1638233254	-0.444406754812	-0.0771807493596	722.981790087	1170.79697871	2228.12489688	334.346128089	-3.96618289313	-0.0661030482189
881.997009228	1337.79066819	2595.78767741	376.0	12.3376696934	0.24936402844	0.0433074033414	907.20536645	1539.3337459	2916.047387	469.508274644	3.73852230635	0.0623087051058
881.997009228	1337.79066819	2595.78767741	376.0	13.1654187498	0.750780284496	0.130389073375	1067.71992749	1410.87696404	2937.533995	458.937103472	3.4697571961	0.0578292866017
881.997009228	1337.79066819	2595.78767741	376.0	-13.3840203605	-0.587367208476	-0.102008893448	689.246038797	1095.13070012	2248.36692615	463.990187241	-4.8408123498	-0.0806802058299
881.997009228	1337.79066819	2595.78767741	376.0	3.20531906083	0.732721605613	0.127252797085	1063.10338087	1211.19839713	2678.99095462	404.689176621	-0.91629678898	-0.0152716131497
881.997009228	1337.79066819	2595.78767741	376.0	14.54077528	0.452165522458	0.0785282255051	968.59596185	1573.92530532	2973.23533033	430.714063166	5.53052967621	0.0921754946035
881.997009228	1337.79066819	2595.78767741	376.0	-6.44220588746	-0.544264555272	-0.0945231947328	699.189583149	1310.19143501	2428.56169083	419.180672673	-2.54280205644	-0.042380034274
881.997009228	1337.79066819	2595.78767741	376.0	-9.8586283834	0.187994454711	0.0326492627147	890.104804451	1018.13171865	2339.87861668	431.642093575	-3.90699027435	-0.0651165045725
881.997009228	1337.79066819	2595.78767741	376.0	-9.04833220307	0.485397666907	0.0842996990113	980.172471453	1035.82582809	2360.91218508	344.91388553	-3.23710222939	-0.0539517038232
881.997009228	1337.79066819	2595.78767741	376.0	-0.956101336435	0.483567269243	0.0839818112613	980.462009406	1182.35952375	2570.96931674	408.147783581	-1.81954305007	-0.0303257175012
881.997009228	1337.79066819	2595.78767741	376.0	6.61331888501	0.801785973785	0.13924730354	1085.88927542	1333.17894068	2767.4553941	348.387178005	1.75764687985	0.0292941146642
881.997009228	1337.79066819	2595.78767741	376.0	-13.1844915018	-0.0366084416636	-0.00635783981653	827.267022558	1072.18989485	2253.54627168	354.089354269	-4.08002577726	-0.068000429621
881.997009228	1337.79066819	2595.78767741	376.0	1.5443718156	0.612698287332	0.106408177724	1022.40070149	1162.8569871	2635.8762907	450.618602111	-1.6069000141	-0.0267816669017
881.997009228	1337.79066819	2595.78767741	376.0	-16.224872935	-0.442530221738	-0.0768548492077	723.661456199	1093.10069061	2174.62442509	357.862278283	-4.79642410552	-0.0799404017586
881.997009228	1337.79066819	2595.78767741	376.0	4.78485071574	-0.365066931424	-0.0634016900702	742.517788954	1507.90098414	2719.99224268	469.573469581	0.337012734058	0.00561687890097
881.997009228	1337.79066819	2595.78767741	376.0	-5.48614306874	-0.14747739191	-0.0256126071396	798.052562722	1240.55957345	2453.37905167	414.766915501	-2.48396346026	-0.0413993910044
881.997009228	1337.79066819	2595.78767741	376.0	-4.35140819437	0.260253982118	0.0451986769917	911.781384444	1196.02303303	2482.83435971	375.029942241	-2.22958576427	-0.0371597627379
881.997009228	1337.79066819	2595.78767741	376.0	-10.0596562785	-0.161454601519	-0.0280400488917	794.334621322	1252.72583664	2334.66035935	287.599901389	-2.86115302712	-0.0476858837854
881.997009228	1337.79066819	2595.78767741	376.0	9.48556974976	0.33048701364	0.0573961468635	931.230455332	1549.20122179	2842.01292811	361.581250989	4.14489001717	0.0690815002862
881.997009228	1337.79066819	2595.78767741	376.0	5.43920438322	0.720099071075	0.125060623667	1058.11264972	1288.90485122	2736.97787454	389.960373604	0.455409007169	0.00759015011949
881.997009228	1337.79066819	2595.78767741	376.0	-17.6160648279	-0.353972415656	-0.0614748898326	745.424147153	1069.88752544	2138.51203737	323.200364779	-4.99619839271	-0.0832699732118
881.997009228	1337.79066819	2595.78767741	376.0	-6.53533594957	-0.351395486979	-0.0610273509864	746.386653657	1365.51973649	2426.14423216	314.237842012	-2.16329297063	-0.0360548828438
881.997009228	1337.79066819	2595.78767741	376.0	-7.41026213332	0.0593200264237	0.0103021928489	853.683675086	1122.14033027	2403.43300609	427.609000743	-3.12380087767	-0.0520633479612
881.997009228	1337.79066819	2595.78767741	376.0	-1.45113878716	0.745371221894	0.129449673827	1067.46165418	1174.12817161	2558.1191956	316.52936981	-1.66529496807	-0.0277549161345
881.997009228	1337.79066819	2595.78767741	376.0	2.05161558929	0.154696037543	0.0268662795315	880.804506292	1406.10198234	2649.04326207	362.136773434	0.0850786348243	0.00141797724707
881.997009228	1337.79066819	2595.78767741	376.0	17.5275094041	0.793953775842	0.137887074651	1082.06866116	1559.14671772	3050.76460668	409.549227802	7.10469647972	0.118411607995
881.997009228	1337.79066819	2595.78767741	376.0	-0.359421712969	0.771002397557	0.133901076338	1076.38039285	1176.99220265	2586.45785288	333.085257374	-1.48537645524	-0.0247562742541
881.997009228	1337.79066819	2595.78767741	376.0	1.38934352268	0.0692558716073	0.012027765128	857.355746419	1332.65720866	2631.85208537	441.83913029	-1.31662213506	-0.0219437022511
881.997009228	1337.79066819	2595.78767741	376.0	2.44454085508	-0.295600645452	-0.051337381982	760.216762257	1453.39047321	2659.2427677	445.635532231	-0.539767892187	-0.00899613153645
881.997009228	1337.79066819	2595.78767741	376.0	-5.7572177942	0.219008138391	0.0380354530029	899.548985381	1187.58804534	2446.34252735	359.205496632	-2.42539237529	-0.0404232062549
881.997009228	1337.79066819	2595.78767741	376.0	0.103636141443	-0.449565130373	-0.0780766117354	722.097378541	1478.54133773	2598.4778516	397.839135335	-0.707599521583	-0.0117933253597
881.997009228	1337.79066819	2595.78767741	376.0	12.3325327498	0.755938095753	0.131284837748	1068.94926519	1498.87674067	2915.91404285	348.088036984	5.30299614132	0.0883832690221
881.997009228	1337.79066819	2595.78767741	376.0	15.0031506126	0.226645182512	0.0393617892518	900.017270081	1637.74686468	2985.23761224	447.473477484	5.89625975401	0.0982709959002
881.997009228	1337.79066819	2595.78767741	376.0	14.2571403625	0.723532780862	0.1256569609	1057.49235446	1580.48146208	2965.8727701	327.898953556	6.99143987474	0.116523997912
881.997009228	1337.79066819	2595.78767741	376.0	14.0649852454	0.519285624419	0.0901850684993	989.880720376	1569.20414321	2960.88483124	401.799967654	5.72534693346	0.0954224488909
881.997009228	1337.79066819	2595.78767741	376.0	7.89359572241	0.780199253636	0.135498307335	1078.75045649	1297.38841902	2800.68866248	424.54978698	1.04002402897	0.0173337338162
881.997009228	1337.79066819	2595.78767741	376.0	3.0885840627	0.139120522699	0.0241612578497	876.556912321	1392.36271076	2675.96076192	407.041138842	-0.144699457029	-0.00241165761715
881.997009228	1337.79066819	2595.78767741	376.0	1.69778072102	0.221013487334	0.0383837247888	899.280448512	1458.46308252	2639.85846016	282.114929126	1.27590832338	0.021265138723
881.997009228	1337.79066819	2595.78767741	376.0	2.66669707417	0.149721266481	0.0260023040084	878.912171692	1452.82842448	2665.00947146	333.26887529	0.97746204835	0.0162910341392
881.997009228	1337.79066819	2595.78767741	376.0	7.88715741946	0.279965213181	0.0486219543559	916.110400751	1544.58301167	2800.52153781	339.828125387	3.72077569745	0.0620129282909
881.997009228	1337.79066819	2595.78767741	376.0	12.4860026883	0.467924141516	0.0812650471545	973.392973697	1597.05881066	2919.8977966	349.446012246	5.97923741157	0.0996539568595
881.997009228	1337.79066819	2595.78767741	376.0	-12.6835097478	0.180665754551	0.0313764769974	887.895121253	1050.02042469	2266.55069432	328.635148378	-3.88813243263	-0.0648022072105
881.997009228	1337.79066819	2595.78767741	376.0	-8.14016165627	-0.256742356772	-0.0445888080535	770.012484737	1324.58198415	2384.48636422	289.891895328	-2.43715946442	-0.040619324407
881.997009228	1337.79066819	2595.78767741	376.0	-13.3557321175	-0.563767155067	-0.0979102388098	694.794723363	1091.21477889	2249.10122888	463.091726625	-4.83741625873	-0.0806236043122
881.997009228	1337.79066819	2595.78767741	376.0	-16.4778689094	-0.217045334451	-0.0376945700679	779.710664464	1083.49119179	2168.05718676	304.855330508	-4.56346918667	-0.0760578197778
881.997009228	1337.79066819	2595.78767741	376.0	-3.36733239402	0.776682209085	0.134887497236	1077.32386091	1016.58219378	2508.37887807	414.472823383	-2.49883945382	-0.0416473242303
881.997009228	1337.79066819	2595.78767741	376.0	-11.0274539642	-0.649816817756	-0.112854605376	674.392577513	1190.10920768	2309.53838628	445.036601082	-3.84559171281	-0.0640931952135
881.997009228	1337.79066819	2595.78767741	376.0	1.21515358951	-0.269611258062	-0.0468237683331	766.920022895	1431.20181794	2627.33048455	429.208643714	-0.887962802353	-0.0147993800392
881.997009228	1337.79066819	2595.78767741	376.0	-5.2263821621	-0.050001580902	-0.00868384524176	824.154839677	1269.27723246	2460.12189328	366.689821143	-2.22855495372	-0.037142582562
881.997009228	1337.79066819	2595.78767741	376.0	-16.1142720737	-0.340175437262	-0.0590787490904	748.825464752	1077.94314657	2177.49538862	350.726777299	-4.76152070844	-0.079358678474
881.997009228	1337.79066819	2595.78767741	376.0	-14.9240792475	-0.101035538559	-0.0175469848139	809.939421536	1093.48696874	2208.39026734	304.96387706	-4.1770136143	-0.0696168935717
881.997009228	1337.79066819	2595.78767741	376.0	-3.91795657224	0.811001631303	0.140847799809	1089.34031901	1007.47886727	2494.08584351	397.26665722	-2.5422918693	-0.0423715311549
881.997009228	1337.79066819	2595.78767741	376.0	-6.04176793118	0.0384883407727	0.00668432455239	848.157424281	1210.24775599	2438.95620996	380.551029686	-2.50463024612	-0.0417438374353
881.997009228	1337.79066819	2595.78767741	376.0	5.77201354721	0.331944566284	0.0576492820917	932.701174717	1412.74328974	2745.61689381	400.172429352	1.13984966687	0.0189974944478
881.997009228	1337.79066819	2595.78767741	376.0	-13.3811498873	-0.364839249299	-0.0633621481936	742.523021851	1211.27208919	2248.44143754	294.646326507	-3.55858110418	-0.0593096850696
881.997009228	1337.79066819	2595.78767741	376.0	-6.11881860342	0.254489452345	0.0441975429567	910.251697438	1240.77979948	2436.9561381	285.924641181	-2.25116876794	-0.0375194794657
881.997009228	1337.79066819	2595.78767741	376.0	-15.8886814861	-0.553384679002	-0.096107099514	697.026432893	1117.66668777	2183.35124129	368.658120627	-4.71406791546	-0.078567798591
881.997009228	1337.79066819	2595.78767741	376.0	-7.52469151773	-0.205355810545	-0.0356644339258	783.256985519	1333.61567519	2400.46266223	283.590001524	-2.32244826356	-0.0387074710593
881.997009228	1337.79066819	2595.78767741	376.0	12.5656576703	-0.0691951404607	-0.012017217864	817.26366838	1639.65394561	2921.96547081	465.047856816	4.55059757305	0.0758432928841
881.997009228	1337.79066819	2595.78767741	376.0	-7.51534986976	0.660097415818	0.114640051375	1037.5247646	1076.9624485	2400.70515158	286.21793848	-2.72169584586	-0.0453615974309
881.997009228	1337.79066819	2595.78767741	376.0	2.07657137908	0.314780113695	0.0546683073455	927.699141225	1386.72342931	2649.69106139	335.268490847	0.331219573532	0.00552032622553
881.997009228	1337.79066819	2595.78767741	376.0	5.23563836933	0.315322469353	0.0547624990192	927.231646806	1461.19392016	2731.69373304	343.268166074	1.98892082465	0.0331486804108
881.997009228	1337.79066819	2595.78767741	376.0	-3.47295759544	0.373171117222	0.0648091554745	945.415415374	1091.03150092	2505.63707211	469.190155822	-2.63392247233	-0.0438987078722
881.997009228	1337.79066819	2595.78767741	376.0	1.15878513243	0.658659449686	0.114390317764	1037.55339365	1259.99794352	2625.86727909	328.315941925	-0.601701666872	-0.0100283611145
881.997009228	1337.79066819	2595.78767741	376.0	-4.61006311863	0.0238128741083	0.00413561551029	844.61599601	1331.96734571	2476.12022706	299.536885342	-1.88577749484	-0.0314296249139
881.997009228	1337.79066819	2595.78767741	376.0	-10.368455597	-0.0794915344167	-0.0138054071582	815.777046532	1119.2024041	2326.64458469	391.665134054	-3.55280519028	-0.0592134198381
881.997009228	1337.79066819	2595.78767741	376.0	13.5634330479	0.680565675054	0.118194802892	1042.84113101	1583.91647154	2947.86560111	321.107998556	6.79972597289	0.113328766215
881.997009228	1337.79066819	2595.78767741	376.0	12.1582502774	0.508994795946	0.0883978457705	986.635577883	1552.03109599	2911.3900399	372.72336603	5.19520337188	0.0865867228646
881.997009228	1337.79066819	2595.78767741	376.0	15.632812977	0.551396026831	0.0957617274803	1000.21235539	1577.55874769	3001.58231031	423.811207231	6.15040760612	0.102506793435
881.997009228	1337.79066819	2595.78767741	376.0	14.842574331	0.0859631407585	0.0149293401804	859.612173681	1667.12470947	2981.06939291	454.332509757	5.91237445113	0.0985395741854
881.997009228	1337.79066819	2595.78767741	376.0	4.2633623684	-0.564971507745	-0.0981194004421	693.879298027	1562.80950262	2706.45551242	449.766711768	0.709961276328	0.0118326879388
881.997009228	1337.79066819	2595.78767741	376.0	-9.93040688154	0.0556711745988	0.0096684915941	852.626588115	1045.67169154	2338.01539927	439.717119609	-3.91044361421	-0.0651740602368
881.997009228	1337.79066819	2595.78767741	376.0	-12.1547982044	0.392325187773	0.0681356699848	950.931594702	1013.36563923	2280.27492341	315.977689476	-3.796747879	-0.0632791313167
881.997009228	1337.79066819	2595.78767741	376.0	-6.41387624939	0.0698634587657	0.0121332856488	856.730474805	1160.96609513	2429.29706809	411.600498157	-2.78088148389	-0.0463480247314
881.997009228	1337.79066819	2595.78767741	376.0	8.71852602724	0.0451741209219	0.0078454534425	848.412089454	1620.04579714	2822.10210168	353.644215093	4.3736734105	0.0728945568416
881.997009228	1337.79066819	2595.78767741	376.0	-11.975746618	-0.384652274734	-0.0668031043304	737.696431379	1216.57372537	2284.92272243	330.652565675	-3.39665276493	-0.0566108794156
881.997009228	1337.79066819	2595.78767741	376.0	11.9712111578	0.48151841912	0.0836259845642	978.323495998	1484.27705631	2906.53490149	443.934349174	3.61701771235	0.0602836285392
881.997009228	1337.79066819	2595.78767741	376.0	7.19223692418	-0.189458205126	-0.0329034743186	786.099817738	1572.47104305	2782.48287722	423.912016432	2.36732364425	0.0394553940709
881.997009228	1337.79066819	2595.78767741	376.0	9.42543178447	0.242463304088	0.0421089447878	904.786487154	1591.61051697	2840.45187422	344.054870094	4.64688972364	0.0774481620607
881.997009228	1337.79066819	2595.78767741	376.0	13.1048939123	-0.0172479071864	-0.00299546842418	831.190745342	1653.57581563	2935.96289873	451.196337752	5.09258470639	0.0848764117732
881.997009228	1337.79066819	2595.78767741	376.0	0.839841748147	0.265596480245	0.046126516194	913.532825766	1343.17453119	2617.58818602	360.880829065	-0.684552483643	-0.0114092080607
881.997009228	1337.79066819	2595.78767741	376.0	-0.278278964021	0.724280285565	0.125786781098	1060.23996188	1176.10263158	2588.56414636	352.221552898	-1.57397286429	-0.0262328810714
881.997009228	1337.79066819	2595.78767741	376.0	9.11212253378	0.424121969826	0.0736578620747	960.629633401	1443.26559744	2832.3190313	428.423800453	2.34308996269	0.0390514993782
881.997009228	1337.79066819	2595.78767741	376.0	-8.30680885652	-0.0597798530166	-0.0103820515833	821.117429913	1150.85487669	2380.16055673	408.188250132	-3.14673392238	-0.052445565373
881.997009228	1337.79066819	2595.78767741	376.0	-8.09498642616	0.308360066415	0.0535533286583	925.647842309	1085.70790082	2385.65901728	374.303274142	-3.0785275353	-0.0513087922551
881.997009228	1337.79066819	2595.78767741	376.0	-0.291177043404	-0.403983191014	-0.0701603318886	733.389441463	1457.3028182	2588.2293396	397.537079938	-0.943687006272	-0.0157281167712
881.997009228	1337.79066819	2595.78767741	376.0	14.8559909358	0.843699890614	0.146526552729	1099.90933173	1482.5901986	2981.41765948	398.918129164	5.57489590307	0.0929149317178
881.997009228	1337.79066819	2595.78767741	376.0	-14.1981546878	-0.451781388939	-0.0784615124938	721.881550986	1041.53811735	2227.23372761	463.814059276	-5.24189287259	-0.0873648812098
881.997009228	1337.79066819	2595.78767741	376.0	9.49921700319	0.487853140008	0.084726144496	979.837227794	1549.86964565	2842.36718183	312.660308388	4.86975932514	0.081162655419
881.997009228	1337.79066819	2595.78767741	376.0	-1.41970257322	-0.519944111148	-0.0902994288205	705.386258178	1416.40530816	2558.93521296	437.14364663	-1.62626548467	-0.0271044247445
881.997009228	1337.79066819	2595.78767741	376.0	-14.8352209641	-0.652122006883	-0.113254950831	673.84929506	1174.3641297	2210.69683971	362.483414954	-4.26171612604	-0.0710286021007
881.997009228	1337.79066819	2595.78767741	376.0	-4.57968429192	-0.297444913083	-0.0516576785485	759.78781371	1427.41544086	2476.9087969	289.705542331	-1.46308331355	-0.0243847218926
881.997009228	1337.79066819	2595.78767741	376.0	-5.93448307197	0.282991312603	0.0491475013204	918.237189857	1130.61037625	2441.74109711	392.893531012	-2.67106269683	-0.0445177116139
881.997009228	1337.79066819	2595.78767741	376.0	14.9118913073	0.67754842769	0.117670793277	1041.87223363	1582.51455869	2982.86871444	358.481922123	6.84590959651	0.114098493275
881.997009228	1337.79066819	2595.78767741	376.0	13.5807029344	0.774405442271	0.134492087925	1075.66168841	1449.25066069	2948.31389069	423.401541597	4.42447269663	0.0737412116104
881.997009228	1337.79066819	2595.78767741	376.0	1.4298155134	0.342603383788	0.0595004139959	936.514061393	1341.83331925	2632.90265232	354.555271682	-0.399580595132	-0.00665967658553
881.997009228	1337.79066819	2595.78767741	376.0	-2.97191170503	0.277533592085	0.0481996512826	917.196464039	1242.43126968	2518.64315959	359.015425874	-1.90142635859	-0.0316904393099
881.997009228	1337.79066819	2595.78767741	376.0	-7.61352978249	0.168557845647	0.0292736793412	884.984285324	1223.45824601	2398.1566095	289.714078167	-2.51209794514	-0.0418682990856
881.997009228	1337.79066819	2595.78767741	376.0	-5.17109574829	-0.141796614338	-0.0246260184679	799.970375285	1347.1592883	2461.55701119	314.42734761	-1.98759694328	-0.0331266157213
881.997009228	1337.79066819	2595.78767741	376.0	-6.00625440925	-0.66974133478	-0.116314924415	670.092655857	1389.60844212	2439.87806559	380.176967605	-2.19568283535	-0.0365947139225
881.997009228	1337.79066819	2595.78767741	376.0	3.70902155206	-0.638632140756	-0.11091214671	676.418322219	1604.7397619	2692.06600182	410.907917701	1.2691301961	0.0211521699349
881.997009228	1337.79066819	2595.78767741	376.0	1.73667836839	0.584155524787	0.101451115802	1013.28408322	1222.76468042	2640.8681605	404.819396859	-1.29944024787	-0.0216573374645
881.997009228	1337.79066819	2595.78767741	376.0	4.48409990136	-0.69226224534	-0.120226162789	663.671826152	1671.702162	2712.1853901	376.811401943	2.51091698449	0.0418486164082
881.997009228	1337.79066819	2595.78767741	376.0	11.0586601143	0.152514797822	0.0264874605458	878.513425399	1640.38635946	2882.84701395	363.947229091	5.40287137954	0.0900478563256
881.997009228	1337.79066819	2595.78767741	376.0	-9.49426763245	0.0897807967467	0.0155923578928	862.143900474	1044.37807641	2349.33664815	442.814671272	-3.83193549188	-0.0638655915314
881.997009228	1337.79066819	2595.78767741	376.0	-9.41787188386	-0.138442703254	-0.0240435399886	800.245733909	1192.66746993	2351.31971958	358.406515744	-3.05956698452	-0.0509927830753
881.997009228	1337.79066819	2595.78767741	376.0	11.4750194484	0.377887569679	0.0656282684402	945.852893263	1520.85115177	2893.65481824	426.950773203	3.87970077581	0.0646616795968
881.997009228	1337.79066819	2595.78767741	376.0	-1.77514934848	0.473061050488	0.0821571813977	977.376001114	1252.41229986	2549.70856937	319.920268395	-1.5326396677	-0.0255439944617
881.997009228	1337.79066819	2595.78767741	376.0	7.23004170663	0.0451081395666	0.00783399436725	849.337216757	1494.20009645	2783.46420911	439.926895905	1.67422678383	0.0279037797304
881.997009228	1337.79066819	2595.78767741	376.0	4.47402134824	0.65105935083	0.113070397852	1034.51435219	1320.91642791	2711.92377226	356.492992155	0.675371379863	0.0112561896644
881.997009228	1337.79066819	2595.78767741	376.0	9.01108371271	0.733919727829	0.127460876664	1062.07663049	1379.17236672	2829.69627803	388.447280817	2.49660742015	0.0416101236692
881.997009228	1337.79066819	2595.78767741	376.0	9.09212212537	0.563639189708	0.0978880148851	1004.17504345	1538.88154308	2831.79986316	288.74327663	4.95899510532	0.082649918422
881.997009228	1337.79066819	2595.78767741	376.0	7.29316300922	0.135214246748	0.0234828493832	873.788276745	1588.95355602	2785.1027041	322.360871335	3.99094608497	0.0665157680828
881.997009228	1337.79066819	2595.78767741	376.0	-11.5278596094	-0.381573615498	-0.0662684292286	738.458180633	1183.98325888	2296.5489182	374.107478689	-3.56556201229	-0.0594260335381
881.997009228	1337.79066819	2595.78767741	376.0	-12.8387515865	-0.44680854083	-0.0775978709326	722.512903479	1133.74246851	2262.5209458	406.265573809	-4.16250253602	-0.069375042267
881.997009228	1337.79066819	2595.78767741	376.0	4.77748080161	0.800368628874	0.139001151246	1085.11576023	1351.07507642	2719.80093535	283.610098703	1.95455067139	0.0325758445232
881.997009228	1337.79066819	2595.78767741	376.0	-0.975838903182	0.730750954182	0.126910551265	1061.97605558	1106.49257009	2570.45697141	401.988345746	-1.91578783747	-0.0319297972912
881.997009228	1337.79066819	2595.78767741	376.0	7.19003534567	-0.187559905253	-0.032573793896	786.495111741	1584.04565061	2782.42572892	411.884966573	2.61386122943	0.0435643538238
881.997009228	1337.79066819	2595.78767741	376.0	19.0323882108	0.668211854814	0.116049297467	1038.69572863	1616.3506867	3089.82806531	434.78164997	7.76700927075	0.129450154513
881.997009228	1337.79066819	2595.78767741	376.0	-11.4259227448	-0.340647278719	-0.0591606944632	748.60433624	1131.15014181	2299.19498277	419.440504726	-3.92056293754	-0.0653427156256
881.997009228	1337.79066819	2595.78767741	376.0	-12.5959426603	0.262527843571	0.0455935817247	911.807868956	1006.2117466	2268.82374998	350.804134432	-4.0817053775	-0.0680284229583
881.997009228	1337.79066819	2595.78767741	376.0	4.43261499074	0.420290362317	0.0729924213819	959.452888443	1426.2281478	2710.84895113	325.167914891	1.68379744423	0.0280632907371
881.997009228	1337.79066819	2595.78767741	376.0	6.05077876057	0.733754089792	0.127432110071	1063.1337862	1254.89963221	2752.85304687	434.819628454	-0.052488526457	-0.000874808774283
881.997009228	1337.79066819	2595.78767741	376.0	8.29130360028	0.554677080975	0.0963315527917	1002.31438031	1396.58456092	2811.01231457	412.11337333	1.94726168494	0.0324543614156
881.997009228	1337.79066819	2595.78767741	376.0	4.70203586908	-0.667032505953	-0.115844478283	669.756227025	1625.94798221	2717.84254509	422.138335858	1.6642736422	0.0277378940367
881.997009228	1337.79066819	2595.78767741	376.0	7.05242308976	-0.108163300753	-0.0187848733506	807.874817057	1506.68909068	2778.85360694	464.289699202	1.32824282785	0.0221373804642
881.997009228	1337.79066819	2595.78767741	376.0	-4.21003807842	0.687703311914	0.119434406376	1047.33809692	1135.05570592	2486.50402776	304.11022493	-2.13850765954	-0.0356417943257
881.997009228	1337.79066819	2595.78767741	376.0	-3.68476190335	-0.196181817388	-0.0340711735651	785.773304569	1348.39499955	2500.13908199	365.970777866	-1.86690824406	-0.0311151374011
881.997009228	1337.79066819	2595.78767741	376.0	5.60700607066	0.303628212614	0.0527315409194	923.403752069	1500.37124811	2741.33365007	317.558649895	2.75177262092	0.0458628770153
881.997009228	1337.79066819	2595.78767741	376.0	10.3926502575	0.182323265086	0.0316643391952	887.457247944	1571.74901904	2865.55881216	406.352545175	4.02862135277	0.0671436892128
881.997009228	1337.79066819	2595.78767741	376.0	-6.09339798357	0.31351855555	0.0544492107589	927.82937258	1223.71223797	2437.61600342	286.074392869	-2.27255182288	-0.0378758637146
881.997009228	1337.79066819	2595.78767741	376.0	11.3480595386	0.775353420134	0.13465672458	1075.9389644	1448.76241134	2890.35920854	365.65783281	4.28733570958	0.0714555951596
881.997009228	1337.79066819	2595.78767741	376.0	-1.48028798158	-0.27639937364	-0.0480026699619	765.163214396	1338.94848106	2557.3625444	453.250848938	-1.8110212813	-0.0301836880216
881.997009228	1337.79066819	2595.78767741	376.0	-13.9953641385	-0.153882127136	-0.0267249265607	796.118941008	1081.10082356	2232.4977397	355.277975134	-4.25504191112	-0.0709173651854
881.997009228	1337.79066819	2595.78767741	376.0	2.92810654963	0.669674285877	0.116303279937	1041.55051709	1234.95365452	2671.79510641	395.290934801	-0.814521577576	-0.0135753596263
881.997009228	1337.79066819	2595.78767741	376.0	7.15208716878	0.845836888862	0.146897688236	1102.02708235	1272.36879882	2781.44067482	407.044793654	0.836656459977	0.0139442743329
881.997009228	1337.79066819	2595.78767741	376.0	-4.93009031192	-0.275433671463	-0.0478349550996	765.20913529	1293.43314495	2467.81300061	409.170720372	-2.27796021964	-0.0379660036607
881.997009228	1337.79066819	2595.78767741	376.0	5.09614116452	-0.311788913386	-0.0541488213591	755.33488132	1544.03263862	2728.07268179	428.705161852	1.230264283	0.0205044047167
881.997009228	1337.79066819	2595.78767741	376.0	-14.473933385	-0.0658830307959	-0.0114419990962	819.305049117	1102.19355152	2220.07509817	298.576497527	-4.03005380212	-0.0671675633686
881.997009228	1337.79066819	2595.78767741	376.0	12.6265791364	0.0580569660397	0.0100828353664	851.776745186	1671.60647361	2923.54686272	400.163643918	5.77004696859	0.0961674494765
881.997009228	1337.79066819	2595.78767741	376.0	0.0142440805457	-0.0993332465683	-0.0172513453575	811.3411755	1356.50358731	2596.1574235	428.312660695	-1.47077402718	-0.024512900453
881.997009228	1337.79066819	2595.78767741	376.0	-5.26773602197	0.0819459483921	0.014231668703	860.591329019	1274.47589828	2459.04843488	323.981207584	-2.12617935334	-0.0354363225556
881.997009228	1337.79066819	2595.78767741	376.0	-6.01244073849	0.0582327497435	0.0101133639707	853.728700528	1229.4295066	2439.71748161	356.559274486	-2.39100257634	-0.039850042939
881.997009228	1337.79066819	2595.78767741	376.0	-7.55279106009	-0.570501330784	-0.0990797726266	693.036847346	1338.08982915	2399.73325778	368.606581283	-2.49926790081	-0.0416544650135
881.997009228	1337.79066819	2595.78767741	376.0	13.7336395054	0.17015231428	0.0295505929628	883.475522794	1670.45518882	2952.28379936	398.353087743	6.28749939573	0.104791656596
881.997009228	1337.79066819	2595.78767741	376.0	9.58604877918	0.819316655445	0.142291881807	1092.1074788	1337.18295133	2844.62115038	415.330720245	2.11159641707	0.0351932736179
881.997009228	1337.79066819	2595.78767741	376.0	-2.3684869114	0.428060267583	0.0743418318137	962.548439818	1117.04211164	2534.30678603	454.71623457	-2.32337625307	-0.0387229375511
881.997009228	1337.79066819	2595.78767741	376.0	3.85461165056	-0.0548354146401	-0.00952334398056	821.590253656	1548.79197614	2695.84521165	325.462981859	2.17311802636	0.0362186337726
881.997009228	1337.79066819	2595.78767741	376.0	-3.0301633091	0.065074855564	0.0113016421612	855.567262945	1202.54784182	2517.13107163	459.015966871	-2.30907826336	-0.0384846377227
881.997009228	1337.79066819	2595.78767741	376.0	-6.54061412866	0.761611018284	0.132270062224	1072.02764942	1023.38205936	2426.00722184	330.597513056	-2.74550237392	-0.0457583728986
881.997009228	1337.79066819	2595.78767741	376.0	13.7128777793	0.291405751772	0.0506088488663	919.153652831	1630.95878259	2951.74486903	401.632433612	5.96922912506	0.0994871520844
881.997009228	1337.79066819	2595.78767741	376.0	-11.58289528	-0.291058797921	-0.0505485929004	761.152570174	1072.13318201	2295.12030905	461.834556863	-4.40737027272	-0.0734561712119
881.997009228	1337.79066819	2595.78767741	376.0	8.6360803717	0.151756395621	0.0263557477633	879.183111324	1503.19010167	2819.96198752	437.588774524	2.3659775007	0.039432958345
881.997009228	1337.79066819	2595.78767741	376.0	-6.34245908026	0.181073322298	0.0314472598641	888.437449795	1175.68483431	2431.15090616	367.028622056	-2.56903956043	-0.0428173260072
881.997009228	1337.79066819	2595.78767741	376.0	-19.50717359	-0.502185315783	-0.087215233724	710.122853898	1010.06028225	2089.42286915	369.239733009	-6.11601333754	-0.101933555626
881.997009228	1337.79066819	2595.78767741	376.0	6.71160568205	0.549926682815	0.0955065444278	1000.3663925	1438.0364006	2770.00671067	331.603917569	2.65775398472	0.0442958997453
881.997009228	1337.79066819	2595.78767741	376.0	11.9158225927	0.829417286356	0.144046072656	1095.42129735	1374.96051672	2905.09713194	434.715317867	3.06479554171	0.0510799256952
881.997009228	1337.79066819	2595.78767741	376.0	15.156464713	0.482848545378	0.0838569894717	978.230826574	1583.03310212	2989.21732077	427.953392074	5.90805748888	0.0984676248146
881.997009228	1337.79066819	2595.78767741	376.0	-0.731843866745	-0.528316055338	-0.0917533962032	702.815138537	1521.69670539	2576.7905645	352.278720576	-0.256840819777	-0.00428068032961
881.997009228	1337.79066819	2595.78767741	376.0	7.02890768261	0.0313650627439	0.00544721478706	844.538633864	1621.47660344	2778.2431969	312.227959595	4.2283244401	0.0704720740017
881.997009228	1337.79066819	2595.78767741	376.0	2.21667487933	0.500431408482	0.0869106301636	985.783122414	1298.39344239	2653.32785078	369.151285974	-0.489357420701	-0.00815595701168
881.997009228	1337.79066819	2595.78767741	376.0	17.4971545208	0.698806515071	0.121362715365	1049.2366753	1552.50286608	3049.97665836	448.237116974	6.45572647719	0.107595441287
881.997009228	1337.79066819	2595.78767741	376.0	9.05750430718	0.498194410698	0.086522127596	983.26064665	1524.30314937	2830.9012581	323.337462082	4.35456543052	0.0725760905087
881.997009228	1337.79066819	2595.78767741	376.0	-10.7554123169	-0.313951228376	-0.0545243536603	755.211911422	1189.13243936	2316.60000984	372.255659052	-3.38640869845	-0.0564401449742
881.997009228	1337.79066819	2595.78767741	376.0	-0.126429165034	0.0327279568058	0.0056839105255	846.580940773	1411.02496433	2592.50584473	334.899939625	-0.40806064527	-0.0068010107545
881.997009228	1337.79066819	2595.78767741	376.0	8.57561452794	0.762979077094	0.132507654931	1072.25979111	1356.11487882	2818.39242259	390.017752667	2.14907655534	0.035817942589
881.997009228	1337.79066819	2595.78767741	376.0	10.3538444237	0.544132153432	0.0945002003182	998.188761951	1496.49774151	2864.5514951	369.864991638	4.07808857906	0.0679681429844
881.997009228	1337.79066819	2595.78767741	376.0	5.25923829481	-0.280960693799	-0.0487948408822	762.613684765	1592.92544286	2732.306337	376.767209374	2.33670801184	0.0389451335306
881.997009228	1337.79066819	2595.78767741	376.0	6.68376795446	0.631011195579	0.109588606387	1027.76424826	1338.34951626	2769.28410236	403.170337843	1.05820341878	0.0176367236463
881.997009228	1337.79066819	2595.78767741	376.0	-14.078006074	0.184122733972	0.0319768555004	888.868673729	1021.91323885	2230.35253052	319.570617942	-4.22151705303	-0.0703586175505
881.997009228	1337.79066819	2595.78767741	376.0	-2.67880456917	0.664353871762	0.115379276096	1039.30027426	1110.81683921	2526.25159851	376.134485038	-2.0979159795	-0.034965266325
881.997009228	1337.79066819	2595.78767741	376.0	9.53527422842	0.0267950190196	0.00465352883286	843.736698672	1565.96807223	2843.30315084	433.598379939	3.20724883636	0.0534541472726
881.997009228	1337.79066819	2595.78767741	376.0	6.9524152421	0.848234932924	0.147314159938	1101.91292283	1374.77404871	2776.25761555	299.570644013	2.83265365138	0.0472108941897
881.997009228	1337.79066819	2595.78767741	376.0	-6.44198535952	0.262125120464	0.0455236402334	912.073325148	1144.98690925	2428.56741527	371.507180872	-2.65497053582	-0.0442495089304
881.997009228	1337.79066819	2595.78767741	376.0	8.05469773135	-0.0903696544742	-0.0156946256468	812.182360594	1553.47664147	2804.87052858	439.211526516	2.40000384436	0.0400000640727
881.997009228	1337.79066819	2595.78767741	376.0	12.0052701746	0.446341284893	0.0775167219335	966.761658974	1565.74768045	2907.41900125	374.909661828	5.18150841789	0.0863584736315
881.997009228	1337.79066819	2595.78767741	376.0	-12.3415167769	-0.262801708698	-0.0456411442686	768.064221508	1138.40052967	2275.42810571	368.963354539	-3.8162320428	-0.0636038673801
881.997009228	1337.79066819	2595.78767741	376.0	-5.97632865305	-0.485004697738	-0.0842314515002	713.539098228	1357.30270996	2440.65487468	369.81306649	-2.21447659144	-0.0369079431906
881.997009228	1337.79066819	2595.78767741	376.0	8.43294783007	0.76097033816	0.132158794401	1071.06179952	1416.46723276	2814.68909803	327.16006575	3.35072342325	0.0558453903875
881.997009228	1337.79066819	2595.78767741	376.0	12.376463542	0.462035536905	0.0802423648672	972.072427585	1502.05885213	2917.05439294	442.923113221	3.92240678752	0.0653734464586
881.997009228	1337.79066819	2595.78767741	376.0	21.0258836789	0.807020766567	0.140156437403	1086.58228548	1610.43060506	3141.57497502	444.562084484	8.47801141232	0.141300190205
881.997009228	1337.79066819	2595.78767741	376.0	1.87265912971	0.174057222818	0.0302287639489	886.470605409	1392.66685559	2644.39793234	365.260471346	-0.096371107862	-0.00160618513103
881.997009228	1337.79066819	2595.78767741	376.0	-13.6512683511	-0.202132969552	-0.0351047185745	783.574904073	1103.44845295	2241.42973575	354.406378721	-4.11452497714	-0.0685754162857
881.997009228	1337.79066819	2595.78767741	376.0	6.12074219061	-0.0130493753483	-0.00226630346444	832.504178315	1602.17422411	2754.66914896	319.990746541	3.58739692844	0.0597899488073
881.997009228	1337.79066819	2595.78767741	376.0	0.00345471045096	-0.407937361043	-0.0708470581874	732.345550646	1466.18056074	2595.87735436	397.351242973	-0.798237203486	-0.0133039533914
881.997009228	1337.79066819	2595.78767741	376.0	-2.56703026665	0.000979782199993	0.000170160159776	838.224546795	1297.70781425	2529.15302208	393.220661036	-1.84746736105	-0.0307911226842
881.997009228	1337.79066819	2595.78767741	376.0	1.73591377508	0.578379689982	0.100448018406	1010.36655181	1332.4880806	2640.84831328	297.993680863	0.365518217684	0.00609197029473
881.997009228	1337.79066819	2595.78767741	376.0	8.86391631699	-0.292511396601	-0.0508008677667	759.664894379	1605.70417805	2825.87612491	460.507052484	2.76797174819	0.0461328624699
881.997009228	1337.79066819	2595.78767741	376.0	7.99140892554	0.409058173218	0.0710417112224	956.143372674	1421.77107978	2803.22768556	425.313233097	1.77810159493	0.0296350265822
881.997009228	1337.79066819	2595.78767741	376.0	-2.28144628806	0.0324374367332	0.00563345549379	846.732788212	1260.04690811	2536.5661758	429.786479476	-1.97752041921	-0.0329586736535
881.997009228	1337.79066819	2595.78767741	376.0	-10.6460266372	0.131576270372	0.0228510368829	873.943079495	1110.2397233	2319.43942983	335.256627033	-3.36692480498	-0.0561154134163
881.997009228	1337.79066819	2595.78767741	376.0	-7.2206410957	0.339692052088	0.0589947989037	934.984821115	1018.12380373	2408.35516562	455.246540778	-3.45865523838	-0.0576442539731
881.997009228	1337.79066819	2595.78767741	376.0	19.5054268734	0.749300690899	0.130132110264	1066.48844773	1576.58425767	3102.10714462	459.03443922	7.34993863257	0.12249897721
881.997009228	1337.79066819	2595.78767741	376.0	0.906588171583	0.366586203213	0.0636655441496	944.257435544	1289.63483067	2619.32078146	385.428515242	-1.14617526003	-0.0191029210005
881.997009228	1337.79066819	2595.78767741	376.0	8.47717924148	0.728708706471	0.126555871218	1060.52262254	1351.55374932	2815.83725156	403.760879697	1.88377834871	0.0313963058119
881.997009228	1337.79066819	2595.78767741	376.0	0.0192850885723	-0.158801619726	-0.0275793017934	795.359157095	1419.53307066	2596.28827737	381.396049613	-0.840662982231	-0.0140110497038
881.997009228	1337.79066819	2595.78767741	376.0	3.22904916912	0.629114871032	0.109259269023	1027.80503254	1263.60411274	2679.60693784	388.197792569	-0.502807944376	-0.00838013240626
881.997009228	1337.79066819	2595.78767741	376.0	10.5267731949	0.82407691891	0.143118603493	1093.39764636	1388.73920642	2869.04035884	386.903506059	3.24168811616	0.0540281352693
881.997009228	1337.79066819	2595.78767741	376.0	2.51910951171	0.233715232798	0.0405896548798	903.550186282	1409.06535046	2661.1784117	348.562874958	0.464377649336	0.00773962748894
881.997009228	1337.79066819	2595.78767741	376.0	8.15521231545	-0.105938952068	-0.0183985675701	807.434264281	1638.2064917	2807.47967377	361.838917786	4.12046087672	0.0686743479454
881.997009228	1337.79066819	2595.78767741	376.0	4.52702314117	-0.0544921697186	-0.00946373214981	822.286002175	1487.07940727	2713.29958627	403.934176819	0.997913424468	0.0166318904078
881.997009228	1337.79066819	2595.78767741	376.0	-2.94560757404	0.742558178078	0.12896112853	1066.17762371	1128.79936136	2519.32595898	324.348973913	-1.98978878344	-0.0331631463907
881.997009228	1337.79066819	2595.78767741	376.0	8.51551786494	0.733249143585	0.12734441535	1062.12228857	1346.37644228	2816.83244082	408.333709971	1.80520560894	0.0300867601489
881.997009228	1337.79066819	2595.78767741	376.0	2.56355105757	-0.636401642707	-0.11052477296	676.65422506	1634.54634336	2662.33201987	351.131451455	1.8012279125	0.0300204652083
881.997009228	1337.79066819	2595.78767741	376.0	-4.99434243974	0.24445389748	0.0424546539563	906.864893396	1144.49168672	2466.1451518	414.788571679	-2.5674032774	-0.0427900546233
881.997009228	1337.79066819	2595.78767741	376.0	-1.89931744402	0.229559435757	0.0398679117327	902.833074389	1214.76816128	2546.48542925	428.884193577	-1.98513696239	-0.0330856160398
881.997009228	1337.79066819	2595.78767741	376.0	3.34699749144	0.213673514236	0.0371089812845	898.601817363	1317.97071883	2682.66862586	466.096089665	-1.04099970408	-0.017349995068
881.997009228	1337.79066819	2595.78767741	376.0	6.76378618542	0.00945942261428	0.00164283129807	838.58657383	1612.17660383	2771.36120574	320.598028081	3.92967683962	0.0654946139937
881.997009228	1337.79066819	2595.78767741	376.0	10.0605080927	0.815946978083	0.141706665176	1089.89594316	1481.39345057	2856.93710677	285.647713035	5.0761678805	0.0846027980083
881.997009228	1337.79066819	2595.78767741	376.0	8.77830262965	0.601968351057	0.104544694522	1016.76673498	1523.21029416	2823.65377536	283.67674622	4.78971387144	0.079828564524
881.997009228	1337.79066819	2595.78767741	376.0	0.0182236657128	0.622633717109	0.108133677858	1025.74450028	1241.75246453	2596.26072508	328.763760273	-1.09411388422	-0.0182352314037
881.997009228	1337.79066819	2595.78767741	376.0	-5.90141719965	-0.170226821551	-0.0295635327459	792.288125695	1297.14684977	2442.59941695	353.164441485	-2.25439953878	-0.0375733256464
881.997009228	1337.79066819	2595.78767741	376.0	-3.78408284908	-0.691853749818	-0.120155218794	664.797990016	1527.41262949	2497.56092112	305.350301612	-0.845815250653	-0.0140969208442
881.997009228	1337.79066819	2595.78767741	376.0	6.32654246465	0.115049167284	0.0199807515256	867.914297573	1607.20421374	2760.01128712	284.89277581	4.20832187116	0.0701386978527
881.997009228	1337.79066819	2595.78767741	376.0	-18.7832468081	-0.676005408066	-0.117402814878	669.34605876	1044.02154101	2108.21447135	394.846871586	-6.00656320587	-0.100109386765
881.997009228	1337.79066819	2595.78767741	376.0	10.8964531198	0.692410462026	0.12025190379	1047.88076828	1394.18560477	2878.63646478	436.570091721	2.70600203	0.0451000338333
881.997009228	1337.79066819	2595.78767741	376.0	8.77839924513	0.318692747326	0.0553478199594	927.537556781	1567.79709336	2823.65628329	328.321633151	4.43368431506	0.0738947385844
881.997009228	1337.79066819	2595.78767741	376.0	-9.1650606942	0.10119043196	0.0175738853699	865.342100418	1081.04064896	2357.88216129	411.499411913	-3.48710106514	-0.0581183510856
881.997009228	1337.79066819	2595.78767741	376.0	-14.2473672157	-0.109097126007	-0.0189470521026	807.871006356	1077.44092439	2225.95627487	340.644344129	-4.23997345548	-0.0706662242579
881.997009228	1337.79066819	2595.78767741	376.0	-1.6796332729	0.0628516039257	0.0109155269062	855.397251395	1354.30801372	2552.18796389	342.482698774	-1.30597434786	-0.021766239131
881.997009228	1337.79066819	2595.78767741	376.0	15.7117323532	0.516491662622	0.0896998372043	988.828634594	1613.0229332	3003.63088975	401.779321951	6.75096052034	0.112516008672
881.997009228	1337.79066819	2595.78767741	376.0	7.15593936159	-0.42723843849	-0.0741991035933	726.243057697	1629.82412227	2781.54066957	425.473489597	2.69365273534	0.0448942122557
881.997009228	1337.79066819	2595.78767741	376.0	7.50082155127	0.369018641137	0.0640879890824	944.291489633	1378.01591806	2790.49307895	468.185671258	0.725599207745	0.0120933201291
881.997009228	1337.79066819	2595.78767741	376.0	-12.6648518445	-0.290836849003	-0.0505100467181	760.965143101	1197.84535465	2267.03501387	308.224516119	-3.48922063732	-0.0581536772886
881.997009228	1337.79066819	2595.78767741	376.0	17.2928785526	0.85033216193	0.147678388664	1102.11887555	1533.73443923	3044.67408795	408.820773174	6.84741961028	0.114123660171
881.997009228	1337.79066819	2595.78767741	376.0	7.00038258788	0.437979125726	0.0760644539294	964.71270134	1462.7609745	2777.502746	350.029070166	2.67273257196	0.044545542866
881.997009228	1337.79066819	2595.78767741	376.0	8.26349544968	0.22704869025	0.0394318670111	900.01957981	1626.16477953	2810.29047402	284.10611468	5.21344770181	0.0868907950302
881.997009228	1337.79066819	2595.78767741	376.0	1.90701373847	0.0219458140122	0.00381136054397	842.983349805	1477.89796628	2645.28970504	324.408388956	0.922109741466	0.0153684956911
881.997009228	1337.79066819	2595.78767741	376.0	9.82457667807	0.491882125071	0.0854258640277	981.501333094	1492.51315263	2850.81282818	376.798342455	3.71514807944	0.0619191346574
881.997009228	1337.79066819	2595.78767741	376.0	1.74926015204	0.572835057434	0.0994850742331	1009.19790358	1276.63696497	2641.19475689	355.359888333	-0.608199648946	-0.0101366608158
881.997009228	1337.79066819	2595.78767741	376.0	-12.8300012545	0.2521617839	0.0437932934873	908.72030465	1049.35581951	2262.74808584	304.671961672	-3.81734770278	-0.063622461713
881.997009228	1337.79066819	2595.78767741	376.0	14.2089047932	0.49967537602	0.0867793289372	983.615676099	1570.71481149	2964.62067713	410.29018954	5.67109908395	0.0945183180658
881.997009228	1337.79066819	2595.78767741	376.0	9.99951857416	0.651022602493	0.113064015716	1033.49263606	1457.48678352	2855.35394836	364.37452878	3.75852231917	0.0626420386528
881.997009228	1337.79066819	2595.78767741	376.0	1.71691784662	-0.696595058062	-0.1209786485	663.596737766	1557.77158656	2640.35521931	418.986894988	0.0693978849386	0.00115663141564
881.997009228	1337.79066819	2595.78767741	376.0	4.45191965683	0.839159461963	0.145738010067	1099.50078121	1277.24132707	2711.35005928	334.607950998	0.71539004989	0.0119231674982
881.997009228	1337.79066819	2595.78767741	376.0	-6.42762412496	0.119387985167	0.020734280161	871.03949982	1248.6321146	2428.94020243	309.268588009	-2.31734679649	-0.0386224466081
881.997009228	1337.79066819	2595.78767741	376.0	5.77429874535	-0.38318328489	-0.0665479827873	737.335688354	1590.32596253	2745.6762127	418.014561819	1.95315980713	0.0325526634522
881.997009228	1337.79066819	2595.78767741	376.0	-4.34478165157	0.309755404701	0.0537956590311	926.14270608	1093.15164121	2483.00637069	463.712023399	-2.76658588272	-0.046109764712
881.997009228	1337.79066819	2595.78767741	376.0	6.40871230109	0.222713301194	0.0386789338649	899.475753503	1514.14978207	2762.14424161	348.51870603	2.75048310483	0.0458413850805
881.997009228	1337.79066819	2595.78767741	376.0	8.21694885858	0.0251520604666	0.00436819389833	843.19099166	1575.59923455	2809.08222335	390.291997137	3.32656817422	0.0554428029036
881.997009228	1337.79066819	2595.78767741	376.0	-5.37569591714	0.727539839639	0.126352872462	1060.76231863	1106.99365327	2456.24602522	288.490053323	-2.33652575165	-0.0389420958608
881.997009228	1337.79066819	2595.78767741	376.0	-8.17720589023	-0.047856752123	-0.00831134979558	824.323795693	1145.57246675	2383.52477456	413.628512113	-3.15851847438	-0.052641974573
881.997009228	1337.79066819	2595.78767741	376.0	0.206360902696	0.334592494009	0.058109151443	934.559399895	1286.15420582	2601.1443683	380.430762587	-1.32062244037	-0.0220103740062
881.997009228	1337.79066819	2595.78767741	376.0	11.6950872643	0.648382606783	0.112605523929	1032.99614409	1410.3780048	2899.36731148	455.993162598	2.86488441505	0.0477480735842
881.997009228	1337.79066819	2595.78767741	376.0	3.07722500142	0.741677724077	0.128808218839	1065.32297576	1292.9989764	2675.66590481	317.343952644	0.456921839043	0.00761536398406
881.997009228	1337.79066819	2595.78767741	376.0	-15.5544761307	-0.541093304196	-0.0939724390754	700.014810296	1103.90777005	2192.02650273	388.103922385	-4.80419319174	-0.0800698865291
881.997009228	1337.79066819	2595.78767741	376.0	7.58877863066	-0.00657451753091	-0.00114180575389	834.062290699	1639.07641611	2792.77625798	319.637551168	4.48724733444	0.074787455574
881.997009228	1337.79066819	2595.78767741	376.0	8.29063406877	0.302732636872	0.0525760050143	922.996372461	1531.02560908	2810.99493495	356.97295341	3.56563309259	0.0594272182098
881.997009228	1337.79066819	2595.78767741	376.0	5.41744938903	-0.441652646227	-0.0767024394281	723.308996559	1560.17596447	2736.41316109	452.928200052	1.12465479889	0.0187442466482
881.997009228	1337.79066819	2595.78767741	376.0	8.24952053696	0.0167374569433	0.00290681780884	841.086137928	1549.28636462	2809.92771496	419.555212411	2.74582064879	0.0457636774798
881.997009228	1337.79066819	2595.78767741	376.0	-8.88638577215	-0.446626659494	-0.0775662833438	722.547174325	1247.12282932	2365.11597057	395.445966925	-3.00704098709	-0.0501173497848
881.997009228	1337.79066819	2595.78767741	376.0	-0.285271772781	0.0294537397689	0.00511527262399	846.05864895	1288.45161425	2588.38262789	453.87236469	-1.70809624012	-0.0284682706686
881.997009228	1337.79066819	2595.78767741	376.0	13.120153615	0.828048623286	0.143808375006	1093.9725307	1553.7648813	2936.35900821	288.621596213	6.87700314707	0.114616719118
881.997009228	1337.79066819	2595.78767741	376.0	4.52033100178	0.0212483579151	0.00369023235761	843.119974123	1454.09885098	2713.12587254	415.907047429	0.643225641312	0.0107204273552
881.997009228	1337.79066819	2595.78767741	376.0	8.17715734762	0.269112357984	0.0467371236513	913.547318546	1464.52172453	2808.04932021	429.980277128	2.04431950805	0.0340719918009
881.997009228	1337.79066819	2595.78767741	376.0	9.64668123392	0.366492788522	0.0636493206881	942.71585135	1470.5054326	2846.19504016	432.973756215	2.67360124709	0.0445600207849
881.997009228	1337.79066819	2595.78767741	376.0	0.468120722573	0.817928763707	0.142050844687	1092.72892946	1128.46352542	2607.93909745	386.746642564	-1.62311055841	-0.0270518426402
881.997009228	1337.79066819	2595.78767741	376.0	12.0970650522	0.38974820603	0.0676881219226	948.878179154	1633.6531282	2909.80180137	327.270494019	6.36945570589	0.106157595098
881.997009228	1337.79066819	2595.78767741	376.0	3.95997970746	-0.0119076688533	-0.00206802168346	834.572383951	1404.71971806	2698.58034269	459.288240675	-0.390959506495	-0.00651599177492
881.997009228	1337.79066819	2595.78767741	376.0	10.5384261427	0.81399682401	0.141367979161	1090.37056953	1323.9762726	2869.34284462	454.996002491	1.87285961567	0.0312143269279
881.997009228	1337.79066819	2595.78767741	376.0	-5.27884690746	-0.366203848774	-0.0635991401135	742.854853403	1407.31124847	2458.76001988	308.593918006	-1.87460714766	-0.031243452461
881.997009228	1337.79066819	2595.78767741	376.0	-5.30377051017	0.550183276768	0.0955511074624	1001.39285488	1107.72676404	2458.11305607	348.993437153	-2.44986354472	-0.0408310590787
881.997009228	1337.79066819	2595.78767741	376.0	-14.044749848	-0.702962535873	-0.122084497373	662.217976353	1191.23971272	2231.21579154	377.758102466	-4.12361160047	-0.0687268600079
881.997009228	1337.79066819	2595.78767741	376.0	2.98853393019	0.129396588857	0.0224724885129	874.285968957	1336.50909122	2673.36367291	462.568612735	-1.04549277798	-0.0174248796331
881.997009228	1337.79066819	2595.78767741	376.0	16.2826105141	0.558136335743	0.0969323264576	1002.2005503	1632.08510164	3018.4496747	384.164022768	7.39983856832	0.123330642805
881.997009228	1337.79066819	2595.78767741	376.0	7.31460136108	0.715846359784	0.124322049285	1056.32519359	1328.25031383	2785.6591982	401.083690779	1.29431892592	0.0215719820987
881.997009228	1337.79066819	2595.78767741	376.0	-6.41498763723	0.388554322854	0.0674807785436	949.911356798	1019.37398329	2429.26821882	459.982878733	-3.31071872244	-0.055178645374
881.997009228	1337.79066819	2595.78767741	376.0	1.55851399816	-0.115659598833	-0.0200867660356	806.548171174	1432.37370352	2636.24339173	397.321517034	-0.400879323242	-0.00668132205403
881.997009228	1337.79066819	2595.78767741	376.0	9.62301529388	0.390533429938	0.0678244928688	949.372697521	1569.50122948	2845.58072261	326.706795613	4.8471682657	0.0807861377616
881.997009228	1337.79066819	2595.78767741	376.0	-9.41602064804	0.14772838765	0.0256561979246	878.623419351	1129.45325525	2351.36777373	343.291099128	-3.12252512043	-0.0520420853404
881.997009228	1337.79066819	2595.78767741	376.0	-8.36296241862	0.23609652795	0.0410032177752	904.380606429	1156.9342752	2378.70292949	317.388047853	-2.80029933589	-0.0466716555981
881.997009228	1337.79066819	2595.78767741	376.0	-2.8118591049	0.1534217813	0.0266449776485	880.781174766	1236.09344607	2522.79778526	405.923164432	-2.01828559516	-0.0336380932527
881.997009228	1337.79066819	2595.78767741	376.0	-2.80206718899	-0.398800093575	-0.069260176029	734.71322991	1443.60281421	2523.05196261	344.735918494	-1.31116867212	-0.0218528112021
881.997009228	1337.79066819	2595.78767741	376.0	2.0867483997	0.75904870466	0.131825061594	1072.04443941	1134.38437061	2649.95523523	443.526425222	-1.54313246045	-0.0257188743409
881.997009228	1337.79066819	2595.78767741	376.0	6.27572615525	0.831136272922	0.144344611483	1097.3974399	1211.94108484	2758.69220362	449.353678875	-0.34823795158	-0.00580396585967
881.997009228	1337.79066819	2595.78767741	376.0	6.19903450066	-0.31499842475	-0.054706221735	753.806348604	1632.57675396	2756.7014511	370.318348536	3.09442476878	0.0515737461464
881.997009228	1337.79066819	2595.78767741	376.0	-5.68329771919	0.65445581693	0.113660266921	1035.5464214	1050.48373048	2448.26133555	362.231183663	-2.65146909802	-0.0441911516337
881.997009228	1337.79066819	2595.78767741	376.0	-2.1096350621	-0.339910015209	-0.0590326528672	749.319597655	1370.30870253	2541.02603043	421.397730246	-1.75202936554	-0.0292004894257
881.997009228	1337.79066819	2595.78767741	376.0	-3.92511662683	0.386719668428	0.0671621515158	949.545595104	1082.20648973	2493.89998369	462.147898854	-2.70017138856	-0.045002856476
881.997009228	1337.79066819	2595.78767741	376.0	-10.9700974826	0.00687213295013	0.00119349304448	839.23569172	1187.10715596	2311.02723876	284.684391078	-3.12794193477	-0.0521323655795
881.997009228	1337.79066819	2595.78767741	376.0	13.3208500434	-0.000506671565446	-8.79943670452e-05	835.803874149	1643.70298379	2941.56866137	462.061803433	4.95904074132	0.0826506790221
881.997009228	1337.79066819	2595.78767741	376.0	5.28120411941	-0.326518968766	-0.0567070109006	751.255744117	1591.68283367	2732.87652317	389.937945375	2.15037770327	0.0358396283878
881.997009228	1337.79066819	2595.78767741	376.0	-6.38075239461	0.458337036375	0.0796000410515	971.673737893	1036.27071274	2430.15689303	422.212442401	-3.06333503255	-0.0510555838759
881.997009228	1337.79066819	2595.78767741	376.0	-19.8550787913	-0.603958718963	-0.10489036453	685.960986278	1031.89622601	2080.39198881	362.534776524	-6.08741741544	-0.101456956924
881.997009228	1337.79066819	2595.78767741	376.0	-14.5210818029	-0.157668277886	-0.0273824727139	795.187528146	1061.79972569	2218.85122535	361.863971515	-4.47245219414	-0.0745408699024
881.997009228	1337.79066819	2595.78767741	376.0	-2.18213943893	0.207551745192	0.0360458050003	896.269528343	1193.36799099	2539.14397076	449.506451419	-2.14245865276	-0.0357076442127
881.997009228	1337.79066819	2595.78767741	376.0	15.318822611	0.77809995362	0.135133718934	1076.91537518	1460.33623381	2993.43178708	456.180178092	4.77287616768	0.079547936128
881.997009228	1337.79066819	2595.78767741	376.0	-3.09276749716	0.110010768235	0.01910572564	868.731567963	1307.16742511	2515.50599983	339.607006757	-1.78214209091	-0.0297023681819
881.997009228	1337.79066819	2595.78767741	376.0	-8.47530954934	-0.00170864715431	-0.000296743166778	836.87652658	1153.93911934	2375.78663651	384.970990592	-3.06573989176	-0.0510956648626
881.997009228	1337.79066819	2595.78767741	376.0	4.93750510057	-0.279584060326	-0.0485557590007	762.952527254	1592.15299686	2723.95482639	368.849302277	2.30498170486	0.0384163617476
881.997009228	1337.79066819	2595.78767741	376.0	7.04970117884	0.75948687727	0.131901159651	1071.66304743	1287.59617313	2778.78295191	419.523731353	0.708573262752	0.0118095543792
881.997009228	1337.79066819	2595.78767741	376.0	-8.62483296248	-0.199281029323	-0.0346094180831	784.55390724	1260.72526629	2371.90532618	326.626152647	-2.69125368274	-0.0448542280456
881.997009228	1337.79066819	2595.78767741	376.0	-7.74952219268	0.0995466268895	0.0172884034195	864.891319094	1065.83319259	2394.62653528	463.902023595	-3.52135877202	-0.0586893128671
881.997009228	1337.79066819	2595.78767741	376.0	-0.749302866086	0.509068696039	0.088410680104	988.810341108	1253.65118149	2576.33736595	333.875843357	-1.33788565717	-0.0222980942862
881.997009228	1337.79066819	2595.78767741	376.0	-12.7618925041	-0.395288168427	-0.0686502550238	735.064773716	1163.51168408	2264.51604439	365.939586589	-3.83478309599	-0.0639130515998
881.997009228	1337.79066819	2595.78767741	376.0	-8.03544535686	-0.0125964012624	-0.0021876348146	833.866580742	1128.12216365	2387.20457702	425.215832627	-3.22516179703	-0.0537526966171
881.997009228	1337.79066819	2595.78767741	376.0	-6.15876156871	-0.680900084462	-0.118252880247	667.306915212	1301.27370596	2435.91930353	467.338682359	-2.72252198435	-0.0453753664059
881.997009228	1337.79066819	2595.78767741	376.0	2.23272916458	0.809807633445	0.140640436514	1090.02465818	1177.97577396	2653.74458594	385.744153802	-1.164514304	-0.0194085717333
881.997009228	1337.79066819	2595.78767741	376.0	9.56613481966	0.791129059095	0.137396502101	1081.60024263	1415.21568578	2844.10422627	347.288297855	3.55596606839	0.0592661011399
881.997009228	1337.79066819	2595.78767741	376.0	-15.4288006352	-0.567787297716	-0.0986084226669	693.4245563	1175.46616598	2195.28877175	326.398049477	-4.19898762076	-0.0699831270127
881.997009228	1337.79066819	2595.78767741	376.0	-1.18877325152	0.0676427078753	0.0117476047022	856.020554715	1422.2019139	2564.92964784	286.707179225	-0.194208334503	-0.00323680557505
881.997009228	1337.79066819	2595.78767741	376.0	-10.9126173	-0.517929549654	-0.0899495570778	705.340092677	1162.54411736	2312.51930226	444.635092219	-3.88515658684	-0.0647526097806
881.997009228	1337.79066819	2595.78767741	376.0	-4.0498966114	0.563946628979	0.0979414082979	1006.14995544	1149.37166415	2490.66096023	335.139340638	-2.14903268292	-0.035817211382
881.997009228	1337.79066819	2595.78767741	376.0	-0.429957081545	0.469467322665	0.0815330536063	976.123862246	1276.52155848	2584.62690447	331.981483744	-1.12731777893	-0.0187886296489
881.997009228	1337.79066819	2595.78767741	376.0	-5.45611105029	-0.152196683676	-0.0264322132123	797.044295154	1303.36332032	2454.15861911	353.751003636	-2.17603803784	-0.0362673006306
881.997009228	1337.79066819	2595.78767741	376.0	-12.1082879069	-0.593002862397	-0.102987645432	687.561043775	1186.53278284	2281.48223198	407.388405367	-3.8674414653	-0.064457357755
881.997009228	1337.79066819	2595.78767741	376.0	-12.6085207859	0.289752319975	0.0503216950286	919.863756925	1029.17909099	2268.49724855	319.454400635	-3.87547900062	-0.064591316677
881.997009228	1337.79066819	2595.78767741	376.0	5.54425584913	0.147981136415	0.02570009316	877.620269182	1552.2183795	2739.70478755	309.866138868	3.15647000702	0.0526078334503
881.997009228	1337.79066819	2595.78767741	376.0	-15.3023141961	-0.210189228961	-0.036503860535	781.455246034	1101.46264983	2198.57209115	315.654195285	-4.29574090818	-0.071595681803
881.997009228	1337.79066819	2595.78767741	376.0	7.58683863345	0.336532729913	0.0584461149554	933.793206752	1447.96386653	2792.72589977	410.968826487	1.96472513884	0.0327454189807
881.997009228	1337.79066819	2595.78767741	376.0	1.0142140642	-0.220152397881	-0.0382341781663	778.725439532	1503.31676947	2622.11452112	340.072312119	0.492638853716	0.00821064756194
881.997009228	1337.79066819	2595.78767741	376.0	7.73639370186	0.0528082640239	0.00917128586729	851.286581029	1515.2180005	2796.6080318	430.103450279	2.15915289692	0.0359858816153
881.997009228	1337.79066819	2595.78767741	376.0	-9.75489862545	-0.384029894229	-0.0666950146282	737.942171036	1252.93113563	2342.57122095	351.697914288	-2.982262867	-0.0497043811166
881.997009228	1337.79066819	2595.78767741	376.0	-4.88749135331	0.0203761705669	0.00353875834784	843.51694945	1293.85871382	2468.91877913	331.54311586	-2.0539239977	-0.0342320666283
881.997009228	1337.79066819	2595.78767741	376.0	10.8531547416	0.570019408773	0.0989960765496	1006.66996868	1483.10769466	2877.51253081	387.734867463	3.95237374657	0.0658728957762
881.997009228	1337.79066819	2595.78767741	376.0	5.0800615257	0.0933932411486	0.0162197362189	863.656756937	1397.96942604	2727.6552885	466.029105526	-0.0911831729585	-0.00151971954931
881.997009228	1337.79066819	2595.78767741	376.0	6.25135973584	0.637640514172	0.110739929519	1029.1397323	1424.20403389	2758.05970311	304.715936923	2.7493169109	0.045821948515
881.997009228	1337.79066819	2595.78767741	376.0	-5.71990288815	-0.138189976662	-0.023999648604	800.716433344	1300.88986703	2447.31114308	345.704842711	-2.20128442829	-0.0366880738049
881.997009228	1337.79066819	2595.78767741	376.0	15.7539760073	0.639235415871	0.111016918352	1029.00961631	1592.11183796	3004.72744531	383.60599104	6.91013907215	0.115168984536
881.997009228	1337.79066819	2595.78767741	376.0	9.35893896135	-0.015429142548	-0.00267960099826	831.973110915	1598.09335455	2838.72586171	408.659396241	3.70390871475	0.0617318119126
881.997009228	1337.79066819	2595.78767741	376.0	-5.50578047377	-0.321554730358	-0.0558448645985	753.663802735	1316.69611326	2452.86930633	382.50939034	-2.24382183156	-0.0373970305261
881.997009228	1337.79066819	2595.78767741	376.0	-2.37594667975	-0.429838998249	-0.074650746483	726.663781654	1491.80153855	2534.11314628	315.647826077	-0.620643491056	-0.0103440581843
881.997009228	1337.79066819	2595.78767741	376.0	14.9629259311	0.338371899513	0.0587655261399	933.232225317	1643.35181328	2984.19346491	407.609426321	6.52251480635	0.108708580106
881.997009228	1337.79066819	2595.78767741	376.0	18.1933320203	0.716013327503	0.124351046805	1054.90572757	1616.32964057	3068.04794811	396.812579976	7.96842931343	0.132807155224
881.997009228	1337.79066819	2595.78767741	376.0	-8.53810784851	0.48348191254	0.0839669872421	979.685726357	1067.85607132	2374.156526	326.614728318	-3.0148547337	-0.050247578895
881.997009228	1337.79066819	2595.78767741	376.0	5.19317222094	-0.146008838996	-0.0253575614789	797.007346792	1612.00575737	2730.59140199	321.578297832	3.21663260264	0.0536105433773
881.997009228	1337.79066819	2595.78767741	376.0	16.6774153162	0.503127104974	0.0873787955842	984.385115019	1668.20465539	3028.6979691	376.108198699	7.93621701421	0.13227028357
881.997009228	1337.79066819	2595.78767741	376.0	-12.4761038988	0.0737214943998	0.0128033161514	857.56388837	1074.77619147	2271.93450979	339.594429951	-3.84012529246	-0.0640020882077
881.997009228	1337.79066819	2595.78767741	376.0	4.46388095929	0.577355367731	0.100270122913	1009.91927638	1356.39813005	2711.66054929	345.343142864	1.01775340587	0.0169625567645
881.997009228	1337.79066819	2595.78767741	376.0	-5.61429101802	-0.192496253007	-0.0334310963889	786.230425671	1215.46129719	2450.052603	448.360880135	-2.69771467797	-0.0449619112996
881.997009228	1337.79066819	2595.78767741	376.0	8.34366191882	0.256230700918	0.044499948058	908.829128428	1586.16809878	2812.37142535	317.374198138	4.51507976088	0.0752513293479
881.997009228	1337.79066819	2595.78767741	376.0	-0.63479120049	-0.522272131786	-0.0907037394557	704.885401107	1439.23260232	2579.30984566	435.191842227	-1.44023024543	-0.0240038374239
881.997009228	1337.79066819	2595.78767741	376.0	-10.7786151814	-0.470188045659	-0.0816582225876	716.770516566	1193.27605891	2315.99771274	405.95113726	-3.55210898519	-0.0592018164199
881.997009228	1337.79066819	2595.78767741	376.0	11.8197383048	0.787383456908	0.136745998074	1080.68034174	1371.3670956	2902.60298783	450.555550496	2.76691246507	0.0461152077512
881.997009228	1337.79066819	2595.78767741	376.0	-9.55277716875	-0.0156437906098	-0.00271687923059	833.081987851	1170.34139694	2347.81786482	344.39448003	-3.07467829145	-0.0512446381908
881.997009228	1337.79066819	2595.78767741	376.0	9.77720995215	-0.139171097026	-0.0241700411647	798.673738995	1645.96606902	2849.58328855	404.943480534	4.25536880221	0.0709228133702
881.997009228	1337.79066819	2595.78767741	376.0	1.31251073816	0.258145358926	0.0448324694209	911.69000915	1299.96965377	2629.85766942	418.1980065	-1.26697757626	-0.0211162929376
881.997009228	1337.79066819	2595.78767741	376.0	11.7306511181	0.474346777942	0.0823804755023	975.221600962	1633.62306363	2900.29047362	291.44580903	6.72365092181	0.112060848697
881.997009228	1337.79066819	2595.78767741	376.0	-3.19834063566	0.405571517399	0.0704361787771	955.440264345	1096.51161054	2512.76554531	460.813670423	-2.53353902402	-0.0422256504004
881.997009228	1337.79066819	2595.78767741	376.0	-3.06379809981	-0.265088508613	-0.0460382960426	768.16489006	1371.49963893	2516.25798388	376.593454893	-1.76550718342	-0.0294251197236
881.997009228	1337.79066819	2595.78767741	376.0	-13.9251108512	-0.513504200639	-0.0891810004583	706.297791599	1193.42783055	2234.32136587	334.595743727	-3.86310941485	-0.0643851569141
881.997009228	1337.79066819	2595.78767741	376.0	-9.89832449821	-0.482447460778	-0.0837873325421	714.012971862	1334.72334164	2338.84818982	290.111876315	-2.70006114687	-0.0450010191145
881.997009228	1337.79066819	2595.78767741	376.0	4.3269594556	-0.293749346532	-0.0510158642813	759.561690708	1572.2297657	2708.10635777	376.31490136	1.81076021379	0.0301793368965
881.997009228	1337.79066819	2595.78767741	376.0	-10.7774230537	-0.306523671282	-0.0532343993195	757.067384366	1176.55809848	2316.02865784	382.403175	-3.46652407054	-0.0577754011757
881.997009228	1337.79066819	2595.78767741	376.0	3.14623615855	0.572978626048	0.0995100079973	1008.47399143	1352.68760917	2677.45728792	316.29568732	0.82963786166	0.0138272976943
881.997009228	1337.79066819	2595.78767741	376.0	-16.9463982264	-0.115577099869	-0.0200724383239	806.126614545	1055.53047435	2155.89516049	294.238071597	-4.69346635955	-0.0782244393258
881.997009228	1337.79066819	2595.78767741	376.0	1.70168013853	-0.43772638544	-0.0760205601667	723.834296148	1597.29358307	2639.95968076	318.831801541	1.63605956139	0.0272676593566
881.997009228	1337.79066819	2595.78767741	376.0	-15.0228409206	-0.43295271896	-0.0751915107607	725.829163034	1136.23050914	2205.826624	343.76695183	-4.29487864577	-0.0715813107629
881.997009228	1337.79066819	2595.78767741	376.0	4.44888768533	-0.260454487575	-0.0452334990578	768.807044296	1480.62076607	2711.27135573	461.843545368	0.15523727239	0.00258728787317
881.997009228	1337.79066819	2595.78767741	376.0	1.5297120614	0.56137681831	0.097495105646	1005.8074993	1236.62351368	2635.4957546	393.064741624	-1.22197010921	-0.0203661684868
881.997009228	1337.79066819	2595.78767741	376.0	11.3262191386	0.475323932728	0.0825501793553	975.956586711	1547.26252149	2889.79227813	366.573169935	4.88272396861	0.0813787328102
881.997009228	1337.79066819	2595.78767741	376.0	1.55144393093	0.656075229329	0.113941512561	1037.14256074	1196.89101996	2636.0598678	402.026287095	-1.39277421127	-0.0232129035211
881.997009228	1337.79066819	2595.78767741	376.0	4.24563783944	-0.324142201159	-0.0562942343104	751.206403338	1667.53031584	2705.99542128	287.258702096	3.64072784519	0.0606787974198
881.997009228	1337.79066819	2595.78767741	376.0	-3.63029716505	-0.139532943593	-0.0242328835695	800.378597964	1405.03568602	2501.55287095	296.138586969	-1.30231327162	-0.0217052211937
881.997009228	1337.79066819	2595.78767741	376.0	6.24334597972	-0.111247558173	-0.019320520697	807.086020157	1503.12904882	2757.85168301	447.636614041	1.20251578733	0.0200419297889
881.997009228	1337.79066819	2595.78767741	376.0	-0.998172456255	0.217381925767	0.0377530263575	899.677254432	1300.099906	2569.8772398	370.100079362	-1.51443727981	-0.0252406213302
881.997009228	1337.79066819	2595.78767741	376.0	-3.64241137074	0.00330524935951	0.000574027328848	838.756443317	1277.93241509	2501.23841189	384.549553486	-2.01727996346	-0.0336213327244
881.997009228	1337.79066819	2595.78767741	376.0	-2.61351150929	0.439132404767	0.0762647455309	966.504742053	1278.66169072	2527.94646771	282.780034937	-1.39150360826	-0.0231917268044
881.997009228	1337.79066819	2595.78767741	376.0	14.773001534	0.84639790117	0.146995120036	1100.77323341	1503.45060951	2979.26343082	375.039587904	6.02960914315	0.100493485719
881.997009228	1337.79066819	2595.78767741	376.0	5.57140223468	0.199337300516	0.0346191907808	893.330047186	1442.015815	2740.40945008	405.063587893	1.15694438381	0.0192824063968
881.997009228	1337.79066819	2595.78767741	376.0	4.47854737754	0.123761946554	0.0214939122184	870.895083308	1529.82268215	2712.04125837	311.323492911	2.52510800018	0.0420851333363
881.997009228	1337.79066819	2595.78767741	376.0	-5.74171618398	0.57414410189	0.0997124178342	1009.02084673	1072.81834775	2446.74491624	364.905721762	-2.63302371288	-0.043883728548
881.997009228	1337.79066819	2595.78767741	376.0	6.97277834558	0.739153050426	0.128369755197	1065.06791304	1247.69880962	2776.78619848	464.019475821	-0.100890968276	-0.00168151613794
881.997009228	1337.79066819	2595.78767741	376.0	-14.366680832	-0.284340517364	-0.0493818196186	763.210401764	1016.58132734	2222.85914673	443.067417623	-5.18343567012	-0.086390594502
881.997009228	1337.79066819	2595.78767741	376.0	2.53866815441	0.473944690665	0.0823106444364	977.738937277	1229.62858657	2661.68611254	454.318588694	-1.37416262185	-0.0229027103641
881.997009228	1337.79066819	2595.78767741	376.0	-20.191987898	-0.617093686098	-0.107171532841	683.076012619	1022.54474248	2071.64654373	366.025788634	-6.2657754	-0.10442959
881.997009228	1337.79066819	2595.78767741	376.0	-6.98952134437	0.622459083015	0.108103348909	1025.07981642	1101.68043516	2414.35454365	287.594292062	-2.59864235169	-0.0433107058616
881.997009228	1337.79066819	2595.78767741	376.0	1.31703677237	0.437810031905	0.0760350871665	966.371543625	1265.48900606	2629.97515566	398.114605972	-1.22321353681	-0.0203868922801
881.997009228	1337.79066819	2595.78767741	376.0	6.18236973194	-0.489885145493	-0.0850790457613	711.347843027	1600.25933826	2756.26886909	444.661687803	1.80976679861	0.0301627799768
881.997009228	1337.79066819	2595.78767741	376.0	17.6532503985	0.802069158754	0.139296484674	1084.63248436	1670.73120717	3054.02857592	298.664884391	9.53873278571	0.158978879762
881.997009228	1337.79066819	2595.78767741	376.0	-1.28513927478	-0.631369698087	-0.109650868025	679.098982932	1421.18838788	2562.42819048	462.140819675	-1.68223320609	-0.0280372201016
881.997009228	1337.79066819	2595.78767741	376.0	-1.97054742026	0.622841728129	0.108169803426	1025.80229307	1173.90264361	2544.6364503	344.931513629	-1.82052891458	-0.0303421485764
881.997009228	1337.79066819	2595.78767741	376.0	11.6128332861	0.616355636309	0.107043354691	1021.38368932	1569.31330216	2897.23217285	306.535181372	6.03633185587	0.100605530931
881.997009228	1337.79066819	2595.78767741	376.0	-11.6872064757	-0.23086244453	-0.0400942071084	776.249521869	1106.05081618	2292.41261188	410.112273835	-3.98388530021	-0.0663980883368
881.997009228	1337.79066819	2595.78767741	376.0	-1.48459731262	-0.650867004992	-0.113036992878	674.001965511	1549.42369493	2557.25068331	333.825022874	-0.170181895918	-0.00283636493197
881.997009228	1337.79066819	2595.78767741	376.0	-7.87105600295	0.0413248314402	0.00717694189653	848.685834731	1126.51457904	2391.47177561	416.271361836	-3.14951635701	-0.0524919392835
881.997009228	1337.79066819	2595.78767741	376.0	7.63738498107	0.409419456439	0.07110445579	955.615393843	1496.41050756	2794.03797563	342.01207423	3.27623398304	0.0546038997173
881.997009228	1337.79066819	2595.78767741	376.0	-0.488628666592	-0.362162211874	-0.0628972233196	743.849301066	1433.66872313	2583.1039147	405.585890501	-1.18919956814	-0.0198199928023
881.997009228	1337.79066819	2595.78767741	376.0	5.63783037206	0.795587830788	0.138170863284	1083.82551069	1318.21034891	2742.13378349	340.097923882	1.36871286684	0.022811881114
881.997009228	1337.79066819	2595.78767741	376.0	-2.77614141183	-0.284354018152	-0.0493841643196	763.199666166	1353.32967706	2523.72494074	407.195597518	-1.83531687206	-0.0305886145343
881.997009228	1337.79066819	2595.78767741	376.0	-16.2183010717	-0.552222413744	-0.0959052472637	697.632274257	1071.3651754	2174.79501671	405.797567053	-5.22695525668	-0.0871159209447
881.997009228	1337.79066819	2595.78767741	376.0	-11.0900551679	0.109877457456	0.0190825733686	867.751566244	1068.32405253	2307.91339195	371.837773178	-3.71581141564	-0.0619301902607
881.997009228	1337.79066819	2595.78767741	376.0	5.41047865031	-0.227771819303	-0.039557453856	775.948417695	1608.05751858	2736.23221551	352.226279234	2.85027665138	0.0475046108564
881.997009228	1337.79066819	2595.78767741	376.0	-15.351117884	0.0968451610136	0.0168192360218	864.076565603	1006.3680266	2197.30525104	326.860658837	-4.60625335082	-0.0767708891803
881.997009228	1337.79066819	2595.78767741	376.0	-7.52277786732	-0.348119996635	-0.0604584919477	747.163591197	1361.55012937	2400.51233654	291.798615965	-2.2878971412	-0.03813161902
881.997009228	1337.79066819	2595.78767741	376.0	8.55627281031	0.2592988695	0.0450328012331	909.861064507	1568.00221593	2817.89035267	340.027072236	4.16525713327	0.0694209522212
881.997009228	1337.79066819	2595.78767741	376.0	-0.321842345071	-0.340838128902	-0.0591938396842	748.682082034	1478.11390689	2587.43333348	360.637344557	-0.436086603465	-0.00726811005775
881.997009228	1337.79066819	2595.78767741	376.0	7.66128598049	0.686972673601	0.119307515387	1045.97570785	1391.92180267	2794.65839483	356.760884316	2.43868228831	0.0406447048051
881.997009228	1337.79066819	2595.78767741	376.0	4.74458755469	-0.21431599938	-0.0372205625877	780.062940927	1528.70037624	2718.9470965	410.183779335	1.2485453762	0.0208090896033
881.997009228	1337.79066819	2595.78767741	376.0	-15.630284516	-0.0870674002119	-0.0151211184807	813.702716874	1061.10430606	2190.058678	315.251655067	-4.47029801978	-0.0745049669963
881.997009228	1337.79066819	2595.78767741	376.0	2.13986300741	-0.0531887508956	-0.00923736556019	823.671492453	1371.97707837	2651.33397767	455.68540685	-1.099067314	-0.0183177885667
881.997009228	1337.79066819	2595.78767741	376.0	7.15760292752	-0.357347558138	-0.0620610555988	743.172326531	1656.43254557	2781.58385221	381.978980105	3.5027393787	0.058378989645
881.997009228	1337.79066819	2595.78767741	376.0	2.13041341325	0.438094148188	0.0760844300431	966.451828885	1268.94967388	2651.08868627	415.687183507	-1.12662968297	-0.0187771613829
881.997009228	1337.79066819	2595.78767741	376.0	-7.52805662015	0.0843125254961	0.0146426754943	860.625735107	1090.66104075	2400.37531132	449.088535467	-3.33043770681	-0.0555072951136
881.997009228	1337.79066819	2595.78767741	376.0	-8.93488373732	0.0750899492349	0.0130409776372	858.147614604	1160.56845194	2363.85706637	345.140999828	-2.98121938001	-0.0496869896669
881.997009228	1337.79066819	2595.78767741	376.0	-2.33234960179	0.189844543194	0.032970570197	891.444885852	1332.91568649	2535.24483386	310.88426152	-1.31988784799	-0.0219981307998
881.997009228	1337.79066819	2595.78767741	376.0	-12.2027257739	0.0738350610247	0.0128230394277	857.667657955	1031.07098494	2279.03082547	390.292182572	-4.16510796726	-0.069418466121
881.997009228	1337.79066819	2595.78767741	376.0	8.38950140906	0.346828707427	0.0602342319256	936.806337791	1460.78468225	2813.56132119	415.970301151	2.31608372927	0.0386013954879
881.997009228	1337.79066819	2595.78767741	376.0	1.12137511961	0.147849470977	0.0256772266372	878.93750451	1395.6357601	2624.89619459	350.32292998	-0.190469612879	-0.00317449354799
881.997009228	1337.79066819	2595.78767741	376.0	-10.9274358646	-0.342467556238	-0.0594768246333	748.134646668	1223.88316552	2312.13464378	340.116831593	-3.21491700279	-0.0535819500464
881.997009228	1337.79066819	2595.78767741	376.0	7.32149779781	0.340011292214	0.0590502417877	934.999458008	1430.12175398	2785.83821505	420.717003067	1.60708969702	0.0267848282837
881.997009228	1337.79066819	2595.78767741	376.0	11.1405921131	0.457061635639	0.0793785404027	970.503958821	1499.94762205	2884.97379468	414.522213804	3.78626764868	0.0631044608113
881.997009228	1337.79066819	2595.78767741	376.0	-9.95536423762	-0.119550840991	-0.0207625635622	805.267418748	1215.94998318	2337.36755929	316.150157365	-2.97283084205	-0.0495471807009
881.997009228	1337.79066819	2595.78767741	376.0	4.05912409218	-0.203858837503	-0.0354044525014	782.632034939	1538.90920175	2701.15392041	379.612683723	1.44557655278	0.0240929425464
881.997009228	1337.79066819	2595.78767741	376.0	-7.75114761722	0.533300666992	0.0926190807558	995.476117101	1016.35999186	2394.58434271	382.748233745	-3.18320632861	-0.0530534388102
881.997009228	1337.79066819	2595.78767741	376.0	-10.2024690735	0.194397064845	0.033761213068	892.013897988	1114.70419279	2330.95324241	324.23515164	-3.23141843071	-0.0538569738451
881.997009228	1337.79066819	2595.78767741	376.0	-7.5157311136	-0.0413461311945	-0.00718064105497	826.149408594	1175.2651393	2400.6952553	399.280707402	-2.90503295206	-0.0484172158677
881.997009228	1337.79066819	2595.78767741	376.0	4.64547190153	0.166336986186	0.0288879795392	883.870997747	1437.72350386	2716.37426459	394.779762983	0.887209798995	0.0147868299833
881.997009228	1337.79066819	2595.78767741	376.0	19.7591747919	0.842366238431	0.146294935469	1099.28347833	1542.06112843	3108.69390182	467.349295062	7.11480786275	0.118580131046
881.997009228	1337.79066819	2595.78767741	376.0	-11.0603873256	0.199942162708	0.0347242380529	893.524660632	1066.97640448	2308.68350614	348.182441029	-3.59530951835	-0.0599218253058
881.997009228	1337.79066819	2595.78767741	376.0	-7.07147961847	-0.242447548859	-0.042106208555	773.3528283	1209.65345389	2412.22708087	429.220798674	-2.89116543603	-0.0481860906005
881.997009228	1337.79066819	2595.78767741	376.0	-3.79964222487	-0.542616930664	-0.094237049438	700.01549605	1436.35553716	2497.15703276	360.785999546	-1.72300774288	-0.0287167957147
881.997009228	1337.79066819	2595.78767741	376.0	1.68592973112	0.660122154064	0.114644347701	1038.50107107	1196.06350211	2639.55083363	404.986260447	-1.38228098895	-0.0230380164825
881.997009228	1337.79066819	2595.78767741	376.0	16.0146296629	0.770012977293	0.133729242322	1074.05867353	1470.10697553	3011.49346079	467.32781173	4.97494880627	0.0829158134379
881.997009228	1337.79066819	2595.78767741	376.0	-0.813133997334	0.287165731771	0.0498724785986	919.605567496	1362.76447849	2574.68044531	292.310399325	-0.42875470776	-0.00714591179599
881.997009228	1337.79066819	2595.78767741	376.0	3.11228358757	0.338201330645	0.0587359032034	934.953097625	1369.47687174	2676.57595127	372.145981904	0.183153487805	0.00305255813008
881.997009228	1337.79066819	2595.78767741	376.0	7.07733662221	0.779390757901	0.135357894738	1078.84240435	1258.49987489	2779.50030934	442.158030105	0.268478093269	0.00447463488782
881.997009228	1337.79066819	2595.78767741	376.0	-3.37503227007	0.517585530502	0.0898898107854	990.662408166	1063.03604604	2508.17900564	454.480551435	-2.59625107946	-0.0432708513243
881.997009228	1337.79066819	2595.78767741	376.0	1.05139441705	0.424055410898	0.0736463026915	961.886360091	1214.16840716	2623.07964413	447.024876878	-1.59414051596	-0.0265690085994
881.997009228	1337.79066819	2595.78767741	376.0	-1.04898169286	-0.47895263633	-0.0831803814397	714.094382969	1565.222007	2568.55833989	289.241949927	0.658284965978	0.0109714160996
881.997009228	1337.79066819	2595.78767741	376.0	-6.86282189934	-0.443805719946	-0.0770763667846	723.611088721	1376.63624124	2417.64339223	317.39606227	-2.20071654401	-0.0366786090669
881.997009228	1337.79066819	2595.78767741	376.0	-7.61715236171	0.13386632508	0.0232487539215	875.038515608	1226.92277648	2398.06257504	296.101282954	-2.51669482268	-0.0419449137113
881.997009228	1337.79066819	2595.78767741	376.0	3.54562792144	0.516658484039	0.0897288093156	989.980489144	1392.27431915	2687.82465009	305.569841796	1.36842907434	0.022807151239
881.997009228	1337.79066819	2595.78767741	376.0	-15.2096118711	-0.131688514157	-0.0228705304198	801.81977446	1106.19522483	2200.97844668	292.963447392	-4.15939238279	-0.0693232063798
881.997009228	1337.79066819	2595.78767741	376.0	1.38150950161	-0.114362887562	-0.0198615643561	807.122612955	1408.08588349	2631.64873082	416.44023437	-0.800460244533	-0.0133410040756
881.997009228	1337.79066819	2595.78767741	376.0	-6.12191458901	-0.302210694996	-0.0524853586308	758.756880961	1382.20780009	2436.87577289	295.911091842	-2.05180240478	-0.0341967067463
881.997009228	1337.79066819	2595.78767741	376.0	0.462540145985	0.337012425097	0.0585294242961	935.3188817	1279.33299779	2607.79423753	393.142358038	-1.36835857839	-0.0228059763066
881.997009228	1337.79066819	2595.78767741	376.0	-8.63867982142	0.396916942723	0.0689331265584	952.771603232	1125.33898221	2371.54589112	293.435305678	-2.8456714674	-0.04742785779
881.997009228	1337.79066819	2595.78767741	376.0	-4.59371316822	0.0780264678708	0.01355096698	859.586715717	1291.87253675	2476.54463706	325.085384588	-2.0010478674	-0.03335079779
881.997009228	1337.79066819	2595.78767741	376.0	-6.35208203083	0.146858538225	0.0255051299453	878.870467905	1244.39113271	2430.9011148	307.639514182	-2.30936283472	-0.0384893805787
881.997009228	1337.79066819	2595.78767741	376.0	10.6434433603	0.0901115756084	0.0156498047253	861.397859798	1554.15350543	2872.06886861	456.517503383	3.27929285168	0.0546548808613
881.997009228	1337.79066819	2595.78767741	376.0	1.63465380249	0.122101758181	0.0212055849568	871.75558553	1387.73498307	2638.21981939	378.729250785	-0.377188973303	-0.00628648288839
881.997009228	1337.79066819	2595.78767741	376.0	-5.43843955915	-0.452611005257	-0.0786055931326	721.588328665	1404.88532816	2454.61733349	328.143676675	-1.9621119654	-0.0327018660901
881.997009228	1337.79066819	2595.78767741	376.0	-7.83218793764	0.577988566902	0.100380091508	1010.19296594	1066.99755933	2392.48070806	315.290182797	-2.85583865701	-0.0475973109502
881.997009228	1337.79066819	2595.78767741	376.0	-3.06092225223	0.366757566585	0.0636953050686	943.590843629	1123.66533854	2516.33263478	449.076452607	-2.40826482635	-0.0401377471059
881.997009228	1337.79066819	2595.78767741	376.0	-17.635207561	-0.341804005658	-0.059361584866	748.369398943	1076.98917695	2138.01513266	312.656556768	-4.91489324158	-0.0819148873596
881.997009228	1337.79066819	2595.78767741	376.0	11.037124332	0.0397786095966	0.00690840736307	846.839177578	1642.64359252	2882.28799077	392.805220667	4.97721237389	0.0829535395648
881.997009228	1337.79066819	2595.78767741	376.0	14.6975948474	0.601321031249	0.104432273576	1016.42899308	1592.00469408	2977.30603334	368.872346181	6.65438265292	0.110906377549
881.997009228	1337.79066819	2595.78767741	376.0	-0.300838699358	0.133453845236	0.0231771179639	874.816751389	1393.70450595	2587.97854353	319.457286192	-0.383693702784	-0.0063948950464
881.997009228	1337.79066819	2595.78767741	376.0	11.1517627434	0.0714603570141	0.0124106212251	855.798416177	1613.83934856	2885.26376052	415.625995787	4.49858027722	0.0749763379536
881.997009228	1337.79066819	2595.78767741	376.0	20.0994656214	0.837553266382	0.145459059809	1097.50001806	1566.69416682	3117.52712924	453.332944363	7.64257399619	0.12737623327
881.997009228	1337.79066819	2595.78767741	376.0	16.513371139	0.744549639402	0.129306988434	1064.76412983	1586.73804685	3024.43973057	372.937553887	7.37955020648	0.122992503441
881.997009228	1337.79066819	2595.78767741	376.0	2.20425925675	0.135783089549	0.0235816411165	875.158245713	1432.32169386	2653.00556758	345.525628009	0.505301857357	0.00842169762262
881.997009228	1337.79066819	2595.78767741	376.0	-17.9190925685	-0.616600425653	-0.107085867602	683.266683987	1021.91731663	2130.64608062	425.462080003	-6.11095316958	-0.101849219493
881.997009228	1337.79066819	2595.78767741	376.0	14.032161469	0.239540522397	0.0416013411595	903.761951387	1642.24606462	2960.0327957	414.024779695	5.99884692188	0.0999807820314
881.997009228	1337.79066819	2595.78767741	376.0	9.35237469961	0.707199228222	0.122820289722	1053.04656634	1371.24312311	2838.55546741	414.265777958	2.22477790333	0.0370796317222
881.997009228	1337.79066819	2595.78767741	376.0	13.3476660118	0.789076125926	0.137039966295	1080.89031376	1429.85156642	2942.26474697	431.522866794	4.07850707948	0.0679751179913
881.997009228	1337.79066819	2595.78767741	376.0	0.372126660853	-0.156496228361	-0.0271789212159	795.596357414	1456.11608952	2605.44729542	353.734848485	-0.202697800097	-0.00337829666828
881.997009228	1337.79066819	2595.78767741	376.0	-5.31215976379	-0.360410712437	-0.0625930379362	744.230713851	1380.89509297	2457.89528886	332.769482044	-1.98869742745	-0.0331449571241
881.997009228	1337.79066819	2595.78767741	376.0	5.26493019291	0.837799625566	0.145501845357	1098.74921002	1307.07462465	2732.45408659	326.630251916	1.32976644275	0.0221627740458
881.997009228	1337.79066819	2595.78767741	376.0	-8.50088395611	-0.508606131654	-0.0883303458933	707.622009953	1283.23043183	2375.12277921	384.270337433	-2.81918212603	-0.0469863687672
881.997009228	1337.79066819	2595.78767741	376.0	-4.78141233192	0.596654896008	0.103621899272	1016.57166497	1097.44604209	2471.6723653	357.654658241	-2.40501223662	-0.0400835372771
881.997009228	1337.79066819	2595.78767741	376.0	-16.4704498918	-0.261096643549	-0.0453450231937	768.751434981	1044.27125033	2168.24976871	355.227083402	-4.98203682436	-0.0830339470726
881.997009228	1337.79066819	2595.78767741	376.0	5.8709782689	0.0301888928034	0.00524294769077	845.371263639	1476.8749282	2748.18580786	425.939616023	1.19537501926	0.0199229169877
881.997009228	1337.79066819	2595.78767741	376.0	19.9798246253	0.676008389764	0.117403332713	1041.23150424	1659.91037197	3114.42150301	413.279626791	8.80772520749	0.146795420125
881.997009228	1337.79066819	2595.78767741	376.0	12.4841707556	0.614056956941	0.106644139795	1020.9870928	1506.69052333	2919.85024352	392.172627382	4.76255224359	0.0793758707264
881.997009228	1337.79066819	2595.78767741	376.0	-5.71490251676	0.615687326439	0.106927288371	1022.41856987	1009.0220738	2447.44094211	416.000298442	-2.95445325069	-0.0492408875116
881.997009228	1337.79066819	2595.78767741	376.0	2.68275416507	0.0930313246406	0.0161568816674	863.308981703	1417.60011397	2665.42627945	384.517183773	0.113583774886	0.00189306291477
881.997009228	1337.79066819	2595.78767741	376.0	-12.7348805023	-0.050706192373	-0.00880621611201	823.437157785	1112.76311852	2265.2172186	329.016942298	-3.76308846745	-0.0627181411242
881.997009228	1337.79066819	2595.78767741	376.0	-7.21176877678	-0.68523409121	-0.119005573326	666.318036825	1307.29935597	2408.58547218	434.968079391	-2.75291043001	-0.0458818405001
881.997009228	1337.79066819	2595.78767741	376.0	13.8674479541	0.544133914173	0.0945005061085	997.7297623	1600.10784456	2955.75718258	357.91957572	6.49625150123	0.108270858354
881.997009228	1337.79066819	2595.78767741	376.0	-1.1046659823	0.140178746627	0.0243450410953	877.164842675	1268.65307722	2567.11289397	421.294974072	-1.75446626329	-0.0292411043881
881.997009228	1337.79066819	2595.78767741	376.0	-10.1216929544	0.472633515048	0.0820829307134	976.057826809	1020.93227575	2333.05001896	336.059916396	-3.44350706064	-0.057391784344
881.997009228	1337.79066819	2595.78767741	376.0	4.25727872621	0.0686799725495	0.0119277479245	856.876462506	1385.62629252	2706.29759398	463.794838962	-0.42912949479	-0.0071521582465
881.997009228	1337.79066819	2595.78767741	376.0	7.69990458785	0.236458465435	0.0410660759699	903.927304404	1466.71616506	2795.66085188	425.01738242	1.92385123496	0.0320641872493
881.997009228	1337.79066819	2595.78767741	376.0	0.590850557041	-0.378812081305	-0.0657888296814	738.666402049	1547.67298192	2611.12490337	324.785519398	0.778749766098	0.0129791627683
881.997009228	1337.79066819	2595.78767741	376.0	-10.1810974405	0.169700133456	0.02947206208	884.808313541	1055.08094851	2331.50800463	391.618742581	-3.65379492928	-0.0608965821547
881.997009228	1337.79066819	2595.78767741	376.0	-18.0258006206	-0.647328646305	-0.112422481123	676.336286701	1016.14423119	2127.87616615	435.395648262	-6.27399132843	-0.104566522141
881.997009228	1337.79066819	2595.78767741	376.0	-7.89367930754	-0.223703827407	-0.0388509599526	778.436680575	1312.38508129	2390.88452266	300.062760792	-2.43199033967	-0.0405331723278
881.997009228	1337.79066819	2595.78767741	376.0	-4.50259205941	0.596336249574	0.103566559495	1016.20848635	1047.34474542	2478.90994757	415.356715798	-2.65357826003	-0.0442263043338
881.997009228	1337.79066819	2595.78767741	376.0	14.8512905276	0.670894827895	0.116515253195	1040.14128277	1474.61435366	2981.29564687	466.540010436	4.49508011423	0.0749180019038
881.997009228	1337.79066819	2595.78767741	376.0	7.8990245274	0.143228010855	0.0248746111245	876.700070447	1508.36117071	2800.82958273	415.768341573	2.39528370516	0.039921395086
881.997009228	1337.79066819	2595.78767741	376.0	-6.61001731184	0.280256148421	0.0486724814902	917.412465553	1131.36311927	2424.20566256	375.430077733	-2.72314144905	-0.0453856908174
881.997009228	1337.79066819	2595.78767741	376.0	-8.27277731295	-0.294872064381	-0.0512108482773	760.318078107	1316.60013412	2381.04394335	304.125731114	-2.49173804483	-0.0415289674138
881.997009228	1337.79066819	2595.78767741	376.0	5.91115718783	-0.253825857852	-0.0440822955631	769.938204177	1538.75736581	2749.22876729	440.533197306	1.3749874948	0.0229164582467
881.997009228	1337.79066819	2595.78767741	376.0	7.60037152092	-0.629077361071	-0.109252754615	678.16211879	1669.01762924	2793.07718479	445.89743676	2.84557803722	0.0474263006204
881.997009228	1337.79066819	2595.78767741	376.0	-11.7823348638	-0.645629297272	-0.112127352774	675.34954741	1302.73168508	2289.94328091	311.862048414	-3.12780793989	-0.0521301323315
881.997009228	1337.79066819	2595.78767741	376.0	1.21152188913	0.29955657254	0.0520244134317	923.993699799	1297.85753006	2627.23621332	405.384983464	-1.1995437903	-0.019992396505
881.997009228	1337.79066819	2595.78767741	376.0	4.49246466724	-0.302424342484	-0.0525224630921	756.982929855	1621.07380996	2712.40252166	334.345781849	2.78540299491	0.0464233832485
881.997009228	1337.79066819	2595.78767741	376.0	4.44287278887	0.763685536009	0.13263034665	1073.4933823	1242.87857016	2711.11522179	394.74326934	-0.229230630879	-0.00382051051465
881.997009228	1337.79066819	2595.78767741	376.0	-16.4018561736	-0.63023740305	-0.109454220745	679.890441887	1039.31665725	2170.03031599	450.823216858	-5.80823798342	-0.0968039663903
881.997009228	1337.79066819	2595.78767741	376.0	2.21822980494	-0.111849117038	-0.0194249942754	806.24456783	1562.98983251	2653.36821335	284.13381301	2.11377269163	0.0352295448606
881.997009228	1337.79066819	2595.78767741	376.0	8.25981411292	0.300074937855	0.0521144386689	921.924087215	1570.93709199	2810.19491434	317.333735132	4.3803256256	0.0730054270934
881.997009228	1337.79066819	2595.78767741	376.0	-0.487982704063	-0.238240229025	-0.0413755173715	775.092966783	1384.28885524	2583.12068251	423.738860492	-1.48451740914	-0.024741956819
881.997009228	1337.79066819	2595.78767741	376.0	-11.569108205	-0.219564276108	-0.0381320382265	779.143066761	1104.44307235	2295.47819224	411.892053128	-3.97144778798	-0.0661907964663
881.997009228	1337.79066819	2595.78767741	376.0	6.0065641583	0.698038094647	0.121229262704	1051.06167397	1247.326939	2751.70532967	453.316716711	-0.328746310611	-0.00547910517685
881.997009228	1337.79066819	2595.78767741	376.0	-15.4329768113	-0.281663610072	-0.0489169173449	763.252340627	1118.05517467	2195.18036709	313.872851795	-4.27703673484	-0.0712839455806
881.997009228	1337.79066819	2595.78767741	376.0	11.5085795701	0.726609432231	0.126191287293	1059.16957728	1442.7780811	2894.52596774	392.578309364	3.92244904235	0.0653741507059
881.997009228	1337.79066819	2595.78767741	376.0	5.02082734125	0.29388664899	0.0510397097933	920.784255828	1466.07254136	2726.11769484	339.260897657	1.98125416366	0.0330209027276
881.997009228	1337.79066819	2595.78767741	376.0	-7.37745593774	0.379751445491	0.0659519703875	947.263736571	1052.7393762	2404.28458528	404.281472501	-3.14006542801	-0.0523344238002
881.997009228	1337.79066819	2595.78767741	376.0	7.58395173406	-0.199475148627	-0.0346431310572	783.572812142	1566.90219333	2792.65096199	442.175956517	2.23697652863	0.0372829421438
881.997009228	1337.79066819	2595.78767741	376.0	-6.2515097544	-0.502901043415	-0.0873395351536	709.084057954	1312.71420753	2433.51175756	411.713492074	-2.47594052533	-0.0412656754222
881.997009228	1337.79066819	2595.78767741	376.0	11.6364384476	0.505228499156	0.0877437476825	985.092329802	1616.84400908	2897.84491273	295.908573848	6.50760090041	0.108460015007
881.997009228	1337.79066819	2595.78767741	376.0	1.31401470905	0.523980880479	0.0910005002569	993.382949306	1171.74953524	2629.89670931	464.764224764	-1.67803618542	-0.027967269757
881.997009228	1337.79066819	2595.78767741	376.0	-14.8970024371	-0.51407333252	-0.0892798423967	706.712951948	1066.42937068	2209.09312385	435.950801221	-5.11875335981	-0.0853125559968
881.997009228	1337.79066819	2595.78767741	376.0	5.15823191737	-0.679965046758	-0.118090490927	666.811570266	1626.83691406	2729.6844259	436.035941574	1.66695020547	0.0277825034245
881.997009228	1337.79066819	2595.78767741	376.0	3.03673508149	0.578666433438	0.100497817547	1010.20389237	1362.60267195	2674.61487246	301.80830814	1.02982490154	0.017163748359
881.997009228	1337.79066819	2595.78767741	376.0	-7.33689400016	-0.468992889038	-0.0814506580476	717.2963282	1324.33016131	2405.33748705	363.710997546	-2.47204402955	-0.0412007338258
881.997009228	1337.79066819	2595.78767741	376.0	7.17922263434	-0.341185124091	-0.0592541028293	747.367571017	1627.82760725	2782.14505389	406.949875624	2.96085711681	0.0493476186135
881.997009228	1337.79066819	2595.78767741	376.0	-0.105204612199	0.363400218974	0.0631122297627	942.833704364	1332.55450868	2593.05678906	317.66857601	-0.600427528496	-0.0100071254749
881.997009228	1337.79066819	2595.78767741	376.0	1.97021626911	0.614458585788	0.106713891245	1023.25469714	1222.14138158	2646.93030855	401.534229831	-1.21631945404	-0.0202719909007
881.997009228	1337.79066819	2595.78767741	376.0	-21.1482539577	-0.51819702199	-0.0899960093766	705.794741868	1041.064662	2046.82390719	299.96450332	-5.92275636893	-0.0987126061489
881.997009228	1337.79066819	2595.78767741	376.0	12.5856753076	0.497577042132	0.0864149083244	983.024725729	1549.16624315	2922.48508617	390.294117294	5.10561451243	0.0850935752071
881.997009228	1337.79066819	2595.78767741	376.0	18.0026831523	0.676883775151	0.117555362131	1041.70242075	1584.87729537	3063.09910829	436.519392174	7.07177707885	0.117862951314
881.997009228	1337.79066819	2595.78767741	376.0	-0.193522310916	0.536275048299	0.0931356457623	997.268619399	1159.25858312	2590.76424912	434.237046597	-1.82154132737	-0.0303590221229
881.997009228	1337.79066819	2595.78767741	376.0	3.78564268913	-0.183391155919	-0.0318498013058	787.972373573	1530.09830389	2694.05492385	375.984246384	1.32643860623	0.0221073101038
881.997009228	1337.79066819	2595.78767741	376.0	9.24526417267	-0.0321660142873	-0.0055863171739	827.642966106	1570.21102882	2835.77510555	437.921110624	3.04268874959	0.0507114791598
881.997009228	1337.79066819	2595.78767741	376.0	15.0214207267	0.587442395805	0.102021951338	1011.72371814	1633.81991212	2985.71186561	340.168235347	7.50109015547	0.125018169258
881.997009228	1337.79066819	2595.78767741	376.0	-5.07058802331	0.114125175501	0.0198202805663	869.821590548	1300.31873676	2464.16597833	294.025651025	-2.01647277075	-0.0336078795125
881.997009228	1337.79066819	2595.78767741	376.0	-9.759171126	0.017369295105	0.0030165500356	842.053267869	1052.65386081	2342.46031591	447.753187231	-3.90647464709	-0.0651079107849
881.997009228	1337.79066819	2595.78767741	376.0	-8.96544859811	0.121995709258	0.0211871672904	871.486940744	1193.90571369	2363.06366748	297.671013044	-2.79474434343	-0.0465790723905
881.997009228	1337.79066819	2595.78767741	376.0	1.8474572605	-0.0421920056556	-0.00732754526844	825.500160492	1487.31072069	2643.74374533	330.932864143	0.865779958595	0.0144296659766
881.997009228	1337.79066819	2595.78767741	376.0	-0.231840391035	0.137897793373	0.0239489047191	876.551524567	1274.82181646	2589.76959311	438.396252089	-1.66843482745	-0.0278072471241
881.997009228	1337.79066819	2595.78767741	376.0	17.5008618582	0.837676995115	0.145480547953	1097.27784684	1653.89289648	3050.07289297	298.902149651	9.35707602964	0.155951267161
881.997009228	1337.79066819	2595.78767741	376.0	-20.6478497888	-0.385957176932	-0.0670297285398	737.859430714	1026.52122133	2059.81333695	295.432684906	-5.78551502907	-0.0964252504845
881.997009228	1337.79066819	2595.78767741	376.0	6.53468870093	0.498211436005	0.0865250844052	984.380371117	1377.66751855	2765.41432147	403.3664318	1.21498002123	0.0202496670205
881.997009228	1337.79066819	2595.78767741	376.0	-11.5732234551	-0.140281361714	-0.0243628624026	799.665210365	1121.95677783	2295.37136909	373.749380896	-3.71103552179	-0.0618505920298
881.997009228	1337.79066819	2595.78767741	376.0	8.63867481426	0.301767538051	0.0524083949376	923.253689229	1463.50770235	2820.02933374	433.267942154	2.18959668509	0.0364932780848
881.997009228	1337.79066819	2595.78767741	376.0	9.97712485625	0.652016993686	0.11323671304	1034.13182565	1415.77636549	2854.77265499	404.864463856	2.89903599265	0.0483172665441
881.997009228	1337.79066819	2595.78767741	376.0	-17.2363836207	-0.630566488752	-0.109511373524	678.783372094	1161.49332999	2148.36775536	308.091053273	-4.56347529418	-0.0760579215696
881.997009228	1337.79066819	2595.78767741	376.0	-8.66648041583	-0.362901657055	-0.0630256438095	743.086402503	1174.50705689	2370.82424672	453.230787324	-3.41146994857	-0.0568578324762
881.997009228	1337.79066819	2595.78767741	376.0	-5.71693112004	0.130639582743	0.0226883610182	873.949110097	1173.93725317	2447.38828387	399.50192061	-2.5816438139	-0.0430273968984
881.997009228	1337.79066819	2595.78767741	376.0	-7.44816557213	0.160750217486	0.027917717521	882.573782357	1182.53334403	2402.4491133	337.341986912	-2.65407604891	-0.0442346008151
881.997009228	1337.79066819	2595.78767741	376.0	5.43906609714	0.776062030466	0.134779789938	1077.35595631	1286.06988711	2736.97428493	373.548441508	0.656426912989	0.0109404485498
881.997009228	1337.79066819	2595.78767741	376.0	2.8786897591	-0.528513835286	-0.0917877449264	701.784130413	1637.70232825	2670.51235145	331.025892788	2.23582795924	0.0372637993206
881.997009228	1337.79066819	2595.78767741	376.0	14.9186232459	0.682893826756	0.11859913629	1043.9875085	1511.62893901	2983.04346127	427.427013764	5.35323289259	0.0892205482098
881.997009228	1337.79066819	2595.78767741	376.0	6.19911730065	-0.351118779807	-0.0609792948606	745.575381509	1548.1547797	2756.70360041	462.9734392	1.23718652408	0.0206197754013
881.997009228	1337.79066819	2595.78767741	376.0	-19.7427581965	-0.54281509751	-0.0942714653542	699.697779752	1073.97410588	2083.30759297	309.635707338	-5.47598411308	-0.0912664018846
881.997009228	1337.79066819	2595.78767741	376.0	-6.44931347902	-0.152572997413	-0.0264975681508	797.019044814	1326.39805639	2428.37719285	304.960091645	-2.19583370411	-0.0365972284018
881.997009228	1337.79066819	2595.78767741	376.0	-5.08278594854	0.601023097099	0.104380530931	1018.31683798	1148.7285847	2463.84934609	296.803923407	-2.24109711549	-0.0373516185914
881.997009228	1337.79066819	2595.78767741	376.0	5.2304972005	0.442308690672	0.0768163755943	966.095718426	1449.96826634	2731.56027921	315.496294446	2.3065457963	0.0384424299384
881.997009228	1337.79066819	2595.78767741	376.0	3.09664847286	0.696061595578	0.120886001316	1050.66402976	1184.08559164	2676.17009689	441.420475491	-1.3112193625	-0.0218536560417
881.997009228	1337.79066819	2595.78767741	376.0	11.7406101053	0.744776717812	0.129346425462	1064.87356828	1537.63746036	2900.54898778	298.037959136	6.01411702437	0.100235283739
881.997009228	1337.79066819	2595.78767741	376.0	-6.7521788448	0.559175485899	0.0971127971342	1004.08450398	1068.09406731	2420.515451	348.336879707	-2.76311425409	-0.0460519042348
881.997009228	1337.79066819	2595.78767741	376.0	-0.839613439916	-0.338415794221	-0.0587731493958	749.06891446	1496.07267144	2573.9930952	328.851509301	-0.156274385658	-0.00260457309429
881.997009228	1337.79066819	2595.78767741	376.0	-0.745677835353	-0.288797857835	-0.0501559322396	762.084347094	1352.7158821	2576.43146405	461.631234857	-1.70668499314	-0.0284447498857
881.997009228	1337.79066819	2595.78767741	376.0	-9.46217299288	-0.648254323626	-0.112583244812	674.727817477	1244.94300597	2350.16975685	430.498933407	-3.2946099939	-0.0549101665649
881.997009228	1337.79066819	2595.78767741	376.0	-7.86195014157	-0.363998557435	-0.0632161440492	743.034015229	1304.41611255	2391.70814444	344.258016658	-2.53643300173	-0.0422738833622
881.997009228	1337.79066819	2595.78767741	376.0	11.6257334278	0.185593253642	0.0322322427305	888.267051975	1596.45873718	2897.56703314	412.841243987	4.63970203312	0.0773283672186
881.997009228	1337.79066819	2595.78767741	376.0	10.8181915848	0.803665354379	0.139573698225	1086.51812694	1350.69115988	2876.60496149	439.395674677	2.37368339994	0.039561389999
881.997009228	1337.79066819	2595.78767741	376.0	8.97875747232	-0.0443613620059	-0.00770430045257	824.037630519	1614.10914087	2828.85715747	390.710386075	3.90454800715	0.0650758001192
881.997009228	1337.79066819	2595.78767741	376.0	-11.5452025164	-0.0863996541703	-0.0150051500817	813.911438399	1114.55804812	2296.09873316	367.629246645	-3.68978720685	-0.0614964534475
881.997009228	1337.79066819	2595.78767741	376.0	-9.38175360759	0.404323613661	0.0702194535708	954.857382189	1075.40425888	2352.25727334	321.995632274	-3.14262655442	-0.0523771092404
881.997009228	1337.79066819	2595.78767741	376.0	-11.2017663352	-0.306001250171	-0.0531436697067	757.214744564	1216.47625181	2305.01360723	331.322610863	-3.24971194773	-0.0541618657956
881.997009228	1337.79066819	2595.78767741	376.0	-1.33916104931	0.342950126408	0.0595606332768	936.717378611	1320.57789404	2561.02589992	303.730627269	-0.962878303247	-0.0160479717208
881.997009228	1337.79066819	2595.78767741	376.0	-0.490379820796	-0.368111306921	-0.0639304110664	742.377907557	1433.2119376	2583.05845845	407.468613299	-1.20868146839	-0.0201446911399
881.997009228	1337.79066819	2595.78767741	376.0	-15.082122742	-0.339641801535	-0.0589860718192	748.946983388	1085.25684912	2204.28779379	370.083961276	-4.60577963065	-0.0767629938441
881.997009228	1337.79066819	2595.78767741	376.0	10.7785977824	0.0492898502562	0.00856023797433	849.401636291	1653.87326259	2875.57719045	372.302291566	5.24124431146	0.0873540718577
881.997009228	1337.79066819	2595.78767741	376.0	2.2352491119	0.141282142145	0.0245366693548	877.691255191	1329.67392307	2653.80999842	446.444820163	-1.14381604001	-0.0190636006669
881.997009228	1337.79066819	2595.78767741	376.0	-2.13088088274	0.629499308535	0.109326034827	1027.74850286	1132.80456107	2540.47453404	379.921470111	-1.98994383859	-0.0331657306432
881.997009228	1337.79066819	2595.78767741	376.0	-0.348728047904	-0.42609496486	-0.0740005149115	727.325198839	1523.00246376	2586.73543772	336.40777512	0.0982564512346	0.00163760752058
881.997009228	1337.79066819	2595.78767741	376.0	-0.392183771307	0.352479857135	0.0612156750843	939.854249711	1299.039265	2585.60741941	346.713904697	-1.16035519139	-0.0193392531898
881.997009228	1337.79066819	2595.78767741	376.0	6.70959266641	0.448538166268	0.0778982574276	967.908064496	1472.83244336	2769.95445705	329.213949196	2.90340871921	0.0483901453201
881.997009228	1337.79066819	2595.78767741	376.0	-1.79551223653	0.393018729565	0.0682561183683	952.393935949	1248.48477121	2549.17999203	348.30128487	-1.6938458115	-0.028230763525
881.997009228	1337.79066819	2595.78767741	376.0	11.7454841213	-0.0602258263245	-0.0104595043981	819.682294071	1635.49503529	2900.67550689	445.498177529	4.45407580629	0.0742345967715
881.997009228	1337.79066819	2595.78767741	376.0	-10.712225891	-0.0187074399127	-0.00324894753607	832.275138253	1029.26712523	2317.72103776	456.178774282	-4.25734820011	-0.0709558033352
881.997009228	1337.79066819	2595.78767741	376.0	-7.02881651253	0.275042779582	0.047767068354	915.647206551	1059.46143539	2413.33452451	438.225882577	-3.231732724	-0.0538622120666
881.997009228	1337.79066819	2595.78767741	376.0	4.0621396689	-0.515177791037	-0.0894716552687	705.146775005	1617.26845439	2701.23219838	378.816968986	1.94593394662	0.0324322324436
881.997009228	1337.79066819	2595.78767741	376.0	-11.8204713289	-0.0914565889118	-0.0158833950871	812.574586565	1161.22497583	2288.95333925	315.153776851	-3.42126121017	-0.0570210201696
881.997009228	1337.79066819	2595.78767741	376.0	13.5117581212	0.418429640014	0.0726692671091	958.368083565	1519.96820304	2946.52422973	468.187943127	4.15733733201	0.0692889555335
881.997009228	1337.79066819	2595.78767741	376.0	1.58841681106	0.727903619971	0.126416050707	1061.3988789	1157.31585035	2637.01960526	418.304876009	-1.5060354061	-0.0251005901017
881.997009228	1337.79066819	2595.78767741	376.0	13.5642977174	0.733296422622	0.127352626367	1061.18673735	1498.69302978	2947.88804609	388.008278963	5.2596675674	0.0876611261233
881.997009228	1337.79066819	2595.78767741	376.0	1.73150837201	0.420323162071	0.0729981177616	959.675452116	1391.50484003	2640.73395837	289.55366622	0.802454213944	0.0133742368991
881.997009228	1337.79066819	2595.78767741	376.0	-1.32408515159	-0.136957825497	-0.0237856591693	801.333257944	1378.39732521	2561.41723821	381.686655055	-1.43368974215	-0.0238948290358
881.997009228	1337.79066819	2595.78767741	376.0	11.9900617969	0.090846250209	0.0157773967018	861.283014619	1604.7200842	2907.02422405	441.021125232	4.43086375504	0.0738477292506
881.997009228	1337.79066819	2595.78767741	376.0	10.6788805399	0.251801027235	0.0437306403673	908.145869116	1505.67291499	2872.98874256	459.169958448	2.95332748189	0.0492221246982
881.997009228	1337.79066819	2595.78767741	376.0	2.83204175785	0.147207332889	0.0255657056077	877.674512603	1505.50457006	2669.30146838	286.122385724	1.99878920811	0.0333131534684
881.997009228	1337.79066819	2595.78767741	376.0	1.76246047081	0.300641265393	0.052212793573	923.704590599	1365.63484504	2641.53740914	352.197973498	-0.120647231906	-0.00201078719844
881.997009228	1337.79066819	2595.78767741	376.0	11.8480241209	0.635582813582	0.110382565749	1028.61914657	1426.74993421	2903.33722756	447.968146783	3.14982345873	0.0524970576455
881.997009228	1337.79066819	2595.78767741	376.0	-3.18322404048	0.40613532241	0.0705340955906	956.084417597	1187.99362743	2513.15794003	369.079895005	-2.04022259261	-0.0340037098769
881.997009228	1337.79066819	2595.78767741	376.0	-1.71716548466	0.434260126753	0.0754185701203	964.797231883	1302.34582162	2551.21370736	284.070653861	-0.983822624536	-0.0163970437423
881.997009228	1337.79066819	2595.78767741	376.0	-6.55835647984	-0.579018543154	-0.100558968939	691.012262228	1327.35476849	2425.54666807	407.179637357	-2.48484501512	-0.0414140835853
881.997009228	1337.79066819	2595.78767741	376.0	-1.42955530039	0.686617463472	0.119245825542	1046.79865541	1100.38681428	2558.67945709	411.493987392	-2.02754691946	-0.0337924486577
881.997009228	1337.79066819	2595.78767741	376.0	-16.3977467638	-0.153081880436	-0.0265859465849	796.38003263	1047.99861998	2170.13698755	325.75833494	-4.75505184902	-0.0792508641503
881.997009228	1337.79066819	2595.78767741	376.0	9.36606721457	0.408809870324	0.0709985881077	954.829132183	1597.064582	2838.91089603	287.017181842	5.48051902903	0.0913419838171
881.997009228	1337.79066819	2595.78767741	376.0	-3.20746945874	0.79706348544	0.138427142313	1084.51662008	1021.91302073	2512.52858045	406.098939643	-2.42842189613	-0.0404736982688
881.997009228	1337.79066819	2595.78767741	376.0	1.20281348019	0.504305204368	0.0875833977714	986.746658413	1318.32521074	2627.01016152	321.938292366	-0.219151271018	-0.00365252118363
881.997009228	1337.79066819	2595.78767741	376.0	5.72912484884	-0.124189816551	-0.0215682210057	802.645703282	1624.32486394	2744.50359426	317.533027047	3.59151281517	0.0598585469195
881.997009228	1337.79066819	2595.78767741	376.0	1.26082483516	0.754213553426	0.130985334044	1069.7630516	1270.47676592	2628.51601312	288.276195606	-0.0426260851848	-0.00071043475308
881.997009228	1337.79066819	2595.78767741	376.0	-15.9543731728	0.0176437010198	0.00306420649875	842.062278491	1022.30163811	2181.64602459	317.282107983	-4.65963864936	-0.077660644156
881.997009228	1337.79066819	2595.78767741	376.0	-9.16939324849	0.406399231268	0.0705799290149	955.438011606	1050.88576915	2357.76969738	351.445916619	-3.25838142537	-0.0543063570894
881.997009228	1337.79066819	2595.78767741	376.0	3.76690713161	-0.110064991673	-0.0191151427012	806.718990449	1570.69238808	2693.56858856	316.157210025	2.40139038596	0.0400231730994
881.997009228	1337.79066819	2595.78767741	376.0	-17.4171461225	-0.222295353223	-0.0386063482499	778.326138822	1082.27541744	2143.67554461	283.073988348	-4.68473403938	-0.0780789006563
881.997009228	1337.79066819	2595.78767741	376.0	8.62357465271	0.0397944485053	0.00691115812874	847.631645207	1524.19151887	2819.6373656	447.814201529	2.34007211558	0.0390012019263
881.997009228	1337.79066819	2595.78767741	376.0	-0.479392774587	0.435141376817	0.0755716180647	965.370296336	1279.89238202	2583.34365885	338.080980488	-1.18695209533	-0.0197825349222
881.997009228	1337.79066819	2595.78767741	376.0	-0.325237214647	0.279147650124	0.048479967024	917.494689732	1203.8602404	2587.34520987	465.990279742	-1.88881204323	-0.0314802007205
881.997009228	1337.79066819	2595.78767741	376.0	-12.7468034857	-0.485830231701	-0.0843748231505	713.071579739	1137.4695695	2264.90772327	414.366574031	-4.18387925697	-0.0697313209495
881.997009228	1337.79066819	2595.78767741	376.0	4.74336052003	0.570217353546	0.0990304538982	1007.42343224	1375.13483274	2718.91524529	336.356980307	1.36488547057	0.0227480911762
881.997009228	1337.79066819	2595.78767741	376.0	-9.01843942772	0.120981286716	0.0210109910935	871.21125924	1198.1008859	2361.68813805	292.375992915	-2.78639733695	-0.0464399556159
881.997009228	1337.79066819	2595.78767741	376.0	-11.6428837475	-0.605842657526	-0.105217550803	684.575121031	1291.86029427	2293.5631358	317.127720504	-3.13876466562	-0.0523127444271
881.997009228	1337.79066819	2595.78767741	376.0	-12.7219966736	-0.355725911699	-0.0617794219692	744.792666227	1180.26845951	2265.55165544	340.490529705	-3.66458874871	-0.0610764791451
881.997009228	1337.79066819	2595.78767741	376.0	2.31835704542	-0.453388926739	-0.078740695856	720.780768959	1523.13436232	2655.96730392	412.052172641	0.197616068853	0.00329360114755
881.997009228	1337.79066819	2595.78767741	376.0	7.69451765467	-0.298847687323	-0.051901300334	758.283094092	1579.05188926	2795.52101853	458.186035184	2.12836281997	0.0354727136661
881.997009228	1337.79066819	2595.78767741	376.0	2.31290268649	-0.212802292961	-0.036957675054	780.52578264	1514.81379558	2655.82572034	360.486142125	0.827905257027	0.0137984209504
881.997009228	1337.79066819	2595.78767741	376.0	6.81300910258	-0.17188912773	-0.0298522278101	790.063609282	1648.08626846	2772.63892816	334.489050415	3.98564336211	0.0664273893684
881.997009228	1337.79066819	2595.78767741	376.0	6.07242185589	0.00210226971563	0.000365104153461	836.997326157	1554.42944934	2753.41485567	361.988080172	2.66076950362	0.0443461583937
881.997009228	1337.79066819	2595.78767741	376.0	0.989693683083	-0.289831267395	-0.0503354059388	761.549788504	1462.14552804	2621.47802408	397.782707536	-0.466512841484	-0.00777521402474
881.997009228	1337.79066819	2595.78767741	376.0	-4.02365596585	0.703872536327	0.122242538438	1052.99764763	1154.34023414	2491.34211167	284.004229902	-2.06250648717	-0.0343751081195
881.997009228	1337.79066819	2595.78767741	376.0	6.58051038112	0.305292453928	0.0530205720612	924.341308901	1454.43271317	2766.603755	387.829732926	1.90046894872	0.0316744824787
881.997009228	1337.79066819	2595.78767741	376.0	13.4466707866	0.626409697703	0.108789457746	1024.53486521	1628.54126355	2944.83470071	291.758571962	7.4624282997	0.124373804995
881.997009228	1337.79066819	2595.78767741	376.0	11.3210792794	0.237667850806	0.041276111637	903.597161307	1564.23436106	2889.6588583	421.827335931	4.16228516072	0.0693714193453
881.997009228	1337.79066819	2595.78767741	376.0	-3.68654404798	-0.25608572983	-0.0444747707243	770.029783801	1445.28274902	2500.09282129	284.780288475	-1.01641663475	-0.0169402772458
881.997009228	1337.79066819	2595.78767741	376.0	5.10762782969	0.696803487591	0.121014846751	1049.14865515	1393.18059167	2728.37085123	286.04160441	2.31595146908	0.0385991911514
881.997009228	1337.79066819	2595.78767741	376.0	-11.9721537655	-0.453647436519	-0.078785591615	720.953531812	1109.86796297	2285.01598525	454.19449047	-4.34594449212	-0.072432408202
881.997009228	1337.79066819	2595.78767741	376.0	0.65232936754	0.832053499911	0.144503907591	1097.7066137	1120.43828892	2612.72076275	394.575860126	-1.62806937536	-0.0271344895894
881.997009228	1337.79066819	2595.78767741	376.0	-0.51777425567	0.201235532632	0.034948859436	894.854472209	1272.10551464	2582.34735709	415.387370238	-1.64315627891	-0.0273859379819
881.997009228	1337.79066819	2595.78767741	376.0	-10.834694332	-0.400127204127	-0.0694906571946	733.89201237	1212.1884954	2314.54201706	368.46150929	-3.33689507566	-0.0556149179276
881.997009228	1337.79066819	2595.78767741	376.0	-2.17164409765	0.0141353452755	0.00245490539692	841.94474149	1316.2820314	2539.41640753	381.189634643	-1.727756781	-0.02879594635
881.997009228	1337.79066819	2595.78767741	376.0	-3.95828924435	-0.397324479725	-0.0690039040856	735.194909904	1416.37783708	2493.03889297	341.466145985	-1.71343486679	-0.0285572477798
881.997009228	1337.79066819	2595.78767741	376.0	-4.39437153145	0.518137616957	0.0899856924204	991.343922023	1160.62430493	2481.7191227	329.750895746	-2.17411226958	-0.036235204493
881.997009228	1337.79066819	2595.78767741	376.0	5.40516018553	0.214564136038	0.037263656832	897.899176877	1425.48121556	2736.09415946	412.713767023	0.887785613624	0.0147964268937
881.997009228	1337.79066819	2595.78767741	376.0	-5.14604072818	0.768559762318	0.133476860423	1074.97906379	1102.27648898	2462.20738632	284.951833542	-2.30416169752	-0.0384026949587
881.997009228	1337.79066819	2595.78767741	376.0	2.16736590277	-0.515637789464	-0.0895515438457	705.900405287	1520.35363589	2652.04789444	425.793853263	-0.0524033209594	-0.000873388682657
881.997009228	1337.79066819	2595.78767741	376.0	-11.4813135986	-0.647005030167	-0.112366278251	675.026058786	1196.31283922	2297.75715382	426.418255816	-3.81705429836	-0.0636175716393
881.997009228	1337.79066819	2595.78767741	376.0	5.51393310861	0.34040703306	0.0591189706599	934.731250907	1466.36765989	2738.91767359	337.818762793	2.21758048657	0.0369596747761
881.997009228	1337.79066819	2595.78767741	376.0	3.53610806651	0.191930871597	0.0333329058002	891.360505404	1420.3966257	2687.57753487	375.820403763	0.586279177944	0.0097713196324
881.997009228	1337.79066819	2595.78767741	376.0	-7.83112078266	0.259346002583	0.0450409869022	911.330220202	1173.68203076	2392.50840914	307.496158177	-2.6583750483	-0.044306250805
881.997009228	1337.79066819	2595.78767741	376.0	17.4631279365	0.458268451211	0.0795881297692	970.327826223	1625.67107643	3049.09340048	453.094497833	6.83828971042	0.113971495174
881.997009228	1337.79066819	2595.78767741	376.0	2.01695135075	0.418654116644	0.0727082522828	960.233645453	1218.78726942	2648.14345204	469.12253716	-1.51817395958	-0.0253028993264
881.997009228	1337.79066819	2595.78767741	376.0	3.16442502333	-0.343679542737	-0.0596873120419	747.783308611	1505.14509641	2677.92943223	425.00102721	0.263653649892	0.00439422749821
881.997009228	1337.79066819	2595.78767741	376.0	0.34886089528	0.188057151805	0.0326601514075	890.301294359	1403.16336728	2604.84336555	311.37870391	0.0215041428248	0.000358402380413
881.997009228	1337.79066819	2595.78767741	376.0	11.4340170071	0.558665118924	0.0970241609802	1002.54140587	1560.68963589	2892.59048192	329.359440154	5.56724628151	0.0927874380251
881.997009228	1337.79066819	2595.78767741	376.0	2.54553339995	0.160957291589	0.0279536803732	883.03687721	1364.34040403	2661.86431974	414.487038497	-0.574406461282	-0.00957344102137
881.997009228	1337.79066819	2595.78767741	376.0	8.30213302784	0.00910006667981	0.00158042144491	838.863134781	1566.50083495	2811.29342351	405.929453784	3.07675096133	0.0512791826888
881.997009228	1337.79066819	2595.78767741	376.0	-10.2433192723	-0.246077802805	-0.0427366798897	772.396110988	1220.0301084	2329.89285799	337.466638603	-3.08435052517	-0.0514058420862
881.997009228	1337.79066819	2595.78767741	376.0	10.7905725339	0.0697763976717	0.0121181656255	855.455033639	1592.8953707	2875.88802957	427.537625237	4.02396413768	0.0670660689614
881.997009228	1337.79066819	2595.78767741	376.0	7.28806476829	0.596193045336	0.103541689013	1016.49647505	1321.84226288	2784.97036459	446.63162667	0.625296183014	0.0104216030502
881.997009228	1337.79066819	2595.78767741	376.0	6.87260383465	-0.0800372090092	-0.0139001752361	814.939970755	1549.75214837	2774.18588087	409.493761751	2.29602074817	0.0382670124695
881.997009228	1337.79066819	2595.78767741	376.0	15.6007409505	0.80717960652	0.140184023362	1086.72703877	1544.26542078	3000.74978859	369.757329038	6.74239432585	0.112373238764
881.997009228	1337.79066819	2595.78767741	376.0	-6.27837287619	0.593223353411	0.103025938418	1015.52259697	1119.86432412	2432.81444795	297.427526866	-2.47155006046	-0.0411925010077
881.997009228	1337.79066819	2595.78767741	376.0	2.06487017938	0.11789820498	0.0204755479299	871.038127759	1332.52866479	2649.38732309	445.820530536	-1.17563443023	-0.0195939071705
881.997009228	1337.79066819	2595.78767741	376.0	-11.5729277391	-0.256800675885	-0.0445989364163	769.587265147	1167.68304139	2295.37904525	358.10873871	-3.53340817292	-0.0588901362153
881.997009228	1337.79066819	2595.78767741	376.0	3.75760493311	0.786581149325	0.136606660182	1081.89436455	1161.95320338	2693.32712323	449.479555305	-1.27064491626	-0.021177415271
881.997009228	1337.79066819	2595.78767741	376.0	-4.57723574909	0.674775266471	0.117189174448	1042.42386536	1050.69391607	2476.97235587	383.854574442	-2.5347128962	-0.0422452149367
881.997009228	1337.79066819	2595.78767741	376.0	-3.45378135913	0.309879765708	0.053817256983	926.563938341	1179.90781418	2506.13484649	399.66309397	-2.18925271528	-0.0364875452547
881.997009228	1337.79066819	2595.78767741	376.0	11.8499475515	0.529390873032	0.0919400613115	993.054601109	1571.23999101	2903.38715574	339.092563615	5.67924341415	0.0946540569024
881.997009228	1337.79066819	2595.78767741	376.0	-18.7709985386	-0.614688612477	-0.106753840305	682.515983821	1134.15071936	2108.53241042	291.865707245	-4.92874053912	-0.082145675652
881.997009228	1337.79066819	2595.78767741	376.0	-19.7839464092	-0.636461566633	-0.110535180034	677.952918091	1072.56044923	2082.23843442	331.7250671	-5.65856861147	-0.0943094768579
881.997009228	1337.79066819	2595.78767741	376.0	-6.91545498585	-0.588687071691	-0.102238115959	688.912354201	1386.99325942	2416.27714906	340.371535431	-2.23786867282	-0.0372978112137
881.997009228	1337.79066819	2595.78767741	376.0	7.91287405676	-0.099755959704	-0.0173247585453	809.021398161	1644.65929987	2801.18908711	347.508389079	4.26432914042	0.0710721523403
881.997009228	1337.79066819	2595.78767741	376.0	9.51015148239	0.496322097731	0.0861969603562	983.628760776	1401.32677846	2842.6510177	457.695478466	1.84241217276	0.030706869546
881.997009228	1337.79066819	2595.78767741	376.0	-5.90922385074	0.363035962027	0.0630489687439	942.279021143	1090.09562758	2442.39677287	410.022124148	-2.8121516219	-0.0468691936983
881.997009228	1337.79066819	2595.78767741	376.0	3.48842646025	-0.331542937048	-0.0575795305745	750.111897158	1575.54950476	2686.33982161	360.678419688	1.69061848539	0.0281769747566
881.997009228	1337.79066819	2595.78767741	376.0	-9.98378495167	0.374413069118	0.065024847016	945.671404023	1093.26967727	2336.6298179	297.688736612	-3.14942776552	-0.0524904627587
881.997009228	1337.79066819	2595.78767741	376.0	2.60123953709	-0.412244643884	-0.0715951100875	730.340798614	1568.07840377	2663.31033278	364.891130398	1.20926099202	0.020154349867
881.997009228	1337.79066819	2595.78767741	376.0	7.48239010601	0.538412522959	0.0935068640082	996.99697808	1403.17411147	2790.01463776	389.843548213	1.9560129218	0.0326002153633
881.997009228	1337.79066819	2595.78767741	376.0	2.90503454436	-0.113761996571	-0.0197572067681	806.692769984	1469.77658679	2671.19620614	394.726849372	0.357378200953	0.00595630334921
881.997009228	1337.79066819	2595.78767741	376.0	0.538061324324	-0.126781179395	-0.0220182666542	804.002692502	1346.75516421	2609.75460697	458.996750261	-1.51343062682	-0.0252238437803
881.997009228	1337.79066819	2595.78767741	376.0	8.16629781984	0.638786204665	0.110938903207	1030.50178011	1325.14350228	2807.76742992	452.122147535	0.926027366938	0.015433789449
881.997009228	1337.79066819	2595.78767741	376.0	1.90506401252	0.242710751549	0.0421519193381	906.948965476	1332.63480968	2645.2390943	405.655319144	-0.845325827058	-0.0140887637843
881.997009228	1337.79066819	2595.78767741	376.0	-13.8700023181	-0.586369868961	-0.101835684085	689.052343037	1207.03592413	2235.75186638	339.663599221	-3.84368277077	-0.0640613795129
881.997009228	1337.79066819	2595.78767741	376.0	5.78719529271	0.272124034539	0.0472601657761	915.266556738	1374.21643835	2746.01097969	456.527984603	0.177984460589	0.00296640767648
881.997009228	1337.79066819	2595.78767741	376.0	-9.29850619225	-0.151914590826	-0.0263832217483	796.852356921	1251.57115013	2354.41819949	305.994692443	-2.77107485196	-0.0461845808661
881.997009228	1337.79066819	2595.78767741	376.0	7.80116902131	0.0446734913113	0.00775850839028	849.053764543	1513.58468406	2798.28946156	435.651012958	2.09688797558	0.0349481329264
881.997009228	1337.79066819	2595.78767741	376.0	6.91504723664	0.484028694658	0.0840619476655	978.754827186	1512.1049925	2775.28762147	284.427801783	3.87191599745	0.0645319332908
881.997009228	1337.79066819	2595.78767741	376.0	9.83921673461	0.238387684586	0.0414011261872	903.358425808	1634.09445979	2851.19285297	313.73996737	5.55108063455	0.0925180105758
881.997009228	1337.79066819	2595.78767741	376.0	4.39079207299	0.480490518567	0.083447467622	979.706672336	1280.02048892	2709.76331699	450.03615573	-0.708451882836	-0.0118075313806
881.997009228	1337.79066819	2595.78767741	376.0	16.7815061194	0.585815777111	0.10173945417	1011.44437079	1575.50486504	3031.39994535	444.450709523	6.33891694262	0.10564861571
881.997009228	1337.79066819	2595.78767741	376.0	2.04295069586	0.775901482381	0.134751907326	1078.04225272	1147.52375061	2648.81833983	423.252336506	-1.46771183433	-0.0244618639055
881.997009228	1337.79066819	2595.78767741	376.0	-2.89089727181	-0.35596395059	-0.0618207625199	745.400334128	1389.05838027	2520.74612227	386.28740787	-1.73816850818	-0.0289694751363
881.997009228	1337.79066819	2595.78767741	376.0	-12.0073122442	-0.483047880251	-0.0838916082409	713.697626115	1282.38649741	2284.10334579	288.019222269	-3.14707122348	-0.052451187058
881.997009228	1337.79066819	2595.78767741	376.0	1.49780129075	0.561113984802	0.0974494589792	1004.70643842	1337.35100835	2634.66741875	292.609971978	0.361428824666	0.00602381374444
881.997009228	1337.79066819	2595.78767741	376.0	-13.435341777	0.0739052908359	0.0128352363383	857.682274225	1021.87992417	2247.03473115	367.472532756	-4.34235322199	-0.0723725536998
881.997009228	1337.79066819	2595.78767741	376.0	0.230925813205	0.695190579927	0.120734730797	1050.31338936	1195.72904769	2601.78202122	355.739584172	-1.42604223071	-0.0237673705119
881.997009228	1337.79066819	2595.78767741	376.0	-8.63202180066	-0.0741324132461	-0.0128746810084	817.233781686	1104.70430583	2371.7187192	449.78063169	-3.54076482172	-0.0590127470287
881.997009228	1337.79066819	2595.78767741	376.0	5.29246471257	0.739344560279	0.128403014984	1064.41011868	1314.20223204	2733.16882426	354.55647353	1.00414491741	0.0167357486236
881.997009228	1337.79066819	2595.78767741	376.0	2.35272504487	0.0563140995585	0.00978014928073	852.405731237	1482.59618753	2656.85942421	321.857505446	1.17249102066	0.0195415170111
881.997009228	1337.79066819	2595.78767741	376.0	1.28289803779	0.382511200511	0.0664312609433	949.233137139	1258.04419528	2629.08898659	421.811654176	-1.40863333062	-0.023477222177
881.997009228	1337.79066819	2595.78767741	376.0	-13.4520660583	-0.53003691838	-0.0920522609205	702.35208038	1247.4048605	2246.60060432	296.843663432	-3.50550719329	-0.0584251198882
881.997009228	1337.79066819	2595.78767741	376.0	-4.89228746978	-0.515345153703	-0.0895007213795	706.153157679	1328.54712502	2468.79428213	434.093999427	-2.30451100229	-0.0384085167049
881.997009228	1337.79066819	2595.78767741	376.0	-2.53310896924	0.409094217414	0.0710479710688	956.84363104	1157.48053932	2530.03354694	415.709376571	-2.13104388173	-0.0355173980289
881.997009228	1337.79066819	2595.78767741	376.0	-17.3372409168	-0.607426782339	-0.105492667999	684.126268352	1164.42798909	2145.74971409	297.195456654	-4.52518032357	-0.0754196720595
881.997009228	1337.79066819	2595.78767741	376.0	11.6982873038	0.605722024887	0.105196600362	1017.76168098	1594.10025902	2899.45037772	287.588437717	6.50746428553	0.108457738092
881.997009228	1337.79066819	2595.78767741	376.0	21.1727973413	0.815116979374	0.141562518127	1089.40539378	1630.3781046	3145.38854176	425.605043388	8.96488305536	0.149414717589
881.997009228	1337.79066819	2595.78767741	376.0	-6.94806579166	0.170260471903	0.0295693768501	885.593274687	1245.15252709	2415.43064178	284.684840003	-2.36924588717	-0.0394874314529
881.997009228	1337.79066819	2595.78767741	376.0	-4.92944231153	0.563172909967	0.0978070354232	1005.78328545	1134.15142785	2467.82982133	327.89510803	-2.29388698293	-0.0382314497155
881.997009228	1337.79066819	2595.78767741	376.0	16.3519699922	0.821261048009	0.142629567212	1091.93970064	1489.49836547	3020.25009949	438.812033378	5.6843227963	0.0947387132716
881.997009228	1337.79066819	2595.78767741	376.0	10.4961121452	0.833557029244	0.144765027656	1096.88609473	1370.67623115	2868.24446309	400.682137202	2.91772445871	0.0486287409785
881.997009228	1337.79066819	2595.78767741	376.0	7.18108164235	-0.271487217507	-0.047149568862	764.576929132	1653.24259357	2782.19330979	364.373787086	3.74919567253	0.0624865945422
881.997009228	1337.79066819	2595.78767741	376.0	-1.55464052925	0.786786504578	0.136642324519	1081.13680109	1054.72307004	2555.43251013	419.572639001	-2.14711850389	-0.0357853083982
881.997009228	1337.79066819	2595.78767741	376.0	-9.46267084851	-0.140286501207	-0.0243637549856	799.747900338	1080.99577937	2350.15683358	469.413153864	-3.91348999059	-0.0652248331766
881.997009228	1337.79066819	2595.78767741	376.0	-1.74836215826	-0.402457201445	-0.0698953111228	733.851887294	1377.89162986	2550.40390795	438.660390799	-1.74121895742	-0.029020315957
881.997009228	1337.79066819	2595.78767741	376.0	-4.66537061326	0.250153595449	0.04344452856	908.468615576	1122.48372269	2474.68456193	443.73222366	-2.67495463733	-0.0445825772888
881.997009228	1337.79066819	2595.78767741	376.0	-4.55462269407	0.681231840137	0.118310496724	1044.93490255	1104.98186313	2477.55934277	327.642577094	-2.27814117917	-0.0379690196528
881.997009228	1337.79066819	2595.78767741	376.0	4.00503773297	-0.41659864476	-0.0723512755748	728.767693954	1630.04717481	2699.74995336	340.9350846	2.53712197785	0.0422853662976
881.997009228	1337.79066819	2595.78767741	376.0	-0.0768932414364	-0.552710046241	-0.0959899350887	696.605874964	1569.35549725	2593.79169213	327.830319918	0.592546729488	0.0098757788248
881.997009228	1337.79066819	2595.78767741	376.0	-7.07919260267	0.783481282519	0.136068301931	1079.75727201	1042.42995061	2412.02686817	289.839645558	-2.70960473766	-0.0451600789611
881.997009228	1337.79066819	2595.78767741	376.0	-17.5487567319	-0.628193448123	-0.109099244203	679.401266317	1143.05591772	2140.25921263	317.802028588	-4.74275506846	-0.0790459178076
881.997009228	1337.79066819	2595.78767741	376.0	-14.8979786396	-0.545849796107	-0.0947985057497	698.608088917	1177.64751931	2209.0677837	332.81217548	-4.10563002467	-0.0684271670778
881.997009228	1337.79066819	2595.78767741	376.0	8.55833993776	0.479150623116	0.0832147660847	977.552397508	1476.84968332	2817.94401091	363.541930084	3.25079290905	0.0541798818175
881.997009228	1337.79066819	2595.78767741	376.0	-16.0849704003	-0.555721444927	-0.0965129289557	696.31735264	1151.13886839	2178.25599785	330.799776813	-4.43669583496	-0.0739449305827
881.997009228	1337.79066819	2595.78767741	376.0	4.82983426621	0.373950101488	0.0649444427731	945.614921145	1390.33460408	2721.15992014	385.210394908	0.824533167238	0.013742219454
881.997009228	1337.79066819	2595.78767741	376.0	-3.10823253495	-0.262845790722	-0.0456488000559	768.660026615	1353.51101988	2515.10456029	392.933513792	-1.84356425475	-0.0307260709125
881.997009228	1337.79066819	2595.78767741	376.0	-2.83269574938	0.0449775222039	0.00781130986522	850.524815468	1325.23136962	2522.25691021	346.500725128	-1.72574583264	-0.028762430544
881.997009228	1337.79066819	2595.78767741	376.0	1.34162534295	-0.319802821168	-0.0555406080528	754.264484469	1442.5614987	2630.61342274	433.787439576	-0.842860659721	-0.014047677662
881.997009228	1337.79066819	2595.78767741	376.0	3.56772434809	0.149284472487	0.0259264453781	878.807638854	1454.37511294	2688.39822641	355.215474614	1.07036178213	0.0178393630355
881.997009228	1337.79066819	2595.78767741	376.0	-10.5722463892	-0.143564583029	-0.0249330640897	798.837120156	1166.30988197	2321.35460842	356.207606294	-3.32544465305	-0.0554240775508
881.997009228	1337.79066819	2595.78767741	376.0	9.41025361924	0.766396593156	0.133101179777	1073.62706024	1337.64435281	2840.05788128	428.786468228	1.8456056877	0.030760094795
881.997009228	1337.79066819	2595.78767741	376.0	8.47369539462	0.476552483945	0.082763543582	977.424305237	1395.05464807	2815.74681829	443.267864981	1.57191333498	0.026198555583
881.997009228	1337.79066819	2595.78767741	376.0	-15.7502535061	-0.408363939033	-0.07092114259	731.738512776	1170.43922791	2186.94453774	284.766797053	-4.0996471049	-0.0683274517484
881.997009228	1337.79066819	2595.78767741	376.0	-0.263791135116	0.0456155618241	0.00792211910804	849.686684575	1448.6767652	2588.94021964	290.576769863	0.283135055553	0.00471891759254
881.997009228	1337.79066819	2595.78767741	376.0	9.48893267204	0.689254927474	0.119703877644	1047.15595077	1350.98042225	2842.10022243	443.963849407	1.73877208191	0.0289795346985
881.997009228	1337.79066819	2595.78767741	376.0	2.30247367977	0.552328779805	0.0959237200078	1001.93934931	1336.0571408	2655.55500547	317.55851536	0.370900144545	0.00618166907576
881.997009228	1337.79066819	2595.78767741	376.0	8.30060638801	0.729105332017	0.126624753737	1060.19223607	1405.21699832	2811.25379519	345.844560798	2.95556149861	0.0492593583101
881.997009228	1337.79066819	2595.78767741	376.0	7.66837506211	0.76829773366	0.133431353536	1074.99105578	1260.35113188	2794.84241234	459.500224677	0.284621615303	0.00474369358838
881.997009228	1337.79066819	2595.78767741	376.0	11.0577989361	0.708259541764	0.123004435874	1052.69472487	1474.31627299	2882.82465959	355.813661737	4.46182766388	0.0743637943981
881.997009228	1337.79066819	2595.78767741	376.0	10.537132927	-0.0774016010222	-0.013442445471	814.8605287	1671.87472563	2869.30927549	382.574021158	5.09872336235	0.0849787227059
881.997009228	1337.79066819	2595.78767741	376.0	0.57490160495	0.724759370032	0.125869984375	1060.21273649	1145.67477563	2610.71090243	404.823390306	-1.63276039257	-0.0272126732094
881.997009228	1337.79066819	2595.78767741	376.0	7.72959904907	0.528175980152	0.0917290691476	993.066620628	1481.95430445	2796.43165704	321.410731969	3.52341563509	0.0587235939182
881.997009228	1337.79066819	2595.78767741	376.0	6.3556493106	-0.558498158089	-0.096995164656	694.872107507	1627.32140697	2760.76683904	438.573324566	2.1430599369	0.0357176656149
881.997009228	1337.79066819	2595.78767741	376.0	-4.71498017762	-0.250080250556	-0.0434317906489	771.996779277	1382.26526095	2473.39680297	319.134762744	-1.86278169751	-0.0310463616252
881.997009228	1337.79066819	2595.78767741	376.0	-17.6268064509	-0.454105634851	-0.0788651675671	720.843081014	1087.82867125	2138.23320764	329.56145538	-4.98990568934	-0.0831650948223
881.997009228	1337.79066819	2595.78767741	376.0	1.93428294338	0.154901307327	0.0269019290251	881.511399547	1339.29139429	2645.99755571	425.194761872	-1.00471795122	-0.016745299187
881.997009228	1337.79066819	2595.78767741	376.0	8.14755034591	0.277883798065	0.0482604720503	916.092428452	1469.94107059	2807.28078531	421.247286259	2.19033642865	0.0365056071442
881.997009228	1337.79066819	2595.78767741	376.0	4.88650287057	0.682345309445	0.118503874513	1044.93472392	1326.35570883	2722.63091679	351.340484037	0.945379751758	0.015756329196
881.997009228	1337.79066819	2595.78767741	376.0	1.56820040729	0.662283285138	0.11501967439	1038.73460466	1264.67545298	2636.49483034	333.084772706	-0.47979690678	-0.007996615113
881.997009228	1337.79066819	2595.78767741	376.0	-6.18145692668	0.445889700771	0.0774382946807	968.40906224	1181.80671867	2435.33018023	285.114399318	-2.34673533076	-0.0391122555126
881.997009228	1337.79066819	2595.78767741	376.0	-3.05604505439	0.7183765825	0.124761476641	1057.78764051	1123.28476933	2516.45923648	335.386826635	-2.03536697785	-0.0339227829642
881.997009228	1337.79066819	2595.78767741	376.0	4.07187386009	-0.15631165193	-0.0271468655661	795.126659062	1516.16468248	2701.48487732	390.19353577	1.16777863766	0.0194629772943
881.997009228	1337.79066819	2595.78767741	376.0	-12.2793721431	0.255051088352	0.044295083076	909.59732011	1022.51951168	2277.04124846	344.924416669	-3.94054880255	-0.0656758133758
881.997009228	1337.79066819	2595.78767741	376.0	0.526696243316	-0.315502020961	-0.0547936820009	755.226043353	1453.14040046	2609.4595936	401.09314978	-0.718006019586	-0.0119667669931
881.997009228	1337.79066819	2595.78767741	376.0	16.287543213	0.741006636831	0.128691670169	1063.47072757	1606.89280725	3018.57771709	348.214182269	7.77902476235	0.129650412706
881.997009228	1337.79066819	2595.78767741	376.0	-12.3469475571	-0.132593171055	-0.0230276434622	801.666094478	1120.80716639	2275.28713419	352.813873325	-3.7742025748	-0.0629033762467
881.997009228	1337.79066819	2595.78767741	376.0	17.3020767667	0.848910976795	0.147431569433	1101.68599429	1513.13742667	3044.91285406	430.089433095	6.39540347341	0.10659005789
881.997009228	1337.79066819	2595.78767741	376.0	7.01200697969	0.669676669021	0.116303693821	1039.60465334	1455.98289718	2777.80449053	282.216940016	3.59589170675	0.0599315284458
881.997009228	1337.79066819	2595.78767741	376.0	8.24645978967	0.552079013195	0.0958803426876	1000.97966875	1455.36546256	2809.84826446	353.503133151	3.12641571612	0.052106928602
881.997009228	1337.79066819	2595.78767741	376.0	0.24006419472	0.611371857212	0.106177814729	1021.84322314	1148.22197243	2602.0192342	431.954038626	-1.76353297756	-0.0293922162926
881.997009228	1337.79066819	2595.78767741	376.0	13.5146649787	0.663518810709	0.115234249863	1037.29580081	1540.08129736	2946.59968557	369.222587415	5.78194809922	0.0963658016537
881.997009228	1337.79066819	2595.78767741	376.0	-17.0806641256	-0.555566638706	-0.0964860435405	697.058663841	1049.59470496	2152.40990282	405.756534021	-5.55362237048	-0.0925603728413
881.997009228	1337.79066819	2595.78767741	376.0	-15.3728775185	-0.595312239882	-0.103388718285	687.068455004	1148.79198296	2196.74041713	360.879979166	-4.44813384346	-0.0741355640576
881.997009228	1337.79066819	2595.78767741	376.0	-3.3702358567	-0.417743607393	-0.072550122854	729.686994518	1480.21561815	2508.30351035	298.400897681	-0.865018440942	-0.0144169740157
881.997009228	1337.79066819	2595.78767741	376.0	3.08517182016	-0.278746349412	-0.048410272562	763.429527319	1556.6517325	2675.87218735	355.79092753	1.46924560913	0.0244874268189
881.997009228	1337.79066819	2595.78767741	376.0	-6.32331083632	0.582981194697	0.101247168235	1011.90283616	1072.71783154	2431.64795392	347.027286225	-2.67537315953	-0.0445895526589
881.997009228	1337.79066819	2595.78767741	376.0	-19.4032044187	-0.60456550522	-0.104995745957	684.927537179	1118.27635203	2092.12168809	288.917798885	-5.11953831068	-0.0853256385113
881.997009228	1337.79066819	2595.78767741	376.0	-12.1245833123	-0.486617348964	-0.0845115229185	712.778200401	1206.45636154	2281.05923786	361.824675915	-3.58088473742	-0.0596814122903
881.997009228	1337.79066819	2595.78767741	376.0	-9.39441730272	0.358940649135	0.0623377299644	940.791549669	1008.8076066	2351.92855071	402.329394439	-3.64389206831	-0.0607315344718
881.997009228	1337.79066819	2595.78767741	376.0	2.72551471391	0.807151700792	0.140179176935	1088.80497232	1112.78050972	2666.5362525	464.950770462	-1.55054576279	-0.0258424293798
881.997009228	1337.79066819	2595.78767741	376.0	3.36645985785	-0.321646931757	-0.0558608773458	753.053942555	1523.41032601	2683.17382757	406.709559005	0.692459152176	0.0115409858696
881.997009228	1337.79066819	2595.78767741	376.0	-0.85669912612	-0.0398487130917	-0.00692058233617	827.061052653	1293.67476755	2573.54958707	452.813766868	-1.78381474576	-0.0297302457627
881.997009228	1337.79066819	2595.78767741	376.0	1.83422737355	-0.451393182988	-0.0783940922174	720.226092881	1632.00039275	2643.40032555	291.173839926	2.29084000055	0.0381806666759
881.997009228	1337.79066819	2595.78767741	376.0	0.445491898873	0.223121743964	0.0387498686982	901.149169204	1249.86307586	2607.35170123	456.339456169	-1.6639922258	-0.0277332037633
881.997009228	1337.79066819	2595.78767741	376.0	-5.48626877854	0.803450604389	0.13953640229	1086.64570949	1009.16833424	2453.37578851	357.561744784	-2.66994863913	-0.0444991439856
881.997009228	1337.79066819	2595.78767741	376.0	-1.62063452829	0.439898152303	0.0763977339881	966.660360204	1292.88972272	2553.71944603	294.169363108	-1.09483525499	-0.0182472542498
881.997009228	1337.79066819	2595.78767741	376.0	-16.7225965538	-0.607274670554	-0.10546625053	685.011709438	1051.30906261	2161.70457673	425.383804675	-5.61933851474	-0.0936556419123
881.997009228	1337.79066819	2595.78767741	376.0	7.58303333655	0.182256157722	0.0316526845644	887.879854821	1504.97587379	2792.62712234	399.771393729	2.46910160386	0.0411516933976
881.997009228	1337.79066819	2595.78767741	376.0	3.4523983115	-0.463603035874	-0.0805145946291	717.425151119	1621.99072107	2685.40460736	345.988735174	2.17414164802	0.0362356941336
881.997009228	1337.79066819	2595.78767741	376.0	-5.87068797414	-0.134937079567	-0.023434713367	801.209813178	1190.38389059	2443.3970824	451.803378635	-2.81014183895	-0.0468356973159
881.997009228	1337.79066819	2595.78767741	376.0	-12.8469569875	-0.168741177904	-0.0293055189135	792.338175447	1065.03533533	2262.30795101	404.934440239	-4.33314876447	-0.0722191460745
881.997009228	1337.79066819	2595.78767741	376.0	11.3204074835	0.378787716689	0.065784598244	945.833287539	1567.98708652	2889.64141991	375.821045842	4.87473060098	0.0812455100164
881.997009228	1337.79066819	2595.78767741	376.0	5.78764038187	0.698311307186	0.121276711911	1049.93673724	1368.10309673	2746.02253326	327.982699289	1.88770454981	0.0314617424968
881.997009228	1337.79066819	2595.78767741	376.0	-6.90022942147	-0.0483686299994	-0.00840024835002	824.652103124	1291.04911484	2416.67237238	300.971154413	-2.31237261554	-0.0385395435923
881.997009228	1337.79066819	2595.78767741	376.0	11.2920564919	0.27096561108	0.0470589807364	913.731565379	1515.30600604	2888.90548836	459.86791694	3.27164842482	0.054527473747
881.997009228	1337.79066819	2595.78767741	376.0	8.92280562489	0.767266686426	0.133252290105	1073.02343059	1449.77509602	2827.40476631	304.606239701	4.0970334087	0.068283890145
881.997009228	1337.79066819	2595.78767741	376.0	-1.67217970848	-0.502206957414	-0.0872189922566	709.660732548	1443.58973252	2552.3814426	399.130977525	-1.4350213674	-0.0239170227901
881.997009228	1337.79066819	2595.78767741	376.0	-8.09800906549	0.369306317829	0.0641379503003	943.978487847	1011.95499065	2385.58055598	429.64707748	-3.51094158425	-0.0585156930708
881.997009228	1337.79066819	2595.78767741	376.0	1.59750656357	-0.445134049802	-0.0773070597086	722.543496138	1544.94909758	2637.25555594	369.762962216	0.586608622493	0.00977681037488
881.997009228	1337.79066819	2595.78767741	376.0	0.88260057181	0.0558709925863	0.00970319426646	852.7567772	1432.56990277	2618.6981143	333.371434328	0.12441135397	0.00207352256617
881.997009228	1337.79066819	2595.78767741	376.0	5.07075034796	0.630434338589	0.109488422819	1026.81677734	1409.42130444	2727.4135901	291.175508322	2.32720558522	0.0387867597536
881.997009228	1337.79066819	2595.78767741	376.0	13.429512837	0.488675621551	0.0848689860284	980.011570865	1590.17953117	2944.38931678	374.19821474	5.99041089815	0.0998401816359
881.997009228	1337.79066819	2595.78767741	376.0	4.68224206322	-0.0500102580447	-0.00868535221339	823.545040343	1481.48406591	2717.32873992	412.29963367	0.915325372788	0.0152554228798
881.997009228	1337.79066819	2595.78767741	376.0	-6.16887976969	0.462640783558	0.080347478909	973.545194845	1153.92458818	2435.65665652	308.186873495	-2.42043851809	-0.0403406419681
881.997009228	1337.79066819	2595.78767741	376.0	9.92755642785	0.17751803587	0.0308298082441	885.790540877	1615.56130288	2853.48596384	352.134120077	4.90811467347	0.0818019112245
881.997009228	1337.79066819	2595.78767741	376.0	-0.835056393357	-0.525383138076	-0.0912440323162	703.598387371	1512.67270504	2574.11138646	357.840294044	-0.41303759616	-0.00688395993601
881.997009228	1337.79066819	2595.78767741	376.0	12.192584453	0.693253176033	0.120398259124	1047.32497805	1530.6833978	2912.2812822	334.272906353	5.64555587884	0.0940925979807
881.997009228	1337.79066819	2595.78767741	376.0	13.3789315368	0.779739772612	0.135418508616	1077.06510186	1537.53003999	2943.07633362	328.481191767	6.31039220126	0.105173203354
881.997009228	1337.79066819	2595.78767741	376.0	7.09003980538	-0.236718301281	-0.0411112020286	773.853391473	1589.80919216	2779.83005701	416.167473371	2.54451541791	0.0424085902984
881.997009228	1337.79066819	2595.78767741	376.0	-3.91250445371	-0.253345700556	-0.0439989059667	770.738486278	1265.43012272	2494.22736893	458.058759928	-2.34700150814	-0.0391166918023
881.997009228	1337.79066819	2595.78767741	376.0	-19.1019261469	-0.576582425199	-0.10013588489	691.466991638	1116.97036991	2099.94223234	291.504870798	-5.05939269558	-0.084323211593
881.997009228	1337.79066819	2595.78767741	376.0	-9.47909169117	-0.232706810537	-0.0404145207601	775.776236633	1183.23756138	2349.73058336	390.716785347	-3.22937466619	-0.0538229111032
881.997009228	1337.79066819	2595.78767741	376.0	15.8427228372	0.840535671745	0.145977018365	1098.3856155	1594.45468358	3007.03112459	314.190825511	8.00044672465	0.133340778744
881.997009228	1337.79066819	2595.78767741	376.0	0.883906569459	-0.0638778479356	-0.0110937561541	820.244469697	1432.72075835	2618.73201522	365.766787182	-0.275333405643	-0.00458889009405
881.997009228	1337.79066819	2595.78767741	376.0	5.77392494432	0.826799986586	0.143591522505	1095.1375606	1282.92652627	2745.66650962	367.602422757	0.856669335962	0.014277822266
881.997009228	1337.79066819	2595.78767741	376.0	-0.777575180348	0.232950461132	0.0404568359035	903.772441101	1355.4428908	2575.6034767	316.388144804	-0.724579272593	-0.0120763212099
881.997009228	1337.79066819	2595.78767741	376.0	-11.0016181794	-0.218121853035	-0.0378815305723	779.57042289	1085.09855251	2310.2090284	445.540053002	-4.10776416651	-0.0684627361085
881.997009228	1337.79066819	2595.78767741	376.0	-18.9369122109	-0.570168073373	-0.0990218953409	692.917545167	1126.66797849	2104.22564376	284.640120105	-4.95257314818	-0.082542885803
881.997009228	1337.79066819	2595.78767741	376.0	-8.98726468763	-0.193853054458	-0.0336667340149	785.880374728	1234.42674448	2362.49736812	342.190248913	-2.84573846868	-0.047428974478
881.997009228	1337.79066819	2595.78767741	376.0	3.27848640894	0.778257240797	0.13516103522	1078.15075488	1273.85677658	2680.89022362	328.882692161	0.289571365421	0.00482618942368
881.997009228	1337.79066819	2595.78767741	376.0	9.98987225026	0.384998917181	0.0668633062142	947.426381754	1615.66043087	2855.10355028	292.016737657	5.81159835809	0.0968599726349
881.997009228	1337.79066819	2595.78767741	376.0	6.12061918168	0.32241455779	0.0559941920441	928.827471412	1527.57955246	2754.66595591	298.258932041	3.42067833136	0.0570113055227
881.997009228	1337.79066819	2595.78767741	376.0	-8.17311929019	0.46830239262	0.0813307385586	974.812680554	1046.13606427	2383.63085402	362.682109201	-3.12006933269	-0.0520011555449
881.997009228	1337.79066819	2595.78767741	376.0	-1.39325967826	-0.400268043119	-0.0695151169015	734.504706168	1403.02684714	2559.62161437	422.090061062	-1.59544909795	-0.0265908182992
881.997009228	1337.79066819	2595.78767741	376.0	-4.25034000933	0.487769771101	0.0847116657	981.190557738	1079.83257966	2485.4578752	424.434737802	-2.58966171551	-0.0431610285918
881.997009228	1337.79066819	2595.78767741	376.0	1.96317866991	-0.137677686419	-0.0239106784334	800.798485771	1430.99661136	2646.74762741	414.952530286	-0.466774017996	-0.00777956696659
881.997009228	1337.79066819	2595.78767741	376.0	-8.96745423429	-0.146662688351	-0.0254711164209	798.275457556	1263.00364701	2363.01160542	301.732500854	-2.68758528828	-0.044793088138
881.997009228	1337.79066819	2595.78767741	376.0	-0.445608038507	-0.301587561167	-0.0523771380977	758.235513386	1494.12460569	2584.22063886	331.86051979	-0.0475219912569	-0.000792033187615
881.997009228	1337.79066819	2595.78767741	376.0	-6.9410367099	0.161876236677	0.0281132748658	883.129872462	1235.23629099	2415.61310181	297.246938361	-2.39880324479	-0.0399800540799
881.997009228	1337.79066819	2595.78767741	376.0	8.99570760861	0.0615273644753	0.0106855443688	852.725959483	1657.35881729	2829.29714702	319.21237024	5.24467701957	0.0874112836595
881.997009228	1337.79066819	2595.78767741	376.0	-3.69010197439	0.176886992555	0.0307202140595	887.690782638	1265.24412377	2500.00046508	347.06555867	-1.94842206563	-0.0324737010938
881.997009228	1337.79066819	2595.78767741	376.0	-6.82775986615	-0.30195553557	-0.0524410447326	758.289551725	1212.41728128	2418.55352817	447.84669516	-2.92983626769	-0.0488306044615
881.997009228	1337.79066819	2595.78767741	376.0	3.03874539324	-0.695735348692	-0.120829341558	663.658196246	1574.65447312	2674.66705588	436.354386513	0.465640419668	0.00776067366114
881.997009228	1337.79066819	2595.78767741	376.0	16.2716684149	0.752992016947	0.130773188077	1067.45273838	1663.6692871	3018.16564104	287.043615559	9.03614382418	0.15060239707
881.997009228	1337.79066819	2595.78767741	376.0	0.46720200286	-0.686147582099	-0.11916422058	666.438259101	1501.28368533	2607.91524943	440.193305005	-0.932337215808	-0.0155389535968
881.997009228	1337.79066819	2595.78767741	376.0	15.8705500774	0.700438221128	0.121646096062	1049.90621527	1519.83767508	3007.75346066	438.009570315	5.67174835252	0.0945291392086
881.997009228	1337.79066819	2595.78767741	376.0	-2.4416574518	0.745920502064	0.12954506809	1067.15319738	1099.11404312	2532.40743416	366.140193656	-2.04984945543	-0.0341641575905
881.997009228	1337.79066819	2595.78767741	376.0	-3.60871514062	0.527280564425	0.0915735610325	994.560533978	1201.00759293	2502.11309448	306.544967571	-1.95892211042	-0.0326487018404
881.997009228	1337.79066819	2595.78767741	376.0	-8.54831405413	-0.665449104443	-0.115569486704	671.03456351	1385.53274211	2373.89159457	317.324288951	-2.44698422577	-0.0407830704295
881.997009228	1337.79066819	2595.78767741	376.0	-4.42961825269	0.4458091785	0.0774243102641	968.11492453	1122.35476629	2480.80419266	390.334501833	-2.41308527841	-0.0402180879735
881.997009228	1337.79066819	2595.78767741	376.0	0.555235833906	0.834662989017	0.144957101253	1098.71068672	1182.05910135	2610.20042077	329.430632702	-1.1685841928	-0.0194764032133
881.997009228	1337.79066819	2595.78767741	376.0	-5.07304735235	-0.50362767471	-0.087465730238	709.103802016	1370.24976062	2464.10213937	384.748576736	-2.09468403512	-0.0349114005853
881.997009228	1337.79066819	2595.78767741	376.0	1.47079629545	-0.682401329377	-0.118513603574	666.266274621	1618.06681585	2633.96642641	349.633335936	1.25208941282	0.0208681568803
881.997009228	1337.79066819	2595.78767741	376.0	-10.4194574541	0.238501681231	0.0414209241458	904.836056524	1090.39252905	2325.32068477	330.09209919	-3.34167760857	-0.0556946268096
881.997009228	1337.79066819	2595.78767741	376.0	-1.46874884684	0.498960475731	0.0866551711934	985.257213577	1163.73388328	2557.66207584	408.670978977	-1.92807844094	-0.0321346406823
881.997009228	1337.79066819	2595.78767741	376.0	3.08465152037	0.774298476046	0.134473510949	1077.52558634	1197.97864113	2675.85868147	400.354454002	-0.964637839383	-0.016077297323
881.997009228	1337.79066819	2595.78767741	376.0	-6.90462446442	-0.583244831926	-0.101292954485	690.184486131	1385.3044896	2416.5582864	341.069310666	-2.24050007226	-0.037341667871
881.997009228	1337.79066819	2595.78767741	376.0	14.4048649565	0.552867577818	0.0960172938203	1000.65910169	1578.95711391	2969.7073869	390.091171309	6.11825233909	0.101970872318
881.997009228	1337.79066819	2595.78767741	376.0	1.34001751968	-0.263081948898	-0.0456898139801	768.275309226	1462.4288997	2630.57168707	399.867478143	-0.358873602907	-0.00598122671512
881.997009228	1337.79066819	2595.78767741	376.0	-6.5993898076	0.797462439649	0.138496429255	1084.76007999	1053.62668448	2424.48153	286.094765543	-2.60688403478	-0.0434480672463
881.997009228	1337.79066819	2595.78767741	376.0	10.9675905189	0.61022633611	0.10597887046	1019.78396566	1489.84402495	2880.48304061	370.855050005	4.29595133881	0.0715991889801
881.997009228	1337.79066819	2595.78767741	376.0	-1.72290603457	-0.344953710242	-0.0599085985138	748.175728933	1396.00447332	2551.06469488	406.884492624	-1.60953758235	-0.0268256263724
881.997009228	1337.79066819	2595.78767741	376.0	-1.7909940521	0.0878568674745	0.0152582263763	862.111520083	1234.04393738	2549.29727451	453.14181704	-2.02635987626	-0.0337726646043
881.997009228	1337.79066819	2595.78767741	376.0	-11.1076366406	0.0409945077111	0.00711957410753	848.542238565	1048.7453969	2307.45701425	410.169378786	-3.98817610453	-0.0664696017422
881.997009228	1337.79066819	2595.78767741	376.0	-0.369882240436	-0.0568259208234	-0.00986903800337	822.441994928	1398.08268486	2586.1863198	365.661640009	-0.908109369326	-0.0151351561554
881.997009228	1337.79066819	2595.78767741	376.0	-12.6050107753	-0.379046562089	-0.0658295522905	739.415855608	1068.48628431	2268.58836097	460.686221056	-4.67940224526	-0.0779900374209
881.997009228	1337.79066819	2595.78767741	376.0	14.8894447069	0.807712844519	0.140276631559	1087.34895131	1447.16439921	2982.28604835	447.772697829	4.62708870021	0.0771181450035
881.997009228	1337.79066819	2595.78767741	376.0	-8.26937173436	-0.0789718228433	-0.0137151481145	815.965149623	1146.70552312	2381.13234493	418.461672196	-3.19901734806	-0.0533169558009
881.997009228	1337.79066819	2595.78767741	376.0	-7.06729143586	0.423730168581	0.0735898173985	960.844456902	1042.64530807	2412.3357972	408.84603222	-3.1206152916	-0.0520102548601
881.997009228	1337.79066819	2595.78767741	376.0	7.77370804771	0.840536512929	0.145977164455	1099.37576967	1356.88884939	2797.576633	341.31201393	2.49978137084	0.0416630228473
881.997009228	1337.79066819	2595.78767741	376.0	-4.49192599702	0.57514822043	0.0998868045206	1009.59361536	1113.41318926	2479.18681591	356.180011289	-2.32758180637	-0.0387930301062
881.997009228	1337.79066819	2595.78767741	376.0	5.85513527347	0.293563637158	0.0509836118719	920.809700605	1456.28819384	2747.77455734	370.676662896	1.84202082856	0.0307003471427
881.997009228	1337.79066819	2595.78767741	376.0	10.4632661071	0.660746075253	0.114752704976	1036.65866278	1471.87805736	2867.39184968	358.855129541	4.13576337812	0.0689293896353
881.997009228	1337.79066819	2595.78767741	376.0	2.84597521588	0.533992135013	0.0927391689845	996.994159796	1229.12467054	2669.66315137	443.544321039	-1.27282365593	-0.0212137275989
881.997009228	1337.79066819	2595.78767741	376.0	12.5091240297	0.774029910871	0.134426868856	1075.08155564	1528.71284908	2920.49797753	316.703572809	6.03385583389	0.100564263898
881.997009228	1337.79066819	2595.78767741	376.0	5.58910708133	0.814213462692	0.141405603107	1090.35896423	1316.52037422	2740.86903031	333.989691858	1.42168263978	0.023694710663
881.997009228	1337.79066819	2595.78767741	376.0	-17.2264478457	-0.632002092828	-0.109760696914	678.699367474	1114.81421567	2148.62566698	355.112083833	-4.98063437027	-0.0830105728378
881.997009228	1337.79066819	2595.78767741	376.0	-6.71356895105	0.635779759304	0.110416769591	1029.2443876	1046.47417027	2421.51768187	345.799123993	-2.78500253537	-0.0464167089228
881.997009228	1337.79066819	2595.78767741	376.0	11.9806059303	0.151522045547	0.0263150478547	878.336539333	1624.2460803	2906.77876983	404.196150201	5.10863985144	0.0851439975241
881.997009228	1337.79066819	2595.78767741	376.0	6.40300804843	-0.0998318600976	-0.017337940274	809.987161397	1515.52676304	2761.99617132	436.482246884	1.50005122902	0.0250008538169
881.997009228	1337.79066819	2595.78767741	376.0	13.6870059887	0.589240408481	0.102334214741	1012.5082128	1574.97946912	2951.07329228	363.585610354	6.1677142829	0.102795238048
881.997009228	1337.79066819	2595.78767741	376.0	-1.00962111775	-0.249232263167	-0.0432845194802	772.104047485	1343.21050016	2569.58005685	454.265509209	-1.73581861543	-0.0289303102572
881.997009228	1337.79066819	2595.78767741	376.0	2.02219863605	0.120241871628	0.0208825758298	870.269014791	1478.68122591	2648.27966042	299.329419724	1.30891015283	0.0218151692138
881.997009228	1337.79066819	2595.78767741	376.0	3.58575928763	-0.318115113546	-0.0552475014842	753.370111191	1583.05886189	2688.86637514	352.437402062	1.89420854207	0.0315701423678
881.997009228	1337.79066819	2595.78767741	376.0	-18.140768392	-0.495104411343	-0.0859854830397	710.854840644	1104.44294726	2124.89184691	309.594059007	-4.95123367325	-0.0825205612208
881.997009228	1337.79066819	2595.78767741	376.0	2.69961071524	0.579242417891	0.100597849582	1010.79619958	1324.22148314	2665.8638397	330.846156978	0.299742677617	0.00499571129362
881.997009228	1337.79066819	2595.78767741	376.0	6.60499281383	0.0300575677778	0.00522014028792	844.328845766	1597.97202421	2767.23926697	324.938396991	3.70502633411	0.0617504389018
881.997009228	1337.79066819	2595.78767741	376.0	-18.3376573851	-0.65631109492	-0.113982475672	673.231678765	1096.28880265	2119.78102669	350.26054527	-5.30774357458	-0.0884623929097
881.997009228	1337.79066819	2595.78767741	376.0	-14.5280061587	-0.688595615958	-0.119589374081	665.803070106	1116.6590313	2218.67148377	436.209382372	-4.86219176998	-0.0810365294997
881.997009228	1337.79066819	2595.78767741	376.0	7.71608904002	-0.298553028835	-0.0518501265777	758.446769822	1568.38876716	2796.08096589	469.245428914	1.91145574234	0.0318575957056
881.997009228	1337.79066819	2595.78767741	376.0	-3.4259749602	0.23843310483	0.0414090143851	905.178100615	1161.92286739	2506.85664157	439.755673559	-2.36603102518	-0.0394338504196
881.997009228	1337.79066819	2595.78767741	376.0	-2.34995197032	0.401154295482	0.0696690336022	954.844990841	1237.89066017	2534.78791374	342.052262728	-1.779261176	-0.0296543529333
881.997009228	1337.79066819	2595.78767741	376.0	18.555562368	0.549267101885	0.0953919940753	999.296144881	1653.3463064	3077.45067884	424.808227557	7.94600889749	0.132433481625
881.997009228	1337.79066819	2595.78767741	376.0	-9.72050358067	0.522628404594	0.090765613858	991.975183174	1011.52098331	2343.46404329	339.967876805	-3.39744450609	-0.0566240751014
881.997009228	1337.79066819	2595.78767741	376.0	11.0788989325	0.66452840085	0.11540958681	1037.85623638	1486.20549725	2883.3723707	359.310637072	4.49389937752	0.0748983229587
881.997009228	1337.79066819	2595.78767741	376.0	3.72913761998	0.52451379477	0.0910930522351	993.497642423	1298.43204702	2692.58817223	400.658482788	-0.297146425999	-0.00495244043331
881.997009228	1337.79066819	2595.78767741	376.0	16.1361619773	0.782664529545	0.135926455287	1078.33967159	1496.3781627	3014.64818163	439.930347339	5.61352619388	0.0935587698981
881.997009228	1337.79066819	2595.78767741	376.0	-12.6630722386	-0.663800680834	-0.115283202646	671.113275588	1231.70607856	2267.08120866	364.26185451	-3.64879084863	-0.0608131808105
881.997009228	1337.79066819	2595.78767741	376.0	13.7769456553	0.832067331911	0.144506309814	1095.92937352	1447.36328823	2953.40793506	410.115273314	4.70105981908	0.0783509969847
881.997009228	1337.79066819	2595.78767741	376.0	-9.05902251847	-0.300828573987	-0.0522453237212	758.527107003	1142.55251046	2360.63468719	459.555069725	-3.60789393274	-0.0601315655457
881.997009228	1337.79066819	2595.78767741	376.0	3.71199490999	-0.452355732126	-0.0785612594869	721.171712081	1509.86384059	2692.14318387	461.107631208	0.0384420950046	0.000640701583411
881.997009228	1337.79066819	2595.78767741	376.0	16.3608068275	0.544481782489	0.0945609208908	997.868433399	1607.09014788	3020.47948497	415.520903694	6.79599699972	0.113266616662
881.997009228	1337.79066819	2595.78767741	376.0	-11.5358935258	-0.556992465929	-0.0967336689699	696.078179544	1306.23172968	2296.34037479	294.03046557	-3.03304857291	-0.0505508095485
881.997009228	1337.79066819	2595.78767741	376.0	4.61905407282	-0.571371156562	-0.0992308364991	692.166939555	1587.73069993	2715.68851385	435.790874362	1.19880568811	0.0199800948019
881.997009228	1337.79066819	2595.78767741	376.0	8.71038681652	0.343229518622	0.0596091557176	935.223348873	1524.79487371	2821.89082505	361.87260247	3.64113924144	0.0606856540239
881.997009228	1337.79066819	2595.78767741	376.0	-6.47225967959	-0.306985473627	-0.0533146011856	757.3046375	1315.90717263	2427.7815582	354.569748071	-2.31891497411	-0.0386485829018
881.997009228	1337.79066819	2595.78767741	376.0	-6.08042991861	-0.140787245525	-0.0244507199592	800.007073506	1296.27756804	2437.95262685	341.667985306	-2.25534416354	-0.0375890693923
881.997009228	1337.79066819	2595.78767741	376.0	5.7647803168	0.51613634747	0.0896381291194	990.621270527	1322.80861543	2745.42913451	431.999248548	0.216817685851	0.00361362809751
881.997009228	1337.79066819	2595.78767741	376.0	11.9921690731	0.472663425281	0.0820881252659	975.365123216	1509.01676457	2907.07892447	422.697036683	4.09914756594	0.068319126099
881.997009228	1337.79066819	2595.78767741	376.0	8.87490416186	0.0799168649523	0.0138792749136	857.801838922	1664.94646978	2826.16134603	303.413037324	5.46830968354	0.0911384947256
881.997009228	1337.79066819	2595.78767741	376.0	-0.0242399289551	-0.140925459462	-0.024474723769	800.228664914	1341.22223501	2595.15846033	453.707560402	-1.58820722806	-0.0264701204677
881.997009228	1337.79066819	2595.78767741	376.0	1.2650164123	0.30899421737	0.0536634625513	926.615570248	1324.09691146	2628.62481756	377.91233585	-0.808566470696	-0.0134761078449
881.997009228	1337.79066819	2595.78767741	376.0	13.1047892906	0.421744938299	0.0732450396491	958.962415954	1597.640036	2935.96018297	379.35773102	5.81498426259	0.0969164043766
881.997009228	1337.79066819	2595.78767741	376.0	-19.3420364648	-0.651835646641	-0.113205218243	675.330025024	1013.56097018	2093.7094783	404.818483093	-6.40934652077	-0.106822442013
881.997009228	1337.79066819	2595.78767741	376.0	-5.67669462825	0.421272204014	0.0731629392175	960.700939227	1180.32850492	2448.43273777	307.403293626	-2.30140052684	-0.0383566754473
881.997009228	1337.79066819	2595.78767741	376.0	-17.2600077365	-0.696958830967	-0.121041825454	664.779063708	1035.53015378	2147.75452347	447.445305981	-6.0696301433	-0.101160502388
881.997009228	1337.79066819	2595.78767741	376.0	3.67769390079	0.129808714099	0.0225440628862	873.838033977	1401.67213499	2691.2528025	415.742633533	0.0224132184202	0.000373553640336
881.997009228	1337.79066819	2595.78767741	376.0	-5.71389896462	0.500067509956	0.0868474313921	985.584194482	1175.09593174	2447.46699219	286.786865965	-2.287057887	-0.03811763145
881.997009228	1337.79066819	2595.78767741	376.0	16.4378840704	0.514098799349	0.0892842652568	987.992044143	1636.11757421	3022.48024654	398.370628193	7.28082427878	0.121347071313
881.997009228	1337.79066819	2595.78767741	376.0	-8.61367450459	0.201212025998	0.0349447770056	893.933623592	1049.5905626	2372.19497605	428.670789864	-3.53480231756	-0.0589133719593
881.997009228	1337.79066819	2595.78767741	376.0	9.02689539162	-0.0573020136001	-0.00995172170894	820.688609322	1596.0041855	2830.10671564	413.413920823	3.47325060761	0.0578875101269
881.997009228	1337.79066819	2595.78767741	376.0	2.29164034054	0.776412398843	0.13484063891	1077.70494437	1251.54628003	2655.27379499	326.022570579	-0.184284466098	-0.0030714077683
881.997009228	1337.79066819	2595.78767741	376.0	-8.89017154955	-0.127951670262	-0.0222215474579	803.052549932	1207.59408973	2365.01769983	354.371060171	-2.9187922336	-0.0486465372267
881.997009228	1337.79066819	2595.78767741	376.0	1.84113138319	0.399050990986	0.069303749737	953.99986739	1313.45782761	2643.57953898	376.121843981	-0.633993632743	-0.0105665605457
881.997009228	1337.79066819	2595.78767741	376.0	-19.5624667366	-0.364302863869	-0.0632689933778	743.043341879	1040.73576742	2087.98757647	304.208467172	-5.48844339497	-0.0914740565829
881.997009228	1337.79066819	2595.78767741	376.0	7.08574972358	0.674387902447	0.11712190039	1041.43054639	1425.83962782	2779.71869559	312.448521377	3.01965931037	0.0503276551728
881.997009228	1337.79066819	2595.78767741	376.0	-8.98624856491	-0.0797281947456	-0.013846508292	815.733670781	1116.59846253	2362.52374451	430.19161119	-3.47559323401	-0.0579265539001
881.997009228	1337.79066819	2595.78767741	376.0	-6.02659784995	-0.683053050389	-0.118626788883	666.96481502	1364.61280165	2439.34999306	407.772376385	-2.33165471545	-0.0388609119242
881.997009228	1337.79066819	2595.78767741	376.0	9.29022915149	0.313053919106	0.0543685166909	926.759277004	1449.25125919	2836.94230093	460.931764739	1.9839643604	0.0330660726734
881.997009228	1337.79066819	2595.78767741	376.0	-1.05663562932	0.40070820703	0.0695915607902	954.813696192	1263.07743757	2568.35965995	350.468526191	-1.51466632186	-0.0252444386977
881.997009228	1337.79066819	2595.78767741	376.0	6.46307801277	-0.553857614983	-0.0961892349745	695.97880924	1625.57415269	2763.55546005	442.002498124	2.12857246831	0.0354762078052
881.997009228	1337.79066819	2595.78767741	376.0	3.01721388008	-0.37834387419	-0.0657075154898	738.331164903	1604.30288088	2674.10814352	331.47409773	2.07444051881	0.0345740086468
881.997009228	1337.79066819	2595.78767741	376.0	7.15581084562	0.686886061437	0.11929247333	1046.35792093	1345.11941332	2781.53733356	390.059999313	1.47642335954	0.0246070559924
881.997009228	1337.79066819	2595.78767741	376.0	-12.5838378441	-0.163508229966	-0.0283967054473	793.603830088	1099.25360894	2269.13796531	376.280526285	-4.00326498349	-0.0667210830582
881.997009228	1337.79066819	2595.78767741	376.0	11.9998115166	0.2017780392	0.0350430773185	893.083878128	1574.70862023	2907.27730607	439.484807721	4.26564900627	0.0710941501045
881.997009228	1337.79066819	2595.78767741	376.0	-11.9114357232	0.0342552496384	0.00594915763084	846.673270878	1152.98871001	2286.59209671	286.930115823	-3.36881162714	-0.0561468604524
881.997009228	1337.79066819	2595.78767741	376.0	4.90216030139	0.196646694928	0.0341519095047	892.706248667	1425.30004098	2723.03735045	405.031060794	0.783701540186	0.0130616923364
881.997009228	1337.79066819	2595.78767741	376.0	-2.45884713935	-0.0902596539834	-0.015675521706	813.584550652	1320.6398445	2531.96122637	397.73683121	-1.8093748389	-0.030156247315
881.997009228	1337.79066819	2595.78767741	376.0	-14.3786189193	-0.468806832951	-0.081418345424	717.705968847	1048.57669035	2222.54925933	456.266600132	-5.20388418493	-0.0867314030822
881.997009228	1337.79066819	2595.78767741	376.0	11.7902428296	0.708614666326	0.123066110859	1053.0689202	1438.46897253	2901.83734792	410.299455193	3.75719716175	0.0626199526959
881.997009228	1337.79066819	2595.78767741	376.0	17.8169712027	0.517353108719	0.0898494457658	989.079884838	1628.64360335	3058.27842038	440.554932193	7.20987919629	0.120164653272
881.997009228	1337.79066819	2595.78767741	376.0	17.1593170601	0.521552580739	0.0905787740082	990.416377167	1629.24097346	3041.20711519	421.549764565	7.20827519079	0.120137919846
881.997009228	1337.79066819	2595.78767741	376.0	2.07461154236	-0.122487851238	-0.0212726382837	804.816654776	1427.14298595	2649.64018819	417.680547464	-0.477177753028	-0.00795296255046
881.997009228	1337.79066819	2595.78767741	376.0	13.1945446711	0.498859586848	0.0866376496783	983.488981016	1541.24081082	2938.29004208	413.56025024	4.97767133405	0.0829611889008
881.997009228	1337.79066819	2595.78767741	376.0	-3.67534416797	-0.154588414767	-0.0268475885319	796.24142283	1252.77578066	2500.3835464	451.366342913	-2.30032084873	-0.0383386808121
881.997009228	1337.79066819	2595.78767741	376.0	-12.048975583	-0.479692993318	-0.0833089602845	714.678043192	1107.24054897	2283.02185398	461.103261813	-4.42489790131	-0.0737482983551
881.997009228	1337.79066819	2595.78767741	376.0	-11.734406309	0.0885628124034	0.01538082883	861.789502698	1137.75743424	2291.18740443	291.640467494	-3.3768651984	-0.05628108664
881.997009228	1337.79066819	2595.78767741	376.0	6.39672268812	0.142635563818	0.02477172001	876.471888637	1511.21617358	2761.83301671	374.144954493	2.35997297636	0.0393328829394
881.997009228	1337.79066819	2595.78767741	376.0	15.4318849329	0.372136740908	0.0646295138778	943.451639239	1660.15099361	2996.3666449	392.764012047	7.06936792798	0.1178227988
881.997009228	1337.79066819	2595.78767741	376.0	6.22121387017	0.00207768973153	0.000360835312874	837.235503003	1526.25208903	2757.27718044	393.789588414	2.09496942867	0.0349161571444
881.997009228	1337.79066819	2595.78767741	376.0	-0.424191997251	0.553357278519	0.0961023408334	1002.92580343	1175.86354805	2584.77655382	405.987202343	-1.74201267911	-0.0290335446519
881.997009228	1337.79066819	2595.78767741	376.0	10.5618591336	0.346618890213	0.0601977926732	936.671007168	1473.81744658	2869.95111531	459.46266156	2.70270174743	0.0450450291238
881.997009228	1337.79066819	2595.78767741	376.0	-9.25388891018	-0.381865672607	-0.0663191511996	738.438298833	1222.14123089	2355.5763694	394.99683968	-3.12571016512	-0.0520951694187
881.997009228	1337.79066819	2595.78767741	376.0	-5.42364857576	0.491350545271	0.0853335438123	982.7022245	1156.38306622	2455.00127602	315.915985298	-2.31333850019	-0.0385556416698
881.997009228	1337.79066819	2595.78767741	376.0	11.062126526	0.61553464735	0.106900772378	1021.10260279	1566.3808943	2882.93699464	295.453497552	5.92845271841	0.0988075453069
881.997009228	1337.79066819	2595.78767741	376.0	-2.52225748612	-0.0928880204603	-0.0161319938278	812.45082003	1426.89056739	2530.3152284	290.973840982	-0.74009204392	-0.0123348673987
881.997009228	1337.79066819	2595.78767741	376.0	4.02763915813	-0.364746982833	-0.063346124146	741.869323596	1583.64331212	2700.33663837	374.824002656	1.77445578056	0.0295742630093
881.997009228	1337.79066819	2595.78767741	376.0	2.9309191225	0.288145905398	0.0500427067381	920.246781857	1344.94569353	2671.86811483	406.675639442	-0.437371630346	-0.00728952717243
881.997009228	1337.79066819	2595.78767741	376.0	2.65410382085	-0.252666183121	-0.0438808932131	769.635024383	1594.95213605	2664.68257734	300.095416906	2.28961271904	0.038160211984
881.997009228	1337.79066819	2595.78767741	376.0	-14.2508933874	-0.383022230482	-0.0665200122408	738.041085188	1172.58502101	2225.86474294	315.238636745	-3.8942701931	-0.0649045032184
881.997009228	1337.79066819	2595.78767741	376.0	1.76109769036	0.143173402666	0.0248651272431	877.826980244	1377.27988728	2641.50203425	386.39516672	-0.472848368985	-0.00788080614975
881.997009228	1337.79066819	2595.78767741	376.0	8.30673140336	0.415032470613	0.0720792758967	957.397144534	1493.11231765	2811.41278758	360.9033254	3.27853017473	0.0546421695788
881.997009228	1337.79066819	2595.78767741	376.0	-6.59272218056	0.394911495708	0.0685848377402	952.068514942	1090.14318223	2424.65460745	382.44291027	-2.82146217062	-0.0470243695103
881.997009228	1337.79066819	2595.78767741	376.0	2.55041631253	0.799108825476	0.138782359409	1086.29935179	1157.97067116	2661.99106978	417.721046828	-1.35577072484	-0.0225961787473
881.997009228	1337.79066819	2595.78767741	376.0	-0.114480889563	0.824186284708	0.143137597205	1095.05559329	1170.35607309	2592.81599659	327.404330218	-1.3994178938	-0.0233236315633
881.997009228	1337.79066819	2595.78767741	376.0	-11.7896182691	-0.0354039678387	-0.00614865714461	827.848361444	1009.4643593	2289.75421917	452.441498424	-4.56187831863	-0.0760313053105
881.997009228	1337.79066819	2595.78767741	376.0	1.35790277981	0.000774475065495	0.000134504179489	837.35863092	1461.69947792	2631.03595044	331.977841601	0.499924342634	0.00833207237723
881.997009228	1337.79066819	2595.78767741	376.0	4.04172557626	-0.628617565674	-0.109172901298	678.587026585	1621.15339097	2700.70229188	400.961874324	1.65125485168	0.0275209141946
881.997009228	1337.79066819	2595.78767741	376.0	-15.6782486041	-0.0251705671651	-0.00437140798283	830.435305917	1023.55517277	2188.81363212	334.823153434	-4.69284320882	-0.0782140534804
881.997009228	1337.79066819	2595.78767741	376.0	-9.00661277597	-0.0920848375462	-0.0159925039156	812.452590033	1091.71530257	2361.99513282	457.827240225	-3.70457048913	-0.0617428414856
881.997009228	1337.79066819	2595.78767741	376.0	-3.97894428605	-0.128500074773	-0.0223167896446	803.214762143	1280.00603956	2492.50273195	409.281930241	-2.14544769965	-0.0357574616608
881.997009228	1337.79066819	2595.78767741	376.0	-17.0615842221	-0.165355569202	-0.028717535464	793.065196581	1066.90665073	2152.90517661	292.933329298	-4.68601625667	-0.0781002709445
881.997009228	1337.79066819	2595.78767741	376.0	-5.0733506805	0.499857995813	0.0868110447747	984.851902861	1035.12218991	2464.09426562	444.120172852	-2.91900572683	-0.0486500954472
881.997009228	1337.79066819	2595.78767741	376.0	4.25601220837	0.186646686912	0.0324151939757	890.535527997	1352.82362338	2706.26471787	462.905566491	-0.573117882722	-0.00955196471204
881.997009228	1337.79066819	2595.78767741	376.0	-1.60413101654	0.610659885986	0.10605416568	1021.12601854	1075.08485115	2554.14784216	457.936972464	-2.27597339908	-0.0379328899847
881.997009228	1337.79066819	2595.78767741	376.0	-7.81098184304	0.278137325269	0.0483045024781	916.568479989	1065.52297104	2393.03117325	410.939722215	-3.23488578994	-0.0539147631656
881.997009228	1337.79066819	2595.78767741	376.0	5.90994664959	0.405414909288	0.0704089804252	954.663298404	1454.552011	2749.19734429	339.982034887	2.28826462379	0.0381377437298
881.997009228	1337.79066819	2595.78767741	376.0	-9.84317548646	0.0867855384225	0.0150721671453	861.349822465	1136.59226084	2340.27974107	342.33765777	-3.18649911141	-0.0531083185236
881.997009228	1337.79066819	2595.78767741	376.0	-0.643882257392	0.842959981109	0.146398051599	1101.75988092	1145.26182529	2579.07386112	332.052154914	-1.63033731659	-0.0271722886098
881.997009228	1337.79066819	2595.78767741	376.0	13.2163074997	0.472038559243	0.0819796038978	975.074843517	1526.71627482	2938.8549589	437.063840568	4.53979522135	0.0756632536892
881.997009228	1337.79066819	2595.78767741	376.0	7.036343771	0.106612792849	0.018515594451	866.724629157	1465.33151462	2778.43622196	446.380078184	1.3304428514	0.0221740475234
881.997009228	1337.79066819	2595.78767741	376.0	-6.31406630189	0.116859646454	0.0202951800023	870.084993168	1191.7527728	2431.88792241	370.050156439	-2.54684478837	-0.0424474131395
881.997009228	1337.79066819	2595.78767741	376.0	-5.0452607151	0.549960394445	0.0955123991743	1001.29556054	1102.11822261	2464.82342148	361.409638332	-2.45319728653	-0.0408866214421
881.997009228	1337.79066819	2595.78767741	376.0	5.90648584452	0.718427791881	0.124770370247	1056.47707926	1399.40278785	2749.10750914	293.227642023	2.60658458425	0.0434430764042
881.997009228	1337.79066819	2595.78767741	376.0	-4.78890421548	-0.704560292439	-0.122361982014	662.248487889	1427.96336696	2471.47789191	381.266037056	-1.94822790522	-0.032470465087
881.997009228	1337.79066819	2595.78767741	376.0	1.44469145854	0.574265180762	0.0997334457733	1009.70367435	1163.43206557	2633.28880027	460.153060358	-1.65400876339	-0.0275668127231
881.997009228	1337.79066819	2595.78767741	376.0	-16.305797085	0.00404337545641	0.000702218731576	838.28030554	1034.18560845	2172.52380598	300.057891989	-4.62098502168	-0.077016417028
881.997009228	1337.79066819	2595.78767741	376.0	-2.12177244028	0.332789084817	0.0577959508193	933.403014653	1158.64371073	2540.71096987	448.664244489	-2.18636305693	-0.0364393842821
881.997009228	1337.79066819	2595.78767741	376.0	11.1280086545	0.351102253427	0.0609764247007	937.079968011	1624.79441611	2884.64715481	322.772770694	5.93997236902	0.0989995394836
881.997009228	1337.79066819	2595.78767741	376.0	-3.37604513463	0.736057139324	0.12783208394	1063.63698163	1087.64580898	2508.15271383	356.869923213	-2.18919775192	-0.0364866291986
881.997009228	1337.79066819	2595.78767741	376.0	-4.91253434293	-0.313942826927	-0.0545228945688	755.427863149	1270.35262561	2468.26871629	442.488227535	-2.44507194239	-0.0407511990398
881.997009228	1337.79066819	2595.78767741	376.0	3.6927018464	0.272468628488	0.0473200118944	915.008582095	1404.46624717	2691.64237691	372.167547642	0.609687082269	0.0101614513712
881.997009228	1337.79066819	2595.78767741	376.0	6.42908841468	0.812475807819	0.141103822129	1090.63815515	1232.73687569	2762.67316225	439.298131405	-0.0730066964023	-0.00121677827337
881.997009228	1337.79066819	2595.78767741	376.0	-6.18149938471	-0.250682074279	-0.0435363102255	771.446101856	1279.90062004	2435.32907811	383.98235621	-2.42106691022	-0.0403511151703
881.997009228	1337.79066819	2595.78767741	376.0	4.95010648273	-0.408261828731	-0.0709034089495	731.0218581	1607.24088699	2724.28193151	386.019186425	2.16185399949	0.0360308999915
881.997009228	1337.79066819	2595.78767741	376.0	7.35315343899	-0.153724429843	-0.0266975390488	795.305048608	1579.55416534	2786.65992829	411.800714333	2.65780757999	0.0442967929998
881.997009228	1337.79066819	2595.78767741	376.0	17.6660785408	0.625942220389	0.1087082703	1024.54054047	1616.73854635	3054.36156726	413.082480448	7.48502408289	0.124750401382
881.997009228	1337.79066819	2595.78767741	376.0	-6.74292417359	-0.567798637036	-0.0986103919826	693.520182666	1262.34812582	2420.75568262	464.887374136	-2.89851753773	-0.0483086256288
881.997009228	1337.79066819	2595.78767741	376.0	-7.56727653268	-0.607527331559	-0.105510130524	684.45405768	1377.09108207	2399.35724566	337.812105915	-2.35016297841	-0.0391693829735
881.997009228	1337.79066819	2595.78767741	376.0	-4.74445744569	-0.480856662506	-0.0835110563575	714.752855733	1410.80789683	2472.63163568	347.07088312	-1.88639003523	-0.0314398339206
881.997009228	1337.79066819	2595.78767741	376.0	17.9534671807	0.815017108137	0.141545173348	1089.38253695	1597.6258626	3061.82156616	374.813166607	8.07244169479	0.134540694913
881.997009228	1337.79066819	2595.78767741	376.0	-2.8337586183	0.597952038707	0.103847175878	1016.7524978	1045.25825437	2522.22932039	460.218568224	-2.55592808964	-0.042598801494
881.997009228	1337.79066819	2595.78767741	376.0	-1.88595267283	0.114050601439	0.0198073291836	869.831227872	1338.00711551	2546.83235033	338.994006954	-1.40306118706	-0.0233843531177
881.997009228	1337.79066819	2595.78767741	376.0	5.47842867085	0.699734085946	0.12152380791	1050.62719278	1345.16617756	2737.99605377	342.202683421	1.42585523802	0.023764253967
881.997009228	1337.79066819	2595.78767741	376.0	-6.54312752491	0.683855907836	0.118766222271	1045.35511421	1031.71122025	2425.94197941	348.875644946	-2.79022837482	-0.046503806247
881.997009228	1337.79066819	2595.78767741	376.0	11.6799634534	0.424964084031	0.0738041132391	960.208033392	1546.01813812	2898.97472947	392.748557956	4.64262179812	0.0773770299686
881.997009228	1337.79066819	2595.78767741	376.0	-9.77859277653	-0.383752226624	-0.0666467917026	738.048959359	1272.6361866	2341.9561711	331.271025139	-2.88275509523	-0.0480459182539
881.997009228	1337.79066819	2595.78767741	376.0	-19.7609618454	-0.699952977037	-0.121561823035	663.769902009	1053.66776108	2082.83506489	365.3974018	-6.00661649076	-0.100110274846
881.997009228	1337.79066819	2595.78767741	376.0	-7.61838907896	0.246465351329	0.0428039859898	907.468322969	1159.5941895	2398.03047249	330.967960019	-2.70413160377	-0.0450688600628
881.997009228	1337.79066819	2595.78767741	376.0	-4.94245460073	-0.202858943896	-0.0352307995652	783.992281446	1341.15454786	2467.49204993	342.345220623	-2.01279549164	-0.0335465915273
881.997009228	1337.79066819	2595.78767741	376.0	-16.0707322472	-0.66284060364	-0.115116464682	671.66610724	1113.22923502	2178.62559007	393.730247809	-4.95882594055	-0.0826470990091
881.997009228	1337.79066819	2595.78767741	376.0	3.93892036756	0.34192600176	0.0593827721013	935.892125712	1389.37004249	2698.03368694	372.771518735	0.618454904306	0.0103075817384
881.997009228	1337.79066819	2595.78767741	376.0	13.6739242047	0.693456797698	0.120433622386	1047.702364	1480.52832201	2950.73371694	422.503030924	4.6743108178	0.0779051802967
881.997009228	1337.79066819	2595.78767741	376.0	-14.8391114547	-0.654292054709	-0.113631826104	673.276611465	1205.96991562	2210.59585083	331.349323747	-4.01768946987	-0.0669614911646
881.997009228	1337.79066819	2595.78767741	376.0	11.9708260512	0.845899693164	0.146908595548	1101.33598178	1365.88564782	2906.52490494	439.303275335	2.96689008193	0.0494481680322
881.997009228	1337.79066819	2595.78767741	376.0	-6.3092428682	0.135019309015	0.0234489942715	875.185775061	1172.79753713	2432.0131285	384.029816316	-2.62863116527	-0.0438105194211
881.997009228	1337.79066819	2595.78767741	376.0	-14.6791000905	-0.192208646018	-0.0333811472765	786.402019046	1034.44872906	2214.74940611	393.89865801	-4.81198939584	-0.0801998232641
881.997009228	1337.79066819	2595.78767741	376.0	-1.93673146395	0.598226433732	0.10389483045	1017.81214256	1211.19019431	2545.51424073	316.511903866	-1.67920685973	-0.0279867809955
881.997009228	1337.79066819	2595.78767741	376.0	2.39278091664	0.667731674364	0.115965903849	1040.88246364	1164.28580782	2657.8991896	452.730918139	-1.48547481388	-0.0247579135646
881.997009228	1337.79066819	2595.78767741	376.0	-2.38979972134	0.386137533519	0.0670610513232	950.108762591	1286.54637421	2533.75355073	297.098413933	-1.40955789613	-0.0234926316022
881.997009228	1337.79066819	2595.78767741	376.0	-4.15707214112	0.240926658119	0.0418420733101	906.015019576	1186.05806998	2487.87891103	395.805821474	-2.28141056494	-0.0380235094156
881.997009228	1337.79066819	2595.78767741	376.0	-4.75354740509	0.316689381557	0.0549998925941	928.503188305	1160.2111001	2472.39567963	383.681391233	-2.38171534777	-0.0396952557962
881.997009228	1337.79066819	2595.78767741	376.0	0.421963484652	0.275212356019	0.0477965189334	916.617183218	1315.90116157	2606.74095355	374.222608767	-1.0891191904	-0.0181519865066
881.997009228	1337.79066819	2595.78767741	376.0	16.9175747945	0.652667540168	0.113349694368	1033.45718482	1610.73892683	3034.93199925	390.735887601	7.44821516209	0.124136919368
881.997009228	1337.79066819	2595.78767741	376.0	-6.3230974364	-0.575159346254	-0.0998887367583	691.972891521	1345.51784835	2431.65349333	394.162753456	-2.3664277353	-0.039440462255
881.997009228	1337.79066819	2595.78767741	376.0	2.44709079811	0.72473652755	0.125866017289	1059.99482763	1249.31680317	2659.30895881	349.997328013	-0.419108255609	-0.00698513759348
881.997009228	1337.79066819	2595.78767741	376.0	3.32448033798	0.0634680047995	0.0110225781173	853.928337263	1534.42104347	2682.08412837	293.734747633	2.28974493495	0.0381624155824
881.997009228	1337.79066819	2595.78767741	376.0	-11.7634255447	-0.322885728154	-0.0560760208674	753.014350539	1245.47947759	2290.43412668	291.940298549	-3.18061578832	-0.0530102631387
881.997009228	1337.79066819	2595.78767741	376.0	6.68303521886	0.46351576282	0.0804994377943	973.412211597	1382.50445452	2769.2650821	413.348415985	1.16635749933	0.0194392916556
881.997009228	1337.79066819	2595.78767741	376.0	-7.06682993069	0.381269163566	0.066215554631	947.865533297	1093.64391117	2412.34777689	370.838332424	-2.85618965474	-0.0476031609123
881.997009228	1337.79066819	2595.78767741	376.0	11.4500513576	0.739467217818	0.128424317092	1063.26938524	1493.09163703	2893.00669961	336.64567734	5.03815426742	0.0839692377903
881.997009228	1337.79066819	2595.78767741	376.0	-7.98981895552	-0.156392621763	-0.0271609277116	795.549796076	1187.22612111	2388.38894152	405.613024335	-3.00012247029	-0.0500020411715
881.997009228	1337.79066819	2595.78767741	376.0	2.82916841494	-0.434627420477	-0.0754823585406	725.488127558	1507.16632967	2669.2268825	436.572425273	-0.00549944234663	-9.16573724439e-05
881.997009228	1337.79066819	2595.78767741	376.0	4.42042165069	0.638653959428	0.11091593599	1030.55651093	1306.01388521	2710.53243791	373.96204177	0.344431146232	0.00574051910387
881.997009228	1337.79066819	2595.78767741	376.0	2.27808421612	-0.644917555484	-0.112003743571	675.405973291	1554.65524157	2654.92190678	424.860691915	0.196464334406	0.00327440557344
881.997009228	1337.79066819	2595.78767741	376.0	-2.18313578061	-0.285323750966	-0.0495525791883	762.845986744	1326.22655086	2539.11810784	450.045570233	-1.92913649106	-0.032152274851
881.997009228	1337.79066819	2595.78767741	376.0	10.480054016	0.561102482391	0.0974474613391	1003.32950381	1554.01868017	2867.82762815	310.47944417	5.36965123301	0.0894941872168
881.997009228	1337.79066819	2595.78767741	376.0	14.3661240006	0.798312696479	0.138644094561	1083.66729992	1520.36142654	2968.70175394	364.673027485	6.10882420662	0.101813736777
881.997009228	1337.79066819	2595.78767741	376.0	-15.762621255	-0.303884940861	-0.052776127277	758.126473114	1036.39446838	2186.62349724	392.102555747	-5.09152917415	-0.0848588195691
881.997009228	1337.79066819	2595.78767741	376.0	-15.5350555706	-0.4364653961	-0.0758015623653	724.998804761	1124.91687148	2192.53061923	342.614942997	-4.43972908571	-0.0739954847618
881.997009228	1337.79066819	2595.78767741	376.0	5.99271316548	0.306903701827	0.0533003997616	924.440830528	1495.27912803	2751.34578731	331.625828745	2.69148692839	0.0448581154732
881.997009228	1337.79066819	2595.78767741	376.0	-17.2761074134	-0.659041831634	-0.114456726578	672.213156589	1167.12003121	2147.33661004	308.003422248	-4.55799613884	-0.0759666023141
881.997009228	1337.79066819	2595.78767741	376.0	-5.14397622226	-0.529566648477	-0.0919705884815	702.952287824	1459.44464304	2462.26097651	299.864045641	-1.59283502902	-0.0265472504837
881.997009228	1337.79066819	2595.78767741	376.0	10.3905609438	0.35996729234	0.0625160285411	939.825099679	1609.93737723	2865.50457801	315.742101096	5.61322739157	0.0935537898595
881.997009228	1337.79066819	2595.78767741	376.0	-14.0546387863	-0.457001616713	-0.079368116831	719.96945359	1149.5796662	2230.9590957	361.409975904	-4.1349740326	-0.0689162338766
881.997009228	1337.79066819	2595.78767741	376.0	3.53319209371	0.711963402139	0.123647690542	1056.08119512	1200.87844085	2687.5018424	430.542206432	-1.09106699531	-0.0181844499218
881.997009228	1337.79066819	2595.78767741	376.0	9.64604332053	0.343430944816	0.0596441376896	934.812498086	1603.41545613	2846.17848129	307.95052707	5.34816070385	0.0891360117309
881.997009228	1337.79066819	2595.78767741	376.0	-13.252219855	0.113168302275	0.0196540990405	868.635431338	1045.55113678	2251.78818743	337.601619317	-4.06944971241	-0.0678241618735
881.997009228	1337.79066819	2595.78767741	376.0	9.56022308896	0.127623099754	0.0221644841531	872.192599072	1521.53790996	2843.95077029	450.220261255	2.69508000939	0.0449180001565
881.997009228	1337.79066819	2595.78767741	376.0	-2.36580466752	0.730553461596	0.126876252448	1061.79221532	1093.2050025	2534.37641138	379.379193559	-2.08460768338	-0.0347434613896
881.997009228	1337.79066819	2595.78767741	376.0	-8.55437316447	-0.186258523853	-0.0323477811486	787.729691947	1117.34094283	2373.73431293	468.663678153	-3.61157904706	-0.0601929841176
881.997009228	1337.79066819	2595.78767741	376.0	-0.75370077308	0.421215689409	0.0731531242462	961.042661591	1279.49325996	2576.22320562	335.687284073	-1.25451911311	-0.0209086518852
881.997009228	1337.79066819	2595.78767741	376.0	9.78037680089	0.687870325885	0.119463411929	1046.05151605	1429.46934874	2849.66549322	374.144628425	3.34582515432	0.0557637525721
881.997009228	1337.79066819	2595.78767741	376.0	3.86326075487	-0.302750716013	-0.0525791448442	756.669359725	1647.09742956	2696.06972404	292.302934755	3.26647567185	0.0544412611975
881.997009228	1337.79066819	2595.78767741	376.0	-2.39457131465	0.380369440666	0.0660592984831	948.405151602	1236.94303954	2533.6296903	348.281499161	-1.79986001753	-0.0299976669589
881.997009228	1337.79066819	2595.78767741	376.0	16.0625989041	0.747244626716	0.12977503069	1065.93102333	1521.41082176	3012.73864044	425.396795351	5.96087618746	0.0993479364576
881.997009228	1337.79066819	2595.78767741	376.0	-4.29534660455	-0.655024636665	-0.113759054648	673.329706605	1510.37426875	2484.28959955	300.585624201	-1.07223667522	-0.0178706112537
881.997009228	1337.79066819	2595.78767741	376.0	-13.4914397756	-0.459600138175	-0.0798194057268	719.273158453	1218.94051945	2245.57854621	307.36486831	-3.60636890932	-0.0601061484887
881.997009228	1337.79066819	2595.78767741	376.0	0.413984876135	-0.515534646209	-0.0895336308109	706.391742079	1463.9217655	2606.53384582	436.220338234	-1.07441608028	-0.0179069346713
881.997009228	1337.79066819	2595.78767741	376.0	-8.51227413873	0.174160065747	0.0302466248259	886.460679377	1195.89827191	2374.82711425	292.468162968	-2.70584391201	-0.0450973985335
881.997009228	1337.79066819	2595.78767741	376.0	-7.04041767157	0.365336872374	0.0634485710965	943.189163641	1146.1632141	2413.03338306	323.681005317	-2.60907377759	-0.0434845629598
881.997009228	1337.79066819	2595.78767741	376.0	-8.16003573561	-0.552115363101	-0.095886655627	697.264320642	1289.47233581	2383.97047532	397.233818861	-2.79753761841	-0.0466256269734
881.997009228	1337.79066819	2595.78767741	376.0	12.9799708327	0.466481371476	0.0810144792421	973.298268538	1531.30328208	2932.72016082	428.118610203	4.59848359618	0.0766413932697
881.997009228	1337.79066819	2595.78767741	376.0	1.00501400144	0.353294143606	0.0613570933667	940.100050488	1304.53044087	2621.87570702	377.245215658	-0.976114741041	-0.0162685790174
881.997009228	1337.79066819	2595.78767741	376.0	-4.33679718998	0.316566420795	0.0549785378248	928.777828279	1219.93379224	2483.21363036	334.50200984	-2.08666863903	-0.0347778106505
881.997009228	1337.79066819	2595.78767741	376.0	2.26545231598	0.616933117767	0.107143646712	1023.90297082	1175.45392122	2654.59400947	455.237117429	-1.49669022676	-0.0249448371126
881.997009228	1337.79066819	2595.78767741	376.0	-1.58553743516	0.0221333804884	0.00384393547906	844.149676018	1356.27862091	2554.63049205	354.202195121	-1.3703790306	-0.0228396505099
881.997009228	1337.79066819	2595.78767741	376.0	10.151938285	0.180521931225	0.0313514989971	886.704492711	1608.22314108	2859.31044043	364.382806641	4.78006460656	0.0796677434426
881.997009228	1337.79066819	2595.78767741	376.0	-6.89545104323	-0.00374681288056	-0.000650714289782	836.499110088	1210.44132154	2416.79640893	369.855977302	-2.61398801811	-0.0435664669684
881.997009228	1337.79066819	2595.78767741	376.0	-13.8968215433	-0.280566366548	-0.0487263575109	763.851544649	1054.74025764	2235.05569624	416.463893956	-4.71648160434	-0.0786080267389
881.997009228	1337.79066819	2595.78767741	376.0	-5.16728194832	0.487730171892	0.0847047884495	981.389742887	1125.86839673	2461.65600934	354.397869723	-2.41366063369	-0.0402276772282
881.997009228	1337.79066819	2595.78767741	376.0	-4.78698392973	-0.517597907351	-0.0898919602902	705.927704631	1418.57672507	2471.52773845	347.023308745	-1.88042494838	-0.0313404158063
881.997009228	1337.79066819	2595.78767741	376.0	-3.88410334683	-0.547036274648	-0.0950045631552	698.620966607	1338.54521426	2494.96460136	457.798420488	-2.21299938341	-0.0368833230568
881.997009228	1337.79066819	2595.78767741	376.0	3.25659018318	0.752714442086	0.130724981258	1068.88862093	1313.82217853	2680.32184409	297.61104464	0.901101050635	0.0150183508439
881.997009228	1337.79066819	2595.78767741	376.0	2.04106888732	0.409719654572	0.0711565916243	957.553765852	1235.65541314	2648.76949208	455.560313083	-1.44384277184	-0.0240640461973
881.997009228	1337.79066819	2595.78767741	376.0	1.64816271536	0.140761296915	0.0244462134274	877.344655989	1356.13396283	2638.57048208	405.091863261	-0.822486671033	-0.0137081111839
881.997009228	1337.79066819	2595.78767741	376.0	-2.8464265113	0.105651693988	0.0183486790532	867.285973425	1265.43259925	2521.90048879	389.181916114	-1.92720311485	-0.0321200519142
881.997009228	1337.79066819	2595.78767741	376.0	-10.9942072442	-0.238801784843	-0.0414730435643	774.222968862	1212.60613951	2310.40140054	323.572292172	-3.19135124095	-0.0531891873492
881.997009228	1337.79066819	2595.78767741	376.0	6.99092815085	0.788834233962	0.136997956576	1080.72329809	1408.03095065	2777.25732889	288.503080146	3.20474131618	0.0534123552697
881.997009228	1337.79066819	2595.78767741	376.0	8.10871095708	0.0314934828713	0.00546951769214	845.340844349	1523.84379871	2806.27259724	437.087954176	2.27141772021	0.0378569620036
881.997009228	1337.79066819	2595.78767741	376.0	-16.1358031218	-0.301762762839	-0.0524075656197	758.439016756	1063.61605085	2176.93648833	354.881420725	-4.83519825851	-0.0805866376418
881.997009228	1337.79066819	2595.78767741	376.0	7.17389709281	0.385526508962	0.0669549338247	949.267363588	1383.61864324	2782.00681414	449.120807313	0.883173667028	0.0147195611171
881.997009228	1337.79066819	2595.78767741	376.0	15.508239428	0.681331943077	0.118327881743	1042.99983782	1630.78217087	2998.34864547	324.56663678	7.9320989723	0.132201649538
881.997009228	1337.79066819	2595.78767741	376.0	-4.35745107645	-0.492368558249	-0.0855103435652	711.791491526	1362.04825164	2482.67749932	408.837756155	-2.07068136402	-0.034511356067
881.997009228	1337.79066819	2595.78767741	376.0	-2.12739539514	0.422645636413	0.0734014651639	961.309706828	1198.09534127	2540.5650099	381.1599618	-1.89593953612	-0.0315989922687
881.997009228	1337.79066819	2595.78767741	376.0	-4.96832315458	-0.279111786897	-0.0484737386066	764.574398868	1401.07607293	2466.82055719	301.170085395	-1.77459703658	-0.0295766172764
881.997009228	1337.79066819	2595.78767741	376.0	-5.84408467682	0.298824456085	0.0518972657321	923.356633291	1213.34125595	2444.08764752	307.389758271	-2.27759891801	-0.0379599819668
881.997009228	1337.79066819	2595.78767741	376.0	-10.0340085481	-0.116823766034	-0.0202889485991	806.023446125	1231.19114457	2335.32611997	298.111529279	-2.91458776818	-0.048576462803
881.997009228	1337.79066819	2595.78767741	376.0	1.85519621164	0.366354276914	0.0636252651813	944.169510228	1294.65774373	2643.94463207	405.11737811	-1.01557758213	-0.0169262930356
881.997009228	1337.79066819	2595.78767741	376.0	-8.96050070079	0.379195037801	0.0658553382773	947.096173152	1067.00249184	2363.19210439	349.093439392	-3.17699989026	-0.052949998171
881.997009228	1337.79066819	2595.78767741	376.0	5.28762237085	0.167074653098	0.0290160911945	883.78873791	1469.23588527	2733.04312735	380.018504163	1.54485741693	0.0257476236155
881.997009228	1337.79066819	2595.78767741	376.0	-13.2450593412	-0.685117820609	-0.118985380446	666.225098519	1234.05083407	2251.97405917	351.698126579	-3.70581844612	-0.0617636407687
881.997009228	1337.79066819	2595.78767741	376.0	-6.49619926097	-0.657644271203	-0.114214010282	673.029632685	1461.46006676	2427.1601375	292.670438054	-1.92105055562	-0.0320175092603
881.997009228	1337.79066819	2595.78767741	376.0	-8.96363339063	0.107300075998	0.0186349558871	867.163792464	1141.51515812	2363.11078641	354.43183583	-3.0564291491	-0.0509404858184
881.997009228	1337.79066819	2595.78767741	376.0	0.33159706302	0.097616968701	0.016953276954	864.604729797	1408.4980558	2604.39523312	331.292447514	-0.200014305591	-0.00333357175984
881.997009228	1337.79066819	2595.78767741	376.0	1.51872062617	-0.515443471446	-0.0895177963609	706.150827443	1497.63417411	2635.21044028	431.425438734	-0.486530398472	-0.00810883997453
881.997009228	1337.79066819	2595.78767741	376.0	-18.9257512065	-0.416485109645	-0.072331557771	730.301642077	1043.49012534	2104.51535974	330.723592325	-5.49163507322	-0.0915272512204
881.997009228	1337.79066819	2595.78767741	376.0	-2.96310916284	-0.658131016215	-0.114298543976	672.42375472	1536.40552066	2518.8716549	310.042379522	-0.537970232029	-0.00896617053382
881.997009228	1337.79066819	2595.78767741	376.0	15.283460393	0.494533579917	0.0858863459391	981.925717507	1586.26100041	2992.51385898	424.327141064	6.04134414044	0.100689069007
881.997009228	1337.79066819	2595.78767741	376.0	-5.76962220406	-0.127394638091	-0.0221248068932	803.342871718	1240.70623961	2446.02053521	401.971423882	-2.48317211527	-0.0413862019212
881.997009228	1337.79066819	2595.78767741	376.0	-9.3756532197	0.13311126819	0.0231176221239	874.436559833	1122.7651339	2352.41562646	355.21393273	-3.17400488013	-0.0529000813355
881.997009228	1337.79066819	2595.78767741	376.0	4.26985072291	0.462367896115	0.0803000861609	973.815714278	1301.36005234	2706.62393632	431.448169705	-0.447424480311	-0.00745707467184
881.997009228	1337.79066819	2595.78767741	376.0	19.0498956366	0.78820964123	0.136889482673	1079.90366476	1624.09776481	3090.28252091	386.281091342	8.56558266851	0.142759711142
881.997009228	1337.79066819	2595.78767741	376.0	8.24003169542	0.019889301059	0.00345420303213	841.182869871	1660.75150053	2809.68140478	307.747034379	5.09280797304	0.084880132884
881.997009228	1337.79066819	2595.78767741	376.0	12.3897683415	0.533136807827	0.092590623103	993.978261704	1636.60143386	2917.39975728	286.82006172	7.107440322	0.1184573387
881.997009228	1337.79066819	2595.78767741	376.0	6.70624615159	0.472673791816	0.0820899256367	975.501191431	1469.30641302	2769.86758864	325.059984189	2.93927103544	0.0489878505907
881.997009228	1337.79066819	2595.78767741	376.0	-6.22585796508	-0.149777164239	-0.0260120118511	797.352032062	1209.29880456	2434.17762354	427.526786924	-2.72640918575	-0.0454401530958
881.997009228	1337.79066819	2595.78767741	376.0	11.4684218953	0.568825480537	0.098788725345	1005.90513632	1548.69809263	2893.48355977	338.88033081	5.36600400544	0.0894334000907
881.997009228	1337.79066819	2595.78767741	376.0	6.04998424234	0.253299698087	0.0439909166529	909.59335324	1387.72561432	2752.83242286	455.513455305	0.366126470545	0.00610210784241
881.997009228	1337.79066819	2595.78767741	376.0	-3.09474087959	-0.380343859645	-0.0660548557912	739.406826598	1399.91114742	2515.45477501	376.136800998	-1.72474079934	-0.028745679989
881.997009228	1337.79066819	2595.78767741	376.0	-2.15872284464	-0.153068503314	-0.0265836233612	797.051552495	1348.15784723	2539.75181582	394.542416104	-1.71384895074	-0.028564149179
881.997009228	1337.79066819	2595.78767741	376.0	4.49758267329	-0.410090427554	-0.0712209842921	730.81247098	1578.53383859	2712.53537423	403.189064658	1.54525889898	0.0257543149831
881.997009228	1337.79066819	2595.78767741	376.0	1.08538047201	-0.554481278026	-0.0962975474169	695.74378405	1621.2304672	2623.96184996	306.987598705	1.68369171984	0.0280615286639
881.997009228	1337.79066819	2595.78767741	376.0	-10.9880381734	-0.141332285854	-0.0245453778836	799.451300241	1084.30034409	2310.56153652	426.809892191	-3.98020426952	-0.0663367378254
881.997009228	1337.79066819	2595.78767741	376.0	1.67525438939	-0.238187568726	-0.0413663717829	774.7249545	1447.89351736	2639.27372442	416.655252564	-0.507942852664	-0.00846571421107
881.997009228	1337.79066819	2595.78767741	376.0	5.38390401766	0.662275798238	0.11501837413	1037.41947201	1409.36057988	2735.54239447	288.762342578	2.49760370801	0.0416267284668
881.997009228	1337.79066819	2595.78767741	376.0	5.18119792554	-0.209473158752	-0.0363794996096	780.65679604	1603.58831041	2730.28057471	346.035468254	2.80934825946	0.046822470991
881.997009228	1337.79066819	2595.78767741	376.0	-9.33673124858	-0.624546855078	-0.108465935234	680.46501306	1385.52770971	2353.42595819	287.433235424	-2.52291894624	-0.0420486491039
881.997009228	1337.79066819	2595.78767741	376.0	-0.106588267476	0.772071098653	0.134086679169	1076.72008616	1154.74779335	2593.0208723	361.552992788	-1.60920759434	-0.0268201265723
881.997009228	1337.79066819	2595.78767741	376.0	7.13981167543	0.255623879277	0.0443945604857	909.965587855	1420.55998662	2781.12202908	450.596454606	1.05669785767	0.0176116309612
881.997009228	1337.79066819	2595.78767741	376.0	-5.47003404209	0.604695770742	0.105018369354	1019.28204828	1109.8603997	2453.7972078	324.65475982	-2.4105764324	-0.0401762738733
881.997009228	1337.79066819	2595.78767741	376.0	13.6022039739	0.547040839873	0.0950053560043	999.077989893	1515.97963609	2948.87201203	433.814386046	4.69364316278	0.0782273860464
881.997009228	1337.79066819	2595.78767741	376.0	-0.652997181896	-0.298394540723	-0.0518226017234	758.545703982	1537.76036231	2578.83725703	282.531190745	0.743456794038	0.0123909465673
881.997009228	1337.79066819	2595.78767741	376.0	-2.69965741003	0.502465710484	0.0872639302682	986.708575077	1239.84240603	2525.71030303	299.159321929	-1.68711902377	-0.0281186503962
881.997009228	1337.79066819	2595.78767741	376.0	2.81875218188	0.174748976042	0.0303489017092	886.580783503	1403.71058608	2668.95649921	378.665129627	0.167283212313	0.00278805353856
881.997009228	1337.79066819	2595.78767741	376.0	-6.39547190313	-0.314226271945	-0.0545721208658	755.307441316	1256.48870422	2429.77480584	417.978660309	-2.62819546421	-0.0438032577368
881.997009228	1337.79066819	2595.78767741	376.0	-8.37778240016	0.148983471862	0.0258741701741	879.193255908	1189.02852225	2378.31823423	310.096456073	-2.73045480089	-0.0455075800149
881.997009228	1337.79066819	2595.78767741	376.0	-13.1539813786	0.167201915342	0.0290381930084	884.001284056	1062.46036654	2254.3382497	307.876599105	-3.87098872225	-0.0645164787041
881.997009228	1337.79066819	2595.78767741	376.0	12.327381535	-0.189401302343	-0.0328935919317	785.519721123	1665.5227484	2915.78032825	464.737858724	4.61926642322	0.0769877737204
881.997009228	1337.79066819	2595.78767741	376.0	-7.04516192131	-0.280041244523	-0.0486351588265	763.771183057	1185.46635684	2412.91023241	463.672692509	-3.11071383664	-0.0518452306107
881.997009228	1337.79066819	2595.78767741	376.0	9.73598082096	0.572207727168	0.0993761248988	1007.91638712	1408.86126635	2848.51306784	431.735414373	2.35963129053	0.0393271881755
881.997009228	1337.79066819	2595.78767741	376.0	9.72344547855	-0.167707073843	-0.0291259245993	791.139823543	1660.18013366	2848.18767697	396.867719767	4.44513261063	0.0740855435104
881.997009228	1337.79066819	2595.78767741	376.0	0.0161924380727	0.00295314779668	0.000512877352671	838.459759915	1410.3418132	2596.20799873	347.40642561	-0.503878836037	-0.00839798060062
881.997009228	1337.79066819	2595.78767741	376.0	-10.0170913575	-0.120427021586	-0.0209147310847	805.07492468	1232.60907145	2335.76525432	298.081258193	-2.90913076981	-0.0484855128301
881.997009228	1337.79066819	2595.78767741	376.0	-10.886862813	0.160296775289	0.0278389675736	882.206439499	1140.88027788	2313.18783406	290.101116677	-3.20907295955	-0.0534845493258
881.997009228	1337.79066819	2595.78767741	376.0	5.72382228599	0.576561363491	0.100132227074	1008.83114312	1450.19625319	2744.36595099	285.338554676	2.94330667282	0.0490551112137
881.997009228	1337.79066819	2595.78767741	376.0	7.08790816373	0.117744519615	0.0204488571752	869.526487726	1501.76500897	2779.77472412	408.483227422	2.10910937913	0.0351518229855
881.997009228	1337.79066819	2595.78767741	376.0	18.5313489777	0.742435656915	0.128939850107	1064.20675124	1546.45804624	3076.82215064	466.157353162	6.607258292	0.110120971533
881.997009228	1337.79066819	2595.78767741	376.0	7.19471920128	0.559331269544	0.0971398523	1004.57028004	1316.16363735	2782.54731187	461.813394482	0.356723117261	0.00594538528768
881.997009228	1337.79066819	2595.78767741	376.0	-3.928490962	-0.0620302618847	-0.0107728832728	821.182202101	1366.93687309	2493.81239311	305.693317923	-1.63606818357	-0.0272678030595
881.997009228	1337.79066819	2595.78767741	376.0	3.82531587154	-0.318228022508	-0.0552671105432	752.971933508	1627.21039809	2695.08475543	314.902423837	2.80549867777	0.0467583112961
881.997009228	1337.79066819	2595.78767741	376.0	8.2912463207	0.220822746452	0.0383505985503	898.467551171	1584.47669502	2811.01082771	328.066581524	4.3260541048	0.0721009017467
881.997009228	1337.79066819	2595.78767741	376.0	3.11732513196	0.710416158457	0.123378978544	1054.99639677	1265.04651916	2676.70681906	356.663903122	-0.165008978244	-0.0027501496374
881.997009228	1337.79066819	2595.78767741	376.0	7.23510664259	0.652490711703	0.113318984318	1035.31768274	1297.03179897	2783.59568409	451.246202382	0.411261195336	0.0068543532556
881.997009228	1337.79066819	2595.78767741	376.0	-0.602428277818	0.129629236791	0.0225128928084	874.085683703	1256.5163194	2580.14991841	449.547915315	-1.79029842381	-0.0298383070635
881.997009228	1337.79066819	2595.78767741	376.0	2.38274438162	0.0295143115869	0.00512579221725	846.276496261	1352.56289985	2657.63866246	458.799266349	-1.12701031213	-0.0187835052022
881.997009228	1337.79066819	2595.78767741	376.0	-0.425794955087	0.0374883019121	0.00651064638973	848.38802242	1358.94807578	2584.73494444	377.39884624	-1.21137294865	-0.0201895491442
881.997009228	1337.79066819	2595.78767741	376.0	14.467180336	0.478023349782	0.0830189909311	976.597108491	1604.19791009	2971.32496185	390.52994327	6.30282579671	0.105047096612
881.997009228	1337.79066819	2595.78767741	376.0	-12.8164384411	0.317338061586	0.0551125497718	928.108414773	1025.01303961	2263.10014768	309.978693293	-3.88816143968	-0.0648026906614
881.997009228	1337.79066819	2595.78767741	376.0	0.52925901931	-0.145029884077	-0.0251875449943	798.955331548	1419.74736049	2609.52611782	390.823425784	-0.763290153882	-0.0127215025647
881.997009228	1337.79066819	2595.78767741	376.0	6.35084724321	0.718574019343	0.124795765777	1057.5621901	1294.52206612	2760.64218757	408.557931346	0.608441995879	0.0101406999313
881.997009228	1337.79066819	2595.78767741	376.0	-14.3139121106	-0.0569707382009	-0.00989418864204	821.845969079	1042.848428	2224.22891069	359.534513614	-4.4553150915	-0.0742552515251
881.997009228	1337.79066819	2595.78767741	376.0	-2.48176657969	0.788678081266	0.136970837316	1082.45350558	1148.73256254	2531.36628636	300.180218242	-1.85979278306	-0.0309965463843
881.997009228	1337.79066819	2595.78767741	376.0	-1.90583797839	0.634788727171	0.110244655639	1029.19519825	1081.80178145	2546.31617002	435.319190328	-2.22282988515	-0.0370471647524
881.997009228	1337.79066819	2595.78767741	376.0	-10.6661631914	0.0387420036429	0.00672837854166	847.986614509	1166.22142638	2318.91672764	304.708686753	-3.1603070299	-0.0526717838317
881.997009228	1337.79066819	2595.78767741	376.0	1.70786336733	-0.0449735186791	-0.00781061456739	825.459637938	1419.87333518	2640.12018425	394.787211134	-0.378300464234	-0.00630500773724
881.997009228	1337.79066819	2595.78767741	376.0	16.1567332221	0.575801779094	0.100000308978	1007.84957265	1664.3907124	3015.18216747	342.941882413	8.17276342051	0.136212723675
881.997009228	1337.79066819	2595.78767741	376.0	-19.4650111472	-0.568320926579	-0.0987010987459	693.466163636	1104.55762886	2090.51731665	292.493524154	-5.19610474699	-0.0866017457832
881.997009228	1337.79066819	2595.78767741	376.0	15.3935414907	0.65001113815	0.112888353274	1032.53166959	1610.62238924	2995.37133055	352.217271726	7.33902181534	0.122317030256
881.997009228	1337.79066819	2595.78767741	376.0	-11.1008261647	0.0576562040461	0.0100132344644	853.143027851	1118.18552821	2307.63379974	336.305243683	-3.4456398403	-0.0574273306717
881.997009228	1337.79066819	2595.78767741	376.0	-7.75945061779	0.435172292377	0.0755769872138	964.768121971	1138.04879629	2394.36881444	291.551896185	-2.67356852825	-0.0445594754708
881.997009228	1337.79066819	2595.78767741	376.0	3.01399155702	0.468969756133	0.0814466405232	975.00030136	1381.12527104	2674.02449885	317.89892645	0.91432935533	0.0152388225888
881.997009228	1337.79066819	2595.78767741	376.0	15.6243171623	0.745370515985	0.12944955123	1065.02880886	1584.94842198	3001.361777	351.38454615	7.28978744899	0.121496457483
881.997009228	1337.79066819	2595.78767741	376.0	2.36414239918	-0.367632439085	-0.0638472454126	741.278718665	1566.43099812	2657.15579449	349.446077706	1.30961445225	0.0218269075375
881.997009228	1337.79066819	2595.78767741	376.0	7.78221348826	0.436817891025	0.0758627806573	964.347734572	1466.51089142	2797.79741617	366.938790179	2.79582308346	0.046597051391
881.997009228	1337.79066819	2595.78767741	376.0	8.31165612885	0.362349911962	0.0629298214593	942.006710102	1405.64143561	2811.540623	463.892477284	1.27345340844	0.021224223474
881.997009228	1337.79066819	2595.78767741	376.0	-1.65452693454	0.313610272356	0.0544651393464	927.976592948	1228.05815014	2552.83967113	396.804928042	-1.82400233875	-0.0304000389791
881.997009228	1337.79066819	2595.78767741	376.0	-5.19520738945	-0.418588962474	-0.0726969368658	729.52367601	1283.72273203	2460.93112418	447.684716147	-2.49254155013	-0.0415423591688
881.997009228	1337.79066819	2595.78767741	376.0	5.67983197697	-0.145398609584	-0.0252515820743	798.265204987	1488.59430749	2743.22405597	456.364543495	0.764857686114	0.0127476281019
881.997009228	1337.79066819	2595.78767741	376.0	8.12168523438	0.697533697181	0.121141663283	1049.05617551	1455.45482646	2806.60938193	302.098379957	3.80929421422	0.0634882369036
881.997009228	1337.79066819	2595.78767741	376.0	-9.6527169453	0.485316710703	0.084285639233	980.218861021	1065.1309199	2345.22364041	299.87385949	-3.14505929958	-0.052417654993
881.997009228	1337.79066819	2595.78767741	376.0	-12.4633259573	-0.0461696091887	-0.00801834129709	824.668229037	1111.16864769	2272.26619802	336.429321292	-3.74232455471	-0.0623720759119
881.997009228	1337.79066819	2595.78767741	376.0	-2.34316845254	-0.136950779967	-0.0237844355622	801.084496867	1408.2285079	2534.96399946	325.650994691	-1.13252503915	-0.0188754173192
881.997009228	1337.79066819	2595.78767741	376.0	15.1095664662	0.763429349231	0.13258585433	1071.56108657	1510.63421959	2987.99994186	405.80463569	5.76168956749	0.0960281594581
881.997009228	1337.79066819	2595.78767741	376.0	5.51046393531	-0.266126915692	-0.0462186376679	766.295598763	1599.16628784	2738.82762122	373.365734618	2.53427974043	0.0422379956739
881.997009228	1337.79066819	2595.78767741	376.0	18.4407888443	0.64385920855	0.111819938963	1030.50674049	1620.9661658	3074.47140185	422.998495555	7.7106075979	0.128510126632
881.997009228	1337.79066819	2595.78767741	376.0	-7.00160544393	-0.366721511507	-0.0636890433323	742.36682629	1301.43659276	2414.04086608	370.237447035	-2.47613682368	-0.0412689470613
881.997009228	1337.79066819	2595.78767741	376.0	5.50461058484	0.0237272264945	0.00412074096813	843.513463652	1485.052035	2738.67568067	410.11018201	1.31011824668	0.0218353041113
881.997009228	1337.79066819	2595.78767741	376.0	4.7428848173	-0.223981991519	-0.0388992691071	777.067249242	1587.28175973	2718.90289706	354.553888085	2.39264792853	0.0398774654754
881.997009228	1337.79066819	2595.78767741	376.0	1.65585118929	-0.00031766924062	-5.51700661028e-05	837.844329996	1387.62018552	2638.77005854	413.305543026	-0.765783729735	-0.0127630621623
881.997009228	1337.79066819	2595.78767741	376.0	-12.241673678	-0.30410239788	-0.0528138933449	757.838128721	1082.42160906	2278.01982057	437.760082788	-4.36789482321	-0.0727982470535
881.997009228	1337.79066819	2595.78767741	376.0	6.83725333948	-0.218575283573	-0.0379602784948	778.217700206	1623.40039012	2773.26825707	371.650166746	3.29660753101	0.0549434588501
881.997009228	1337.79066819	2595.78767741	376.0	10.6895221746	-0.0543284964435	-0.00943530678075	821.159004803	1651.39953223	2873.2649768	400.706439764	4.76093550492	0.079348925082
881.997009228	1337.79066819	2595.78767741	376.0	10.8493572166	0.123084081616	0.0213761864564	870.439786455	1589.56738539	2877.41395512	417.406783275	4.18050531107	0.0696750885179
881.997009228	1337.79066819	2595.78767741	376.0	0.947729172394	0.814142867701	0.141393342775	1091.42909772	1189.66592643	2620.38871449	339.293690342	-1.10238221268	-0.018373036878
881.997009228	1337.79066819	2595.78767741	376.0	10.2071656448	0.174611950543	0.0303251042972	884.826049601	1639.67714749	2860.74402544	336.240828348	5.42506688866	0.0904177814776
881.997009228	1337.79066819	2595.78767741	376.0	2.45012377842	-0.58256892389	-0.101175568581	689.163963243	1627.75701425	2659.38768854	342.46671104	1.82839503958	0.0304732506597
881.997009228	1337.79066819	2595.78767741	376.0	7.65987737653	0.54124560072	0.093998888628	997.891931482	1405.53670101	2794.62183046	391.193197966	2.02717483163	0.0337862471938
881.997009228	1337.79066819	2595.78767741	376.0	8.92539617005	-0.528205563045	-0.0917342068505	701.805503787	1658.64516233	2827.47201136	467.021345243	3.04212520439	0.0507020867398
881.997009228	1337.79066819	2595.78767741	376.0	-12.5699653062	-0.409641400253	-0.071143001086	731.604872365	1130.39567064	2269.49806694	407.497523932	-4.11482713447	-0.0685804522411
881.997009228	1337.79066819	2595.78767741	376.0	1.07334777706	-0.239539741822	-0.041601205596	773.473551828	1534.09901509	2623.64950675	316.076939834	1.01490552145	0.0169150920241
881.997009228	1337.79066819	2595.78767741	376.0	-6.28243379688	-0.148191251825	-0.0257365842002	797.72474414	1191.38299524	2432.70903507	443.601295694	-2.84612854914	-0.0474354758189
881.997009228	1337.79066819	2595.78767741	376.0	-3.81878022272	0.16030413494	0.0278402457346	883.037185713	1313.42901074	2496.66025097	300.194054516	-1.75271989651	-0.0292119982752
881.997009228	1337.79066819	2595.78767741	376.0	-4.83424988592	0.240337133951	0.0417396898143	905.53983632	1113.3829677	2470.30081458	451.378010557	-2.75989260239	-0.0459982100399
881.997009228	1337.79066819	2595.78767741	376.0	-12.4276437745	-0.118703229473	-0.0206153576716	805.332820139	1169.22598331	2273.19243172	298.633628272	-3.46914323867	-0.0578190539778
881.997009228	1337.79066819	2595.78767741	376.0	6.76539428675	0.0296789856589	0.00515439139613	844.377901726	1578.07457178	2771.40294864	348.950475133	3.30316588269	0.0550527647115
881.997009228	1337.79066819	2595.78767741	376.0	-12.6399404243	-0.217941775428	-0.0378502562397	779.830875314	1036.75601978	2267.68166145	451.09476635	-4.70265602927	-0.0783776004879
881.997009228	1337.79066819	2595.78767741	376.0	14.9156654018	0.291388538138	0.0506058593501	919.030375307	1663.16743694	2982.96668192	400.768869676	6.73515190433	0.112252531739
881.997009228	1337.79066819	2595.78767741	376.0	-20.2287028807	-0.709367437262	-0.123196845652	662.048766465	1028.35580848	2070.69350074	380.288925794	-6.40039723598	-0.106673287266
881.997009228	1337.79066819	2595.78767741	376.0	4.77588545003	0.484532803509	0.0841494969624	979.644318265	1414.08970953	2719.75952341	326.025495616	1.74819494705	0.0291365824509
881.997009228	1337.79066819	2595.78767741	376.0	-3.85071848789	0.471352413805	0.0818604400495	976.022948659	1088.90529565	2495.83120141	430.902957105	-2.52995961723	-0.0421659936205
881.997009228	1337.79066819	2595.78767741	376.0	-9.32173298018	-0.0746680715614	-0.0129677095452	817.107331378	1078.75663465	2353.81528139	457.951315364	-3.80865644277	-0.0634776073795
881.997009228	1337.79066819	2595.78767741	376.0	-0.448452597568	0.768200822391	0.133414522819	1075.03944637	1220.64544356	2584.14680015	288.461910225	-0.949323134991	-0.0158220522498
881.997009228	1337.79066819	2595.78767741	376.0	-6.93515500721	0.564894288845	0.0981059897265	1005.72758162	1014.6330647	2415.76577833	395.405132005	-3.08433565239	-0.0514055942065
881.997009228	1337.79066819	2595.78767741	376.0	19.2010800357	0.510999961094	0.0887460856363	986.997650929	1648.48118887	3094.20694691	458.728107111	7.68418242742	0.128069707124
881.997009228	1337.79066819	2595.78767741	376.0	-1.89999613008	0.68884261235	0.119632270294	1047.27947205	1058.02699263	2546.467812	441.161347315	-2.28440331517	-0.0380733885862
881.997009228	1337.79066819	2595.78767741	376.0	-13.6179375367	-0.323269065499	-0.0561425956059	752.967933588	1100.15280439	2242.29493292	389.174194939	-4.3264893934	-0.0721081565567
881.997009228	1337.79066819	2595.78767741	376.0	4.8121543202	-0.134387027501	-0.0233391850471	799.867594425	1633.04200097	2720.70098628	287.791390878	3.65879642456	0.0609799404093
881.997009228	1337.79066819	2595.78767741	376.0	1.42630636511	0.791045462474	0.137381983757	1082.6689892	1256.60977478	2632.81156228	293.532798305	-0.111528314242	-0.00185880523736
881.997009228	1337.79066819	2595.78767741	376.0	10.5117056895	0.282038381401	0.0489820044114	916.313129123	1625.13548031	2868.64923839	327.200628954	5.59957694937	0.0933262824895
881.997009228	1337.79066819	2595.78767741	376.0	16.6512877573	0.722134493665	0.125414118386	1057.00983019	1602.07265002	3028.01975315	368.937272936	7.60126731362	0.12668778856
881.997009228	1337.79066819	2595.78767741	376.0	11.6485155981	0.71828559245	0.124745674271	1055.89785472	1515.27578518	2898.15840991	326.984770014	5.40945877552	0.0901576462587
881.997009228	1337.79066819	2595.78767741	376.0	-1.41293038033	-0.0191726806687	-0.00332974655586	832.895988505	1352.68560163	2559.11100471	373.529414578	-1.48206631008	-0.024701105168
881.997009228	1337.79066819	2595.78767741	376.0	-1.32056858735	0.843729650162	0.146531721112	1102.00229475	1153.17837475	2561.50852075	306.327851259	-1.63765952977	-0.0272943254962
881.997009228	1337.79066819	2595.78767741	376.0	-2.93430258011	0.263854922987	0.045824057483	913.27363595	1295.56746633	2519.61941262	310.778310342	-1.64286435376	-0.0273810725626
881.997009228	1337.79066819	2595.78767741	376.0	-8.79062907082	-0.151761829826	-0.0263566915293	796.789973377	1207.13537214	2367.60161123	363.676265706	-2.93580165574	-0.0489300275957
881.997009228	1337.79066819	2595.78767741	376.0	3.56462042986	0.0525217311047	0.00912152329016	851.829841657	1440.98290963	2688.31765528	395.504903995	0.452726789305	0.00754544648842
881.997009228	1337.79066819	2595.78767741	376.0	-16.0535037348	-0.0896670255311	-0.0155725990849	812.93742793	1078.00779333	2179.07280567	288.127584416	-4.39565322975	-0.0732608871625
881.997009228	1337.79066819	2595.78767741	376.0	2.78429327864	0.564453793926	0.0980294883512	1006.52065884	1275.84557418	2668.06201925	385.695786232	-0.578048457988	-0.00963414096646
881.997009228	1337.79066819	2595.78767741	376.0	-0.745727717819	0.732296731204	0.127179008545	1062.94124143	1191.22631373	2576.43016921	322.262614047	-1.46919763707	-0.0244866272845
881.997009228	1337.79066819	2595.78767741	376.0	-7.59584257991	0.143739070892	0.0249633676437	877.88113924	1231.22748097	2398.61573173	289.507111522	-2.4969024468	-0.04161504078
881.997009228	1337.79066819	2595.78767741	376.0	18.2394165543	0.664867001822	0.115468392119	1037.47440781	1647.1514016	3069.24420476	384.618395349	8.37488446716	0.139581407786
881.997009228	1337.79066819	2595.78767741	376.0	-1.6824969354	-0.696072549287	-0.120887903662	664.323320111	1469.30808072	2552.11362929	418.482228461	-1.48825371319	-0.0248042285532
881.997009228	1337.79066819	2595.78767741	376.0	0.913698392181	0.407993023516	0.0708567251678	956.243410414	1355.26390296	2619.50534769	307.998034313	0.0304378281926	0.000507297136544
881.997009228	1337.79066819	2595.78767741	376.0	-11.1327339195	-0.0149009950451	-0.0025878768748	833.194507268	1071.38533155	2306.80554217	402.225703356	-3.89047752196	-0.0648412920327
881.997009228	1337.79066819	2595.78767741	376.0	1.53257095697	-0.144080474007	-0.0250226596052	797.929240731	1545.82125754	2635.56996546	291.819467192	1.60568746794	0.026761457799
881.997009228	1337.79066819	2595.78767741	376.0	3.86229309298	0.740569165419	0.12861569389	1065.66312852	1228.7605813	2696.04460559	401.620895776	-0.587459956326	-0.00979099927209
881.997009228	1337.79066819	2595.78767741	376.0	4.45753746288	-0.210393298223	-0.0365393015322	780.431928933	1599.4084706	2711.49588559	331.655486062	2.66903370018	0.044483895003
881.997009228	1337.79066819	2595.78767741	376.0	-3.65580648029	0.777310303734	0.134996579322	1077.63974481	1033.45026493	2500.89070329	389.800693547	-2.42544577044	-0.040424096174
881.997009228	1337.79066819	2595.78767741	376.0	-1.64273118267	0.818697164682	0.14218429397	1093.04389813	1168.7585515	2553.1458638	291.343414171	-1.58014259482	-0.0263357099136
881.997009228	1337.79066819	2595.78767741	376.0	-19.7494693648	-0.311553635784	-0.0541079603654	756.100828757	1031.29875876	2083.13338529	295.733797775	-5.5114611107	-0.0918576851784
881.997009228	1337.79066819	2595.78767741	376.0	13.8473360001	0.731424752336	0.127027570743	1060.2016271	1575.79634434	2955.23511896	319.237147518	6.90332257482	0.115055376247
881.997009228	1337.79066819	2595.78767741	376.0	9.13939201291	0.845686408627	0.146871554121	1100.79654968	1417.11264368	2833.02688908	315.117695716	3.84225475913	0.0640375793188
881.997009228	1337.79066819	2595.78767741	376.0	-11.941837208	0.0641549010858	0.0111418723664	854.910974873	1081.29503287	2285.80293871	349.59693097	-3.75853630435	-0.0626422717392
881.997009228	1337.79066819	2595.78767741	376.0	10.522001565	0.674341830588	0.117113899025	1041.15896376	1481.79165237	2868.91649746	345.965881322	4.41347460578	0.0735579100963
881.997009228	1337.79066819	2595.78767741	376.0	-14.2375146227	-0.477148771505	-0.0828671016856	715.017864802	1191.60246713	2226.21202727	319.591695338	-3.8673057137	-0.0644550952283
881.997009228	1337.79066819	2595.78767741	376.0	-8.78413675265	0.362739939854	0.0629975581546	942.133007397	1091.80682237	2367.77013802	333.830308251	-3.04076408906	-0.0506794014844
881.997009228	1337.79066819	2595.78767741	376.0	-3.78622090279	0.234083499393	0.0406536122601	904.405881267	1264.98225438	2497.50542178	328.11728613	-1.92595059812	-0.0320991766353
881.997009228	1337.79066819	2595.78767741	376.0	-2.89092074439	-0.132952619243	-0.0230900693371	801.953482216	1422.35107832	2520.74551297	296.440952429	-0.960025333526	-0.0160004222254
881.997009228	1337.79066819	2595.78767741	376.0	9.39698486836	0.844941564797	0.14674219604	1101.72441669	1276.05696542	2839.71345268	461.932070572	1.02901498415	0.0171502497359
881.997009228	1337.79066819	2595.78767741	376.0	-8.47606731238	0.278741965305	0.0484095111679	916.72075586	1055.71119683	2375.76696659	403.335013902	-3.35241685366	-0.0558736142276
881.997009228	1337.79066819	2595.78767741	376.0	-4.99507596354	0.668044193537	0.116020179496	1040.45390086	1104.82536924	2466.12611108	320.84684098	-2.33369120003	-0.0388948533338
881.997009228	1337.79066819	2595.78767741	376.0	0.513035523152	-0.308924660728	-0.0536513825508	757.17808831	1390.31073975	2609.10499031	461.616162247	-1.4577920515	-0.0242965341916
881.997009228	1337.79066819	2595.78767741	376.0	-9.31265733482	-0.000805188849595	-0.000139838285793	837.127772128	1163.83026257	2354.05086588	353.092831176	-3.07451604574	-0.0512419340956
881.997009228	1337.79066819	2595.78767741	376.0	2.9312191846	0.386968903609	0.0672054365421	949.03527379	1435.45173545	2671.87590381	287.388894566	1.60113442979	0.0266855738298
881.997009228	1337.79066819	2595.78767741	376.0	7.80804934738	0.552879754881	0.0960194086282	1001.61382945	1408.96315035	2798.46806022	387.891080422	2.15866612201	0.0359777687002
881.997009228	1337.79066819	2595.78767741	376.0	15.8512285056	0.652698569499	0.113355083275	1033.29329784	1658.48480941	3007.25191368	315.47380644	8.4012195958	0.140020326597
881.997009228	1337.79066819	2595.78767741	376.0	6.49040001098	0.505191701997	0.0877373570679	985.933424086	1450.23956058	2764.26468111	328.091696454	2.68442847327	0.0447404745545
881.997009228	1337.79066819	2595.78767741	376.0	3.45092049818	0.483703023125	0.08400538783	980.790959816	1268.57689798	2685.36624646	435.998388667	-0.916664049776	-0.0152777341629
881.997009228	1337.79066819	2595.78767741	376.0	-3.90200846223	0.451057247829	0.0783357498835	969.54599855	1073.32757052	2494.49982258	451.626253511	-2.66134924382	-0.0443558207303
881.997009228	1337.79066819	2595.78767741	376.0	1.30213504364	0.348477653719	0.0605206067592	938.571331427	1313.82602914	2629.58833842	377.19097785	-0.834296321766	-0.0139049386961
881.997009228	1337.79066819	2595.78767741	376.0	-2.0511909733	-0.383775358358	-0.0666508090236	738.490985959	1380.87025861	2542.54311489	423.181870318	-1.7324997454	-0.0288749957567
881.997009228	1337.79066819	2595.78767741	376.0	17.5670300002	0.512683616741	0.0890384884928	987.702950043	1595.63243311	3051.79047745	468.455094291	6.45348202619	0.10755803377
881.997009228	1337.79066819	2595.78767741	376.0	-10.255377547	0.526331474173	0.0914087311867	993.167184044	1019.70826531	2329.57985078	316.704401422	-3.39735665443	-0.0566226109071
881.997009228	1337.79066819	2595.78767741	376.0	19.2625685722	0.665379846412	0.115557458564	1037.70918194	1629.68394742	3095.80305877	428.40992941	8.05536984186	0.134256164031
881.997009228	1337.79066819	2595.78767741	376.0	5.69580736621	-0.262086401428	-0.0455169158437	767.791698737	1544.95548258	2743.63874316	430.891561837	1.45735725014	0.0242892875024
881.997009228	1337.79066819	2595.78767741	376.0	13.5863901918	0.202718656053	0.0352064355771	893.289909471	1588.76324995	2948.46151982	466.408360398	4.65490748724	0.0775817914541
881.997009228	1337.79066819	2595.78767741	376.0	3.81321664239	0.794839897123	0.138040968587	1083.64016739	1301.38676651	2694.77068513	309.743751237	0.907873618243	0.0151312269707
881.997009228	1337.79066819	2595.78767741	376.0	-13.2787971417	-0.693113116855	-0.120373934848	664.60207168	1149.89119416	2251.0982975	436.605031661	-4.43771538858	-0.073961923143
881.997009228	1337.79066819	2595.78767741	376.0	-6.00073183282	-0.628847432674	-0.109212822625	679.4371798	1353.77101134	2440.02141994	406.8132288	-2.34294691051	-0.0390491151752
881.997009228	1337.79066819	2595.78767741	376.0	12.9795297367	0.579706308474	0.100678414115	1009.81635945	1491.46262921	2932.70871091	431.429722246	4.29767684523	0.0716279474205
881.997009228	1337.79066819	2595.78767741	376.0	-10.767381393	0.320474799629	0.055657311502	929.149582637	1051.60777432	2316.28931803	335.531961073	-3.51071603886	-0.058511933981
881.997009228	1337.79066819	2595.78767741	376.0	12.931272499	0.508447715702	0.088302833571	986.355750293	1576.34849875	2931.45605548	368.751806437	5.75840158809	0.0959733598015
881.997009228	1337.79066819	2595.78767741	376.0	-1.38667666809	0.4613204303	0.0801181712921	973.395328359	1183.31480494	2559.79249534	403.082362043	-1.86846548864	-0.0311410914773
881.997009228	1337.79066819	2595.78767741	376.0	2.0296777197	0.324841731284	0.0564157226962	931.269494182	1335.55786433	2648.47380155	381.646443044	-0.522763619214	-0.00871272698691
881.997009228	1337.79066819	2595.78767741	376.0	-12.4021842822	-0.267493425955	-0.0464559614371	767.125144057	1060.29960226	2273.85330609	446.428559771	-4.53526626606	-0.075587771101
881.997009228	1337.79066819	2595.78767741	376.0	-12.7008752389	-0.371234131167	-0.0644727563681	741.11177978	1110.49656397	2266.09992304	414.491579288	-4.24390403836	-0.0707317339727
881.997009228	1337.79066819	2595.78767741	376.0	-0.935189360343	-0.133627530534	-0.0232072821351	802.14818441	1390.6057041	2571.51214724	378.758258733	-1.25427372564	-0.020904562094
881.997009228	1337.79066819	2595.78767741	376.0	-6.05290659838	-0.437319081695	-0.0759498231496	724.865123383	1258.9171269	2438.66707381	454.884823521	-2.72636353412	-0.0454393922353
881.997009228	1337.79066819	2595.78767741	376.0	-3.63365098814	0.378504343608	0.0657353844404	947.780320174	1233.16697775	2501.46581282	320.518514898	-1.93670819766	-0.0322784699609
881.997009228	1337.79066819	2595.78767741	376.0	-2.24233072974	-0.176038128649	-0.0305727906649	790.963829161	1333.14119447	2537.58153265	413.476509014	-1.80453059468	-0.0300755099113
881.997009228	1337.79066819	2595.78767741	376.0	6.96177305392	0.405328318598	0.0703939420976	955.156570301	1402.24053679	2776.50052448	419.103417384	1.31592903235	0.0219321505391
881.997009228	1337.79066819	2595.78767741	376.0	-14.8765719398	-0.193922959391	-0.0336788745035	785.597725775	1130.9797559	2209.62345618	293.045974508	-4.0310572898	-0.0671842881633
881.997009228	1337.79066819	2595.78767741	376.0	1.20709295893	-0.559457778851	-0.0971618233503	695.793502972	1491.65155381	2627.1212477	439.67619092	-0.722029479849	-0.0120338246641
881.997009228	1337.79066819	2595.78767741	376.0	-7.19188046077	0.338967757274	0.0588690095996	935.091682628	1135.57329	2409.10173064	338.436758017	-2.69320597677	-0.0448867662795
881.997009228	1337.79066819	2595.78767741	376.0	9.29718444728	-0.185504350821	-0.0322168028519	786.853606085	1610.50205437	2837.12284564	439.767185193	3.29470492062	0.0549117486769
881.997009228	1337.79066819	2595.78767741	376.0	13.526416648	0.490961731136	0.0852660179119	980.560892236	1631.20533175	2946.90473396	335.138509972	6.88296421058	0.114716070176
881.997009228	1337.79066819	2595.78767741	376.0	-7.30349191852	-0.170194097717	-0.0295578495514	792.196778099	1276.98690984	2406.20453417	337.020846238	-2.47096055109	-0.0411826758515
881.997009228	1337.79066819	2595.78767741	376.0	-7.90207743589	0.471315637346	0.0818540530299	975.705394635	1023.03726926	2390.66652507	391.923861177	-3.24405804258	-0.0540676340429
881.997009228	1337.79066819	2595.78767741	376.0	-2.30611222428	0.479689339551	0.0833083257296	979.429010559	1254.16912869	2535.92590047	302.327761222	-1.55035462419	-0.0258392437364
881.997009228	1337.79066819	2595.78767741	376.0	-17.2088428479	-0.695678306747	-0.120819435003	663.957557511	1147.55136108	2149.08265534	337.573736756	-4.76459102814	-0.0794098504691
881.997009228	1337.79066819	2595.78767741	376.0	3.86531961898	0.627369442225	0.108956137934	1026.74304193	1311.4557772	2696.12316778	357.924348647	0.356780091591	0.00594633485984
881.997009228	1337.79066819	2595.78767741	376.0	8.60034159017	0.428747785254	0.0744612339796	962.510842229	1392.70538164	2819.03428463	463.818060762	1.3212564375	0.0220209406251
881.997009228	1337.79066819	2595.78767741	376.0	10.918963527	0.745959903277	0.129551910955	1065.8266269	1437.9074609	2879.22078715	375.486699344	3.8834969051	0.0647249484183
881.997009228	1337.79066819	2595.78767741	376.0	-11.2095097717	-0.605560250999	-0.105168504863	684.61043262	1214.67986081	2304.81260406	405.522310635	-3.59283344937	-0.0598805574895
881.997009228	1337.79066819	2595.78767741	376.0	8.61327501717	-0.517587257751	-0.0898901107592	704.30284291	1661.60385172	2819.37000893	453.463314304	3.12553639859	0.0520922733098
881.997009228	1337.79066819	2595.78767741	376.0	-8.17502826448	-0.644547650463	-0.111939501643	675.742577191	1341.70982903	2383.5813011	366.128894875	-2.58957655126	-0.0431596091876
881.997009228	1337.79066819	2595.78767741	376.0	2.8818081784	0.623541444006	0.108291324072	1026.05236401	1251.37972398	2670.593299	393.161211005	-0.736706859288	-0.0122784476548
881.997009228	1337.79066819	2595.78767741	376.0	0.34392462753	0.630556827113	0.109509695574	1028.42871943	1175.43853191	2604.71523052	400.847979172	-1.61348572049	-0.0268914286749
881.997009228	1337.79066819	2595.78767741	376.0	-0.34392483088	0.712541001307	0.123748003006	1055.78027375	1240.89682313	2586.86011904	290.183022155	-0.834462931488	-0.0139077155248
881.997009228	1337.79066819	2595.78767741	376.0	3.49049801979	-0.0705002945541	-0.0122438858204	818.529825297	1433.65150199	2686.39359489	434.212267607	-0.114199495444	-0.00190332492407
881.997009228	1337.79066819	2595.78767741	376.0	-9.37410151504	0.195866495854	0.0340164112286	892.526658769	1138.34072808	2352.45590542	321.588518566	-3.02452936027	-0.0504088226712
881.997009228	1337.79066819	2595.78767741	376.0	-6.1198882765	0.0295379641654	0.00512989999398	845.813249312	1245.46559497	2436.92837166	345.649527377	-2.3524570447	-0.0392076174117
881.997009228	1337.79066819	2595.78767741	376.0	-15.9978542176	-0.683597390564	-0.118721325211	667.190242155	1084.00678881	2180.51734898	429.320318017	-5.32603025028	-0.0887671708381
881.997009228	1337.79066819	2595.78767741	376.0	-6.92108855384	-0.325602131936	-0.0565477825523	752.622055204	1313.36322125	2416.13091359	350.145637135	-2.38339068892	-0.0397231781487
881.997009228	1337.79066819	2595.78767741	376.0	11.7787598335	-0.139862913061	-0.0242901898335	798.573725463	1636.84787265	2901.53927372	466.117675607	4.16655901055	0.0694426501758
881.997009228	1337.79066819	2595.78767741	376.0	-13.9973055861	-0.559235466506	-0.0971232140511	695.49036324	1169.09775123	2232.44734384	367.859229365	-4.11029481305	-0.0685049135509
881.997009228	1337.79066819	2595.78767741	376.0	-8.28972637773	0.201726516201	0.0350341292465	894.280449761	1144.65898935	2380.60398161	341.664542498	-2.88089751308	-0.0480149585513
881.997009228	1337.79066819	2595.78767741	376.0	-6.71231189956	-0.260029567444	-0.045159702578	769.047527416	1277.15381431	2421.55031226	375.348970534	-2.48592791564	-0.0414321319273
881.997009228	1337.79066819	2595.78767741	376.0	-1.0981097107	-0.0595361858892	-0.0103397335688	821.732387407	1394.08640358	2567.28308086	351.464289872	-1.03013666884	-0.0171689444807
881.997009228	1337.79066819	2595.78767741	376.0	2.51805669251	0.61704643798	0.107163327193	1022.86351162	1348.42196097	2661.15108275	289.865610166	0.884791858978	0.014746530983
881.997009228	1337.79066819	2595.78767741	376.0	0.0125899622657	0.701083610502	0.121758181748	1052.01561377	1137.91538566	2596.1144861	406.183486676	-1.73169877081	-0.0288616461801
881.997009228	1337.79066819	2595.78767741	376.0	5.70602867328	0.482473368214	0.0837918319233	978.940369735	1424.20570183	2743.90406659	340.757995024	2.00633927966	0.0334389879944
881.997009228	1337.79066819	2595.78767741	376.0	4.55979433244	0.0596659635451	0.0103622722378	853.231025965	1501.64288268	2714.15025681	359.276348163	1.71733908452	0.0286223180753
881.997009228	1337.79066819	2595.78767741	376.0	0.881002396398	0.757511166521	0.131558035172	1071.73852808	1179.28064188	2618.65662906	367.637459101	-1.38936480126	-0.0231560800209
881.997009228	1337.79066819	2595.78767741	376.0	6.45717422985	-0.111838188609	-0.0194230963198	805.681188741	1659.3392496	2763.40221038	298.381772037	4.4174357322	0.0736239288701
881.997009228	1337.79066819	2595.78767741	376.0	-4.55584783721	0.331689826533	0.0576050410791	932.707050768	1076.42163725	2477.52754065	468.398852638	-2.86345660397	-0.0477242767329
881.997009228	1337.79066819	2595.78767741	376.0	-8.55216122433	0.724301054487	0.125790388067	1059.09188474	1032.03719233	2373.7917302	282.662653131	-2.96497638319	-0.0494162730532
881.997009228	1337.79066819	2595.78767741	376.0	2.17452741811	-0.102647740617	-0.0178269782246	809.765309948	1454.12477609	2652.23379218	388.343706136	0.0619218014962	0.00103203002494
881.997009228	1337.79066819	2595.78767741	376.0	-13.8982788377	-0.377465487099	-0.065554964762	739.418243301	1170.46210568	2235.01786797	325.137518988	-3.86660373308	-0.0644433955513
881.997009228	1337.79066819	2595.78767741	376.0	-9.65572718528	0.0728273604696	0.0126480306477	857.54420352	1178.91126634	2345.14550097	308.690031119	-2.96571299125	-0.0494285498542
881.997009228	1337.79066819	2595.78767741	376.0	-0.641981973206	0.0917032297166	0.0159262295444	863.469291902	1354.62513646	2579.12318846	361.0287601	-1.14513642547	-0.0190856070912
881.997009228	1337.79066819	2595.78767741	376.0	6.88630376263	0.324453133527	0.0563482343743	929.488625685	1525.87351237	2774.54150191	319.179363854	3.45447377867	0.0575745629778
881.997009228	1337.79066819	2595.78767741	376.0	4.46985753364	-0.27579631498	-0.0478979359118	764.689334076	1506.21559832	2711.81568847	440.910756071	0.58284349361	0.00971405822683
881.997009228	1337.79066819	2595.78767741	376.0	-7.87545198768	-0.677835454707	-0.117720641665	668.184535487	1380.77100869	2391.35766518	342.402121001	-2.40409349577	-0.0400682249296
881.997009228	1337.79066819	2595.78767741	376.0	-5.2545499521	-0.560946112933	-0.0974203044343	695.487782685	1390.04533242	2459.39071725	373.857602149	-2.06010545758	-0.0343350909597
881.997009228	1337.79066819	2595.78767741	376.0	0.468376010016	0.141173863864	0.0245178645127	876.848734683	1410.47765876	2607.94572417	320.619330728	-0.00438456762888	-7.30761271479e-05
881.997009228	1337.79066819	2595.78767741	376.0	5.73493725761	0.80819119597	0.140359707532	1088.23260833	1318.62838631	2744.65447206	337.793477419	1.44397277548	0.0240662129246
881.997009228	1337.79066819	2595.78767741	376.0	-1.08562900289	-0.303556682064	-0.0527191181077	758.358005714	1431.18800146	2567.60705354	378.061046363	-1.12704916738	-0.0187841527896
881.997009228	1337.79066819	2595.78767741	376.0	0.635819527166	0.0769242609369	0.0133595451436	859.417553813	1348.55360954	2612.29220235	404.321038994	-1.17164023092	-0.0195273371821
881.997009228	1337.79066819	2595.78767741	376.0	17.0954963786	0.734942020643	0.127638419702	1061.44126933	1594.83771809	3039.5504658	383.271478382	7.53873429546	0.125645571591
881.997009228	1337.79066819	2595.78767741	376.0	-0.904288081528	0.80035496565	0.138998778335	1086.63248465	1169.41121129	2572.31427883	316.270582892	-1.54217070526	-0.0257028450876
881.997009228	1337.79066819	2595.78767741	376.0	-2.80243732473	0.397769097008	0.0690811213977	953.377055521	1167.21025532	2523.04235467	402.455043834	-2.11345376873	-0.0352242294788
881.997009228	1337.79066819	2595.78767741	376.0	-8.80341797632	0.38542150021	0.0669366968061	949.081976883	1088.70786454	2367.26963839	329.479796972	-3.03535428014	-0.0505892380023
881.997009228	1337.79066819	2595.78767741	376.0	9.89968975246	0.731243977006	0.126996175236	1060.65853081	1449.7251858	2852.76260411	342.378887497	3.98814703602	0.066469117267
881.997009228	1337.79066819	2595.78767741	376.0	1.67381176145	-0.0200164123678	-0.00347627863282	832.188831052	1419.22637045	2639.23627686	387.821075359	-0.310676635641	-0.00517794392735
881.997009228	1337.79066819	2595.78767741	376.0	1.125691691	0.139468766307	0.0242217378094	876.710672323	1381.70411728	2625.00824362	366.593454007	-0.455488343988	-0.0075914723998
881.997009228	1337.79066819	2595.78767741	376.0	-0.169493797416	0.263271246546	0.0457226895704	912.823660184	1215.13064481	2591.38797831	463.433673312	-1.83705693019	-0.0306176155032
881.997009228	1337.79066819	2595.78767741	376.0	-3.81007736826	-0.528325796917	-0.0917550880371	703.189792038	1370.70069939	2496.88615859	422.995667157	-2.01754057694	-0.0336256762823
881.997009228	1337.79066819	2595.78767741	376.0	-3.94223671611	0.617483100718	0.107239163028	1023.84215766	1154.84948684	2493.45558252	314.763938021	-2.08587234336	-0.034764539056
881.997009228	1337.79066819	2595.78767741	376.0	-0.461137317394	-0.434992924887	-0.0755458362082	725.932078011	1440.05203447	2583.81753175	417.83341927	-1.26438370346	-0.0210730617243
881.997009228	1337.79066819	2595.78767741	376.0	3.69611445654	-0.129738296458	-0.022531833355	801.926991293	1529.13833236	2691.73096102	360.66563737	1.49465043206	0.0249108405343
881.997009228	1337.79066819	2595.78767741	376.0	2.93878497475	-0.0725347830342	-0.0125972183109	816.622528518	1570.84745734	2672.07229566	284.602309794	2.47304468152	0.0412174113587
881.997009228	1337.79066819	2595.78767741	376.0	-1.34034918487	-0.411730213564	-0.0715057682466	730.608341399	1539.23636833	2560.99505844	291.150348716	0.356317642741	0.00593862737902
881.997009228	1337.79066819	2595.78767741	376.0	14.7413569973	0.716470692221	0.124430477982	1055.08239326	1583.00238121	2978.44200584	340.357231371	7.04243375224	0.117373895871
881.997009228	1337.79066819	2595.78767741	376.0	-19.9323774085	-0.605835095376	-0.105216237474	684.777272646	1095.65707657	2078.38548083	297.951131609	-5.38354602663	-0.0897257671106
881.997009228	1337.79066819	2595.78767741	376.0	6.33211567082	0.82287302023	0.142909520707	1092.97493084	1366.00899043	2760.15595572	301.172034446	2.48444346569	0.0414073910948
881.997009228	1337.79066819	2595.78767741	376.0	-6.28774765527	-0.258452887115	-0.0448858782762	769.520860766	1297.11672151	2432.57109859	365.933516318	-2.35223860416	-0.0392039767361
881.997009228	1337.79066819	2595.78767741	376.0	8.05032804439	0.235522685055	0.0409035576684	902.98660899	1550.3490403	2804.75710078	351.421451497	3.66148464689	0.0610247441148
881.997009228	1337.79066819	2595.78767741	376.0	-6.84448643668	0.560795811777	0.0973942014201	1004.47022802	1035.62970568	2418.11934191	378.019408204	-2.9500424593	-0.0491673743217
881.997009228	1337.79066819	2595.78767741	376.0	-3.83303447356	0.173079231214	0.0300589147645	886.300472829	1207.61906593	2496.29024088	402.370702122	-2.21558902611	-0.0369264837684
881.997009228	1337.79066819	2595.78767741	376.0	0.562429379742	0.320776674692	0.055709738571	930.401732452	1285.37496346	2610.38714995	394.610454038	-1.33449005996	-0.0222415009993
881.997009228	1337.79066819	2595.78767741	376.0	-0.857076859964	0.120764366226	0.0209733182052	871.305778353	1384.91779197	2573.5397819	317.316211575	-0.617368861976	-0.0102894810329
881.997009228	1337.79066819	2595.78767741	376.0	-18.3523582249	-0.578913104538	-0.100540657266	690.982444505	1113.30981473	2119.3994241	315.107164861	-5.01559517643	-0.0835932529405
881.997009228	1337.79066819	2595.78767741	376.0	-20.8816365842	-0.447090530583	-0.0776468444917	722.831847342	1037.93505206	2053.74472812	292.977828714	-5.80054303139	-0.0966757171898
881.997009228	1337.79066819	2595.78767741	376.0	3.54935143483	0.144610793158	0.025114760882	876.986136708	1504.418876	2687.92130459	306.516291884	2.02794916793	0.0337991527989
881.997009228	1337.79066819	2595.78767741	376.0	9.28024096182	0.701997499648	0.121916898167	1050.67702147	1448.02196631	2836.68302874	337.98404096	3.76515472375	0.0627525787292
881.997009228	1337.79066819	2595.78767741	376.0	0.108775447438	0.44570059957	0.0774054532078	968.663441935	1282.17533837	2598.61125708	347.772476774	-1.07689344434	-0.0179482240724
881.997009228	1337.79066819	2595.78767741	376.0	-8.21975289153	0.568016714872	0.0986482658687	1006.69597568	1008.32544771	2382.42034474	367.398921351	-3.2220735732	-0.05370122622
881.997009228	1337.79066819	2595.78767741	376.0	-7.65868414562	0.233448721511	0.0405433694878	903.82003263	1205.68042144	2396.98449811	287.484044041	-2.54397041099	-0.0423995068498
881.997009228	1337.79066819	2595.78767741	376.0	17.9308651059	0.67636921081	0.117465997015	1041.58360621	1569.04485513	3061.23486429	450.606402944	6.72082731219	0.112013788536
881.997009228	1337.79066819	2595.78767741	376.0	6.42555404279	0.684947676562	0.118955831289	1046.48707143	1264.56089704	2762.58141746	451.533448987	-0.0702923532158	-0.00117153922026
881.997009228	1337.79066819	2595.78767741	376.0	8.46087519457	0.330809003197	0.0574520672451	931.030471798	1589.54372199	2815.41403312	294.839839326	4.91264670229	0.0818774450381
881.997009228	1337.79066819	2595.78767741	376.0	14.4304898712	0.388204879789	0.0674200902725	948.465359498	1633.64894004	2970.37255528	388.258255745	6.51228632309	0.108538105385
881.997009228	1337.79066819	2595.78767741	376.0	17.2052933021	0.761072201474	0.132176485147	1070.45127205	1602.52097627	3042.40056081	369.428312495	7.84733031093	0.130788838516
881.997009228	1337.79066819	2595.78767741	376.0	-7.28105723464	0.37738893266	0.0655416694442	946.463160297	1012.12284094	2406.78689093	448.200889699	-3.44256510776	-0.0573760851293
881.997009228	1337.79066819	2595.78767741	376.0	11.9622347521	0.48117796912	0.0835668581313	978.349878298	1465.41031222	2906.30189305	462.541702538	3.21841507008	0.0536402511679
881.997009228	1337.79066819	2595.78767741	376.0	-9.87718674063	-0.221148646904	-0.0384071981425	778.779793242	1216.77365205	2339.39688113	343.843435836	-3.0450698103	-0.050751163505
881.997009228	1337.79066819	2595.78767741	376.0	-1.76446212649	0.417329908348	0.0724782751559	959.766919707	1282.52568619	2549.98598696	307.693381069	-1.31645001113	-0.0219408335188
881.997009228	1337.79066819	2595.78767741	376.0	21.4865668981	0.65591459647	0.113913615226	1034.47719618	1663.26762345	3153.53333326	455.788513627	8.85687337348	0.147614556225
881.997009228	1337.79066819	2595.78767741	376.0	15.8979147197	0.815693605516	0.141662661604	1089.72076341	1549.16824369	3008.46378867	369.574781577	6.91077795222	0.115179632537
881.997009228	1337.79066819	2595.78767741	376.0	-6.3313069175	-0.35454935176	-0.0615750871413	745.664734458	1380.92825333	2431.44039263	304.847404845	-2.09569338568	-0.0349282230947
881.997009228	1337.79066819	2595.78767741	376.0	17.042851599	0.546421923998	0.0948978680094	998.346250876	1654.95255815	3038.1839191	384.885110079	7.88164900817	0.131360816803
881.997009228	1337.79066819	2595.78767741	376.0	-4.00042915395	-0.345993392025	-0.0600891615187	747.7945636	1424.44002062	2491.94503039	319.71044617	-1.54618145627	-0.0257696909378
881.997009228	1337.79066819	2595.78767741	376.0	-7.05133080741	0.559076611905	0.0970956255479	1004.02241016	1063.15294511	2412.75010122	345.57474595	-2.81579144887	-0.0469298574812
881.997009228	1337.79066819	2595.78767741	376.0	-0.64972511058	-0.140819301203	-0.0244562871141	800.323352741	1381.96472932	2578.92219306	396.634111001	-1.35338985143	-0.0225564975238
881.997009228	1337.79066819	2595.78767741	376.0	9.07405421032	0.603225253002	0.10476298246	1017.42911907	1487.59059798	2831.33085845	326.311141401	4.08803326737	0.0681338877895
881.997009228	1337.79066819	2595.78767741	376.0	6.1889927463	-0.651923029184	-0.113220394092	672.991573377	1656.6254109	2756.44078848	426.823804198	2.43097601558	0.0405162669263
881.997009228	1337.79066819	2595.78767741	376.0	17.3395898357	0.7030409807	0.122098120997	1050.6182103	1567.65617916	3045.88661368	427.612224223	6.79835831756	0.113305971959
881.997009228	1337.79066819	2595.78767741	376.0	2.1094521638	0.488066642702	0.0847632238107	980.885156782	1386.98744897	2650.54457674	282.671970988	1.0253292495	0.0170888208249
881.997009228	1337.79066819	2595.78767741	376.0	-15.3847976691	-0.314981663123	-0.0547033107194	755.258927161	1051.24530491	2196.43099533	389.926763256	-4.92521311352	-0.0820868852253
881.997009228	1337.79066819	2595.78767741	376.0	7.38422936729	0.0973526568604	0.016907373543	863.721276678	1510.78190688	2787.4665934	412.963409842	2.22775505905	0.0371292509842
881.997009228	1337.79066819	2595.78767741	376.0	-4.94254861153	-0.0519422451735	-0.00902088314928	823.900341556	1329.66446471	2467.48960961	313.924803341	-1.97903492118	-0.032983915353
881.997009228	1337.79066819	2595.78767741	376.0	-16.7700633221	-0.348635620725	-0.0605480411123	746.684999992	1083.36935667	2160.4724402	330.418083544	-4.78412907941	-0.0797354846568
881.997009228	1337.79066819	2595.78767741	376.0	3.21841991735	-0.193596956883	-0.033622257187	785.559957557	1507.49833691	2679.33102504	386.272730571	0.814039042821	0.0135673173804
881.997009228	1337.79066819	2595.78767741	376.0	-11.1237076786	-0.158592944503	-0.0275430608724	794.955490918	1213.40077217	2307.03984422	298.683581138	-3.14064177572	-0.0523440295953
881.997009228	1337.79066819	2595.78767741	376.0	13.8302619085	0.532318053582	0.0924484288958	994.26289974	1529.55413717	2954.79191179	430.974874875	4.92455553412	0.0820759255687
881.997009228	1337.79066819	2595.78767741	376.0	-0.494002377094	-0.0576874722481	-0.0100186648573	822.28746782	1390.37738577	2582.96442458	370.299570997	-1.03337279397	-0.0172228798994
881.997009228	1337.79066819	2595.78767741	376.0	-5.95944995183	0.343677246742	0.0596869132932	936.418595351	1102.53331897	2441.09300992	402.141095604	-2.76426783932	-0.0460711306554
881.997009228	1337.79066819	2595.78767741	376.0	-8.9279364552	0.335420468053	0.0582529468657	933.888411634	1115.36274786	2364.03740306	314.786243571	-2.96517549818	-0.0494195916364
881.997009228	1337.79066819	2595.78767741	376.0	14.2254620696	0.569340732346	0.0988782098552	1005.6946204	1658.80655624	2965.05046887	300.549292236	7.88560034664	0.131426672444
881.997009228	1337.79066819	2595.78767741	376.0	16.979890949	0.634544178296	0.11020218449	1027.37716355	1620.12616737	3036.54959431	389.046263395	7.56294198339	0.126049033056
881.997009228	1337.79066819	2595.78767741	376.0	2.27281609395	0.845567716022	0.146850940608	1102.29969664	1085.92475458	2654.78515751	466.560706292	-1.66338183222	-0.0277230305369
881.997009228	1337.79066819	2595.78767741	376.0	5.79979133388	-0.284634367328	-0.0494328529572	761.117526581	1669.29938724	2746.33794618	315.921032359	3.94077633986	0.0656796056643
881.997009228	1337.79066819	2595.78767741	376.0	-7.71065208455	0.0454017025843	0.00788497787153	850.06393045	1215.46365156	2395.63552076	330.107938742	-2.62297628038	-0.0437162713396
881.997009228	1337.79066819	2595.78767741	376.0	-6.3429635289	0.675880778808	0.117381170338	1042.54504499	1007.33607166	2431.13781175	381.256695104	-2.92060671821	-0.0486767786368
881.997009228	1337.79066819	2595.78767741	376.0	-6.01156985511	0.0055909891493	0.000970994989458	838.926147406	1161.66779458	2439.7400879	439.14614591	-2.8308441909	-0.0471807365151
881.997009228	1337.79066819	2595.78767741	376.0	5.89851149509	-0.483973622314	-0.0840523831737	712.422042891	1642.74853286	2748.90051196	393.729936206	2.69124639591	0.0448541065984
881.997009228	1337.79066819	2595.78767741	376.0	6.86409292148	-0.601266212713	-0.104422753163	684.71029814	1651.19329461	2773.96495564	438.061362889	2.52382872688	0.0420638121147
881.997009228	1337.79066819	2595.78767741	376.0	2.64584449768	0.419433629163	0.072843631324	960.39103829	1304.39979031	2664.46818285	399.677354249	-0.651835600864	-0.0108639266811
881.997009228	1337.79066819	2595.78767741	376.0	-6.61245239716	-0.670232902647	-0.116400295701	670.13921772	1462.27685798	2424.14245291	291.726377212	-1.94254001865	-0.0323756669775
881.997009228	1337.79066819	2595.78767741	376.0	9.3690862593	0.740726804505	0.128643071293	1064.84861038	1330.34124482	2838.98926402	443.799408811	1.57255784213	0.0262092973689
881.997009228	1337.79066819	2595.78767741	376.0	-0.697045226219	-0.60671745383	-0.105369477914	684.946260454	1451.97969063	2577.69386333	440.767912238	-1.45245003945	-0.0242075006576
881.997009228	1337.79066819	2595.78767741	376.0	5.24824413776	0.390831692778	0.0678762925977	950.884786595	1380.22324627	2732.02095202	400.912919155	0.728896451151	0.0121482741859
881.997009228	1337.79066819	2595.78767741	376.0	-7.84242464727	0.448928987381	0.0779661318827	968.673619221	1029.95479285	2392.21498481	393.586572741	-3.22638912536	-0.0537731520893
881.997009228	1337.79066819	2595.78767741	376.0	-7.88840769524	0.151092748766	0.0262404912758	879.508366706	1051.08316877	2391.02136252	460.429827044	-3.56392545001	-0.0593987575001
881.997009228	1337.79066819	2595.78767741	376.0	-1.03173538142	-0.486005329471	-0.0844052326278	712.678125637	1539.53260493	2569.00601752	316.79528695	0.164089288233	0.00273482147055
881.997009228	1337.79066819	2595.78767741	376.0	9.74259096646	0.567158004168	0.0984991323669	1006.36610114	1398.40026406	2848.68465318	443.918287982	2.12368152299	0.0353946920499
881.997009228	1337.79066819	2595.78767741	376.0	-8.05325372533	0.240462387142	0.041761442713	905.646487372	1149.07720699	2386.74230958	332.018615215	-2.80082784239	-0.0466804640398
881.997009228	1337.79066819	2595.78767741	376.0	-6.83585083577	-0.560326531282	-0.0973127008132	695.447888182	1336.46469538	2418.34350377	386.430920208	-2.44105721098	-0.0406842868497
881.997009228	1337.79066819	2595.78767741	376.0	12.7782188136	0.586914743563	0.101930313227	1011.50160096	1624.90138045	2927.48310677	291.080125367	7.14599145966	0.119099857661
881.997009228	1337.79066819	2595.78767741	376.0	-4.11184854747	0.382279150866	0.0663909605532	948.818952005	1212.54314373	2489.05281951	327.690723768	-2.05010045913	-0.0341683409856
881.997009228	1337.79066819	2595.78767741	376.0	-14.9029029298	-0.505133833706	-0.087727307	708.493253926	1117.21300787	2208.93995959	383.233697789	-4.56241333663	-0.0760402222772
881.997009228	1337.79066819	2595.78767741	376.0	-1.9165642914	0.243344204755	0.042261932052	907.169465199	1313.2778992	2546.03773771	325.590373313	-1.39595922297	-0.0232659870495
881.997009228	1337.79066819	2595.78767741	376.0	15.2149020561	0.768549805047	0.13347513113	1072.99657374	1599.87412577	2990.73423012	317.863530615	7.69753981245	0.128292330208
881.997009228	1337.79066819	2595.78767741	376.0	-15.6732062251	-0.653534968871	-0.113500341937	673.75651402	1119.98164754	2188.94452157	395.206360003	-4.8421091737	-0.0807018195617
881.997009228	1337.79066819	2595.78767741	376.0	5.52485773745	0.229709423611	0.0398939603353	901.705914982	1488.32179771	2739.20125376	349.173541067	2.19579762357	0.0365966270595
881.997009228	1337.79066819	2595.78767741	376.0	0.820659226045	0.329123911023	0.057159414905	932.821526306	1248.03771862	2617.09024848	436.231003548	-1.54393278829	-0.0257322131382
881.997009228	1337.79066819	2595.78767741	376.0	6.33883910229	0.365311999662	0.0634442514175	943.248420911	1367.9765069	2760.33048172	449.105553907	0.459520696724	0.00765867827874
881.997009228	1337.79066819	2595.78767741	376.0	4.80206949	0.595954790207	0.103500310908	1017.01301615	1254.96835745	2720.4392055	448.457831903	-0.660973505438	-0.0110162250906
881.997009228	1337.79066819	2595.78767741	376.0	-12.525030904	-0.499748648685	-0.0867920543045	709.612275671	1210.42713298	2270.66446862	350.625059966	-3.60321888668	-0.0600536481114
881.997009228	1337.79066819	2595.78767741	376.0	8.87623401771	0.330663933666	0.0574268728145	931.622753824	1499.6916455	2826.19586627	394.881466938	3.07421558968	0.0512369264947
881.997009228	1337.79066819	2595.78767741	376.0	15.6302283708	0.623811152245	0.108338164683	1024.02812469	1555.56044192	3001.51521942	421.926652809	6.03679618489	0.100613269748
881.997009228	1337.79066819	2595.78767741	376.0	4.34653722425	-0.124039693844	-0.021542148983	803.561987746	1516.26971997	2708.61455508	388.782847356	1.30360574836	0.0217267624727
881.997009228	1337.79066819	2595.78767741	376.0	5.39990928723	-0.592188039496	-0.102846133987	687.131020005	1609.74041472	2735.95785728	439.086422557	1.61737177635	0.0269561962725
881.997009228	1337.79066819	2595.78767741	376.0	1.08740885807	-0.354931890512	-0.0616415231872	744.359882712	1564.8229415	2624.01450256	314.831678348	1.22452339008	0.020408723168
881.997009228	1337.79066819	2595.78767741	376.0	-4.19304261405	-0.371946666181	-0.0645965033313	741.079075903	1459.13954232	2486.94519393	286.726575712	-1.15200594948	-0.019200099158
881.997009228	1337.79066819	2595.78767741	376.0	-7.66878880993	-0.014405818315	-0.00250187883205	833.478776246	1179.38368995	2396.72220248	383.859736287	-2.86069111085	-0.0476781851808
881.997009228	1337.79066819	2595.78767741	376.0	2.03110689356	-0.674439887419	-0.117130928694	667.936490068	1636.09687763	2648.51089987	344.47753218	1.67531971046	0.0279219951743
881.997009228	1337.79066819	2595.78767741	376.0	-3.41551969578	-0.461299148162	-0.0801144751932	718.945146383	1497.711198	2507.12803803	290.471693647	-0.702384008802	-0.0117064001467
881.997009228	1337.79066819	2595.78767741	376.0	2.53377697225	0.0107266951484	0.00186292031059	839.358682629	1536.82298179	2661.55914783	285.377483418	2.07176630053	0.0345294383422
881.997009228	1337.79066819	2595.78767741	376.0	-0.438895962823	-0.7026299926	-0.122026744113	661.521680652	1629.50070281	2584.3948701	293.37248663	1.26547688269	0.0210912813782
881.997009228	1337.79066819	2595.78767741	376.0	-3.12644598679	-0.486385879635	-0.0844713233127	713.434622065	1411.58645423	2514.63177775	389.610701454	-1.74720405969	-0.0291200676615
881.997009228	1337.79066819	2595.78767741	376.0	13.7911063285	0.111831146568	0.0194218733185	866.906979152	1660.86397957	2953.77551607	426.004557349	5.83086675739	0.0971811126231
881.997009228	1337.79066819	2595.78767741	376.0	2.74652879598	0.727008964114	0.12626067456	1060.38432266	1285.21972673	2667.08173346	321.477684071	0.22779165233	0.00379652753883
881.997009228	1337.79066819	2595.78767741	376.0	2.89219822286	-0.52087233061	-0.0904606340066	704.715056132	1514.58807354	2670.86300249	451.559872815	-0.129247834224	-0.0021541305704
881.997009228	1337.79066819	2595.78767741	376.0	16.4640066074	0.467947787454	0.0812691537781	973.448553139	1603.61738347	3023.15833214	446.092395533	6.35233987969	0.105872331328
881.997009228	1337.79066819	2595.78767741	376.0	18.5061442195	0.734501536336	0.127561920169	1061.23879383	1623.0164766	3076.16788863	391.912618202	8.22782659099	0.137130443183
881.997009228	1337.79066819	2595.78767741	376.0	3.10829923317	-0.495905582023	-0.0861246234844	709.404361875	1654.41132993	2676.47252589	312.656834084	2.70002980509	0.0450004967514
881.997009228	1337.79066819	2595.78767741	376.0	-7.52744316557	0.00355293291198	0.000617042881552	838.295562548	1134.62591996	2400.3912353	427.469752789	-3.12108019806	-0.0520180033011
881.997009228	1337.79066819	2595.78767741	376.0	5.22050572954	0.490890593842	0.0852536633974	982.116152684	1369.54712701	2731.30092184	379.637642142	0.945088303396	0.0157514717233
881.997009228	1337.79066819	2595.78767741	376.0	-17.2754496669	-0.682149907465	-0.118469938775	667.037274304	1145.417979	2147.35368374	334.898430436	-4.77064663054	-0.0795107771757
881.997009228	1337.79066819	2595.78767741	376.0	-14.4789302493	-0.490634752958	-0.0852092311494	711.772854276	1184.22512776	2219.94539018	323.947408142	-3.95510876671	-0.0659184794452
881.997009228	1337.79066819	2595.78767741	376.0	-3.82191950175	0.205923767044	0.0357630717339	896.012404568	1241.05339632	2496.57876195	359.512961056	-2.03354950392	-0.0338924917319
881.997009228	1337.79066819	2595.78767741	376.0	2.44419247295	-0.0457086495153	-0.00793828577897	825.514767954	1395.06101215	2659.23372444	438.657944334	-0.736849089421	-0.012280818157
881.997009228	1337.79066819	2595.78767741	376.0	-15.9521106325	-0.509813862812	-0.0885400942709	707.15186923	1171.49079133	2181.70475533	303.062094764	-4.21612761101	-0.0702687935169
881.997009228	1337.79066819	2595.78767741	376.0	-8.86489112184	-0.687839172968	-0.119458001558	665.916603519	1395.21308736	2365.67392606	304.544235182	-2.45768876929	-0.0409614794881
881.997009228	1337.79066819	2595.78767741	376.0	4.67798737412	0.300995573863	0.0522743268257	923.593821106	1394.86599994	2717.21829722	398.758476176	0.605776229227	0.0100962704871
881.997009228	1337.79066819	2595.78767741	376.0	8.00080461404	0.27917555287	0.0484848129333	916.650928438	1449.77023467	2803.47157768	437.050414569	1.77946657421	0.0296577762369
881.997009228	1337.79066819	2595.78767741	376.0	7.65593515568	-0.337084643831	-0.0585419666258	748.408540489	1625.28987084	2794.51949878	420.821087448	2.95001451201	0.0491669085335
881.997009228	1337.79066819	2595.78767741	376.0	-0.842339381403	0.817257856299	0.141934327249	1092.01040505	1067.66437577	2573.92233555	414.247554729	-1.99280013667	-0.0332133356112
881.997009228	1337.79066819	2595.78767741	376.0	-0.116866993901	-0.114459337102	-0.019878314884	806.256872755	1482.98959118	2592.75405839	303.507594455	0.378178913212	0.00630298188686
881.997009228	1337.79066819	2595.78767741	376.0	-0.761412374357	0.101719053362	0.0176656917961	865.669419183	1410.72084057	2576.02302883	299.632769076	-0.239452635562	-0.00399087725937
881.997009228	1337.79066819	2595.78767741	376.0	-0.00508761420773	-0.285430292834	-0.0495710824651	761.807233158	1538.91377229	2595.65561375	294.934608305	0.864844862182	0.0144140810364
881.997009228	1337.79066819	2595.78767741	376.0	5.36036340574	-0.45186855062	-0.0784766499861	720.929722917	1550.23982265	2734.93133017	463.761784602	0.892121869106	0.0148686978184
881.997009228	1337.79066819	2595.78767741	376.0	-2.47617287826	-0.61216588301	-0.106315714312	683.187509993	1517.53265507	2531.51148697	330.791321903	-0.69281019977	-0.0115468366628
881.997009228	1337.79066819	2595.78767741	376.0	-5.831351728	-0.530171407194	-0.092075617783	702.870946338	1410.78703303	2444.41816783	330.760188465	-2.01616137864	-0.0336026896441
881.997009228	1337.79066819	2595.78767741	376.0	1.26683706983	-0.00523748818809	-0.000909601977786	836.747668375	1347.99280074	2628.67207797	443.931608847	-1.31591661032	-0.0219319435053
881.997009228	1337.79066819	2595.78767741	376.0	-0.35453909706	0.507303746803	0.0881041588751	988.020109449	1281.48152946	2586.58459522	317.082956312	-0.930441954596	-0.0155073659099
881.997009228	1337.79066819	2595.78767741	376.0	-17.8263892431	-0.621317465832	-0.107905082638	681.719025134	1053.86274511	2133.05246211	397.470691872	-5.69295431279	-0.0948825718799
881.997009228	1337.79066819	2595.78767741	376.0	12.8163964672	0.0770707076396	0.0133849787495	857.456621757	1601.59917264	2928.4741176	469.418323199	4.3488583725	0.0724809728749
881.997009228	1337.79066819	2595.78767741	376.0	12.5601971729	-0.197365172211	-0.0342766884701	783.444720965	1669.37386002	2921.82372789	469.005146906	4.6838418765	0.078064031275
881.997009228	1337.79066819	2595.78767741	376.0	-2.30232075255	-0.282095701619	-0.0489919592947	763.612400932	1313.52799043	2536.02431903	458.883927661	-2.00157417206	-0.0333595695344
881.997009228	1337.79066819	2595.78767741	376.0	-13.3497180193	0.0954482602609	0.0165766342933	863.614420762	1099.02625385	2249.2573421	286.616667491	-3.75632138743	-0.0626053564572
881.997009228	1337.79066819	2595.78767741	376.0	-10.9152682567	0.254675231881	0.0442298075514	909.532353234	1053.78011237	2312.45048905	349.138023444	-3.5972580574	-0.0599543009566
881.997009228	1337.79066819	2595.78767741	376.0	-0.489508336048	0.295899072407	0.051389210213	922.479724738	1339.61812674	2583.08108035	320.983228872	-0.745957285591	-0.0124326214265
881.997009228	1337.79066819	2595.78767741	376.0	-8.72990360149	-0.448422248359	-0.0778781258005	722.072831271	1204.6433775	2369.17791548	442.461706705	-3.29714447459	-0.0549524079098
881.997009228	1337.79066819	2595.78767741	376.0	6.50880973788	0.541007947416	0.0939576150428	997.193213896	1473.16664409	2764.74255854	294.382700553	3.30819297714	0.0551365496191
881.997009228	1337.79066819	2595.78767741	376.0	3.91463956389	0.282190155161	0.0490083631748	917.429094175	1449.28807954	2697.40340883	330.686235109	1.52221229772	0.0253702049621
881.997009228	1337.79066819	2595.78767741	376.0	-4.47826134578	-0.0840990296186	-0.0146055973634	814.817368632	1224.64517126	2479.54152124	440.078981348	-2.44049099879	-0.0406748499798
881.997009228	1337.79066819	2595.78767741	376.0	3.23903289428	0.195918113641	0.0340253757625	891.839877358	1484.872437	2679.86609415	303.153779795	1.81975792815	0.0303292988024
881.997009228	1337.79066819	2595.78767741	376.0	1.19895258586	0.737445960039	0.128073282396	1064.25200288	1250.35228922	2626.9099409	312.305648797	-0.451940917026	-0.0075323486171
881.997009228	1337.79066819	2595.78767741	376.0	-8.24107476316	-0.354386058586	-0.061546727785	745.221857961	1221.25656466	2381.86687423	415.3884516	-3.02646091128	-0.050441015188
881.997009228	1337.79066819	2595.78767741	376.0	4.73142936039	0.386118908062	0.0670578166137	948.966442513	1425.70208551	2718.60553772	343.937009697	1.5509146554	0.02584857759
881.997009228	1337.79066819	2595.78767741	376.0	-11.3146703673	0.186288113722	0.0323529200628	889.565514331	1036.32246025	2302.08285828	376.194883704	-3.86150177124	-0.064358362854
881.997009228	1337.79066819	2595.78767741	376.0	8.21788109453	0.736184430809	0.127854190832	1063.47385679	1309.92956518	2809.10642221	435.703000238	1.08962685488	0.0181604475813
881.997009228	1337.79066819	2595.78767741	376.0	4.46090899406	0.22462249136	0.03901050562	900.014342811	1506.62873612	2711.58340338	304.940324449	2.46219641314	0.0410366068857
881.997009228	1337.79066819	2595.78767741	376.0	-10.5622528827	-0.175152491102	-0.0304189807401	790.680377072	1228.64488363	2321.61401863	302.288757926	-3.02127782307	-0.0503546303844
881.997009228	1337.79066819	2595.78767741	376.0	1.05196755452	0.689153384935	0.119686242608	1047.74026604	1107.86228369	2623.09452157	467.491971836	-1.824477665	-0.0304079610833
881.997009228	1337.79066819	2595.78767741	376.0	6.13077989572	0.647347026629	0.11242567326	1032.85937455	1369.00194606	2754.92970648	353.068385867	1.69263601904	0.0282106003173
881.997009228	1337.79066819	2595.78767741	376.0	-6.91209717632	-0.286945387839	-0.0498342111565	762.084383782	1222.71333243	2416.36431066	431.566594445	-2.84666000319	-0.0474443333864
881.997009228	1337.79066819	2595.78767741	376.0	8.54179357962	0.782849261328	0.135958537917	1078.86994969	1389.10954686	2817.51450258	349.535006036	2.91181108698	0.0485301847831
881.997009228	1337.79066819	2595.78767741	376.0	-3.93483980025	0.386706545384	0.0671598724182	949.684794293	1116.37579196	2493.64759075	427.587004504	-2.48274687618	-0.0413791146029
881.997009228	1337.79066819	2595.78767741	376.0	-16.9142486149	-0.569866791975	-0.0989695713746	693.003170959	1141.31986101	2156.72969614	322.40666417	-4.61633652181	-0.0769389420302
881.997009228	1337.79066819	2595.78767741	376.0	-15.415286348	-0.643028474636	-0.11167566423	676.13098736	1126.83377539	2195.63957396	392.6748112	-4.734872627	-0.0789145437833
881.997009228	1337.79066819	2595.78767741	376.0	-4.26002763269	-0.302849344153	-0.0525962737327	758.298370976	1295.69626239	2485.20640507	431.211771705	-2.24475580305	-0.0374125967175
881.997009228	1337.79066819	2595.78767741	376.0	16.4238270854	0.765539159419	0.132952268048	1072.236607	1529.78610461	3022.11535706	420.092645452	6.25793787031	0.104298964505
881.997009228	1337.79066819	2595.78767741	376.0	-22.1666000859	-0.578577339512	-0.100482344479	691.733941279	1030.30323027	2020.38980388	298.35263234	-6.26405543747	-0.104400923958
881.997009228	1337.79066819	2595.78767741	376.0	-6.57249586397	0.278303728796	0.048333402014	916.619778892	1057.73876742	2425.17963968	450.821093366	-3.21041094352	-0.0535068490587
881.997009228	1337.79066819	2595.78767741	376.0	1.88472498874	0.718148466948	0.124721859491	1058.16052523	1198.95636891	2644.71113643	387.594242284	-1.20666259241	-0.0201110432068
881.997009228	1337.79066819	2595.78767741	376.0	16.1798256021	0.404021503111	0.0701669856045	953.381449321	1630.82739264	3015.78159662	431.572754657	6.62365018509	0.110394169752
881.997009228	1337.79066819	2595.78767741	376.0	-6.67579790733	0.0554092000101	0.00962299409692	852.889965153	1219.8634483	2422.49813797	349.744724519	-2.4967335034	-0.0416122250566
881.997009228	1337.79066819	2595.78767741	376.0	-7.40853040521	0.494131801591	0.0858165685292	983.03113399	1047.67811526	2403.47795808	372.768708832	-3.01264572601	-0.0502107621002
881.997009228	1337.79066819	2595.78767741	376.0	13.5539400757	0.595197659637	0.103368818971	1014.53822927	1557.51052372	2947.6191837	375.57043072	5.81576663641	0.0969294439402
881.997009228	1337.79066819	2595.78767741	376.0	8.07453107655	0.472720166922	0.0820979796668	975.158890211	1524.58577406	2805.38536011	305.64069584	4.17026127505	0.0695043545842
881.997009228	1337.79066819	2595.78767741	376.0	-8.76707646932	-0.310263781908	-0.0538839496193	756.164030058	1147.05427852	2368.21298675	464.994678175	-3.56662676654	-0.0594437794424
881.997009228	1337.79066819	2595.78767741	376.0	2.19834229626	0.692534993889	0.120273531415	1048.45859682	1304.02754978	2652.85197585	300.365829248	0.370369159039	0.00617281931732
881.997009228	1337.79066819	2595.78767741	376.0	8.39456635155	0.140717695265	0.0244386410672	875.233273027	1612.73634774	2813.69279634	325.723175575	4.58873904151	0.0764789840252
881.997009228	1337.79066819	2595.78767741	376.0	5.4478931575	0.287050463797	0.0498524598467	919.837193852	1358.35032364	2737.20341668	459.015899184	-0.0657333067414	-0.00109555511236
881.997009228	1337.79066819	2595.78767741	376.0	14.7799292343	0.610132537314	0.105962580291	1019.397849	1576.77526588	2979.44325921	383.270144334	6.37640032633	0.106273338772
881.997009228	1337.79066819	2595.78767741	376.0	15.9014949501	0.744179734175	0.12924274647	1064.9301458	1508.17239376	3008.55672385	435.454184295	5.65085084495	0.0941808474159
881.997009228	1337.79066819	2595.78767741	376.0	2.81580158552	-0.0995378849209	-0.0172868851895	810.928680346	1421.63732938	2668.87990799	436.313898265	-0.452794066809	-0.00754656778014
881.997009228	1337.79066819	2595.78767741	376.0	-12.1052293678	-0.623531063806	-0.108289521328	680.53452395	1157.14993909	2281.56162516	443.877162127	-4.17737963424	-0.0696229939041
881.997009228	1337.79066819	2595.78767741	376.0	5.45448927899	0.213242848595	0.0370341869737	897.200506696	1457.64321612	2737.37463798	382.530915172	1.51216990984	0.0252028318306
881.997009228	1337.79066819	2595.78767741	376.0	0.962124904866	0.643208072212	0.111706855195	1032.81829333	1206.04606014	2620.76239714	381.898043667	-1.38496044584	-0.0230826740974
881.997009228	1337.79066819	2595.78767741	376.0	-1.03583444662	0.308151868414	0.0535171706172	926.033820779	1344.76512594	2568.89961449	298.100667776	-0.672360905354	-0.0112060150892
881.997009228	1337.79066819	2595.78767741	376.0	7.46855113692	0.654905880579	0.113738430111	1036.07193375	1302.49940997	2789.65540751	451.084063786	0.535121281169	0.00891868801949
881.997009228	1337.79066819	2595.78767741	376.0	2.78379614603	0.465702510399	0.0808792133377	973.966728848	1380.6650046	2668.04911474	313.417381288	0.873783064985	0.0145630510831
881.997009228	1337.79066819	2595.78767741	376.0	-8.57065883945	0.281966189452	0.0489694667337	917.674793398	1053.35937046	2373.31157139	402.27740753	-3.37152872428	-0.0561921454047
881.997009228	1337.79066819	2595.78767741	376.0	13.0432966208	-0.0514200376624	-0.00893019063257	821.992401232	1646.87722647	2934.36396383	465.494336125	4.8038391715	0.0800639861917
881.997009228	1337.79066819	2595.78767741	376.0	-2.1752875755	0.731021389557	0.126957518159	1061.54696918	1028.5397765	2539.32183058	449.235084898	-2.41618670551	-0.0402697784252
881.997009228	1337.79066819	2595.78767741	376.0	14.8792548477	0.652218437928	0.113271698147	1033.15843784	1638.71490027	2982.02154124	310.14820313	7.91059626641	0.131843271107
881.997009228	1337.79066819	2595.78767741	376.0	-19.687227779	-0.472759110111	-0.0821047429857	716.412877617	1067.66211066	2084.7490447	300.674056431	-5.4177262916	-0.0902954381934
881.997009228	1337.79066819	2595.78767741	376.0	1.50932548875	-0.1766224697	-0.0306742740014	790.658237728	1431.90304199	2634.96656246	412.40528275	-0.597847837754	-0.00996413062923
881.997009228	1337.79066819	2595.78767741	376.0	-9.17069857063	-0.543969887747	-0.0944720194073	699.245532423	1318.12176568	2357.73581399	340.368515885	-2.72180730534	-0.045363455089
881.997009228	1337.79066819	2595.78767741	376.0	-4.76466888994	0.625492137906	0.108630103839	1026.45797529	1150.7574834	2472.1069895	294.891530808	-2.18769412987	-0.0364615688312
881.997009228	1337.79066819	2595.78767741	376.0	10.239167987	0.625115732682	0.108564733012	1025.28541691	1405.91969298	2861.57473829	430.369628399	2.58059853783	0.0430099756304
881.997009228	1337.79066819	2595.78767741	376.0	2.1061953029	0.78330329575	0.136037390717	1080.62401604	1198.82958607	2650.46003555	371.006433441	-0.991644430914	-0.0165274071819
881.997009228	1337.79066819	2595.78767741	376.0	1.18098064118	0.142406346432	0.0247319115026	877.402630489	1394.93977735	2626.44342737	354.101019532	-0.216925489851	-0.00361542483084
881.997009228	1337.79066819	2595.78767741	376.0	-0.742805473393	-0.67161082389	-0.116639601231	669.852927914	1484.13332423	2576.50602447	422.519772323	-1.2151077553	-0.0202517959216
881.997009228	1337.79066819	2595.78767741	376.0	7.22324486672	-0.652629273683	-0.113343048573	672.754039883	1668.25234697	2783.28777757	442.281390722	2.73001774701	0.0455002957835
881.997009228	1337.79066819	2595.78767741	376.0	19.2162452099	0.695323225873	0.120757767606	1047.94437822	1590.09828205	3094.60060264	456.557942363	7.3447806449	0.122413010748
881.997009228	1337.79066819	2595.78767741	376.0	3.58211116084	0.608942260463	0.105755863227	1020.16758219	1357.89112786	2688.77167752	310.712967473	1.11678811618	0.0186131352697
881.997009228	1337.79066819	2595.78767741	376.0	-12.0107528375	-0.644519572034	-0.111934625223	675.57395836	1277.65996205	2284.0140353	330.780114884	-3.27967542894	-0.0546612571491
881.997009228	1337.79066819	2595.78767741	376.0	2.44445825655	-0.208681322268	-0.0362419802481	781.508438034	1522.51254169	2659.24062362	355.219643893	0.999390718773	0.0166565119795
881.997009228	1337.79066819	2595.78767741	376.0	5.32733285144	0.459982552213	0.0798858201135	971.366385892	1478.71933631	2734.07392711	283.988204908	2.96179895904	0.049363315984
881.997009228	1337.79066819	2595.78767741	376.0	-14.609936953	-0.386783675688	-0.0671732677471	737.156438348	1142.76378118	2216.54473431	336.624514783	-4.14413473149	-0.0690689121914
881.997009228	1337.79066819	2595.78767741	376.0	-0.664436471618	-0.665637177935	-0.115602149693	670.928027146	1520.81434409	2578.54031736	386.797946121	-0.644456566762	-0.0107409427794
881.997009228	1337.79066819	2595.78767741	376.0	7.23705858911	-0.444888736008	-0.0772644557152	721.702025154	1665.16343676	2783.64635248	396.780890564	3.37919523958	0.0563199206597
881.997009228	1337.79066819	2595.78767741	376.0	-3.98236264068	-0.155815000312	-0.0270606113775	796.176156378	1317.83423009	2492.41399872	378.403612247	-1.99066065574	-0.0331776775956
881.997009228	1337.79066819	2595.78767741	376.0	4.03183482535	0.782061927088	0.135821800467	1080.19929092	1204.50789052	2700.44554898	415.738367545	-0.785684591994	-0.0130947431999
881.997009228	1337.79066819	2595.78767741	376.0	-1.15975387748	0.801947077609	0.139275282669	1086.46749649	1051.88315177	2565.68292917	427.332280916	-2.11531185796	-0.0352551976327
881.997009228	1337.79066819	2595.78767741	376.0	-13.6946150035	-0.123722983239	-0.0214871454045	803.971917132	1108.04554193	2240.30454868	328.287089624	-3.97808233739	-0.0663013722899
881.997009228	1337.79066819	2595.78767741	376.0	-17.1517611031	-0.655714808552	-0.113878917776	673.403524994	1096.23075479	2150.56437624	380.930096457	-5.21175622223	-0.0868626037038
881.997009228	1337.79066819	2595.78767741	376.0	-13.0443564867	-0.540627282589	-0.0938915044441	699.867851895	1274.47359947	2257.18387913	282.842427768	-3.33805002316	-0.0556341670526
881.997009228	1337.79066819	2595.78767741	376.0	8.01047783461	0.027774404463	0.00482362008736	843.902958139	1576.13886963	2803.72267395	383.680846175	3.33583675116	0.0555972791861
881.997009228	1337.79066819	2595.78767741	376.0	10.7890018184	-0.0713651358864	-0.0123940840372	816.774028159	1622.11885099	2875.84725713	436.954377981	4.07070999796	0.0678451666326
881.997009228	1337.79066819	2595.78767741	376.0	5.31643758912	0.801119560663	0.139131566631	1085.30583891	1362.38964	2733.79110923	286.095630322	2.22351858003	0.0370586430005
881.997009228	1337.79066819	2595.78767741	376.0	-11.1454833018	-0.574787497339	-0.0998241572314	691.885605524	1163.17029992	2306.47459528	451.418689835	-3.98283856625	-0.0663806427708
881.997009228	1337.79066819	2595.78767741	376.0	-18.5405794074	-0.261888326575	-0.0454825159039	768.732836169	1014.47761305	2114.51360184	331.303152617	-5.47403573769	-0.0912339289614
881.997009228	1337.79066819	2595.78767741	376.0	-1.07035991685	-0.158560139868	-0.027537363645	795.595309612	1397.43441733	2568.00340659	374.973679652	-1.23445130459	-0.0205741884098
881.997009228	1337.79066819	2595.78767741	376.0	12.3999118986	0.605092349332	0.105087243719	1018.21916766	1475.13009467	2917.66306249	424.313800158	4.04486971975	0.0674144953292
881.997009228	1337.79066819	2595.78767741	376.0	-10.1785978213	-0.550798213789	-0.095657904444	697.503585126	1256.66824503	2331.57288944	377.401059284	-3.15586950059	-0.0525978250099
881.997009228	1337.79066819	2595.78767741	376.0	-5.45295564861	-0.417937226905	-0.0725837490283	729.71514358	1295.18287566	2454.24052663	429.342507394	-2.43986468263	-0.0406644113771
881.997009228	1337.79066819	2595.78767741	376.0	0.526036793772	0.699409404223	0.121467419976	1051.76870069	1188.07416527	2609.44247569	369.599609717	-1.46125613317	-0.0243542688862
881.997009228	1337.79066819	2595.78767741	376.0	-17.1362349442	0.00949502992349	0.0016490152698	839.820494781	1013.60287148	2150.96740236	297.5440361	-4.8680601923	-0.0811343365384
881.997009228	1337.79066819	2595.78767741	376.0	12.8315478345	0.56858643041	0.0987472091716	1006.23196614	1485.07942173	2928.86741492	437.556027047	4.09966413934	0.0683277356556
881.997009228	1337.79066819	2595.78767741	376.0	3.31508432945	0.428690230531	0.0744512383693	962.614792295	1366.3429871	2681.84022793	352.882448542	0.496847746144	0.00828079576907
881.997009228	1337.79066819	2595.78767741	376.0	6.67046375927	0.275218659122	0.0477976136023	915.767999562	1416.88364573	2768.9387537	436.287108408	1.03923788101	0.0173206313501
881.997009228	1337.79066819	2595.78767741	376.0	-2.26892213528	0.616104538413	0.106999746164	1023.22449478	1124.27740709	2536.89127622	389.389374348	-2.0526819932	-0.0342113665534
881.997009228	1337.79066819	2595.78767741	376.0	-11.3594108786	-0.108892967855	-0.0189115956678	808.008340006	1071.34566137	2300.9214896	421.567488226	-4.06614317237	-0.0677690528728
881.997009228	1337.79066819	2595.78767741	376.0	4.98644902733	0.336231424154	0.0583937867582	933.968472954	1412.8062528	2725.22530681	378.450581054	1.10938888238	0.0184898147064
881.997009228	1337.79066819	2595.78767741	376.0	5.77240337207	0.569292822185	0.0988698892297	1007.59829058	1332.59577771	2745.62701284	405.432944542	0.620675840843	0.0103445973474
881.997009228	1337.79066819	2595.78767741	376.0	3.930501786	0.70078515503	0.121706348564	1051.23928954	1313.25993377	2697.81515844	333.315935122	0.713611492421	0.0118935248737
881.997009228	1337.79066819	2595.78767741	376.0	8.63158077581	0.376740401835	0.065429038179	945.814068699	1471.24314418	2819.84518756	402.787974683	2.67651702588	0.044608617098
881.997009228	1337.79066819	2595.78767741	376.0	-14.0652322867	-0.474308237859	-0.0823737821916	715.695113179	1211.39448976	2230.68411092	303.594507979	-3.72469289359	-0.0620782148931
881.997009228	1337.79066819	2595.78767741	376.0	-0.268473491892	0.79554007864	0.138162570101	1084.36396646	1072.45691563	2588.8186756	431.997793506	-1.95624056827	-0.0326040094712
881.997009228	1337.79066819	2595.78767741	376.0	-2.59905253025	0.74999891621	0.130253372041	1069.01334593	1167.81143159	2528.32179211	291.497014584	-1.82449791217	-0.0304082985361
881.997009228	1337.79066819	2595.78767741	376.0	14.1785818366	0.533523120132	0.0926577145071	994.484569794	1562.98593762	2963.83355756	406.363050149	5.66740912006	0.0944568186676
881.997009228	1337.79066819	2595.78767741	376.0	10.2113194667	0.28217957441	0.0490065256009	917.085980262	1508.83041946	2860.85184983	434.935450114	3.12730298188	0.0521217163647
881.997009228	1337.79066819	2595.78767741	376.0	16.9801258035	0.55439908086	0.0962832721187	1001.04122978	1620.25824076	3036.55569063	415.256220096	7.16504501366	0.119417416894
881.997009228	1337.79066819	2595.78767741	376.0	-11.3090149713	-0.476729750079	-0.082794329642	715.177394139	1213.5337778	2302.22966035	373.518488418	-3.45283389686	-0.0575472316143
881.997009228	1337.79066819	2595.78767741	376.0	13.836685656	0.568637454355	0.0987560705722	1006.15171888	1503.28896361	2954.95865864	445.517976145	4.54111547819	0.0756852579698
881.997009228	1337.79066819	2595.78767741	376.0	7.2214669324	0.820070469048	0.142422797681	1093.31981109	1232.49508051	2783.24162617	457.426734576	0.000382581071804	6.37635119674e-06
881.997009228	1337.79066819	2595.78767741	376.0	-10.0285181712	0.23442576506	0.0407130540222	903.601389155	1014.66818143	2335.4686385	417.19906791	-3.86245812328	-0.0643743020547
881.997009228	1337.79066819	2595.78767741	376.0	-6.62186021807	0.502045175906	0.0871908954336	985.895531961	1120.4685198	2423.89824586	317.5341941	-2.5661878417	-0.0427697973616
881.997009228	1337.79066819	2595.78767741	376.0	8.93820961651	0.56486360009	0.098100659967	1004.63159648	1528.22274779	2827.80462122	294.950276958	4.73369138969	0.0788948564949
881.997009228	1337.79066819	2595.78767741	376.0	-13.3497409683	0.00510962903198	0.000887396497391	838.564499602	1123.43926518	2249.25674639	287.252981607	-3.70811542761	-0.0618019237935
881.997009228	1337.79066819	2595.78767741	376.0	-13.5761376656	-0.198643775281	-0.0344987452729	784.872524281	1020.59250823	2243.37996882	437.91493631	-4.89980184246	-0.0816633640409
881.997009228	1337.79066819	2595.78767741	376.0	13.8221859705	0.445657895234	0.0773980366854	966.329461323	1620.65111854	2954.58227759	367.601697719	6.46411721952	0.107735286992
881.997009228	1337.79066819	2595.78767741	376.0	13.5531736791	0.698946965258	0.121387107547	1049.40072035	1510.22365213	2947.59928968	387.974917202	5.32813084516	0.0888021807526
881.997009228	1337.79066819	2595.78767741	376.0	-18.4987214114	-0.367093803177	-0.0637536997529	742.669865343	1018.05798072	2115.60014654	354.87230048	-5.64115136074	-0.0940191893457
881.997009228	1337.79066819	2595.78767741	376.0	-5.77025709027	0.0450299305074	0.00782041168937	850.277645426	1281.26453073	2446.00405491	314.461878756	-2.17561113948	-0.036260185658
881.997009228	1337.79066819	2595.78767741	376.0	1.92120907979	-0.67838739112	-0.117816497242	667.217204151	1614.66933124	2645.65818597	363.771650579	1.22846095289	0.0204743492148
881.997009228	1337.79066819	2595.78767741	376.0	-8.36186087894	-0.532365072166	-0.0924565946797	702.177052932	1374.06076177	2378.73152312	302.493708413	-2.41055265931	-0.0401758776552
881.997009228	1337.79066819	2595.78767741	376.0	-12.0766437165	-0.576893674002	-0.10018993991	691.399167809	1157.6669446	2282.30364798	433.237535564	-4.09639754594	-0.0682732924323
881.997009228	1337.79066819	2595.78767741	376.0	-8.86401094496	0.109189087928	0.0189630232595	867.624275145	1102.36282614	2365.69677358	395.709672295	-3.29650570008	-0.054941761668
881.997009228	1337.79066819	2595.78767741	376.0	8.94975506971	0.235629014993	0.040922024139	903.569240922	1482.43155837	2828.10431667	442.103517381	2.30978077455	0.0384963462425
881.997009228	1337.79066819	2595.78767741	376.0	5.4966104306	0.0830404388827	0.0144217504138	860.269616294	1448.20197826	2738.46801365	429.996419092	0.818947045278	0.0136491174213
881.997009228	1337.79066819	2595.78767741	376.0	14.7209403597	0.449860958488	0.0781279886225	967.55672995	1648.29938729	2977.91203327	362.055916027	7.13347176766	0.118891196128
881.997009228	1337.79066819	2595.78767741	376.0	7.64502480672	0.430846940876	0.074825797304	962.000796464	1530.12386351	2794.23628928	302.111629306	4.06314018727	0.0677190031212
881.997009228	1337.79066819	2595.78767741	376.0	-1.97905307441	-0.0492871703987	-0.00855977255969	824.069598668	1427.80884003	2544.41566158	292.537222885	-0.54396052787	-0.00906600879783
881.997009228	1337.79066819	2595.78767741	376.0	8.2335920784	0.28650611061	0.0497579212591	918.715777398	1462.33666821	2809.51424599	428.461800382	2.07746166159	0.0346243610265
881.997009228	1337.79066819	2595.78767741	376.0	10.3449094816	0.189115855917	0.0328440180475	889.204832085	1605.29088134	2864.31956298	369.823849556	4.76680870647	0.0794468117745
881.997009228	1337.79066819	2595.78767741	376.0	-3.7653383389	-0.632158350833	-0.109787834462	678.868605264	1480.04828074	2498.0474888	339.130602793	-1.40899499995	-0.0234832499992
881.997009228	1337.79066819	2595.78767741	376.0	8.70627239755	0.650536798655	0.112979645477	1033.7617576	1396.58087657	2821.78402347	391.441389309	2.42398485061	0.0403997475102
881.997009228	1337.79066819	2595.78767741	376.0	17.5457635709	0.844738316993	0.146706897706	1099.87485565	1620.41921606	3051.2384461	330.944374382	8.69170622752	0.144861770459
881.997009228	1337.79066819	2595.78767741	376.0	-10.3238883413	-0.118281657123	-0.0205421426056	805.500948253	1165.42805323	2327.80145602	356.872454539	-3.28098561036	-0.054683093506
881.997009228	1337.79066819	2595.78767741	376.0	-1.64966934416	0.554011886442	0.0962160275168	1003.0697275	1167.62524165	2552.96576386	382.270794711	-1.8712772093	-0.0311879534883
881.997009228	1337.79066819	2595.78767741	376.0	-16.4729588902	-0.1814816782	-0.031518179611	788.833057811	1088.83616612	2168.18464044	290.51541651	-4.47812525755	-0.0746354209592
881.997009228	1337.79066819	2595.78767741	376.0	-3.42535461806	0.600843063802	0.104349264293	1018.19022462	1131.94312475	2506.87274433	356.739394963	-2.12973753361	-0.0354956255602
881.997009228	1337.79066819	2595.78767741	376.0	10.2431435116	0.72512910852	0.125934197381	1058.65627534	1438.1818035	2861.67793447	364.839855635	3.74113623571	0.0623522705952
881.997009228	1337.79066819	2595.78767741	376.0	-9.82861878448	-0.243512507733	-0.042291161468	773.008254151	1181.56959556	2340.65760215	386.079752436	-3.2805790227	-0.054676317045
881.997009228	1337.79066819	2595.78767741	376.0	5.51092333893	-0.0551432494991	-0.0095768060957	820.918213826	1630.2685228	2738.83954636	287.652809733	3.95448674568	0.0659081124279
881.997009228	1337.79066819	2595.78767741	376.0	-15.9117664107	-0.221104554638	-0.0383995405762	778.895843198	1045.65676275	2182.75200567	358.199399714	-4.84930834186	-0.0808218056977
881.997009228	1337.79066819	2595.78767741	376.0	14.0053088195	0.632252372322	0.109804163307	1027.15347002	1486.47897023	2959.33575793	445.703317681	4.50820305066	0.075136717511
881.997009228	1337.79066819	2595.78767741	376.0	0.13403945647	0.783305184135	0.136037718676	1080.13238259	1082.70907607	2599.26705711	436.425598442	-1.89273446066	-0.0315455743444
881.997009228	1337.79066819	2595.78767741	376.0	1.44672534798	0.603006473312	0.104724986681	1019.18313947	1163.38288393	2633.34159572	450.775572323	-1.6213763231	-0.0270229387184
881.997009228	1337.79066819	2595.78767741	376.0	8.46636397606	0.394471982708	0.0685085068962	951.69075085	1419.01528857	2815.55651023	444.850470807	1.68549413149	0.0280915688582
881.997009228	1337.79066819	2595.78767741	376.0	-3.01209725408	0.570987913224	0.0991642780868	1008.02897162	1072.2117822	2517.60002806	437.359274238	-2.43790219148	-0.0406317031913
881.997009228	1337.79066819	2595.78767741	376.0	-8.34396587459	-0.632899331461	-0.109916521615	678.294240952	1262.9210036	2379.19603943	437.980794886	-3.07124804707	-0.0511874674512
881.997009228	1337.79066819	2595.78767741	376.0	-7.33990701563	0.201996361298	0.035080993626	894.356782147	1137.70847333	2405.25927557	373.194020091	-2.8350954929	-0.0472515915483
881.997009228	1337.79066819	2595.78767741	376.0	-6.78021159128	-0.0649706547717	-0.0112835454623	819.773136532	1169.3567001	2419.78778043	430.657943798	-2.92137885497	-0.0486896475829
881.997009228	1337.79066819	2595.78767741	376.0	5.22734841933	0.48792002818	0.0847377610593	980.942150456	1392.89933031	2731.47854354	357.637062769	1.38216643291	0.0230361072151
881.997009228	1337.79066819	2595.78767741	376.0	5.58988320618	-0.23826320926	-0.0413795083813	772.905576796	1658.19905968	2740.88917686	309.784540383	3.86120326706	0.0643533877843
881.997009228	1337.79066819	2595.78767741	376.0	-1.29307114141	-0.197814213857	-0.0343546741676	785.307089264	1410.96916575	2562.22229607	365.946041054	-1.16424356113	-0.0194040593521
881.997009228	1337.79066819	2595.78767741	376.0	-15.281669806	0.0256222916904	0.00444985961974	844.152825923	1060.39901509	2199.10797569	294.556134673	-4.28854700145	-0.0714757833575
881.997009228	1337.79066819	2595.78767741	376.0	-3.32804711405	-0.499927535758	-0.0868231218753	710.134465315	1405.1969095	2509.39864053	394.067265712	-1.7997596838	-0.02999599473
881.997009228	1337.79066819	2595.78767741	376.0	15.9722906188	0.700314858478	0.121624671497	1049.97117487	1497.83455993	3010.3944291	462.588694299	5.20233051477	0.0867055085795
881.997009228	1337.79066819	2595.78767741	376.0	10.6948478344	0.848898744606	0.147429445051	1101.81737452	1446.74087505	2873.40321962	324.844970057	4.58157220845	0.0763595368075
881.997009228	1337.79066819	2595.78767741	376.0	-8.38602889347	-0.674652661513	-0.117167881472	668.693852903	1279.9236792	2378.10417277	429.486640673	-3.00224336369	-0.0500373893948
881.997009228	1337.79066819	2595.78767741	376.0	-8.90558600146	0.00993466052759	0.00172536653831	840.018273439	1128.86674113	2364.61757339	395.732558823	-3.25038256456	-0.0541730427427
881.997009228	1337.79066819	2595.78767741	376.0	-1.24148432252	0.0976191388456	0.0169536538461	864.97687708	1255.55610171	2563.56138035	443.028401565	-1.86787812589	-0.0311313020982
881.997009228	1337.79066819	2595.78767741	376.0	9.07739082434	0.823420668131	0.143004631492	1093.52232989	1339.24257376	2831.41746986	398.65256622	2.14385614593	0.0357309357656
881.997009228	1337.79066819	2595.78767741	376.0	-11.8906244642	-0.0833111992779	-0.0144687737544	815.061694721	1007.2862283	2287.13231281	464.784389788	-4.69519510682	-0.0782532517803
881.997009228	1337.79066819	2595.78767741	376.0	-3.84206104578	-0.360823279355	-0.0626646890162	744.07866454	1363.12404477	2496.05593023	388.853220915	-1.92837969207	-0.0321396615345
881.997009228	1337.79066819	2595.78767741	376.0	6.85102803672	-0.0504118172053	-0.00875509156049	822.796781127	1556.61959155	2773.62581897	394.209446294	2.55025638788	0.0425042731313
881.997009228	1337.79066819	2595.78767741	376.0	-1.52867404891	0.264324713481	0.0459056466623	913.4896501	1283.29569798	2556.10654483	359.321196749	-1.616444417	-0.0269407402834
881.997009228	1337.79066819	2595.78767741	376.0	-17.0668850855	-0.132383768897	-0.0229912762933	801.712219042	1055.0236013	2152.76757745	296.031757108	-4.73403827923	-0.0789006379871
881.997009228	1337.79066819	2595.78767741	376.0	-4.4153030997	-0.24351284254	-0.0422912196145	773.567387296	1350.30753204	2481.17578363	357.3008643	-1.95287900678	-0.0325479834464
881.997009228	1337.79066819	2595.78767741	376.0	15.618863909	0.705474049253	0.122520675452	1051.56651877	1530.48163101	3001.22022212	419.172072334	5.91361490576	0.0985602484294
881.997009228	1337.79066819	2595.78767741	376.0	-2.17784024783	0.527209927297	0.0915612933827	994.424830562	1177.74160225	2539.25556863	367.089135818	-1.89640272618	-0.031606712103
881.997009228	1337.79066819	2595.78767741	376.0	9.67449619866	0.730186692527	0.126812555145	1059.97675375	1497.57626141	2846.91705759	289.364042436	4.95108454568	0.0825180757613
881.997009228	1337.79066819	2595.78767741	376.0	12.2926788472	0.560106267035	0.09727444721	1002.81516547	1607.52895016	2914.87952015	304.535404525	6.61944117391	0.110324019565
881.997009228	1337.79066819	2595.78767741	376.0	4.36758705013	0.665907911995	0.11564916846	1040.08558539	1261.6083335	2709.16096386	407.46704497	-0.319068692924	-0.00531781154874
881.997009228	1337.79066819	2595.78767741	376.0	1.71946496854	0.108910521429	0.0189146442218	868.221912798	1369.90097942	2640.42133719	402.298444967	-0.704681241973	-0.0117446873662
881.997009228	1337.79066819	2595.78767741	376.0	2.78160178294	0.12625794887	0.0219273964692	873.276587223	1353.60896043	2667.99215373	441.106606081	-0.832714538703	-0.0138785756451
881.997009228	1337.79066819	2595.78767741	376.0	14.1695724469	0.282040862963	0.0489824353878	916.560903926	1592.92598421	2963.59969293	454.112804798	5.12971402056	0.085495233676
881.997009228	1337.79066819	2595.78767741	376.0	-14.211629257	-0.695676399799	-0.120819103821	664.249491934	1109.96290831	2226.8839564	452.671556155	-4.93111128474	-0.0821851880791
881.997009228	1337.79066819	2595.78767741	376.0	-14.6938787956	-0.508641239523	-0.0883364431265	707.490360637	1164.11571665	2214.36578231	342.759705023	-4.14361056723	-0.0690601761204
881.997009228	1337.79066819	2595.78767741	376.0	6.17422150373	0.248219079475	0.043108558436	907.030881165	1501.02016374	2756.05735838	348.006313484	2.57375150399	0.0428958583998
881.997009228	1337.79066819	2595.78767741	376.0	-5.05303911356	0.388097508729	0.0674014429888	950.39565608	1177.04770748	2464.62151077	337.178147207	-2.26877987203	-0.0378129978672
881.997009228	1337.79066819	2595.78767741	376.0	19.5792667213	0.743760338564	0.129169909441	1064.47532229	1612.73354884	3104.0238703	426.814999168	8.11267565756	0.135211260959
881.997009228	1337.79066819	2595.78767741	376.0	2.93133239997	0.182702125403	0.031730136402	889.519976393	1335.95997434	2671.87884264	446.398891902	-0.911991383739	-0.0151998563956
881.997009228	1337.79066819	2595.78767741	376.0	-13.5615837521	0.0152186740231	0.00264304863201	841.459513518	1028.82930827	2243.75775752	373.468935724	-4.39417069258	-0.0732361782096
881.997009228	1337.79066819	2595.78767741	376.0	0.97760046994	-0.703270903211	-0.122138051964	661.852600252	1582.33297182	2621.16410995	376.978537875	0.462294511789	0.00770490852981
881.997009228	1337.79066819	2595.78767741	376.0	-8.67761990377	0.0641279790192	0.011137196773	854.972346402	1092.97381358	2370.53508926	422.588929276	-3.41889301578	-0.056981550263
881.997009228	1337.79066819	2595.78767741	376.0	-10.2692791424	-0.583296625213	-0.101301949499	689.827793348	1209.79470849	2329.21899488	429.596493036	-3.53725927244	-0.0589543212073
881.997009228	1337.79066819	2595.78767741	376.0	-13.943796973	0.0238086695259	0.00413488529453	843.70741287	1063.09440924	2233.83631383	327.034491715	-4.13178130068	-0.068863021678
881.997009228	1337.79066819	2595.78767741	376.0	-12.8265290114	-0.0289342749415	-0.00502505643305	829.324579165	1091.18120476	2262.8382179	342.332433975	-3.89345591278	-0.0648909318797
881.997009228	1337.79066819	2595.78767741	376.0	-1.08994850632	0.705604180191	0.122543275476	1053.65439112	1153.04216884	2567.4949284	360.798368439	-1.75444907025	-0.0292408178375
881.997009228	1337.79066819	2595.78767741	376.0	7.57265879243	-0.0478504077659	-0.00831024796212	823.037704758	1618.08136549	2792.3578212	351.238750953	3.88515460587	0.0647525767645
881.997009228	1337.79066819	2595.78767741	376.0	2.1655339072	0.588135217436	0.10214227465	1013.61057438	1328.41047632	2652.00033973	309.979289032	0.368916952625	0.00614861587708
881.997009228	1337.79066819	2595.78767741	376.0	-2.37481722869	-0.0517152844423	-0.00898146655824	823.551733368	1414.34559915	2534.14246443	296.245131912	-0.806243160634	-0.0134373860106
881.997009228	1337.79066819	2595.78767741	376.0	-13.4774012549	0.0481558871761	0.00836330100315	850.422433274	1074.88244281	2245.9429564	320.638080322	-3.96944990051	-0.0661574983419
881.997009228	1337.79066819	2595.78767741	376.0	5.75051862874	-0.118122355132	-0.0205144764035	804.425613862	1600.15624573	2745.05893137	340.477071775	3.11745636715	0.0519576061192
881.997009228	1337.79066819	2595.78767741	376.0	-0.0943223047883	-0.303101266139	-0.0526400253802	757.990410487	1483.58971002	2593.33927065	351.759150141	-0.211946112416	-0.00353243520694
881.997009228	1337.79066819	2595.78767741	376.0	7.53029425069	0.0732559706554	0.0127224679846	856.596537403	1559.40615379	2791.25812765	375.25543645	3.14099175836	0.0523498626394
881.997009228	1337.79066819	2595.78767741	376.0	22.2819806507	0.80785324618	0.140301015314	1086.7965946	1666.32900568	3174.18058543	421.054985152	9.76828218437	0.162804703073
881.997009228	1337.79066819	2595.78767741	376.0	10.8699146283	0.808109017637	0.140345435505	1087.12396492	1490.72205068	2877.94758188	300.101566288	5.29361922991	0.0882269871652
881.997009228	1337.79066819	2595.78767741	376.0	-6.12477603616	0.460635104743	0.0799991498338	972.981367709	1166.88801358	2436.8014958	296.93211451	-2.37504283233	-0.0395840472055
881.997009228	1337.79066819	2595.78767741	376.0	10.4952338775	-0.0864598937072	-0.0150156119672	812.999310808	1585.45260563	2868.22166512	469.76974869	3.21446054146	0.0535743423577
881.997009228	1337.79066819	2595.78767741	376.0	7.0109434919	0.439709754233	0.0763650146288	965.422418547	1443.01856595	2777.77688465	369.335900153	2.28167661899	0.0380279436498
881.997009228	1337.79066819	2595.78767741	376.0	4.92916615205	0.0053591837931	0.000930737025547	837.897010137	1548.61623836	2723.73836499	337.225116489	2.47642555301	0.0412737592168
881.997009228	1337.79066819	2595.78767741	376.0	-1.25935109869	0.721989611337	0.125388956467	1059.41606724	1185.3153228	2563.09759678	318.366206739	-1.59860560321	-0.0266434267202
881.997009228	1337.79066819	2595.78767741	376.0	11.16221641	0.675704122566	0.117350490199	1041.5613513	1494.71767436	2885.53511551	349.256089854	4.733205566	0.0788867594333
881.997009228	1337.79066819	2595.78767741	376.0	-1.33752329776	-0.560944792819	-0.0974200751683	695.023823223	1530.95797514	2561.06841247	335.08661411	-0.232749141231	-0.00387915235386
881.997009228	1337.79066819	2595.78767741	376.0	-8.01844853905	0.291126719277	0.0505603888985	920.433793558	1063.68762547	2387.64577832	403.524359291	-3.24314611819	-0.0540524353032
881.997009228	1337.79066819	2595.78767741	376.0	0.00399528183803	-0.441786359174	-0.0767256615446	723.889896002	1488.39625504	2595.89138645	383.60523541	-0.530457157037	-0.00884095261729
881.997009228	1337.79066819	2595.78767741	376.0	0.484098397058	0.532945937998	0.09255747447	996.130918705	1291.08528473	2608.35384395	321.137640516	-0.622423230191	-0.0103737205032
881.997009228	1337.79066819	2595.78767741	376.0	-10.4820425332	0.222681108702	0.0386733429492	900.238078175	1111.21921351	2323.696109	312.238817311	-3.25128766228	-0.0541881277046
881.997009228	1337.79066819	2595.78767741	376.0	7.16424211731	-0.140313049745	-0.0243683657078	798.88853618	1568.80372004	2781.75619148	414.063935261	2.47507167737	0.0412511946228
881.997009228	1337.79066819	2595.78767741	376.0	0.484390371528	0.733732033909	0.127428279595	1062.97404054	1247.14496467	2608.36142299	298.242417781	-0.581296934594	-0.00968828224323
881.997009228	1337.79066819	2595.78767741	376.0	-15.2659255231	-0.270527291945	-0.0469828572325	766.073942407	1114.04901488	2199.51666384	319.39370656	-4.27570976387	-0.0712618293978
881.997009228	1337.79066819	2595.78767741	376.0	21.4196306027	0.763672026566	0.132628000446	1071.33290663	1644.46380516	3151.79580915	435.999097359	9.00846935926	0.150141155988
881.997009228	1337.79066819	2595.78767741	376.0	-4.85289032268	-0.133291775784	-0.0231489711331	801.910841907	1272.74450685	2469.81694842	395.161599663	-2.25116657987	-0.0375194429979
881.997009228	1337.79066819	2595.78767741	376.0	4.03280083748	0.232189154486	0.0403246187019	902.606037971	1463.25169515	2700.47062461	334.612891486	1.60220605834	0.0267034343056
881.997009228	1337.79066819	2595.78767741	376.0	-6.68238921697	-0.546425438631	-0.0948984784007	698.797886954	1354.06315777	2422.32704156	369.465996838	-2.33161269149	-0.0388602115249
881.997009228	1337.79066819	2595.78767741	376.0	-1.53364742341	0.00477928028333	0.000830024363204	839.223436684	1286.32310452	2555.97744658	430.430905379	-1.82247209043	-0.0303745348405
881.997009228	1337.79066819	2595.78767741	376.0	9.1987659787	0.236718063583	0.0411111607473	903.177799767	1578.63490315	2834.56811116	352.755408248	4.3342663093	0.0722377718217
881.997009228	1337.79066819	2595.78767741	376.0	1.50325312002	0.498050753246	0.0864971784032	985.300314357	1266.65076842	2634.80893666	382.857853885	-1.02635217107	-0.0171058695178
881.997009228	1337.79066819	2595.78767741	376.0	5.82924719807	-0.0520586636414	-0.00904110170917	823.005608558	1482.55244042	2747.10255787	441.54450889	0.994757912233	0.0165792985372
881.997009228	1337.79066819	2595.78767741	376.0	12.9588616705	0.153064545697	0.0265829360364	878.680792608	1645.80490983	2932.17221179	407.686509355	5.63583197625	0.0939305329375
881.997009228	1337.79066819	2595.78767741	376.0	5.86744651012	0.516290315932	0.08966486904	990.393773446	1349.96810263	2748.0941309	407.732254831	0.723623263071	0.0120603877178
881.997009228	1337.79066819	2595.78767741	376.0	7.08970024405	-0.120617216976	-0.0209477625871	803.74975573	1607.72397699	2779.82124272	368.347509998	3.35494006579	0.0559156677632
881.997009228	1337.79066819	2595.78767741	376.0	11.7947927965	0.301685978618	0.0523942303956	922.636021143	1549.74745398	2901.9554554	429.571980283	4.16474733896	0.0694124556493
881.997009228	1337.79066819	2595.78767741	376.0	-3.25820399642	-0.619931453025	-0.107664371835	681.687317251	1482.63505436	2511.21161957	346.889247962	-1.30708418571	-0.0217847364285
881.997009228	1337.79066819	2595.78767741	376.0	-6.71421478375	0.0194891730628	0.00338471223738	842.793529069	1180.67665519	2421.50091742	398.030733159	-2.74174360277	-0.0456957267128
881.997009228	1337.79066819	2595.78767741	376.0	-5.12819361679	0.804285231532	0.139681353166	1087.39684117	1080.24685606	2462.67065944	295.026962205	-2.34559551413	-0.0390932585688
881.997009228	1337.79066819	2595.78767741	376.0	-6.17448964976	-0.240344591251	-0.0417409849341	773.948802486	1232.45099937	2435.51103594	429.111234086	-2.68074282345	-0.0446790470576
881.997009228	1337.79066819	2595.78767741	376.0	-13.9719719517	-0.427555556865	-0.0742541779898	727.076275917	1189.66963969	2233.1049512	316.359035592	-3.80185169177	-0.0633641948628
881.997009228	1337.79066819	2595.78767741	376.0	-15.763451606	0.0300514300492	0.00521907433991	845.486262299	1018.85228037	2186.60194309	322.263400425	-4.65008516531	-0.0775014194218
881.997009228	1337.79066819	2595.78767741	376.0	-9.12392868484	0.456028162048	0.0791990555832	970.893177633	1037.36748647	2358.94986092	350.689196813	-3.27258995022	-0.054543165837
881.997009228	1337.79066819	2595.78767741	376.0	1.05225876941	0.83070401767	0.144269541103	1097.15028302	1201.88628776	2623.10208089	324.065510106	-0.8637885859	-0.0143964764317
881.997009228	1337.79066819	2595.78767741	376.0	-4.23939531837	-0.201828396922	-0.0350518230154	783.869224229	1233.24692332	2485.74197614	468.625828592	-2.50910768699	-0.0418184614499
881.997009228	1337.79066819	2595.78767741	376.0	-12.9930469425	-0.407391948532	-0.0707523356256	732.183506001	1120.31574503	2258.51576596	406.016514934	-4.23281257137	-0.0705468761895
881.997009228	1337.79066819	2595.78767741	376.0	2.00381716303	0.725750186627	0.126042060894	1060.67633067	1212.72515934	2647.80251641	374.401026401	-1.00165964384	-0.0166943273973
881.997009228	1337.79066819	2595.78767741	376.0	19.4262393988	0.538542081955	0.0935293647022	995.826549406	1658.00116969	3100.05160592	446.223886817	8.04064611855	0.134010768643
881.997009228	1337.79066819	2595.78767741	376.0	-20.6687649671	-0.438802385156	-0.0762074305586	725.141710051	1015.7079058	2059.27042333	318.420807479	-6.00869007739	-0.100144834623
881.997009228	1337.79066819	2595.78767741	376.0	1.06765718142	0.411021168217	0.0713826273388	957.899467909	1287.25060928	2623.50179097	378.351713775	-1.03885445594	-0.0173142409323
881.997009228	1337.79066819	2595.78767741	376.0	8.06156137604	-0.0811352907424	-0.014090880643	814.060024271	1630.94119367	2805.04869422	360.047476282	4.0575952348	0.0676265872466
881.997009228	1337.79066819	2595.78767741	376.0	0.707481268574	-0.0013450730341	-0.000233600735343	836.811049521	1456.42594726	2614.152389	320.915392221	0.344568003628	0.00574280006046
881.997009228	1337.79066819	2595.78767741	376.0	12.2749599793	0.716442873135	0.124425646602	1055.19282714	1534.86565958	2914.41957597	324.361089238	5.85510049243	0.0975850082071
881.997009228	1337.79066819	2595.78767741	376.0	1.36971195723	-0.524028775605	-0.0910088182711	703.306209517	1580.78068063	2631.34249162	347.255601467	1.0084985126	0.0168083085433
881.997009228	1337.79066819	2595.78767741	376.0	14.2380884808	0.711113702349	0.123500121978	1053.38808696	1546.21583159	2965.3782237	365.774305152	6.19915932781	0.10331932213
881.997009228	1337.79066819	2595.78767741	376.0	-1.5476726672	-0.107909407272	-0.018740779311	809.012161351	1373.75795937	2555.61338103	372.843260314	-1.44381797104	-0.0240636328507
881.997009228	1337.79066819	2595.78767741	376.0	-7.91717437573	0.695533406587	0.120794269987	1049.40091233	1056.37838896	2390.27464057	284.495339279	-2.81922270214	-0.0469870450357
881.997009228	1337.79066819	2595.78767741	376.0	-3.85115258266	0.2402793137	0.0417296480896	905.706299069	1159.20240241	2495.81993324	430.911231759	-2.4077022278	-0.0401283704634
881.997009228	1337.79066819	2595.78767741	376.0	10.2341073466	0.72340765759	0.125635230564	1058.32872435	1402.78590498	2861.44337481	400.32874548	3.00015010366	0.0500025017277
881.997009228	1337.79066819	2595.78767741	376.0	7.11032089978	-0.0718329276825	-0.0124753260998	816.451350127	1640.01408567	2780.35651116	323.89107536	4.2181533834	0.07030255639
881.997009228	1337.79066819	2595.78767741	376.0	-5.97986439741	0.787086694689	0.13669445896	1081.227977	1069.10228643	2440.56309426	290.232830835	-2.48963119502	-0.0414938532503
881.997009228	1337.79066819	2595.78767741	376.0	-11.7495388545	-0.253151154962	-0.0439651189583	770.738973717	1062.86869037	2290.79459568	457.186931585	-4.4403435564	-0.07400572594
881.997009228	1337.79066819	2595.78767741	376.0	-4.20738119416	-0.498402522289	-0.0865582706302	710.472111386	1450.56076512	2486.57299484	325.540118333	-1.55134712617	-0.0258557854362
881.997009228	1337.79066819	2595.78767741	376.0	-7.43582189533	-0.467545233931	-0.0811992417386	717.613834532	1312.43652144	2402.76952894	372.719172971	-2.53807480404	-0.042301246734
881.997009228	1337.79066819	2595.78767741	376.0	17.5573574439	0.81656307821	0.141813664156	1090.00614797	1567.60342233	3051.53939842	393.929828133	7.41039999384	0.123506666564
881.997009228	1337.79066819	2595.78767741	376.0	-13.6773582538	-0.322213764868	-0.0559593200535	753.155268684	1123.01328928	2240.75249727	364.583939304	-4.13103111951	-0.0688505186585
881.997009228	1337.79066819	2595.78767741	376.0	16.4174089139	0.76529215759	0.132909370891	1071.86587176	1612.4697467	3021.94875495	337.613136485	8.03140837252	0.133856806209
881.997009228	1337.79066819	2595.78767741	376.0	-2.50868593106	-0.554839909057	-0.096359831375	697.097385224	1428.45813163	2530.66751715	405.112000301	-1.67143628736	-0.0278572714559
881.997009228	1337.79066819	2595.78767741	376.0	1.85614143402	0.608875148277	0.105744207759	1021.42649371	1208.12056316	2643.96916803	414.422111167	-1.36872802037	-0.0228121336729
881.997009228	1337.79066819	2595.78767741	376.0	-0.64331327001	0.183057224479	0.0317918069605	889.703914065	1301.57001738	2579.08863082	387.814699383	-1.52859683221	-0.0254766138702
881.997009228	1337.79066819	2595.78767741	376.0	-6.80393144884	0.843236454153	0.146446067064	1100.7143504	1004.01497453	2419.17206329	314.442738358	-2.77832496631	-0.0463054161051
881.997009228	1337.79066819	2595.78767741	376.0	12.4114180572	0.469760480066	0.0815839666666	974.109347126	1569.18960349	2917.96173794	374.662787324	5.38986891658	0.0898311486096
881.997009228	1337.79066819	2595.78767741	376.0	-3.4662982849	0.434778489008	0.075508594826	965.070251734	1195.50741304	2505.80993367	345.232268896	-2.01351666841	-0.0335586111402
881.997009228	1337.79066819	2595.78767741	376.0	-4.6979583561	0.0211140544834	0.00366690769076	843.871672111	1327.89790298	2473.83865332	302.06907823	-1.92241928332	-0.0320403213887
881.997009228	1337.79066819	2595.78767741	376.0	12.5376710406	0.339320694123	0.058930304641	933.759763317	1584.04431592	2921.23899732	403.434918088	5.10971387814	0.0851618979689
881.997009228	1337.79066819	2595.78767741	376.0	-2.9070474003	0.353331724962	0.0613636201741	939.918973872	1207.69679087	2520.32689922	372.711134476	-1.97775432129	-0.0329625720216
881.997009228	1337.79066819	2595.78767741	376.0	0.38363680658	-0.395537946492	-0.0686936343335	735.542803469	1449.98691723	2605.74607437	420.216353666	-0.986139283311	-0.0164356547219
881.997009228	1337.79066819	2595.78767741	376.0	5.89217692201	0.389697884489	0.0676793825094	949.735395899	1465.87727445	2748.73607989	333.123409541	2.44597417445	0.0407662362408
881.997009228	1337.79066819	2595.78767741	376.0	-9.71140915715	-0.0782988796726	-0.0135982771227	816.157263684	1171.07427067	2343.70011521	356.468580858	-3.14938568402	-0.0524897614003
881.997009228	1337.79066819	2595.78767741	376.0	-1.83770845934	0.206666369087	0.0358920404806	896.51183011	1287.84224314	2548.08466768	363.730594429	-1.6768232613	-0.0279470543551
881.997009228	1337.79066819	2595.78767741	376.0	4.70658431453	-0.513451804345	-0.0891719007199	705.78137136	1592.38955818	2717.96061308	419.78968354	1.48738868929	0.0247898114881
881.997009228	1337.79066819	2595.78767741	376.0	-15.3944309134	-0.532077724577	-0.0924066906177	702.672462934	1044.42263766	2196.18093676	449.085836163	-5.4566853212	-0.0909447553533
881.997009228	1337.79066819	2595.78767741	376.0	5.43647298477	0.556863303891	0.0967112372162	1002.85218794	1403.96363164	2736.90697324	330.091153652	1.91775310624	0.0319625517707
881.997009228	1337.79066819	2595.78767741	376.0	-4.89796629117	-0.683657177653	-0.118731708519	667.099534196	1470.47306442	2468.64687198	331.074273365	-1.71151293738	-0.0285252156229
881.997009228	1337.79066819	2595.78767741	376.0	8.12194066639	0.26891074926	0.0467021099792	912.433158834	1606.29958686	2806.6160124	287.883266708	4.96713638812	0.0827856064687
881.997009228	1337.79066819	2595.78767741	376.0	-3.32612623523	-0.479274156711	-0.0832362203389	714.905268694	1344.99279356	2509.44850247	449.550440215	-2.07852518161	-0.0346420863601
881.997009228	1337.79066819	2595.78767741	376.0	-2.72622776541	-0.59443763405	-0.103236824253	687.318819009	1514.66372859	2525.02059302	323.038045424	-0.71440076119	-0.0119066793532
881.997009228	1337.79066819	2595.78767741	376.0	13.1799237161	0.0571593125483	0.00992693861554	851.718961889	1635.93155572	2937.91051313	450.259995522	5.024672427	0.08374454045
881.997009228	1337.79066819	2595.78767741	376.0	14.7558460474	0.83346706225	0.144749402961	1095.89647091	1572.89841425	2978.81811081	310.023225653	7.43071573087	0.123845262181
881.997009228	1337.79066819	2595.78767741	376.0	2.05895452681	0.480982555109	0.0835329203038	979.894503051	1269.57441937	2649.23376531	399.764842888	-1.00026060544	-0.0166710100907
881.997009228	1337.79066819	2595.78767741	376.0	-7.89794665149	0.184846637785	0.0321025768992	889.39223564	1146.09588613	2390.77375147	355.2856297	-2.85465338103	-0.0475775563505
881.997009228	1337.79066819	2595.78767741	376.0	-3.9681804595	0.0552504755834	0.00959542820135	853.204632977	1289.72498128	2492.78213803	349.852523769	-1.95992234347	-0.0326653723912
881.997009228	1337.79066819	2595.78767741	376.0	2.62361103306	-0.242927954276	-0.0421896412428	772.661097087	1535.24885338	2663.89104931	355.981098842	1.14075492241	0.0190125820401
881.997009228	1337.79066819	2595.78767741	376.0	0.324342490177	0.774119779215	0.134442476418	1076.80194723	1067.31133148	2604.20691981	460.0936411	-1.97442160105	-0.0329070266842
881.997009228	1337.79066819	2595.78767741	376.0	-12.2916548393	-0.0546975565559	-0.00949940197219	822.37628656	1123.62328275	2276.72241575	330.722846437	-3.65409371751	-0.0609015619584
881.997009228	1337.79066819	2595.78767741	376.0	4.53200962858	0.634886155474	0.11026157615	1029.79434698	1258.97484206	2713.42902489	424.65983585	-0.47223857419	-0.00787064290316
881.997009228	1337.79066819	2595.78767741	376.0	3.73490836684	0.0950462753783	0.0165068210105	864.424812331	1363.05986783	2692.73796856	465.253288408	-0.730705049949	-0.0121784174992
881.997009228	1337.79066819	2595.78767741	376.0	-18.0423643847	-0.186968761902	-0.0324711291945	787.615720983	1035.30427973	2127.446206	304.526205294	-5.08723353314	-0.0847872255523
881.997009228	1337.79066819	2595.78767741	376.0	11.1575520693	0.328360743438	0.0570268745117	930.226423733	1619.7679128	2885.41403913	335.419702603	5.73503855523	0.0955839759205
881.997009228	1337.79066819	2595.78767741	376.0	0.906985260445	0.397706026431	0.0690701678414	953.500105584	1318.16549347	2619.33108904	347.665489992	-0.632057623422	-0.0105342937237
881.997009228	1337.79066819	2595.78767741	376.0	16.0078540012	0.216759149016	0.0376448678388	897.006842194	1668.8186226	3011.317579	445.4921142	6.58253756238	0.109708959373
881.997009228	1337.79066819	2595.78767741	376.0	-0.23978868032	0.661103295281	0.114814743884	1038.71317644	1179.40732016	2589.5632724	371.442775795	-1.61709617791	-0.0269516029652
881.997009228	1337.79066819	2595.78767741	376.0	4.50417346823	0.763600583668	0.132615592857	1073.55532659	1235.66039902	2712.70645727	403.490731656	-0.345180377574	-0.0057530062929
881.997009228	1337.79066819	2595.78767741	376.0	-11.529174065	-0.366603482427	-0.0636685450551	742.167449238	1148.47263498	2296.51479773	405.874713508	-3.819712948	-0.0636618824666
881.997009228	1337.79066819	2595.78767741	376.0	5.16258774469	0.0731786135249	0.0127090332624	856.524681144	1556.10971679	2729.79749393	317.163095995	2.90921536726	0.0484869227877
881.997009228	1337.79066819	2595.78767741	376.0	-8.91335456624	-0.320836121354	-0.0557200627568	753.549406664	1218.64902521	2364.41591794	392.217486065	-3.05439508532	-0.0509065847554
881.997009228	1337.79066819	2595.78767741	376.0	-1.67232136357	0.761671890103	0.132280633919	1072.15986152	1026.01393275	2552.37776553	454.203971261	-2.3536262794	-0.0392271046566
881.997009228	1337.79066819	2595.78767741	376.0	9.91612026645	0.390455285694	0.0678109214474	949.402308631	1562.36960108	2853.18910537	341.41719566	4.71802881811	0.0786338136352
881.997009228	1337.79066819	2595.78767741	376.0	1.96987003749	-0.434143705741	-0.0753983511187	725.170273356	1549.70046019	2646.92132111	372.050587561	0.737737786942	0.0122956297824
881.997009228	1337.79066819	2595.78767741	376.0	8.63053236946	0.519523568571	0.0902263925965	991.05292663	1394.71714319	2819.81797316	434.047903332	1.76784850578	0.029464141763
881.997009228	1337.79066819	2595.78767741	376.0	-12.0689786691	0.161285926264	0.0280107548219	882.379229896	1022.71856165	2282.50261633	377.404824782	-4.07383620616	-0.0678972701027
881.997009228	1337.79066819	2595.78767741	376.0	7.51127226868	0.441348968631	0.0766496993106	965.970525968	1440.38046509	2790.76435738	384.413366322	2.26745645977	0.0377909409962
881.997009228	1337.79066819	2595.78767741	376.0	-6.22735729597	-0.368426021884	-0.0639850680591	742.012600562	1319.47515724	2434.1387041	372.650946296	-2.32560396748	-0.0387600661247
881.997009228	1337.79066819	2595.78767741	376.0	3.67663593297	-0.338695827757	-0.0588217832158	747.986110893	1616.3712688	2691.22533991	326.867960208	2.50297405353	0.0417162342255
881.997009228	1337.79066819	2595.78767741	376.0	-2.20755188146	0.807485488032	0.140237146237	1088.95569695	1127.67854145	2538.4843177	321.850079305	-1.87797398364	-0.0312995663939
881.997009228	1337.79066819	2595.78767741	376.0	-6.14385114999	0.210017957156	0.0364741155186	896.758240066	1149.71420116	2436.30634634	389.833905122	-2.66243301031	-0.0443738835051
881.997009228	1337.79066819	2595.78767741	376.0	19.1109439563	0.848888021953	0.147427582833	1101.39512721	1624.53852278	3091.86720567	365.933555681	8.90321291906	0.148386881984
881.997009228	1337.79066819	2595.78767741	376.0	3.82551958845	0.786048887779	0.136514221566	1080.32045651	1325.57703334	2695.09004349	289.192553638	1.32016628016	0.0220027713361
881.997009228	1337.79066819	2595.78767741	376.0	8.52926557273	0.829179804799	0.144004828899	1095.36872661	1358.91254535	2817.18930213	362.908030164	2.53415036704	0.0422358394506
881.997009228	1337.79066819	2595.78767741	376.0	-1.00212650305	0.289490372689	0.0502762022731	920.569646792	1200.8374084	2569.77460114	448.367545945	-1.93480999669	-0.0322468332782
881.997009228	1337.79066819	2595.78767741	376.0	0.225165307063	0.747817280228	0.129874484235	1068.1751745	1143.21352276	2601.63249071	390.243793454	-1.64753063639	-0.0274588439399
881.997009228	1337.79066819	2595.78767741	376.0	14.0426513509	0.838536679782	0.145629850605	1097.67364029	1571.35256719	2960.30509076	291.278883287	7.36955673047	0.122825945508
881.997009228	1337.79066819	2595.78767741	376.0	-6.39221338702	0.47126006723	0.0818444020893	976.098286879	1120.54276648	2429.85939	333.218336646	-2.56706166479	-0.0427843610799
881.997009228	1337.79066819	2595.78767741	376.0	-10.4673028835	0.0600911148604	0.0104361088677	853.888879237	1026.46971517	2324.07871901	443.720124597	-4.11400770417	-0.0685667950696
881.997009228	1337.79066819	2595.78767741	376.0	-1.36756672351	0.464992368068	0.0807558819152	974.881839806	1238.49211534	2560.28854893	346.914593777	-1.63122559485	-0.0271870932475
881.997009228	1337.79066819	2595.78767741	376.0	-9.04494566563	0.379568344999	0.0659201710661	947.415876615	1128.20266345	2361.0000924	285.381552335	-2.8949251172	-0.0482487519533
881.997009228	1337.79066819	2595.78767741	376.0	10.521782971	0.0506738608229	0.008800601046	849.944568459	1625.07067868	2868.91082322	393.895576081	4.61570179762	0.0769283632937
881.997009228	1337.79066819	2595.78767741	376.0	-8.57854676716	-0.0961128709294	-0.0166920581677	811.465684018	1192.41199968	2373.10681753	369.229133833	-2.94576757461	-0.0490961262435
881.997009228	1337.79066819	2595.78767741	376.0	13.6295997796	0.682529681875	0.118535894733	1043.3950823	1612.45982778	2949.58314898	293.728238899	7.41242844218	0.123540474036
881.997009228	1337.79066819	2595.78767741	376.0	17.1071800979	0.787235672464	0.13672033214	1079.59914385	1592.90959253	3039.85375035	367.34501397	7.77212668588	0.129535444765
881.997009228	1337.79066819	2595.78767741	376.0	2.36359207561	-0.250120798121	-0.0434388326018	771.053328335	1512.95306503	2657.14150926	373.135115896	0.668911062647	0.0111485177108
881.997009228	1337.79066819	2595.78767741	376.0	15.8035221217	0.154189609495	0.0267783274566	878.932112705	1668.56567669	3006.01355725	458.515767849	6.28956252211	0.104826042035
881.997009228	1337.79066819	2595.78767741	376.0	-4.70988585262	-0.17938855651	-0.0311546642081	789.732078244	1246.97382256	2473.52904083	436.823140025	-2.42763812636	-0.0404606354394
881.997009228	1337.79066819	2595.78767741	376.0	-9.30808859173	-0.514471099405	-0.0893489231339	706.142681893	1236.96520934	2354.16946075	411.061569512	-3.18173995965	-0.0530289993274
881.997009228	1337.79066819	2595.78767741	376.0	-8.10003755403	0.106586336902	0.0185109998093	867.053076436	1167.42074448	2385.52790072	351.054079808	-2.83775023305	-0.0472958372176
881.997009228	1337.79066819	2595.78767741	376.0	11.7734787176	0.705413278195	0.122510121257	1052.33920509	1389.11867325	2901.40218717	459.944308829	2.71357561022	0.0452262601703
881.997009228	1337.79066819	2595.78767741	376.0	-5.29341780895	0.0359139975985	0.00623723473401	847.584838006	1242.9441139	2458.38179022	367.852838313	-2.28503050861	-0.0380838418102
881.997009228	1337.79066819	2595.78767741	376.0	15.4694995143	0.755851959284	0.131269878306	1069.13676556	1471.17501545	2997.34303957	457.031258559	4.8948783498	0.08158130583
881.997009228	1337.79066819	2595.78767741	376.0	5.29032352311	0.162479244476	0.0282180000827	883.356781778	1380.71454798	2733.11324352	469.041913768	-0.136872154637	-0.00228120257728
881.997009228	1337.79066819	2595.78767741	376.0	6.5700966777	-0.322923576173	-0.0560825939863	751.940304828	1620.41493568	2766.33343737	393.978196863	2.83549049352	0.047258174892
881.997009228	1337.79066819	2595.78767741	376.0	-20.1729886371	-0.579010499318	-0.100557571955	691.29189606	1065.18326571	2072.13972421	315.664562431	-5.67256099601	-0.0945426832668
881.997009228	1337.79066819	2595.78767741	376.0	1.69572157324	-0.174396851062	-0.0302877476662	790.808986076	1473.19243594	2639.80500906	375.803587039	0.136563148651	0.00227605247752
881.997009228	1337.79066819	2595.78767741	376.0	4.12759468957	0.502234771749	0.0872238228116	986.367424672	1302.78821162	2702.93127174	413.775635448	-0.28420668517	-0.00473677808617
881.997009228	1337.79066819	2595.78767741	376.0	-17.1905998728	-0.453475092789	-0.0787556604358	721.148105392	1069.78686789	2149.55620424	358.621230961	-5.12995474617	-0.0854992457695
881.997009228	1337.79066819	2595.78767741	376.0	6.28702485241	0.441768134716	0.0767224964772	965.806169744	1469.52477709	2758.98549381	323.654546974	2.77552987104	0.046258831184
881.997009228	1337.79066819	2595.78767741	376.0	-0.204859914375	-0.31339997383	-0.054428616504	754.921240241	1529.6574769	2590.469949	305.891231863	0.584315078404	0.00973858464006
881.997009228	1337.79066819	2595.78767741	376.0	-4.96460291355	0.0631186356497	0.0109619026832	855.405686125	1294.05252296	2466.91712675	317.458917668	-2.04032418851	-0.0340054031419
881.997009228	1337.79066819	2595.78767741	376.0	8.40683897598	0.668681777991	0.116130909689	1040.40075026	1330.96098272	2814.01136761	442.649634629	1.18854536623	0.0198090894371
881.997009228	1337.79066819	2595.78767741	376.0	-9.82425851857	-0.0313375445561	-0.00544243566449	828.741043833	1121.98337033	2340.77078539	390.046371227	-3.42407505705	-0.0570679176174
881.997009228	1337.79066819	2595.78767741	376.0	9.86548989915	0.474290309075	0.0823706684743	975.504954514	1560.12648838	2851.87484853	316.243405643	5.04828163044	0.084138027174
881.997009228	1337.79066819	2595.78767741	376.0	11.0678558187	0.166549250998	0.028924843869	883.039759158	1556.35459938	2883.08571491	443.69135637	3.67205088404	0.0612008480674
881.997009228	1337.79066819	2595.78767741	376.0	8.05311280703	0.138071776233	0.0239791205685	874.31638354	1637.05863271	2804.82938731	293.454371061	5.05742404665	0.0842904007776
881.997009228	1337.79066819	2595.78767741	376.0	0.699980848299	-0.616243849417	-0.107023940503	682.039121824	1547.32829819	2613.95769402	384.590274005	0.047298601753	0.000788310029217
881.997009228	1337.79066819	2595.78767741	376.0	6.06427242577	0.628230934329	0.109105754486	1026.09094245	1415.47960217	2753.20331377	311.632769144	2.51758298275	0.0419597163792
881.997009228	1337.79066819	2595.78767741	376.0	-5.73652948625	-0.300847706786	-0.0522486465415	758.927158205	1335.36369103	2446.8795519	352.588702666	-2.16647723991	-0.0361079539985
881.997009228	1337.79066819	2595.78767741	376.0	-2.55370407374	-0.30814904793	-0.0535166807797	757.172963999	1431.18328077	2529.49894175	341.142696981	-1.2510667529	-0.0208511125483
881.997009228	1337.79066819	2595.78767741	376.0	7.74992181635	0.703157983023	0.122118440956	1051.98407278	1333.00484204	2796.95919293	411.970278114	1.3527202148	0.0225453369134
881.997009228	1337.79066819	2595.78767741	376.0	5.03011548444	0.0500075999858	0.00868489058454	850.414196787	1519.07621735	2726.35879532	356.86838118	2.06022573153	0.0343370955256
881.997009228	1337.79066819	2595.78767741	376.0	-0.3949742022	-0.350921259857	-0.0609449912915	746.702527913	1415.81605338	2585.53498575	423.016404455	-1.37201198587	-0.0228668664312
881.997009228	1337.79066819	2595.78767741	376.0	-5.66178581473	-0.30086917363	-0.0522523747186	758.77889313	1294.61619438	2448.81973891	395.4246514	-2.34863803067	-0.0391439671778
881.997009228	1337.79066819	2595.78767741	376.0	14.3223711278	0.720932276605	0.125205327649	1056.69970392	1556.53580693	2967.56602226	354.330511416	6.47460495814	0.107910082636
881.997009228	1337.79066819	2595.78767741	376.0	7.48308433861	-0.276776647685	-0.0480681916785	763.137240144	1670.2204455	2790.03265857	356.674972923	4.10752715307	0.0684587858844
881.997009228	1337.79066819	2595.78767741	376.0	-6.21560442691	0.304255689595	0.0528405157337	924.356402459	1048.06337901	2434.44378362	462.024002157	-3.22007914253	-0.0536679857089
881.997009228	1337.79066819	2595.78767741	376.0	2.25098922213	-0.700296666143	-0.121621512008	662.299524338	1610.4891306	2654.21857826	381.429923328	1.10023884438	0.0183373140729
881.997009228	1337.79066819	2595.78767741	376.0	-2.11398836945	-0.230880635458	-0.0400973663526	776.26557396	1465.95650265	2540.91302782	298.690951211	-0.463355992192	-0.00772259986986
881.997009228	1337.79066819	2595.78767741	376.0	10.6496633897	-0.115688127825	-0.020091720706	804.729093626	1667.72417864	2872.23032737	399.77705511	4.86459149065	0.0810765248442
881.997009228	1337.79066819	2595.78767741	376.0	-13.624219601	-0.312337172257	-0.0542440382523	755.549766902	1163.81031558	2242.13186387	322.771781389	-3.81258577009	-0.0635430961682
881.997009228	1337.79066819	2595.78767741	376.0	1.31897645921	-0.416931994159	-0.0724091688363	728.894465403	1595.32714254	2630.02550581	305.803897864	1.63494300513	0.0272490500854
881.997009228	1337.79066819	2595.78767741	376.0	20.5991336857	0.701913230911	0.121902263097	1050.03663146	1656.46459051	3130.49745128	423.996229313	8.90066844811	0.148344474135
881.997009228	1337.79066819	2595.78767741	376.0	4.07184100715	0.521239135744	0.0905243375728	992.179987836	1325.29938693	2701.48402452	384.004649757	0.178354365695	0.00297257276159
881.997009228	1337.79066819	2595.78767741	376.0	6.5862374499	0.665911557445	0.115649801571	1039.24581745	1350.72678097	2766.75241754	376.779819126	1.45181212594	0.0241968687657
881.997009228	1337.79066819	2595.78767741	376.0	-2.47094759511	-0.138150086411	-0.0239927208078	800.430318823	1438.66085714	2531.64712423	292.555948265	-0.676805815364	-0.0112800969227
881.997009228	1337.79066819	2595.78767741	376.0	-2.43438451337	0.0878285091773	0.0152533013507	861.954273538	1201.44032702	2532.5962242	469.20162364	-2.25263633656	-0.0375439389427
881.997009228	1337.79066819	2595.78767741	376.0	-14.1761375789	0.137118900086	0.023813633221	875.393935665	1036.47793746	2227.80524501	315.933371881	-4.19181678048	-0.069863613008
881.997009228	1337.79066819	2595.78767741	376.0	6.47930363149	0.0607608934594	0.0105524302639	852.965949323	1576.05863785	2763.97664266	334.952055489	3.36521543749	0.0560869239581
881.997009228	1337.79066819	2595.78767741	376.0	4.28800261786	0.0283229613496	0.00491888873734	845.292318193	1430.86140978	2707.09512098	430.941393004	0.222606040324	0.00371010067207
881.997009228	1337.79066819	2595.78767741	376.0	8.39020595438	-0.166381047481	-0.0288956317264	791.490267932	1655.12372836	2813.57960969	366.965613394	4.26070858256	0.0710118097093
881.997009228	1337.79066819	2595.78767741	376.0	3.68685550339	0.558549749372	0.0970041245871	1004.19363651	1319.53202721	2691.49061826	367.764954542	0.201995856911	0.00336659761518
881.997009228	1337.79066819	2595.78767741	376.0	-5.96915744495	-0.27105718194	-0.0470748839771	766.143233466	1237.64647983	2440.84102401	437.051310713	-2.66907636327	-0.0444846060545
881.997009228	1337.79066819	2595.78767741	376.0	13.7642408782	0.297476807299	0.0516632176623	921.172220802	1589.67290484	2953.07814602	442.233020384	5.10813737953	0.0851356229921
881.997009228	1337.79066819	2595.78767741	376.0	0.0665194718414	0.18516600275	0.032158041464	889.290977262	1417.27729717	2597.51438167	290.946107232	0.237204443868	0.0039534073978
881.997009228	1337.79066819	2595.78767741	376.0	-13.1910250627	0.0444942861064	0.00772738556901	849.413059591	1083.60563479	2253.37667431	320.357979934	-3.88622821284	-0.064770470214
881.997009228	1337.79066819	2595.78767741	376.0	-10.3369939012	0.0474246020334	0.0082362976786	850.375304808	1152.25239022	2327.46126351	324.833568485	-3.18745347546	-0.0531242245909
881.997009228	1337.79066819	2595.78767741	376.0	-14.7051322243	-0.138839329656	-0.0241124226565	800.052118114	1072.66224935	2214.07366719	341.359299721	-4.36463137217	-0.0727438562028
881.997009228	1337.79066819	2595.78767741	376.0	3.5219995586	-0.124062653363	-0.021546136395	804.19921285	1450.25648701	2687.21130796	432.755608091	0.00385588591641	6.42647652735e-05
881.997009228	1337.79066819	2595.78767741	376.0	-8.69222850957	-0.625751812856	-0.108675201955	679.96795181	1279.09023223	2370.15588087	411.09769683	-2.97617377795	-0.0496028962992
881.997009228	1337.79066819	2595.78767741	376.0	9.27942821155	0.715150905472	0.124201268752	1055.27834259	1430.53392311	2836.66193146	350.849665765	3.47035034746	0.0578391724576
881.997009228	1337.79066819	2595.78767741	376.0	-0.624297433871	0.126430236168	0.0219573178479	872.563643716	1415.38116181	2579.58224156	291.637436035	-0.0633305737483	-0.00105550956247
881.997009228	1337.79066819	2595.78767741	376.0	-8.40857689784	-0.0982935693007	-0.0170707831366	810.844956766	1170.61961855	2377.51887445	396.054299136	-3.06972104959	-0.0511620174931
881.997009228	1337.79066819	2595.78767741	376.0	-1.12597060916	0.0715285541724	0.012422465122	857.835136716	1353.34219941	2566.55987109	355.382534963	-1.25208788051	-0.0208681313419
881.997009228	1337.79066819	2595.78767741	376.0	15.0571661288	0.725977557232	0.126081548668	1058.41760622	1564.46328406	2986.63974035	363.758850075	6.71621789142	0.111936964857
881.997009228	1337.79066819	2595.78767741	376.0	8.31586462408	0.158010450515	0.027441898318	880.687790692	1537.43619993	2811.6498666	393.525875974	3.0821956046	0.0513699267433
881.997009228	1337.79066819	2595.78767741	376.0	-7.21317691541	-0.186235386069	-0.0323437627768	788.0473774	1285.33280113	2408.54891989	335.168741366	-2.43789652835	-0.0406316088059
881.997009228	1337.79066819	2595.78767741	376.0	-3.65686095922	-0.70044949798	-0.121648054529	663.078081473	1505.76825094	2500.86333126	332.016998842	-1.18949968681	-0.0198249947801
881.997009228	1337.79066819	2595.78767741	376.0	-2.46497788	0.826278925173	0.143501029033	1095.74534677	1147.8772436	2531.80208535	288.17949498	-1.83048272168	-0.0305080453613
881.997009228	1337.79066819	2595.78767741	376.0	-7.89358881516	-0.0820203187472	-0.0142445847078	815.335868786	1226.93330065	2390.88687165	348.617702209	-2.6879779669	-0.0447996327816
881.997009228	1337.79066819	2595.78767741	376.0	5.66799213419	-0.289455424374	-0.05027013275	760.478731483	1594.00073234	2742.91671879	388.43725497	2.35389479684	0.0392315799473
881.997009228	1337.79066819	2595.78767741	376.0	-12.0321690624	-0.260158566345	-0.0451821059995	768.77526759	1229.85812262	2283.45811557	284.824725354	-3.24184544053	-0.0540307573422
881.997009228	1337.79066819	2595.78767741	376.0	8.1066372696	0.848026085423	0.147277889097	1101.63245579	1408.97673162	2806.21876871	295.609581298	3.6084487607	0.0601408126783
881.997009228	1337.79066819	2595.78767741	376.0	4.47592871816	-0.336628201617	-0.0584626956612	748.36019825	1636.58817783	2711.97328353	327.024907447	2.9822273601	0.0497037893351
881.997009228	1337.79066819	2595.78767741	376.0	-7.54144502229	0.544536650249	0.0945704498522	999.074034916	1004.22145923	2400.02777683	396.732282678	-3.23218251444	-0.053869708574
881.997009228	1337.79066819	2595.78767741	376.0	-9.51892530539	-0.458306386122	-0.0795947179789	719.662303978	1204.04245945	2348.69658732	424.991823889	-3.36659827802	-0.0561099713004
881.997009228	1337.79066819	2595.78767741	376.0	-16.1188364888	-0.601500975956	-0.104463524827	686.203759592	1064.62992123	2177.3769061	426.543225269	-5.40090998696	-0.0900151664493
881.997009228	1337.79066819	2595.78767741	376.0	-10.7267863719	-0.0261554756123	-0.00454245842521	830.193197477	1172.38009359	2317.34307859	314.769787527	-3.18967183954	-0.0531611973257
881.997009228	1337.79066819	2595.78767741	376.0	-2.3407473941	0.529405389588	0.0919425824224	994.604077646	1088.23079789	2535.026845	452.191969463	-2.35672343399	-0.0392787238998
881.997009228	1337.79066819	2595.78767741	376.0	15.2910393426	0.687450000102	0.119390413356	1045.09977861	1619.27460982	2992.71059242	328.336203987	7.70353178073	0.128392196346
881.997009228	1337.79066819	2595.78767741	376.0	4.4093652035	-0.19800755322	-0.0343882516881	783.267824048	1642.42537972	2710.24543602	284.552232256	3.58564827168	0.059760804528
881.997009228	1337.79066819	2595.78767741	376.0	12.3406086931	0.734509261931	0.127563261884	1061.48465387	1514.02311229	2916.12367719	340.615911027	5.51295396976	0.0918825661626
881.997009228	1337.79066819	2595.78767741	376.0	6.99282660217	0.836734718473	0.145316901437	1098.30289366	1323.1731457	2777.30660866	355.830569297	1.75945407849	0.0293242346415
881.997009228	1337.79066819	2595.78767741	376.0	8.00314744307	-0.140360523455	-0.0243766105341	798.561726919	1611.74369506	2803.53239255	393.226970571	3.42024640274	0.0570041067124
881.997009228	1337.79066819	2595.78767741	376.0	2.22215092261	-0.133837688827	-0.0232437806229	801.131414621	1496.55693979	2653.46999724	355.781642826	0.745940622255	0.0124323437042
881.997009228	1337.79066819	2595.78767741	376.0	0.169224771154	0.787153929685	0.136706135756	1081.78826455	1123.50289778	2600.18039317	394.889230849	-1.69620080819	-0.0282700134699
881.997009228	1337.79066819	2595.78767741	376.0	4.66303080161	0.1276068203	0.0221616568774	871.851533808	1545.90817424	2716.83005636	299.070348313	2.87763171836	0.0479605286393
881.997009228	1337.79066819	2595.78767741	376.0	7.02503076592	0.294423557325	0.0511329554229	920.668395439	1506.34202787	2778.14256037	351.132137058	2.93584000249	0.0489306667081
881.997009228	1337.79066819	2595.78767741	376.0	-4.06843817628	0.132402657511	0.0229945567056	874.707788809	1229.28670041	2490.17966057	386.185171353	-2.16560196382	-0.0360933660636
881.997009228	1337.79066819	2595.78767741	376.0	9.48353687142	0.473446007434	0.0822240374147	975.835741301	1469.57197102	2841.96015891	396.552446586	3.13148422801	0.0521914038002
881.997009228	1337.79066819	2595.78767741	376.0	-0.37474757537	0.774575605993	0.134521640499	1076.83101212	1048.58144667	2586.06002603	460.647567241	-2.12152939062	-0.0353588231771
881.997009228	1337.79066819	2595.78767741	376.0	-14.4329292396	-0.705484529604	-0.122522495589	661.743107779	1159.69856611	2221.13947872	399.69780483	-4.44023271652	-0.0740038786086
881.997009228	1337.79066819	2595.78767741	376.0	3.7340121895	0.56951737092	0.098908886926	1007.4217636	1349.09745046	2692.7147057	336.195491636	0.793212560293	0.0132202093382
881.997009228	1337.79066819	2595.78767741	376.0	6.50988879872	0.113519637034	0.0197151158447	868.364826865	1497.10547034	2764.77056867	399.30027146	1.96321905684	0.032720317614
881.997009228	1337.79066819	2595.78767741	376.0	5.89284333223	0.578830041792	0.100526231642	1011.27668841	1274.49936458	2748.75337848	462.977325499	-0.356848193328	-0.0059474698888
881.997009228	1337.79066819	2595.78767741	376.0	10.7717590815	0.126208033377	0.021918727575	870.880957248	1667.12849861	2875.39967229	337.390216434	5.84259149345	0.0973765248908
881.997009228	1337.79066819	2595.78767741	376.0	-10.2639022647	0.292087073423	0.0507271749606	920.631156822	1017.24352145	2329.35856721	391.483888936	-3.75590202064	-0.0625983670106
881.997009228	1337.79066819	2595.78767741	376.0	1.30359608653	0.668109052764	0.116031443689	1041.17353664	1189.96879052	2629.62626399	398.483936832	-1.43919133557	-0.0239865222596
881.997009228	1337.79066819	2595.78767741	376.0	5.29075293111	-0.178259875388	-0.0309586445621	788.667191102	1607.1788263	2733.12439004	337.278372645	3.00543611966	0.0500906019943
881.997009228	1337.79066819	2595.78767741	376.0	-15.8797576075	-0.690748372055	-0.119963246276	665.862208906	1058.49225217	2183.58288624	459.228425161	-5.65736311508	-0.0942893852513
881.997009228	1337.79066819	2595.78767741	376.0	-2.56845648338	0.591683755603	0.10275855429	1015.35056551	1158.48860402	2529.11600052	355.276830996	-1.95464196362	-0.0325773660603
881.997009228	1337.79066819	2595.78767741	376.0	-7.64923528025	0.145276295656	0.0252303396415	878.258456481	1216.39498821	2397.22977059	302.576325902	-2.54953139684	-0.0424921899474
881.997009228	1337.79066819	2595.78767741	376.0	3.41423226495	0.837373362766	0.145427815694	1099.70003048	1190.11362385	2684.41389783	394.6002435	-0.832796706045	-0.0138799451007
881.997009228	1337.79066819	2595.78767741	376.0	9.0820915309	-0.273027960465	-0.0474171518696	764.594975114	1601.71452975	2831.53949023	465.229985362	2.76791581635	0.0461319302725
881.997009228	1337.79066819	2595.78767741	376.0	-1.34449267852	0.0733860878784	0.0127450656267	858.125984943	1251.41731233	2560.88750214	451.344204866	-1.92052667901	-0.0320087779836
881.997009228	1337.79066819	2595.78767741	376.0	-0.570889684242	0.133617726125	0.0232055793896	874.893626721	1389.82009289	2580.96859334	316.254873726	-0.470874057601	-0.00784790096001
881.997009228	1337.79066819	2595.78767741	376.0	-7.68691791973	-0.254891409225	-0.0442673513763	770.427081088	1304.40163954	2396.25160928	321.422888651	-2.45149791384	-0.040858298564
881.997009228	1337.79066819	2595.78767741	376.0	-3.84241644005	0.4601551996	0.0799158040291	972.624526127	1118.26680788	2496.04670495	405.155370943	-2.374346235	-0.03957243725
881.997009228	1337.79066819	2595.78767741	376.0	-2.36092346699	0.267683609144	0.0464889908204	914.180982039	1226.8056983	2534.50311699	393.516436643	-1.92394226875	-0.0320657044791
881.997009228	1337.79066819	2595.78767741	376.0	-2.34635245383	0.307293429749	0.0533680843607	926.167365493	1300.27709441	2534.88134955	308.436889648	-1.4363780628	-0.02393963438
881.997009228	1337.79066819	2595.78767741	376.0	13.8328340064	0.52439281334	0.0910720412192	991.523567534	1567.18530119	2954.85867799	396.149809269	5.69336280181	0.0948893800302
881.997009228	1337.79066819	2595.78767741	376.0	2.35064810239	0.184812181231	0.0320965927806	890.248638093	1309.22022872	2656.8055112	457.336644384	-1.26064297867	-0.0210107163111
881.997009228	1337.79066819	2595.78767741	376.0	-8.7194982728	0.0616279781724	0.0107030180918	854.61056447	1230.28491889	2369.44801572	284.552532354	-2.67142963123	-0.0445238271871
881.997009228	1337.79066819	2595.78767741	376.0	-8.73857100058	-0.273313689297	-0.0474667747998	765.500368823	1218.34841732	2368.9529282	385.10414206	-2.99092237921	-0.0498487063202
881.997009228	1337.79066819	2595.78767741	376.0	-1.41715667653	0.330455355341	0.0573906487219	932.898749443	1195.82313614	2559.00129904	430.279413452	-1.94331628225	-0.0323886047042
881.997009228	1337.79066819	2595.78767741	376.0	3.13791264736	-0.360130615428	-0.0625443930927	744.134191897	1463.76773452	2677.24122724	469.339300831	-0.51612222664	-0.00860203711067
881.997009228	1337.79066819	2595.78767741	376.0	-5.41594309554	0.355935948164	0.0618158992991	940.216141142	1115.82112783	2455.20129393	399.164024956	-2.62960488404	-0.0438267480673
881.997009228	1337.79066819	2595.78767741	376.0	-6.13303944987	0.617515079801	0.107244716881	1023.54394666	1115.54337654	2436.58699512	297.499671925	-2.45509428009	-0.0409182380015
881.997009228	1337.79066819	2595.78767741	376.0	3.87787523448	0.592654454576	0.102927136953	1015.83997111	1263.89191991	2696.4490849	416.717193878	-0.591889121295	-0.00986481868824
881.997009228	1337.79066819	2595.78767741	376.0	12.8885006884	0.0551512635246	0.00957819790285	851.176783445	1632.81113739	2930.34579009	446.357869255	4.93332230102	0.0822220383503
881.997009228	1337.79066819	2595.78767741	376.0	12.5485417598	-0.0842228132614	-0.0146270950437	813.226866957	1644.26768745	2921.52117811	464.026623701	4.58860221733	0.0764767036221
881.997009228	1337.79066819	2595.78767741	376.0	-1.16304638518	0.145354204711	0.0252438702173	878.716525276	1281.22016991	2565.59746267	405.660767475	-1.69707659225	-0.0282846098708
881.997009228	1337.79066819	2595.78767741	376.0	-12.2527134823	-0.606311630452	-0.105298997994	684.445310236	1288.51810867	2277.73325069	304.769831786	-3.2210667263	-0.0536844454383
881.997009228	1337.79066819	2595.78767741	376.0	8.85490335853	-0.23034835542	-0.0400049245259	775.517949202	1587.17176704	2825.64216764	462.952451397	2.61051939751	0.0435086566252
881.997009228	1337.79066819	2595.78767741	376.0	-6.29807913217	0.553028179484	0.0960451857388	1001.87084886	1011.80034386	2432.30291539	418.631722666	-3.07672307981	-0.0512787179968
881.997009228	1337.79066819	2595.78767741	376.0	-11.6500138332	-0.116589525642	-0.0202482677391	805.957767416	1077.32846696	2293.37805392	410.091819541	-4.04558661078	-0.0674264435129
881.997009228	1337.79066819	2595.78767741	376.0	-2.48869339974	0.140029350481	0.0243190952555	877.153184092	1338.0266081	2531.18648082	316.006688625	-1.39427553001	-0.0232379255002
881.997009228	1337.79066819	2595.78767741	376.0	0.763987992465	0.720835993447	0.125188606017	1058.85969297	1145.04580553	2615.61918358	411.713685078	-1.62566178207	-0.0270943630345
881.997009228	1337.79066819	2595.78767741	376.0	-2.55574916111	0.609120878487	0.105786884072	1020.53853318	1063.02125798	2529.44585563	445.886064469	-2.41007624453	-0.0401679374088
881.997009228	1337.79066819	2595.78767741	376.0	-13.1113206035	-0.0976081190739	-0.0169517400267	810.88459334	1152.69482741	2255.44563284	291.866212087	-3.61536941211	-0.0602561568686
881.997009228	1337.79066819	2595.78767741	376.0	-14.9448797073	-0.473663988138	-0.0822618944318	716.121142461	1101.22313133	2207.85033157	390.506057776	-4.66867972518	-0.0778113287531
881.997009228	1337.79066819	2595.78767741	376.0	-8.16291510965	0.179410149009	0.0311584142079	887.635529415	1056.4267158	2383.89573288	439.833487663	-3.48722498384	-0.0581204163974
881.997009228	1337.79066819	2595.78767741	376.0	-0.499602108817	-0.0790334639766	-0.0137258534173	816.74295021	1348.38142872	2582.81906744	417.694688509	-1.53164203787	-0.0255273672979
881.997009228	1337.79066819	2595.78767741	376.0	-16.9642019278	-0.636371958803	-0.110519617715	678.961274075	1010.15204494	2155.4330142	466.319695185	-6.26908922209	-0.104484820368
881.997009228	1337.79066819	2595.78767741	376.0	14.1382764319	0.351496797598	0.0610449457447	937.332166532	1613.09327082	2962.78731483	412.361877482	5.88166351315	0.0980277252192
881.997009228	1337.79066819	2595.78767741	376.0	0.239022269181	0.639773159384	0.111110309028	1031.01684102	1102.93530181	2601.99218802	468.040045191	-1.96439489026	-0.0327399148377
881.997009228	1337.79066819	2595.78767741	376.0	-16.4334103884	-0.478575230711	-0.0831148368724	715.297093338	1051.66832102	2169.21123557	402.24582122	-5.32191457989	-0.0886985763314
881.997009228	1337.79066819	2595.78767741	376.0	10.0087872219	0.64262302034	0.111605248409	1030.226487	1530.82542928	2855.59454278	294.542626493	5.23850055312	0.0873083425521
881.997009228	1337.79066819	2595.78767741	376.0	-6.52482570323	-0.0932357153056	-0.0161923784831	812.423285586	1245.44417339	2426.41705584	368.549596858	-2.48615392747	-0.0414358987912
881.997009228	1337.79066819	2595.78767741	376.0	1.54047893238	0.166873634771	0.0289811800574	883.854542723	1442.56733887	2635.77523971	309.353358121	0.760000312373	0.0126666718729
881.997009228	1337.79066819	2595.78767741	376.0	-3.10385078863	0.0500598078971	0.0086939576063	851.798741761	1295.67945726	2515.21830112	367.740102096	-1.863392491	-0.0310565415166
881.997009228	1337.79066819	2595.78767741	376.0	-9.31169843039	-0.694977930937	-0.120697799746	664.024737103	1236.26762111	2354.075757	453.783398793	-3.41151703141	-0.0568586171901
881.997009228	1337.79066819	2595.78767741	376.0	-10.2496148693	-0.495010763229	-0.0859692190395	710.893182411	1300.51968698	2329.72943765	318.31656826	-2.87798477206	-0.0479664128676
881.997009228	1337.79066819	2595.78767741	376.0	-3.7169102845	0.78891284992	0.13701160992	1082.12049583	1095.27829317	2499.30457827	321.905789264	-2.15001473005	-0.0358335788342
881.997009228	1337.79066819	2595.78767741	376.0	8.98385853415	-0.0695402629321	-0.0120771557715	817.675773552	1561.14339804	2828.9895702	450.170398612	2.69087708891	0.0448479514818
881.997009228	1337.79066819	2595.78767741	376.0	-2.54987677494	-0.16039421204	-0.0278558895519	795.094547438	1340.99468363	2529.5982903	393.509059233	-1.78030610507	-0.0296717684179
881.997009228	1337.79066819	2595.78767741	376.0	-4.97171290467	-0.537259648549	-0.0933066426796	701.189034887	1451.81174031	2466.73256648	313.731791283	-1.67905314623	-0.0279842191038
881.997009228	1337.79066819	2595.78767741	376.0	-0.878694535808	-0.0815387683303	-0.0141609531661	815.93866387	1321.25205211	2572.97863293	435.787916952	-1.68743672647	-0.0281239454412
881.997009228	1337.79066819	2595.78767741	376.0	-0.757381755227	0.786191865174	0.136539052653	1080.91952942	1052.44927927	2576.12765514	442.758846452	-2.10715880574	-0.035119313429
881.997009228	1337.79066819	2595.78767741	376.0	0.400635602969	-0.239691740036	-0.0416276033408	773.56973793	1518.67684145	2606.18732703	313.940747647	0.667934248592	0.0111322374765
881.997009228	1337.79066819	2595.78767741	376.0	-7.09653781714	0.298737454768	0.0518821560903	923.162734307	1186.06367445	2411.57662323	302.350214478	-2.50815206734	-0.0418025344557
881.997009228	1337.79066819	2595.78767741	376.0	-8.4247419628	0.280617929358	0.0487353124971	917.34695298	1088.44449739	2377.09926369	371.307813316	-3.12407917794	-0.0520679862991
881.997009228	1337.79066819	2595.78767741	376.0	18.022882045	0.377559211761	0.0655712420564	945.124585973	1666.92478524	3063.62342865	451.574057438	7.3843092453	0.123071820755
881.997009228	1337.79066819	2595.78767741	376.0	-13.399546004	0.14497748413	0.0251784446215	877.637256923	1056.24277821	2247.96391341	314.083878282	-3.96438545841	-0.0660730909735
[truncated: 1 more rows]
