# Supplementary material for: Optimization of nutritional strategies using a mechanistic computational model in prediabetes: Application to the J-DOIT1 study data
Source: PLoS One. 2023 Nov 30;18(11):e0287069. doi: 10.1371/journal.pone.0287069 (PMC10688723; doi:10.1371/journal.pone.0287069)
Supplement: S1 File — (ZIP) [file pone.0287069.s011.zip › improved_intervention_J1511014.csv]

baseline_carb	baseline_fat	baseline_kcal	baseline_protein	diet_change_percent	hba1c_change	hba1c_percent_change	random_carb_kcal	random_fat_kcal	random_total_kcal	random_protein_kcal	weight_change	weight_percent_change
483.604363725	1359.25519667	2218.8595604	376.0	1.22556718667	0.7285286309	0.136173575869	580.432654461	1381.23300568	2246.05317509	284.387514951	0.723586063021	0.0104867545365
483.604363725	1359.25519667	2218.8595604	376.0	8.97058729287	0.576625580398	0.107780482317	548.701579416	1470.5470413	2417.90429417	398.655673457	2.77083419206	0.0401570172762
483.604363725	1359.25519667	2218.8595604	376.0	-0.534484750111	-0.520281519698	-0.0972488821865	366.792218486	1550.44200072	2207.00009442	289.765875216	1.17136394621	0.0169762890755
483.604363725	1359.25519667	2218.8595604	376.0	1.15281136824	0.443337078341	0.0828667436151	525.647401077	1303.74031272	2244.43882566	415.051111864	-0.774239186048	-0.0112208577688
483.604363725	1359.25519667	2218.8595604	376.0	-4.75915901432	-0.493794383304	-0.0922980155708	372.232938803	1414.65534444	2113.26050562	326.372222372	-1.31111148742	-0.0190016157597
483.604363725	1359.25519667	2218.8595604	376.0	7.74349098342	0.165637162344	0.0309602172605	472.28718872	1558.80614709	2390.67675039	359.58341458	3.44776240043	0.0499675710207
483.604363725	1359.25519667	2218.8595604	376.0	6.41638094758	-0.123529231239	-0.0230895759326	424.897372948	1575.36529647	2361.23004249	360.967373064	3.05785766308	0.0443167777258
483.604363725	1359.25519667	2218.8595604	376.0	2.11496113562	0.824594730918	0.154129856246	600.907102655	1368.30704603	2265.78757776	296.573429066	0.831347613762	0.0120485161415
483.604363725	1359.25519667	2218.8595604	376.0	-11.0821930113	0.0462151722971	0.00863834996207	454.846032532	1225.95429996	1972.96126127	292.160928771	-2.53967287878	-0.0368068533157
483.604363725	1359.25519667	2218.8595604	376.0	-9.31365015554	0.302535992382	0.0565487836228	499.944796898	1093.57380629	2012.2027435	418.684140316	-2.89455524221	-0.041950075974
483.604363725	1359.25519667	2218.8595604	376.0	5.29576661649	-0.0817619965549	-0.0152826161785	431.406740185	1576.01278485	2336.36518427	328.945659235	3.04479731486	0.0441274973169
483.604363725	1359.25519667	2218.8595604	376.0	-18.8669680168	-0.410644100103	-0.0767559065614	386.022223029	1072.74919962	1800.2280368	341.456614149	-4.81384120673	-0.0697658145903
483.604363725	1359.25519667	2218.8595604	376.0	-9.99193820042	-0.0154280333658	-0.00288374455436	444.672999434	1267.36486594	1997.15248437	285.114618991	-2.29836647341	-0.033309659035
483.604363725	1359.25519667	2218.8595604	376.0	-11.0840586405	0.470409094197	0.0879269334948	531.025264563	1076.66419674	1972.91986557	365.230404275	-3.02760863731	-0.0438783860479
483.604363725	1359.25519667	2218.8595604	376.0	0.236734659335	0.401272672021	0.0750042377609	516.59322573	1384.85521739	2224.11237002	322.663926903	0.0149965718969	0.000217341621695
483.604363725	1359.25519667	2218.8595604	376.0	-8.27083352781	-0.456311703729	-0.085291907239	377.81917795	1220.80044876	2035.34137994	436.721753229	-2.4962344558	-0.0361773109537
483.604363725	1359.25519667	2218.8595604	376.0	-16.7962425181	-0.55745067156	-0.104196387208	366.736573692	1042.6702053	1846.1745275	436.767748502	-5.20040523967	-0.0753681918793
483.604363725	1359.25519667	2218.8595604	376.0	-2.25848102852	-0.132895861184	-0.0248403478849	426.011016685	1289.79867522	2168.74703818	452.937346272	-1.39144181164	-0.0201658233571
483.604363725	1359.25519667	2218.8595604	376.0	11.9380458767	-0.180292541849	-0.0336995405326	415.130396665	1690.32812632	2483.74803266	378.289509675	5.78557122001	0.0838488582609
483.604363725	1359.25519667	2218.8595604	376.0	3.72132606744	-0.0791097939622	-0.0147868773761	432.381587789	1529.31958334	2301.43055962	339.729388488	1.99248465816	0.0288765892487
483.604363725	1359.25519667	2218.8595604	376.0	-7.81540725489	0.25144115388	0.0469983465197	490.160780837	1235.81561614	2045.44664934	319.470252364	-2.01666413604	-0.0292270164643
483.604363725	1359.25519667	2218.8595604	376.0	2.19077759786	0.159928153272	0.0298931127612	473.492724911	1408.46297618	2267.46983858	385.514137484	0.143442422737	0.00207887569184
483.604363725	1359.25519667	2218.8595604	376.0	-15.6266273282	0.662682491548	0.123865886271	569.042796379	1019.75299543	1872.12664596	283.330854152	-3.81378884422	-0.0552723020901
483.604363725	1359.25519667	2218.8595604	376.0	-3.32953881242	0.596449700419	0.111485925312	555.426339521	1119.90568354	2144.98177014	469.649747082	-1.91553611034	-0.0277613929035
483.604363725	1359.25519667	2218.8595604	376.0	13.7631174156	0.124539997029	0.0232785041175	464.956218527	1598.90133329	2524.24380698	460.386255164	4.64819646255	0.0673651661239
483.604363725	1359.25519667	2218.8595604	376.0	1.31632380925	0.604948080281	0.113074407529	557.10686331	1247.65180081	2248.06693709	443.308272962	-0.882402186479	-0.0127884374852
483.604363725	1359.25519667	2218.8595604	376.0	2.54531772801	0.585207576858	0.109384593805	552.084181291	1364.3577743	2275.33658615	358.894630557	0.290041700262	0.00420350290235
483.604363725	1359.25519667	2218.8595604	376.0	-12.6143723501	-0.252311111578	-0.0471609554351	408.229989921	1139.82285633	1938.96435352	390.911507274	-3.35224387334	-0.0485832445412
483.604363725	1359.25519667	2218.8595604	376.0	-7.84261276895	-0.0730828099587	-0.01366033831	435.40586493	1324.45554752	2044.84299719	284.981584737	-1.90290714011	-0.0275783643494
483.604363725	1359.25519667	2218.8595604	376.0	-1.08367434241	0.676245034823	0.126400941088	570.999149342	1316.73351683	2194.81434865	307.081682473	-0.626598099651	-0.009081131879
483.604363725	1359.25519667	2218.8595604	376.0	-2.95295039633	0.0349685223086	0.00653617239413	453.140915771	1357.0457866	2153.33773822	343.151035844	-1.16499937416	-0.0168840489009
483.604363725	1359.25519667	2218.8595604	376.0	0.912230782005	-0.243475890439	-0.0455095122317	407.519802167	1493.81257426	2239.10068032	337.76830389	0.763653694193	0.0110674448434
483.604363725	1359.25519667	2218.8595604	376.0	1.06106009474	-0.36042553663	-0.0673692591833	391.3399456	1420.83201177	2242.40299375	430.231036387	-0.549954243471	-0.00797035135465
483.604363725	1359.25519667	2218.8595604	376.0	2.99311040139	0.193697817944	0.0362051996156	480.185065836	1349.3656013	2285.27247669	455.721809562	-0.528627658084	-0.00766127040701
483.604363725	1359.25519667	2218.8595604	376.0	-11.131226415	0.29079305119	0.0543538413439	497.193586184	1175.69201282	1971.8732789	298.987679898	-2.6367745791	-0.0382141243348
483.604363725	1359.25519667	2218.8595604	376.0	-8.17681811957	0.132841133169	0.0248301183493	469.719728551	1170.84876722	2037.42744982	396.85895405	-2.39160417471	-0.0346609300683
483.604363725	1359.25519667	2218.8595604	376.0	5.88803449791	0.290551275297	0.0543086495882	494.078296012	1550.87244913	2349.50677678	304.55603163	3.37713087269	0.0489439256912
483.604363725	1359.25519667	2218.8595604	376.0	7.50037645673	-0.111868468588	-0.0209099941287	426.184920854	1627.44035921	2385.28238048	331.65710041	4.2255593212	0.0612399901624
483.604363725	1359.25519667	2218.8595604	376.0	-10.9124970751	-0.315915051948	-0.0590495424203	398.411511275	1178.27582667	1976.72657577	400.03923783	-2.93683666473	-0.0425628502135
483.604363725	1359.25519667	2218.8595604	376.0	7.65188201437	0.398735010302	0.0745299084677	514.360390008	1504.13222363	2388.64407603	370.151462385	2.8851609775	0.0418139272102
483.604363725	1359.25519667	2218.8595604	376.0	-8.71505878957	0.061369003323	0.0114708417426	458.22917779	1105.98965488	2025.48464525	461.265812587	-3.00174880801	-0.0435036059132
483.604363725	1359.25519667	2218.8595604	376.0	-8.53926158079	-0.363429024695	-0.0679306588215	391.132712373	1234.58144111	2029.38533843	403.671184938	-2.36681539539	-0.034301672397
483.604363725	1359.25519667	2218.8595604	376.0	15.7942080295	0.483879853285	0.0904448323898	529.046991321	1632.24108275	2569.31085525	408.022781178	6.39384632664	0.0926644395165
483.604363725	1359.25519667	2218.8595604	376.0	-14.7812046464	-0.318555097155	-0.059543008814	401.198088681	1019.83983586	1890.88538796	469.847463418	-5.01242443679	-0.0726438324172
483.604363725	1359.25519667	2218.8595604	376.0	-7.69790297301	0.684930038161	0.128024306198	573.242852602	1112.84411402	2048.05390433	361.966937706	-2.27749455988	-0.0330071675345
483.604363725	1359.25519667	2218.8595604	376.0	10.1265040088	-0.0790526060289	-0.0147761880428	431.709905809	1595.91710236	2443.55246273	415.925454569	3.8732041865	0.0561333940072
483.604363725	1359.25519667	2218.8595604	376.0	-13.3134195695	-0.3896424301	-0.0728303607664	388.98136231	1083.63760864	1923.45347747	450.834506514	-4.14148818375	-0.0600215678805
483.604363725	1359.25519667	2218.8595604	376.0	8.51270533058	0.276540521113	0.0516898170304	492.149747485	1515.5145667	2407.74453648	400.080222294	2.89644317093	0.0419774372599
483.604363725	1359.25519667	2218.8595604	376.0	2.76481396393	0.506978755916	0.0947623842834	537.855425824	1288.2716503	2280.20689936	454.079823242	-0.662078056978	-0.00959533415911
483.604363725	1359.25519667	2218.8595604	376.0	1.08641765717	-0.313350524648	-0.058570191523	396.388611632	1546.04064536	2242.96564245	300.536385463	1.60722162502	0.0232930670293
483.604363725	1359.25519667	2218.8595604	376.0	7.1334508613	-0.486407485179	-0.0909172869494	370.552768835	1655.76250137	2377.14081682	350.82554662	4.07078211241	0.0589968422089
483.604363725	1359.25519667	2218.8595604	376.0	-8.19552452119	0.0153742425069	0.0028736901882	450.279704679	1143.76701961	2037.01238104	442.965656745	-2.6823727916	-0.0388749679941
483.604363725	1359.25519667	2218.8595604	376.0	9.43272000958	-0.0107319215808	-0.00200596665062	443.364248931	1532.6301189	2428.15837014	452.164002311	2.66693961981	0.0386512988378
483.604363725	1359.25519667	2218.8595604	376.0	4.66253645855	0.690451829365	0.129056416704	572.369743749	1406.46071445	2322.31469637	343.484238169	1.45774082055	0.0211266785588
483.604363725	1359.25519667	2218.8595604	376.0	-8.27428523217	-0.0207466685465	-0.00387788197132	443.98602599	1216.0789086	2035.26479147	375.199856878	-2.24622209019	-0.032553943336
483.604363725	1359.25519667	2218.8595604	376.0	0.346197579236	0.608462738582	0.113731353006	557.775213302	1231.47479331	2226.54119848	437.291191875	-1.02481999939	-0.0148524637592
483.604363725	1359.25519667	2218.8595604	376.0	15.9059717064	0.802970958307	0.15008802959	593.208983121	1639.43276419	2571.79073428	339.148986973	7.41512724252	0.10746561221
483.604363725	1359.25519667	2218.8595604	376.0	-7.00245509229	0.307233491401	0.0574268208226	500.470391848	1139.72596657	2063.48491612	423.288557701	-2.3462676614	-0.0340038791507
483.604363725	1359.25519667	2218.8595604	376.0	4.45502954433	0.0149758198329	0.00279921866036	448.504470513	1461.98304192	2317.71040936	407.222896924	0.981653247704	0.0142268586624
483.604363725	1359.25519667	2218.8595604	376.0	-1.5399518947	0.804700205216	0.150411253311	598.375461258	1277.81141182	2184.69019056	308.503317476	-0.935252602939	-0.0135543855498
483.604363725	1359.25519667	2218.8595604	376.0	1.75417594845	-0.435066453022	-0.0813208323406	379.161170524	1523.92665825	2257.78226114	354.694432364	1.07207161943	0.0155372698467
483.604363725	1359.25519667	2218.8595604	376.0	12.5570344352	0.534564862272	0.0999186658453	538.57890484	1646.70626406	2497.48251947	312.197350562	6.53463565281	0.0947048645335
483.604363725	1359.25519667	2218.8595604	376.0	-7.03824563001	-0.242815575131	-0.0453860888096	409.053568929	1250.68860725	2062.69077435	402.948598172	-2.06508957699	-0.0299288344491
483.604363725	1359.25519667	2218.8595604	376.0	-14.0324290995	-0.0994464532981	-0.0185881221118	432.241274389	1098.58611232	1907.49966577	376.672279056	-3.70882106916	-0.0537510299879
483.604363725	1359.25519667	2218.8595604	376.0	14.2943625482	0.599559680706	0.112067230038	551.09685459	1679.88597546	2536.0313904	305.04856035	7.5389521295	0.10926017579
483.604363725	1359.25519667	2218.8595604	376.0	5.30914440138	0.182299672466	0.0340747051338	475.318562936	1538.41188682	2336.66201852	322.931568773	2.84763864541	0.0412701252959
483.604363725	1359.25519667	2218.8595604	376.0	-4.91709069026	-0.349503440908	-0.065327745964	393.059247014	1378.54634268	2109.75622352	338.150633832	-1.42285842437	-0.0206211365851
483.604363725	1359.25519667	2218.8595604	376.0	-1.64317174175	-0.463069166259	-0.0865549843474	376.62656471	1363.84620716	2182.39988711	441.927115241	-1.16338756082	-0.0168606892872
483.604363725	1359.25519667	2218.8595604	376.0	-8.20369477145	-0.543760774515	-0.101637527947	365.223788261	1337.39296807	2036.83109466	334.214338323	-1.95259606832	-0.0282984937438
483.604363725	1359.25519667	2218.8595604	376.0	-9.73487481185	-0.511515564173	-0.0956103858267	369.716982774	1314.8956176	2002.85635994	318.24375957	-2.20694218167	-0.0319846692995
483.604363725	1359.25519667	2218.8595604	376.0	-3.75918935963	0.657659309542	0.122926973746	567.671129319	1242.88853611	2135.4484279	324.888762475	-1.40891789238	-0.0204190998896
483.604363725	1359.25519667	2218.8595604	376.0	17.1298482197	0.330875429844	0.0618458747372	500.555929226	1648.94804304	2598.9468353	449.442863039	6.45208004663	0.0935084064729
483.604363725	1359.25519667	2218.8595604	376.0	-5.01939966139	-0.538137278636	-0.100586407222	366.031037337	1415.18248619	2107.48613114	326.272607607	-1.36324877234	-0.0197572285847
483.604363725	1359.25519667	2218.8595604	376.0	-4.65786689482	-0.467949620927	-0.0874672188648	375.343377835	1453.32987921	2115.50803549	286.834778446	-0.846388917739	-0.0122665060542
483.604363725	1359.25519667	2218.8595604	376.0	-5.39039986201	0.751889079981	0.14054001495	587.361712293	1084.00391846	2099.25415772	427.888526959	-2.16491941753	-0.0313756437323
483.604363725	1359.25519667	2218.8595604	376.0	-14.4712824101	-0.45449739194	-0.0849527835402	377.854137576	1234.57495415	1897.76212713	285.333035402	-3.12031853842	-0.0452220078032
483.604363725	1359.25519667	2218.8595604	376.0	-3.90151303794	0.477001203653	0.0891591034866	531.897224313	1241.47478799	2132.29046536	358.918453055	-1.46320306437	-0.0212058415126
483.604363725	1359.25519667	2218.8595604	376.0	-1.08864550297	-0.245215352059	-0.0458346452446	408.669976857	1348.66798501	2194.70404558	437.36608371	-1.0898432545	-0.0157948297754
483.604363725	1359.25519667	2218.8595604	376.0	-19.2380801837	0.00950093745908	0.00177587616058	450.890320459	1024.41023798	1791.993579	316.693020562	-4.90134887761	-0.0710340417045
483.604363725	1359.25519667	2218.8595604	376.0	-13.357035471	-0.324195403038	-0.0605972715959	397.537257766	1138.56757172	1922.48570186	386.380872375	-3.49958099548	-0.0507185651519
483.604363725	1359.25519667	2218.8595604	376.0	-17.0440073572	0.220891858341	0.0412881978207	486.062057349	1036.32280341	1840.67697368	318.292112924	-4.27848593513	-0.0620070425382
483.604363725	1359.25519667	2218.8595604	376.0	7.77504318898	0.824589868424	0.154128947369	601.490430667	1355.00165447	2391.37684952	434.88476439	1.13224119051	0.0164092926161
483.604363725	1359.25519667	2218.8595604	376.0	-10.6937927172	-0.280002773646	-0.0523369670366	403.903209002	1160.79710131	1981.57931833	416.879008015	-3.02472268763	-0.0438365606902
483.604363725	1359.25519667	2218.8595604	376.0	15.3175983751	-0.0314852381403	-0.00588509124118	438.718201234	1661.77741575	2558.73555637	458.239939385	5.74363035019	0.0832410195679
483.604363725	1359.25519667	2218.8595604	376.0	-9.42329067794	0.278902771297	0.052131359121	495.397568638	1129.52806888	2009.76997429	384.844336769	-2.66305445834	-0.0385949921499
483.604363725	1359.25519667	2218.8595604	376.0	7.66256768943	-0.269576009373	-0.0503880391351	402.87864554	1557.31922404	2388.88117615	428.683306568	2.50982002849	0.0363742033115
483.604363725	1359.25519667	2218.8595604	376.0	9.68933880747	-0.484632151722	-0.0905854489201	370.537642754	1692.20682804	2433.85238087	371.107910075	5.054573753	0.0732546920724
483.604363725	1359.25519667	2218.8595604	376.0	-7.60383638854	0.26114382456	0.0488119298244	492.184640615	1144.72665259	2050.14110973	413.229816526	-2.40520709049	-0.0348580737752
483.604363725	1359.25519667	2218.8595604	376.0	15.9252850826	0.56567414031	0.10573348417	544.728902321	1644.59859379	2572.21927098	382.891774863	6.88022993256	0.0997134772835
483.604363725	1359.25519667	2218.8595604	376.0	3.2009954149	0.376258965927	0.070328778678	511.881637974	1398.58451596	2289.88515319	379.418999254	0.484729810788	0.00702506972157
483.604363725	1359.25519667	2218.8595604	376.0	-8.68323157753	0.403676712727	0.0754535911639	518.000802496	1160.31170483	2026.19084639	347.878339065	-2.33156829203	-0.0337908448121
483.604363725	1359.25519667	2218.8595604	376.0	-8.38091952726	0.306748970215	0.057336256115	500.506204216	1117.34866643	2032.89872622	415.043855571	-2.62487845925	-0.0380417168007
483.604363725	1359.25519667	2218.8595604	376.0	13.373464451	0.62103668582	0.116081623518	555.806245083	1621.03464402	2515.59795493	338.757065821	6.3145708164	0.0915155190783
483.604363725	1359.25519667	2218.8595604	376.0	-4.50487697109	-0.0526387213327	-0.00983901333321	438.782399767	1265.510493	2118.90266704	414.609774279	-1.65635109891	-0.02400508839
483.604363725	1359.25519667	2218.8595604	376.0	11.5850762207	0.802033436738	0.149912791914	594.146131848	1513.67004052	2475.9161317	368.099959337	4.45908687764	0.064624447502
483.604363725	1359.25519667	2218.8595604	376.0	-4.30059996992	0.382638548536	0.0715212240255	514.157118206	1173.3080189	2123.43528681	435.970149709	-1.84471488205	-0.0267349982905
483.604363725	1359.25519667	2218.8595604	376.0	-12.4055483159	-0.0688141428394	-0.0128624566055	436.43764241	1160.55461246	1943.59786557	346.605610703	-3.03716974503	-0.0440169528265
483.604363725	1359.25519667	2218.8595604	376.0	-9.62932050894	-0.140783417122	-0.026314657406	424.708175838	1254.89818635	2005.19846168	325.592099494	-2.29155908848	-0.0332110012824
483.604363725	1359.25519667	2218.8595604	376.0	-8.34316133834	-0.545195064215	-0.101905619479	365.242581568	1242.45380091	2033.7365274	426.040144929	-2.41335437483	-0.0349761503598
483.604363725	1359.25519667	2218.8595604	376.0	12.0108790071	0.341381232353	0.0638095761407	502.499299157	1635.56394572	2485.36409754	347.300852663	5.79416952037	0.0839734713098
483.604363725	1359.25519667	2218.8595604	376.0	11.4770523912	-0.402821598026	-0.0752937566404	382.709887187	1623.12578916	2473.51923463	467.683558286	3.88173879548	0.0562570839925
483.604363725	1359.25519667	2218.8595604	376.0	-2.09139879059	-0.403775362193	-0.0754720303165	384.455023937	1460.46450811	2172.45435839	327.534826336	-0.351091106528	-0.0050882769062
483.604363725	1359.25519667	2218.8595604	376.0	11.6491548699	0.759190771574	0.141904817117	585.407967762	1491.71299335	2477.33794694	400.216985823	3.8983465049	0.0564977754334
483.604363725	1359.25519667	2218.8595604	376.0	2.54342398197	-0.345684394025	-0.0646139054252	393.493554888	1421.81533597	2275.29456658	459.985675722	-0.405262291261	-0.00587336654002
483.604363725	1359.25519667	2218.8595604	376.0	8.12333575436	0.439917319081	0.0822275362768	521.863455951	1515.20503284	2399.10497241	362.036483615	3.24372931348	0.0470105697605
483.604363725	1359.25519667	2218.8595604	376.0	5.84840441741	0.0529146407412	0.00989058705442	454.964628766	1448.12237927	2348.62744095	445.540432909	0.911731287573	0.0132134969214
483.604363725	1359.25519667	2218.8595604	376.0	-10.5009132795	0.680531002495	0.127202056541	572.63646142	1052.6993736	1985.85904217	360.523207145	-2.93434282742	-0.0425267076438
483.604363725	1359.25519667	2218.8595604	376.0	-8.70059543688	0.735729383221	0.137519510882	583.774197887	1100.46428478	2025.80556674	341.56708407	-2.41924249154	-0.0350614853847
483.604363725	1359.25519667	2218.8595604	376.0	-10.51419025	0.403228579118	0.0753698278726	518.436441345	1078.12812334	1985.56444484	388.999880158	-3.02373507231	-0.0438222474248
483.604363725	1359.25519667	2218.8595604	376.0	-21.3842210068	-0.393268271085	-0.0735080880532	388.386343152	1068.55313776	1744.37372817	287.434247258	-5.15968454268	-0.0747780368505
483.604363725	1359.25519667	2218.8595604	376.0	1.22202430954	0.307666124031	0.0575076867347	500.470097552	1310.61733155	2245.97456362	434.887134516	-0.802189029097	-0.0116259279579
483.604363725	1359.25519667	2218.8595604	376.0	11.1488236213	0.43491431129	0.0812923946336	519.977785807	1604.0874019	2466.23629919	342.171111491	5.29519180997	0.0767419102894
483.604363725	1359.25519667	2218.8595604	376.0	9.12499932332	0.821166142725	0.15348899864	599.65101721	1414.42483133	2421.33048027	407.254631727	2.33659215162	0.0338636543714
483.604363725	1359.25519667	2218.8595604	376.0	-10.9571360859	-0.526162181857	-0.0983480713751	368.629739839	1148.19889364	1975.73609881	458.907465332	-3.39688125985	-0.0492301631862
483.604363725	1359.25519667	2218.8595604	376.0	4.08083110482	-0.0946598143777	-0.0176934232482	431.574437297	1424.11504907	2309.40747151	453.717985145	0.104487008772	0.00151430447495
483.604363725	1359.25519667	2218.8595604	376.0	-14.5670883203	-0.229407582264	-0.0428799219185	411.069968052	1202.01580533	1895.63632853	282.550555145	-3.19702624841	-0.0463337137451
483.604363725	1359.25519667	2218.8595604	376.0	0.284386159491	-0.139661775124	-0.0261050046961	424.390235646	1428.66628916	2225.16968989	372.113165081	-0.211555858471	-0.00306602693436
483.604363725	1359.25519667	2218.8595604	376.0	20.0487604938	0.662952563316	0.123916366975	564.142169491	1645.59641585	2663.71339936	453.974814011	7.47183291861	0.108287433603
483.604363725	1359.25519667	2218.8595604	376.0	-10.2687077844	0.094741350056	0.0177086635619	463.109025187	1192.12706732	1991.011356	335.77526349	-2.52877826661	-0.0366489603857
483.604363725	1359.25519667	2218.8595604	376.0	8.31199429482	0.164812704514	0.0308061129933	471.861667986	1584.56371644	2403.29104047	346.865656043	4.01439025375	0.058179568895
483.604363725	1359.25519667	2218.8595604	376.0	-15.9503748408	-0.119960714767	-0.0224225635079	429.232086586	1081.9349398	1864.94314332	353.776116942	-4.08559213585	-0.0592114802297
483.604363725	1359.25519667	2218.8595604	376.0	15.1379638337	0.83750173144	0.156542379708	602.116585356	1489.52762068	2554.74971817	463.10551214	4.33263986686	0.0627918821284
483.604363725	1359.25519667	2218.8595604	376.0	-19.236638702	-0.545767060164	-0.10201253461	365.802266479	1135.94701002	1792.02556346	290.276286957	-4.39190458236	-0.0636507910487
483.604363725	1359.25519667	2218.8595604	376.0	-10.5307645657	-0.201233346826	-0.0376137096871	415.293056277	1261.84070502	1985.19668405	308.062922753	-2.4064021136	-0.0348753929507
483.604363725	1359.25519667	2218.8595604	376.0	9.76159997538	0.712133191973	0.133109007845	576.855660995	1413.28382529	2435.4557547	445.316268417	2.06520225031	0.0299304673958
483.604363725	1359.25519667	2218.8595604	376.0	6.76115265292	-0.410123269717	-0.0766585550872	381.781609732	1608.21082676	2368.88004243	378.887605944	3.20532290445	0.0464539551369
483.604363725	1359.25519667	2218.8595604	376.0	-5.49808166332	0.308897985637	0.0577379412406	500.71748265	1154.89018957	2096.86484977	441.257177557	-2.1169929831	-0.0306810577261
483.604363725	1359.25519667	2218.8595604	376.0	10.729857064	0.736917442069	0.137741577957	579.559503971	1591.11853837	2456.94001968	286.261977344	5.73637247754	0.0831358330078
483.604363725	1359.25519667	2218.8595604	376.0	-0.0233974769685	0.571873525634	0.106892247782	550.42642691	1306.92090641	2218.34040324	360.993069921	-0.765792999128	-0.0110984492627
483.604363725	1359.25519667	2218.8595604	376.0	3.94845732927	0.156681113298	0.0292861894015	473.610746367	1368.94548976	2306.47028334	463.914047207	-0.294229672197	-0.00426419814778
483.604363725	1359.25519667	2218.8595604	376.0	-4.7309105072	0.81223482353	0.151819593183	600.080158398	1122.14541727	2113.88730032	391.661724647	-1.8369638671	-0.0266226647406
483.604363725	1359.25519667	2218.8595604	376.0	-10.7785489082	0.167286967813	0.0312685921145	476.427618097	1076.42959979	1979.69869748	426.84147959	-3.32257762575	-0.048153298924
483.604363725	1359.25519667	2218.8595604	376.0	-3.62912489922	0.533437106372	0.0997078703499	542.878216663	1158.87386663	2138.33437561	436.582292325	-1.75410980125	-0.0254218811776
483.604363725	1359.25519667	2218.8595604	376.0	2.63277949943	0.421527716601	0.078790227402	520.203596388	1397.99306473	2277.27724003	359.080578906	0.514304714222	0.00745369151046
483.604363725	1359.25519667	2218.8595604	376.0	7.97548328098	0.0939490848278	0.0175605766033	460.772550556	1514.56304394	2395.82433367	420.488739172	2.42517384222	0.0351474469887
483.604363725	1359.25519667	2218.8595604	376.0	-0.0123494938162	0.377814673076	0.0706195650609	513.331148788	1307.07291415	2218.58554247	398.181479541	-0.899227506133	-0.0130322826976
483.604363725	1359.25519667	2218.8595604	376.0	-7.91544080663	-0.412865762043	-0.0771711704753	384.050117942	1217.63882408	2043.22704531	441.538103292	-2.45781596942	-0.035620521296
483.604363725	1359.25519667	2218.8595604	376.0	-7.15753573206	-0.503035317155	-0.0940252929261	370.927843948	1351.10157297	2060.04389452	338.014477604	-1.77964697004	-0.025791985073
483.604363725	1359.25519667	2218.8595604	376.0	-4.98426171752	0.492960125372	0.0921420795089	535.015914241	1157.79755874	2108.26579276	415.452319782	-1.90840432453	-0.0276580336889
483.604363725	1359.25519667	2218.8595604	376.0	18.09415771	0.56764691782	0.10610222763	544.77963019	1697.4360689	2620.34350862	378.127809536	8.17294466879	0.118448473461
483.604363725	1359.25519667	2218.8595604	376.0	-11.4775810848	0.427597118197	0.0799246949901	523.409190071	1042.55065512	1964.1881552	398.228310002	-3.38628273327	-0.0490765613518
483.604363725	1359.25519667	2218.8595604	376.0	-9.66905663783	0.523314259915	0.0978157495168	540.691450061	1165.69662826	2004.31677279	297.928694466	-2.39913967203	-0.0347701401743
483.604363725	1359.25519667	2218.8595604	376.0	-13.3685226898	0.299082866568	0.0559033395454	498.910646181	1118.56061571	1922.23081661	304.759554719	-3.17727662297	-0.0460474872894
483.604363725	1359.25519667	2218.8595604	376.0	0.41244186731	0.366208405145	0.068450169186	511.14958519	1287.41969138	2228.0110662	429.441789634	-0.928917965745	-0.0134625792137
483.604363725	1359.25519667	2218.8595604	376.0	-12.0501707338	0.0608608080216	0.0113758519667	457.41278738	1182.92581834	1951.48319503	311.144589306	-2.81263526114	-0.0407628298716
483.604363725	1359.25519667	2218.8595604	376.0	7.28774480783	-0.206954356646	-0.038683057317	412.29581749	1557.47366479	2380.5643828	410.794900528	2.60715566557	0.0377848647185
483.604363725	1359.25519667	2218.8595604	376.0	4.61496959569	-0.234146531155	-0.043765706758	407.902179616	1576.16893404	2321.25925448	337.188140829	2.69298573966	0.0390287788356
483.604363725	1359.25519667	2218.8595604	376.0	-7.32819467516	0.606697843677	0.113401466108	557.956154252	1045.76234773	2056.25721224	452.538710265	-2.77966859129	-0.0402850520476
483.604363725	1359.25519667	2218.8595604	376.0	21.7453065101	0.812790823083	0.151923518333	595.060474157	1691.41052979	2701.35737284	414.88636889	9.01241234009	0.130614671596
483.604363725	1359.25519667	2218.8595604	376.0	0.222138845031	-0.419050753095	-0.0783272435692	381.203136508	1536.43122636	2223.7885094	306.154146531	1.16445094148	0.0168761006012
483.604363725	1359.25519667	2218.8595604	376.0	0.949685423311	0.744042147736	0.139073298642	584.30548292	1349.87774931	2239.93174621	305.748513979	0.219546482166	0.00318183307487
483.604363725	1359.25519667	2218.8595604	376.0	-0.257661101526	0.471829469371	0.0881924241816	530.971003404	1244.96844519	2213.14242241	437.202973817	-1.09674229037	-0.0158948158024
483.604363725	1359.25519667	2218.8595604	376.0	-2.7886180159	0.0992006251395	0.0185421729233	463.743417762	1365.94649216	2156.98404295	327.294133024	-1.02575980712	-0.0148660841611
483.604363725	1359.25519667	2218.8595604	376.0	8.73826297409	0.469490329621	0.0877552017984	528.375321962	1453.00239975	2412.74934381	431.371622096	2.13927645644	0.0310040066151
483.604363725	1359.25519667	2218.8595604	376.0	10.3307251936	0.233144269266	0.043578368087	483.102638364	1646.8353481	2448.08384402	318.145857554	5.61321278664	0.0813509099514
483.604363725	1359.25519667	2218.8595604	376.0	-15.696924174	-0.174757471147	-0.0326649478779	420.935939387	1074.64012912	1870.56685768	374.990789165	-4.19145837177	-0.0607457735039
483.604363725	1359.25519667	2218.8595604	376.0	0.998770803577	0.547620967106	0.102359059272	545.046194649	1346.8431671	2241.02088186	349.131520108	-0.205233420566	-0.00297439739951
483.604363725	1359.25519667	2218.8595604	376.0	3.75503885316	0.253330505089	0.0473514962783	487.838344288	1518.93203758	2302.17859899	295.40821712	2.45429810475	0.0355695377499
483.604363725	1359.25519667	2218.8595604	376.0	11.5988135362	0.843791955181	0.157718122464	604.404910581	1423.57489497	2476.22094344	448.241137893	2.76311525222	0.0400451485828
483.604363725	1359.25519667	2218.8595604	376.0	8.27149004492	-0.364816415239	-0.0681899841569	387.810404764	1662.36168245	2402.39230805	352.220220838	4.52853165517	0.0656308935531
483.604363725	1359.25519667	2218.8595604	376.0	3.99598911089	0.147911986449	0.0276471002709	469.824931262	1508.54642627	2307.52494682	329.153589285	2.07318268922	0.0300461259307
483.604363725	1359.25519667	2218.8595604	376.0	-10.6303150195	-0.129840749003	-0.0242692988791	426.500509084	1220.35491728	1982.98779929	336.132372923	-2.54513835005	-0.0368860630442
483.604363725	1359.25519667	2218.8595604	376.0	-0.56951136315	-0.18285474223	-0.0341784564916	418.230604562	1333.19408105	2206.22290307	454.798217458	-1.08362108703	-0.0157046534352
483.604363725	1359.25519667	2218.8595604	376.0	-2.73887097785	-0.11381355178	-0.0212735610804	429.016488371	1305.38934423	2158.08785986	423.682027263	-1.35148522432	-0.0195867423815
483.604363725	1359.25519667	2218.8595604	376.0	8.03601264158	-0.245023657653	-0.0457988145146	406.409857203	1569.5782506	2397.16739517	421.179287371	2.83425332443	0.0410761351366
483.604363725	1359.25519667	2218.8595604	376.0	16.0375351325	0.188878353396	0.0353043651208	475.331945985	1669.39178172	2574.70994194	429.986214238	6.46687642901	0.0937228467973
483.604363725	1359.25519667	2218.8595604	376.0	-4.6264426609	-0.225906364241	-0.0422254886431	411.601702561	1377.18673285	2116.20529511	327.416859697	-1.3779611597	-0.0199704515899
483.604363725	1359.25519667	2218.8595604	376.0	5.85478450338	0.287270812763	0.053695479021	494.595303665	1474.56238249	2348.76900609	379.611319938	1.89998425153	0.0275360036453
483.604363725	1359.25519667	2218.8595604	376.0	-7.64602345227	0.748028386894	0.139818390074	586.230181224	1160.07734373	2049.20503804	302.897513087	-2.07987711737	-0.0301431466285
483.604363725	1359.25519667	2218.8595604	376.0	5.10830836632	-0.202682667367	-0.0378846107227	413.231687218	1532.58678158	2332.20574896	386.387280166	1.94702826103	0.0282178008845
483.604363725	1359.25519667	2218.8595604	376.0	-5.14227585269	0.296399868845	0.055401844644	498.278446366	1270.23405762	2104.75968102	336.247177036	-1.58254077685	-0.0229353735775
483.604363725	1359.25519667	2218.8595604	376.0	-7.20570423058	0.100469013382	0.0187792548377	463.987641742	1293.05143645	2058.97510318	301.936024994	-1.84122105538	-0.0266843631214
483.604363725	1359.25519667	2218.8595604	376.0	-12.887885491	-0.0335502553301	-0.00627107576264	442.32212029	1132.6500786	1932.89548105	357.923282164	-3.25217659571	-0.0471329941407
483.604363725	1359.25519667	2218.8595604	376.0	5.75188188851	0.292354992564	0.0546457930027	496.463413512	1418.12418851	2346.48574159	431.898139567	0.857806043298	0.012431971642
483.604363725	1359.25519667	2218.8595604	376.0	-2.16343932822	0.108506227623	0.0202815378734	465.456818698	1242.78248004	2170.85588003	462.616581296	-1.48046677698	-0.0214560402461
483.604363725	1359.25519667	2218.8595604	376.0	-7.50303197009	0.556398916279	0.103999797435	547.191562074	1211.82074559	2052.37781821	293.36551055	-1.98685059571	-0.0287949361697
483.604363725	1359.25519667	2218.8595604	376.0	6.14954479152	0.0534788009313	0.00999603755725	453.739923443	1535.49764296	2355.30932293	366.07175652	2.60334298422	0.0377296084669
483.604363725	1359.25519667	2218.8595604	376.0	14.7966375532	0.579703793021	0.108355849163	547.685925267	1617.78574657	2547.17616737	381.704495532	6.26402926715	0.0907830328572
483.604363725	1359.25519667	2218.8595604	376.0	4.40376827652	0.423809395727	0.0792167094817	519.243824557	1479.34846861	2316.57299382	317.980700658	2.1534255416	0.0312090658204
483.604363725	1359.25519667	2218.8595604	376.0	-2.45785491221	0.701498679258	0.131121248459	576.755327009	1248.13361431	2164.3232117	339.434270381	-1.22896564461	-0.0178110962987
483.604363725	1359.25519667	2218.8595604	376.0	3.26680793146	-0.135607609772	-0.0253472167799	423.595913223	1524.35116621	2291.34544051	343.39836107	1.74797664225	0.0253329948153
483.604363725	1359.25519667	2218.8595604	376.0	11.7678661934	0.765549660059	0.143093394404	587.658685819	1431.18409026	2479.97198449	461.129208411	2.70279588926	0.0391709549169
483.604363725	1359.25519667	2218.8595604	376.0	3.26745489055	0.657766502902	0.122947009888	566.279458685	1376.83060232	2291.35979562	348.249734615	0.724073780695	0.0104938229086
483.604363725	1359.25519667	2218.8595604	376.0	1.78959278092	-0.54288587198	-0.101473994763	364.419897345	1502.2005295	2258.56811091	391.947684064	0.511420661252	0.00741189364133
483.604363725	1359.25519667	2218.8595604	376.0	15.1706384482	0.607331508832	0.113519908193	553.712168696	1559.57348744	2555.47472198	442.189065848	5.14176117497	0.0745182778981
483.604363725	1359.25519667	2218.8595604	376.0	-9.49055547184	0.258185810286	0.0482590299599	491.626214178	1142.17360231	2008.27746298	374.477646492	-2.60624739795	-0.0377717014195
483.604363725	1359.25519667	2218.8595604	376.0	-15.3458235639	-0.336344257567	-0.0628680855265	396.78788049	1076.82038627	1878.35728713	404.749020364	-4.32578049085	-0.0626924708819
483.604363725	1359.25519667	2218.8595604	376.0	2.57989060728	0.260477705523	0.0486874215931	489.75855448	1472.63124839	2276.10370979	313.713906916	1.48824827642	0.0215688156002
483.604363725	1359.25519667	2218.8595604	376.0	5.75695212374	0.742762899142	0.138834186756	582.069422016	1468.9904597	2346.59824298	295.538361267	2.85113927942	0.041320859122
483.604363725	1359.25519667	2218.8595604	376.0	-1.971681474	0.349025857003	0.0652384779445	507.859982816	1332.91814781	2175.11071751	334.332586884	-0.987071517015	-0.0143053843046
483.604363725	1359.25519667	2218.8595604	376.0	4.12970621282	-0.289124432198	-0.0540419499435	399.363071873	1603.89341631	2310.49194152	307.235453331	3.08164710743	0.0446615522816
483.604363725	1359.25519667	2218.8595604	376.0	-6.20284824891	-0.0455910280791	-0.00852168749142	439.890675411	1354.25693095	2081.22706901	287.079462653	-1.63645588324	-0.023716751931
483.604363725	1359.25519667	2218.8595604	376.0	-8.72190077563	0.700790786054	0.130988931973	576.433676762	1119.63684881	2025.33283119	329.262305618	-2.35920445819	-0.0341913689592
483.604363725	1359.25519667	2218.8595604	376.0	11.5576291109	-0.292413815771	-0.0546567879946	398.835230032	1619.08257671	2475.30711888	457.389312142	4.02036938498	0.0582662229707
483.604363725	1359.25519667	2218.8595604	376.0	11.8996583502	0.313647170877	0.0586256394163	497.384929951	1648.41735677	2482.89626736	337.093980641	5.98165931834	0.0866907147585
483.604363725	1359.25519667	2218.8595604	376.0	8.05160974985	-0.153075934851	-0.0286123242711	421.068465099	1518.1854404	2397.5134731	458.2595676	1.98550535846	0.0287754399776
483.604363725	1359.25519667	2218.8595604	376.0	-9.97994007677	0.730046483217	0.136457286583	582.628617204	1081.66373099	1997.41870588	333.126357692	-2.66717639411	-0.0386547303494
483.604363725	1359.25519667	2218.8595604	376.0	-8.27734472972	0.423442335145	0.079148100027	522.088306914	1096.52157278	2035.19690552	416.587025819	-2.65630470342	-0.0384971696148
483.604363725	1359.25519667	2218.8595604	376.0	7.60839813563	-0.283683312199	-0.0530249181681	399.964280543	1632.19897563	2387.67922982	355.515973647	4.0024441952	0.0580064376116
483.604363725	1359.25519667	2218.8595604	376.0	2.93895217859	0.300932192123	0.0562490078734	499.277351687	1330.15524459	2284.07078179	454.638185508	-0.580907453686	-0.00841894860414
483.604363725	1359.25519667	2218.8595604	376.0	9.35780834869	0.822442259322	0.153727525107	600.832808911	1366.62957542	2426.49618559	459.033801258	1.45125521401	0.021032684261
483.604363725	1359.25519667	2218.8595604	376.0	7.7431699813	-0.347855075808	-0.0650196403379	390.846610555	1601.65087268	2390.66962781	398.172144576	3.26811399377	0.0473639709242
483.604363725	1359.25519667	2218.8595604	376.0	-1.31638660254	0.756566121889	0.14141422839	588.259546024	1200.780625	2189.65079042	400.610619395	-1.21210193263	-0.0175666946759
483.604363725	1359.25519667	2218.8595604	376.0	-13.5197984257	-0.510113385902	-0.0953482964303	370.008190856	1245.26511245	1918.87422048	303.600917175	-2.95378863945	-0.0428085310065
483.604363725	1359.25519667	2218.8595604	376.0	0.636300841383	-0.536754057512	-0.100327861217	366.280973429	1411.22244343	2232.97818245	455.47476559	-0.812812993168	-0.0117798984517
483.604363725	1359.25519667	2218.8595604	376.0	1.77770909919	0.786369171414	0.146984891853	594.663696659	1209.17165321	2258.3044287	454.469078835	-0.89261380932	-0.0129364320191
483.604363725	1359.25519667	2218.8595604	376.0	-5.27696778759	0.253099183862	0.0473082586658	490.518385517	1273.02154207	2101.77105614	338.231128554	-1.60082531885	-0.0232003669398
483.604363725	1359.25519667	2218.8595604	376.0	-4.63836420808	0.198052047241	0.0370190742506	480.831908518	1277.53426599	2115.94077272	357.574598211	-1.52536952015	-0.0221068046398
483.604363725	1359.25519667	2218.8595604	376.0	-15.6455929825	-0.0917966068387	-0.0171582442689	432.772340487	1144.67977848	1871.70582473	294.253705755	-3.56196164536	-0.0516226325414
483.604363725	1359.25519667	2218.8595604	376.0	13.3840629268	-0.175906760259	-0.0328797682728	416.097645778	1654.01737301	2515.83312022	445.718101428	5.13150000876	0.0743695653443
483.604363725	1359.25519667	2218.8595604	376.0	7.42658756314	-0.502136945831	-0.0938573730524	368.801711229	1609.68486478	2383.64510856	405.158532544	3.1229095071	0.045259558074
483.604363725	1359.25519667	2218.8595604	376.0	12.3103963261	0.706905187891	0.132131810821	574.332555613	1511.1113123	2492.0099662	406.566098292	4.19970583815	0.0608653020022
483.604363725	1359.25519667	2218.8595604	376.0	-12.9457898244	0.329883741888	0.0616605125025	504.699760728	1095.81194328	1931.61066521	331.098961206	-3.22945406477	-0.0468036820981
483.604363725	1359.25519667	2218.8595604	376.0	8.52952806102	0.277987749462	0.0519603270022	491.07276391	1631.02236662	2408.11780924	286.022678713	5.19815421528	0.0753355683374
483.604363725	1359.25519667	2218.8595604	376.0	-13.8575060214	-0.237509927182	-0.0443943789125	410.270414478	1153.38253947	1911.38096321	347.728009263	-3.36529713213	-0.0487724222047
483.604363725	1359.25519667	2218.8595604	376.0	-18.8408724333	-0.481904069884	-0.090075527081	375.780289731	1081.30669112	1800.80706115	343.720080303	-4.7938909414	-0.0694766803102
483.604363725	1359.25519667	2218.8595604	376.0	-7.62147629929	-0.522297505567	-0.0976257019751	368.465242504	1235.36703421	2049.74970489	445.917428176	-2.38624202021	-0.0345832176842
483.604363725	1359.25519667	2218.8595604	376.0	5.19718130343	-0.0574634612693	-0.0107408338821	436.452657466	1488.30229466	2334.17771462	409.422762497	1.38681962496	0.0200988351443
483.604363725	1359.25519667	2218.8595604	376.0	21.54920196	0.658439533479	0.123072809996	562.977857848	1684.15270267	2697.00608828	449.875527758	8.39324433637	0.121641222266
483.604363725	1359.25519667	2218.8595604	376.0	7.31624810474	0.656138727171	0.122642752742	566.526644381	1356.22042189	2381.19683093	458.449764664	0.705547970192	0.0102253329013
483.604363725	1359.25519667	2218.8595604	376.0	-9.50807951583	0.657763060798	0.122946366504	567.481959408	1145.2410815	2007.88862905	295.165588148	-2.40047757681	-0.0347895300988
483.604363725	1359.25519667	2218.8595604	376.0	3.25995222212	0.738788863619	0.138091376377	584.697795393	1262.82568996	2291.19332194	443.669836586	-0.59549149147	-0.00863031147057
483.604363725	1359.25519667	2218.8595604	376.0	11.9195191911	0.684722774078	0.127985565248	568.532560685	1627.70817162	2483.33695153	287.096219221	6.45500074404	0.0935507354209
483.604363725	1359.25519667	2218.8595604	376.0	8.56874003558	-0.265214769532	-0.049572854118	402.985605613	1606.45498691	2408.98786788	399.547275361	3.59165905057	0.0520530297183
483.604363725	1359.25519667	2218.8595604	376.0	-13.9431897568	0.0188756672276	0.00352816209863	451.724267865	1066.76100618	1909.47976146	390.994487408	-3.87644786204	-0.0561804037977
483.604363725	1359.25519667	2218.8595604	376.0	2.13240425726	0.67982501217	0.127070095733	571.62651427	1331.45728807	2266.17461613	363.090813792	-0.0653796800662	-0.000947531595163
483.604363725	1359.25519667	2218.8595604	376.0	12.4303280136	0.583084227144	0.108987706008	548.536741758	1592.06643667	2494.67108192	354.06790349	5.53847703483	0.0802677831134
483.604363725	1359.25519667	2218.8595604	376.0	-8.64051686845	0.457041913659	0.0854283950764	528.157268676	1132.75186619	2027.1386258	366.229490932	-2.43033795205	-0.0352222891601
483.604363725	1359.25519667	2218.8595604	376.0	9.13125184492	0.486898025228	0.0910089766782	531.163270225	1486.00110473	2421.46921494	404.30483999	2.86305050473	0.0414934855759
483.604363725	1359.25519667	2218.8595604	376.0	-5.43796788821	-0.277596793757	-0.0518872511695	403.788291943	1263.97343807	2098.19869002	430.436960004	-1.8690408626	-0.0270875487333
483.604363725	1359.25519667	2218.8595604	376.0	-3.80539928351	-0.0388082596055	-0.0072538803001	441.051936265	1359.53317816	2134.42309459	333.837980164	-1.2861570037	-0.0186399565754
483.604363725	1359.25519667	2218.8595604	376.0	-0.765228643998	-0.262918420604	-0.0491436300194	405.995270299	1358.05382622	2201.88021147	437.831114957	-1.0330766517	-0.0149721253869
483.604363725	1359.25519667	2218.8595604	376.0	-14.4072237021	-0.552014660576	-0.103180310388	364.930298415	1152.94288338	1899.1834999	381.310318105	-3.67661590231	-0.0532842884392
483.604363725	1359.25519667	2218.8595604	376.0	6.20500727992	-0.473500234713	-0.0885047167688	372.499121406	1638.46600619	2356.53995765	345.57483006	3.65529873485	0.0529753439834
483.604363725	1359.25519667	2218.8595604	376.0	-5.15551527867	0.295529745059	0.0552392046838	498.12999946	1227.99066587	2104.46591675	378.345251419	-1.71219903871	-0.0248144788219
483.604363725	1359.25519667	2218.8595604	376.0	4.16815782964	0.473407447113	0.0884873732922	529.998210498	1396.85621842	2311.34512889	384.49069998	0.744467745833	0.0107893876208
483.604363725	1359.25519667	2218.8595604	376.0	-15.6339013189	0.071324581198	0.0133316974202	461.286661244	1022.46925092	1871.96524632	388.209334154	-4.4513572131	-0.0645124233782
483.604363725	1359.25519667	2218.8595604	376.0	5.32683479072	0.154942815327	0.0289612738929	470.829522348	1525.1881825	2337.05454342	341.036838577	2.53778948597	0.0367795577677
483.604363725	1359.25519667	2218.8595604	376.0	14.6272421691	0.708041730062	0.13234424861	572.963560709	1684.97808258	2543.41752169	285.475878402	7.94243904384	0.11510781223
483.604363725	1359.25519667	2218.8595604	376.0	5.82244646363	0.663070906967	0.123938487284	566.966990186	1401.96347359	2348.05147041	379.12100663	1.41716150932	0.0205385725988
483.604363725	1359.25519667	2218.8595604	376.0	-6.17689804017	0.34037156992	0.0636208541906	506.296897532	1193.03522362	2081.8028677	382.470746542	-1.94342515362	-0.0281655819365
483.604363725	1359.25519667	2218.8595604	376.0	-2.96746226964	-0.176915199076	-0.0330682615095	419.158721019	1367.76276333	2153.01574013	366.094255777	-1.18978814815	-0.0172433064949
483.604363725	1359.25519667	2218.8595604	376.0	11.3703331552	-0.485615920947	-0.0907693310181	370.777103336	1646.67872085	2471.15128466	453.695460474	4.21691018786	0.0611146404038
483.604363725	1359.25519667	2218.8595604	376.0	2.69626288363	-0.284201897359	-0.0531218499736	401.695578919	1480.79842557	2278.68584717	396.191842675	0.629840401835	0.00912812176572
483.604363725	1359.25519667	2218.8595604	376.0	-12.1924675188	0.00491037071428	0.000917826301734	448.880209955	1106.13838602	1948.32582921	393.307233237	-3.35665712083	-0.0486472046497
483.604363725	1359.25519667	2218.8595604	376.0	3.58113208327	0.68213267174	0.12750143397	570.902029458	1392.08302746	2298.319852	335.334795078	1.07402302547	0.0155655510938
483.604363725	1359.25519667	2218.8595604	376.0	-14.3871886808	0.641271437083	0.119863820016	564.605018201	1037.12459288	1899.62804888	297.898437804	-3.54704270855	-0.0514064160659
483.604363725	1359.25519667	2218.8595604	376.0	-4.3359490033	0.810121367056	0.15142455459	599.623423312	1213.39003271	2122.65094141	309.637485381	-1.52048680071	-0.02203604059
483.604363725	1359.25519667	2218.8595604	376.0	2.52858068984	0.539864393158	0.100909232366	543.301172695	1362.79917852	2274.96521478	368.864863563	0.171206261262	0.00248125016322
483.604363725	1359.25519667	2218.8595604	376.0	4.51903560917	0.678285251261	0.126782289955	571.587476982	1322.42234804	2319.13061405	425.120789029	0.0101812526013	0.000147554385525
483.604363725	1359.25519667	2218.8595604	376.0	-11.2558123464	0.374919420598	0.0700783963734	512.511449489	1168.93002513	1969.10889205	287.667417431	-2.65671560588	-0.0385031247229
483.604363725	1359.25519667	2218.8595604	376.0	-0.299049823815	-0.334398247071	-0.0625043452469	395.120910884	1421.20917795	2212.22406479	395.89397596	-0.632013780029	-0.00915962000042
483.604363725	1359.25519667	2218.8595604	376.0	2.02757080482	0.644590187695	0.120484147233	563.811044637	1365.10263865	2263.84850905	334.934825762	0.374293720682	0.00542454667655
483.604363725	1359.25519667	2218.8595604	376.0	-6.7091612742	0.132472195223	0.0247611579856	469.453568772	1263.95788252	2069.99269404	336.581242749	-1.82607202934	-0.0264648120194
483.604363725	1359.25519667	2218.8595604	376.0	4.95500066859	-0.429613349493	-0.0803015606529	378.493343224	1656.60063626	2328.80406645	293.71008697	3.95792262767	0.0573611975025
483.604363725	1359.25519667	2218.8595604	376.0	-11.4277129892	-0.238197497752	-0.044522896776	409.588469797	1273.27275277	1965.2946582	282.433435632	-2.52003104651	-0.0365221890798
483.604363725	1359.25519667	2218.8595604	376.0	-8.83792056195	0.244114981928	0.0456289685847	489.011575341	1168.97776287	2022.75851507	364.769176857	-2.39622092267	-0.034727839459
483.604363725	1359.25519667	2218.8595604	376.0	-0.36843461166	-0.390759938647	-0.0730392408686	387.038492624	1366.85145222	2210.68451379	456.794568945	-1.01768680387	-0.0147490841141
483.604363725	1359.25519667	2218.8595604	376.0	5.48545827802	-0.526806645462	-0.0984685318621	364.833896112	1664.32093029	2340.57417583	311.419349435	4.00953196662	0.0581091589365
483.604363725	1359.25519667	2218.8595604	376.0	-14.1273612969	-0.555770347885	-0.103882308016	365.17577219	1107.09703837	1905.39325363	433.120443074	-4.13012748369	-0.0598569200535
483.604363725	1359.25519667	2218.8595604	376.0	9.33511647499	0.331206189123	0.0619076989014	500.511677918	1642.51737472	2425.99268478	282.963632143	5.62864803935	0.0815746092659
483.604363725	1359.25519667	2218.8595604	376.0	7.17635379928	-0.386521667234	-0.0722470406045	385.921716981	1543.17045775	2378.09277276	449.000598033	1.96913848016	0.0285382388429
483.604363725	1359.25519667	2218.8595604	376.0	9.97978980504	0.596727358306	0.111537823982	551.819120989	1532.40915818	2440.2970806	356.068801424	4.1434130237	0.0600494641116
483.604363725	1359.25519667	2218.8595604	376.0	0.310670102864	0.382122301737	0.0714247292967	514.058777002	1259.42458103	2225.75289368	452.269535642	-1.03940473852	-0.0150638367902
483.604363725	1359.25519667	2218.8595604	376.0	12.2760494855	0.663852639583	0.12408460553	564.328925053	1625.42310607	2491.24785805	301.495826924	6.39933200848	0.0927439421518
483.604363725	1359.25519667	2218.8595604	376.0	-5.65574115962	-0.397753782823	-0.0743465014622	386.030962158	1282.28867169	2093.36660697	425.04697312	-1.85566530998	-0.0268937001446
483.604363725	1359.25519667	2218.8595604	376.0	8.55581446074	0.317255867984	0.05930016224	500.281593171	1457.49125195	2408.70106753	450.928222412	1.84974112598	0.0268078424056
483.604363725	1359.25519667	2218.8595604	376.0	-8.58666194908	0.706933488839	0.132137100718	577.945017409	1075.88728332	2028.33359082	374.501290092	-2.55926655462	-0.0370908196321
483.604363725	1359.25519667	2218.8595604	376.0	3.51369451637	-0.275158266466	-0.051431451676	402.198720008	1540.01078174	2296.8235071	354.614005347	1.81421384895	0.0262929543326
483.604363725	1359.25519667	2218.8595604	376.0	-7.85561606245	0.485517851475	0.0907510002757	533.577320666	1139.66824928	2044.55447237	371.308902427	-2.2908688961	-0.0332009984942
483.604363725	1359.25519667	2218.8595604	376.0	-1.3904482415	0.164719285714	0.0307886515354	474.012121117	1415.06191738	2188.00746666	298.933428165	-0.118998159414	-0.00172461100601
483.604363725	1359.25519667	2218.8595604	376.0	10.573824696	-0.0758518478906	-0.0141779154936	432.003220372	1617.415856	2453.47788057	404.058804193	4.36225376738	0.0632210690925
483.604363725	1359.25519667	2218.8595604	376.0	-12.2508676831	0.103516503143	0.0193488790922	465.256734002	1099.27466285	1947.03001158	382.498614732	-3.32313736154	-0.0481614110369
483.604363725	1359.25519667	2218.8595604	376.0	9.6378781929	0.520228671461	0.0972390040113	538.145431295	1447.45343355	2432.7105421	447.111677254	2.22212097599	0.0322046518259
483.604363725	1359.25519667	2218.8595604	376.0	4.87732079241	0.107850536592	0.0201589788022	464.045991669	1449.66602202	2327.08045909	413.368445402	0.975422175432	0.0141365532671
483.604363725	1359.25519667	2218.8595604	376.0	-8.87024062021	0.224970247911	0.0420505136283	485.805424091	1139.80954642	2022.04137837	396.426407859	-2.58504161135	-0.0374643711789
483.604363725	1359.25519667	2218.8595604	376.0	-3.12407072071	-0.0617649826699	-0.0115448565738	437.317284195	1309.68732487	2149.54081854	402.536209473	-1.34844885183	-0.0195427369831
483.604363725	1359.25519667	2218.8595604	376.0	16.9281033758	0.223070691093	0.041695456279	481.364621206	1656.10823167	2594.47040055	456.997547669	6.32445562939	0.0916587772375
483.604363725	1359.25519667	2218.8595604	376.0	5.68755561085	0.531035773295	0.0992590230458	541.493608585	1373.72181697	2345.05843182	429.84300627	0.59863944217	0.00867593394449
483.604363725	1359.25519667	2218.8595604	376.0	-0.840833026143	0.562657725062	0.105169668236	547.393946456	1367.46636258	2200.20265641	285.34234738	-0.0863230416807	-0.00125105857508
483.604363725	1359.25519667	2218.8595604	376.0	1.210535834	0.594537054155	0.111128421337	554.990970169	1231.61371415	2245.71965048	459.114966165	-0.962364229952	-0.0139473076805
483.604363725	1359.25519667	2218.8595604	376.0	-3.52854777095	0.446020241141	0.0833682693722	526.045904452	1290.56832456	2140.56604084	323.951811827	-1.32460041263	-0.0191971074294
483.604363725	1359.25519667	2218.8595604	376.0	-12.9775789917	0.073950657914	0.0138225528811	460.148162402	1110.66282148	1930.90530823	360.094324349	-3.33566122489	-0.0483429163027
483.604363725	1359.25519667	2218.8595604	376.0	13.4638510809	0.447305808246	0.083608562289	523.193318511	1526.9979498	2517.60350731	467.412238992	3.91068588037	0.0566766069618
483.604363725	1359.25519667	2218.8595604	376.0	-3.47902561776	0.156757898321	0.0293005417422	473.667108662	1348.61545005	2141.66486787	319.382309156	-1.20885255293	-0.0175196022164
483.604363725	1359.25519667	2218.8595604	376.0	11.2245464807	-0.196202626005	-0.0366733880383	413.140853927	1635.53333056	2467.9164831	419.242298605	4.54092634095	0.0658105266804
483.604363725	1359.25519667	2218.8595604	376.0	-11.6911992828	-0.369260192364	-0.0690205967035	391.389886493	1111.74308936	1959.44826739	456.31529154	-3.66636273472	-0.0531356918075
483.604363725	1359.25519667	2218.8595604	376.0	-1.96465193121	0.180548467467	0.0337473770967	477.848761522	1305.91995712	2175.26669319	391.49797455	-1.16136169824	-0.01683132896
483.604363725	1359.25519667	2218.8595604	376.0	9.48356325384	0.834734609107	0.156025160581	602.530647362	1416.34624196	2429.28651032	410.409621005	2.43957610179	0.0353561753882
483.604363725	1359.25519667	2218.8595604	376.0	3.77482373291	0.739597492373	0.138242521939	583.173964707	1368.49602411	2302.61759768	350.947608868	0.818953767422	0.01186889518
483.604363725	1359.25519667	2218.8595604	376.0	-1.19555792602	0.289103684927	0.054038071949	497.027616701	1260.83064401	2192.33180906	434.473548344	-1.20841479553	-0.0175132579062
483.604363725	1359.25519667	2218.8595604	376.0	14.184946068	-0.168326453609	-0.031462888525	416.942684927	1696.36130724	2533.60359237	420.299600199	6.11361352681	0.0886030945914
483.604363725	1359.25519667	2218.8595604	376.0	0.162756984851	0.721175439811	0.134799147628	580.833276916	1198.49578507	2222.47090932	443.141847328	-1.10990154922	-0.0160855296988
483.604363725	1359.25519667	2218.8595604	376.0	-13.6750658575	-0.538567038299	-0.100666736131	367.301900515	1120.23885812	1915.42905423	427.888295592	-3.92397723404	-0.0568692352759
483.604363725	1359.25519667	2218.8595604	376.0	-18.6148208944	-0.319220507385	-0.0596673845579	398.28203411	1118.72886632	1805.82282733	288.811926903	-4.28218416641	-0.0620606400929
483.604363725	1359.25519667	2218.8595604	376.0	6.18546561099	0.425681128157	0.0795665660107	518.906110419	1531.69842621	2356.10635546	305.501818837	3.33877141044	0.0483879914556
483.604363725	1359.25519667	2218.8595604	376.0	-4.69912069424	0.436886656467	0.0816610572835	524.235919196	1244.56686823	2114.59267162	345.789884197	-1.55913469742	-0.0225961550351
483.604363725	1359.25519667	2218.8595604	376.0	4.44156178113	0.778394914552	0.145494376552	593.118437085	1265.78380746	2317.41157861	458.509334065	-0.462783451595	-0.00670700654486
483.604363725	1359.25519667	2218.8595604	376.0	4.9756397618	-0.351865401497	-0.0657692339248	390.487173433	1577.1535729	2329.26201894	361.621272613	2.53220793745	0.0366986657602
483.604363725	1359.25519667	2218.8595604	376.0	-1.04379704116	0.0824468752396	0.0154106308859	460.959112622	1369.76296911	2195.69916996	364.977088229	-0.811392520599	-0.0117593118927
483.604363725	1359.25519667	2218.8595604	376.0	4.11889868974	0.418395085104	0.0782046888045	519.905531374	1386.31424096	2310.25213776	404.032365429	0.444898587558	0.00644780561678
483.604363725	1359.25519667	2218.8595604	376.0	0.801302006132	0.313339397912	0.0585681117592	500.399586916	1398.46055215	2236.63932657	337.779187508	0.128605465597	0.0018638473275
483.604363725	1359.25519667	2218.8595604	376.0	6.89643500109	0.821065754807	0.153470234543	598.59927614	1469.87855459	2371.88176775	303.403937012	3.193210692	0.0462784158261
483.604363725	1359.25519667	2218.8595604	376.0	-4.69073556861	-0.119061360004	-0.0222544598138	428.131229024	1377.80106718	2114.77872578	308.846429579	-1.34233733441	-0.0194541642668
483.604363725	1359.25519667	2218.8595604	376.0	-6.37394771218	0.599298528828	0.112018416603	555.814539267	1157.25598112	2077.43061221	364.360091824	-1.98063874039	-0.028704909281
483.604363725	1359.25519667	2218.8595604	376.0	0.93961724641	0.526172804286	0.0983500568759	541.450788366	1315.16826538	2239.7083475	383.089293756	-0.644645843299	-0.00934269338115
483.604363725	1359.25519667	2218.8595604	376.0	-2.19513938454	0.662897482621	0.123906071518	568.798185724	1132.19851839	2170.1525003	469.155796184	-1.68742121191	-0.0244553798828
483.604363725	1359.25519667	2218.8595604	376.0	16.1208253552	0.337030969179	0.0629964428373	501.806927208	1631.32044398	2576.55803501	443.430663819	6.01959279667	0.0872404753141
483.604363725	1359.25519667	2218.8595604	376.0	16.1973055005	0.222014841254	0.041498101169	480.986408083	1681.86780262	2578.25502202	415.400811323	6.82535334493	0.0989181644193
483.604363725	1359.25519667	2218.8595604	376.0	-12.0328710439	0.207395265875	0.0387654702571	482.460028745	1164.30238165	1951.86705085	305.104640453	-2.83065040855	-0.0410239189646
483.604363725	1359.25519667	2218.8595604	376.0	16.5812803127	0.334906139038	0.0625992783248	501.111754264	1671.43805041	2586.77488385	414.225079184	6.90647365066	0.100093821024
483.604363725	1359.25519667	2218.8595604	376.0	-11.3400413903	0.145259527603	0.0271513135706	472.193367644	1112.43496639	1967.23996786	382.611633825	-3.08896582912	-0.0447676207119
483.604363725	1359.25519667	2218.8595604	376.0	0.823575792355	0.519570066082	0.0971159002022	540.191711549	1232.83096696	2237.1335506	464.1108721	-1.03395576433	-0.0149848661497
483.604363725	1359.25519667	2218.8595604	376.0	-0.455343026691	0.428384053263	0.0800717856567	522.693431613	1219.12430372	2208.75613812	466.938402785	-1.25761707726	-0.018226334453
483.604363725	1359.25519667	2218.8595604	376.0	-7.23604179126	0.0764241900315	0.014284895333	459.93607036	1313.34312868	2058.30195532	285.022756278	-1.82945189339	-0.0265137955563
483.604363725	1359.25519667	2218.8595604	376.0	-9.67571487685	-0.208979773556	-0.039061639917	415.010083119	1125.98663253	2004.16903582	463.172320164	-3.18481723547	-0.0461567715285
483.604363725	1359.25519667	2218.8595604	376.0	7.55236932735	0.7928338603	0.148193244916	592.361622712	1488.48903491	2386.43602926	305.585371635	3.54581065435	0.051388560208
483.604363725	1359.25519667	2218.8595604	376.0	-1.80888792626	0.482878555705	0.0902576739635	532.858075869	1326.09966906	2178.72287771	319.765132779	-0.88337071616	-0.0128024741472
483.604363725	1359.25519667	2218.8595604	376.0	-6.0939773692	0.535072840027	0.100013614958	543.071404923	1245.23811111	2083.64276093	295.333244898	-1.73819251124	-0.0251911958151
483.604363725	1359.25519667	2218.8595604	376.0	16.991719791	0.729064704078	0.136273776463	578.198111859	1581.74533046	2595.88195946	435.938517135	6.0844077298	0.088179822171
483.604363725	1359.25519667	2218.8595604	376.0	-7.28396123317	0.372723129275	0.0696678746309	512.224573402	1186.27691254	2057.2386902	358.737204257	-2.07492436881	-0.0300713676639
483.604363725	1359.25519667	2218.8595604	376.0	-9.95176004791	0.121938323888	0.0227922100725	468.539688487	1090.41865445	1998.04398115	439.085638215	-3.17513008601	-0.0460163780582
483.604363725	1359.25519667	2218.8595604	376.0	3.37505710474	0.70178742454	0.13117521954	574.241536683	1425.00867474	2293.74733764	294.497126215	1.67649718548	0.0242970606591
483.604363725	1359.25519667	2218.8595604	376.0	5.98992654477	-0.127390710661	-0.0238113477871	424.294383231	1574.70700192	2351.7676182	352.766233052	2.99804889044	0.0434499839194
483.604363725	1359.25519667	2218.8595604	376.0	9.18113958627	0.699969701279	0.130835458183	574.195699103	1422.02824316	2422.57615386	426.352211597	2.15954192662	0.0312977090815
483.604363725	1359.25519667	2218.8595604	376.0	9.53098824917	-0.365613673627	-0.0683390044162	388.04369457	1625.37723466	2430.33880437	416.917875134	3.86403891299	0.0560005639564
483.604363725	1359.25519667	2218.8595604	376.0	-8.47479103087	0.474406634588	0.0886741373062	531.614273224	1107.7809673	2030.81584939	391.420608858	-2.54836140885	-0.0369327740412
483.604363725	1359.25519667	2218.8595604	376.0	12.7624964096	0.847516975161	0.158414387881	603.597687855	1541.10381067	2502.04143213	357.339933602	5.2474501674	0.076050002426
483.604363725	1359.25519667	2218.8595604	376.0	-5.42927100361	0.495673203352	0.0926491968883	535.573176081	1144.02628728	2098.39166168	418.792198314	-2.02418542698	-0.0293360206809
483.604363725	1359.25519667	2218.8595604	376.0	-11.0747390464	0.472733319038	0.0883613680445	531.978044227	1037.60947564	1973.12665428	403.539134411	-3.33831748607	-0.0483814128415
483.604363725	1359.25519667	2218.8595604	376.0	-3.92727043761	-0.321598601533	-0.0601118881371	397.095124245	1404.80970329	2131.71894483	329.814117294	-1.17237418642	-0.016990930238
483.604363725	1359.25519667	2218.8595604	376.0	-7.89566333883	0.361515170672	0.0675729290976	510.185672872	1171.16706674	2043.66587955	362.313139941	-2.21520983351	-0.0321044903408
483.604363725	1359.25519667	2218.8595604	376.0	-10.4231609683	0.0802018225641	0.0149909948718	461.681980857	1080.31968574	1987.58425676	445.582590166	-3.36017958982	-0.0486982549249
483.604363725	1359.25519667	2218.8595604	376.0	11.6305287594	0.517976975929	0.0968181263419	536.528250841	1532.02379661	2476.9246597	408.372612247	4.06897924635	0.0589707137152
483.604363725	1359.25519667	2218.8595604	376.0	-6.06300218919	0.502140288412	0.093857997834	536.666713925	1246.06704303	2084.33005668	301.59629972	-1.73113156471	-0.0250888632567
483.604363725	1359.25519667	2218.8595604	376.0	-17.1606585643	-0.414002043617	-0.0773835595546	385.043451256	1098.48034569	1838.08864722	354.564850271	-4.3550842987	-0.0631171637493
483.604363725	1359.25519667	2218.8595604	376.0	19.7625501629	0.683109314525	0.127683984023	568.014843586	1678.54251396	2657.36279407	410.805436521	8.21718468497	0.119089633116
483.604363725	1359.25519667	2218.8595604	376.0	-7.11160399568	-0.206793163868	-0.0386529278258	414.482484485	1287.59289313	2061.06305524	358.987677628	-1.89418184763	-0.0274519108352
483.604363725	1359.25519667	2218.8595604	376.0	5.22155560934	-0.407944736558	-0.0762513526277	381.466673188	1670.33619731	2334.71854624	282.915675742	4.29066449556	0.062183543414
483.604363725	1359.25519667	2218.8595604	376.0	1.51442109975	-0.187111728098	-0.0349741547847	417.542449717	1395.80853749	2252.46243776	439.111450544	-0.601223365339	-0.00871338210636
483.604363725	1359.25519667	2218.8595604	376.0	-2.58307309945	-0.183608146231	-0.0343192796693	418.095670919	1302.82451046	2161.54479598	440.624614596	-1.38241781547	-0.0200350408039
483.604363725	1359.25519667	2218.8595604	376.0	-4.63060439231	-0.182100907814	-0.0340375528625	418.325046673	1347.21959379	2116.11295214	350.568311677	-1.43034099596	-0.0207295796516
483.604363725	1359.25519667	2218.8595604	376.0	-9.47345483733	0.774730516981	0.144809442426	592.114120359	1069.44608432	2008.65690204	347.096697364	-2.63861533713	-0.0382408019874
483.604363725	1359.25519667	2218.8595604	376.0	-10.4583233725	-0.06886138968	-0.0128712877907	436.053985017	1256.00263475	1986.80405239	294.74743262	-2.39184545723	-0.0346644269164
483.604363725	1359.25519667	2218.8595604	376.0	10.037503146	-0.508977398824	-0.095135962397	367.871705937	1608.87758634	2441.57765858	464.8283663	3.28269738377	0.0475753244025
483.604363725	1359.25519667	2218.8595604	376.0	-8.87806358188	-0.247163207266	-0.0461987303302	408.555527328	1203.51478136	2021.86779783	409.797489143	-2.51917755287	-0.0365098196068
483.604363725	1359.25519667	2218.8595604	376.0	-0.868290553571	0.805344050577	0.150531598239	598.763917219	1240.06857452	2199.59341244	360.760920696	-1.03680071265	-0.0150260972848
483.604363725	1359.25519667	2218.8595604	376.0	8.43021280424	0.311446942143	0.0582143817089	497.80695933	1558.56528386	2405.91414317	349.54189998	3.83265546925	0.0555457314384
483.604363725	1359.25519667	2218.8595604	376.0	-21.7759415454	-0.227459007437	-0.0425157023247	413.44181562	1038.09470893	1735.68199955	284.145475003	-5.35927473204	-0.0776706482904
483.604363725	1359.25519667	2218.8595604	376.0	-15.2317128427	0.467162095386	0.0873200178292	530.556636486	1044.7259483	1880.88924378	305.606658987	-3.74929560833	-0.054337617512
483.604363725	1359.25519667	2218.8595604	376.0	-8.03613604677	0.809868565268	0.151377301919	599.777443006	1053.18936209	2040.54898744	387.582182347	-2.55203573283	-0.0369860251135
483.604363725	1359.25519667	2218.8595604	376.0	-18.6861750268	-0.321599894122	-0.0601121297424	399.133106979	1062.21636747	1804.23957934	342.890104899	-4.81051033327	-0.0697175410619
483.604363725	1359.25519667	2218.8595604	376.0	-16.7084974558	0.210383228833	0.0393239680063	484.511491193	1026.32800422	1848.1214672	337.28197179	-4.34217027682	-0.0629300040119
483.604363725	1359.25519667	2218.8595604	376.0	-4.03840515706	-0.420402929725	-0.0785799868645	382.726483219	1357.45330707	2129.25302148	389.073231197	-1.39202584043	-0.0201742875425
483.604363725	1359.25519667	2218.8595604	376.0	-4.07038660069	0.804154586075	0.150309268425	598.513214113	1077.43821007	2128.54339816	452.59197398	-2.04646572479	-0.0296589235476
483.604363725	1359.25519667	2218.8595604	376.0	-2.71999755977	-0.46810313264	-0.087495912643	375.904684493	1351.99646305	2158.5066345	430.605486958	-1.30579461994	-0.0189245597093
483.604363725	1359.25519667	2218.8595604	376.0	4.7484947637	0.269543072457	0.0503818827023	490.951100462	1504.57078597	2324.22199044	328.700104003	2.32827553569	0.0337431237056
483.604363725	1359.25519667	2218.8595604	376.0	14.3993188759	0.336817482546	0.0629565387936	501.987035167	1605.37199345	2538.36022391	431.001195292	5.34465532718	0.0774587728576
483.604363725	1359.25519667	2218.8595604	376.0	13.1630423976	0.745913110572	0.139423011322	581.676174744	1576.26400734	2510.92898508	352.988802989	5.71513701783	0.0828280727221
483.604363725	1359.25519667	2218.8595604	376.0	17.2413880593	0.365386940305	0.0682966243561	506.486275647	1697.02826194	2601.4217477	397.907210112	7.57807556464	0.109827182096
483.604363725	1359.25519667	2218.8595604	376.0	-22.6724566781	-0.453995321608	-0.0848589386183	380.687166009	1037.93700194	1715.78958782	297.165419871	-5.73057537487	-0.083051817027
483.604363725	1359.25519667	2218.8595604	376.0	2.11139909954	-0.0054479200661	-0.00101830281609	443.942992433	1537.89207577	2265.70854118	283.873472976	2.11002293649	0.0305800425579
483.604363725	1359.25519667	2218.8595604	376.0	4.93334934182	-0.0888391845064	-0.0166054550479	430.328797383	1571.93259774	2328.32365392	326.062258797	2.91478427315	0.0422432503355
483.604363725	1359.25519667	2218.8595604	376.0	0.28628444766	-0.0825938009126	-0.0154380936285	432.497094745	1476.78361248	2225.21181024	315.931103014	0.671071487336	0.00972567372951
483.604363725	1359.25519667	2218.8595604	376.0	-16.0591122289	-0.519346277404	-0.0970740705428	368.868705972	1204.01137092	1862.53041339	289.6503365	-3.50272340082	-0.0507641072582
483.604363725	1359.25519667	2218.8595604	376.0	-15.9240484373	-0.0623069172834	-0.0116461527633	438.363760589	1078.28191031	1865.52728924	348.881618349	-4.05792646948	-0.0588105285432
483.604363725	1359.25519667	2218.8595604	376.0	17.7532593052	0.764389786479	0.142876595604	585.279910236	1615.5645165	2612.77945178	411.935025041	6.96089905048	0.100882594935
483.604363725	1359.25519667	2218.8595604	376.0	6.72173847788	-0.0728097245228	-0.0136092943033	434.381983211	1465.98249604	2368.00549724	467.641017992	1.05253476548	0.0152541270359
483.604363725	1359.25519667	2218.8595604	376.0	13.4291622025	0.694559996279	0.12982429837	571.07901185	1576.59149562	2516.83380981	369.163302336	5.60459848991	0.0812260650711
483.604363725	1359.25519667	2218.8595604	376.0	-2.18195976231	-0.383380288961	-0.0716598670955	388.096943569	1344.25090232	2170.44493761	438.097091721	-1.25755600264	-0.0182254493136
483.604363725	1359.25519667	2218.8595604	376.0	-3.02243922104	0.649146401337	0.121335775951	565.99359894	1265.31737143	2151.79587879	320.484908416	-1.28222893334	-0.0185830280194
483.604363725	1359.25519667	2218.8595604	376.0	-9.71398237793	-0.0519640112447	-0.00971289929808	439.827066516	1101.81451906	2003.31993371	461.678348136	-3.24857397012	-0.0470807821757
483.604363725	1359.25519667	2218.8595604	376.0	13.4538897141	0.590987037995	0.110464866915	549.754148575	1631.95724361	2517.38247857	335.671086378	6.46736181295	0.0937298813471
483.604363725	1359.25519667	2218.8595604	376.0	7.36037518717	0.753882044066	0.140912531601	585.476409546	1410.36762976	2382.17594892	386.331909615	1.93469299359	0.0280390288926
483.604363725	1359.25519667	2218.8595604	376.0	23.169850576	0.794248293477	0.148457624949	591.081796522	1697.68573686	2732.96600504	444.198471651	9.1917920549	0.133214377607
483.604363725	1359.25519667	2218.8595604	376.0	-5.77795172559	0.0223113118053	0.0041703386552	450.980533128	1328.92614053	2090.65492614	310.748252485	-1.59376023339	-0.023097974397
483.604363725	1359.25519667	2218.8595604	376.0	-13.6780987466	0.421474585193	0.0787802962978	522.088339506	1046.76924153	1915.36175868	346.504177647	-3.58323725788	-0.0519309747519
483.604363725	1359.25519667	2218.8595604	376.0	10.1542416661	0.542402721018	0.101383686172	542.458690883	1445.78000347	2444.16792239	455.929228039	2.28166546517	0.0330676154373
483.604363725	1359.25519667	2218.8595604	376.0	-2.62609118613	0.0138321170359	0.00258544243662	449.662377805	1358.26050646	2160.59028505	352.667400791	-1.13080388261	-0.0163884620668
483.604363725	1359.25519667	2218.8595604	376.0	7.64716355061	0.555527905576	0.103836991696	545.696480958	1403.99015215	2388.53937994	438.852746836	1.33815840676	0.0193936000979
483.604363725	1359.25519667	2218.8595604	376.0	-14.516121606	-0.461992504861	-0.0863537392264	376.856423314	1222.83782365	1896.76720835	297.072961384	-3.17299841866	-0.0459854843284
483.604363725	1359.25519667	2218.8595604	376.0	1.73392065734	0.384116351658	0.0717974489079	514.499752279	1296.08356099	2257.33282467	446.749511406	-0.777298794825	-0.011265199925
483.604363725	1359.25519667	2218.8595604	376.0	5.28509377204	0.686977460585	0.128407001979	570.911585542	1449.43516088	2336.12836884	315.781622416	2.30062266856	0.0333423575154
483.604363725	1359.25519667	2218.8595604	376.0	-5.8373674375	-0.420347084297	-0.0785695484668	382.714672952	1354.26311719	2089.33657494	352.358784791	-1.5976683251	-0.0231546134072
483.604363725	1359.25519667	2218.8595604	376.0	8.11502716235	-0.452416237338	-0.0845637826799	375.740677941	1612.97790779	2398.92061642	410.202030688	3.33487124722	0.048331467351
483.604363725	1359.25519667	2218.8595604	376.0	5.06388587783	0.447518978514	0.0836484071988	524.282454313	1444.48966584	2331.22007633	362.44795617	1.62386646138	0.0235342965417
483.604363725	1359.25519667	2218.8595604	376.0	0.364406813616	0.744003045315	0.139065989779	585.666657033	1223.27336702	2226.94523582	418.005211773	-0.982121680937	-0.0142336475498
483.604363725	1359.25519667	2218.8595604	376.0	14.8660717174	0.685196483859	0.128074109133	568.365359088	1674.64221254	2548.71681396	305.709242328	7.70896444329	0.111724122366
483.604363725	1359.25519667	2218.8595604	376.0	9.31965175507	0.125663362744	0.0234884790176	464.522544004	1658.54704776	2425.64954436	302.579952603	5.5110979482	0.0798709847565
483.604363725	1359.25519667	2218.8595604	376.0	-12.9401347516	-0.483857993348	-0.0904407464202	374.715923528	1132.54827201	1931.73614333	424.471947798	-3.67323722598	-0.0532353221157
483.604363725	1359.25519667	2218.8595604	376.0	13.0712802584	0.38028385336	0.0710810940861	509.500191617	1649.25912063	2508.89291208	350.133599833	6.26483600391	0.0907947246944
483.604363725	1359.25519667	2218.8595604	376.0	12.8673608295	0.601068468727	0.112349246491	552.046492674	1597.15812196	2504.36822633	355.163611698	5.72854379137	0.083022373788
483.604363725	1359.25519667	2218.8595604	376.0	-20.0749990257	-0.495353149606	-0.0925893737581	374.833266494	1048.37013065	1773.42352527	350.220128121	-5.33943354005	-0.0773830947833
483.604363725	1359.25519667	2218.8595604	376.0	-3.78329109248	-0.46172384265	-0.0863035219906	376.247737163	1454.3648664	2134.9136443	304.301040736	-0.711842176574	-0.0103165532837
483.604363725	1359.25519667	2218.8595604	376.0	-10.2703768657	-0.34096851415	-0.0637324325513	394.216576564	1298.67021114	1990.97432143	298.087533723	-2.30053356346	-0.0333410661372
483.604363725	1359.25519667	2218.8595604	376.0	13.5824782056	0.420536209106	0.0786048988983	517.44910588	1593.82794371	2520.2356766	408.958627012	5.25234273646	0.076120909224
483.604363725	1359.25519667	2218.8595604	376.0	6.04675045068	0.155237404144	0.0290163372231	470.578585522	1549.5141211	2353.02846087	332.935754242	3.08103913471	0.0446527410827
483.604363725	1359.25519667	2218.8595604	376.0	-2.79141497236	0.122442406084	0.0228864310438	467.811377899	1267.02156617	2156.92198241	422.089038349	-1.40669280269	-0.020386852213
483.604363725	1359.25519667	2218.8595604	376.0	-3.14048573713	-0.0395891897921	-0.00739984855927	440.929289932	1349.94944445	2149.17659238	358.297858	-1.22591358906	-0.0177668636095
483.604363725	1359.25519667	2218.8595604	376.0	2.58180588548	-0.430437932375	-0.0804556882943	379.243648131	1568.86194016	2276.14620712	328.040618833	2.00332199256	0.0290336520661
483.604363725	1359.25519667	2218.8595604	376.0	5.82444837405	0.0126498263463	0.00236445352268	446.105729992	1614.80150229	2348.09588999	287.188657709	4.03498411424	0.0584780306411
483.604363725	1359.25519667	2218.8595604	376.0	-13.5321212771	-0.319561381052	-0.0597310992621	397.769662039	1182.04684838	1918.60079372	338.784283297	-3.19095345035	-0.046245702179
483.604363725	1359.25519667	2218.8595604	376.0	1.4553038245	0.651997956819	0.121868776975	566.682855285	1268.74978369	2251.15070844	415.718069468	-0.773967832157	-0.0112169251037
483.604363725	1359.25519667	2218.8595604	376.0	8.45154746939	0.343439870683	0.064194368352	504.058525206	1520.24192923	2406.38752943	382.087074989	3.14260761986	0.045545037969
483.604363725	1359.25519667	2218.8595604	376.0	-11.075671507	0.710869608886	0.132872824091	578.544849051	1087.34943643	1973.10596429	307.211678811	-2.79562240708	-0.0405162667693
483.604363725	1359.25519667	2218.8595604	376.0	-7.82019669467	0.131102438313	0.0245051286567	469.628960129	1139.1695257	2045.3403784	436.541892568	-2.57845986003	-0.0373689834787
483.604363725	1359.25519667	2218.8595604	376.0	-8.75328377055	0.0424743965746	0.00793913954665	454.57528823	1165.18787762	2024.63648661	404.87332076	-2.54970715164	-0.0369522775599
483.604363725	1359.25519667	2218.8595604	376.0	0.223424563799	0.639391371916	0.119512405966	563.981370225	1191.6539547	2223.81703769	468.181712763	-1.19358382306	-0.0172983162762
483.604363725	1359.25519667	2218.8595604	376.0	7.51779660795	0.238434380626	0.0445671739488	485.243132849	1528.64988571	2385.66890917	371.77589061	2.98851028041	0.0433117431943
483.604363725	1359.25519667	2218.8595604	376.0	-1.55209428533	-0.403578764973	-0.0754352831725	383.711186059	1510.6507863	2184.42076796	290.058795609	0.525381230005	0.00761422072472
483.604363725	1359.25519667	2218.8595604	376.0	-3.14928064342	0.40469174347	0.0756433165364	518.215861753	1246.21883753	2148.98144576	384.546746472	-1.39248573185	-0.0201809526355
483.604363725	1359.25519667	2218.8595604	376.0	9.56363748713	0.365934363371	0.0683989464244	507.137199884	1609.35232734	2431.0632451	314.573717883	5.08152866247	0.0736453429344
483.604363725	1359.25519667	2218.8595604	376.0	5.12907550921	0.638192276231	0.119288275931	563.458935991	1325.29996981	2332.6665427	443.907636893	0.0201988613786	0.00029273712143
483.604363725	1359.25519667	2218.8595604	376.0	-11.089865011	-0.202349812729	-0.0378223949026	415.92710964	1131.97082792	1972.79103037	424.893092806	-3.2354613915	-0.0468907448043
483.604363725	1359.25519667	2218.8595604	376.0	2.21177475268	0.362721062637	0.0677983294648	508.421729542	1448.78354298	2267.93573595	310.730463432	1.22882717184	0.017809089447
483.604363725	1359.25519667	2218.8595604	376.0	4.56505464226	0.215638356293	0.0403062348211	483.185348346	1405.54557476	2320.15171177	431.420788661	0.395716370301	0.00573501985943
483.604363725	1359.25519667	2218.8595604	376.0	-7.20090531942	0.388757808305	0.0726650108982	515.173206723	1196.83886931	2059.08158428	347.06950825	-2.01733717341	-0.0292367706292
483.604363725	1359.25519667	2218.8595604	376.0	1.21752724353	0.636620278252	0.118994444533	563.52437184	1257.32497304	2245.87478004	425.025435159	-0.839788603137	-0.0121708493208
483.604363725	1359.25519667	2218.8595604	376.0	-11.4623926706	0.158975003028	0.0297149538371	475.975735501	1026.50800043	1964.52516478	462.041428842	-3.92315049747	-0.0568572535865
483.604363725	1359.25519667	2218.8595604	376.0	1.63668535948	-0.155634914545	-0.0290906382328	421.613583107	1449.53575274	2255.17530997	384.02597412	0.218218690628	0.00316258971925
483.604363725	1359.25519667	2218.8595604	376.0	-16.2905921949	-0.252043651486	-0.0471109628946	409.062418284	1082.01241264	1857.39419804	366.319367112	-4.26141982069	-0.0617597075463
483.604363725	1359.25519667	2218.8595604	376.0	0.607677519628	0.180022992122	0.0336491574061	475.909729297	1460.18593875	2232.34307114	296.247403095	0.887028629393	0.0128554873825
483.604363725	1359.25519667	2218.8595604	376.0	-1.04669837504	0.612002176045	0.114392930102	558.444727404	1169.62141467	2195.63479344	467.568651365	-1.42638851823	-0.0206722973656
483.604363725	1359.25519667	2218.8595604	376.0	-2.24949057868	0.59949340718	0.112054842463	555.913887594	1205.22184817	2168.94652363	407.81078787	-1.36538467471	-0.0197881836915
483.604363725	1359.25519667	2218.8595604	376.0	-5.13530343773	-0.259347528698	-0.0484761735884	406.486383139	1322.14296875	2104.91438912	376.285037227	-1.5752119909	-0.0228291592885
483.604363725	1359.25519667	2218.8595604	376.0	-0.566766047645	-0.44296571435	-0.082797329785	378.893331202	1463.02318902	2206.28381777	364.367297548	-0.207429075292	-0.00300621848249
483.604363725	1359.25519667	2218.8595604	376.0	12.0102198297	0.543416771471	0.101573228312	540.787210736	1591.07413612	2485.34947132	353.488124462	5.37867565396	0.0779518210719
483.604363725	1359.25519667	2218.8595604	376.0	-12.6904387853	0.645895944572	0.120728213939	565.854883796	1023.97959222	1937.27654615	347.442070143	-3.41627415598	-0.0495112196519
483.604363725	1359.25519667	2218.8595604	376.0	-6.6888737651	-0.348557084649	-0.0651508569438	393.156672436	1334.6410123	2070.44284538	342.645160643	-1.7369456774	-0.0251731257594
483.604363725	1359.25519667	2218.8595604	376.0	-7.00380603306	0.368257866196	0.0688332460179	511.50704423	1156.3598801	2063.45494064	395.588016309	-2.19515555074	-0.0318138485615
483.604363725	1359.25519667	2218.8595604	376.0	8.16693196552	0.730292274622	0.136503228901	578.660769996	1537.1976165	2400.07231111	284.213924613	4.38445424436	0.0635428151357
483.604363725	1359.25519667	2218.8595604	376.0	-9.57977703145	0.507304370432	0.0948232468097	538.036551073	1086.92918424	2006.29776187	381.332026556	-2.76719374605	-0.0401042571891
483.604363725	1359.25519667	2218.8595604	376.0	10.4665172629	0.669030693201	0.125052466019	565.876735628	1567.81033871	2451.09687933	317.409804994	5.08134470471	0.0736426768798
483.604363725	1359.25519667	2218.8595604	376.0	-12.9484310032	-0.346464421793	-0.0647597050081	393.543631706	1226.81255094	1931.55206116	311.195878518	-2.89832942936	-0.0420047743385
483.604363725	1359.25519667	2218.8595604	376.0	6.36744009526	0.827165628876	0.154610397921	603.176161455	1297.52713163	2360.14411371	459.440820619	0.0987981580275	0.00143185736272
483.604363725	1359.25519667	2218.8595604	376.0	-4.86221272431	0.0313235164494	0.00585486288774	452.478377365	1294.70082094	2110.97388852	363.794690215	-1.54699363359	-0.0224201975882
483.604363725	1359.25519667	2218.8595604	376.0	1.09088749731	0.399619659457	0.0746952634498	515.362501324	1434.45540694	2243.06482193	293.246913658	0.923205589111	0.0133797911465
483.604363725	1359.25519667	2218.8595604	376.0	11.5465220205	-0.436579120586	-0.0816035739414	377.357182489	1687.19899789	2475.06066815	410.504487762	5.1870658014	0.0751748666869
483.604363725	1359.25519667	2218.8595604	376.0	16.9422634111	0.173132895418	0.0323612888632	472.477744957	1690.60200139	2594.78459184	431.704845498	6.95011026562	0.100726235734
483.604363725	1359.25519667	2218.8595604	376.0	-15.2453065156	-0.219203367833	-0.0409725921183	415.09696401	1040.81956087	1880.58761927	424.671094387	-4.6038537691	-0.0667225183927
483.604363725	1359.25519667	2218.8595604	376.0	9.61940984359	0.805642637677	0.150587408912	595.927121352	1439.62424717	2432.30075537	396.749386841	2.82451486883	0.0409349980989
483.604363725	1359.25519667	2218.8595604	376.0	14.7246823724	0.643647862297	0.120308011644	561.10828335	1545.89100656	2545.57958296	438.580293043	4.92322059385	0.0713510230992
483.604363725	1359.25519667	2218.8595604	376.0	-15.3139990616	-0.383888093579	-0.0717547838465	388.936176482	1127.19121219	1879.06342814	362.936039465	-3.85337524614	-0.0558460180601
483.604363725	1359.25519667	2218.8595604	376.0	-11.5468518051	-0.516906643043	-0.0966180641202	369.481367538	1188.29167621	1962.6511352	404.878091452	-3.07457988577	-0.0445591287793
483.604363725	1359.25519667	2218.8595604	376.0	-1.79679209437	-0.198468895683	-0.0370969898473	415.804050925	1298.4123049	2178.99126723	464.77491141	-1.34867275005	-0.0195459818848
483.604363725	1359.25519667	2218.8595604	376.0	12.8572451045	-0.225906750126	-0.0422255607712	408.694350491	1629.32791841	2504.1437726	466.121503704	4.46193714743	0.0646657557599
483.604363725	1359.25519667	2218.8595604	376.0	3.4614994042	0.693264699653	0.129582186851	574.495886081	1327.907872	2295.66537086	393.261612783	0.0318441682921	0.000461509685393
483.604363725	1359.25519667	2218.8595604	376.0	8.18678862447	0.179439807693	0.0335401509707	473.799868982	1639.49660301	2400.51290248	287.216430487	5.11829093751	0.0741781295292
483.604363725	1359.25519667	2218.8595604	376.0	-3.33191470203	0.446434446469	0.0834456909287	526.121973548	1285.79156589	2144.92905249	333.015513051	-1.30547071861	-0.0189198654871
483.604363725	1359.25519667	2218.8595604	376.0	2.2492032922	0.0193163781587	0.00361053797359	448.558864586	1497.83017909	2268.76622268	322.377179003	1.44108327711	0.0208852648857
483.604363725	1359.25519667	2218.8595604	376.0	2.58920344128	0.488519991349	0.0913121479158	533.50504469	1360.7851073	2276.31034849	382.020196504	0.0444457565533	0.000644141399324
483.604363725	1359.25519667	2218.8595604	376.0	-2.23186060528	-0.498008587898	-0.0930857173642	371.7000656	1394.45506266	2169.33770798	403.182579723	-1.11521376746	-0.0161625183689
483.604363725	1359.25519667	2218.8595604	376.0	-0.0686381493997	0.543137669578	0.101521059734	544.875251322	1280.54070377	2217.33657626	391.920621165	-0.925882882585	-0.0134185925012
483.604363725	1359.25519667	2218.8595604	376.0	12.3025097919	0.788532913141	0.147389329559	590.763816084	1560.05968921	2491.83497509	341.011469798	5.42400107402	0.0786087112177
483.604363725	1359.25519667	2218.8595604	376.0	0.264120558075	-0.381172247345	-0.0712471490364	387.102184492	1504.18774478	2224.72002465	333.430095381	0.655620062031	0.00950174002944
483.604363725	1359.25519667	2218.8595604	376.0	-4.72359227574	0.569990505378	0.106540281379	550.079545056	1141.89219674	2114.04968159	422.077939803	-1.91506515636	-0.0277545674834
483.604363725	1359.25519667	2218.8595604	376.0	9.89782754606	0.358838154691	0.0670725522787	507.065690488	1507.00453572	2438.47845318	424.40822697	3.02729168629	0.0438737925549
483.604363725	1359.25519667	2218.8595604	376.0	1.96589138485	0.787452816968	0.147187442424	593.591485527	1343.31947187	2262.47992934	325.568971937	0.324140072455	0.00469768220949
483.604363725	1359.25519667	2218.8595604	376.0	-12.0851346721	0.157028409288	0.0293511045398	474.938451162	1058.43302072	1950.70739434	417.335922455	-3.62352205628	-0.0525148124098
483.604363725	1359.25519667	2218.8595604	376.0	-14.5490667125	-0.392321660877	-0.0733311515657	388.140814817	1104.06187973	1896.0362027	403.833508156	-4.01473419815	-0.0581845535964
483.604363725	1359.25519667	2218.8595604	376.0	1.68727078573	0.52161392083	0.0974979291272	540.677349326	1280.57874322	2256.29772954	435.041636987	-0.772087243695	-0.0111896701985
483.604363725	1359.25519667	2218.8595604	376.0	1.16258616188	0.735468759527	0.137470796173	583.900793392	1232.1643888	2244.6557146	428.590532409	-0.884122301567	-0.0128133666894
483.604363725	1359.25519667	2218.8595604	376.0	-6.37317395644	0.1633839186	0.0305390502056	474.895917246	1192.33708581	2077.44778077	410.214777715	-2.07528533446	-0.0300765990502
483.604363725	1359.25519667	2218.8595604	376.0	8.4392099739	0.69414289126	0.129746334815	571.54175184	1514.74165259	2406.11377773	319.830373296	3.8939718559	0.0564343747231
483.604363725	1359.25519667	2218.8595604	376.0	-3.78359512574	0.640631946072	0.119744288985	564.223409166	1142.39564931	2134.90689822	428.287839746	-1.77437945853	-0.0257156443265
483.604363725	1359.25519667	2218.8595604	376.0	-7.44775931819	-0.1390971382	-0.0259994650842	424.958498248	1335.31835651	2053.60424073	293.327385975	-1.82797916922	-0.0264924517278
483.604363725	1359.25519667	2218.8595604	376.0	12.6511642939	0.797851406097	0.149131103943	592.363216275	1598.31323595	2499.57112884	308.894676611	6.24880263519	0.0905623570318
483.604363725	1359.25519667	2218.8595604	376.0	18.7159406556	0.684950613535	0.128028152063	568.658158535	1638.70601041	2634.13999895	426.775830014	7.29497016535	0.105724205295
483.604363725	1359.25519667	2218.8595604	376.0	18.9178429241	0.622025547167	0.116266457414	556.069485328	1623.78357201	2638.61992674	458.766869408	6.80911062759	0.0986827627187
483.604363725	1359.25519667	2218.8595604	376.0	-9.70873173439	0.623243120222	0.116494041163	560.942349609	1068.78026309	2003.43643812	373.713825415	-2.79620692964	-0.0405247381107
483.604363725	1359.25519667	2218.8595604	376.0	11.043469359	0.624211605321	0.116675066415	558.523940735	1446.68161244	2463.89863607	458.693082894	2.57445552751	0.0373109496741
483.604363725	1359.25519667	2218.8595604	376.0	-6.4323252175	0.686219702376	0.12826536493	573.479764428	1134.18850901	2076.13529735	368.467023916	-2.03820633812	-0.0295392222916
483.604363725	1359.25519667	2218.8595604	376.0	-5.45818590766	-0.298076736895	-0.0557152779243	400.602131299	1396.314022	2097.75008056	300.833927263	-1.42213702518	-0.0206106815243
483.604363725	1359.25519667	2218.8595604	376.0	-5.940307489	-0.307030955491	-0.0573889636432	399.278548336	1394.22975715	2087.05247976	293.544174273	-1.50894379806	-0.0218687506965
483.604363725	1359.25519667	2218.8595604	376.0	21.4854123826	0.752047524734	0.140569630791	582.43992432	1653.9318266	2695.59068714	459.218936222	8.00723642139	0.116046904658
483.604363725	1359.25519667	2218.8595604	376.0	-7.23031445208	0.520610203847	0.0973103184761	540.569472456	1100.7288405	2058.42903693	417.130723979	-2.43815831442	-0.0353356277453
483.604363725	1359.25519667	2218.8595604	376.0	-2.46153473215	0.338895921781	0.0633450321086	506.116905235	1318.1265554	2164.24156166	339.99810103	-1.14960136651	-0.0166608893698
483.604363725	1359.25519667	2218.8595604	376.0	0.435377018036	0.712661368894	0.133207732504	579.083835522	1217.37596227	2228.51996499	432.060167198	-1.01441220226	-0.0147016261197
483.604363725	1359.25519667	2218.8595604	376.0	-18.5241353525	0.0439925112394	0.00822289929708	456.438940939	1027.9683009	1807.83501215	323.42777031	-4.73604781499	-0.0686383741303
483.604363725	1359.25519667	2218.8595604	376.0	-8.87701367127	0.36241571107	0.0677412544056	510.632458818	1113.67076721	2021.89109388	397.58786785	-2.64573428072	-0.0383439750829
483.604363725	1359.25519667	2218.8595604	376.0	3.69017724356	0.252593581905	0.0472137536271	489.533528627	1410.04175147	2300.73941096	401.164130869	0.472983714688	0.00685483644475
483.604363725	1359.25519667	2218.8595604	376.0	9.38920450872	0.834264840603	0.155937353384	601.245653502	1490.89298846	2427.19282229	335.054180327	3.89276051243	0.0564168190207
483.604363725	1359.25519667	2218.8595604	376.0	4.16456464196	0.326874107444	0.0610979640082	502.395594095	1429.02432901	2311.26540111	379.845477999	0.996171248784	0.0144372644751
483.604363725	1359.25519667	2218.8595604	376.0	15.002752321	0.741920767149	0.138676778906	580.028989034	1679.26268544	2551.7495646	292.457890127	7.95839973352	0.115339126573
483.604363725	1359.25519667	2218.8595604	376.0	1.83985209896	-0.180604255085	-0.0337578046889	417.423623159	1471.84095674	2259.68329459	370.418714695	0.57431324065	0.00832338029928
483.604363725	1359.25519667	2218.8595604	376.0	-2.8083126624	0.768684968243	0.143679433316	590.787040231	1142.44139183	2156.5470464	423.318614338	-1.59056605371	-0.0230516819378
483.604363725	1359.25519667	2218.8595604	376.0	6.25160719147	0.288530237598	0.0539308855324	494.339688684	1506.62774861	2357.57394425	356.606506954	2.55518671594	0.0370316915354
483.604363725	1359.25519667	2218.8595604	376.0	11.9603792677	-0.354760377002	-0.0663103508415	389.305803097	1662.15609023	2484.24357924	432.78168591	4.84104856109	0.0701601240737
483.604363725	1359.25519667	2218.8595604	376.0	6.02575550044	0.6995510955	0.130757214112	574.775280046	1381.64888973	2352.56261241	396.138442627	1.15616343508	0.0167559918127
483.604363725	1359.25519667	2218.8595604	376.0	-6.05797921667	-0.0980619078195	-0.0183293285644	431.473068771	1300.70764905	2084.44150938	352.260791564	-1.70017251449	-0.0246401813694
483.604363725	1359.25519667	2218.8595604	376.0	-0.497729048691	0.716681322426	0.133959125687	579.918002836	1222.52382784	2207.81565182	405.373821145	-1.07760166167	-0.0156174153865
483.604363725	1359.25519667	2218.8595604	376.0	15.4816428228	0.58138635891	0.10867034746	547.690016762	1659.78648788	2562.37547228	354.898967639	7.20053999548	0.104355652108
483.604363725	1359.25519667	2218.8595604	376.0	-1.1687410629	-0.0966615303294	-0.0180675757625	431.768331111	1335.66446027	2192.92683759	425.494046205	-1.08675479666	-0.0157500695169
483.604363725	1359.25519667	2218.8595604	376.0	-5.86376242516	-0.466520173948	-0.0872000325137	375.931999225	1422.78670517	2088.75090723	290.032202832	-1.36944547891	-0.0198470359262
483.604363725	1359.25519667	2218.8595604	376.0	4.04846718495	0.0159980131389	0.00299028282971	449.777567585	1393.08298078	2308.68936158	465.828813216	-0.180188434503	-0.00261142658701
483.604363725	1359.25519667	2218.8595604	376.0	-12.1413815778	0.104688973041	0.0195680323441	464.66585376	1200.14386968	1949.45935449	284.649631053	-2.75790880571	-0.0399696928364
483.604363725	1359.25519667	2218.8595604	376.0	21.5323523268	0.687544003132	0.128512897782	569.035109026	1663.01100104	2696.63221858	464.586108517	8.01744055275	0.11619479062
483.604363725	1359.25519667	2218.8595604	376.0	12.0365351445	0.773514442454	0.144582138776	587.074895233	1611.00325616	2485.93337119	287.855219804	6.36570549377	0.092256601359
483.604363725	1359.25519667	2218.8595604	376.0	-13.6992040415	0.355930550507	0.0665290748611	509.207746749	1114.19588966	1914.89346183	291.489825415	-3.21858076325	-0.0466460980181
483.604363725	1359.25519667	2218.8595604	376.0	-5.42449715013	-0.271952890973	-0.0508323160696	404.744497358	1226.2419039	2098.49758678	467.511185518	-2.09670726012	-0.0303870617409
483.604363725	1359.25519667	2218.8595604	376.0	5.95732494079	0.241631666417	0.0451647974612	487.730611106	1406.06756082	2351.04423439	457.246062466	0.558717246979	0.00809735140549
483.604363725	1359.25519667	2218.8595604	376.0	-8.26998313593	0.13442871787	0.0251268631533	469.724303769	1282.03625163	2035.36024894	283.599693542	-2.01717126582	-0.0292343661713
483.604363725	1359.25519667	2218.8595604	376.0	-14.2931729632	-0.215858320752	-0.0403473496733	413.131229631	1204.25462244	1901.71412562	284.328273552	-3.14329685175	-0.0455550268369
483.604363725	1359.25519667	2218.8595604	376.0	1.37154816569	0.0302907898034	0.0056618298698	450.316519241	1497.0281661	2249.292288	301.947602659	1.34884869508	0.0195485318128
483.604363725	1359.25519667	2218.8595604	376.0	13.0115484707	0.818251601539	0.152944224587	596.549956919	1617.32148177	2507.5675476	293.696108911	6.71562392252	0.097327882935
483.604363725	1359.25519667	2218.8595604	376.0	-7.49819981851	-0.370406021723	-0.0692347704155	389.971853726	1291.24647425	2052.48503687	371.266708887	-1.97947035304	-0.028687976131
483.604363725	1359.25519667	2218.8595604	376.0	0.903371982657	0.278961488274	0.0521423342568	495.255532008	1294.10713944	2238.904116	449.541444556	-0.903902749238	-0.013100039844
483.604363725	1359.25519667	2218.8595604	376.0	-4.16101396137	0.669292260319	0.125101357069	570.067155195	1263.96111387	2126.53250431	292.504235241	-1.45082741791	-0.0210264843175
483.604363725	1359.25519667	2218.8595604	376.0	-1.07145922398	-0.484692023522	-0.0905966399107	371.922967226	1534.8128075	2195.08538497	288.349610246	0.881929538093	0.0127815875086
483.604363725	1359.25519667	2218.8595604	376.0	21.1896084691	0.648609381453	0.121235398403	560.909611114	1697.39628952	2689.02721373	430.721313092	8.62675727098	0.125025467695
483.604363725	1359.25519667	2218.8595604	376.0	11.3134272171	0.269098043472	0.0502986997144	489.612430278	1628.36690313	2469.88862181	351.909288404	5.41451129682	0.0784711782147
483.604363725	1359.25519667	2218.8595604	376.0	-7.80924469147	-0.533001430212	-0.0996264355536	366.718475515	1382.40905362	2045.58338797	296.455858836	-1.82110791773	-0.0263928683729
483.604363725	1359.25519667	2218.8595604	376.0	0.120076344395	0.640576790076	0.119733979453	563.229290263	1348.79557234	2221.52388585	309.499023247	-0.100419765173	-0.00145535891555
483.604363725	1359.25519667	2218.8595604	376.0	14.5000719576	0.477386084877	0.0892310439022	527.347407034	1690.26726942	2540.5957933	322.981116838	7.47253341249	0.108297585688
483.604363725	1359.25519667	2218.8595604	376.0	-14.7437418521	-0.477453159429	-0.0892435812017	376.545884251	1082.67608102	1891.71663475	432.494669481	-4.38002457837	-0.0634786170778
483.604363725	1359.25519667	2218.8595604	376.0	7.01024242009	0.0294329297797	0.00550148220181	450.886185349	1462.81135894	2374.40699454	460.709450255	1.21690214902	0.0176362630293
483.604363725	1359.25519667	2218.8595604	376.0	-18.1305648614	-0.0435351184534	-0.00813740531839	442.651548301	1020.6804103	1816.56778862	353.235830018	-4.88164724689	-0.0707485108245
483.604363725	1359.25519667	2218.8595604	376.0	-5.85780348046	0.625277474424	0.116874294285	561.358726624	1082.32033639	2088.88312784	445.204064834	-2.3471774046	-0.0340170638347
483.604363725	1359.25519667	2218.8595604	376.0	4.07392535787	0.715057337377	0.13365557708	579.172446733	1318.28810065	2309.25424269	411.7936953	-0.0124362016008	-0.000180234805809
483.604363725	1359.25519667	2218.8595604	376.0	-6.81230199234	0.0337429303816	0.00630708979095	452.835662486	1319.90176773	2067.70414636	294.966716139	-1.75488359051	-0.0254330955147
483.604363725	1359.25519667	2218.8595604	376.0	-8.5698698399	0.80654570131	0.150756205852	598.963078188	1064.18509996	2028.70618414	365.558005992	-2.54193987873	-0.0368397083873
483.604363725	1359.25519667	2218.8595604	376.0	-17.2587328402	-0.494455437519	-0.0924215771064	373.470816886	1110.45357389	1835.91251677	351.988125994	-4.32468904423	-0.062676652815
483.604363725	1359.25519667	2218.8595604	376.0	1.33657910307	-0.269070055258	-0.0502934682725	404.47736664	1444.8715958	2248.51637361	399.16741117	-0.0639108199931	-0.000926243768017
483.604363725	1359.25519667	2218.8595604	376.0	7.84207590964	0.562011818563	0.105048938049	545.581844607	1485.5604379	2392.86421145	361.721928945	2.93363328212	0.0425164243786
483.604363725	1359.25519667	2218.8595604	376.0	-10.8972764628	0.12303155431	0.0229965522074	467.838942803	1198.46975859	1977.06429978	310.755598384	-2.57571914507	-0.037329262972
483.604363725	1359.25519667	2218.8595604	376.0	13.455207078	0.0802736268664	0.0150044162367	457.229536387	1631.75017227	2517.41170902	428.432000365	5.22338761623	0.0757012698004
483.604363725	1359.25519667	2218.8595604	376.0	-6.16496781421	0.656461024851	0.122702995299	567.697055387	1075.08650603	2082.06758266	439.284021241	-2.39162259774	-0.0346611970687
483.604363725	1359.25519667	2218.8595604	376.0	-12.6436505143	0.111435039995	0.0208289794383	466.070217264	1149.6089419	1938.31471218	322.635553015	-3.0220927129	-0.0437984451145
483.604363725	1359.25519667	2218.8595604	376.0	-4.82527850877	0.719236001612	0.134436635815	580.327527966	1225.99111766	2111.79340689	305.47476127	-1.57619524744	-0.0228434093832
483.604363725	1359.25519667	2218.8595604	376.0	8.28790626077	0.0483832629208	0.00904360054595	452.390577764	1581.05618241	2402.75656082	369.309800646	3.69041110632	0.0534842189321
483.604363725	1359.25519667	2218.8595604	376.0	4.09269955341	0.386649531208	0.0722709404127	513.079503016	1438.15140131	2309.67081572	358.439911387	1.28221278974	0.0185827940542
483.604363725	1359.25519667	2218.8595604	376.0	15.717876478	0.132699807582	0.0248037023517	465.613151076	1685.86336719	2567.61716532	416.140647061	6.66486722998	0.0965922786953
483.604363725	1359.25519667	2218.8595604	376.0	-12.3079257539	0.492357912498	0.0920295163547	535.26266932	1065.48976417	1945.76397312	345.011539633	-3.22108838202	-0.0466824403191
483.604363725	1359.25519667	2218.8595604	376.0	-13.6163317245	-0.279523650954	-0.0522474113933	403.547363364	1205.39171028	1916.73228215	307.793208509	-3.058675305	-0.0443286276086
483.604363725	1359.25519667	2218.8595604	376.0	-4.54001426908	0.781977350806	0.146163990805	593.688195287	1095.76422427	2118.12301975	428.670600188	-1.98856581016	-0.0288197943502
483.604363725	1359.25519667	2218.8595604	376.0	-3.50075385842	0.464735292539	0.0868664098203	529.561374946	1200.42493304	2141.18274873	411.196440739	-1.57872308593	-0.0228800447237
483.604363725	1359.25519667	2218.8595604	376.0	-0.354125275333	0.75538465096	0.141193392703	586.830752103	1337.3914226	2211.00201787	286.779843173	-0.109331734735	-0.00158451789472
483.604363725	1359.25519667	2218.8595604	376.0	3.97577113965	0.525962492927	0.0983107463416	540.745317495	1359.28672655	2307.07633843	407.044294381	0.215625463743	0.00312500672091
483.604363725	1359.25519667	2218.8595604	376.0	3.39549632261	0.333038981004	0.0622502768231	504.713415818	1361.59063548	2294.20085518	427.896803878	-0.157609683534	-0.00228419831208
483.604363725	1359.25519667	2218.8595604	376.0	-12.3786936997	0.293757546988	0.0549079527081	497.98880424	1121.70454445	1944.19373179	324.500383103	-3.03229212103	-0.0439462626236
483.604363725	1359.25519667	2218.8595604	376.0	-1.64972425214	0.235216993105	0.0439657931037	487.417307042	1281.33444953	2182.25449611	413.50273954	-1.19331014358	-0.0172943499069
483.604363725	1359.25519667	2218.8595604	376.0	-0.544677815208	0.497228312484	0.0929398714924	535.83308136	1210.05663481	2206.77392462	460.88420845	-1.26230285565	-0.0182942442848
483.604363725	1359.25519667	2218.8595604	376.0	9.65891844746	0.358256904963	0.0669639074698	505.931735204	1590.8543452	2433.1773958	336.391315399	4.70434426894	0.0681789024485
483.604363725	1359.25519667	2218.8595604	376.0	15.4740648342	0.30840905718	0.0576465527439	496.425641731	1658.52452306	2562.20732736	407.25716256	6.48279709395	0.0939535810718
483.604363725	1359.25519667	2218.8595604	376.0	-3.05756159022	-0.169725863211	-0.0317244604133	420.100295363	1397.29384355	2151.01656274	333.622423828	-1.00838262816	-0.0146142409878
483.604363725	1359.25519667	2218.8595604	376.0	-15.5950049958	0.258340698392	0.0482879810079	492.837055628	1030.17844791	1872.82830111	349.812797568	-4.1224319649	-0.0597453907956
483.604363725	1359.25519667	2218.8595604	376.0	19.8554654865	0.782821677951	0.146321808963	588.668497229	1690.02034438	2659.42445461	380.735612999	8.75091778264	0.126824895401
483.604363725	1359.25519667	2218.8595604	376.0	22.6135718428	0.701475578484	0.131116930558	571.780125383	1681.10490519	2720.62296118	467.737930605	8.52114868968	0.123494908546
483.604363725	1359.25519667	2218.8595604	376.0	7.42711222311	0.665151158972	0.124327319434	566.991376689	1426.53539616	2383.65675002	390.12997717	2.01730168862	0.0292362563568
483.604363725	1359.25519667	2218.8595604	376.0	-1.90763641355	0.205743351597	0.038456701233	482.212852873	1253.55995254	2176.53178746	440.758982042	-1.34635208403	-0.0195123490439
483.604363725	1359.25519667	2218.8595604	376.0	0.656906728247	0.762300349698	0.142486046672	589.586135902	1241.88627922	2233.43539814	401.962983016	-0.886207456022	-0.0128435863192
483.604363725	1359.25519667	2218.8595604	376.0	-8.20870876527	0.139840979006	0.0261385007488	470.827083922	1190.06957235	2036.71984118	375.823184904	-2.28192473953	-0.0330713730367
483.604363725	1359.25519667	2218.8595604	376.0	0.919295150929	0.0972813707496	0.018183433785	463.083895527	1397.00573524	2239.25742874	379.167797978	-0.253585660417	-0.00367515449879
483.604363725	1359.25519667	2218.8595604	376.0	-9.55020750744	0.376731625664	0.0704171262924	512.8563126	1193.56385488	2006.95386808	300.533700605	-2.33966135749	-0.0339081356158
483.604363725	1359.25519667	2218.8595604	376.0	-7.68816680478	0.257726566157	0.0481731899358	491.670967331	1130.24232769	2048.26993623	426.356641215	-2.51611221824	-0.0364653944672
483.604363725	1359.25519667	2218.8595604	376.0	6.59298893988	0.761209513092	0.14228215198	585.737129305	1483.32031313	2365.14872581	296.091283376	3.26015182202	0.0472485771308
483.604363725	1359.25519667	2218.8595604	376.0	-5.2848932776	-0.0823160906626	-0.0153861851706	434.172972184	1203.11388629	2101.59520065	464.308342179	-2.09871487697	-0.0304161576372
483.604363725	1359.25519667	2218.8595604	376.0	15.7061701024	0.778112696393	0.145441625494	588.224130178	1604.62670607	2567.35741729	374.506581041	6.60991119923	0.0957958144817
483.604363725	1359.25519667	2218.8595604	376.0	-7.72720209383	-0.519625093428	-0.0971261856875	368.650248688	1295.01556694	2047.40379799	383.737982364	-2.04585653052	-0.0296500946452
483.604363725	1359.25519667	2218.8595604	376.0	-1.29523955039	0.0588697432619	0.0110036903293	457.072917235	1366.08250314	2190.12001381	366.964593429	-0.897525863113	-0.0130076212045
483.604363725	1359.25519667	2218.8595604	376.0	10.7900506522	0.499816137785	0.093423577156	533.360210269	1506.88049617	2458.27563087	418.034924431	3.44371507328	0.0499089141056
483.604363725	1359.25519667	2218.8595604	376.0	-14.1226357864	-0.383465479107	-0.0716757904874	389.207829901	1116.46255948	1905.49810607	399.827716688	-3.83741747088	-0.0556147459548
483.604363725	1359.25519667	2218.8595604	376.0	8.63180043016	0.212210741712	0.0396655591986	481.102184664	1500.02516799	2410.38708948	429.259736819	2.44843554513	0.0354845731178
483.604363725	1359.25519667	2218.8595604	376.0	7.61107183935	0.64392053747	0.120358978966	563.375460742	1391.57075694	2387.73855556	432.792337875	1.32350348177	0.0191812098808
483.604363725	1359.25519667	2218.8595604	376.0	-3.09231982975	0.0490580607173	0.0091697309752	455.465839285	1319.74887268	2150.24532622	375.030614258	-1.27673183286	-0.0185033598965
483.604363725	1359.25519667	2218.8595604	376.0	-21.0408496921	-0.477800003866	-0.0893084119377	376.332406557	1075.35185269	1751.99265542	300.308396167	-5.12331597776	-0.0742509561994
483.604363725	1359.25519667	2218.8595604	376.0	-22.3369083941	-0.24243478991	-0.0453149140019	411.727517256	1021.64127853	1723.234933	289.866137216	-5.63175108443	-0.0816195809337
483.604363725	1359.25519667	2218.8595604	376.0	5.15367554647	0.378448008104	0.07073794544	510.056235241	1538.07572278	2333.21238297	285.080424948	3.23633927137	0.046903467701
483.604363725	1359.25519667	2218.8595604	376.0	3.94741588824	-0.432502676287	-0.0808416217359	380.182356898	1481.03839129	2306.44717522	445.22642704	0.486068367156	0.00704446908922
483.604363725	1359.25519667	2218.8595604	376.0	1.84540638822	0.348949238883	0.0652241568007	507.396163001	1370.30895194	2259.80653647	382.101421535	-0.137522261224	-0.00199307624963
483.604363725	1359.25519667	2218.8595604	376.0	7.41708790947	0.729879789916	0.136426128956	579.07569437	1496.95895973	2383.43432458	307.39967048	3.53262251524	0.0511974277571
483.604363725	1359.25519667	2218.8595604	376.0	3.23149735514	0.154383795554	0.0288567842157	473.008235504	1382.97119306	2290.56194841	434.582519847	-0.16617411539	-0.00240832051291
483.604363725	1359.25519667	2218.8595604	376.0	-18.4878994499	0.0328102821929	0.00613276302672	453.808210306	1060.83434572	1808.63903594	293.996479914	-4.44130949917	-0.0643668043358
483.604363725	1359.25519667	2218.8595604	376.0	-3.23560142764	0.343198069807	0.0641491719266	506.828544136	1257.10589865	2147.06610879	383.131666002	-1.38865905211	-0.0201254935088
483.604363725	1359.25519667	2218.8595604	376.0	5.36043076327	0.710152300502	0.132738747757	577.314531126	1362.25684432	2337.79999087	398.228615424	0.785636925603	0.0113860424
483.604363725	1359.25519667	2218.8595604	376.0	-8.1902377825	0.596131321188	0.111426415175	556.039844152	1030.47281333	2037.12968634	450.617028858	-2.99876866323	-0.0434604154092
483.604363725	1359.25519667	2218.8595604	376.0	-9.90064662798	0.238765907199	0.0446291415326	489.142921609	1056.00965525	1999.17811615	454.025539297	-3.36328527118	-0.0487432647997
483.604363725	1359.25519667	2218.8595604	376.0	-4.56993165021	-0.235837343694	-0.0440817464849	410.060842381	1320.88386099	2117.45919507	386.514491704	-1.51325933626	-0.0219312947284
483.604363725	1359.25519667	2218.8595604	376.0	2.08151568978	0.394178499584	0.0736782242213	516.395776684	1320.42402942	2265.04547028	428.225664181	-0.639140690443	-0.00926290855715
483.604363725	1359.25519667	2218.8595604	376.0	-13.0757408558	0.788569278876	0.147396126893	595.067124103	1037.94482237	1928.72723433	295.715287857	-3.25813019069	-0.047219278126
483.604363725	1359.25519667	2218.8595604	376.0	-7.51209491979	-0.105001327634	-0.0196264163801	430.424213822	1240.49947977	2052.17672408	381.253030497	-2.0912521484	-0.0303080021507
483.604363725	1359.25519667	2218.8595604	376.0	13.324612264	0.357139037071	0.0667549602001	505.314282501	1644.39177024	2514.5139935	364.807940763	6.1309665933	0.0888545883086
483.604363725	1359.25519667	2218.8595604	376.0	7.27935384368	0.725449442459	0.135598026628	578.583841125	1468.4629806	2380.37819909	333.331377366	2.96193072165	0.0429265321979
483.604363725	1359.25519667	2218.8595604	376.0	-8.62257726197	-0.166431272589	-0.031108649082	420.655818718	1316.25656176	2027.53668047	290.624299992	-2.0233091428	-0.0293233209102
483.604363725	1359.25519667	2218.8595604	376.0	6.96944304004	0.70529749669	0.131831307792	575.215346994	1422.06209118	2373.5017136	376.224275427	1.99624961796	0.0289311538835
483.604363725	1359.25519667	2218.8595604	376.0	-16.9271798547	-0.186416068208	-0.0348441248986	418.315688861	1117.64290868	1843.26921189	307.31061435	-3.96438600864	-0.0574548696905
483.604363725	1359.25519667	2218.8595604	376.0	-1.11420715808	0.796186330787	0.148819874913	596.134517853	1301.13189077	2194.13686835	296.870459726	-0.631348802825	-0.00914998264964
483.604363725	1359.25519667	2218.8595604	376.0	-0.845524604322	-0.242271183089	-0.0452843332877	408.567245319	1436.29383453	2200.09855688	355.237477035	-0.357985327785	-0.00518819315631
483.604363725	1359.25519667	2218.8595604	376.0	11.2273781226	0.584437526008	0.109240659067	549.347399855	1539.40597962	2467.97931326	379.225933778	4.36146657823	0.0632096605541
483.604363725	1359.25519667	2218.8595604	376.0	12.5285944563	0.592629840521	0.110771932808	550.758016706	1559.73210225	2496.85147628	386.361357323	4.90735839068	0.0711211360968
483.604363725	1359.25519667	2218.8595604	376.0	-6.72458816591	0.600742082603	0.112288239739	556.077946245	1163.10177525	2069.65039298	350.470671487	-1.99626279622	-0.0289313448728
483.604363725	1359.25519667	2218.8595604	376.0	3.60778870941	0.584325084888	0.109219642035	550.182251081	1457.1974615	2298.9113251	291.531612512	2.01315016847	0.0291760893981
483.604363725	1359.25519667	2218.8595604	376.0	6.53379612657	0.748623178531	0.139929566081	584.178342057	1419.20323296	2363.83532041	360.453745396	2.01455571859	0.0291964596896
483.604363725	1359.25519667	2218.8595604	376.0	-0.155805973172	-0.519587216007	-0.0971191057956	368.56871041	1430.9162533	2215.40244467	415.917480955	-0.705798099401	-0.0102289579623
483.604363725	1359.25519667	2218.8595604	376.0	-13.6210453477	0.270473144317	0.0505557279097	493.614312699	1140.50531269	1916.62769348	282.508068092	-3.13380944479	-0.0454175281854
483.604363725	1359.25519667	2218.8595604	376.0	-2.09023805372	0.47066150082	0.0879741123027	530.709693507	1218.40373012	2172.48011351	423.366689878	-1.36789316756	-0.0198245386603
483.604363725	1359.25519667	2218.8595604	376.0	-14.7420753407	-0.569336267429	-0.106417993912	363.916453114	1081.23531297	1891.7536123	446.60184622	-4.51694105127	-0.0654629137865
483.604363725	1359.25519667	2218.8595604	376.0	17.3948477825	0.379229686552	0.0708840535611	509.228868095	1667.26678106	2604.82680344	428.331154281	6.98787132855	0.101273497515
483.604363725	1359.25519667	2218.8595604	376.0	-9.90655914559	0.378894955184	0.0708214869503	513.840894982	1089.63149913	1999.04692569	395.574531578	-2.90171596559	-0.0420538545737
483.604363725	1359.25519667	2218.8595604	376.0	-16.2114809163	0.278757560931	0.0521042169965	496.609193368	1020.3556196	1859.1495662	342.184753234	-4.26202990008	-0.0617685492765
483.604363725	1359.25519667	2218.8595604	376.0	-5.6340211723	0.217525217765	0.0406589192083	484.313750311	1193.86702597	2093.84854298	415.667766701	-1.96305521395	-0.0284500755645
483.604363725	1359.25519667	2218.8595604	376.0	-4.02383674897	-0.0449167873033	-0.00839566117819	440.029134579	1319.72858508	2129.576274	369.818554344	-1.40229450447	-0.0203231087604
483.604363725	1359.25519667	2218.8595604	376.0	11.112327949	0.607203001774	0.113495888182	553.738531253	1547.86169589	2465.42651148	363.826284338	4.58323934076	0.0664237585618
483.604363725	1359.25519667	2218.8595604	376.0	8.94179955138	-0.0533939098987	-0.00998017007452	435.991945151	1575.42001062	2417.26553462	405.853578844	3.4134338726	0.0494700561246
483.604363725	1359.25519667	2218.8595604	376.0	-9.82547250102	0.63281912273	0.118283948174	562.46468015	1130.85303253	2000.84612446	307.528411775	-2.49323549136	-0.0361338477009
483.604363725	1359.25519667	2218.8595604	376.0	-9.87977854932	0.696588051147	0.130203374046	575.462475831	1129.42600388	1999.64114951	294.752669796	-2.48777198459	-0.0360546664433
483.604363725	1359.25519667	2218.8595604	376.0	17.7952995366	0.685554378485	0.128141005324	568.844555886	1629.21662034	2613.71226547	415.651089238	7.02763717728	0.101849814163
483.604363725	1359.25519667	2218.8595604	376.0	9.99600334516	0.69221202738	0.129385425679	572.595772084	1423.95015842	2440.65683628	444.110905775	2.23547878966	0.0323982433284
483.604363725	1359.25519667	2218.8595604	376.0	14.1394769306	0.546338882779	0.102119417342	541.166906123	1616.27867647	2532.59469606	375.149113473	6.09057028755	0.0882691346022
483.604363725	1359.25519667	2218.8595604	376.0	5.55870641178	-0.191147346009	-0.0357284758895	415.072059281	1527.00397379	2342.19944905	400.12341598	1.89773052886	0.027503340998
483.604363725	1359.25519667	2218.8595604	376.0	-6.79235023026	-0.00739456425935	-0.0013821615438	446.252574058	1197.78815171	2068.14684794	424.106122175	-2.19960836436	-0.0318783820921
483.604363725	1359.25519667	2218.8595604	376.0	-9.70529083377	-0.234734970811	-0.0438756954786	410.371908374	1213.76703471	2003.51278687	379.373843786	-2.52736797184	-0.0366285213311
483.604363725	1359.25519667	2218.8595604	376.0	-16.9560539051	-0.518521574123	-0.0969199203967	372.784132801	1024.93382634	1842.62853726	444.910578115	-5.42129429485	-0.078569482534
483.604363725	1359.25519667	2218.8595604	376.0	-7.86380263263	-0.496138681871	-0.0927362022188	372.016599651	1263.91664044	2044.37282387	408.439583784	-2.20818648801	-0.0320027027248
483.604363725	1359.25519667	2218.8595604	376.0	10.3293296901	0.571640255101	0.106848645813	546.887704205	1533.28409434	2448.05287975	367.881081209	4.12755068457	0.0598195751387
483.604363725	1359.25519667	2218.8595604	376.0	0.919503153441	-0.0380680096971	-0.00711551583123	439.152002549	1503.92159041	2239.26204403	296.188451068	1.29620997959	0.0187856518781
483.604363725	1359.25519667	2218.8595604	376.0	4.15546995359	0.201500553034	0.0376636547728	480.632767147	1410.96209508	2311.06360274	419.468740519	0.426818946612	0.00618578183496
483.604363725	1359.25519667	2218.8595604	376.0	16.8730108242	0.47701402041	0.0891614991421	527.392157007	1680.3254036	2593.2479742	385.530413596	7.47756441868	0.108370498821
483.604363725	1359.25519667	2218.8595604	376.0	2.46093926524	-0.279161040947	-0.0521796338218	401.456562555	1548.44470775	2273.46434656	323.563076258	1.86185211768	0.0269833640244
483.604363725	1359.25519667	2218.8595604	376.0	-18.4517888986	-0.287559848093	-0.0537495043164	403.441043538	1091.97765396	1809.44027836	314.021580864	-4.44976754261	-0.0644893846755
483.604363725	1359.25519667	2218.8595604	376.0	-7.18540420846	0.71806237916	0.134217267133	580.221314591	1088.47390261	2059.42553217	390.730314961	-2.3323626126	-0.0338023567044
483.604363725	1359.25519667	2218.8595604	376.0	-16.7339037523	-0.427974467671	-0.079995227602	382.214642838	1151.713701	1847.55773716	313.62939333	-3.85811797656	-0.0559147532835
483.604363725	1359.25519667	2218.8595604	376.0	8.03488832882	0.457465541913	0.0855075779276	526.776599509	1413.85211891	2397.14244825	456.513729835	1.3145246768	0.0190510822724
483.604363725	1359.25519667	2218.8595604	376.0	-0.0433362813778	-0.397175314516	-0.074238376545	386.04455635	1416.67327252	2217.89798918	415.180160305	-0.728327539355	-0.0105554715849
483.604363725	1359.25519667	2218.8595604	376.0	12.6454214038	0.58293294561	0.108959429086	548.623242905	1581.06414914	2499.44370217	369.756310129	5.33136888642	0.0772662157452
483.604363725	1359.25519667	2218.8595604	376.0	-0.244303499543	-0.051806232995	-0.00968340803646	438.853943362	1384.97968433	2213.43880884	389.605181154	-0.721314124344	-0.010453827889
483.604363725	1359.25519667	2218.8595604	376.0	-12.2322961332	0.271866556512	0.0508161787874	494.12620452	1117.85545987	1947.44208819	335.460423803	-3.04963451031	-0.0441976015987
483.604363725	1359.25519667	2218.8595604	376.0	-8.89547107082	-0.291357990154	-0.0544594374119	401.600094005	1316.78960548	2021.4815501	303.091850614	-2.06314386111	-0.0299006356682
483.604363725	1359.25519667	2218.8595604	376.0	15.2009428525	-0.0641004588795	-0.0119813941831	433.547430138	1656.51642509	2556.14713415	466.083278923	5.54944025295	0.0804266703326
483.604363725	1359.25519667	2218.8595604	376.0	-15.9171941065	-0.364141835226	-0.0680638944348	391.441543785	1151.47481754	1865.67937722	322.763015899	-3.71322204391	-0.0538148122306
483.604363725	1359.25519667	2218.8595604	376.0	9.6441465175	0.511110810531	0.0955347309404	534.458388511	1592.98298794	2432.84962742	305.408250967	5.10300396245	0.0739565791659
483.604363725	1359.25519667	2218.8595604	376.0	-11.9577947395	-0.372721670774	-0.0696676020138	390.585703402	1131.2112538	1953.53288861	431.735931403	-3.48900337178	-0.0505652662577
483.604363725	1359.25519667	2218.8595604	376.0	-1.77810463454	0.788232033523	0.147333090378	594.804441086	1281.33274376	2179.40591572	303.268730876	-0.952649354286	-0.013806512381
483.604363725	1359.25519667	2218.8595604	376.0	-7.34279695785	0.811840952328	0.151745972398	600.206742089	1055.83626617	2055.9332081	399.890199839	-2.46586229613	-0.0357371347265
483.604363725	1359.25519667	2218.8595604	376.0	-5.40239154271	-0.216160695093	-0.0404038682417	413.071067591	1358.28816815	2098.98807916	327.628843423	-1.50957578596	-0.0218779099415
483.604363725	1359.25519667	2218.8595604	376.0	6.03185310745	0.441132069221	0.0824545923777	523.277606626	1435.7058038	2352.69790974	393.714499312	1.53029643653	0.022178209225
483.604363725	1359.25519667	2218.8595604	376.0	-7.09244304781	0.826763077525	0.154535154678	603.064806073	1163.33686093	2061.48820977	295.086542762	-1.98584386124	-0.028780345815
483.604363725	1359.25519667	2218.8595604	376.0	3.30711306926	0.271099230627	0.0506727533883	491.802075776	1464.55438452	2292.23975491	335.883294615	1.44063117112	0.0208787126249
483.604363725	1359.25519667	2218.8595604	376.0	4.31166114789	0.377841326152	0.0706245469442	512.576319595	1378.96514475	2314.52926599	422.987801648	0.258915335676	0.00375239616921
483.604363725	1359.25519667	2218.8595604	376.0	-11.3684141161	-0.318298461214	-0.0594950394792	397.78210091	1219.29048146	1966.61041692	349.537834552	-2.72317863086	-0.039466356969
483.604363725	1359.25519667	2218.8595604	376.0	13.423709098	0.05870564216	0.0109730172262	453.20947133	1686.7290514	2516.71281308	376.774290355	6.33667247512	0.0918358329727
483.604363725	1359.25519667	2218.8595604	376.0	7.64765285884	-0.33275122594	-0.0621964908299	392.810177514	1624.85037231	2388.550237	370.889687178	3.76374316482	0.0545470023888
483.604363725	1359.25519667	2218.8595604	376.0	-14.2723690853	-0.262563688083	-0.0490773248753	406.293004293	1173.38661971	1902.17573445	322.496110454	-3.30240881127	-0.0478609972648
483.604363725	1359.25519667	2218.8595604	376.0	-3.61922990778	-0.35859138231	-0.0670264266	391.739547422	1380.40618356	2138.55393158	366.408200591	-1.26631591438	-0.0183524045562
483.604363725	1359.25519667	2218.8595604	376.0	-0.68745391161	0.252325659798	0.0471636747286	488.852023364	1432.16361418	2203.60592356	282.590286014	0.387600248929	0.00561739491202
483.604363725	1359.25519667	2218.8595604	376.0	-1.71646145405	-0.531420018592	-0.0993308445966	366.984504521	1348.21600304	2180.77369133	465.573183763	-1.26866672398	-0.0183864742605
483.604363725	1359.25519667	2218.8595604	376.0	10.7142910681	0.688766585417	0.128741417835	570.220543387	1539.32799671	2456.59463209	347.046091994	4.58925450913	0.0665109349149
483.604363725	1359.25519667	2218.8595604	376.0	-3.34674296514	0.227886921752	0.0425956863089	486.093154576	1240.75146604	2144.60003416	417.755413542	-1.51689049054	-0.0219839201528
483.604363725	1359.25519667	2218.8595604	376.0	-6.69639797791	0.627302186514	0.117252745143	561.368295368	1195.42842046	2070.27589366	313.479177837	-1.89126920301	-0.0274096985944
483.604363725	1359.25519667	2218.8595604	376.0	9.39930909281	0.825278174276	0.154257602668	601.421394482	1367.66202329	2427.41702882	458.333611042	1.48077860757	0.02146055953
483.604363725	1359.25519667	2218.8595604	376.0	-7.61281119071	-0.108849205484	-0.0203456458848	429.887381117	1216.8702318	2049.94197148	403.184358565	-2.22750651018	-0.0322827030461
483.604363725	1359.25519667	2218.8595604	376.0	-11.4614640771	0.463444813007	0.0866251986929	529.803220342	1066.50738006	1964.54576896	368.23516856	-3.14756292865	-0.0456168540384
483.604363725	1359.25519667	2218.8595604	376.0	-5.58520800031	-0.145421118938	-0.0271815175585	424.11580576	1231.66240006	2094.93163872	439.153432894	-1.98503791593	-0.0287686654482
483.604363725	1359.25519667	2218.8595604	376.0	8.52663059123	0.394435262783	0.0737262173426	512.813600308	1564.25893139	2408.05351845	330.980986759	4.14680364085	0.0600986034906
483.604363725	1359.25519667	2218.8595604	376.0	8.23015960916	0.303919527855	0.0568073883842	495.874485662	1610.73735676	2401.47524372	294.863401304	4.82535663289	0.0699327048244
483.604363725	1359.25519667	2218.8595604	376.0	2.21671409541	0.47226100868	0.0882730857347	529.516789491	1405.70875893	2268.04533303	332.819784607	0.707756607957	0.0102573421443
483.604363725	1359.25519667	2218.8595604	376.0	-8.9101604199	0.63820779807	0.119291177209	564.030727232	1063.04248728	2021.15561408	394.082399568	-2.74200058962	-0.03973913898
483.604363725	1359.25519667	2218.8595604	376.0	-7.16796319427	0.0564073253375	0.0105434252967	456.85173209	1175.81971063	2059.81252378	427.141081059	-2.32602300004	-0.0337104782615
483.604363725	1359.25519667	2218.8595604	376.0	5.31547955186	0.388846057793	0.0726815061295	512.285427933	1515.39533887	2336.80258662	309.121819812	2.85133688026	0.0413237229024
483.604363725	1359.25519667	2218.8595604	376.0	-8.76866499354	0.329868837125	0.0616577265654	505.280999484	1060.9952461	2024.29519887	458.018953291	-3.10737760101	-0.0450344579856
483.604363725	1359.25519667	2218.8595604	376.0	-2.45637025674	-0.0213002242077	-0.00398135031919	443.867329596	1277.6078796	2164.35615412	442.880944927	-1.40548326189	-0.020369322636
483.604363725	1359.25519667	2218.8595604	376.0	-10.4212917691	-0.550855579402	-0.102963659701	364.423817166	1244.72065887	1987.62573166	378.481255631	-2.59857193599	-0.0376604628404
483.604363725	1359.25519667	2218.8595604	376.0	3.8929312054	-0.201043204853	-0.0375781691313	412.933866426	1572.28659596	2305.23823663	320.017774248	2.60437135015	0.037744512321
483.604363725	1359.25519667	2218.8595604	376.0	10.6553500544	-0.255972093439	-0.0478452511101	404.243296051	1620.75185821	2455.28681377	430.291659518	4.06595693043	0.0589269120352
483.604363725	1359.25519667	2218.8595604	376.0	0.935252693475	-0.0195337480656	-0.00365116786273	442.129940422	1503.19245784	2239.6115042	294.289105944	1.31770402943	0.0190971598468
483.604363725	1359.25519667	2218.8595604	376.0	-3.59765076119	0.800077608294	0.149547216503	597.605582255	1087.38366248	2139.03274253	454.043497803	-1.94681600636	-0.0282147247298
483.604363725	1359.25519667	2218.8595604	376.0	0.798666273554	-0.349799725351	-0.0653831262339	393.056762861	1386.53996572	2236.58084337	456.984114786	-0.827642182216	-0.011994814235
483.604363725	1359.25519667	2218.8595604	376.0	-13.3519452134	-0.0355614959736	-0.0066470085932	441.691768018	1164.6017666	1922.59864753	316.305112914	-3.11281897145	-0.0451133184268
483.604363725	1359.25519667	2218.8595604	376.0	2.78080982329	0.645495016965	0.120653274199	564.164100142	1359.12093455	2280.56182502	357.276790327	0.355516349698	0.00515241086519
483.604363725	1359.25519667	2218.8595604	376.0	0.701767953244	0.275938485979	0.051577287099	494.141319216	1377.58559899	2234.43080572	362.703887517	-0.264942912063	-0.00383975234874
483.604363725	1359.25519667	2218.8595604	376.0	-4.12118496891	-0.059023391981	-0.0110324097161	437.782207277	1355.64001334	2127.41625371	333.994033095	-1.336614498	-0.0193712246087
483.604363725	1359.25519667	2218.8595604	376.0	-18.1874880956	-0.530707828022	-0.099197724864	369.650152448	1061.60154265	1815.30474199	384.053046892	-5.02188482002	-0.0727809394205
483.604363725	1359.25519667	2218.8595604	376.0	2.0457053739	0.382073679601	0.0714156410469	512.985790577	1393.89292548	2264.25088967	357.372173608	0.310874743547	0.00450543106589
483.604363725	1359.25519667	2218.8595604	376.0	4.85356039895	0.62893328983	0.117557624267	561.848968065	1310.03551951	2326.55324933	454.668761758	-0.218577489818	-0.00316778970751
483.604363725	1359.25519667	2218.8595604	376.0	15.2428244515	0.666167108072	0.124517216462	564.431294521	1685.40454342	2557.07642802	307.240590077	7.91558821309	0.114718669755
483.604363725	1359.25519667	2218.8595604	376.0	-4.78169518739	0.584176774299	0.10919192043	552.79815681	1214.39433728	2112.76045958	345.56796549	-1.6088890945	-0.0233172332537
483.604363725	1359.25519667	2218.8595604	376.0	9.26816184896	0.733340200156	0.137072934609	580.536454063	1453.13047199	2424.50705566	390.840129608	2.86362209192	0.0415017694481
483.604363725	1359.25519667	2218.8595604	376.0	0.346624095703	-0.0619707687385	-0.0115833212595	436.027088049	1460.9745455	2226.55066229	329.549028733	0.442848529825	0.00641809463514
483.604363725	1359.25519667	2218.8595604	376.0	4.48304953889	-0.363316863416	-0.0679096940964	389.509276698	1523.2798854	2318.33213369	405.542971597	1.42128302995	0.0205983047819
483.604363725	1359.25519667	2218.8595604	376.0	6.42125074344	0.729990253905	0.136446776431	579.477375891	1468.31912653	2361.33809642	313.541593994	2.88165271575	0.041763082837
483.604363725	1359.25519667	2218.8595604	376.0	-12.2329231598	-0.385122831606	-0.0719855760011	388.854991738	1126.57078572	1947.42817535	432.002397888	-3.57130798775	-0.0517580867791
483.604363725	1359.25519667	2218.8595604	376.0	4.36005101346	0.00208150786821	0.000389066891254	446.272525084	1470.28307012	2315.60296915	399.047373944	1.10030895013	0.0159465065236
483.604363725	1359.25519667	2218.8595604	376.0	14.0137288504	0.0379428306617	0.0070921178807	450.076209653	1650.62548298	2529.80452276	429.10283013	5.56979645869	0.0807216878071
483.604363725	1359.25519667	2218.8595604	376.0	-6.95393446484	0.254935168312	0.0476514333294	490.822962495	1225.60686381	2064.5615207	348.131694398	-1.93689038043	-0.0280708750786
483.604363725	1359.25519667	2218.8595604	376.0	-0.995692261137	0.114687550496	0.0214369253263	466.576756082	1345.80713523	2196.76654747	384.382656163	-0.964835042496	-0.0139831165579
483.604363725	1359.25519667	2218.8595604	376.0	12.9085839469	0.238846752964	0.0446442528905	483.779225377	1695.8370679	2505.28290942	325.666616143	6.87654698457	0.0996601012257
483.604363725	1359.25519667	2218.8595604	376.0	17.6933093566	0.844654336495	0.157879315233	602.520707624	1599.06500159	2611.44924661	409.863537397	6.84379490165	0.0991854333572
483.604363725	1359.25519667	2218.8595604	376.0	-11.4923983172	-0.40128347696	-0.0750062573758	385.899923143	1183.36235862	1963.85938162	394.597099857	-3.01892727726	-0.0437525692356
483.604363725	1359.25519667	2218.8595604	376.0	-7.68219490201	0.321292771842	0.0600547237088	503.464359372	1083.33893501	2048.40244437	461.599149981	-2.82773675367	-0.0409816920822
483.604363725	1359.25519667	2218.8595604	376.0	-8.96678901981	0.141798618608	0.0265044146931	471.207241973	1175.01789032	2019.89910497	373.673972684	-2.44046500366	-0.0353690580241
483.604363725	1359.25519667	2218.8595604	376.0	-9.35821059403	-0.181608866217	-0.0339455824705	418.41832704	1237.53263715	2011.21400995	355.263045763	-2.3401967549	-0.0339158949985
483.604363725	1359.25519667	2218.8595604	376.0	1.58086943208	0.59522909485	0.111257774738	555.199583335	1297.68767814	2253.93683293	401.049571454	-0.661963697504	-0.00959367677543
483.604363725	1359.25519667	2218.8595604	376.0	6.2022190125	-0.100944642866	-0.0188681575451	428.879512795	1538.82148652	2356.47808991	388.777090597	2.35862049755	0.0341829057616
483.604363725	1359.25519667	2218.8595604	376.0	-12.3984341736	-0.527558299739	-0.0986090279887	367.569245819	1255.07702577	1943.7557184	321.10944681	-2.76622283049	-0.0400901859491
483.604363725	1359.25519667	2218.8595604	376.0	5.19999371374	0.0591548858278	0.0110569880052	454.552370735	1542.48070155	2334.24011806	337.207045774	2.66205227585	0.0385804677659
483.604363725	1359.25519667	2218.8595604	376.0	-13.9787884797	-0.112433802814	-0.0210156640774	429.34164725	1176.35877739	1908.68987579	302.989451153	-3.17599764885	-0.0460289514326
483.604363725	1359.25519667	2218.8595604	376.0	5.6632156394	0.575588571135	0.10758664881	550.917438885	1332.81379705	2344.51836204	460.787126101	0.0460241092502	0.00066701607609
483.604363725	1359.25519667	2218.8595604	376.0	0.678443511541	-0.0433042228193	-0.00809424725594	440.335402615	1374.23833747	2233.91326912	419.339529034	-0.732794696601	-0.0106202129942
483.604363725	1359.25519667	2218.8595604	376.0	-1.98167329587	-0.150438251762	-0.0281192993948	423.260611102	1307.41584906	2174.88901302	444.212552852	-1.2953849336	-0.0187736946898
483.604363725	1359.25519667	2218.8595604	376.0	-9.65037067768	-0.0569875448465	-0.0106518775414	437.952569035	1276.44108887	2004.731388	290.337730103	-2.2322352484	-0.032351235484
483.604363725	1359.25519667	2218.8595604	376.0	-17.7071196783	0.0309013728817	0.00577595754798	453.998151285	1042.21605538	1825.96344255	329.749235879	-4.5087700082	-0.0653444928724
483.604363725	1359.25519667	2218.8595604	376.0	12.6547017533	0.511186020271	0.0955487888358	534.010906678	1654.88325058	2499.64962009	310.755462833	6.65204491311	0.0964064480161
483.604363725	1359.25519667	2218.8595604	376.0	-9.3226779194	-0.0970094524456	-0.0181326079338	432.453225295	1119.21062612	2012.0024301	460.338578686	-3.10062848313	-0.044936644683
483.604363725	1359.25519667	2218.8595604	376.0	-1.71136043208	-0.112311647818	-0.0209928313678	428.211250478	1448.99878571	2180.88687584	303.676839656	-0.067227416596	-0.00097431038545
483.604363725	1359.25519667	2218.8595604	376.0	4.76002505851	0.142104493499	0.0265615875699	470.776283198	1393.32330579	2324.47783149	460.378242496	0.0797449400761	0.00115572376922
483.604363725	1359.25519667	2218.8595604	376.0	-3.69907493973	0.809649617127	0.151336377033	599.512282488	1165.16257254	2136.78228245	372.107427424	-1.55430830816	-0.0225262073646
483.604363725	1359.25519667	2218.8595604	376.0	-1.13732583256	0.201733473974	0.037707191397	481.593555659	1336.15057797	2193.62389743	375.879763797	-0.982308603802	-0.0142363565768
483.604363725	1359.25519667	2218.8595604	376.0	8.99302241692	0.0802701061653	0.0150037581617	457.42692921	1604.32524035	2418.40209807	356.649928509	4.29341586823	0.0622234183802
483.604363725	1359.25519667	2218.8595604	376.0	6.75689109636	0.721580378812	0.134874837161	578.186090055	1442.6183178	2368.78548448	347.981076626	2.40799395173	0.0348984630686
483.604363725	1359.25519667	2218.8595604	376.0	-0.731998107368	0.677592270159	0.126652760777	571.424832718	1310.68791046	2202.61755041	320.504807234	-0.65636904149	-0.0095125948042
483.604363725	1359.25519667	2218.8595604	376.0	-15.2503315106	0.14549914792	0.0271961024149	472.100354425	1106.50431748	1880.47612168	301.871449776	-3.5900340528	-0.052029479026
483.604363725	1359.25519667	2218.8595604	376.0	-13.2466851088	0.781645897781	0.146102036968	593.58866748	1037.85031614	1924.93422143	293.495237811	-3.28754869174	-0.0476456332137
483.604363725	1359.25519667	2218.8595604	376.0	6.03447755527	-0.371392806332	-0.0694192161369	388.492773185	1513.52781726	2352.75614255	450.735552106	1.33795294437	0.0193906223822
483.604363725	1359.25519667	2218.8595604	376.0	7.39871043339	0.461126617898	0.0861918911959	527.887034011	1390.54092086	2383.0265542	464.598599325	0.857786220867	0.0124316843604
483.604363725	1359.25519667	2218.8595604	376.0	-14.5203753032	0.317653310822	0.059374450621	503.649378965	1019.45673322	1896.67282478	373.566712595	-4.0412008686	-0.0585681285304
483.604363725	1359.25519667	2218.8595604	376.0	14.3933834228	0.446253625884	0.0834118926886	521.72835136	1655.17614755	2538.22852454	361.32402563	6.66595423572	0.0966080324017
483.604363725	1359.25519667	2218.8595604	376.0	-4.23060610241	-0.396446474009	-0.0741021446746	386.224442159	1282.3836785	2124.98835243	456.380231771	-1.73620543487	-0.0251623976068
483.604363725	1359.25519667	2218.8595604	376.0	-10.9024381449	0.473140405302	0.0884374589349	531.453093454	1086.52168499	1976.9497693	358.974990862	-2.9388253669	-0.0425916719841
483.604363725	1359.25519667	2218.8595604	376.0	7.0452243996	0.175697359891	0.0328406280171	473.961305381	1560.88265287	2375.18319554	340.339237291	3.44572546458	0.0499380502112
483.604363725	1359.25519667	2218.8595604	376.0	6.26626628179	0.714421880172	0.133536800032	577.727103837	1386.79129285	2357.89920887	393.380812188	1.30564910505	0.0189224507978
483.604363725	1359.25519667	2218.8595604	376.0	-7.51632401153	-0.0152902568512	-0.0028579919348	444.985217181	1191.39677544	2052.08288648	415.700893853	-2.30946319994	-0.0334704811586
483.604363725	1359.25519667	2218.8595604	376.0	-0.39220664533	-0.176112261113	-0.0329181796473	419.273426862	1329.49501626	2210.15704575	461.388602626	-1.08252035809	-0.0156887008418
483.604363725	1359.25519667	2218.8595604	376.0	-2.27301408067	0.598022868202	0.111779975365	555.331912262	1314.0210639	2168.42457016	299.071594004	-0.924451980114	-0.0133978547843
483.604363725	1359.25519667	2218.8595604	376.0	14.690502669	0.461467648753	0.086255635281	525.023627767	1605.31417681	2544.82118334	414.483378762	5.68272973489	0.0823584019549
483.604363725	1359.25519667	2218.8595604	376.0	9.45928551293	0.723003377804	0.135140818281	577.677542701	1502.25706765	2428.74782135	348.813210997	3.82421625189	0.0554234239405
483.604363725	1359.25519667	2218.8595604	376.0	-3.01797414084	0.118242844945	0.0221014663449	466.492057184	1391.76995165	2151.89495264	293.632943807	-0.728400523175	-0.0105565293214
483.604363725	1359.25519667	2218.8595604	376.0	-5.58845016338	0.222080411102	0.0415103572153	485.190215821	1171.5498665	2094.85969967	438.119617352	-2.0885552064	-0.0302689160348
483.604363725	1359.25519667	2218.8595604	376.0	14.9102880896	0.129454605842	0.0241971225872	465.383022738	1643.76276586	2549.69791316	440.552124564	5.69677089213	0.0825618969874
483.604363725	1359.25519667	2218.8595604	376.0	-8.11020137681	-0.128009952802	-0.0239270939818	426.888163811	1210.46843069	2038.90558178	401.548987284	-2.32392124401	-0.0336800180291
483.604363725	1359.25519667	2218.8595604	376.0	13.0924297074	0.691270615392	0.129209460821	571.656081772	1473.80923998	2509.36218865	463.896866899	3.44532563197	0.0499322555358
483.604363725	1359.25519667	2218.8595604	376.0	9.21723993533	0.236575526284	0.0442197245391	483.862937792	1625.53496001	2423.37716991	313.979272105	5.07946645041	0.073615455803
483.604363725	1359.25519667	2218.8595604	376.0	11.148469436	0.647236844681	0.120978849473	563.217773372	1441.29185591	2466.22844032	461.71881104	2.53614402799	0.0367557105506
483.604363725	1359.25519667	2218.8595604	376.0	2.53206098639	0.243040841004	0.0454281945803	487.274361073	1439.85537505	2275.04243767	347.912701547	0.864098337609	0.0125231643132
483.604363725	1359.25519667	2218.8595604	376.0	-2.28961987227	0.396347483748	0.0740836418221	516.691002542	1269.9432109	2168.05611097	381.421897526	-1.23155703146	-0.0178486526298
483.604363725	1359.25519667	2218.8595604	376.0	-3.78126023536	0.529292712295	0.0989332172514	542.012417801	1225.11714569	2134.95870616	367.82914267	-1.48070599919	-0.0214595072346
483.604363725	1359.25519667	2218.8595604	376.0	6.68568178748	-0.195027771941	-0.0364537891478	413.273056848	1632.71730164	2367.20544992	321.215091431	4.08970263712	0.0592710527119
483.604363725	1359.25519667	2218.8595604	376.0	-11.114766368	0.828511239153	0.15486191386	603.712801994	1041.48512292	1972.23850423	327.040579309	-2.94829917369	-0.0427289735317
483.604363725	1359.25519667	2218.8595604	376.0	13.7371614911	0.588224668593	0.109948536186	548.964487022	1663.14018805	2523.66788147	311.563206398	7.11788756245	0.10315779076
483.604363725	1359.25519667	2218.8595604	376.0	-12.3532580668	0.393509827086	0.0735532387076	516.042308892	1137.10514177	1944.75811276	291.610662101	-2.91477273697	-0.0422430831445
483.604363725	1359.25519667	2218.8595604	376.0	-10.7958926277	-0.487036302223	-0.0910348228454	373.183592606	1286.85927094	1979.3138647	319.271001152	-2.42620754654	-0.0351624282107
483.604363725	1359.25519667	2218.8595604	376.0	2.56384051285	0.0704311740928	0.0131647054379	458.524686659	1405.06329742	2275.74758073	412.159596648	-0.0334555438001	-0.000484862953624
483.604363725	1359.25519667	2218.8595604	376.0	0.0847870915325	0.122283354514	0.0228567017784	467.873826221	1337.32776768	2220.74086689	415.539272985	-0.885168715677	-0.0128285321113
483.604363725	1359.25519667	2218.8595604	376.0	1.54142041474	0.215795922951	0.040335686533	484.037688538	1302.75263359	2253.06151464	466.271192508	-0.850807748678	-0.0123305470823
483.604363725	1359.25519667	2218.8595604	376.0	18.2711453204	0.740932889312	0.138492128843	580.239841084	1633.22295158	2624.27061514	410.807822474	7.30630688886	0.105888505636
483.604363725	1359.25519667	2218.8595604	376.0	12.2585697439	-0.0388607817039	-0.00726369751474	437.622430342	1649.08382928	2490.86000713	404.153747508	5.23700287592	0.0758985924047
483.604363725	1359.25519667	2218.8595604	376.0	-2.14689321707	0.72025743348	0.13462755766	580.594964901	1160.90729184	2171.223015	429.72075826	-1.4774701051	-0.0214126102188
483.604363725	1359.25519667	2218.8595604	376.0	5.6925733787	-0.358602500002	-0.0670285046732	388.912868214	1634.36696164	2345.16976905	321.88993919	3.72344772422	0.053963010496
483.604363725	1359.25519667	2218.8595604	376.0	19.1641311308	0.604325025462	0.112957948684	552.397320651	1643.03651335	2644.08471616	448.650882158	7.19110003045	0.104218841021
483.604363725	1359.25519667	2218.8595604	376.0	-15.6986096742	0.278302593429	0.0520191763419	496.268396902	1033.42954779	1870.52945879	340.8315141	-4.08068470243	-0.0591403580062
483.604363725	1359.25519667	2218.8595604	376.0	7.5676895208	-0.518474987543	-0.0969112126249	366.748035762	1589.66405523	2386.77596283	430.363871837	2.69391474143	0.0390422426295
483.604363725	1359.25519667	2218.8595604	376.0	4.47361269528	0.681789748805	0.127437336225	570.817305475	1395.4061859	2318.12274338	351.899252011	1.22052965245	0.0176888355427
483.604363725	1359.25519667	2218.8595604	376.0	-8.351731672	0.34157147139	0.0638451348393	506.564829361	1159.43051986	2033.54636374	367.551014514	-2.33368619774	-0.0338215390976
483.604363725	1359.25519667	2218.8595604	376.0	-8.3394580842	0.37774395533	0.0706063467907	513.068556281	1207.71428835	2033.81869741	313.035852782	-2.13305769436	-0.0309138796284
483.604363725	1359.25519667	2218.8595604	376.0	16.2513079285	0.843131363835	0.157594647446	601.775646737	1646.8106616	2579.45326006	330.866951728	7.70967445769	0.11173441243
483.604363725	1359.25519667	2218.8595604	376.0	-4.12432863792	0.459294130033	0.0858493700996	528.54434517	1284.29829295	2127.34650011	314.503861992	-1.41321291309	-0.0204813465665
483.604363725	1359.25519667	2218.8595604	376.0	4.60402437811	0.264080002538	0.0493607481379	491.445057447	1417.37071229	2321.01639548	412.200625735	0.69643618542	0.0100932780496
483.604363725	1359.25519667	2218.8595604	376.0	-6.15073999017	-0.111842681072	-0.0209051740321	429.404777672	1225.13874868	2082.38327809	427.839751738	-2.04954020981	-0.0297034813016
483.604363725	1359.25519667	2218.8595604	376.0	6.62353187093	0.440480692945	0.0823328398028	523.30307752	1428.34179548	2365.82643055	414.181557549	1.43937340519	0.0208604841332
483.604363725	1359.25519667	2218.8595604	376.0	-0.603989319147	0.667191746373	0.12470873764	569.753035793	1280.95886522	2205.45788565	354.745984636	-0.936159802592	-0.0135675333709
483.604363725	1359.25519667	2218.8595604	376.0	3.22179094085	-0.323260409892	-0.0604225065219	394.801257052	1562.02359852	2290.34657671	333.521721136	2.12106300501	0.0307400435508
483.604363725	1359.25519667	2218.8595604	376.0	-9.54365244996	-0.178523371317	-0.0333688544518	419.107394995	1189.8588018	2007.0993156	398.133118802	-2.62349768941	-0.0380217056436
483.604363725	1359.25519667	2218.8595604	376.0	13.6114567271	0.507379099033	0.0948372147725	533.418322447	1641.45527932	2520.8786693	346.005067536	6.46515095981	0.0936978399973
483.604363725	1359.25519667	2218.8595604	376.0	11.5758440873	0.365326456417	0.0682853189565	506.459848562	1681.87844768	2475.71128363	287.372987387	6.73233544609	0.0975700789288
483.604363725	1359.25519667	2218.8595604	376.0	3.93164935934	0.788998999894	0.147476448578	594.590879009	1317.46700022	2306.09733809	394.039458863	0.116138586695	0.00168316792311
483.604363725	1359.25519667	2218.8595604	376.0	8.35973157255	0.802392247004	0.149979859253	593.985998409	1520.64403078	2404.35026362	289.720234431	4.27301537794	0.0619277591006
483.604363725	1359.25519667	2218.8595604	376.0	11.5356998462	0.512313241271	0.0957594843497	536.205259167	1475.86669689	2474.82053929	462.748583242	2.89902577355	0.0420148662833
483.604363725	1359.25519667	2218.8595604	376.0	-7.28724579707	-0.11089776568	-0.0207285543327	429.450856737	1262.05709702	2057.16581034	365.657856579	-1.97569942613	-0.0286333250164
483.604363725	1359.25519667	2218.8595604	376.0	1.52761342722	-0.543179502432	-0.101528878959	363.613687387	1557.73390112	2252.75515697	331.407568472	1.50190901591	0.0217667973321
483.604363725	1359.25519667	2218.8595604	376.0	1.73371398433	0.562812372079	0.10519857422	547.327322187	1380.99241596	2257.32823889	329.00850074	0.431252575117	0.00625003732054
483.604363725	1359.25519667	2218.8595604	376.0	12.4667482515	0.455769909696	0.0851906373264	523.908407635	1605.55551965	2495.47919585	366.015268558	5.49544752642	0.0796441670495
483.604363725	1359.25519667	2218.8595604	376.0	6.09627964073	0.125097518908	0.0233827138147	466.593031026	1472.45585273	2354.12744404	415.078560278	1.52920723747	0.0221624237315
483.604363725	1359.25519667	2218.8595604	376.0	1.65706040241	0.276573674205	0.05169601387	494.544271993	1362.56905733	2255.62740356	398.514074232	-0.38168329118	-0.00553164190116
483.604363725	1359.25519667	2218.8595604	376.0	-11.8086028063	-0.2192980773	-0.0409902948224	412.505545566	1252.75982118	1956.84324808	291.577881332	-2.61994367752	-0.0379701982249
483.604363725	1359.25519667	2218.8595604	376.0	-2.19343542718	0.755998555741	0.14130814126	588.148157024	1121.1883013	2170.19030872	460.853850398	-1.66793959692	-0.0241730376365
483.604363725	1359.25519667	2218.8595604	376.0	-10.8259890054	0.451669977011	0.0844242947684	527.573658754	1069.56462056	1978.64606835	381.507789035	-3.07112329704	-0.0445090332905
483.604363725	1359.25519667	2218.8595604	376.0	2.65941177129	0.536534738883	0.100286867081	543.549588138	1311.42627221	2277.86817274	422.892312386	-0.513002036207	-0.00743481211894
483.604363725	1359.25519667	2218.8595604	376.0	16.9260658811	0.67561513598	0.126283202987	566.420322075	1681.771228	2594.4251914	346.233641328	8.03211473203	0.116407459885
483.604363725	1359.25519667	2218.8595604	376.0	12.8227248827	-0.375279586856	-0.0701457171693	386.2697535	1670.11592801	2503.37781736	446.992135856	5.03184025485	0.0729252210848
483.604363725	1359.25519667	2218.8595604	376.0	10.2457249919	0.379063520606	0.0708529945059	509.449958601	1620.82003607	2446.19780891	315.927814241	5.41069005747	0.0784157979344
483.604363725	1359.25519667	2218.8595604	376.0	4.60777269154	0.556921716788	0.104097517157	545.699867933	1412.94297783	2321.09956529	362.45671952	1.25539722897	0.0181941627386
483.604363725	1359.25519667	2218.8595604	376.0	14.5572648749	0.701075142874	0.13104208278	571.905139749	1635.53071288	2541.86482381	334.428971183	6.93167955075	0.100459123924
483.604363725	1359.25519667	2218.8595604	376.0	-8.0392183662	0.712058392831	0.133095026697	579.512887031	1025.1960474	2040.4805951	435.771660671	-2.87854921665	-0.0417181045892
483.604363725	1359.25519667	2218.8595604	376.0	17.733825085	0.753508291972	0.140842671397	583.387502013	1571.87812814	2612.34823372	457.082603568	5.99618968296	0.086901299753
483.604363725	1359.25519667	2218.8595604	376.0	14.270924749	0.319145404916	0.0596533467132	498.322954416	1660.52109078	2535.51133855	376.667293357	6.45590143668	0.0935637889373
483.604363725	1359.25519667	2218.8595604	376.0	2.45916661423	-0.20634481505	-0.0385691243084	412.738082341	1522.89103755	2273.42501392	337.795894034	1.51214932262	0.0219152075742
483.604363725	1359.25519667	2218.8595604	376.0	14.009820999	0.438372881556	0.0819388563655	521.209270251	1553.42263806	2529.71781303	455.085904724	4.47832298728	0.0649032316997
483.604363725	1359.25519667	2218.8595604	376.0	15.3863771635	0.412631943869	0.0771274661437	515.642828901	1633.42691677	2560.26166109	411.191915424	6.20412771922	0.0899148944814
483.604363725	1359.25519667	2218.8595604	376.0	-7.7611443311	-0.150960240357	-0.0282168673565	423.252993018	1223.56812111	2046.65066741	399.829553284	-2.22921667994	-0.0323074881151
483.604363725	1359.25519667	2218.8595604	376.0	5.19690532704	0.118604263689	0.0221690212503	464.709537529	1523.33160874	2334.17159109	346.130444819	2.41379565768	0.0349825457635
483.604363725	1359.25519667	2218.8595604	376.0	-1.33993677635	0.781380532401	0.146052435963	593.584995006	1230.42703715	2189.12824513	365.116212974	-1.11724962622	-0.0161920235683
483.604363725	1359.25519667	2218.8595604	376.0	-10.1775712938	-0.167536611709	-0.031315254525	420.693418372	1207.983016	1993.03354673	364.357112353	-2.57139925808	-0.0372666559142
483.604363725	1359.25519667	2218.8595604	376.0	4.26784939939	0.40889097459	0.0764282195495	516.220709683	1495.31978441	2313.55714482	302.016650725	2.40192527453	0.0348105112251
483.604363725	1359.25519667	2218.8595604	376.0	5.25422023069	0.159419486044	0.0297980347746	471.26465354	1549.12867418	2335.44332831	315.050000595	3.00022700415	0.0434815507847
483.604363725	1359.25519667	2218.8595604	376.0	2.40597371075	0.176358941647	0.0329642881582	475.585971933	1448.40761199	2272.2447381	348.251154175	0.870873554537	0.0126213558629
483.604363725	1359.25519667	2218.8595604	376.0	3.45752493972	0.330724217825	0.0618176108084	502.185362958	1479.23525403	2295.57718308	314.156566089	1.8488843936	0.0267954259942
483.604363725	1359.25519667	2218.8595604	376.0	-14.2123931925	-0.10649838617	-0.0199062404056	431.637847354	1070.78676461	1903.50651529	401.081903319	-4.00969935083	-0.0581115847947
483.604363725	1359.25519667	2218.8595604	376.0	10.4615601156	-0.0552627461559	-0.0103294852628	435.880676703	1560.67339616	2450.98688719	454.432814329	3.21669227973	0.0466187286917
483.604363725	1359.25519667	2218.8595604	376.0	4.86775388763	-0.482999296288	-0.0902802422968	372.921130737	1491.18447897	2326.86818291	462.762573207	0.64920055214	0.0094087036542
483.604363725	1359.25519667	2218.8595604	376.0	-13.5525408414	-0.195782753142	-0.0365949071293	417.560655054	1086.87749939	1918.14771226	413.709557815	-3.88515525851	-0.0563065979494
483.604363725	1359.25519667	2218.8595604	376.0	11.4682891148	0.402189538675	0.0751756147055	514.821354216	1523.08419704	2473.32478984	435.419238578	3.57689094571	0.0518389992132
483.604363725	1359.25519667	2218.8595604	376.0	-5.53783948633	0.285048408387	0.053280076334	496.221825919	1265.21215205	2095.98267952	334.548701545	-1.64527705371	-0.0238445949812
483.604363725	1359.25519667	2218.8595604	376.0	-17.0392383098	-0.416420665724	-0.0778356384531	383.883578331	1148.70669274	1840.78279214	308.192521071	-3.91243196488	-0.0567019125345
483.604363725	1359.25519667	2218.8595604	376.0	9.26831860631	-0.312857685704	-0.0584780720943	396.067720813	1593.43202983	2424.51053388	435.010783242	3.28169369377	0.0475607781706
483.604363725	1359.25519667	2218.8595604	376.0	1.79518015255	-0.420776699688	-0.078649850409	382.408619623	1440.11918152	2258.69208684	436.164285695	-0.313661954718	-0.0045458254307
483.604363725	1359.25519667	2218.8595604	376.0	5.71661218839	0.480484604814	0.0898102065072	530.907853579	1422.40116516	2345.70315647	392.394137731	1.34873664376	0.0195469078805
483.604363725	1359.25519667	2218.8595604	376.0	11.6341167407	0.729378934613	0.136332511143	579.793182894	1452.06538449	2477.00427197	445.145704585	3.01041124057	0.0436291484141
483.604363725	1359.25519667	2218.8595604	376.0	5.86822362488	0.805218085356	0.150508053337	596.88439569	1375.26428979	2349.06720133	376.918515845	1.29164868042	0.0187195460931
483.604363725	1359.25519667	2218.8595604	376.0	-6.19350979159	0.661492999886	0.123643551381	568.409047706	1139.81059861	2081.43427626	373.214629947	-2.00218729771	-0.0290172072132
483.604363725	1359.25519667	2218.8595604	376.0	9.47178619264	0.358495209668	0.0670084504052	506.214572067	1568.58957197	2429.02519387	354.221049837	4.2391410391	0.0614368266536
483.604363725	1359.25519667	2218.8595604	376.0	2.76890764384	0.374169767481	0.0699382742954	512.680934839	1308.9144243	2280.29773237	458.702373234	-0.649955031308	-0.0094196381349
483.604363725	1359.25519667	2218.8595604	376.0	12.3913494808	-0.453917968941	-0.0848444801759	374.856236625	1694.04141811	2493.80620302	424.908548286	5.36336104994	0.077729870289
483.604363725	1359.25519667	2218.8595604	376.0	-5.13289895812	0.601826002685	0.112490841623	556.44696073	1125.74905911	2104.96774114	422.771721298	-2.01897970391	-0.029260575419
483.604363725	1359.25519667	2218.8595604	376.0	-7.9152044644	0.389491738104	0.0728021940381	515.900636497	1084.37313412	2043.23228942	442.958518803	-2.75802133192	-0.039971323651
483.604363725	1359.25519667	2218.8595604	376.0	10.4088823074	0.506890437673	0.0947458762005	534.831236609	1497.7947851	2449.81804061	417.192018898	3.24880544328	0.0470841368592
483.604363725	1359.25519667	2218.8595604	376.0	-3.74434012602	0.197354315097	0.0368886570275	480.727423488	1248.16338749	2135.77791154	406.887100561	-1.53689265642	-0.0222738066148
483.604363725	1359.25519667	2218.8595604	376.0	-9.510553023	0.494570993307	0.092443176319	535.326571903	1124.36066401	2007.8337454	348.146509486	-2.54706286285	-0.0369139545341
483.604363725	1359.25519667	2218.8595604	376.0	-11.9438839759	0.476224287751	0.0890138855608	531.71500616	1120.11128808	1953.84154892	302.015254673	-2.88867704948	-0.0418648847751
483.604363725	1359.25519667	2218.8595604	376.0	5.8425176844	0.0980557027902	0.0183281687458	462.669558403	1435.09588097	2348.49682261	450.731383231	0.767830738292	0.0111279817144
483.604363725	1359.25519667	2218.8595604	376.0	-14.5983480479	0.442813373545	0.0827688548683	526.295908201	1029.60251779	1894.94271908	339.044293089	-3.80631394697	-0.0551639702459
483.604363725	1359.25519667	2218.8595604	376.0	1.89498622415	-0.165266943562	-0.0308910174883	419.06288369	1517.90497758	2260.9066434	323.938782131	1.43458149548	0.0207910361664
483.604363725	1359.25519667	2218.8595604	376.0	17.2673732499	0.240107782565	0.044879959358	484.198497611	1675.84071308	2601.99832258	441.959111899	6.81577933115	0.0987794105964
483.604363725	1359.25519667	2218.8595604	376.0	1.74433386577	0.027623779491	0.00516332326934	450.665692604	1451.0719437	2257.56387914	355.82624284	0.573129686221	0.00830622733654
483.604363725	1359.25519667	2218.8595604	376.0	-14.4852171873	-0.126237276954	-0.0235957527017	429.124052912	1047.0080907	1897.45293399	421.320790383	-4.33093808781	-0.0627672186639
483.604363725	1359.25519667	2218.8595604	376.0	3.11517103025	0.625770371233	0.11696642453	560.680406163	1337.8188581	2287.98083063	389.481566362	0.01330056124	0.000192761757102
483.604363725	1359.25519667	2218.8595604	376.0	9.92023968698	0.125277177741	0.0234162949049	465.09831545	1593.06403591	2438.97574711	380.813395753	4.24205262488	0.061479023549
483.604363725	1359.25519667	2218.8595604	376.0	-5.87701854821	0.549918579589	0.102788519549	546.177235619	1123.68785191	2088.45677248	418.591684946	-2.14139523588	-0.0310347135635
483.604363725	1359.25519667	2218.8595604	376.0	-6.47560920811	0.187849782854	0.0351121089447	479.357276956	1143.33678337	2075.17488639	452.480826066	-2.38514398168	-0.0345673040823
483.604363725	1359.25519667	2218.8595604	376.0	14.7033265465	0.655399756441	0.122504627372	563.66476131	1529.37535972	2545.10572717	452.065606148	4.60746755916	0.0667748921617
483.604363725	1359.25519667	2218.8595604	376.0	10.7060818471	0.666012892145	0.124488391055	566.157241867	1496.48203928	2456.41248101	393.773199857	3.66366756639	0.053096631397
483.604363725	1359.25519667	2218.8595604	376.0	-0.174059972406	-0.148056369114	-0.0276740876848	422.810954994	1444.63219647	2214.99741406	347.554262596	-0.0213117918675	-0.000308866548805
483.604363725	1359.25519667	2218.8595604	376.0	4.33232599302	0.645933533509	0.120735239908	565.501698806	1284.57875251	2314.98778988	464.907338562	-0.473040695733	-0.006855662257
483.604363725	1359.25519667	2218.8595604	376.0	-10.8693722262	0.519140318362	0.0970355735256	540.403233461	1072.06707504	1977.6834556	365.213147101	-2.99210355599	-0.043363819652
483.604363725	1359.25519667	2218.8595604	376.0	-4.63781394919	-0.278694266423	-0.0520923862473	403.604007452	1278.96330703	2115.95298219	433.385667715	-1.72139758144	-0.0249477910354
483.604363725	1359.25519667	2218.8595604	376.0	-9.85377019506	0.0746264869956	0.0139488760739	460.351790567	1111.22591353	2000.21823837	428.640534274	-3.0316625187	-0.0439371379522
483.604363725	1359.25519667	2218.8595604	376.0	5.35125623528	-0.343975628018	-0.0642945099099	393.009045058	1475.77796981	2337.59642098	468.809406111	0.640900073529	0.00928840686274
483.604363725	1359.25519667	2218.8595604	376.0	-12.8530689297	-0.558108591881	-0.104319362968	363.780897382	1184.4479061	1933.66801165	385.439208162	-3.26133668911	-0.0472657491175
483.604363725	1359.25519667	2218.8595604	376.0	-1.43841341835	0.616034620688	0.115146658073	559.275362628	1233.91226334	2186.94318675	393.755560776	-1.17507522435	-0.0170300757153
483.604363725	1359.25519667	2218.8595604	376.0	-2.98193133647	0.194941833659	0.0364377259176	480.314839672	1251.03325278	2152.69469186	421.3465994	-1.45605238017	-0.0211022084082
483.604363725	1359.25519667	2218.8595604	376.0	-5.61268254489	-0.354121171309	-0.0661908731418	392.368342197	1381.05575499	2094.32201716	320.897919972	-1.51024369103	-0.021887589725
483.604363725	1359.25519667	2218.8595604	376.0	-4.56820892121	-0.234243301408	-0.0437837946557	410.385149727	1246.65524075	2117.49742001	460.457029537	-1.87190548504	-0.0271290650006
483.604363725	1359.25519667	2218.8595604	376.0	14.993809869	0.510094655608	0.0953447954408	533.592548214	1691.81515138	2551.55114415	326.14344455	7.63225379684	0.110612373867
483.604363725	1359.25519667	2218.8595604	376.0	10.7842313745	-0.0987007434873	-0.0184487371004	428.780620509	1580.89696262	2458.14650927	448.468926142	3.56608016642	0.0516823212525
483.604363725	1359.25519667	2218.8595604	376.0	-9.95079994606	-0.240991218294	-0.0450450875315	409.412632413	1214.78082754	1998.06528446	373.871824501	-2.55062027863	-0.0369655112846
483.604363725	1359.25519667	2218.8595604	376.0	-0.558500101516	0.760549937525	0.142158866827	589.101976882	1190.39348383	2206.4672275	426.971766789	-1.18069864895	-0.0171115746225
483.604363725	1359.25519667	2218.8595604	376.0	2.18868894056	-0.0798075925874	-0.0149173070257	434.506055927	1368.62856761	2267.4234942	464.288870671	-0.672255596619	-0.00974283473362
483.604363725	1359.25519667	2218.8595604	376.0	16.7741286118	0.615633735231	0.115071726211	554.701232207	1632.97715882	2591.05391678	403.375525747	6.83631101618	0.0990769712489
483.604363725	1359.25519667	2218.8595604	376.0	13.0709073469	0.482945228053	0.0902701360846	530.05737928	1516.08169335	2508.8846377	462.74556507	3.75043214711	0.0543540890885
483.604363725	1359.25519667	2218.8595604	376.0	9.98178423496	0.790904536192	0.147832623587	591.787368956	1509.00059138	2440.34133419	339.553373858	4.18904250777	0.0607107609822
483.604363725	1359.25519667	2218.8595604	376.0	12.3022044123	0.0763720546301	0.0142751503982	457.055856722	1582.37784997	2491.82819914	452.394492451	4.08806170916	0.0592472711472
483.604363725	1359.25519667	2218.8595604	376.0	-3.35917442408	0.446696886252	0.0834947450939	526.182418832	1168.57272333	2144.32419754	449.56905538	-1.74508694956	-0.025291115211
483.604363725	1359.25519667	2218.8595604	376.0	10.4123256336	0.727947071821	0.136064873238	579.931951657	1424.31074739	2449.89444318	445.651744132	2.3686939593	0.0343288979608
483.604363725	1359.25519667	2218.8595604	376.0	-3.87432919719	0.717332767143	0.134080891055	579.990187984	1241.773436	2132.89363661	311.130012622	-1.42497525329	-0.020651815265
483.604363725	1359.25519667	2218.8595604	376.0	11.0238832687	0.519293090071	0.0970641289852	536.383677655	1564.51494785	2463.46404823	362.565422732	4.68812376788	0.067943822723
483.604363725	1359.25519667	2218.8595604	376.0	-5.91682835921	0.67704533748	0.12655053037	571.566626725	1155.05119792	2087.57344868	360.955624033	-1.89868922757	-0.0275172351821
483.604363725	1359.25519667	2218.8595604	376.0	1.90117939566	-0.494281347064	-0.0923890368344	370.332779424	1562.38318282	2261.04406118	328.32809894	1.7056964595	0.0247202385434
483.604363725	1359.25519667	2218.8595604	376.0	4.18837138901	-0.347046473478	-0.0648684997155	390.602543671	1628.62774359	2311.79363939	292.563352131	3.46516517889	0.0502197852013
483.604363725	1359.25519667	2218.8595604	376.0	-4.4616402858	0.335560023987	0.0627214998107	505.407741488	1266.6483109	2119.86202837	347.805975978	-1.49965861321	-0.0217341828001
483.604363725	1359.25519667	2218.8595604	376.0	14.9198411383	0.479134319272	0.0895578166864	528.515183589	1590.11767199	2549.90988189	431.277026314	5.42409359119	0.0786100520462
483.604363725	1359.25519667	2218.8595604	376.0	4.98344562441	0.674305535441	0.126038417839	567.876506791	1476.28124356	2329.43522007	285.277469726	2.73014000861	0.0395672465015
483.604363725	1359.25519667	2218.8595604	376.0	-1.57165312194	0.488493463622	0.0913071894621	534.15562934	1181.58716271	2183.98678485	468.2439928	-1.49808921747	-0.0217114379343
483.604363725	1359.25519667	2218.8595604	376.0	4.45515297713	-0.261385168854	-0.0488570409074	404.416132505	1529.4032809	2317.71314816	383.893734752	1.72044314705	0.0249339586528
483.604363725	1359.25519667	2218.8595604	376.0	6.23855656781	0.538357501827	0.100627570435	540.926097783	1485.56492531	2357.28436923	330.79334614	2.72331372489	0.0394683148534
483.604363725	1359.25519667	2218.8595604	376.0	9.69768485269	0.145934457276	0.0272774686497	469.542145543	1514.59726646	2434.03756789	449.898155892	2.66642638255	0.0386438606167
483.604363725	1359.25519667	2218.8595604	376.0	-3.52259179098	0.0549878339857	0.0102780998104	456.449561069	1244.00548758	2140.69819567	440.24314702	-1.6166015763	-0.0234290083522
483.604363725	1359.25519667	2218.8595604	376.0	9.63843654563	0.11055916625	0.0206652647196	463.394076419	1527.75362629	2432.72293116	441.575228459	2.84889244482	0.0412882963018
483.604363725	1359.25519667	2218.8595604	376.0	-6.1716952799	-0.135101215986	-0.0252525637358	425.61808855	1316.24072403	2081.91830964	340.059497062	-1.68082275637	-0.0243597500924
483.604363725	1359.25519667	2218.8595604	376.0	10.9903855755	0.593405901202	0.110916990879	551.007480053	1547.85970285	2462.72078147	363.853598561	4.53663623566	0.0657483512415
483.604363725	1359.25519667	2218.8595604	376.0	0.205097727788	0.0663479345594	0.0124014830952	456.584090486	1471.84601181	2223.41039094	294.980288649	0.834192753477	0.0120897500504
483.604363725	1359.25519667	2218.8595604	376.0	16.6492694857	0.461486736194	0.0862592030268	524.567777481	1663.57670566	2588.28346812	400.138984982	7.06544749736	0.102397789817
483.604363725	1359.25519667	2218.8595604	376.0	9.17729605801	0.258501039402	0.04831795129	488.390536949	1561.53191417	2422.49087137	372.568420247	3.8373438486	0.0556136789653
483.604363725	1359.25519667	2218.8595604	376.0	-10.6067729825	0.124827446099	0.0233322329157	469.655129042	1051.71097641	1983.51016403	462.144058577	-3.6176530956	-0.0524297550087
483.604363725	1359.25519667	2218.8595604	376.0	8.21795948907	-0.21537161534	-0.040256376699	411.346202334	1532.48514774	2401.20454019	457.373190115	2.15706454218	0.0312618049592
483.604363725	1359.25519667	2218.8595604	376.0	7.31208829903	0.298420084551	0.0557794550563	496.419968793	1487.23544001	2381.10453069	397.449121884	2.29126731751	0.0332067727175
483.604363725	1359.25519667	2218.8595604	376.0	-12.3783305425	-0.255788387506	-0.0478109135525	407.05673292	1224.76770029	1944.20178974	312.37735653	-2.79919739825	-0.0405680782355
483.604363725	1359.25519667	2218.8595604	376.0	14.5603680485	0.246130090337	0.046005624362	485.913267329	1596.27243661	2541.93367887	459.74797493	4.93725024017	0.0715543513067
483.604363725	1359.25519667	2218.8595604	376.0	7.33712770573	-0.212373490845	-0.0396959795971	410.611762395	1636.98822254	2381.66011996	334.060135023	4.20827328017	0.0609894678285
483.604363725	1359.25519667	2218.8595604	376.0	7.23407092662	0.773094723717	0.144503686676	590.990261322	1334.78586088	2379.37343476	453.597312563	0.615574685037	0.00892137224691
483.604363725	1359.25519667	2218.8595604	376.0	-2.15903068487	-0.273322019488	-0.0510882279416	404.212083527	1413.32027134	2170.95370164	353.421346766	-0.839535219766	-0.0121671770981
483.604363725	1359.25519667	2218.8595604	376.0	0.210968573731	0.395925413373	0.0740047501631	516.630125444	1258.11034499	2223.54065677	448.800186335	-1.04527164811	-0.0151488644653
483.604363725	1359.25519667	2218.8595604	376.0	-10.8038832878	-0.293480102321	-0.0548560938919	401.427046213	1231.53959192	1979.13656317	346.169925036	-2.58424196677	-0.037452782127
483.604363725	1359.25519667	2218.8595604	376.0	-9.94787468227	0.295098367491	0.0551585733629	498.830033209	1073.96406338	1998.13019195	425.336095369	-3.12480966079	-0.0452870965331
483.604363725	1359.25519667	2218.8595604	376.0	-17.7754312015	-0.316473751168	-0.0591539721809	398.764437205	1117.63040259	1824.44770578	308.05286599	-4.17124442011	-0.0604528176827
483.604363725	1359.25519667	2218.8595604	376.0	-5.10974304145	-0.452303431868	-0.0845426975454	378.157600734	1391.97873602	2105.48153841	335.345201653	-1.43185242066	-0.0207514843574
483.604363725	1359.25519667	2218.8595604	376.0	11.9208315949	0.27452968022	0.0513139589196	491.274448852	1561.02621272	2483.36607192	431.065410351	4.08019556417	0.0591332690459
483.604363725	1359.25519667	2218.8595604	376.0	-0.335187797097	-0.136403527173	-0.0254959863875	423.65485977	1501.56663382	2211.42221392	286.200720328	0.934942292863	0.0135498883024
483.604363725	1359.25519667	2218.8595604	376.0	2.42854671141	-0.323841927356	-0.0605312013749	395.076087983	1533.18015617	2272.74560128	344.489357132	1.49548894022	0.0216737527568
483.604363725	1359.25519667	2218.8595604	376.0	-13.9590852796	-0.247750245423	-0.0463084570883	408.42917833	1186.76464516	1909.12706213	313.933238636	-3.18098830154	-0.0461012797324
483.604363725	1359.25519667	2218.8595604	376.0	-11.3729679476	-0.315857412088	-0.0590387686146	398.152640074	1217.43229672	1966.50937379	350.924437001	-2.73233282152	-0.0395990263989
483.604363725	1359.25519667	2218.8595604	376.0	-9.59713455396	0.821456541563	0.153543278797	601.844646728	1117.72939425	2005.91262282	286.338581844	-2.45034243485	-0.0355122092007
483.604363725	1359.25519667	2218.8595604	376.0	16.9949638676	0.82599369516	0.15439134489	598.831443491	1562.29829956	2595.95394096	434.824197913	5.95808921826	0.0863491191052
483.604363725	1359.25519667	2218.8595604	376.0	-3.84611595307	-0.270095519969	-0.0504851439195	404.903003749	1386.20425397	2133.51964887	342.412391149	-1.26030627661	-0.0182653083566
483.604363725	1359.25519667	2218.8595604	376.0	15.1890830758	0.147970628257	0.0276580613565	468.364467025	1663.74025314	2555.88398236	423.779262201	6.18806964765	0.0896821688065
483.604363725	1359.25519667	2218.8595604	376.0	-13.2208877857	0.0513141203249	0.0095914243598	456.203932849	1126.98671121	1925.5066278	342.315983739	-3.26493064479	-0.0473178354318
483.604363725	1359.25519667	2218.8595604	376.0	-6.57972393439	0.250403354394	0.0468043653072	490.331938791	1139.39168901	2072.86472683	443.141099033	-2.36406540748	-0.0342618174997
483.604363725	1359.25519667	2218.8595604	376.0	-18.7318639987	-0.55107360698	-0.10300441252	367.597055072	1040.61979495	1803.22580522	395.008955204	-5.38695447361	-0.0780718039654
483.604363725	1359.25519667	2218.8595604	376.0	0.652912744264	0.182699274197	0.0341493970463	476.919740453	1430.1117203	2233.34677725	326.31531649	0.388666013757	0.00563284077909
483.604363725	1359.25519667	2218.8595604	376.0	-19.1080027263	-0.449650317215	-0.0840467882645	379.973890106	1093.94009876	1794.87981511	320.965826239	-4.66117323948	-0.0675532353548
483.604363725	1359.25519667	2218.8595604	376.0	-5.01214188231	-0.401656115615	-0.0750759094607	385.508014566	1262.89650985	2107.64717106	459.242646645	-1.91615317767	-0.0277703359082
483.604363725	1359.25519667	2218.8595604	376.0	-14.647388576	0.614094085047	0.11478394113	559.26831765	1029.56004901	1893.85457863	305.02621197	-3.6501565845	-0.0529008200653
483.604363725	1359.25519667	2218.8595604	376.0	5.13988187228	0.636616199326	0.118993682117	562.379926326	1364.371505	2332.90632072	406.154889393	0.633019282169	0.0091741924952
483.604363725	1359.25519667	2218.8595604	376.0	-3.65078375092	-0.358263502702	-0.066965140692	391.129759842	1448.03926214	2137.85379611	298.684774132	-0.659177540279	-0.0095532976852
483.604363725	1359.25519667	2218.8595604	376.0	6.03705900857	0.394519723327	0.0737420043603	513.55783593	1501.9593131	2352.81342138	337.296272344	2.6831567943	0.0388863303522
483.604363725	1359.25519667	2218.8595604	376.0	8.28240489156	0.767098884644	0.143382969092	586.969938952	1489.6190116	2402.63449317	326.045542609	3.57837563003	0.0518605163773
483.604363725	1359.25519667	2218.8595604	376.0	-4.03591930123	0.149298019808	0.0279061719267	472.360298085	1349.11431919	2129.30817913	307.833561855	-1.28338902977	-0.0185998410111
483.604363725	1359.25519667	2218.8595604	376.0	-6.34731819638	0.2376619788	0.0444227997757	487.749147751	1281.64296985	2078.02148377	308.629366166	-1.73008765715	-0.0250737341616
483.604363725	1359.25519667	2218.8595604	376.0	15.4356262901	0.789933488366	0.147651119321	590.630810642	1614.48660883	2561.35443004	356.237010572	6.82415916858	0.0989008575156
483.604363725	1359.25519667	2218.8595604	376.0	-6.80152411272	0.365524729332	0.0683223793144	510.909190395	1187.09877128	2067.94329237	369.935330695	-2.02201371556	-0.0293045466023
483.604363725	1359.25519667	2218.8595604	376.0	1.5901642429	0.189944815195	0.0355037037748	478.046288235	1439.06301447	2254.14307173	337.033769025	0.652301450611	0.00945364421175
483.604363725	1359.25519667	2218.8595604	376.0	-10.3216663094	-0.481804951965	-0.0900570003673	373.956314909	1277.90511818	1989.8362807	337.974847605	-2.39569049334	-0.0347201520773
483.604363725	1359.25519667	2218.8595604	376.0	-10.2204430113	0.382852359869	0.0715611887606	515.458723451	1027.14856711	1992.08228353	449.474992971	-3.48960014296	-0.0505739151153
483.604363725	1359.25519667	2218.8595604	376.0	6.56267371292	-0.190269776129	-0.0355644441362	413.815536642	1651.8707763	2364.4760735	298.789760552	4.46292368815	0.0646800534515
483.604363725	1359.25519667	2218.8595604	376.0	10.8689403446	0.648944724995	0.121298079438	561.523183025	1597.97988286	2460.02608235	300.523016468	5.66790909197	0.0821436100285
483.604363725	1359.25519667	2218.8595604	376.0	-0.638590957105	-0.326022810559	-0.0609388430952	394.798407044	1521.6750537	2204.6901239	288.216663156	0.944799447433	0.013692745615
483.604363725	1359.25519667	2218.8595604	376.0	-11.8620141614	-0.392116392846	-0.0732927837096	386.840674447	1246.49076261	1955.65812512	322.326688066	-2.68731945594	-0.0389466587818
483.604363725	1359.25519667	2218.8595604	376.0	6.2486092082	0.769263060848	0.143787488009	587.565988194	1472.56368134	2357.50742321	297.377753676	3.03937460434	0.0440489073093
483.604363725	1359.25519667	2218.8595604	376.0	3.54729369201	0.79613052672	0.148809444247	594.677852645	1382.66610165	2297.56902562	320.225071325	1.17363262745	0.0170091685138
483.604363725	1359.25519667	2218.8595604	376.0	-19.4347721499	-0.0238041309377	-0.00444937026872	444.627191231	1058.33085409	1787.62926051	284.671215183	-4.64529604833	-0.0673231311352
483.604363725	1359.25519667	2218.8595604	376.0	7.49241428273	0.109062363107	0.0203854884312	462.864979228	1546.36978421	2385.10571102	375.87094758	3.0539646818	0.0442603577073
483.604363725	1359.25519667	2218.8595604	376.0	1.9950464945	-0.481740118501	-0.0900448819627	372.135169062	1558.48498056	2263.12684028	332.506690658	1.66239531621	0.0240926857422
483.604363725	1359.25519667	2218.8595604	376.0	3.93864232633	-0.515664886872	-0.0963859601629	367.533275502	1552.36641838	2306.25250221	386.35280832	1.67013270372	0.0242048217931
483.604363725	1359.25519667	2218.8595604	376.0	5.81746293462	0.638127055631	0.119276085165	561.47305642	1427.96530733	2347.9408929	358.502529145	1.83554884238	0.026602157136
483.604363725	1359.25519667	2218.8595604	376.0	8.08354368953	0.432798944443	0.0808969989613	520.627270555	1508.44980824	2398.22204237	369.144963581	3.08939357126	0.0447738198734
483.604363725	1359.25519667	2218.8595604	376.0	-16.4856483517	-0.499640991017	-0.0933908394423	372.395922657	1132.81092541	1853.06617585	347.859327788	-4.03222325317	-0.0584380181618
483.604363725	1359.25519667	2218.8595604	376.0	-10.6423977935	0.127471430691	0.0238264356431	469.755186702	1070.61747971	1982.7196995	442.34703309	-3.4166902165	-0.0495172495145
483.604363725	1359.25519667	2218.8595604	376.0	-0.203752753019	0.803582392989	0.150202316447	598.290053488	1179.93829403	2214.33857296	436.110225444	-1.16738057351	-0.0169185590363
483.604363725	1359.25519667	2218.8595604	376.0	20.8354196082	0.581413813878	0.108675479229	547.502946542	1698.85717939	2681.16826032	434.80813439	8.44640732151	0.122411700312
483.604363725	1359.25519667	2218.8595604	376.0	-7.04989469609	-0.0617760785828	-0.0115469305762	437.243212669	1322.50879381	2062.43229794	302.680291456	-1.7829407867	-0.0258397215464
483.604363725	1359.25519667	2218.8595604	376.0	3.27957751607	0.546703738448	0.102187614663	543.789851701	1405.91721522	2291.62877966	341.921712731	0.979691545506	0.0141984281957
483.604363725	1359.25519667	2218.8595604	376.0	7.55977905411	0.290637279454	0.0543247251315	494.204687657	1547.29313116	2386.60044069	345.102621866	3.47947753136	0.0504272105994
483.604363725	1359.25519667	2218.8595604	376.0	-2.13506007165	0.676093447818	0.126372607069	571.413609329	1288.33673329	2171.48557588	311.735233263	-1.06209928707	-0.0153927432909
483.604363725	1359.25519667	2218.8595604	376.0	-12.4708512087	0.57719290822	0.107886524901	551.602939471	1073.81308819	1942.14888609	316.732858432	-3.12428719022	-0.045279524496
483.604363725	1359.25519667	2218.8595604	376.0	16.5720722033	0.217210652086	0.0406001218852	480.181809621	1677.71565976	2586.57056884	428.673099461	6.75174391622	0.0978513611047
483.604363725	1359.25519667	2218.8595604	376.0	-7.0635369329	0.545901936092	0.102037745064	545.324479729	1131.73541863	2062.12959586	385.069697503	-2.20957423138	-0.0320228149476
483.604363725	1359.25519667	2218.8595604	376.0	2.20349835639	0.0273097422711	0.00510462472358	449.940725219	1492.62358949	2267.75209434	325.187779633	1.35661391348	0.0196610712098
483.604363725	1359.25519667	2218.8595604	376.0	-14.2611245247	-0.186072052752	-0.0347798229443	417.771632979	1191.73614445	1902.42523546	292.917458037	-3.17709592849	-0.0460448685288
483.604363725	1359.25519667	2218.8595604	376.0	-17.1899490739	-0.23928675131	-0.044726495572	410.026272551	1135.75252165	1837.43873194	291.659937744	-3.91400679424	-0.0567247361483
483.604363725	1359.25519667	2218.8595604	376.0	-9.59582390489	0.0692276376409	0.0129397453534	458.884458422	1185.91215638	2005.94170429	361.145089486	-2.49299152612	-0.0361303119728
483.604363725	1359.25519667	2218.8595604	376.0	-6.67589603193	0.609086656909	0.113847973254	557.698631989	1229.29549094	2070.73080305	283.736680119	-1.84714046656	-0.0267701516893
483.604363725	1359.25519667	2218.8595604	376.0	-5.78629765771	0.487790427338	0.0911757808109	534.266570045	1102.83922976	2090.46974163	453.363941823	-2.33552216335	-0.0338481472949
483.604363725	1359.25519667	2218.8595604	376.0	3.63642692996	0.206537493586	0.038605138988	481.238157696	1424.98543269	2299.54676699	393.323176609	0.633020225266	0.00917420616328
483.604363725	1359.25519667	2218.8595604	376.0	1.81582320965	-0.280159764193	-0.0523663110641	401.531025535	1530.63933566	2259.15012729	326.979766088	1.46092020746	0.0211727566299
483.604363725	1359.25519667	2218.8595604	376.0	7.94900298698	-0.0912050648661	-0.0170476756759	430.365050758	1544.5135779	2395.23677313	420.358144473	2.63024842954	0.0381195424571
483.604363725	1359.25519667	2218.8595604	376.0	-4.68290238063	-0.439387758279	-0.0821285529493	380.052214274	1275.01908395	2114.95253322	459.881234995	-1.84038063099	-0.0266721830578
483.604363725	1359.25519667	2218.8595604	376.0	-10.049676479	0.666285102546	0.124539271504	569.958330353	1035.23715908	1995.87135306	390.675863625	-3.03059579022	-0.0439216781192
483.604363725	1359.25519667	2218.8595604	376.0	-4.28925280452	0.25366653986	0.0474143065159	490.653095226	1228.2009889	2123.68706448	404.832980347	-1.64604862004	-0.023855777102
483.604363725	1359.25519667	2218.8595604	376.0	6.10144780672	0.729361614226	0.136329273687	580.927629327	1380.22552302	2354.24211838	393.088966035	1.21042555438	0.0175423993388
483.604363725	1359.25519667	2218.8595604	376.0	-11.3323127467	-0.327697970791	-0.0612519571572	396.746801803	1168.70670575	1967.4114556	401.95794805	-3.0592442422	-0.0443368730753
483.604363725	1359.25519667	2218.8595604	376.0	-10.0725614264	0.242181102053	0.0452674957109	488.505117641	1200.12890906	1995.36356821	306.729541514	-2.42404149431	-0.0351310361495
483.604363725	1359.25519667	2218.8595604	376.0	8.80234512551	0.722512527069	0.13504907048	578.265561608	1454.41795369	2414.17123676	381.487721462	2.82118016225	0.0408866690182
483.604363725	1359.25519667	2218.8595604	376.0	-12.899519421	0.635888766038	0.118857713278	563.360663646	1061.32328642	1932.63734048	307.953390417	-3.21016597973	-0.0465241446337
483.604363725	1359.25519667	2218.8595604	376.0	-1.07109316534	0.797244056612	0.149017580675	596.910841993	1178.11589822	2195.0935073	420.066767083	-1.25438086287	-0.0181794327952
483.604363725	1359.25519667	2218.8595604	376.0	-5.08687795176	-0.14997048013	-0.0280318654449	423.30761572	1323.45997992	2105.98888264	359.221287005	-1.5363855042	-0.0222664565826
483.604363725	1359.25519667	2218.8595604	376.0	0.743073414359	0.404486526126	0.0756049581544	518.317173521	1315.63018143	2235.34731589	401.399960947	-0.782062838365	-0.0113342440343
483.604363725	1359.25519667	2218.8595604	376.0	-3.27895498633	0.29898452025	0.0558849570561	498.782025266	1234.34856127	2146.1041542	412.97356767	-1.50069248637	-0.0217491664691
483.604363725	1359.25519667	2218.8595604	376.0	-4.77337678155	-0.464748707875	-0.0868689173597	376.372191257	1406.86469347	2112.94503333	329.708148597	-1.34806498077	-0.0195371736343
483.604363725	1359.25519667	2218.8595604	376.0	6.47546627634	-0.30737285752	-0.0574528705645	396.991413803	1580.11370623	2362.54106295	385.435942915	2.80370769804	0.0406334448991
483.604363725	1359.25519667	2218.8595604	376.0	-12.0128668057	0.124189572395	0.023213004186	469.295091918	1063.1418671	1952.3109168	419.873957788	-3.61063809608	-0.052328088349
483.604363725	1359.25519667	2218.8595604	376.0	-8.4089369091	-0.0489248591604	-0.00914483348793	439.29252705	1277.34593446	2032.27705986	315.638598348	-2.04882235921	-0.0296930776698
483.604363725	1359.25519667	2218.8595604	376.0	-7.48135373959	0.317590501358	0.0593627105342	502.045039324	1235.14244504	2052.8588277	315.671343338	-1.96184537318	-0.0284325416403
483.604363725	1359.25519667	2218.8595604	376.0	4.73212746036	-0.177720534353	-0.0332187914678	417.953182565	1470.20723652	2323.85882296	435.69840388	0.789802208772	0.0114464088228
483.604363725	1359.25519667	2218.8595604	376.0	5.33177303116	0.552861635332	0.103338623427	544.287190515	1449.10251203	2337.16411604	343.774413497	1.97891331201	0.0286799030726
483.604363725	1359.25519667	2218.8595604	376.0	8.61756105799	0.0467256493937	0.00873376624182	451.353870225	1658.88018733	2410.07113781	299.837080253	5.28069667929	0.0765318359318
483.604363725	1359.25519667	2218.8595604	376.0	4.81467518107	0.594236516531	0.111072246081	552.705678251	1428.90148097	2325.69044096	344.08328173	1.65209248645	0.0239433693688
483.604363725	1359.25519667	2218.8595604	376.0	-4.46361101405	0.701562941725	0.131133260135	576.685768254	1242.78881569	2119.81830067	300.343716726	-1.50891975648	-0.0218684022678
483.604363725	1359.25519667	2218.8595604	376.0	-2.92111403198	0.182372987592	0.0340884088957	478.146872816	1301.15380146	2154.04414243	374.743468155	-1.27389318478	-0.0184622200692
483.604363725	1359.25519667	2218.8595604	376.0	7.97153733315	0.277616816551	0.0518909937478	492.51887366	1502.0639221	2395.73677863	401.153982865	2.5881551994	0.0375094956434
483.604363725	1359.25519667	2218.8595604	376.0	3.47801864185	0.0355102201255	0.00663742432253	452.877058851	1399.14818805	2296.03190955	444.006662647	-0.106493572554	-0.00154338510948
483.604363725	1359.25519667	2218.8595604	376.0	-2.45548320983	0.0145290014764	0.00271570121055	449.746415897	1313.37660875	2164.37583644	401.252811798	-1.24275425483	-0.0180109312294
483.604363725	1359.25519667	2218.8595604	376.0	-4.71846841438	0.552691593885	0.103306839978	546.601503804	1172.78548642	2114.16337288	394.776382657	-1.76761640995	-0.0256176291297
483.604363725	1359.25519667	2218.8595604	376.0	-1.37538976373	0.824123570385	0.154041788857	602.694997285	1146.38961544	2188.34159313	439.256980408	-1.40659176811	-0.0203853879437
483.604363725	1359.25519667	2218.8595604	376.0	11.4024224845	0.420123677828	0.0785277902482	518.10250003	1526.30602419	2471.86330181	427.45477759	3.68364331692	0.0533861350279
483.604363725	1359.25519667	2218.8595604	376.0	-11.604901365	0.444468771912	0.0830782751237	526.860027238	1024.96803582	1961.36309699	409.535033925	-3.54190242363	-0.051331919183
483.604363725	1359.25519667	2218.8595604	376.0	3.99848183354	0.0805661818027	0.0150590994024	459.500211004	1448.19919727	2307.58025683	399.880848558	0.82401106283	0.0119421893164
483.604363725	1359.25519667	2218.8595604	376.0	8.38086457099	0.646138019738	0.120773461633	562.437437524	1472.25821155	2404.81917518	370.123526101	2.93412437972	0.042523541735
483.604363725	1359.25519667	2218.8595604	376.0	5.47474321312	-0.352238158753	-0.0658389081781	390.265059412	1592.96233673	2340.33642359	357.109027448	2.89038414946	0.0418896253545
483.604363725	1359.25519667	2218.8595604	376.0	-9.7021366122	-0.331374127677	-0.0619390892854	395.707023834	1269.2108488	2003.58277462	338.66490198	-2.30576505318	-0.0334168848287
483.604363725	1359.25519667	2218.8595604	376.0	13.8941734919	0.826216725694	0.15443303284	600.008277847	1465.53974586	2527.15175726	461.603733555	3.71856207224	0.0538922039455
483.604363725	1359.25519667	2218.8595604	376.0	0.989830576594	0.374308945311	0.0699642888432	510.700303797	1435.52316777	2240.82251078	294.599039209	0.879512820646	0.0127465626181
483.604363725	1359.25519667	2218.8595604	376.0	-7.37926208681	0.440936965194	0.0824181243353	525.065378638	1151.85826081	2055.1240981	378.200458649	-2.20717413338	-0.0319880309186
483.604363725	1359.25519667	2218.8595604	376.0	2.2492106963	-0.346587460362	-0.0647827028713	392.88620456	1456.13738553	2268.76638697	419.742796877	0.0724308536272	0.00104972251634
483.604363725	1359.25519667	2218.8595604	376.0	14.1552317857	0.0868291824649	0.0162297537318	458.016240294	1669.30505176	2532.94427417	405.622982116	6.08912125781	0.0882481341712
483.604363725	1359.25519667	2218.8595604	376.0	-11.3519965702	0.501688166194	0.0937734890082	537.348328888	1045.95184739	1966.97469921	383.674522932	-3.25786917859	-0.0472154953419
483.604363725	1359.25519667	2218.8595604	376.0	-9.12184336481	-0.314258381798	-0.0587398844482	398.544227212	1198.15728527	2016.45866681	419.757154337	-2.62683771492	-0.0380701118105
483.604363725	1359.25519667	2218.8595604	376.0	-0.159628096113	-0.114580955697	-0.0214170010648	428.783910779	1395.38758029	2215.31763713	391.146146061	-0.669458146887	-0.00970229198387
483.604363725	1359.25519667	2218.8595604	376.0	15.7140757081	0.0975320291629	0.0182302858248	459.951511677	1651.67957625	2567.53283158	455.901743647	5.84715724477	0.0847414093445
483.604363725	1359.25519667	2218.8595604	376.0	-5.10629314027	-0.555984018439	-0.103922246437	363.563904139	1331.16692555	2105.55808687	410.827257189	-1.64347464647	-0.0238184731372
483.604363725	1359.25519667	2218.8595604	376.0	-8.49874680428	-0.0264998796022	-0.00495324852378	443.170200889	1187.26849364	2030.28430442	399.84560989	-2.43384080793	-0.0352730551874
483.604363725	1359.25519667	2218.8595604	376.0	-0.841200556871	0.407513282318	0.0761707069753	518.804072225	1321.04675903	2200.19450142	360.343670163	-0.903083384619	-0.0130881649945
483.604363725	1359.25519667	2218.8595604	376.0	1.67405250961	0.345339466989	0.064549433082	506.122020541	1402.3666172	2256.00443455	347.515796809	0.341639448729	0.00495129635839
483.604363725	1359.25519667	2218.8595604	376.0	-13.8435957066	0.358152452361	0.0669443836189	510.409777988	1048.56479528	1911.68961356	352.715040289	-3.6526938169	-0.0529375915493
483.604363725	1359.25519667	2218.8595604	376.0	11.0498706054	0.155452893853	0.0290566156735	469.318889098	1696.84405237	2464.04067074	297.877729276	6.52249979736	0.0945289825705
483.604363725	1359.25519667	2218.8595604	376.0	-5.77388397767	0.814683850959	0.152277355319	600.727872259	1078.47786737	2090.74518375	411.539444126	-2.17280287905	-0.0314898967978
483.604363725	1359.25519667	2218.8595604	376.0	-4.3173025401	0.653171620231	0.122088153314	566.736316649	1244.52331701	2123.06468024	311.805046573	-1.48350041573	-0.0215000060251
483.604363725	1359.25519667	2218.8595604	376.0	-11.452904821	0.392090676909	0.0732879769923	516.430984093	1070.38955351	1964.73568683	377.915149234	-3.18830583782	-0.046207330983
483.604363725	1359.25519667	2218.8595604	376.0	0.292961739639	0.776844152554	0.145204514496	592.645447742	1228.56958672	2225.35996997	404.144935503	-0.955777439269	-0.0138518469459
483.604363725	1359.25519667	2218.8595604	376.0	8.80319255258	0.229089288335	0.0428204277262	483.813150514	1515.97227031	2414.19003997	414.404619148	2.81885200145	0.0408529275572
483.604363725	1359.25519667	2218.8595604	376.0	-4.86327270061	0.741973851237	0.138686701166	585.101215969	1140.6993251	2110.95036913	385.149828059	-1.81071967009	-0.0262423140593
483.604363725	1359.25519667	2218.8595604	376.0	-2.4508549636	-0.369500457586	-0.0690655060908	389.91271117	1424.1438216	2164.47853073	350.421997957	-0.847372237268	-0.0122807570619
483.604363725	1359.25519667	2218.8595604	376.0	5.06655601941	-0.467564393759	-0.0873952137867	374.603268789	1526.3726829	2331.27932302	430.303371334	1.34274717099	0.0194601039274
483.604363725	1359.25519667	2218.8595604	376.0	-5.91437720377	0.597891535733	0.11175542724	555.491218779	1217.16657093	2087.62783638	314.970046663	-1.7462010358	-0.0253072613884
483.604363725	1359.25519667	2218.8595604	376.0	-11.2957203288	-0.235446384153	-0.0440086699352	410.931403416	1129.19067049	1968.22338997	428.101316063	-3.31182110413	-0.0479974073062
483.604363725	1359.25519667	2218.8595604	376.0	16.2149792371	0.662340831816	0.123802024639	564.781045131	1556.17297333	2578.64717742	457.693158953	5.29533882377	0.0767440409242
483.604363725	1359.25519667	2218.8595604	376.0	-1.74406104625	-0.32000171397	-0.0598134044803	396.741190108	1451.92334653	2180.16129513	331.496758494	-0.327668223311	-0.00474881483059
483.604363725	1359.25519667	2218.8595604	376.0	-9.17402209779	-0.0601644128664	-0.0112456846479	437.659100242	1202.98631354	2015.30089401	374.655480224	-2.4308255549	-0.0352293558682
483.604363725	1359.25519667	2218.8595604	376.0	-13.6495524353	0.656424537274	0.122696175191	567.463797435	1058.51558313	1915.99516124	290.015780675	-3.31885072053	-0.0480992858048
483.604363725	1359.25519667	2218.8595604	376.0	-15.9012834854	-0.402996227084	-0.0753263975858	388.066007502	1046.01793116	1866.03241156	431.94847289	-4.85373262065	-0.0703439510239
483.604363725	1359.25519667	2218.8595604	376.0	3.77012900792	0.556940129653	0.104100958814	544.828387074	1458.56008947	2302.51342833	299.124951785	1.99617444146	0.028930064369
483.604363725	1359.25519667	2218.8595604	376.0	1.43583402862	0.395619615806	0.0739475917395	516.672360172	1312.04432903	2250.71870101	422.002011812	-0.739655449381	-0.0107196441939
483.604363725	1359.25519667	2218.8595604	376.0	-10.512112264	0.473364805735	0.0884794029412	531.500796816	1087.87994447	1985.61055243	366.229811139	-2.88746016851	-0.041847248819
483.604363725	1359.25519667	2218.8595604	376.0	10.0357878357	-0.164078859655	-0.0306689457299	418.173325812	1622.65078818	2441.53959825	400.715484255	4.24580167358	0.0615333575882
483.604363725	1359.25519667	2218.8595604	376.0	9.31526440413	0.671642406716	0.125540636769	567.395791724	1486.63831693	2425.55219521	371.518086553	3.36561714633	0.0487770600917
483.604363725	1359.25519667	2218.8595604	376.0	-5.59230964029	0.0546479367466	0.0102145676162	456.481197938	1198.11892872	2094.7740633	440.173936636	-2.05037630852	-0.0297155986742
483.604363725	1359.25519667	2218.8595604	376.0	-6.16260121946	0.746688103927	0.139567869893	586.212967781	1091.08072243	2082.12009407	404.826403862	-2.19399806083	-0.0317970733454
483.604363725	1359.25519667	2218.8595604	376.0	11.1463436674	0.147070282928	0.0274897725099	469.238430499	1554.38857087	2466.1812725	442.55427113	3.58561446324	0.0519654270035
483.604363725	1359.25519667	2218.8595604	376.0	17.4867883907	0.798284587245	0.149212072382	592.792587428	1575.26912519	2606.86683641	438.805123792	6.18500806763	0.0896377980816
483.604363725	1359.25519667	2218.8595604	376.0	13.9901402388	0.60314921953	0.112738171875	553.441857662	1510.95915901	2529.2811246	464.880107929	4.02841258679	0.0583827911129
483.604363725	1359.25519667	2218.8595604	376.0	9.71848805367	0.488211354878	0.0912544588557	531.884130188	1456.33497951	2434.4991617	446.280052008	2.32176294598	0.0336487383476
483.604363725	1359.25519667	2218.8595604	376.0	9.0820022499	0.459565071315	0.08590001333	525.269516609	1538.72258307	2420.3764356	356.384335917	3.84579239114	0.0557361216108
483.604363725	1359.25519667	2218.8595604	376.0	12.0728599938	-0.146054445594	-0.0272998963727	420.927228898	1627.55423769	2486.73936858	438.257901995	4.53804766959	0.0657688068056
483.604363725	1359.25519667	2218.8595604	376.0	-7.06072996114	0.0545711925202	0.010200222901	456.289261518	1323.1806775	2062.19187862	282.721939599	-1.79574488383	-0.0260252881715
483.604363725	1359.25519667	2218.8595604	376.0	-0.519328720344	0.186703338685	0.034897820315	478.896284743	1258.7694075	2207.33638544	469.670693193	-1.22290128906	-0.0177232070878
483.604363725	1359.25519667	2218.8595604	376.0	11.0082320345	-0.335627976384	-0.0627342011933	392.309831039	1636.70919904	2463.11676933	434.097739245	4.2693280177	0.0618743190972
483.604363725	1359.25519667	2218.8595604	376.0	2.64874422742	0.26571344783	0.0496660650149	492.551295983	1368.50869792	2277.63147492	416.571481018	-0.234302414479	-0.00339568716637
483.604363725	1359.25519667	2218.8595604	376.0	5.9234716643	0.624374191476	0.116705456351	557.729210051	1488.25690234	2350.29307773	304.30696534	2.94492284545	0.0426800412384
483.604363725	1359.25519667	2218.8595604	376.0	9.36918065205	0.512864339032	0.0958624932771	535.860052488	1504.09407972	2426.74852103	386.794388824	3.30893030986	0.047955511737
483.604363725	1359.25519667	2218.8595604	376.0	13.970906896	-0.226720474419	-0.0423776587698	408.043599758	1695.14758132	2528.85436374	425.663182659	5.95077855507	0.0862431674647
483.604363725	1359.25519667	2218.8595604	376.0	-0.70173763291	0.552830129498	0.103332734486	546.672606454	1203.53387052	2203.28898784	453.082510872	-1.26837739746	-0.0183822811226
483.604363725	1359.25519667	2218.8595604	376.0	16.899731829	0.701231265476	0.131071264575	572.172796775	1613.35190076	2593.84087577	408.316178234	6.6688961024	0.0966506681507
483.604363725	1359.25519667	2218.8595604	376.0	-7.20669368387	0.0944740140017	0.0176586942059	463.437389515	1140.50918792	2058.95314861	455.006571174	-2.55359704541	-0.037008652832
483.604363725	1359.25519667	2218.8595604	376.0	-7.68641019515	-0.364611996446	-0.0681517750366	390.792278021	1313.90293904	2048.30891293	343.613695875	-1.91895574524	-0.0278109528296
483.604363725	1359.25519667	2218.8595604	376.0	-10.9227972557	0.267216827407	0.0499470705434	494.514004859	1034.76394248	1976.49802923	447.22008189	-3.62841166751	-0.0525856763407
483.604363725	1359.25519667	2218.8595604	376.0	-6.77512431652	0.545530472741	0.101968312662	545.222311588	1141.57040838	2068.52906677	381.736346801	-2.12874662095	-0.0308514003037
483.604363725	1359.25519667	2218.8595604	376.0	2.45092220898	-0.441923065326	-0.082602442117	379.303440836	1447.67406989	2273.24208215	446.264571429	-0.182657264136	-0.0026472067266
483.604363725	1359.25519667	2218.8595604	376.0	-6.97079376194	-0.277129493925	-0.0517999054066	403.804143797	1287.91736934	2064.18743658	372.465923441	-1.90175546008	-0.0275616733345
483.604363725	1359.25519667	2218.8595604	376.0	-5.88892690029	0.209235419738	0.03910942425	483.019747292	1154.19202948	2088.19254287	450.980766093	-2.24035512646	-0.0324689148762
483.604363725	1359.25519667	2218.8595604	376.0	4.30243038309	-0.177501754123	-0.0331778979668	417.034225768	1534.12973474	2314.32444828	363.160487778	1.95375860571	0.0283153421117
483.604363725	1359.25519667	2218.8595604	376.0	14.6636431149	0.519930156145	0.0971832067561	536.809906453	1543.18117358	2544.22520756	464.234127523	4.52228149375	0.0655403115036
483.604363725	1359.25519667	2218.8595604	376.0	-4.92189474918	-0.322424851556	-0.0602663273937	397.064831381	1387.83199827	2109.6496282	324.75279855	-1.4041363565	-0.0203498022681
483.604363725	1359.25519667	2218.8595604	376.0	-7.92364840553	0.462391874894	0.0864283878307	529.275910144	1118.53265193	2043.04493022	395.23636815	-2.43649707881	-0.0353115518668
483.604363725	1359.25519667	2218.8595604	376.0	15.2753580714	0.822589492568	0.15375504534	597.965000143	1573.09303168	2557.79830335	386.740271524	6.04617627078	0.0876257430548
483.604363725	1359.25519667	2218.8595604	376.0	-5.83039195868	0.621785933537	0.11622166982	560.294623556	1232.50025636	2089.49135102	296.696471101	-1.71448502894	-0.0248476091151
483.604363725	1359.25519667	2218.8595604	376.0	17.8565367781	0.754182936086	0.1409687731	583.026864017	1629.83979425	2615.07103386	402.204375585	7.24157026014	0.104950293625
483.604363725	1359.25519667	2218.8595604	376.0	7.58408688977	0.366349038479	0.0684764557905	508.521922234	1497.2815498	2387.13979742	381.336325392	2.66817931781	0.0386692654755
483.604363725	1359.25519667	2218.8595604	376.0	15.7713611218	0.341042462719	0.0637462547138	502.595794968	1623.77931481	2568.80391446	442.428804676	5.84404396382	0.0846962893308
483.604363725	1359.25519667	2218.8595604	376.0	-14.2770464969	-0.293393542738	-0.0548399145304	401.450538386	1204.83720124	1902.07194926	295.784209633	-3.1600295625	-0.0457975298913
483.604363725	1359.25519667	2218.8595604	376.0	-16.6224446522	-0.32223310903	-0.0602304876692	399.594362371	1047.60872292	1850.03085806	402.827772774	-4.78040515031	-0.0692812340624
483.604363725	1359.25519667	2218.8595604	376.0	8.46495228348	0.181966265008	0.0340123859827	474.391333407	1624.04563446	2406.68496342	308.247995559	4.85308737852	0.0703345996887
483.604363725	1359.25519667	2218.8595604	376.0	9.71767194852	0.607302214207	0.113514432562	554.240070153	1506.55745023	2434.48105348	373.683533097	3.62918503589	0.0525968845781
483.604363725	1359.25519667	2218.8595604	376.0	-8.7228664608	-0.387915537143	-0.0725075770361	387.392446468	1297.80828779	2025.31140399	340.110669738	-2.10136125546	-0.0304545109488
483.604363725	1359.25519667	2218.8595604	376.0	9.35372347846	0.320290317167	0.0598673490033	500.522003613	1477.39435009	2426.40554805	448.48919435	2.30250739517	0.0333696723937
483.604363725	1359.25519667	2218.8595604	376.0	5.54447553733	-0.217637002327	-0.0406798135191	411.192927568	1516.43969379	2341.88368593	414.251064575	1.64149050703	0.0237897174931
483.604363725	1359.25519667	2218.8595604	376.0	8.72194423514	0.105413247389	0.0197034107269	461.612421635	1604.60672832	2412.38725391	346.168103955	4.3280692345	0.0627256410798
483.604363725	1359.25519667	2218.8595604	376.0	-7.41333697093	0.210088050662	0.0392687945162	483.288872771	1132.00167097	2054.36802427	439.077480537	-2.52463741813	-0.0365889480888
483.604363725	1359.25519667	2218.8595604	376.0	2.71640510939	0.321084340049	0.0600157644951	502.851532785	1339.34450175	2279.13277487	436.936740329	-0.501189357372	-0.00726361387495
483.604363725	1359.25519667	2218.8595604	376.0	8.39764372098	0.81192542954	0.151761762531	597.224063455	1439.32640673	2405.19148095	368.641010768	2.73331662325	0.0396132843949
483.604363725	1359.25519667	2218.8595604	376.0	-10.2022705456	-0.249657405231	-0.0466649355572	408.878168332	1123.63322798	1992.48550502	459.974108706	-3.29261626286	-0.0477190762733
483.604363725	1359.25519667	2218.8595604	376.0	-2.49112622482	0.717089023081	0.134035331417	579.955045219	1220.13852353	2163.584968	363.491399244	-1.28971059911	-0.0186914579582
483.604363725	1359.25519667	2218.8595604	376.0	14.7566968113	0.131639062534	0.0246054322493	465.616614172	1660.40662473	2546.28993839	420.266699489	6.04713448101	0.0876396301596
483.604363725	1359.25519667	2218.8595604	376.0	-3.94170448147	-0.282494392373	-0.0528026901631	403.011749077	1334.09417261	2131.39867367	394.292751981	-1.41919038796	-0.0205679766372
483.604363725	1359.25519667	2218.8595604	376.0	8.73357093929	-0.264816235532	-0.0494983617817	402.922351402	1618.8006969	2412.64523415	390.922185851	3.86048223532	0.0559490179032
483.604363725	1359.25519667	2218.8595604	376.0	11.4305965425	0.589911985805	0.11026392258	549.523995998	1626.11726856	2472.48844459	296.847180036	6.13818313618	0.0889591758867
483.604363725	1359.25519667	2218.8595604	376.0	2.62063172053	-0.274343987639	-0.0512792500259	403.740038986	1443.10176598	2277.00769787	430.165892911	0.00545601712426	7.90727119458e-05
483.604363725	1359.25519667	2218.8595604	376.0	4.87564365035	-0.415043810493	-0.0775782823351	380.732554603	1638.68816483	2327.04324567	307.622526233	3.62411797888	0.0525234489693
483.604363725	1359.25519667	2218.8595604	376.0	5.99220316683	0.157732546051	0.029482718888	471.970266812	1481.68508753	2351.81813324	398.1627789	1.76561595177	0.0255886369821
483.604363725	1359.25519667	2218.8595604	376.0	-11.3505654259	0.376058555815	0.0702913188439	513.922184211	1041.15390258	1967.00645429	411.9303675	-3.45188100895	-0.0500272609993
483.604363725	1359.25519667	2218.8595604	376.0	5.35322527031	0.80988587168	0.151380536763	596.433999276	1450.42195285	2337.6401111	290.784158971	2.6260908611	0.0380592878421
483.604363725	1359.25519667	2218.8595604	376.0	9.33483490814	0.107255748036	0.0200478033713	462.157808023	1583.73012785	2425.98643721	380.098501334	3.96176858626	0.0574169360327
483.604363725	1359.25519667	2218.8595604	376.0	4.13445511047	-0.178418223635	-0.0333492006794	416.691524322	1548.75143671	2310.59731289	345.154351852	2.21764627032	0.0321398010192
483.604363725	1359.25519667	2218.8595604	376.0	-4.01051214178	0.290579378704	0.0543139025615	497.253616628	1238.89083579	2129.87192832	393.727475901	-1.55543904687	-0.0225425948821
483.604363725	1359.25519667	2218.8595604	376.0	4.40959621651	-0.430776542644	-0.0805189799335	379.011845334	1588.42591054	2316.70230762	349.264551752	2.56208951318	0.037131732075
483.604363725	1359.25519667	2218.8595604	376.0	-0.685227990328	0.532081702117	0.0994545237601	542.675366583	1302.18273794	2203.65531363	358.797209098	-0.915787933373	-0.0132722888895
483.604363725	1359.25519667	2218.8595604	376.0	-0.928818352533	0.236160661204	0.0441421796643	486.556390228	1404.3501092	2198.25038559	307.343886156	-0.108736647887	-0.00157589344764
483.604363725	1359.25519667	2218.8595604	376.0	15.7390952354	0.497114029164	0.092918510124	532.114622312	1573.33673033	2568.08797975	462.636627104	5.17143590767	0.0749483464879
483.604363725	1359.25519667	2218.8595604	376.0	-15.2427158037	0.0326129078287	0.00609587062219	454.414867458	1043.30525434	1880.64510352	382.924981722	-4.23038581796	-0.0613099393907
483.604363725	1359.25519667	2218.8595604	376.0	18.2829905845	0.598192121936	0.111811611577	550.90742598	1680.84130949	2624.53344491	392.784709437	7.91917882054	0.114770707544
483.604363725	1359.25519667	2218.8595604	376.0	-5.59947193515	-0.152504261081	-0.0285054693609	422.909494772	1372.05175727	2094.61514203	299.653889992	-1.51414114593	-0.0219440745787
483.604363725	1359.25519667	2218.8595604	376.0	16.189127184	0.0676560355296	0.0126459879495	454.656433291	1694.88490118	2578.07355667	428.532222198	6.7430318153	0.0977250987724
483.604363725	1359.25519667	2218.8595604	376.0	1.81379814915	-0.531871600398	-0.0994152524109	364.904348361	1580.01986906	2259.10519404	314.180976615	1.96834839791	0.0285267883755
483.604363725	1359.25519667	2218.8595604	376.0	6.71314357726	0.469161526699	0.0876937433083	527.757528357	1484.2727995	2367.81478847	355.78446061	2.58021364736	0.0373944006864
483.604363725	1359.25519667	2218.8595604	376.0	-2.33346317262	-0.364186921316	-0.0680723217414	390.918692183	1372.16212817	2167.0832897	404.002469349	-1.15897018182	-0.0167966693017
483.604363725	1359.25519667	2218.8595604	376.0	2.96520439181	0.371534970437	0.0694457888667	510.624851361	1418.76907817	2284.65328153	355.259352006	0.798591715097	0.0115737929724
483.604363725	1359.25519667	2218.8595604	376.0	13.4122233238	0.174120956137	0.0325459731098	472.607627929	1690.89744235	2516.45795988	352.9528896	6.67862017732	0.0967915967728
483.604363725	1359.25519667	2218.8595604	376.0	1.30232294082	0.485980022712	0.0908373874229	532.449960368	1386.17166533	2247.75627748	329.134651783	0.313997970232	0.00455069522075
483.604363725	1359.25519667	2218.8595604	376.0	10.5320882956	0.374186380086	0.0699413794553	508.960735404	1581.76330063	2452.55180846	361.827772419	4.63867113597	0.0672271179127
483.604363725	1359.25519667	2218.8595604	376.0	-14.9679552418	0.109072619308	0.0203874054781	466.449970248	1073.07338647	1886.74165452	347.218297806	-3.82538551232	-0.0554403697438
483.604363725	1359.25519667	2218.8595604	376.0	2.52500864843	0.253723836432	0.0474250161555	490.782706849	1315.38927982	2274.8859562	468.713969528	-0.704643993213	-0.0102122317857
483.604363725	1359.25519667	2218.8595604	376.0	-4.78497578593	0.141731577301	0.0264918836076	471.115509743	1335.89417744	2112.68766771	305.677980523	-1.44877066674	-0.0209966763296
483.604363725	1359.25519667	2218.8595604	376.0	5.61830620254	0.524516041183	0.0980403815294	540.530689325	1358.18318554	2343.52188471	444.808009841	0.324315494453	0.00470022455728
483.604363725	1359.25519667	2218.8595604	376.0	7.85572043427	0.772744636655	0.144438249842	588.684993246	1453.68797494	2393.16696429	350.79399611	2.85659842955	0.0413999772399
483.604363725	1359.25519667	2218.8595604	376.0	7.45305187886	0.0643915130181	0.0120357968258	454.566758644	1622.61950598	2384.23231455	307.046049928	4.47365864463	0.0648356325309
483.604363725	1359.25519667	2218.8595604	376.0	0.548853835898	-0.400916108202	-0.0749375903181	385.143425347	1446.55738945	2231.03785621	399.337041415	-0.296856761155	-0.0043022719008
483.604363725	1359.25519667	2218.8595604	376.0	1.11021366955	-0.350329914387	-0.0654822269883	391.473894684	1512.04063474	2243.49364255	339.97911312	0.931679142154	0.0135025962631
483.604363725	1359.25519667	2218.8595604	376.0	-12.7604606651	0.20140445682	0.0376456928636	483.298654614	1021.99543554	1935.72285898	430.428768823	-4.01533081851	-0.0581932002682
483.604363725	1359.25519667	2218.8595604	376.0	11.7347503221	0.166120337196	0.0310505303171	472.011664933	1597.87193287	2479.23718981	409.35359201	4.57895988905	0.0663617375225
483.604363725	1359.25519667	2218.8595604	376.0	-9.66881945429	0.59092032091	0.110452396432	554.032876689	1146.05539525	2004.32203556	304.233763625	-2.43673003227	-0.0353149280039
483.604363725	1359.25519667	2218.8595604	376.0	-15.6854498344	0.0573232096348	0.0107146186233	458.089970587	1058.53022114	1870.82145716	354.20126543	-4.09054901487	-0.059283319056
483.604363725	1359.25519667	2218.8595604	376.0	-7.61848029767	0.764096866653	0.142821844234	589.90160564	1077.34565747	2049.81618196	382.568918845	-2.40188077077	-0.0348098662431
483.604363725	1359.25519667	2218.8595604	376.0	-12.4355479907	0.146935595697	0.0274645973265	472.313048547	1124.65256112	1942.93221492	345.966605255	-3.11926592984	-0.0452067526064
483.604363725	1359.25519667	2218.8595604	376.0	9.61345685482	0.203188831468	0.0379792208352	478.121086431	1620.23314571	2432.16866691	333.81443477	4.94079942908	0.0716057888272
483.604363725	1359.25519667	2218.8595604	376.0	5.41910088828	-0.443296274875	-0.082859116799	377.938297635	1532.89460024	2339.10179855	428.268900666	1.5369318028	0.0222743739537
483.604363725	1359.25519667	2218.8595604	376.0	-4.63873913752	0.65578610557	0.122576842163	567.230187895	1214.17294377	2115.93245356	334.529321904	-1.57488104173	-0.0228243629236
483.604363725	1359.25519667	2218.8595604	376.0	1.83104510295	0.258031810213	0.0482302448996	490.967150557	1380.6041664	2259.48787972	387.916562764	-0.145195163249	-0.00210427772825
483.604363725	1359.25519667	2218.8595604	376.0	16.3556028779	0.730506197999	0.136543214579	578.971909823	1535.11820184	2581.76741852	467.677306855	5.05455689594	0.0732544477673
483.604363725	1359.25519667	2218.8595604	376.0	-7.03473321673	-0.498472848962	-0.0931724951331	371.574909681	1341.55828025	2062.76870987	349.635519944	-1.78918276117	-0.0259301849445
483.604363725	1359.25519667	2218.8595604	376.0	1.85568726823	0.504085709948	0.0942216280276	536.007074105	1382.06736127	2260.03465476	341.960219388	0.341783924031	0.00495339020335
483.604363725	1359.25519667	2218.8595604	376.0	12.7204120192	0.343738216596	0.0642501339431	502.827530494	1649.01086064	2501.10763861	349.269247478	6.14076010416	0.0889965232487
483.604363725	1359.25519667	2218.8595604	376.0	5.25822947662	-0.384713435664	-0.0719090533952	384.879132284	1661.07078437	2335.53228785	289.582371196	4.15409968403	0.0602043432468
483.604363725	1359.25519667	2218.8595604	376.0	-10.627135963	-0.221001550019	-0.0413087009382	412.895726899	1150.15363368	1983.05833809	420.00897751	-3.05465286476	-0.0442703313734
483.604363725	1359.25519667	2218.8595604	376.0	10.9221408998	0.180344419026	0.0337092372012	474.461551082	1595.42852483	2461.20652796	391.316452046	4.4972578922	0.0651776506116
483.604363725	1359.25519667	2218.8595604	376.0	10.6719125442	-0.335868640525	-0.0627791851448	392.583131906	1604.50509873	2455.65431216	458.566081524	3.56577786391	0.0516779400567
483.604363725	1359.25519667	2218.8595604	376.0	-2.37490844811	0.463105581495	0.0865617909336	529.303194737	1309.06732286	2166.16367725	327.793159649	-1.12013711746	-0.0162338712675
483.604363725	1359.25519667	2218.8595604	376.0	-14.4942427794	-0.103059132752	-0.0192633892995	433.123591487	1033.03747696	1897.25266878	431.09160033	-4.47262713003	-0.0648206830439
483.604363725	1359.25519667	2218.8595604	376.0	13.5548903182	0.497906901616	0.0930667105825	531.593389775	1642.73480592	2519.62354013	345.295344433	6.46252757504	0.0936598199282
483.604363725	1359.25519667	2218.8595604	376.0	-18.7662441108	-0.503717761293	-0.0941528525782	372.915927248	1075.43418131	1802.46295882	354.112850258	-4.87667577903	-0.0706764605657
483.604363725	1359.25519667	2218.8595604	376.0	0.833079403537	-0.0373549506539	-0.00698223376708	439.566911712	1484.81866703	2237.34442239	312.95884365	0.950284775213	0.013772243119
483.604363725	1359.25519667	2218.8595604	376.0	-19.6153017475	-0.54374067055	-0.101633770196	366.703791922	1101.45571041	1783.62356227	315.464059944	-4.73765524428	-0.068661670207
483.604363725	1359.25519667	2218.8595604	376.0	8.85443764083	0.170060154487	0.0317869447638	473.12410656	1554.30839269	2415.32709651	387.894597258	3.46249604528	0.0501811021055
483.604363725	1359.25519667	2218.8595604	376.0	6.07191754314	0.419173349311	0.0783501587498	519.846119344	1399.80315749	2353.5868833	433.937606467	0.831539770503	0.0120513010218
483.604363725	1359.25519667	2218.8595604	376.0	-1.75214869758	0.627276582555	0.117247959356	561.382987556	1302.27995076	2179.98184151	316.318903199	-0.942053439976	-0.0136529484054
483.604363725	1359.25519667	2218.8595604	376.0	-14.0640620223	0.10885697256	0.0203470976747	467.325056992	1031.85097915	1906.79777564	407.621739489	-4.14652950766	-0.0600946305457
483.604363725	1359.25519667	2218.8595604	376.0	-3.05020091611	0.202605498291	0.0378701865964	481.683831513	1308.8723397	2151.17988576	360.623714543	-1.26317864101	-0.0183069368262
483.604363725	1359.25519667	2218.8595604	376.0	-17.6411937878	-0.189634319312	-0.0354456671611	419.124784592	1051.5084377	1827.42624547	356.793023178	-4.66065147924	-0.0675456736121
483.604363725	1359.25519667	2218.8595604	376.0	7.43102824771	-0.137585803785	-0.02571697267	421.842488849	1663.56935715	2383.74364111	298.33179511	4.88694301691	0.0708252611146
483.604363725	1359.25519667	2218.8595604	376.0	-8.27269788199	0.78235058988	0.146233755118	593.69499537	1084.61186483	2035.30001254	356.99315234	-2.41620325842	-0.0350174385278
483.604363725	1359.25519667	2218.8595604	376.0	16.842585692	0.840755087447	0.157150483635	601.754699297	1588.79097937	2592.57288324	402.027204578	6.55112264551	0.0949438064566
483.604363725	1359.25519667	2218.8595604	376.0	3.72678619734	0.309778437689	0.0579025117175	499.475150149	1420.3500036	2301.55171223	381.726558487	0.768517592251	0.0111379361196
483.604363725	1359.25519667	2218.8595604	376.0	19.9095994015	0.694920650695	0.12989171041	570.724487451	1636.39614184	2660.62561016	453.504980868	7.35609076791	0.106610011129
483.604363725	1359.25519667	2218.8595604	376.0	6.26098217117	-0.283055448679	-0.0529075605007	400.513616149	1586.39270803	2357.78196188	370.875637702	2.95725199591	0.0428587245784
483.604363725	1359.25519667	2218.8595604	376.0	-7.9059241994	0.439293125637	0.0821108646051	524.569776573	1232.41710315	2043.43820546	286.451325736	-2.02321447451	-0.0293219489059
483.604363725	1359.25519667	2218.8595604	376.0	-2.79436796434	0.153149034393	0.0286259877369	472.330897193	1395.33155222	2156.85645967	289.194010259	-0.602798474708	-0.00873620977838
483.604363725	1359.25519667	2218.8595604	376.0	6.59176562406	0.302705959535	0.0565805531841	498.499206581	1408.27920781	2365.12158215	458.343167754	0.767561407167	0.0111240783647
483.604363725	1359.25519667	2218.8595604	376.0	-17.8042480321	-0.0151215202709	-0.00282645238709	445.603352129	1087.31319731	1823.80830078	290.891751343	-4.18167644949	-0.0606040065143
483.604363725	1359.25519667	2218.8595604	376.0	5.77988740623	0.516847039446	0.0966069232609	537.193403372	1459.049983	2347.10714469	350.863758316	2.12384994276	0.0307804339531
483.604363725	1359.25519667	2218.8595604	376.0	-11.2736527131	0.290209708669	0.0542448053588	497.567231521	1103.99637595	1968.71303937	367.149431898	-3.01603903621	-0.0437107106697
483.604363725	1359.25519667	2218.8595604	376.0	-7.60965898867	0.090622003201	0.0169386921871	462.32479046	1265.80391103	2050.01191442	321.883212924	-1.94596400071	-0.0282023768219
483.604363725	1359.25519667	2218.8595604	376.0	-12.6603732611	-0.508351265025	-0.095018928042	370.495758715	1208.32550263	1937.94365791	359.122396567	-3.03645006522	-0.0440065226843
483.604363725	1359.25519667	2218.8595604	376.0	5.25223225886	0.00420298481118	0.000785604637604	444.998309789	1588.8385892	2335.39921801	301.562319025	3.45426347625	0.0500617895109
483.604363725	1359.25519667	2218.8595604	376.0	-0.538525534277	0.187059638573	0.0349644184249	479.017212375	1319.45632655	2206.9104351	408.436896172	-0.978102754121	-0.0141754022336
483.604363725	1359.25519667	2218.8595604	376.0	12.8781049268	0.536377162621	0.100257413574	539.809021262	1556.62496585	2504.60662277	408.172635659	4.72144319915	0.0684267130311
483.604363725	1359.25519667	2218.8595604	376.0	21.8530472184	0.816177128094	0.152556472541	595.953524538	1664.11631451	2703.74798784	443.678148799	8.44411307299	0.122378450333
483.604363725	1359.25519667	2218.8595604	376.0	6.63329330637	0.344156072959	0.0643282379363	503.635782546	1557.92707623	2366.0430231	304.480164324	3.71095831185	0.0537820045196
483.604363725	1359.25519667	2218.8595604	376.0	6.79860110485	0.537465587072	0.100460857397	540.295071955	1518.83586091	2369.71097099	310.58003812	3.41628676736	0.0495114024256
483.604363725	1359.25519667	2218.8595604	376.0	-3.29641285128	-0.0518305097965	-0.00968794575635	438.925011924	1263.35364232	2145.7167887	443.438134449	-1.56200223979	-0.0226377136202
483.604363725	1359.25519667	2218.8595604	376.0	14.6115181848	0.429611525605	0.0803012197392	518.915547509	1619.33774128	2543.06862856	404.815339771	5.89091416383	0.0853755675917
483.604363725	1359.25519667	2218.8595604	376.0	-1.67718238857	0.595382272112	0.111286406002	555.194008447	1288.01354925	2181.64523862	338.437680924	-1.06880234786	-0.0154898890994
483.604363725	1359.25519667	2218.8595604	376.0	-15.1398557599	-0.0348611035905	-0.00651609412907	442.388750299	1101.90879767	1882.92742344	338.629875475	-3.74050612648	-0.0542102337172
483.604363725	1359.25519667	2218.8595604	376.0	10.9883271711	0.694682042202	0.129847110692	573.115576076	1424.01735589	2462.67510836	465.542176401	2.31211582599	0.0335089250144
483.604363725	1359.25519667	2218.8595604	376.0	6.22446802779	0.432514180146	0.0808437719898	522.16081709	1408.91982934	2356.97176432	425.891117885	1.03484128081	0.0149976997219
483.604363725	1359.25519667	2218.8595604	376.0	6.42214628204	0.189171452303	0.0353591499631	478.003074739	1442.36978608	2361.35796716	440.985106341	1.12743164466	0.016339589053
483.604363725	1359.25519667	2218.8595604	376.0	12.2056351251	0.755106665631	0.141141432828	585.062281195	1457.60878027	2489.68546228	447.014400819	3.23481619101	0.0468813940727
483.604363725	1359.25519667	2218.8595604	376.0	9.30445867926	-0.130795914125	-0.0244478344159	424.036043504	1556.41573026	2425.31243135	444.860657584	2.88889048143	0.0418679779917
483.604363725	1359.25519667	2218.8595604	376.0	-0.453874054149	0.397557805597	0.0743098702051	515.517480765	1401.6926071	2208.78873256	291.578644691	0.189734172555	0.00274977061674
483.604363725	1359.25519667	2218.8595604	376.0	6.51757087412	0.715881164887	0.13380956353	579.147148129	1331.61280987	2363.47530485	452.715346845	0.380564081077	0.00551542146489
483.604363725	1359.25519667	2218.8595604	376.0	-5.65094291184	0.276541323139	0.0516899669419	494.710990067	1225.18259537	2093.47307335	373.579487908	-1.7837870818	-0.0258519866928
483.604363725	1359.25519667	2218.8595604	376.0	0.15970629809	-0.287786644703	-0.0537918962062	402.260285385	1367.9417254	2222.40321886	452.201208077	-0.928083195719	-0.0134504810974
483.604363725	1359.25519667	2218.8595604	376.0	0.527488172279	0.40795823594	0.0762538758766	517.939014487	1380.1315814	2230.56378214	332.493186257	-0.013680739794	-0.000198271591217
483.604363725	1359.25519667	2218.8595604	376.0	5.81199925314	-0.00769907339514	-0.00143907913928	443.211242165	1578.71418702	2347.81966148	325.894232293	3.2949077445	0.0477522861522
483.604363725	1359.25519667	2218.8595604	376.0	19.5122068242	0.798746766983	0.149298461118	592.154625951	1672.13818464	2651.80802696	387.515216366	8.39273919879	0.121633901432
483.604363725	1359.25519667	2218.8595604	376.0	0.457741403947	0.728104146237	0.136094232941	582.378824195	1277.22456325	2229.0161993	369.412811857	-0.794917712926	-0.0115205465641
483.604363725	1359.25519667	2218.8595604	376.0	6.11908374875	-0.11994746014	-0.0224200860074	425.400322198	1579.4360099	2354.63343517	349.797103067	3.11838263214	0.0451939511904
483.604363725	1359.25519667	2218.8595604	376.0	-12.6753736034	0.140084641665	0.026184045171	471.797304629	1072.43774066	1937.61082138	393.375776095	-3.56131718806	-0.0516132925806
483.604363725	1359.25519667	2218.8595604	376.0	7.42609645465	0.594351558108	0.111093749179	553.791614172	1377.61980613	2383.63421155	452.222791249	0.938823531317	0.013606138135
483.604363725	1359.25519667	2218.8595604	376.0	1.22355388043	0.633150383862	0.118345866142	561.261844816	1374.92605935	2246.00850265	309.820598486	0.42073061317	0.00609754511841
483.604363725	1359.25519667	2218.8595604	376.0	-8.52365680107	-0.386944706861	-0.0723261134319	387.50806208	1324.33038633	2029.73158657	317.893138162	-2.00368955117	-0.0290389790024
483.604363725	1359.25519667	2218.8595604	376.0	6.99172015823	0.0366459827375	0.00684971639953	450.311767583	1591.73471121	2373.99601157	331.949532777	3.75953625955	0.0544860327471
483.604363725	1359.25519667	2218.8595604	376.0	11.3656488201	0.731173755129	0.136667991613	578.294754619	1601.6080482	2471.04734584	291.144543026	5.99910189337	0.0869435057011
483.604363725	1359.25519667	2218.8595604	376.0	7.27319138617	0.603047359616	0.112719132638	552.870064138	1538.59511661	2380.24146282	288.776282069	4.00023574823	0.0579744311337
483.604363725	1359.25519667	2218.8595604	376.0	-11.7926456222	-0.432636288186	-0.0808665959226	381.924457119	1135.56370447	1957.19731559	439.709153993	-3.49411515463	-0.0506393500671
483.604363725	1359.25519667	2218.8595604	376.0	-10.3994574515	0.198496855565	0.0371022159934	481.785945218	1077.84925564	1988.11020451	428.475003646	-3.24039252058	-0.0469622104432
483.604363725	1359.25519667	2218.8595604	376.0	-21.5605678564	-0.159462669126	-0.0298061063788	423.893206519	1032.93991062	1740.46083924	283.627722101	-5.3110393652	-0.0769715850029
483.604363725	1359.25519667	2218.8595604	376.0	12.1917644978	0.15545968283	0.0290578846411	470.26118971	1591.67086045	2489.37769254	427.445642378	4.45820426375	0.0646116559964
483.604363725	1359.25519667	2218.8595604	376.0	-8.68108084159	-0.518826293052	-0.096976877206	368.698748896	1330.04644682	2026.2385682	327.493372479	-2.02897948594	-0.0294054997963
483.604363725	1359.25519667	2218.8595604	376.0	0.0175304227118	0.460864048772	0.0861428128546	528.156825879	1360.62251721	2219.24853586	330.469192772	-0.265688788053	-0.00385056214569
483.604363725	1359.25519667	2218.8595604	376.0	-16.3309324461	-0.233943571172	-0.0437277703126	412.726423409	1044.58472082	1856.49910452	399.187960288	-4.67141545031	-0.0677016731929
483.604363725	1359.25519667	2218.8595604	376.0	11.5076758593	-0.309689423062	-0.0578858734696	395.664675474	1692.71051375	2474.19872638	385.823537158	5.54415964942	0.0803501398467
483.604363725	1359.25519667	2218.8595604	376.0	19.0438450421	0.793423957986	0.148303543549	591.521285699	1603.91583747	2641.41573678	445.978613619	6.88955758971	0.0998486607204
483.604363725	1359.25519667	2218.8595604	376.0	0.585083365694	0.0716995732527	0.013401789393	459.2650722	1303.83681117	2231.84173859	468.73985522	-0.994899014653	-0.0144188262993
483.604363725	1359.25519667	2218.8595604	376.0	4.89450703018	-0.310560660267	-0.0580487215453	396.326639802	1594.49717044	2327.46179757	336.637987329	2.94071608265	0.0426190736615
483.604363725	1359.25519667	2218.8595604	376.0	-11.4186127063	0.71156705344	0.133003187559	578.972586573	1050.34998652	1965.4965807	336.174007604	-3.02707911219	-0.0438707117709
483.604363725	1359.25519667	2218.8595604	376.0	-13.369393794	0.011863259697	0.00221743171906	450.852824018	1054.94469922	1922.21148803	416.413964797	-3.95772385989	-0.0573583168099
483.604363725	1359.25519667	2218.8595604	376.0	13.9007467174	-0.388561842183	-0.0726283817164	384.233942263	1686.19484826	2527.2976079	456.868817383	5.42624311829	0.0786412046128
483.604363725	1359.25519667	2218.8595604	376.0	12.4719225885	0.258517974287	0.0483211166892	488.107360385	1592.95642373	2495.59400712	414.530223003	4.74971192165	0.0688364046615
483.604363725	1359.25519667	2218.8595604	376.0	-0.446928419079	-0.142751196333	-0.0266824666042	424.042634473	1418.9412327	2208.94284644	365.958979276	-0.42861533525	-0.00621181645289
483.604363725	1359.25519667	2218.8595604	376.0	-14.2019585271	0.394363998697	0.0737128969528	516.453254673	1090.78462159	1903.73804586	296.500169597	-3.38349345508	-0.0490361370301
483.604363725	1359.25519667	2218.8595604	376.0	1.23901832544	0.623731714986	0.116585367287	559.607654951	1364.80367683	2246.35163697	321.940305192	0.241029764492	0.00349318499263
483.604363725	1359.25519667	2218.8595604	376.0	2.4847664829	0.269927120984	0.0504536674736	493.207214668	1373.59561687	2273.99303906	407.190207519	-0.169681289947	-0.00245914912966
483.604363725	1359.25519667	2218.8595604	376.0	-14.1866222488	0.433986508485	0.0811189735486	524.405160654	1045.42561068	1904.07833633	334.247565004	-3.64052428885	-0.0527612215775
483.604363725	1359.25519667	2218.8595604	376.0	-11.5915462263	-0.0433095001862	-0.00809523367967	441.574783998	1077.18923965	1961.65942876	442.895405107	-3.63870348561	-0.0527348331248
483.604363725	1359.25519667	2218.8595604	376.0	8.11573622485	0.45777678916	0.0855657549831	526.410398124	1437.92281168	2398.93634952	434.603139717	1.77401437864	0.0257103533136
483.604363725	1359.25519667	2218.8595604	376.0	-4.18701712731	-0.329535262754	-0.0615953762158	396.013335959	1290.0139346	2125.95553057	439.92826001	-1.65368627115	-0.0239664676979
483.604363725	1359.25519667	2218.8595604	376.0	-9.722471633	0.320404268763	0.059888648367	502.516267042	1201.69270323	2003.13156906	298.922598791	-2.3546873542	-0.0341259036841
483.604363725	1359.25519667	2218.8595604	376.0	12.2485060422	-0.10287541877	-0.0192290502374	427.798147071	1613.12978908	2490.63670772	449.708771568	4.33647401358	0.0628474494721
483.604363725	1359.25519667	2218.8595604	376.0	-0.98537898928	-0.0320196804723	-0.00598498700417	442.164252501	1335.50458731	2196.99538449	419.326544682	-1.04601750386	-0.0151596739691
483.604363725	1359.25519667	2218.8595604	376.0	-6.36584923939	-0.313015750561	-0.0585076169272	398.41977602	1333.70615749	2077.61030595	345.484372444	-1.69351062448	-0.0245436322388
483.604363725	1359.25519667	2218.8595604	376.0	10.9020487145	0.641921895659	0.119985401058	560.600209699	1552.6345471	2460.76071058	347.525953776	4.75135559476	0.068860226011
483.604363725	1359.25519667	2218.8595604	376.0	2.03114657108	0.768278571788	0.143603471362	590.851016619	1230.27760638	2263.92785028	442.799227274	-0.79981012155	-0.011591451037
483.604363725	1359.25519667	2218.8595604	376.0	0.927286132494	-0.468995110893	-0.0876626375501	375.165546219	1468.63680853	2239.4347374	395.632382654	-0.0192155645261	-0.000278486442408
483.604363725	1359.25519667	2218.8595604	376.0	-14.3979722876	-0.113256867105	-0.0211695078701	429.990569657	1103.07431796	1899.38877579	366.323888177	-3.71979829879	-0.0539101202723
483.604363725	1359.25519667	2218.8595604	376.0	1.85568952257	0.347555670578	0.0649636767435	505.863690684	1437.38191571	2260.03470478	316.789098387	0.959068714533	0.0138995465874
483.604363725	1359.25519667	2218.8595604	376.0	6.18889284102	0.438665777366	0.081993603246	523.648360588	1390.69623604	2356.18240088	441.837804259	0.724136883642	0.0104947374441
483.604363725	1359.25519667	2218.8595604	376.0	10.5763967591	0.487717343245	0.0911621202327	531.00348016	1510.40365481	2453.53495103	412.127816064	3.46821610254	0.0502640014861
483.604363725	1359.25519667	2218.8595604	376.0	-13.886927273	0.58962499098	0.110210278688	554.402773907	1035.84449753	1910.72814696	320.480875521	-3.52905907535	-0.0511457837008
483.604363725	1359.25519667	2218.8595604	376.0	10.5178530523	0.000116664290079	2.18064093606e-05	445.010693691	1541.59749999	2452.2359484	465.627754718	2.94758731467	0.0427186567343
483.604363725	1359.25519667	2218.8595604	376.0	9.21501460138	0.111205034371	0.0207859877329	462.791351111	1586.15398229	2423.32779287	374.382459472	4.01018544476	0.0581186296342
483.604363725	1359.25519667	2218.8595604	376.0	10.4643406808	-0.13710048769	-0.0256262593813	422.710716657	1587.15041665	2451.04858403	441.187450718	3.59282317483	0.0520699010845
483.604363725	1359.25519667	2218.8595604	376.0	7.51475780661	0.193584179636	0.0361839588104	476.727179514	1588.50449981	2385.60148243	320.369803106	4.07618183347	0.0590750990358
483.604363725	1359.25519667	2218.8595604	376.0	1.63042005156	0.625932738807	0.116996773609	561.27275189	1302.14352375	2255.03629159	391.620015949	-0.580173078782	-0.0084083054896
483.604363725	1359.25519667	2218.8595604	376.0	11.2068864632	0.431821536127	0.080714305818	519.249623687	1619.86563847	2467.52463211	328.409369954	5.61229084127	0.0813375484241
483.604363725	1359.25519667	2218.8595604	376.0	5.21784907627	0.197163134172	0.0368529222751	478.031454948	1526.63104573	2334.63630348	329.973802801	2.64327229645	0.0383082941514
483.604363725	1359.25519667	2218.8595604	376.0	-1.39578946537	-0.335545526277	-0.0627187899583	394.032762179	1479.37772601	2187.8889524	314.478464212	0.122737271991	0.00177880104335
483.604363725	1359.25519667	2218.8595604	376.0	11.6527331829	-0.452904893244	-0.0846551202325	375.427844424	1640.30892561	2477.41734468	461.68057464	4.16239293756	0.0603245353269
483.604363725	1359.25519667	2218.8595604	376.0	-0.478291483775	0.468772058772	0.0876209455649	530.463066238	1306.27190155	2208.24694408	371.511976298	-0.914078230378	-0.0132475105852
483.604363725	1359.25519667	2218.8595604	376.0	-9.31989299139	0.776179884395	0.145080352223	592.363348686	1079.55854911	2012.06422374	340.142325948	-2.56719122801	-0.0372056699712
483.604363725	1359.25519667	2218.8595604	376.0	-18.3739835323	-0.404097045222	-0.0755321579855	387.997330962	1040.25641722	1811.16667017	382.912921984	-5.15225069995	-0.0746702999993
483.604363725	1359.25519667	2218.8595604	376.0	1.86461192757	0.491596875609	0.091887266469	533.092433388	1408.73225003	2260.23268042	318.407997003	0.761334195926	0.0110338289265
483.604363725	1359.25519667	2218.8595604	376.0	3.01669117081	-0.50753990972	-0.0948672728449	368.150700379	1593.03073039	2285.79570085	324.614270079	2.38388741929	0.0345490930332
483.604363725	1359.25519667	2218.8595604	376.0	19.3365162895	0.759015896304	0.14187213015	583.776992814	1669.01022013	2647.90970074	395.122487793	8.19834852295	0.11881664526
483.604363725	1359.25519667	2218.8595604	376.0	7.03080016083	0.260393297293	0.0486716443538	488.9454412	1538.81306088	2374.86314194	347.104639857	3.19439097431	0.0462955213668
483.604363725	1359.25519667	2218.8595604	376.0	-18.3363798078	-0.544234462114	-0.101726067685	368.506187911	1041.68460424	1812.001044	401.810251854	-5.32618875072	-0.0771911413149
483.604363725	1359.25519667	2218.8595604	376.0	-20.592690778	-0.440941031782	-0.0824188844452	382.052052994	1057.43860616	1761.93667233	322.446013177	-5.22259207612	-0.0756897402336
483.604363725	1359.25519667	2218.8595604	376.0	14.7286202146	0.771983179027	0.144295921313	586.758772993	1621.80099769	2545.66695815	337.107187467	6.85948565677	0.0994128356054
483.604363725	1359.25519667	2218.8595604	376.0	-3.79482559124	0.322344156652	0.060251244234	503.02206318	1213.38676636	2134.65770997	418.248880426	-1.63023085191	-0.0236265340857
483.604363725	1359.25519667	2218.8595604	376.0	-9.32736573132	-0.306928020383	-0.0573697234361	399.252537325	1329.70924272	2011.89841414	282.936634088	-2.11440631684	-0.0306435698093
483.604363725	1359.25519667	2218.8595604	376.0	14.8878264903	0.603683445299	0.112838027159	552.171379939	1647.99807129	2549.19952181	349.030070585	6.96189323177	0.100897003359
483.604363725	1359.25519667	2218.8595604	376.0	-4.89126941684	-0.359838932964	-0.0672596136382	391.54376286	1293.19724655	2110.32916132	425.588151907	-1.71334030836	-0.0248310189617
483.604363725	1359.25519667	2218.8595604	376.0	-10.1708606238	0.553417068116	0.103442442639	547.292618923	1053.21741719	1993.18244707	392.672410962	-3.02684847971	-0.0438673692712
483.604363725	1359.25519667	2218.8595604	376.0	-1.64236132952	0.371055240066	0.0693561196385	511.096262736	1376.65130288	2182.41786902	294.670303411	-0.383721171634	-0.00556117640049
483.604363725	1359.25519667	2218.8595604	376.0	-6.02336845719	0.198298419581	0.0370651251554	480.843515318	1257.82863829	2085.20947353	346.537319924	-1.74295763966	-0.0252602556473
483.604363725	1359.25519667	2218.8595604	376.0	-4.78621965852	0.40967271873	0.0765743399495	519.279080404	1144.4825605	2112.66006792	448.898427024	-2.03988366475	-0.0295635313733
483.604363725	1359.25519667	2218.8595604	376.0	-6.28568827352	-0.20164135352	-0.0376899726205	415.297485891	1279.60099782	2079.38896521	384.490481493	-1.83449517327	-0.0265868865691
483.604363725	1359.25519667	2218.8595604	376.0	-5.33371203011	0.0978784631483	0.0182950398408	463.603829902	1294.87712096	2100.51198109	342.031030235	-1.58622782837	-0.0229888091068
483.604363725	1359.25519667	2218.8595604	376.0	-2.36803067997	-0.249985979936	-0.0467263513899	407.876541535	1398.81670855	2166.31628526	359.623035179	-0.991317332478	-0.014366917862
483.604363725	1359.25519667	2218.8595604	376.0	-10.7117244969	-0.197056983454	-0.0368330810195	416.946723141	1116.13281497	1981.18143732	448.101899209	-3.34887945596	-0.048534484869
483.604363725	1359.25519667	2218.8595604	376.0	-11.2171706756	-0.0211733265106	-0.00395763112347	444.626533151	1110.46127021	1969.96629646	414.878493096	-3.25582419356	-0.0471858578777
483.604363725	1359.25519667	2218.8595604	376.0	-6.54386367203	0.265608210068	0.0496463944052	492.726158207	1232.53604823	2073.66041569	348.398209258	-1.86188152608	-0.026983790233
483.604363725	1359.25519667	2218.8595604	376.0	-17.245959345	-0.388436651439	-0.0726049815773	388.608403973	1102.81122831	1836.19594269	344.776310405	-4.29644370594	-0.0622673000861
483.604363725	1359.25519667	2218.8595604	376.0	1.67976642319	0.658941326766	0.123166603134	567.526357418	1324.40615528	2256.13121827	364.198705572	-0.249973812105	-0.00362280887109
483.604363725	1359.25519667	2218.8595604	376.0	6.90267762829	0.204029574433	0.0381363690529	480.49997462	1446.62657577	2372.02028288	444.893732492	1.27262054778	0.0184437760548
483.604363725	1359.25519667	2218.8595604	376.0	2.40434062688	0.0110456034277	0.00206459877154	448.374488222	1428.76516023	2272.20850226	395.068853815	0.227183929399	0.00329252071592
483.604363725	1359.25519667	2218.8595604	376.0	-3.78979778586	-0.53066555125	-0.0991898226636	367.102907282	1383.65994424	2134.76926991	384.006418384	-1.31324445652	-0.0190325283553
483.604363725	1359.25519667	2218.8595604	376.0	11.0758346011	0.661398655382	0.123625916894	563.872487834	1615.56680249	2464.61677534	285.177485016	6.06398079371	0.087883779619
483.604363725	1359.25519667	2218.8595604	376.0	-8.20832217669	0.0786505304784	0.0147010337343	460.515900693	1181.4486897	2036.72841903	394.763828642	-2.36877040088	-0.0343300058099
483.604363725	1359.25519667	2218.8595604	376.0	-8.72292019065	0.338280274486	0.0632299578479	505.792521216	1211.69553006	2025.3102118	307.822160526	-2.18421235672	-0.0316552515467
483.604363725	1359.25519667	2218.8595604	376.0	9.45767701585	0.186656763748	0.0348891147193	476.828223436	1491.32051734	2428.71213106	460.563390282	2.27567949242	0.0329808622089
483.604363725	1359.25519667	2218.8595604	376.0	-3.05284726799	0.483700205313	0.0904112533296	533.206548277	1191.8133388	2151.12116693	426.101279854	-1.56750746395	-0.0227174994775
483.604363725	1359.25519667	2218.8595604	376.0	8.88147819124	0.240247391042	0.0449060544004	486.221988616	1484.2644482	2415.92708835	445.440651539	2.21826640892	0.0321487885351
483.604363725	1359.25519667	2218.8595604	376.0	0.352949409192	0.716517695875	0.133928541285	579.923498395	1235.93049182	2226.69101211	410.837021894	-0.953129764389	-0.0138134748462
483.604363725	1359.25519667	2218.8595604	376.0	-10.9254107611	0.24753135495	0.0462675429814	490.769609967	1049.43326059	1976.44003921	436.237168651	-3.50073942454	-0.0507353539789
483.604363725	1359.25519667	2218.8595604	376.0	-4.83979266578	-0.537294879537	-0.100428949446	366.168954699	1382.52224502	2111.47135813	362.780158416	-1.43140904181	-0.020745058577
483.604363725	1359.25519667	2218.8595604	376.0	11.8115240065	-0.0340527180918	-0.00636499403586	438.653403201	1619.55733554	2480.94069005	422.729951301	4.59035083324	0.0665268236701
483.604363725	1359.25519667	2218.8595604	376.0	10.5669854976	0.130201226319	0.0243366778166	466.634071318	1533.56523042	2453.32612836	453.126826623	3.07703210674	0.0445946682136
483.604363725	1359.25519667	2218.8595604	376.0	1.41552126299	-0.0154566128758	-0.00288908651885	443.674350938	1451.10551937	2250.26798927	355.48811896	0.464723611303	0.00673512480149
483.604363725	1359.25519667	2218.8595604	376.0	-12.2505680643	0.290860960116	0.0543665346012	498.721252868	1031.49171946	1947.0366597	416.823687377	-3.74037840069	-0.0542083826186
483.604363725	1359.25519667	2218.8595604	376.0	7.62889149071	0.548962021775	0.102609723696	544.712367312	1388.51030362	2388.13394859	454.911277663	1.03984197032	0.0150701734829
483.604363725	1359.25519667	2218.8595604	376.0	-0.377215712232	0.0173911686863	0.00325068573575	449.268728085	1430.67494732	2210.4896735	330.545998097	0.000905281459438	1.31200211513e-05
483.604363725	1359.25519667	2218.8595604	376.0	4.53952069851	-0.54507625781	-0.101883412675	364.029328734	1510.98555234	2319.58514941	444.570268343	0.883705283911	0.0128073229552
483.604363725	1359.25519667	2218.8595604	376.0	6.75617578214	-0.494196997937	-0.0923732706423	370.626394515	1545.30503968	2368.76961266	452.838178463	1.78629052673	0.0258882685034
483.604363725	1359.25519667	2218.8595604	376.0	-9.22359052653	0.527121752271	0.098527430331	542.601435072	1026.67874132	2014.20104019	444.920863793	-3.21155316256	-0.0465442487328
483.604363725	1359.25519667	2218.8595604	376.0	-8.15744081272	-0.411070694592	-0.0768356438489	384.443086645	1195.20818167	2037.85740504	458.206136727	-2.64694102773	-0.03836146417
483.604363725	1359.25519667	2218.8595604	376.0	-9.95907658376	0.305030959398	0.0570151325977	500.172515903	1114.89461783	1997.88163749	382.814503759	-2.79277656825	-0.0404750227282
483.604363725	1359.25519667	2218.8595604	376.0	6.12069942905	0.401792677043	0.0751014349613	514.270143505	1547.60201462	2354.66928484	292.797126723	3.58095973476	0.0518979671705
483.604363725	1359.25519667	2218.8595604	376.0	-16.5246090525	-0.452293230743	-0.0845407907931	380.514308777	1064.06318508	1852.20169262	407.624198767	-4.73481653975	-0.0686205295616
483.604363725	1359.25519667	2218.8595604	376.0	-1.20688154219	0.135781157607	0.0253796556275	470.146339049	1319.99265419	2192.08055392	401.941560681	-1.05808294495	-0.015334535434
483.604363725	1359.25519667	2218.8595604	376.0	-10.7903625714	0.358794916899	0.0670644704485	510.24031585	1079.17369058	1979.43656888	390.022562447	-3.08756520604	-0.0447473218266
483.604363725	1359.25519667	2218.8595604	376.0	-7.16712622221	0.539054703298	0.100757888467	543.796087874	1233.59433499	2059.83109501	282.440672148	-1.9144913162	-0.0277462509594
483.604363725	1359.25519667	2218.8595604	376.0	12.1920913975	0.518305495954	0.096879531954	536.561998827	1535.2114024	2489.38494598	417.611544763	4.17801358119	0.0605509214665
483.604363725	1359.25519667	2218.8595604	376.0	-9.99913719198	0.379608836093	0.0709549226342	513.593345557	1137.83380396	1996.99274886	345.565599336	-2.6058341601	-0.0377657124653
483.604363725	1359.25519667	2218.8595604	376.0	-20.348851082	-0.0546449024321	-0.0102140004546	440.215781907	1035.53270008	1767.34713274	291.598650753	-5.00659977472	-0.072559417025
483.604363725	1359.25519667	2218.8595604	376.0	18.1576733876	0.443240412071	0.0828486751535	521.216856705	1653.95342383	2621.75283231	446.582551774	6.92049735804	0.10029706316
483.604363725	1359.25519667	2218.8595604	376.0	-3.52572749521	0.184092221889	0.0344097611007	478.421064509	1246.06793441	2140.6286188	416.13961988	-1.53275862083	-0.0222138930555
483.604363725	1359.25519667	2218.8595604	376.0	-12.3567001195	-0.175944106972	-0.0328867489668	419.77239506	1147.62715917	1944.68173845	377.282184217	-3.19880881231	-0.0463595480045
483.604363725	1359.25519667	2218.8595604	376.0	-0.932552846307	0.170884846423	0.0319410927893	476.000643104	1364.16731044	2198.16752241	357.999568865	-0.757052267843	-0.0109717719977
483.604363725	1359.25519667	2218.8595604	376.0	-8.36932239633	0.451898702218	0.0844670471435	527.059980099	1164.28115356	2033.15605027	341.814916607	-2.25404550463	-0.0326673261541
483.604363725	1359.25519667	2218.8595604	376.0	-11.7875258799	0.393864842656	0.0736195967581	516.532415096	1088.83742112	1957.31091548	351.941079264	-3.0881660087	-0.0447560291116
483.604363725	1359.25519667	2218.8595604	376.0	8.41586324447	0.535482091805	0.100090110618	539.515369446	1555.45070521	2405.59574659	310.629671929	4.29376387492	0.0622284619554
483.604363725	1359.25519667	2218.8595604	376.0	14.3752817496	0.111300656521	0.020803861032	462.612137696	1610.97900506	2537.82687383	464.235731077	4.91551369605	0.0712393289283
483.604363725	1359.25519667	2218.8595604	376.0	-5.69847615993	-0.235090078868	-0.0439420708165	410.178164369	1371.42833879	2092.41837733	310.811874168	-1.53373588677	-0.0222280563301
483.604363725	1359.25519667	2218.8595604	376.0	11.0803356449	0.741527661262	0.138603301171	581.126748847	1537.15980733	2464.71664718	346.430091005	4.72074919153	0.0684166549497
483.604363725	1359.25519667	2218.8595604	376.0	-17.05834849	-0.414982088672	-0.0775667455461	385.504390692	1073.05208396	1840.35876408	381.802289427	-4.626028302	-0.0670438884349
483.604363725	1359.25519667	2218.8595604	376.0	6.78403680382	0.155820847117	0.0291253919845	470.098115191	1600.93225854	2369.3878096	298.357435867	4.16091887446	0.0603031720936
483.604363725	1359.25519667	2218.8595604	376.0	-2.16374104279	0.774815468859	0.144825321282	592.184135284	1243.23262093	2170.84918541	335.432429193	-1.19173167646	-0.0172714735719
483.604363725	1359.25519667	2218.8595604	376.0	4.02513504939	0.669604557427	0.12515973036	570.195111257	1299.35679811	2308.17165426	438.619744894	-0.340798049592	-0.004939102168
483.604363725	1359.25519667	2218.8595604	376.0	-13.2681825152	0.0308324311059	0.00576307123475	453.861746854	1058.69182142	1924.45722417	411.903655899	-3.88382923991	-0.0562873802886
483.604363725	1359.25519667	2218.8595604	376.0	-5.45917833682	-0.0581009396716	-0.0108599887237	437.877749703	1323.34939952	2097.72805995	336.500910732	-1.5645246767	-0.0226742706768
483.604363725	1359.25519667	2218.8595604	376.0	2.77196491824	0.0929070419562	0.0173658022348	462.782441224	1370.28546666	2280.365569	447.297661111	-0.452842345407	-0.00656293254213
483.604363725	1359.25519667	2218.8595604	376.0	3.0798013991	0.344291204348	0.0643534961397	504.752040933	1470.7358998	2287.19602818	311.708087448	1.68064205265	0.0243571311978
483.604363725	1359.25519667	2218.8595604	376.0	-12.0216043694	0.745243036755	0.139297763879	586.097728357	1033.63127153	1952.11704254	332.388042649	-3.17477386843	-0.0460112154844
483.604363725	1359.25519667	2218.8595604	376.0	-5.39699225623	-0.103378031924	-0.0193229966214	430.530796836	1380.48234408	2099.10788175	288.094740833	-1.41055702531	-0.0204428554392
483.604363725	1359.25519667	2218.8595604	376.0	10.2053366221	-0.542988193194	-0.101493120223	362.917858788	1634.84714534	2445.30164771	447.536643582	3.77812380766	0.0547554175024
483.604363725	1359.25519667	2218.8595604	376.0	2.20373660098	0.338099196466	0.0631961114889	503.734049878	1461.97423313	2267.75738066	302.049097652	1.41133507994	0.0204541315933
483.604363725	1359.25519667	2218.8595604	376.0	8.62342022077	0.0869784360943	0.0162576516064	458.489454158	1608.63925138	2410.2011444	343.072438867	4.36086783517	0.0632009831183
483.604363725	1359.25519667	2218.8595604	376.0	-9.90359109291	-0.402336285736	-0.0752030440628	385.397051058	1250.56055019	1999.11278261	363.155181364	-2.4378860027	-0.0353316811986
483.604363725	1359.25519667	2218.8595604	376.0	4.36581958984	0.0551077743193	0.0103005185644	455.003951382	1465.87596366	2315.73096576	394.851050715	1.12404345939	0.0162904849187
483.604363725	1359.25519667	2218.8595604	376.0	7.23495952069	0.468271732423	0.0875274266211	528.486666291	1431.08991955	2379.39315141	419.816565576	1.60337146677	0.0232372676344
483.604363725	1359.25519667	2218.8595604	376.0	1.76663219805	0.599620678313	0.11207863146	555.674857889	1325.13957086	2258.05864782	377.244219069	-0.33723853999	-0.00488751507231
483.604363725	1359.25519667	2218.8595604	376.0	-4.22135375089	0.665265422941	0.124348677185	569.196666405	1159.25951392	2125.19364912	396.737468791	-1.71148955679	-0.0248041964753
483.604363725	1359.25519667	2218.8595604	376.0	-10.822050064	0.000671681244399	0.000125547896149	448.166714385	1111.04020315	1978.73346792	419.526550385	-3.19342610001	-0.0462815376813
483.604363725	1359.25519667	2218.8595604	376.0	-5.59455152974	0.398371133662	0.0744618941423	517.098487103	1160.18747055	2094.72431892	417.43836127	-2.02039594883	-0.0292811007076
483.604363725	1359.25519667	2218.8595604	376.0	17.78916821	0.464889581471	0.0868952488731	525.141630691	1675.03776577	2613.57621994	413.396823483	7.4042300528	0.107307681925
483.604363725	1359.25519667	2218.8595604	376.0	-6.2584967663	0.0836813675054	0.0156413771038	461.500376119	1160.47527634	2079.99230656	458.016654099	-2.336818731	-0.0338669381304
483.604363725	1359.25519667	2218.8595604	376.0	-8.19639493285	0.134346916496	0.0251115731767	469.787459908	1223.62012868	2036.99306782	343.585479238	-2.13474659352	-0.0309383564279
483.604363725	1359.25519667	2218.8595604	376.0	2.99821273805	0.733800578848	0.137158986701	583.601958054	1245.49394375	2285.38569038	456.289788571	-0.683587818358	-0.00990706983127
483.604363725	1359.25519667	2218.8595604	376.0	-4.20714491948	-0.209682812069	-0.0391930489849	413.887083728	1401.05835852	2125.50892313	310.563480881	-1.14751926257	-0.0166307139503
483.604363725	1359.25519667	2218.8595604	376.0	13.5322467282	0.486060523922	0.0908524343779	529.385781479	1636.58078384	2519.12111067	353.154545341	6.30445521753	0.091368916196
483.604363725	1359.25519667	2218.8595604	376.0	-3.57021536005	-0.428440697692	-0.0800823734004	381.57166912	1321.07498747	2139.64149556	436.994838962	-1.49824385198	-0.0217136790141
483.604363725	1359.25519667	2218.8595604	376.0	-4.94027499057	-0.340453925548	-0.063636247766	394.400443958	1383.59099911	2109.24179646	331.250353393	-1.41637669778	-0.0205271985186
483.604363725	1359.25519667	2218.8595604	376.0	2.72454810241	-0.432877694522	-0.0809117186022	380.557392109	1450.05285457	2279.31345645	448.703209769	-0.113838170294	-0.00164982855498
483.604363725	1359.25519667	2218.8595604	376.0	-7.94499581372	0.534802823233	0.0999631445296	543.125522267	1132.61047605	2042.57126121	366.835262892	-2.30427862486	-0.0333953423893
483.604363725	1359.25519667	2218.8595604	376.0	-2.13490104844	0.701954293423	0.131206409986	576.83212615	1233.26882506	2171.48910438	361.388153169	-1.22098744865	-0.0176954702703
483.604363725	1359.25519667	2218.8595604	376.0	-10.5562165625	-0.32233765625	-0.0602500292056	397.670696406	1156.14374559	1984.63193999	430.81749799	-3.09042839151	-0.0447888172683
483.604363725	1359.25519667	2218.8595604	376.0	11.0163631899	0.663317181263	0.123984519862	564.531530075	1587.7270478	2463.29718825	311.038610375	5.51813712596	0.0799730018255
483.604363725	1359.25519667	2218.8595604	376.0	6.72436852258	0.00163446511031	0.000305507497255	446.497634406	1454.14530328	2368.06385424	467.420916552	0.981555246157	0.0142254383501
483.604363725	1359.25519667	2218.8595604	376.0	-14.2262793153	-0.433577466401	-0.0810425170843	381.409119017	1161.65289881	1903.19840172	360.136383892	-3.48859018901	-0.0505592781016
483.604363725	1359.25519667	2218.8595604	376.0	16.4306134063	0.740503752998	0.138411916448	579.89466393	1663.10184109	2583.4317968	340.435291774	7.77713462346	0.112712095992
483.604363725	1359.25519667	2218.8595604	376.0	-12.2535276221	0.0645490690628	0.0120652465538	459.609271828	1050.05880565	1946.97099127	437.302913787	-3.84797228417	-0.0557677142634
483.604363725	1359.25519667	2218.8595604	376.0	1.75931321271	-0.484707208171	-0.0905994781628	373.500504135	1426.29525332	2257.89624982	458.100492364	-0.567060345811	-0.00821826588132
483.604363725	1359.25519667	2218.8595604	376.0	1.63040075376	0.144769313872	0.0270596848358	470.52194755	1429.4138248	2255.0358634	355.100091043	0.408011248562	0.0059132065009
483.604363725	1359.25519667	2218.8595604	376.0	-6.16798100079	-0.459158165235	-0.0858239561188	377.150163936	1349.81400753	2082.00072428	355.036552809	-1.65588949978	-0.0239983985476
483.604363725	1359.25519667	2218.8595604	376.0	17.0706655199	0.768015635352	0.143554324365	585.480931483	1690.66577193	2597.63365431	321.486950895	8.47353702467	0.122804884416
483.604363725	1359.25519667	2218.8595604	376.0	2.99056791339	-0.210323889752	-0.0393128765891	412.016099843	1532.59912608	2285.21606246	340.600836534	1.73969239874	0.0252129333151
483.604363725	1359.25519667	2218.8595604	376.0	-3.69884485453	-0.327340925194	-0.0611852196625	396.321804439	1335.91569389	2136.78738772	404.549889393	-1.40456012248	-0.0203559438041
483.604363725	1359.25519667	2218.8595604	376.0	-2.51588911985	0.453150392053	0.0847010078604	527.386096709	1185.04055185	2163.03551413	450.608865576	-1.57943122649	-0.0228903076303
483.604363725	1359.25519667	2218.8595604	376.0	2.26370143458	0.688243942413	0.128643727554	574.081339694	1241.61778713	2269.0879161	453.388789276	-0.782685004181	-0.0113432609302
483.604363725	1359.25519667	2218.8595604	376.0	10.695932716	0.852181157767	0.159286197713	604.411800231	1550.68364576	2456.18728604	301.091840048	5.24604018287	0.0760295678676
483.604363725	1359.25519667	2218.8595604	376.0	-8.91244360919	-0.404113949903	-0.0755353177388	385.121467144	1261.82048798	2021.10495331	374.162998183	-2.27627168553	-0.0329894447178
483.604363725	1359.25519667	2218.8595604	376.0	7.30888463415	0.542653276223	0.10143051892	543.289062352	1398.78248671	2381.03344586	438.961896803	1.18720286842	0.0172058386728
483.604363725	1359.25519667	2218.8595604	376.0	4.72670632984	0.0520206758327	0.00972349080986	453.104492524	1562.16415067	2323.73853569	308.469892493	2.9771009277	0.0431463902565
483.604363725	1359.25519667	2218.8595604	376.0	-7.7997059318	0.369421466444	0.0690507413914	511.57304421	1197.02613319	2045.79503965	337.195862249	-2.09633070663	-0.0303816044438
483.604363725	1359.25519667	2218.8595604	376.0	9.99348269958	0.722997142482	0.1351396528	577.654211908	1505.36493921	2440.6009067	357.581755577	3.93487665854	0.0570271979499
483.604363725	1359.25519667	2218.8595604	376.0	-2.36510622222	0.632663035751	0.118254773038	562.639539396	1251.17791125	2166.38117487	352.563724228	-1.22331979497	-0.0177292723908
483.604363725	1359.25519667	2218.8595604	376.0	2.03370218481	0.803791768669	0.150241452088	597.028490443	1343.96717998	2263.98455576	322.988885333	0.377631945852	0.00547292675147
483.604363725	1359.25519667	2218.8595604	376.0	13.4254151903	0.0101962075058	0.00190583317865	445.763194625	1624.80664744	2516.75066887	446.180826813	4.91458308045	0.0712258417457
483.604363725	1359.25519667	2218.8595604	376.0	-5.17080687675	0.634097829193	0.118522958728	562.903316072	1131.49213766	2104.12661766	409.731163934	-1.96293088129	-0.0284482736419
483.604363725	1359.25519667	2218.8595604	376.0	7.45569099927	0.760036716669	0.142062937695	586.155105469	1444.77463097	2384.29087293	353.361136488	2.61441178221	0.0378900258291
483.604363725	1359.25519667	2218.8595604	376.0	-14.4311939296	-0.333900789936	-0.0624113626049	396.330259877	1120.63110013	1898.65163421	381.690274207	-3.77655138342	-0.0547326287453
483.604363725	1359.25519667	2218.8595604	376.0	14.0039853762	0.832168706398	0.155545552598	600.29789992	1543.66010976	2529.58832876	385.630319074	5.36092411855	0.0776945524427
483.604363725	1359.25519667	2218.8595604	376.0	-14.7714218784	-0.264312587221	-0.0494042219104	406.822890207	1107.01110488	1891.10245384	377.26845876	-3.87060683391	-0.0560957512161
483.604363725	1359.25519667	2218.8595604	376.0	-3.82686945985	0.471605332422	0.0881505294247	530.882731468	1262.85995743	2133.94670153	340.204012624	-1.40487338205	-0.0203604837979
483.604363725	1359.25519667	2218.8595604	376.0	-12.2515464601	-0.502322852573	-0.0938921219763	371.770952374	1161.20667929	1947.01495047	414.037318805	-3.35588039232	-0.0486359477147
483.604363725	1359.25519667	2218.8595604	376.0	-7.85467024726	-0.372577028308	-0.0696405660388	389.734331738	1255.02399412	2044.57545868	399.817132825	-2.18974292836	-0.0317354047589
483.604363725	1359.25519667	2218.8595604	376.0	8.27366677041	-0.502479473461	-0.0939213969086	368.890789891	1597.01622037	2402.44060653	436.533596265	2.92524514448	0.0423948571664
483.604363725	1359.25519667	2218.8595604	376.0	12.4402289181	0.360333366865	0.0673520311898	507.112710917	1526.26128121	2494.89076908	461.516776961	3.60483347069	0.0522439633433
483.604363725	1359.25519667	2218.8595604	376.0	-17.0697407098	-0.0731906358584	-0.0136804926838	436.59142536	1077.03653439	1840.10598672	326.478026973	-4.21360936247	-0.0610668023546
483.604363725	1359.25519667	2218.8595604	376.0	7.22149301765	0.0420210736748	0.00785440629435	450.757512884	1634.47948982	2379.09434862	293.857345918	4.63515584799	0.0671761717099
483.604363725	1359.25519667	2218.8595604	376.0	4.27656303038	-0.19645818522	-0.0367211561159	413.624714719	1573.98026674	2313.75048806	326.1455066	2.68542284557	0.0389191716749
483.604363725	1359.25519667	2218.8595604	376.0	-3.31657681065	0.578846762888	0.108195656615	551.777029712	1203.68964755	2145.26937876	389.802701493	-1.48516462598	-0.0215241250143
483.604363725	1359.25519667	2218.8595604	376.0	-17.5952077123	-0.506980069454	-0.0947626298045	372.383809823	1080.91548612	1828.4466119	375.147315961	-4.69515727924	-0.0680457576702
483.604363725	1359.25519667	2218.8595604	376.0	-0.142521135703	-0.0028663018485	-0.00053575735486	446.920454129	1329.80858181	2215.69721655	438.968180615	-0.981750980165	-0.0142282750749
483.604363725	1359.25519667	2218.8595604	376.0	13.1749317471	0.415612217774	0.0776845266867	515.67217156	1695.68598287	2511.19279305	299.834638613	7.29763752549	0.105762862688
483.604363725	1359.25519667	2218.8595604	376.0	16.5552423588	0.652626176806	0.121986201272	562.120313955	1631.94937722	2586.19713822	392.127447045	6.89928747324	0.0999896735252
483.604363725	1359.25519667	2218.8595604	376.0	3.06298510505	0.0608179491778	0.0113678409678	456.323116135	1441.39925376	2286.82289824	389.100528339	0.587588341589	0.0085157730665
483.604363725	1359.25519667	2218.8595604	376.0	12.6649811183	0.564052999053	0.105430467113	545.356001137	1541.76739404	2499.87770476	412.754309584	4.47009441204	0.0647839769861
483.604363725	1359.25519667	2218.8595604	376.0	7.08876795004	0.782602494054	0.14628084001	590.69716137	1455.01318796	2376.14936577	330.43901644	2.83328945959	0.0410621660811
483.604363725	1359.25519667	2218.8595604	376.0	7.0487706854	0.808306681437	0.151085361016	598.46311427	1332.78941821	2375.26188264	444.009350165	0.653312640585	0.00946829913892
483.604363725	1359.25519667	2218.8595604	376.0	-3.63366931742	0.0295370932134	0.00552095200251	452.242630349	1352.46231311	2138.23354136	333.528597902	-1.27004627545	-0.0184064677601
483.604363725	1359.25519667	2218.8595604	376.0	5.65519796458	0.542317246825	0.101367709687	542.512881739	1434.7086569	2344.3404611	367.118922456	1.71584452911	0.0248673120161
483.604363725	1359.25519667	2218.8595604	376.0	13.0611440726	0.760338792816	0.142119400526	584.186914088	1629.72675244	2508.66800435	294.754337827	6.81459609111	0.09876226219
483.604363725	1359.25519667	2218.8595604	376.0	-5.76482231588	0.424800079813	0.0794018840773	521.958505519	1192.25905464	2090.9462493	376.72868914	-1.85909058348	-0.0269433417895
483.604363725	1359.25519667	2218.8595604	376.0	-8.85121696829	-0.0357844611931	-0.00668868433516	441.652704882	1189.14272692	2022.46348649	391.668054686	-2.46263249999	-0.0356903260868
483.604363725	1359.25519667	2218.8595604	376.0	1.91322375917	0.281709902507	0.0526560565434	495.801517321	1320.70301168	2261.31130869	444.806779691	-0.718601955819	-0.0104145210988
483.604363725	1359.25519667	2218.8595604	376.0	9.51868945959	0.806998600384	0.150840859885	597.109102737	1389.2301867	2430.0659115	443.726622061	1.84385638389	0.0267225562883
483.604363725	1359.25519667	2218.8595604	376.0	-14.39155538	0.417846078616	0.0781020707693	521.860326108	1019.9297378	1899.53115796	357.741094049	-3.89684705174	-0.0564760442282
483.604363725	1359.25519667	2218.8595604	376.0	2.35778160776	0.761570554277	0.142349636313	588.832742315	1313.94542567	2271.17542302	368.39725503	-0.135645826504	-0.00196588154353
483.604363725	1359.25519667	2218.8595604	376.0	4.49383994488	0.554809971497	0.103702798411	545.081730671	1423.69198769	2318.57155765	349.797839283	1.43413321932	0.0207845394104
483.604363725	1359.25519667	2218.8595604	376.0	5.69241333019	-0.541495796647	-0.101214167598	362.743074732	1672.41683749	2345.16621779	310.006305573	4.16833458833	0.0604106462076
483.604363725	1359.25519667	2218.8595604	376.0	4.11719267356	0.662980475499	0.123921584205	566.476571715	1422.1609844	2310.21428366	321.576727546	1.61964180526	0.0234730696414
483.604363725	1359.25519667	2218.8595604	376.0	-12.6845595936	-0.45015157235	-0.0841404808132	379.266313208	1147.27391089	1937.40699716	410.86677307	-3.47417086602	-0.0503503024061
483.604363725	1359.25519667	2218.8595604	376.0	-19.0388904737	-0.549872857702	-0.102779973402	368.563480282	1022.07589695	1796.41331893	405.773941701	-5.68734383861	-0.0824252730233
483.604363725	1359.25519667	2218.8595604	376.0	13.6888541957	-0.274110689868	-0.0512356429659	401.064106032	1677.06580857	2522.59601043	444.466095829	5.44428507026	0.0789026821778
483.604363725	1359.25519667	2218.8595604	376.0	6.77267956386	0.573576432994	0.107210548223	547.212285181	1526.16325307	2369.1358084	295.760270146	3.63733737935	0.0527150344834
483.604363725	1359.25519667	2218.8595604	376.0	6.053307855	-0.423456104833	-0.0791506738005	380.932217831	1520.10822219	2353.17396046	452.133520436	1.37210448609	0.0198855722622
483.604363725	1359.25519667	2218.8595604	376.0	-10.8481142162	0.155668510108	0.0290969177771	474.394964417	1079.53853402	1978.15514099	424.221642553	-3.31277493705	-0.0480112309717
483.604363725	1359.25519667	2218.8595604	376.0	12.4368245902	0.360044638461	0.0672980632637	505.993611633	1625.07602276	2494.81523183	363.745597439	5.66090687206	0.0820421285806
483.604363725	1359.25519667	2218.8595604	376.0	-10.3769855779	0.62011183851	0.115908754862	560.104217205	1090.83900433	1988.60882382	337.665602287	-2.7411940582	-0.0397274501188
483.604363725	1359.25519667	2218.8595604	376.0	0.623612977805	-0.49594211303	-0.0926994603794	369.956638158	1570.16900859	2232.69665658	292.571009825	1.70443103512	0.0247018990597
483.604363725	1359.25519667	2218.8595604	376.0	-3.4396609352	-0.362275485097	-0.0677150439434	390.301383997	1463.68404458	2142.53831489	288.55288632	-0.410145563026	-0.00594413859458
483.604363725	1359.25519667	2218.8595604	376.0	10.1401209158	0.175406361764	0.0327862358437	473.83392855	1573.88723739	2443.85460278	396.133436835	3.97855452783	0.0576602105482
483.604363725	1359.25519667	2218.8595604	376.0	3.72468807614	0.808118749351	0.151050233524	599.454019176	1245.18837463	2301.50515787	456.86276407	-0.585149226008	-0.00848042356533
483.604363725	1359.25519667	2218.8595604	376.0	11.7751582381	0.0284997106218	0.00532704871436	448.962726604	1601.47875564	2480.13378472	429.692302474	4.34490690408	0.0629696652766
483.604363725	1359.25519667	2218.8595604	376.0	1.02545950887	-0.497076019756	-0.0929114055619	371.07923761	1479.44759595	2241.61306675	391.086233189	0.124897505231	0.00181010877146
483.604363725	1359.25519667	2218.8595604	376.0	-10.0697822568	0.0639651404876	0.0119561010257	458.69560545	1101.27699099	1995.42523408	435.452637638	-3.14981803571	-0.0456495367494
483.604363725	1359.25519667	2218.8595604	376.0	7.66520601693	0.277391661412	0.0518489086751	493.170063873	1457.10958518	2388.93971693	438.660067879	1.68736569593	0.0244545753033
483.604363725	1359.25519667	2218.8595604	376.0	-1.98778416628	0.0784078188184	0.0146556670689	460.346114254	1361.81144426	2174.75342139	352.595862868	-0.99112416529	-0.0143641183375
483.604363725	1359.25519667	2218.8595604	376.0	13.2415352258	0.355749654433	0.0664952625108	505.217265599	1626.13741243	2512.6706307	381.315952673	5.74050960965	0.0831957914442
483.604363725	1359.25519667	2218.8595604	376.0	-2.22324384239	0.412362540706	0.0770771104124	519.613241345	1324.19546801	2169.52890185	325.7201925	-1.03122247574	-0.0149452532715
483.604363725	1359.25519667	2218.8595604	376.0	-11.2815691806	-0.302279421671	-0.0565008264806	400.179243138	1215.46443597	1968.53738407	352.893704963	-2.72551638322	-0.039500237438
483.604363725	1359.25519667	2218.8595604	376.0	-14.5612943864	-0.134960259168	-0.0252262166669	426.061185899	1144.94120661	1895.76488779	324.762495281	-3.4376479322	-0.0498209845247
483.604363725	1359.25519667	2218.8595604	376.0	15.4781308115	0.406273371516	0.0759389479469	514.680788455	1608.72701667	2562.29754568	438.889740552	5.66882494432	0.082156883251
483.604363725	1359.25519667	2218.8595604	376.0	-14.3114270038	-0.135681865465	-0.0253610963486	426.237615054	1121.20238572	1901.3090941	353.869093326	-3.57874374024	-0.0518658513078
483.604363725	1359.25519667	2218.8595604	376.0	-6.77053955045	-0.13960876045	-0.0260950954112	425.019009997	1229.72269177	2068.63079629	413.889094531	-2.09541071703	-0.0303682712614
483.604363725	1359.25519667	2218.8595604	376.0	-3.44642019482	0.302698077908	0.0565790799828	499.532096812	1179.44908085	2142.38833641	463.407158748	-1.80276017736	-0.0261269590922
483.604363725	1359.25519667	2218.8595604	376.0	-3.38138021104	-0.215518003926	-0.0402837390516	413.202307301	1269.68932935	2143.83148231	460.939845662	-1.63282413766	-0.0236641179372
483.604363725	1359.25519667	2218.8595604	376.0	-10.1340849593	0.528253373416	0.098738948302	541.709060436	1142.68651487	1993.99844742	309.602872118	-2.53181554222	-0.0366929788728
483.604363725	1359.25519667	2218.8595604	376.0	8.10971573248	-0.0327814107326	-0.00612736649208	439.035943778	1596.66640913	2398.80276325	363.100410345	3.82084968346	0.0553746330937
483.604363725	1359.25519667	2218.8595604	376.0	-13.759053055	-0.559330969255	-0.104547844721	364.659829938	1108.82810075	1913.56549627	440.07756558	-4.08400823771	-0.0591885251842
483.604363725	1359.25519667	2218.8595604	376.0	-7.66920129638	0.391875165808	0.0732476945436	515.821945346	1165.26079308	2048.69075423	367.608015798	-2.20125646388	-0.0319022675925
483.604363725	1359.25519667	2218.8595604	376.0	-11.9201292643	-0.537211044103	-0.100413279272	366.092421235	1303.03000381	1954.36863261	285.246207561	-2.55577850457	-0.0370402681822
483.604363725	1359.25519667	2218.8595604	376.0	1.3846905721	-0.202849306681	-0.0379157582582	415.162383792	1390.62719042	2249.58389954	443.794325327	-0.675518076495	-0.00979011705066
483.604363725	1359.25519667	2218.8595604	376.0	-11.1501713935	-0.0191955143443	-0.00358794660641	445.724806697	1062.93019612	1971.45291643	462.797913616	-3.7300969535	-0.0540593761377
483.604363725	1359.25519667	2218.8595604	376.0	0.152207669994	-0.472897071421	-0.0883919759665	374.15582736	1498.26531597	2222.23683484	349.815691505	0.399284303841	0.00578672904117
483.604363725	1359.25519667	2218.8595604	376.0	6.63011154573	0.118601635823	0.0221685300603	465.896154136	1448.75325122	2365.9724243	451.32301894	1.11243676246	0.0161222719198
483.604363725	1359.25519667	2218.8595604	376.0	6.57242520755	-0.0892100339667	-0.0166747727041	431.72640985	1470.21184676	2364.69244547	462.75418886	1.08856664082	0.0157763281278
483.604363725	1359.25519667	2218.8595604	376.0	-16.2708398163	0.0702211704543	0.0131254524214	460.590125833	1040.22155819	1857.83247558	357.020791556	-4.32103220933	-0.0626236552077
483.604363725	1359.25519667	2218.8595604	376.0	-2.1088663232	-0.496216757186	-0.0927507957356	371.92178574	1345.62609735	2172.06677837	454.518895284	-1.29517245596	-0.0187706153038
483.604363725	1359.25519667	2218.8595604	376.0	1.98206865262	0.689268120335	0.12883516268	574.127990469	1300.506315	2262.83888019	388.204574725	-0.473534211024	-0.00686281465253
483.604363725	1359.25519667	2218.8595604	376.0	-11.9766509467	-0.546583929281	-0.102165220426	364.862322614	1275.15955535	1953.11449585	313.092617884	-2.6386262039	-0.0382409594769
483.604363725	1359.25519667	2218.8595604	376.0	-8.66011571675	-0.468009842176	-0.0874784751731	375.869737511	1317.30896405	2026.70375488	333.525053314	-2.05182444797	-0.0297365862025
483.604363725	1359.25519667	2218.8595604	376.0	10.1126455906	0.781798458765	0.14613055304	590.894012135	1439.87659719	2443.2449639	412.474354567	2.80186928729	0.0406068012651
483.604363725	1359.25519667	2218.8595604	376.0	-11.3310178832	-0.305446940929	-0.0570928861549	399.517423157	1260.85712765	1967.44018681	307.065635996	-2.54180434004	-0.0368377440586
483.604363725	1359.25519667	2218.8595604	376.0	-3.0119590441	0.349331088197	0.0652955305041	508.029940163	1174.30710472	2152.02841919	469.691374308	-1.76327130342	-0.0255546565713
483.604363725	1359.25519667	2218.8595604	376.0	0.518467122046	-0.279681856929	-0.0522769826035	403.050515473	1433.54833414	2230.3636177	393.764768092	-0.32192742922	-0.00466561491623
483.604363725	1359.25519667	2218.8595604	376.0	20.430815035	0.65731696724	0.122862984531	562.7405078	1684.76037002	2672.19065307	424.689775248	8.32598571582	0.12066645965
483.604363725	1359.25519667	2218.8595604	376.0	7.93953988191	-0.02387216893	-0.00446208765046	441.713768533	1498.00016869	2395.02680012	455.312862903	1.84471931194	0.0267350624919
483.604363725	1359.25519667	2218.8595604	376.0	-17.7650064754	0.135631169065	0.0253516203859	471.399694846	1038.57497582	1824.67901581	314.704345146	-4.43789321851	-0.0643172930218
483.604363725	1359.25519667	2218.8595604	376.0	-12.3080658972	-0.548546129721	-0.102531986864	364.824663792	1222.22426433	1945.76086354	358.711935413	-2.93338905223	-0.042512884815
483.604363725	1359.25519667	2218.8595604	376.0	14.5338590788	0.730556010014	0.136552525236	577.76574307	1663.52519608	2541.34548206	300.054542914	7.56753706876	0.109674450272
483.604363725	1359.25519667	2218.8595604	376.0	2.11058176771	-0.259803881161	-0.0485614731142	405.856718986	1446.19494323	2265.69040573	413.638743511	0.0362078994853	0.000524752166453
483.604363725	1359.25519667	2218.8595604	376.0	-8.40726121981	0.394376783534	0.0737152866418	516.695214253	1094.4409303	2032.31424106	421.178096503	-2.71296694535	-0.0393183615268
483.604363725	1359.25519667	2218.8595604	376.0	-0.00853575170758	0.295100665956	0.0551590029825	496.332296736	1437.94710753	2218.67016406	284.390759794	0.646299244577	0.00936665571851
483.604363725	1359.25519667	2218.8595604	376.0	9.18675810309	0.669201072538	0.125084312624	565.949463279	1559.34883686	2422.70082086	297.402520717	4.77763714151	0.0692411179929
483.604363725	1359.25519667	2218.8595604	376.0	-7.07657324006	-0.0497470760822	-0.00929851889386	439.181878253	1330.69722371	2061.84033851	291.961236552	-1.78149332135	-0.0258187437876
483.604363725	1359.25519667	2218.8595604	376.0	-5.1610315057	0.450442022193	0.0841947705034	526.82369746	1187.97929425	2104.34351942	389.540527708	-1.8022538021	-0.0261196203202
483.604363725	1359.25519667	2218.8595604	376.0	-0.120910586996	0.24590334905	0.0459632428131	489.357796965	1305.40173482	2216.17672428	421.417192494	-0.964172878843	-0.0139735199832
483.604363725	1359.25519667	2218.8595604	376.0	14.6634434485	0.802413833381	0.14998389409	593.06544497	1637.58374508	2544.22077724	313.571587188	7.25358188322	0.105124375119
483.604363725	1359.25519667	2218.8595604	376.0	5.10548390882	-0.285944403522	-0.0534475520602	401.25159979	1495.75874534	2332.14307821	435.132733087	1.0893354486	0.0157874702695
483.604363725	1359.25519667	2218.8595604	376.0	11.2375293796	0.237215814752	0.0443394046266	483.763281042	1655.71896712	2468.20455539	328.722307225	5.89280349636	0.0854029492226
483.604363725	1359.25519667	2218.8595604	376.0	0.651788315204	-0.16732318785	-0.0312753622149	420.682635099	1382.43942737	2233.32182774	430.199765276	-0.77103079309	-0.0111743593201
483.604363725	1359.25519667	2218.8595604	376.0	12.5129203874	0.413252358491	0.0772434314936	516.163482271	1585.41508706	2496.5036907	394.92512137	4.97526864019	0.0721053426115
483.604363725	1359.25519667	2218.8595604	376.0	11.3975235733	0.26739545418	0.0499804587253	490.398261102	1528.83707928	2471.75460185	452.519261467	3.35870597427	0.0486768981779
483.604363725	1359.25519667	2218.8595604	376.0	-8.84145643355	-0.489651095263	-0.091523569208	372.781029371	1344.25087234	2022.68005904	305.648157331	-2.0187780138	-0.0292576523739
483.604363725	1359.25519667	2218.8595604	376.0	-4.49101847635	0.698795521333	0.130615985296	576.0734731	1198.31343213	2119.21016758	344.823262345	-1.58427701711	-0.0229605364799
483.604363725	1359.25519667	2218.8595604	376.0	-4.86110906256	0.0244733910356	0.00457446561414	451.504762699	1194.84312175	2110.99837722	464.650492772	-2.03717057458	-0.0295242112258
483.604363725	1359.25519667	2218.8595604	376.0	9.93304665051	-0.039895846081	-0.00745716749177	438.544903207	1543.14844112	2439.25991564	457.566571314	2.85298825835	0.0413476559181
483.604363725	1359.25519667	2218.8595604	376.0	-12.6243352862	0.0851314398064	0.0159124186554	461.534502344	1166.07796571	1938.74328996	311.130821912	-2.95290384281	-0.0427957078667
483.604363725	1359.25519667	2218.8595604	376.0	6.29841877614	-0.289121177552	-0.0540413415984	398.91466589	1655.28559843	2358.61262757	304.412363244	4.32388550629	0.0626650073376
483.604363725	1359.25519667	2218.8595604	376.0	8.80292290784	0.360708958685	0.0674222352682	506.804276517	1551.15658627	2414.18405693	356.223194151	3.83302335475	0.0555510631123
483.604363725	1359.25519667	2218.8595604	376.0	6.47489007842	0.163425302543	0.030546785522	471.633858672	1578.50933151	2362.52827793	312.385087743	3.70724816548	0.0537282342823
483.604363725	1359.25519667	2218.8595604	376.0	19.6467458806	0.839969119249	0.157003573691	601.121758334	1653.11308781	2654.79325968	400.558413529	8.12194419752	0.117709336196
483.604363725	1359.25519667	2218.8595604	376.0	1.73919007302	-0.222077513913	-0.0415098156847	412.191228309	1395.72959823	2257.44974561	449.528919067	-0.619285427022	-0.00897515111626
483.604363725	1359.25519667	2218.8595604	376.0	5.00506331655	0.81764757926	0.152831323226	600.158479939	1343.08759212	2329.9148863	386.668814241	0.685513536753	0.00993497879352
483.604363725	1359.25519667	2218.8595604	376.0	8.72664292615	0.537046776495	0.100382575046	539.868267575	1552.40791915	2412.49151127	320.215324545	4.27082911575	0.0618960741413
483.604363725	1359.25519667	2218.8595604	376.0	-0.229396854392	0.798755858238	0.149300160418	597.35269901	1236.14747332	2213.76956636	380.269394036	-0.977947158821	-0.0141731472293
483.604363725	1359.25519667	2218.8595604	376.0	17.6369091747	0.359799137905	0.0672521753093	505.557951056	1683.69030661	2610.19780578	420.949548117	7.30850931772	0.105920424894
483.604363725	1359.25519667	2218.8595604	376.0	-9.91558628729	-0.244738476159	-0.0457455095625	408.595959703	1307.27248219	1998.84662609	282.978184202	-2.23249703845	-0.0323550295428
483.604363725	1359.25519667	2218.8595604	376.0	9.43432064957	-0.176292538687	-0.0329518763901	415.901357999	1665.7442369	2428.19388609	346.548291195	5.06244534494	0.0733687731151
483.604363725	1359.25519667	2218.8595604	376.0	-0.258477097354	0.483180410091	0.0903140953442	533.206324521	1280.84481078	2213.12431661	399.07318131	-0.964608391692	-0.0139798317636
483.604363725	1359.25519667	2218.8595604	376.0	-16.9309480823	0.157557458687	0.0294499922779	474.623606611	1065.52847837	1843.18560021	303.033515233	-4.08539570308	-0.059208633378
483.604363725	1359.25519667	2218.8595604	376.0	-1.1388193083	0.21111055088	0.0394599160524	482.826415039	1370.54342346	2193.5907593	340.220920805	-0.650216980889	-0.00942343450564
483.604363725	1359.25519667	2218.8595604	376.0	-14.6447304459	0.262529582129	0.0490709499307	492.406360826	1109.05123645	1893.91355881	292.455961534	-3.4248604678	-0.0496356589536
483.604363725	1359.25519667	2218.8595604	376.0	-8.03020723038	0.470659526788	0.0879737433249	530.960706763	1101.37628176	2040.68053955	408.343551024	-2.55306142622	-0.0370008902351
483.604363725	1359.25519667	2218.8595604	376.0	-14.1043207443	-0.0433714391292	-0.00810681105219	442.641422944	1028.90516736	1905.90449114	434.357900827	-4.40477417327	-0.063837306859
483.604363725	1359.25519667	2218.8595604	376.0	-1.86624558311	0.130207724929	0.0243378925101	467.948397028	1424.82464958	2177.45019186	284.677145249	-0.0855212341205	-0.00123943817566
483.604363725	1359.25519667	2218.8595604	376.0	-1.71752866766	0.16870790956	0.0315341887029	475.797623443	1306.60263547	2180.75001135	398.349752445	-1.13875594483	-0.0165037093454
483.604363725	1359.25519667	2218.8595604	376.0	-0.411270551619	0.0864582197162	0.0161604149002	460.709233914	1425.68616771	2209.73404445	323.338642817	0.0322689266566	0.000467665603718
483.604363725	1359.25519667	2218.8595604	376.0	-4.01039234143	0.0311316107759	0.00581899266839	452.489571923	1338.0941365	2129.87458652	339.290878096	-1.34438701639	-0.0194838698027
483.604363725	1359.25519667	2218.8595604	376.0	18.2011482699	0.364309188724	0.0680951754625	506.430065247	1677.09601862	2622.71747889	439.191395017	7.21796385147	0.10460817176
483.604363725	1359.25519667	2218.8595604	376.0	0.174219858709	0.329133706143	0.0615203189052	504.356146675	1302.38380193	2222.72525439	415.985305782	-0.914204106615	-0.0132493348785
483.604363725	1359.25519667	2218.8595604	376.0	-16.6920268796	-0.189820809908	-0.0354805252164	418.469118526	1080.0180677	1848.48692616	349.999739929	-4.25796737727	-0.0617096721344
483.604363725	1359.25519667	2218.8595604	376.0	19.3465333609	0.75620731781	0.141347162207	583.344984455	1646.59783951	2648.13196548	418.189141516	7.71444648525	0.11180357225
483.604363725	1359.25519667	2218.8595604	376.0	11.168459544	0.67826080813	0.126777721146	567.469200757	1597.48240155	2466.67199274	301.720390435	5.76409886941	0.083537664774
483.604363725	1359.25519667	2218.8595604	376.0	18.1556420102	0.729611899407	0.136376055964	577.862518367	1636.21825575	2621.70775889	407.626984781	7.32875969736	0.106213908657
483.604363725	1359.25519667	2218.8595604	376.0	6.74879363844	-0.464325960348	-0.0867898991304	374.628743401	1560.87952635	2368.60581326	433.097543501	2.1490561731	0.0311457416391
483.604363725	1359.25519667	2218.8595604	376.0	-3.7168505921	-0.28918747858	-0.054053734314	402.010964277	1338.75126731	2136.38786569	395.625634102	-1.38285767598	-0.0200414155939
483.604363725	1359.25519667	2218.8595604	376.0	4.53417174971	0.324789143592	0.0607082511388	503.302457776	1357.87533259	2319.46646375	458.288673388	-0.135126697175	-0.00195835793007
483.604363725	1359.25519667	2218.8595604	376.0	-8.79594809133	0.203521552269	0.0380414116391	481.656595729	1259.58317244	2023.68982525	282.450057079	-2.12474554942	-0.0307934137597
483.604363725	1359.25519667	2218.8595604	376.0	-0.616882002461	0.0416790358138	0.00779047398388	452.589423251	1465.56675336	2205.17181511	287.015638499	0.583727794816	0.00845982311328
483.604363725	1359.25519667	2218.8595604	376.0	-10.6532849013	0.328510582607	0.0614038472162	504.23413098	1135.13882804	1982.47812987	343.105170855	-2.72783206054	-0.0395337979789
483.604363725	1359.25519667	2218.8595604	376.0	9.23975220276	0.0434155040091	0.00811504747834	450.787718036	1663.6935788	2423.87668551	309.395388673	5.43763619174	0.0788063216194
483.604363725	1359.25519667	2218.8595604	376.0	7.92041327704	0.559925944324	0.104659055014	545.009460466	1496.97768343	2394.60240762	352.615263724	3.15912297661	0.0457843909654
483.604363725	1359.25519667	2218.8595604	376.0	-8.20405162463	0.441318405905	0.0824894216646	525.953540696	1050.2419445	2036.82317659	460.62769139	-3.02181548688	-0.043794427346
483.604363725	1359.25519667	2218.8595604	376.0	-10.3130201952	-0.46895702048	-0.0876555178468	376.4361673	1165.24948247	1990.02812583	448.342476058	-3.12558677469	-0.0452983590534
483.604363725	1359.25519667	2218.8595604	376.0	-15.255958787	-0.352758827178	-0.065936229379	392.693388905	1198.33968851	1880.35126032	289.318182909	-3.35174295463	-0.0485759848497
483.604363725	1359.25519667	2218.8595604	376.0	-8.91206721812	0.289726565217	0.0541544981714	497.222158731	1149.395271	2021.1133049	374.495875165	-2.48120909975	-0.0359595521702
483.604363725	1359.25519667	2218.8595604	376.0	16.3797100528	0.475065155983	0.0887972254174	527.277163723	1644.91097082	2582.30232287	410.11418833	6.68378957541	0.0968665155857
483.604363725	1359.25519667	2218.8595604	376.0	-4.95527023242	0.67448574069	0.126072101064	571.051547281	1171.51775377	2108.9090731	366.339772056	-1.73113686542	-0.0250889400786
483.604363725	1359.25519667	2218.8595604	376.0	-2.18456649895	0.258606623014	0.0483376865447	491.550920913	1239.99112348	2170.38709778	438.845053392	-1.40217995821	-0.0203214486697
483.604363725	1359.25519667	2218.8595604	376.0	12.2727600456	0.324132055338	0.0605854309043	500.53487474	1527.86406739	2491.17487	462.775927866	3.53656743918	0.0512546005678
483.604363725	1359.25519667	2218.8595604	376.0	-6.66596743044	0.825180483701	0.154239342748	602.773490833	1136.50300255	2070.95110478	331.674611388	-1.9883951508	-0.028817321026
483.604363725	1359.25519667	2218.8595604	376.0	-3.12219304127	-0.256042293519	-0.0478583726204	407.007486377	1391.40894439	2149.58248161	351.166050838	-1.13892721698	-0.0165061915505
483.604363725	1359.25519667	2218.8595604	376.0	10.6728134352	-0.0991870211603	-0.0185396301234	428.849671141	1567.86528001	2455.67430167	458.95935052	3.28610580118	0.0476247217563
483.604363725	1359.25519667	2218.8595604	376.0	4.32801471165	0.608176547341	0.113677859316	557.86391855	1289.8218681	2314.8921286	467.206341958	-0.473677719619	-0.00686489448724
483.604363725	1359.25519667	2218.8595604	376.0	-10.7000895574	0.66019294991	0.123400551385	568.739668671	1031.78177653	1981.43960028	380.91815508	-3.12856221984	-0.045341481447
483.604363725	1359.25519667	2218.8595604	376.0	3.17089578527	0.0433652963342	0.00810566286621	453.609045293	1432.45156054	2289.21728468	403.156678852	0.411294853435	0.00596079497733
483.604363725	1359.25519667	2218.8595604	376.0	7.87440494171	0.803461729017	0.150179762433	597.404872692	1335.20502409	2393.58154727	460.971650487	0.741469306034	0.0107459319715
483.604363725	1359.25519667	2218.8595604	376.0	8.23953194869	0.222118144392	0.0415174101667	482.478156555	1524.04429735	2401.68320277	395.160748867	2.92024125844	0.0423223370789
483.604363725	1359.25519667	2218.8595604	376.0	13.3158653223	0.575463831816	0.10756333305	546.72488812	1628.54907282	2514.31991115	339.045950212	6.34536136867	0.0919617589663
483.604363725	1359.25519667	2218.8595604	376.0	-10.4806322316	-0.0364134995797	-0.00680626160369	442.162183161	1112.59829376	1986.30905014	431.548573216	-3.18928447374	-0.0462215141122
483.604363725	1359.25519667	2218.8595604	376.0	-12.4246630866	0.0113141138381	0.00211478763329	449.544837945	1139.53535407	1943.17373565	354.093543637	-3.11922871502	-0.0452062132612
483.604363725	1359.25519667	2218.8595604	376.0	-6.63116954833	0.718093874467	0.134223154106	580.15147045	1107.97092737	2071.72322091	383.600823086	-2.16669522887	-0.0314013801285
483.604363725	1359.25519667	2218.8595604	376.0	4.32565685637	0.741434620163	0.138585910311	585.11595432	1290.47463045	2314.83981111	439.24922634	-0.303737392111	-0.00440199119001
483.604363725	1359.25519667	2218.8595604	376.0	-19.4958990268	-0.520837782219	-0.0973528564895	370.644181919	1070.67547227	1786.27294096	344.953286763	-5.03174695274	-0.0729238688802
483.604363725	1359.25519667	2218.8595604	376.0	10.8014410837	0.638162438159	0.119282698721	560.656451299	1489.19833066	2458.52836855	408.673586588	3.44901868477	0.0499857780401
483.604363725	1359.25519667	2218.8595604	376.0	0.289357231329	0.739556420875	0.138234845023	584.757731977	1277.68133994	2225.27999099	362.840919074	-0.797905548112	-0.0115638485234
483.604363725	1359.25519667	2218.8595604	376.0	-4.89519374212	0.0809696300681	0.0151345102931	460.898686993	1194.09815151	2110.24208605	455.245247546	-1.99974130062	-0.02898175798
483.604363725	1359.25519667	2218.8595604	376.0	-19.4067560632	-0.251599707077	-0.0470279826312	409.24855179	1067.63348233	1788.25089813	311.368864003	-4.76591638064	-0.0690712518934
483.604363725	1359.25519667	2218.8595604	376.0	-1.14514330769	-0.258635104483	-0.0483430101837	406.650252485	1392.06693528	2193.45043864	394.733250875	-0.929750459662	-0.0134746443429
483.604363725	1359.25519667	2218.8595604	376.0	-0.116397086527	0.222714399762	0.0416288597686	485.072172269	1358.74908019	2216.27687252	372.455620061	-0.670090139072	-0.0097114512909
483.604363725	1359.25519667	2218.8595604	376.0	-14.908053307	0.233380925922	0.0436226029761	488.399437092	1035.8241107	1888.07079433	363.847246538	-4.02371535398	-0.0583147152751
483.604363725	1359.25519667	2218.8595604	376.0	12.7439734212	0.715813226446	0.133796864756	575.360960323	1582.70444473	2501.63043303	343.565027976	5.726157635	0.0829877918117
483.604363725	1359.25519667	2218.8595604	376.0	6.82433901855	0.254746673086	0.0476162005769	488.000400724	1534.6576799	2370.28205915	347.623978524	3.08069087071	0.0446476937784
483.604363725	1359.25519667	2218.8595604	376.0	-12.5215931892	-0.121390959459	-0.0226898989643	430.007209856	1044.10221531	1941.02299281	466.913567636	-4.20410622351	-0.060929075703
483.604363725	1359.25519667	2218.8595604	376.0	-4.29529316188	-0.216743704587	-0.040512841979	412.995695562	1355.0178131	2123.55303743	355.539528768	-1.37883830764	-0.0199831638789
483.604363725	1359.25519667	2218.8595604	376.0	-1.95838968266	-0.547915096897	-0.102414036803	364.719469908	1402.51331285	2175.4056437	408.17286094	-1.07662300469	-0.015603231952
483.604363725	1359.25519667	2218.8595604	376.0	5.83400737711	0.435746950519	0.0814480281344	522.422587552	1426.99275131	2348.30799084	398.892651983	1.34021860173	0.019423457996
483.604363725	1359.25519667	2218.8595604	376.0	-13.5066353166	-0.161935647645	-0.0302683453542	424.269618453	1026.91947182	1919.16629139	467.977201112	-4.56634523298	-0.06617891642
483.604363725	1359.25519667	2218.8595604	376.0	-5.44500577509	0.385576688061	0.0720704089833	514.621269657	1203.28106718	2098.04252919	380.140192357	-1.79933985325	-0.0260773891775
483.604363725	1359.25519667	2218.8595604	376.0	-6.74561789707	-0.373306890767	-0.0697769889284	389.526234363	1391.1836711	2069.18377278	288.473867319	-1.66226021132	-0.0240907277003
483.604363725	1359.25519667	2218.8595604	376.0	-10.2394208828	0.719581560947	0.134501226345	581.006806593	1023.26235556	1991.66119121	387.392029056	-3.0821368345	-0.0446686497754
483.604363725	1359.25519667	2218.8595604	376.0	5.03813835254	0.3785439506	0.0707558786168	511.221262846	1461.85525385	2330.6487749	357.572258204	1.78974158952	0.0259382839061
483.604363725	1359.25519667	2218.8595604	376.0	-1.87619899146	0.165719674503	0.030975640094	474.512485485	1396.30010591	2177.2293397	306.416748306	-0.454222959007	-0.00658294143489
483.604363725	1359.25519667	2218.8595604	376.0	5.39725254474	0.550555367538	0.102907545334	544.874740026	1393.22090576	2338.61701449	400.5213687	0.957106757919	0.0138711124336
483.604363725	1359.25519667	2218.8595604	376.0	-9.36367546323	0.774274969544	0.144724293373	591.867712398	1095.81564055	2011.09275218	323.409399228	-2.50061099504	-0.0362407390585
483.604363725	1359.25519667	2218.8595604	376.0	13.3178443202	0.673319529518	0.125854117667	565.980885516	1662.61501137	2514.36382234	285.767925455	7.26906344748	0.105348745616
483.604363725	1359.25519667	2218.8595604	376.0	-15.8518606528	-0.571753509358	-0.106869814833	364.979906325	1038.86666487	1867.1290348	463.282463605	-5.20576577598	-0.0754458808114
483.604363725	1359.25519667	2218.8595604	376.0	-15.1701309955	-0.437546769232	-0.0817844428471	381.909004594	1092.66207741	1882.25565848	407.684576477	-4.24850337194	-0.0615725126369
483.604363725	1359.25519667	2218.8595604	376.0	-10.7739842583	0.161092146237	0.0301106815396	474.782810448	1126.31151346	1979.79998065	378.705656738	-2.91700211239	-0.0422753929332
483.604363725	1359.25519667	2218.8595604	376.0	1.01298565608	0.769123976339	0.143761490904	590.979366485	1212.21261781	2241.33628947	438.144305178	-0.953230661509	-0.0138149371233
483.604363725	1359.25519667	2218.8595604	376.0	2.25720073977	-0.263993203632	-0.0493445240433	403.874729928	1536.03661853	2268.94367481	329.032326357	1.63485007353	0.0236934793265
483.604363725	1359.25519667	2218.8595604	376.0	2.39734848211	-0.388114485645	-0.0725447636719	386.308021365	1494.38258892	2272.05335639	391.362746106	0.671870487177	0.00973725343734
483.604363725	1359.25519667	2218.8595604	376.0	5.11853921056	-0.510331149654	-0.0953889999354	367.618219043	1610.92881543	2332.43275703	353.885722551	2.93711794371	0.0425669267204
483.604363725	1359.25519667	2218.8595604	376.0	-7.878731516	-0.273335128444	-0.0510906782138	404.50395687	1229.96635927	2044.04157292	409.571256776	-2.27794609132	-0.0330137114684
483.604363725	1359.25519667	2218.8595604	376.0	-5.92794818657	0.556793724069	0.104073593284	547.426305642	1150.53957536	2087.32671533	389.360834324	-1.99068222235	-0.0288504669905
483.604363725	1359.25519667	2218.8595604	376.0	-8.42675879076	0.709603399004	0.132636149347	578.3481179	1101.94308676	2031.88161734	351.590412679	-2.3965111665	-0.0347320458913
483.604363725	1359.25519667	2218.8595604	376.0	-10.7877303925	0.299475197025	0.0559766723411	498.736168905	1184.46187866	1979.49497323	296.296925673	-2.55904823725	-0.0370876556123
483.604363725	1359.25519667	2218.8595604	376.0	7.20126458364	-0.105708610727	-0.0197586188275	427.507660209	1592.20316113	2378.64550808	358.93468674	3.50127628283	0.0507431345337
483.604363725	1359.25519667	2218.8595604	376.0	0.0817253522529	-0.353497024881	-0.0660742102582	392.512784899	1386.7840385	2220.67293119	441.376107792	-0.886640175244	-0.0128498576122
483.604363725	1359.25519667	2218.8595604	376.0	10.1195262177	0.427092425299	0.079830359869	519.945421505	1485.29797229	2443.39763535	438.154241549	2.77393422936	0.040201945353
483.604363725	1359.25519667	2218.8595604	376.0	-8.76806304997	-0.456318800791	-0.0852932337927	377.503111873	1350.20607179	2024.30855515	296.599371495	-1.9998044622	-0.0289826733652
483.604363725	1359.25519667	2218.8595604	376.0	-5.20784968385	0.390724117879	0.0730325453979	515.577939726	1207.52978047	2103.3046898	380.196969605	-1.75467081776	-0.0254300118516
483.604363725	1359.25519667	2218.8595604	376.0	20.9621509766	0.536694440986	0.100316717941	538.873029212	1680.87517421	2683.98025141	464.232047987	7.94202632747	0.115101830833
483.604363725	1359.25519667	2218.8595604	376.0	-6.90689432417	0.739833460381	0.138286628109	585.119532458	1041.29169536	2065.60527536	439.194047538	-2.61596201603	-0.0379124929859
483.604363725	1359.25519667	2218.8595604	376.0	9.14272892162	0.621214433557	0.116114847394	556.577925553	1537.53849161	2421.72387516	327.607457997	4.22790888567	0.0612740418213
483.604363725	1359.25519667	2218.8595604	376.0	-10.8866125036	-0.0022831523463	-0.000426757447906	447.132886101	1171.55641565	1977.30091806	358.611616305	-2.75733199855	-0.0399613333123
483.604363725	1359.25519667	2218.8595604	376.0	0.969407423516	0.0725980761841	0.0135697338662	457.219052736	1498.46590112	2240.36934969	284.68439584	1.40187688076	0.0203170562429
483.604363725	1359.25519667	2218.8595604	376.0	-14.2910250049	-0.435935373801	-0.0814832474394	382.493905497	1078.46770008	1901.7617858	440.80018022	-4.34241992996	-0.0629336221734
483.604363725	1359.25519667	2218.8595604	376.0	-16.5180027726	-0.310061563644	-0.0579554324567	400.699594752	1071.79042511	1852.34827669	379.858256833	-4.46181185019	-0.0646639398578
483.604363725	1359.25519667	2218.8595604	376.0	5.59738591997	0.743829249737	0.139033504624	585.474586088	1301.63639272	2343.05769302	455.946714213	-0.0664706708182	-0.000963343055336
483.604363725	1359.25519667	2218.8595604	376.0	2.53107016073	-0.446259264517	-0.0834129466386	378.145658632	1485.75120607	2275.02045264	411.12358794	0.436643825369	0.00632817138215
483.604363725	1359.25519667	2218.8595604	376.0	-5.48561581964	-0.434793054279	-0.0812697297718	380.644756184	1401.90447685	2097.14144934	314.592216303	-1.45464885976	-0.0210818675328
483.604363725	1359.25519667	2218.8595604	376.0	-13.0785303727	-0.330117122575	-0.0617041350608	396.762661401	1131.94451374	1928.66533886	399.958163722	-3.53803768883	-0.0512759085337
483.604363725	1359.25519667	2218.8595604	376.0	8.19241884189	0.751004167564	0.14037461076	585.813072133	1363.09909786	2400.6378291	451.72565911	1.11871187274	0.016213215547
483.604363725	1359.25519667	2218.8595604	376.0	11.7103951856	0.313276463228	0.0585563482669	497.437247348	1634.22539507	2478.69678354	347.034141115	5.6730866217	0.0822186466913
483.604363725	1359.25519667	2218.8595604	376.0	0.894796776512	-0.197566748478	-0.0369283642014	415.584227086	1423.3561655	2238.71384422	399.773451634	-0.319626140911	-0.00463226291175
483.604363725	1359.25519667	2218.8595604	376.0	-3.61839066343	0.106809444178	0.0199643820893	465.144876846	1282.4998797	2138.57255323	390.927796687	-1.43039191331	-0.0207303175842
483.604363725	1359.25519667	2218.8595604	376.0	-18.2589452979	-0.476663669545	-0.0890960129992	375.425160265	1138.31341186	1813.71920703	299.980634904	-4.19157908872	-0.060747523025
483.604363725	1359.25519667	2218.8595604	376.0	-5.00934824271	-0.105122635834	-0.01964909081	430.271063753	1380.98325069	2107.709158	296.454843556	-1.35275847227	-0.0196051952502
483.604363725	1359.25519667	2218.8595604	376.0	-15.4102756316	0.512438065455	0.0957828159729	539.549768475	1020.82272727	1876.92718626	316.554690515	-3.90417003762	-0.0565821744583
483.604363725	1359.25519667	2218.8595604	376.0	7.83258793133	-0.448679452137	-0.0838653181564	376.721002291	1571.17937444	2392.65368654	444.753309808	2.46361202861	0.0357045221537
483.604363725	1359.25519667	2218.8595604	376.0	-10.2310600483	0.53135669437	0.0993190082935	542.514662299	1105.12259997	1991.84670639	344.209444118	-2.70770326003	-0.0392420762323
483.604363725	1359.25519667	2218.8595604	376.0	11.2722933519	0.512662599332	0.0958247849219	535.856140599	1504.71473735	2468.97591911	428.405041166	3.46838055499	0.050266384855
483.604363725	1359.25519667	2218.8595604	376.0	4.54540106818	-0.036329371215	-0.0067905366757	438.884393873	1552.95898629	2319.71562656	327.872246391	2.60932597008	0.037816318407
483.604363725	1359.25519667	2218.8595604	376.0	18.5019842731	0.659090534408	0.123194492413	563.71958186	1599.64248449	2629.39260731	466.030540958	6.36713484329	0.0922773165695
483.604363725	1359.25519667	2218.8595604	376.0	21.8375493247	0.693539478447	0.129633547373	570.207747677	1671.54893964	2703.40411135	461.647424029	8.24018532787	0.119422975766
483.604363725	1359.25519667	2218.8595604	376.0	7.96313950193	0.78671063744	0.147048717278	591.089227631	1488.66661514	2395.55044255	315.794599773	3.57792678673	0.0518540114019
483.604363725	1359.25519667	2218.8595604	376.0	-18.9488416814	-0.432422100272	-0.0808265607985	381.685571266	1133.71836302	1798.41137517	283.007440881	-4.29673445258	-0.0622715138056
483.604363725	1359.25519667	2218.8595604	376.0	16.0363885649	0.375301512819	0.0701498154801	508.99979553	1606.20574335	2574.68450121	459.478962328	5.57298232037	0.0807678597155
483.604363725	1359.25519667	2218.8595604	376.0	-5.85459231856	0.518552731758	0.0969257442538	539.875949322	1190.96104289	2088.95437902	358.117386801	-1.82989869844	-0.0265202709919
483.604363725	1359.25519667	2218.8595604	376.0	-12.7778043061	-0.220811078318	-0.041273098751	414.598095393	1051.8413216	1935.33802794	468.898610947	-4.26909929741	-0.0618710043104
483.604363725	1359.25519667	2218.8595604	376.0	-7.72356667717	-0.204474470631	-0.0382195272207	414.993617615	1220.01808347	2047.48446278	412.472761692	-2.28011927799	-0.0330452069274
483.604363725	1359.25519667	2218.8595604	376.0	4.54231908632	-0.457125148003	-0.0854439528977	374.932414643	1621.66653694	2319.64724171	323.048290131	3.18381936332	0.0461423096133
483.604363725	1359.25519667	2218.8595604	376.0	-3.39212771967	-0.0293155527523	-0.00547954257052	442.573663785	1329.9011349	2143.59301019	371.118211505	-1.30130286256	-0.0188594617763
483.604363725	1359.25519667	2218.8595604	376.0	7.04279514755	0.698846555952	0.130625524477	573.780546706	1428.69183727	2375.12929385	372.65690987	2.1116159302	0.0306031294232
483.604363725	1359.25519667	2218.8595604	376.0	16.0734785677	0.400219036257	0.0748072964966	513.700181748	1594.21869359	2575.50747629	467.58860095	5.38307953041	0.0780156453682
483.604363725	1359.25519667	2218.8595604	376.0	6.34065163793	0.839520589529	0.156919736361	603.583435366	1407.87768915	2359.54971546	348.088590941	2.02098447646	0.0292896300936
483.604363725	1359.25519667	2218.8595604	376.0	-7.33145604324	0.192644118421	0.0360082464338	480.061583942	1163.18630273	2056.18484707	412.936960396	-2.31590021996	-0.0335637713037
483.604363725	1359.25519667	2218.8595604	376.0	-11.2934721217	0.144491557621	0.0270077677796	471.45715048	1203.58686745	1968.27327453	293.229256591	-2.61241171281	-0.037861039316
483.604363725	1359.25519667	2218.8595604	376.0	7.70468004277	0.563746884036	0.105373249353	545.501248302	1514.20033793	2389.81559013	330.114003893	3.48419740873	0.0504956146192
483.604363725	1359.25519667	2218.8595604	376.0	1.91146285123	0.584781021957	0.109304863917	552.431712349	1342.140321	2261.27223662	366.700203273	-0.113660912651	-0.00164725960364
483.604363725	1359.25519667	2218.8595604	376.0	2.62517547731	0.533557372027	0.0997303499115	542.958687302	1312.1501341	2277.10851745	421.999696054	-0.512687734833	-0.00743025702657
483.604363725	1359.25519667	2218.8595604	376.0	2.25562999849	-0.127317002244	-0.0237975705129	426.901275239	1387.70396607	2268.90882227	454.303580957	-0.561981661347	-0.00814466175865
483.604363725	1359.25519667	2218.8595604	376.0	7.65443390305	0.456360196705	0.0853009713468	524.870904946	1519.45086473	2388.70069885	344.378929173	3.32346612453	0.0481661757179
483.604363725	1359.25519667	2218.8595604	376.0	3.81518221578	0.817845368549	0.152868293187	598.726395069	1410.93094677	2303.51309574	293.855753905	1.75182051966	0.0253887031835
483.604363725	1359.25519667	2218.8595604	376.0	-1.74449495725	0.18869615172	0.0352703087327	479.266485827	1302.7561743	2180.15166726	398.129007128	-1.14671036122	-0.0166189907424
483.604363725	1359.25519667	2218.8595604	376.0	-9.89659180924	-0.472131472544	-0.0882488733728	375.624427956	1210.11038112	1999.26808689	413.533277811	-2.72537013628	-0.0394981179171
483.604363725	1359.25519667	2218.8595604	376.0	-3.31240655534	-0.43175346788	-0.0807015827813	380.731412504	1439.68302908	2145.36191087	324.94746928	-0.81830761475	-0.0118595306486
483.604363725	1359.25519667	2218.8595604	376.0	5.45649407346	-0.502482635195	-0.093921987887	368.650066222	1617.3589887	2339.93150081	353.922445893	3.11051232211	0.0450798887263
483.604363725	1359.25519667	2218.8595604	376.0	-7.85182512728	0.503334218648	0.0940811623641	536.822886766	1217.29736313	2044.6385879	290.518337999	-2.03312661189	-0.0294656030708
483.604363725	1359.25519667	2218.8595604	376.0	-3.66357052263	0.157345564464	0.0294103858811	473.786483087	1254.23549303	2137.57007561	409.548099493	-1.52337887806	-0.0220779547544
483.604363725	1359.25519667	2218.8595604	376.0	-4.13814569437	-0.223177394239	-0.0417154007923	412.008760964	1288.08262424	2127.03991904	426.948533833	-1.6038351334	-0.0232439874406
483.604363725	1359.25519667	2218.8595604	376.0	-7.68540735638	0.643283978468	0.120239995975	564.557844223	1189.07329647	2048.33116452	294.700023828	-2.04414591691	-0.0296253031436
483.604363725	1359.25519667	2218.8595604	376.0	-14.2432470046	-0.120265688336	-0.0224795679133	428.706417425	1116.56769856	1902.82191253	357.547796537	-3.59530848287	-0.0521059200416
483.604363725	1359.25519667	2218.8595604	376.0	-5.13548608039	-0.451196234353	-0.084335744739	377.92724498	1437.15418753	2104.91033653	289.828904018	-1.0995565966	-0.0159356028493
483.604363725	1359.25519667	2218.8595604	376.0	-9.24310816692	0.546554870836	0.102159788941	545.322657087	1142.76540752	2013.76797116	325.679906556	-2.40543022416	-0.0348613075965
483.604363725	1359.25519667	2218.8595604	376.0	-7.72357101985	0.00783894892385	0.00146522409792	448.530382572	1310.58738174	2047.48436642	288.366602111	-1.89985846115	-0.0275341805964
483.604363725	1359.25519667	2218.8595604	376.0	-8.31168872707	0.747119303826	0.139648468005	586.200347706	1095.68767425	2034.43486045	352.546838488	-2.38929653157	-0.0346274859648
483.604363725	1359.25519667	2218.8595604	376.0	12.1072342035	0.580365286478	0.1084794928	549.43906446	1474.14241654	2487.50208402	463.920603019	3.08198245489	0.0446664123898
483.604363725	1359.25519667	2218.8595604	376.0	14.6144022687	0.514639628873	0.0961943231539	535.794424998	1543.03551376	2543.13262233	464.302683573	4.50165224208	0.0652413368417
483.604363725	1359.25519667	2218.8595604	376.0	-14.5856608563	-0.082815182017	-0.0154794732742	435.506693922	1062.97124467	1895.22423004	396.746291454	-4.0993522961	-0.0594109028421
483.604363725	1359.25519667	2218.8595604	376.0	3.93938401252	0.64916510413	0.1213392718	564.911642481	1361.16182826	2306.26895918	380.195488438	0.504766946559	0.00731546299361
483.604363725	1359.25519667	2218.8595604	376.0	10.6896234752	0.81008635325	0.151418009953	595.60730525	1531.12988045	2456.04729285	329.310107148	4.74837263303	0.0688169946816
483.604363725	1359.25519667	2218.8595604	376.0	7.94614004319	0.0402262269707	0.0075189209291	450.827297689	1600.77365397	2395.17324843	343.572296771	4.04008440401	0.0585519478842
483.604363725	1359.25519667	2218.8595604	376.0	8.87271655129	-0.329348333461	-0.0615604361609	392.985123302	1662.28151257	2415.73267986	360.466043996	4.6470077321	0.0673479381464
483.604363725	1359.25519667	2218.8595604	376.0	17.3917869822	0.682047830809	0.127485575852	568.014074074	1643.29566975	2604.75888858	393.449144753	7.28571122184	0.105590017708
483.604363725	1359.25519667	2218.8595604	376.0	7.00188753817	-0.440734184995	-0.0823802214944	377.349236694	1616.28036449	2374.22161145	380.592010267	3.33437354925	0.0483242543369
483.604363725	1359.25519667	2218.8595604	376.0	2.00159592599	0.185997572879	0.0347659014728	478.707313803	1362.22234309	2263.27216296	422.342506074	-0.485965124201	-0.00704297281451
483.604363725	1359.25519667	2218.8595604	376.0	5.57640075415	0.268146040414	0.0501207552176	490.20242388	1542.79928358	2342.59206166	309.590354196	3.14070615369	0.0455174804883
483.604363725	1359.25519667	2218.8595604	376.0	2.26618551381	-0.262225876733	-0.0490141825668	403.942180254	1550.45212362	2269.14303433	314.748730455	1.90771878905	0.027648098392
483.604363725	1359.25519667	2218.8595604	376.0	-8.4619243939	-0.407116063597	-0.0760964604854	384.591176907	1319.21093668	2031.10134199	327.299228403	-2.01015682939	-0.0291327076723
483.604363725	1359.25519667	2218.8595604	376.0	16.6375184704	0.675390549119	0.126241224134	566.402997562	1676.61987625	2588.02272959	344.999855783	7.89909699211	0.114479666552
483.604363725	1359.25519667	2218.8595604	376.0	13.6496800067	0.403278987493	0.0753792499987	513.682547126	1657.83505934	2521.72679019	350.209183729	6.54943465113	0.09491934277
483.604363725	1359.25519667	2218.8595604	376.0	18.7740515906	0.842061310927	0.157394637557	602.17359894	1576.55836582	2635.42939899	456.697434235	6.43228932791	0.0932215844625
483.604363725	1359.25519667	2218.8595604	376.0	8.25893301663	-0.45512445752	-0.0850699920597	374.76056454	1679.51009687	2402.11368523	347.843023811	4.71638246113	0.0683533690018
483.604363725	1359.25519667	2218.8595604	376.0	11.0666091382	0.132718974357	0.0248072849265	465.609349803	1677.31371208	2464.41207527	321.489013395	6.08607391235	0.0882039697443
483.604363725	1359.25519667	2218.8595604	376.0	-13.7959362926	-0.244665523505	-0.0457318735524	408.70814526	1217.86495286	1912.74710902	286.1740109	-3.02719457298	-0.0438723851156
483.604363725	1359.25519667	2218.8595604	376.0	9.6235978035	0.644601720617	0.120486302919	561.658858114	1507.59624169	2432.39368032	363.138580511	3.73899155037	0.0541882833388
483.604363725	1359.25519667	2218.8595604	376.0	5.80163532861	0.442278861715	0.082668946115	524.129028171	1400.60614869	2347.58970055	422.854523687	0.875928202728	0.0126946116337
483.604363725	1359.25519667	2218.8595604	376.0	-8.85260827589	-0.222605137201	-0.0416084368599	411.9881663	1325.2918304	2022.43261532	285.152618624	-2.04849228847	-0.0296882940358
483.604363725	1359.25519667	2218.8595604	376.0	7.88242728823	-0.237377675011	-0.0443696588806	406.433110364	1684.5341002	2393.75955188	302.792341306	5.16943708342	0.0749193780205
483.604363725	1359.25519667	2218.8595604	376.0	6.8425704984	-0.452822525361	-0.0846397243666	375.859452595	1594.83979154	2370.68659008	399.987345948	2.86254201351	0.0414861161378
483.604363725	1359.25519667	2218.8595604	376.0	-6.39598449267	0.0751700800278	0.0140504822482	459.795729637	1236.59327709	2076.941647	380.552640271	-1.90694610507	-0.0276369000735
483.604363725	1359.25519667	2218.8595604	376.0	-16.3574078372	0.109031640602	0.020379745907	467.444454623	1023.71457558	1855.91165277	364.752622564	-4.45745997254	-0.0646008691672
483.604363725	1359.25519667	2218.8595604	376.0	-11.6953258918	0.741739316502	0.138642862898	585.148730959	1056.91059041	1959.35670373	317.297382357	-3.0024929644	-0.0435143907884
483.604363725	1359.25519667	2218.8595604	376.0	-8.25945092494	-0.00670080069419	-0.00125248611106	446.509902644	1166.26148891	2035.59394391	422.82255236	-2.53728402034	-0.0367722321788
483.604363725	1359.25519667	2218.8595604	376.0	-14.6561911075	0.379579609683	0.0709494597538	514.681106402	1026.07898866	1893.65926282	352.899167762	-3.9146461381	-0.0567340020015
483.604363725	1359.25519667	2218.8595604	376.0	-1.37393239337	0.755939381873	0.141297080724	588.103270908	1152.5852026	2188.37393014	447.685456632	-1.4281007696	-0.0206971126029
483.604363725	1359.25519667	2218.8595604	376.0	9.5289399388	0.797428320073	0.149052022444	594.49079448	1421.4958748	2430.29335524	414.306685955	2.43957120573	0.0353561044309
483.604363725	1359.25519667	2218.8595604	376.0	0.692837769869	-0.509706358866	-0.0952722166105	369.92307967	1433.86752159	2234.23265749	430.442056233	-0.590575566638	-0.00855906618316
483.604363725	1359.25519667	2218.8595604	376.0	-9.17010669845	-0.431590364354	-0.0806710961409	381.147563306	1267.81387836	2015.38777122	366.426329557	-2.28727749347	-0.0331489491807
483.604363725	1359.25519667	2218.8595604	376.0	0.960218030346	0.231970155718	0.0433589076108	486.882865732	1298.15063507	2240.16544997	455.13194916	-0.90670306468	-0.0131406241258
483.604363725	1359.25519667	2218.8595604	376.0	8.4888629155	0.727288540786	0.135941783324	578.295478998	1518.75524972	2407.21550677	310.164778053	4.06105391094	0.0588558537818
483.604363725	1359.25519667	2218.8595604	376.0	-5.64855211847	0.388095755595	0.072541262728	515.199431557	1157.03257977	2093.52612169	421.29411037	-2.05159978509	-0.0297333302187
483.604363725	1359.25519667	2218.8595604	376.0	11.6960053121	-0.142972980832	-0.0267239216509	421.539922365	1613.1357563	2478.37749245	443.701813785	4.21276445081	0.0610545572581
483.604363725	1359.25519667	2218.8595604	376.0	-13.9824503052	0.268282352216	0.0501462340591	494.364568044	1045.65497601	1908.60862502	368.589080966	-3.79262986162	-0.0549656501684
483.604363725	1359.25519667	2218.8595604	376.0	-7.75305203303	0.627391227346	0.117269388289	562.409498959	1020.35598293	2046.83022414	464.064742252	-3.01706529185	-0.0437255839398
483.604363725	1359.25519667	2218.8595604	376.0	-21.3993402068	-0.207593642319	-0.0388025499662	416.837322834	1027.11527491	1744.03825436	300.085656619	-5.40283985914	-0.0783020269441
483.604363725	1359.25519667	2218.8595604	376.0	-7.12670630983	0.0512195257816	0.00957374313674	455.85738949	1207.56108086	2060.7279561	397.309485748	-2.13414673511	-0.0309296628277
483.604363725	1359.25519667	2218.8595604	376.0	-0.540466892264	0.522856299825	0.0977301494999	540.804172509	1199.18285337	2206.86735909	466.880333213	-1.29880811449	-0.0188233060071
483.604363725	1359.25519667	2218.8595604	376.0	1.85411213294	0.607051630893	0.113467594559	557.520150295	1240.38735381	2259.99970472	462.092200619	-0.867418219733	-0.0125712785469
483.604363725	1359.25519667	2218.8595604	376.0	-12.1666098622	0.601406145728	0.112412363687	556.405282026	1074.13600196	1948.8995743	318.358290312	-3.06673656095	-0.0444454574051
483.604363725	1359.25519667	2218.8595604	376.0	0.634930448283	-0.487712280581	-0.0911611739403	371.773565378	1520.44069582	2232.94777535	340.733514158	0.814831761266	0.0118091559604
483.604363725	1359.25519667	2218.8595604	376.0	1.23007443467	0.636493363836	0.118970722212	563.451118907	1233.68669828	2246.15318459	449.015367406	-0.926949418274	-0.0134340495402
483.604363725	1359.25519667	2218.8595604	376.0	2.80834648794	-0.369212438046	-0.0690116706628	388.32731306	1544.84824737	2281.17282494	347.997264506	1.67388639378	0.0242592230982
483.604363725	1359.25519667	2218.8595604	376.0	4.23189844143	-0.520386699873	-0.0972685420323	365.851015017	1646.53618727	2312.75944355	300.372241265	3.53210417385	0.051189915563
483.604363725	1359.25519667	2218.8595604	376.0	2.42530650445	0.0314642992941	0.00588117743816	451.128452648	1462.24076788	2272.67370564	359.304485116	0.840551615359	0.012181907469
483.604363725	1359.25519667	2218.8595604	376.0	15.4104744748	-0.0578366466769	-0.0108105881639	434.474631322	1665.36462646	2560.79634659	460.9570888	5.76864577879	0.0836035620114
483.604363725	1359.25519667	2218.8595604	376.0	-2.81748392616	-0.400705665378	-0.0748982552108	384.819930165	1462.72634483	2156.34354894	308.797273941	-0.396818319434	-0.00575099013672
483.604363725	1359.25519667	2218.8595604	376.0	-0.0545185078188	0.0953257815232	0.0178179030885	461.458303863	1466.76768716	2217.64987128	289.423880257	0.766464356185	0.0111081790752
483.604363725	1359.25519667	2218.8595604	376.0	13.9045338577	0.755654867949	0.141243900551	584.573046129	1502.36345836	2527.38163923	440.445134743	4.27429436753	0.0619462951816
483.604363725	1359.25519667	2218.8595604	376.0	-15.3963903992	-0.0936751168881	-0.0175093676426	434.901830079	1022.0571107	1877.23528007	420.276339292	-4.6759846841	-0.0677678939724
483.604363725	1359.25519667	2218.8595604	376.0	0.523580325206	-0.0707463199134	-0.0132236111988	435.583378487	1405.32594916	2230.4770725	389.567744856	-0.42443791115	-0.00615127407464
483.604363725	1359.25519667	2218.8595604	376.0	7.47904694148	-0.467943700013	-0.0874661121519	373.205112032	1649.02056694	2384.80910849	362.583429517	3.99677933007	0.057924338117
483.604363725	1359.25519667	2218.8595604	376.0	6.55088800941	-0.386361796581	-0.0722171582394	385.579080201	1572.74485031	2364.21456529	405.890634778	2.51446016817	0.0364414517127
483.604363725	1359.25519667	2218.8595604	376.0	-3.91614668634	0.294434268357	0.0550344426835	497.999561155	1319.14211229	2131.96576525	314.824091808	-1.34553076196	-0.0195004458255
483.604363725	1359.25519667	2218.8595604	376.0	8.66358748858	-0.232419682032	-0.0434429312209	407.095045212	1697.87186004	2411.09239966	306.125494412	5.52959849687	0.0801391086503
483.604363725	1359.25519667	2218.8595604	376.0	14.3798435727	0.743325904051	0.138939421318	580.461805645	1657.27357422	2537.92809428	300.192714418	7.45975168137	0.108112343208
483.604363725	1359.25519667	2218.8595604	376.0	-12.2099136684	0.152213312344	0.0284510864195	473.938458546	1068.4960542	1947.93872365	405.504210907	-3.54135099357	-0.051323927443
483.604363725	1359.25519667	2218.8595604	376.0	-1.36425817782	-0.477635696639	-0.0892777003064	374.503116197	1422.59992283	2188.58858739	391.485548362	-0.862593972561	-0.0125013619212
483.604363725	1359.25519667	2218.8595604	376.0	-3.00500202406	-0.516147812515	-0.0964762266383	369.121869004	1341.28425247	2152.1827857	441.776664224	-1.39695701742	-0.0202457538757
483.604363725	1359.25519667	2218.8595604	376.0	4.64352182446	0.505696713176	0.0945227501263	535.362869315	1438.67833662	2321.89278834	347.85158241	1.60960488059	0.0233276069651
483.604363725	1359.25519667	2218.8595604	376.0	14.4688833519	0.219697924435	0.0410650326047	480.701523484	1663.64299495	2539.90376194	395.559243497	6.30052349185	0.0913119346645
483.604363725	1359.25519667	2218.8595604	376.0	-2.01865471262	0.603919964711	0.112882236395	556.804473185	1183.23447998	2174.06844732	434.029494156	-1.43968668994	-0.0208650244919
483.604363725	1359.25519667	2218.8595604	376.0	1.56894206541	-0.0182949855279	-0.00341962346316	444.319385301	1381.60020709	2253.67218141	427.752589025	-0.559703544441	-0.0081116455716
483.604363725	1359.25519667	2218.8595604	376.0	-4.80050694375	-0.0636377596556	-0.0118949083468	437.082885728	1226.17388811	2112.34305313	449.086279287	-1.89841551293	-0.0275132683033
483.604363725	1359.25519667	2218.8595604	376.0	0.737815258565	-0.164503917085	-0.0307483957168	420.575843853	1427.94304656	2235.2306448	386.711754385	-0.218001811317	-0.00315944654082
483.604363725	1359.25519667	2218.8595604	376.0	6.60661166036	-0.134925203105	-0.0252196641317	422.467312135	1637.5628904	2365.45099484	305.420792309	4.28899590229	0.0621593609027
483.604363725	1359.25519667	2218.8595604	376.0	2.50430395676	-0.320337901496	-0.0598762432703	396.437995577	1475.72840018	2274.42654817	402.260152409	0.464386011733	0.0067302320541
483.604363725	1359.25519667	2218.8595604	376.0	19.1943284635	0.530504087643	0.0991596425502	537.645112716	1683.91787201	2644.75475257	423.191767842	7.8705466663	0.114065893714
483.604363725	1359.25519667	2218.8595604	376.0	7.40512172701	0.745297060291	0.139307861737	582.594309844	1475.13300101	2383.1688118	325.441500942	3.15333047058	0.0457004416027
483.604363725	1359.25519667	2218.8595604	376.0	-14.2795675336	-0.131083559568	-0.0245015999192	429.11413515	1023.01411765	1902.016011	449.887758199	-4.6299918967	-0.0671013318362
483.604363725	1359.25519667	2218.8595604	376.0	5.14764109855	0.471271182507	0.0880880714966	528.142841665	1480.68689808	2333.07848705	324.248747309	2.36321545424	0.0342494993368
483.604363725	1359.25519667	2218.8595604	376.0	-7.14780842714	-0.36629787316	-0.0684668921795	390.762811502	1226.27335339	2060.25972975	443.22356486	-2.30063659815	-0.0333425593935
483.604363725	1359.25519667	2218.8595604	376.0	-6.09355608314	-0.2211708213	-0.0413403404299	412.327142215	1265.85782453	2083.65210868	405.467141937	-1.88744676038	-0.0273543008751
483.604363725	1359.25519667	2218.8595604	376.0	-10.9352550881	0.421044735952	0.0786999506452	521.717648596	1079.4005415	1976.22160742	375.103417325	-3.03868272998	-0.0440388801447
483.604363725	1359.25519667	2218.8595604	376.0	12.4709966122	0.126657481164	0.0236742955447	464.521216679	1689.87316458	2495.57346101	341.179079743	6.46642449684	0.0937162970557
483.604363725	1359.25519667	2218.8595604	376.0	-21.1131336182	-0.546344905619	-0.102120543106	366.850014352	1076.47205114	1750.38877661	307.066711125	-5.18792264781	-0.0751872847509
483.604363725	1359.25519667	2218.8595604	376.0	9.86555882619	-0.2949194585	-0.05512513243	398.607814508	1603.97632718	2437.7624556	435.17831391	3.57946139751	0.0518762521378
483.604363725	1359.25519667	2218.8595604	376.0	10.5541575353	0.252998487102	0.0472894368414	487.838453887	1529.91086594	2453.04149389	435.292174068	3.28705424906	0.0476384673777
483.604363725	1359.25519667	2218.8595604	376.0	-6.68142641327	0.557945412197	0.104288862093	548.024830217	1078.13493005	2070.60809166	444.448331386	-2.51948424863	-0.0365142644729
483.604363725	1359.25519667	2218.8595604	376.0	-3.08865704968	0.425653160824	0.0795613384717	521.944066579	1330.13112475	2150.32659816	298.251406837	-1.07287773932	-0.0155489527437
483.604363725	1359.25519667	2218.8595604	376.0	8.66120453045	0.0045200407526	0.000844867430393	445.619892285	1548.59335431	2411.03952517	416.826278571	2.96778605298	0.0430113920722
483.604363725	1359.25519667	2218.8595604	376.0	6.10907045394	-0.200230709724	-0.037426300883	413.202959671	1565.33106231	2354.41125422	375.877232237	2.68117237327	0.0388575706271
483.604363725	1359.25519667	2218.8595604	376.0	-16.5725649532	-0.231393329713	-0.0432510896659	412.066405191	1085.71894772	1851.13761853	353.352265624	-4.23203287496	-0.0613338097821
483.604363725	1359.25519667	2218.8595604	376.0	-4.33202825697	0.430869255895	0.0805363095131	523.133688357	1278.3918227	2122.73793726	321.212426205	-1.44880570801	-0.0209971841741
483.604363725	1359.25519667	2218.8595604	376.0	-9.78386190371	0.765983656171	0.143174515172	590.220244103	1073.86963702	2001.76940517	337.679524048	-2.65835996628	-0.038526956033
483.604363725	1359.25519667	2218.8595604	376.0	3.90420025268	-0.225689749109	-0.0421849998334	409.267873955	1566.95160371	2305.48828096	329.2688033	2.45836449787	0.0356284709836
483.604363725	1359.25519667	2218.8595604	376.0	-7.31954288074	0.416511162973	0.0778525538267	520.394562909	1175.85924087	2056.44918341	360.195379631	-2.10134423347	-0.0304542642531
483.604363725	1359.25519667	2218.8595604	376.0	14.1342878094	0.600202986776	0.112187474164	552.387575599	1550.39049976	2532.47955675	429.701481397	4.85562634738	0.0703713963388
483.604363725	1359.25519667	2218.8595604	376.0	-0.39723221498	-0.0151658345329	-0.00283473542671	443.566466201	1455.08583192	2210.04553542	311.393237301	0.340667480439	0.00493720986144
483.604363725	1359.25519667	2218.8595604	376.0	-14.0722493607	0.450629342378	0.084229783622	526.903603239	1096.17304988	1906.61611009	283.539456972	-3.31217974234	-0.0480026049615
483.604363725	1359.25519667	2218.8595604	376.0	12.8496075117	0.433857856949	0.0810949265324	519.61999964	1625.72748144	2503.97430515	358.626824067	5.89037998158	0.08536782582
483.604363725	1359.25519667	2218.8595604	376.0	-11.0275644609	0.124193144729	0.0232136719119	467.958999266	1218.75481053	1974.17339208	287.459582278	-2.53854862807	-0.0367905598271
483.604363725	1359.25519667	2218.8595604	376.0	-5.23890294425	0.824700792368	0.154149680816	602.721115917	1200.75368828	2102.61566156	299.14085736	-1.66492242219	-0.0241293104665
483.604363725	1359.25519667	2218.8595604	376.0	7.28312072293	-0.408380410622	-0.0763327870322	381.760709606	1636.21227833	2380.46178086	362.488792918	3.82437639896	0.0554257449125
483.604363725	1359.25519667	2218.8595604	376.0	13.2779559006	-0.376952436769	-0.0704583993961	385.879073753	1689.91491664	2513.47875432	437.684763931	5.48664573103	0.0795166047975
483.604363725	1359.25519667	2218.8595604	376.0	-7.91153712916	0.552983548005	0.103361410842	546.8994908	1093.8670837	2043.31366243	402.547087937	-2.5162825786	-0.036467863458
483.604363725	1359.25519667	2218.8595604	376.0	-7.28700428911	-0.376028596898	-0.0702857190464	389.116683354	1363.4683209	2057.17116906	304.586164813	-1.76728723045	-0.0256128584123
483.604363725	1359.25519667	2218.8595604	376.0	-10.7501283796	0.0146468895293	0.00273773636062	450.727386351	1090.2478855	1980.32930909	439.354037243	-3.36645670946	-0.0487892276733
483.604363725	1359.25519667	2218.8595604	376.0	-9.42127759927	0.548656380037	0.1025525944	546.518594674	1043.32009344	2009.81464168	419.97595356	-3.04633275529	-0.0441497500767
483.604363725	1359.25519667	2218.8595604	376.0	1.94547457707	-0.379434262127	-0.0709222919864	388.649513319	1414.64502055	2262.02690905	458.732375173	-0.570549770062	-0.00826883724727
483.604363725	1359.25519667	2218.8595604	376.0	-12.7034789929	0.261162907344	0.0488154966999	492.951848639	1058.07014881	1936.98720226	385.965204812	-3.55851701077	-0.051572710301
483.604363725	1359.25519667	2218.8595604	376.0	14.2821165549	0.748651668213	0.139934891255	582.289928496	1574.96765823	2535.759669	378.502082276	5.79259916158	0.0839507124866
483.604363725	1359.25519667	2218.8595604	376.0	-10.291397749	-0.116214021115	-0.0217222469374	428.625793465	1227.49954458	1990.50789755	334.382559507	-2.46794074075	-0.0357672571123
483.604363725	1359.25519667	2218.8595604	376.0	-14.3729687666	0.390178482693	0.0729305575128	515.574867972	1099.81380386	1899.94356881	284.554896973	-3.368152414	-0.0488138031014
483.604363725	1359.25519667	2218.8595604	376.0	1.65512316553	0.597649951569	0.111710271321	555.242035882	1327.37563162	2255.58441899	372.966751493	-0.321629193586	-0.00466129266067
483.604363725	1359.25519667	2218.8595604	376.0	-10.3785099736	0.428177376205	0.0800331544309	523.08042444	1078.65566708	1988.57499962	386.8389081	-2.98141872741	-0.043208967064
483.604363725	1359.25519667	2218.8595604	376.0	9.33628516301	0.37411060147	0.0699272152281	508.635636789	1608.04983808	2426.01861632	309.33314146	5.05004193265	0.0731890135167
483.604363725	1359.25519667	2218.8595604	376.0	4.88022707156	0.80281001516	0.150057946759	598.287640769	1273.81229833	2327.14494535	455.045006247	-0.34066054872	-0.00493710940173
483.604363725	1359.25519667	2218.8595604	376.0	-10.0781409065	0.214487641337	0.0400911479135	484.181404939	1110.5353852	1995.23976739	400.522977251	-2.91765376866	-0.042284837227
483.604363725	1359.25519667	2218.8595604	376.0	-9.80728863346	0.138284193448	0.025847512794	470.649840808	1162.5564015	2001.24959894	368.043356627	-2.60204242005	-0.0377107597108
483.604363725	1359.25519667	2218.8595604	376.0	-17.5431651076	0.0859305237245	0.0160617801354	462.796589172	1052.87734561	1829.60136421	313.927429425	-4.33234700396	-0.0627876377386
483.604363725	1359.25519667	2218.8595604	376.0	11.4196739877	0.238352572233	0.0445518826603	484.811225808	1568.83465217	2472.24608844	418.600210465	4.11926198802	0.0596994491017
483.604363725	1359.25519667	2218.8595604	376.0	16.5936147908	0.317222254107	0.0592938792723	498.032966049	1656.50553707	2587.0485686	432.510065485	6.54325937837	0.0948298460633
483.604363725	1359.25519667	2218.8595604	376.0	10.3782870085	0.425174772834	0.0794719201559	519.245160657	1509.68826269	2449.13917389	420.205750547	3.28088669478	0.047549082533
483.604363725	1359.25519667	2218.8595604	376.0	13.8064044451	0.255013872673	0.0476661444249	487.670287031	1576.82335531	2525.20428538	460.710643031	4.49531117469	0.0651494373143
483.604363725	1359.25519667	2218.8595604	376.0	-4.76190866774	0.0996433106758	0.0186249178833	463.946485203	1341.03090657	2113.19949467	308.222102889	-1.4388352894	-0.0208526853537
483.604363725	1359.25519667	2218.8595604	376.0	8.54503243957	-0.0270625167677	-0.0050584143491	439.964430517	1596.51687094	2408.46182962	371.980528168	3.86774490319	0.0560542739593
483.604363725	1359.25519667	2218.8595604	376.0	-1.08628868613	0.744835932808	0.139221669684	585.014050815	1318.23742601	2194.75634003	291.504863209	-0.49328394281	-0.00714904264942
483.604363725	1359.25519667	2218.8595604	376.0	-9.45572587083	0.394380900318	0.0737160561342	516.141371165	1189.92551746	2009.05028291	302.983394284	-2.33172414282	-0.0337931035191
483.604363725	1359.25519667	2218.8595604	376.0	8.85625881831	-0.184108905321	-0.0344128794992	415.218802035	1609.15611588	2415.36750588	390.992587966	3.83129954657	0.0555260803851
483.604363725	1359.25519667	2218.8595604	376.0	-1.8224474149	0.714519318562	0.133555012815	579.268182369	1290.41189845	2178.4220117	308.741930879	-0.961115533077	-0.0139292106243
483.604363725	1359.25519667	2218.8595604	376.0	8.83276050348	-0.0462825439149	-0.00865094278783	436.403398077	1646.27500956	2414.84611128	332.167703637	4.86600631197	0.0705218306082
483.604363725	1359.25519667	2218.8595604	376.0	-10.959273879	0.298755630521	0.0558421739291	499.80445686	1050.73679006	1975.68866418	425.14741726	-3.42391216338	-0.0496219154113
483.604363725	1359.25519667	2218.8595604	376.0	12.1010514415	0.66494224435	0.124288269972	566.269550149	1475.45745507	2487.36489722	445.637891996	3.33811833155	0.0483785265442
483.604363725	1359.25519667	2218.8595604	376.0	-14.3789018602	0.279267148186	0.0521994669507	495.440841347	1104.43467165	1899.81192179	299.936408797	-3.40142922584	-0.0492960757368
483.604363725	1359.25519667	2218.8595604	376.0	10.5049234448	0.835960986046	0.156254389915	603.270559856	1391.54667856	2451.94905857	457.131820146	2.037598304	0.0295304102028
483.604363725	1359.25519667	2218.8595604	376.0	8.29948905576	0.590659190325	0.110403586977	551.499715376	1466.53008374	2403.01356678	384.983767661	2.67273173887	0.0387352425924
483.604363725	1359.25519667	2218.8595604	376.0	-3.22653005569	0.740403757356	0.138393225674	584.908542003	1102.56443798	2147.26738979	459.794409807	-1.87931199906	-0.0272364057834
483.604363725	1359.25519667	2218.8595604	376.0	-2.55293453096	0.526373785734	0.0983876235018	541.037988102	1330.23821709	2162.21352849	290.937323296	-0.874974907943	-0.0126807957673
483.604363725	1359.25519667	2218.8595604	376.0	-5.99284875235	0.459709748404	0.0859270557764	528.531727538	1215.97051105	2085.88666292	341.384424324	-1.78636151262	-0.0258892972844
483.604363725	1359.25519667	2218.8595604	376.0	-10.3462220326	0.480540286372	0.0898206142751	533.17346141	1059.77415859	1989.29142369	396.343803689	-3.07127070974	-0.0445111697063
483.604363725	1359.25519667	2218.8595604	376.0	0.379373264407	0.16895725196	0.0315807947588	475.838547172	1290.8382989	2227.27732035	460.60047427	-1.01570316991	-0.0147203357958
483.604363725	1359.25519667	2218.8595604	376.0	2.31776392222	0.0981722906574	0.0183499608705	461.311777998	1513.24626202	2270.28748677	295.729446761	1.87757123956	0.0272111773849
483.604363725	1359.25519667	2218.8595604	376.0	12.5955457592	-0.202761335866	-0.0378993151151	411.645194826	1698.66869699	2498.33703166	388.023139844	5.97000102081	0.0865217539248
483.604363725	1359.25519667	2218.8595604	376.0	-13.6375989584	-0.487257177263	-0.0910761078996	373.525526637	1194.6304194	1916.2603921	348.104446061	-3.22283884119	-0.0467078092927
483.604363725	1359.25519667	2218.8595604	376.0	3.71882690888	0.620184138667	0.11592226891	560.190390581	1301.100586	2301.3751068	440.084130224	-0.417685608932	-0.0060534146222
483.604363725	1359.25519667	2218.8595604	376.0	9.22847829278	0.16859286666	0.031512685357	471.743698354	1666.28101191	2423.62653328	285.601823014	5.73937018704	0.083179278073
483.604363725	1359.25519667	2218.8595604	376.0	-0.228717456542	-0.0812094324736	-0.0151793331726	434.228526789	1327.42418029	2213.78464125	452.131934168	-1.03340711369	-0.0149769146911
483.604363725	1359.25519667	2218.8595604	376.0	-5.08537075215	0.408448035564	0.0763454272082	518.879429892	1263.44041507	2106.02232528	323.702480325	-1.57353543461	-0.0228048613711
483.604363725	1359.25519667	2218.8595604	376.0	-8.53973344544	0.540864904231	0.101096243781	544.144046807	1175.38787825	2029.37486841	309.842943351	-2.2089664681	-0.032014006784
483.604363725	1359.25519667	2218.8595604	376.0	9.30136092446	0.394618201019	0.0737604114054	513.791232091	1493.92276215	2425.24369652	417.529702274	2.80655751272	0.0406747465612
483.604363725	1359.25519667	2218.8595604	376.0	-13.4256843074	-0.153557540941	-0.0287023441011	423.816033326	1099.61694077	1920.9624806	397.529506502	-3.69664761027	-0.0535746030475
483.604363725	1359.25519667	2218.8595604	376.0	-5.55419141556	0.00197649623743	0.000369438549053	447.642279462	1332.69287772	2095.61985317	315.284695986	-1.55794363592	-0.0225788932742
483.604363725	1359.25519667	2218.8595604	376.0	-11.2613524359	-0.470188998952	-0.0878857941967	375.851787144	1213.96279939	1968.98596525	379.171378709	-2.82818814278	-0.0409882339533
483.604363725	1359.25519667	2218.8595604	376.0	16.385553416	0.5219980556	0.0975697300187	536.281364611	1641.25059484	2582.43197889	404.900019439	6.72994828452	0.0975354823844
483.604363725	1359.25519667	2218.8595604	376.0	-9.48285679157	0.333468645559	0.0623305879549	506.275161132	1038.96817029	2008.44828588	463.204954455	-3.37870580507	-0.0489667507981
483.604363725	1359.25519667	2218.8595604	376.0	4.92921422679	0.389382382739	0.072781753783	512.42358524	1511.32890818	2328.23190152	304.479408098	2.73301112958	0.0396088569504
483.604363725	1359.25519667	2218.8595604	376.0	-7.44590798126	0.562272907019	0.10509773963	548.373042227	1188.98108026	2053.6453193	316.291196814	-2.01963968701	-0.0292701403914
483.604363725	1359.25519667	2218.8595604	376.0	-13.5279498101	-0.290777411415	-0.0543509180214	404.189674772	1051.14102102	1918.69335271	463.36265692	-4.43564317462	-0.0642846836901
483.604363725	1359.25519667	2218.8595604	376.0	13.2058326749	0.716698190453	0.133962278589	575.902971371	1549.9119904	2511.87844124	386.063479462	5.09684105172	0.0738672616191
483.604363725	1359.25519667	2218.8595604	376.0	-2.87381186161	0.703637017072	0.13152093777	577.146343192	1221.37201914	2155.09371116	356.575348825	-1.33384316918	-0.0193310604229
483.604363725	1359.25519667	2218.8595604	376.0	-6.04968629961	0.639382637882	0.119510773436	564.186400889	1083.23156705	2084.62551757	437.207549623	-2.34111341051	-0.0339291798625
483.604363725	1359.25519667	2218.8595604	376.0	5.88378457875	0.211209319592	0.0394783774938	480.183594613	1549.03940346	2349.41247704	320.189478963	3.17310576897	0.04598704013
483.604363725	1359.25519667	2218.8595604	376.0	-6.70654428971	0.203590980037	0.038054388792	481.743609305	1286.55718363	2070.05076125	301.74996832	-1.77636451388	-0.0257444132446
483.604363725	1359.25519667	2218.8595604	376.0	2.44876185883	0.707403236271	0.132224903976	578.056644759	1239.74753111	2273.19414701	455.389971145	-0.764275537187	-0.0110764570607
483.604363725	1359.25519667	2218.8595604	376.0	0.430591421835	0.296061331899	0.0553385667101	497.229914088	1401.94096163	2228.41377933	329.242903611	0.112789445431	0.00163462964392
483.604363725	1359.25519667	2218.8595604	376.0	-7.19105217429	-0.387718488439	-0.0724707455025	387.414680974	1360.46437268	2059.30021174	311.421158081	-1.75682845423	-0.0254612819454
483.604363725	1359.25519667	2218.8595604	376.0	9.46959069814	0.0925865972242	0.0173059060232	459.452540998	1607.82320779	2428.97647894	361.70073015	4.43384625693	0.0642586414048
483.604363725	1359.25519667	2218.8595604	376.0	-4.35717423234	0.104246091764	0.019485250797	464.69885529	1283.58526367	2122.17998338	373.895864426	-1.50404584934	-0.0217977659324
483.604363725	1359.25519667	2218.8595604	376.0	13.9015806543	0.727117182463	0.135909753731	578.055096646	1551.29267389	2527.31611179	397.96834126	5.2099980731	0.0755072184508
483.604363725	1359.25519667	2218.8595604	376.0	3.14024579512	0.302352953874	0.0565145708175	497.394667638	1461.08899875	2288.53720444	330.05353806	1.42524524472	0.0206557281844
483.604363725	1359.25519667	2218.8595604	376.0	-6.72805083396	0.0593895379226	0.0111008482098	457.105566143	1323.70744205	2069.57356124	288.760553047	-1.74287361027	-0.02525903783
483.604363725	1359.25519667	2218.8595604	376.0	-17.9322304831	0.164430693526	0.0307347090704	476.596774667	1024.59471607	1820.96854993	319.7770592	-4.5587712433	-0.0660691484536
483.604363725	1359.25519667	2218.8595604	376.0	3.89455764662	0.140599289405	0.0262802410103	468.886384972	1488.81041912	2305.27432508	347.577520989	1.6785834745	0.0243272967319
483.604363725	1359.25519667	2218.8595604	376.0	15.3309905235	0.39062722714	0.0730144349795	511.50403039	1641.57310177	2559.03270933	405.955577179	6.31690057109	0.091549283639
483.604363725	1359.25519667	2218.8595604	376.0	14.4156453965	0.495216439839	0.0925638205307	531.274721544	1621.91276781	2538.72248647	385.534997119	6.09818579546	0.0883795042821
483.604363725	1359.25519667	2218.8595604	376.0	6.75933905434	0.594275996656	0.111079625543	553.591906293	1386.39187532	2368.83980123	428.856019616	1.04532022386	0.0151495684617
483.604363725	1359.25519667	2218.8595604	376.0	6.47092972379	-0.293768487767	-0.0549099977135	399.381389796	1548.66283044	2362.44040322	414.396182983	2.20006691584	0.0318850277658
483.604363725	1359.25519667	2218.8595604	376.0	11.6745790372	0.66745438663	0.124757829277	566.754070091	1476.57962957	2477.9020735	434.568373838	3.33759485578	0.0483709399388
483.604363725	1359.25519667	2218.8595604	376.0	-14.9834593508	-0.536631161645	-0.100304890027	368.908509397	1063.05348893	1886.39764012	454.435641789	-4.73619231415	-0.068640468321
483.604363725	1359.25519667	2218.8595604	376.0	-1.41211794177	0.469667078784	0.0877882390251	530.552029052	1253.03460654	2187.52664644	403.940010847	-1.17052767178	-0.0169641691562
483.604363725	1359.25519667	2218.8595604	376.0	-10.5171574034	0.303780341156	0.0567813721786	499.481698669	1197.57575807	1985.49860787	288.441151137	-2.48587964569	-0.0360272412418
483.604363725	1359.25519667	2218.8595604	376.0	-5.06005166251	0.746261986058	0.139488221693	586.147062159	1092.14779213	2106.58412032	428.28926604	-2.0895512148	-0.0302833509392
483.604363725	1359.25519667	2218.8595604	376.0	-11.2660602383	0.105107710336	0.0196463009975	466.418794088	1047.6410957	1968.88150572	454.821615929	-3.74095136008	-0.054216686378
483.604363725	1359.25519667	2218.8595604	376.0	8.24886318387	0.177556212387	0.0331880770817	474.324005582	1560.07629148	2401.89024978	367.489952717	3.54443119629	0.0513685680621
483.604363725	1359.25519667	2218.8595604	376.0	12.0788828383	-0.427904680586	-0.079982183287	378.802841807	1660.03222812	2486.87300705	448.037937122	4.6613220064	0.0675553913971
483.604363725	1359.25519667	2218.8595604	376.0	18.4784794107	0.589498548884	0.110186644651	549.223481002	1675.75847546	2628.87106742	403.889110952	7.8028056889	0.113084140419
483.604363725	1359.25519667	2218.8595604	376.0	10.3646713273	0.577997392698	0.108036895831	548.965273946	1473.01335656	2448.83706105	426.858430539	2.93046902277	0.0424705655474
483.604363725	1359.25519667	2218.8595604	376.0	-15.0002680557	-0.0377077529445	-0.00704817812046	441.468082697	1140.52277731	1886.02467856	304.033818548	-3.46531446203	-0.0502219487251
483.604363725	1359.25519667	2218.8595604	376.0	-10.6024301865	-0.131436631258	-0.0245675946277	426.441465423	1183.42284508	1983.60652457	373.742214073	-2.73816569382	-0.03968356078
483.604363725	1359.25519667	2218.8595604	376.0	4.31918758881	-0.0766758532615	-0.0143319351891	431.899000229	1599.56667388	2314.69626714	283.230593032	3.39801775436	0.0492466341211
483.604363725	1359.25519667	2218.8595604	376.0	-3.78984423032	0.169301800174	0.0316451962942	475.645530121	1360.24194298	2134.76823937	298.88076627	-1.13838931129	-0.0164983958158
483.604363725	1359.25519667	2218.8595604	376.0	1.30611884999	-0.443447303233	-0.0828873463987	377.514925387	1556.76943033	2247.84050337	313.556147654	1.61881498972	0.0234610868076
483.604363725	1359.25519667	2218.8595604	376.0	-8.1171160644	0.201945561933	0.0377468340062	481.73238203	1150.60549555	2038.75215458	406.414276993	-2.46163850579	-0.0356759203738
483.604363725	1359.25519667	2218.8595604	376.0	-13.710143917	-0.450040673065	-0.0841197519747	380.79293344	1068.05443663	1914.65072135	465.803351278	-4.45085430754	-0.0645051348918
483.604363725	1359.25519667	2218.8595604	376.0	18.4483957803	0.786578186792	0.147023960148	589.458691935	1686.62859099	2628.20355391	352.116270988	8.57162248813	0.124226412871
483.604363725	1359.25519667	2218.8595604	376.0	18.0138768867	0.777317982026	0.145293080753	587.55465403	1676.82484569	2618.5621899	354.182690178	8.30454691684	0.120355752418
483.604363725	1359.25519667	2218.8595604	376.0	-11.2763652064	0.444255329798	0.0830383794015	526.584502799	1039.13689191	1968.65285295	402.931458243	-3.37823883174	-0.0489599830687
483.604363725	1359.25519667	2218.8595604	376.0	-12.8006742834	0.23915036382	0.0447010025832	488.054225604	1151.58399849	1934.83057527	295.192351171	-2.97869464072	-0.0431694875467
483.604363725	1359.25519667	2218.8595604	376.0	16.1871560069	0.577240332884	0.107895389324	546.669399912	1690.9086804	2578.02981902	340.451738699	7.89579124624	0.114431757192
483.604363725	1359.25519667	2218.8595604	376.0	-13.7441401982	-0.293668917023	-0.0548913863594	401.542203618	1189.2365436	1913.89639162	323.1176444	-3.16156949033	-0.045819847686
483.604363725	1359.25519667	2218.8595604	376.0	-4.86315695924	0.725069661005	0.13552703944	581.547381035	1228.67484296	2110.95293727	300.730713273	-1.57985040801	-0.0228963827247
483.604363725	1359.25519667	2218.8595604	376.0	-5.2669534626	0.373793627877	0.0698679678275	512.498890971	1175.58042203	2101.99325995	413.913946953	-1.92261727992	-0.0278640185495
483.604363725	1359.25519667	2218.8595604	376.0	15.9544679944	0.381535397341	0.0713150275404	510.205661996	1599.5414711	2572.8667988	463.11966571	5.4408171167	0.0788524219811
483.604363725	1359.25519667	2218.8595604	376.0	-9.10352796396	-0.0283859225549	-0.00530577991681	443.307398044	1127.43326555	2016.86505984	446.124396241	-2.93546605729	-0.0425429863375
483.604363725	1359.25519667	2218.8595604	376.0	-8.58650471619	-0.253853904806	-0.0474493280011	407.371879465	1246.19478663	2028.3370796	374.770413503	-2.24805935083	-0.0325805703018
483.604363725	1359.25519667	2218.8595604	376.0	6.15205556212	0.144038096766	0.0269230087413	468.167919246	1592.18025973	2355.3650334	295.016854429	3.89592320295	0.0564626551152
483.604363725	1359.25519667	2218.8595604	376.0	-10.9795902028	-0.468581655901	-0.0875853562432	375.91791959	1246.46549981	1975.23787349	352.854454095	-2.60906235192	-0.0378124978539
483.604363725	1359.25519667	2218.8595604	376.0	8.12477444858	-0.247446766905	-0.0462517321318	405.997230839	1573.82141283	2399.13689501	419.318251345	2.92261153885	0.0423566889688
483.604363725	1359.25519667	2218.8595604	376.0	12.9155659569	0.324696245193	0.0606908869519	499.257537995	1665.43921206	2505.43783041	340.741080362	6.45150270398	0.0935000391881
483.604363725	1359.25519667	2218.8595604	376.0	11.9092980935	0.108203980957	0.0202250431694	461.4972261	1677.46424457	2483.11015972	344.148689058	6.11866618318	0.0886763214953
483.604363725	1359.25519667	2218.8595604	376.0	-3.06014358213	0.338276527823	0.063229257537	505.989052184	1181.37327063	2150.95927197	463.596949149	-1.73249238025	-0.025108585221
483.604363725	1359.25519667	2218.8595604	376.0	-8.7551688751	0.786380300685	0.146986972091	594.701218418	1058.1480542	2024.59465878	371.745386163	-2.61552766953	-0.0379061981092
483.604363725	1359.25519667	2218.8595604	376.0	-13.9009971555	0.0112412885756	0.00210117543469	450.296320295	1076.85043094	1910.41595602	383.26920479	-3.78176491401	-0.0548081871595
483.604363725	1359.25519667	2218.8595604	376.0	-1.44956180337	-0.0969668114895	-0.0181246376616	430.765826308	1440.80794956	2186.69581974	315.122043874	-0.140818088479	-0.00204084186201
483.604363725	1359.25519667	2218.8595604	376.0	-12.9131539801	-0.218965491457	-0.0409281292444	413.263573142	1139.48119602	1932.33480876	379.590039602	-3.35520492271	-0.0486261583001
483.604363725	1359.25519667	2218.8595604	376.0	3.4111040051	0.682649813264	0.127598095937	570.390342326	1422.96713938	2294.54716773	301.189686028	1.60093845751	0.0232020066306
483.604363725	1359.25519667	2218.8595604	376.0	-0.864008934989	-0.311559190523	-0.0582353627145	398.271148136	1435.16807275	2199.68841554	366.249194655	-0.471023441046	-0.00682642668183
483.604363725	1359.25519667	2218.8595604	376.0	1.14473635869	0.551179627671	0.103024229471	545.780477126	1344.98641765	2244.25965254	353.492757756	-0.210538533592	-0.00305128309553
483.604363725	1359.25519667	2218.8595604	376.0	12.354121979	0.187736600954	0.0350909534493	474.902230825	1694.16450056	2492.98017703	323.913445645	6.67524197359	0.0967426372984
483.604363725	1359.25519667	2218.8595604	376.0	-8.54395695586	-0.412005446898	-0.0770103639062	384.312597589	1194.31415184	2029.28115465	450.654405221	-2.68522325272	-0.0389162790249
483.604363725	1359.25519667	2218.8595604	376.0	-1.75410173394	-0.0736001388254	-0.0137570352945	435.425232519	1304.19158188	2179.93850638	440.321691981	-1.25326106854	-0.0181632038919
483.604363725	1359.25519667	2218.8595604	376.0	12.3096963591	0.453702031023	0.0848041179482	524.20652694	1541.37608525	2491.99443492	426.411822729	4.14674223048	0.0600977134853
483.604363725	1359.25519667	2218.8595604	376.0	8.22657182467	0.715673650121	0.133770775724	578.683698878	1354.41047153	2401.39563582	468.301465419	0.879998469631	0.0127536010091
483.604363725	1359.25519667	2218.8595604	376.0	1.84872370536	0.753873370707	0.140910910413	586.913152598	1326.81362297	2259.88014308	346.153367516	-0.0143062955244	-0.000207337616296
483.604363725	1359.25519667	2218.8595604	376.0	4.19907509611	0.537834874474	0.100529883079	541.150110632	1458.9685828	2312.03113962	311.912446184	2.00938802151	0.0291215655292
483.604363725	1359.25519667	2218.8595604	376.0	12.4514931418	-0.416476001494	-0.0778459815877	380.281413315	1679.23345714	2495.14070639	435.625835934	5.12143290161	0.0742236652408
483.604363725	1359.25519667	2218.8595604	376.0	10.1807984655	0.721818411556	0.134919329263	577.746548141	1481.8619499	2444.75718047	385.148682435	3.47799864145	0.0504057774123
483.604363725	1359.25519667	2218.8595604	376.0	2.31077115316	0.445042787338	0.0831855677267	525.368975397	1357.0316992	2270.13232705	387.731652453	-0.117986228657	-0.00170994534286
483.604363725	1359.25519667	2218.8595604	376.0	4.09154139522	-0.355500287952	-0.0664486519537	389.862830031	1583.64539521	2309.64511781	336.136892568	2.56903134213	0.0372323382918
483.604363725	1359.25519667	2218.8595604	376.0	14.7789392703	0.658312722006	0.123049106917	562.863752351	1680.00416069	2546.78346732	303.915554282	7.73864337926	0.112154251873
483.604363725	1359.25519667	2218.8595604	376.0	7.86546837175	-0.192813908932	-0.0360399829779	413.843861098	1611.89344629	2393.38325734	367.645949953	3.78663972164	0.0548788365455
483.604363725	1359.25519667	2218.8595604	376.0	-17.4001224804	-0.266715514837	-0.0498533672592	406.059575449	1124.01769158	1832.77527922	302.698012192	-4.03813279504	-0.0585236636963
483.604363725	1359.25519667	2218.8595604	376.0	9.68957280301	-0.144799642937	-0.02706535382	420.855181851	1654.49966017	2433.8575729	358.502730876	4.91678805625	0.0712577979166
483.604363725	1359.25519667	2218.8595604	376.0	-14.1632937124	-0.166163134864	-0.0310585298812	421.500801506	1122.92346084	1904.59596379	360.171701444	-3.5747327587	-0.0518077211405
483.604363725	1359.25519667	2218.8595604	376.0	-5.84701797195	0.204285767562	0.0381842556191	481.894938687	1290.99931035	2089.12244313	316.228194096	-1.64807871612	-0.0238851987843
483.604363725	1359.25519667	2218.8595604	376.0	14.7288305974	0.544864233082	0.101843781884	541.596213961	1546.109335	2545.67162624	457.96607728	4.6558563228	0.0674761785914
483.604363725	1359.25519667	2218.8595604	376.0	9.57644694119	-0.452169644505	-0.0845176905617	375.18886492	1680.43738874	2431.3474689	375.72121524	4.85775612562	0.0704022626901
483.604363725	1359.25519667	2218.8595604	376.0	-0.936223026911	0.228911174997	0.0427871355135	485.717090687	1382.37466187	2198.08608626	329.994333704	-0.443998977066	-0.00643476778357
483.604363725	1359.25519667	2218.8595604	376.0	-14.588199353	0.110024889037	0.02056539982	467.204306785	1043.97803326	1895.16790436	383.985564318	-4.06135674319	-0.058860242655
483.604363725	1359.25519667	2218.8595604	376.0	0.250378952163	-0.0901235037617	-0.0168455147218	431.988209366	1437.07054014	2224.41511772	355.356368206	-0.00703799684487	-0.000101999954274
483.604363725	1359.25519667	2218.8595604	376.0	-17.738978595	-0.27476976279	-0.0513588341663	404.861407773	1122.27944315	1825.25653793	298.115687007	-4.10285361995	-0.0594616466659
483.604363725	1359.25519667	2218.8595604	376.0	9.67282575169	0.819760784381	0.153226314838	599.631459964	1399.79510052	2433.48597935	434.059418871	2.09199079212	0.0303187071321
483.604363725	1359.25519667	2218.8595604	376.0	1.6386118445	0.680816071106	0.127255340394	572.617359655	1277.96323044	2255.21805597	404.637465874	-0.711563770029	-0.0103125184062
483.604363725	1359.25519667	2218.8595604	376.0	-2.20087463195	0.442740020692	0.0827551440546	525.392403357	1229.44512742	2170.02524322	415.187712442	-1.34635164418	-0.0195123426693
483.604363725	1359.25519667	2218.8595604	376.0	-1.67637942787	0.622237021283	0.116305985287	560.515522603	1154.18422668	2181.6630552	466.963305915	-1.55276693442	-0.0225038686147
483.604363725	1359.25519667	2218.8595604	376.0	-3.80616574116	0.3495977049	0.0653453654019	507.988652397	1249.41346379	2134.40608797	377.003971778	-1.4713084529	-0.0213233109116
483.604363725	1359.25519667	2218.8595604	376.0	7.30020248935	-0.0530142206241	-0.00990920011665	436.179131826	1562.351321	2380.84080126	382.31034844	3.01621844857	0.0437133108489
483.604363725	1359.25519667	2218.8595604	376.0	21.6141461027	0.776811603908	0.145198430637	587.490115527	1678.19203914	2698.4471076	432.764952927	8.6131869823	0.124828796845
483.604363725	1359.25519667	2218.8595604	376.0	1.65311198517	-0.405146368463	-0.0757282931706	383.129777158	1544.63143062	2255.53979373	327.778585953	1.49336341247	0.0216429480068
483.604363725	1359.25519667	2218.8595604	376.0	14.6116313524	0.718104384289	0.134225118559	575.2572952	1654.97544469	2543.07113959	312.838399704	7.37396774433	0.106869097744
483.604363725	1359.25519667	2218.8595604	376.0	12.6989358225	0.382756421702	0.0715432563929	511.227769693	1525.31092793	2500.63111197	464.092414338	3.65889022272	0.0530273945322
483.604363725	1359.25519667	2218.8595604	376.0	-10.0164298974	-0.125236492396	-0.0234086901675	427.499862726	1172.48082399	1996.60904801	396.628361293	-2.74747182012	-0.0398184321756
483.604363725	1359.25519667	2218.8595604	376.0	-12.7449018001	-0.402967044508	-0.0753209428987	385.264468045	1241.40570167	1936.06808834	309.397918628	-2.82968266393	-0.0410098936802
483.604363725	1359.25519667	2218.8595604	376.0	-1.42153387679	0.367019727327	0.068601818192	511.312802841	1309.7396856	2187.31772007	366.265231633	-1.0425457338	-0.0151093584609
483.604363725	1359.25519667	2218.8595604	376.0	18.6085710309	0.821512789397	0.153553792411	597.295119906	1630.78099005	2631.75761777	403.681507817	7.51517446787	0.108915571998
483.604363725	1359.25519667	2218.8595604	376.0	-5.0800937684	-0.036766270498	-0.00687220009308	441.115509443	1381.14772812	2106.13941414	283.876176579	-1.30731148752	-0.0189465432973
483.604363725	1359.25519667	2218.8595604	376.0	9.30875104872	0.304911891221	0.0569928768636	497.961424025	1464.91007129	2425.407673	462.536177685	2.01743056914	0.0292381241904
483.604363725	1359.25519667	2218.8595604	376.0	4.2012644718	0.356549332999	0.06664473514	506.619029755	1496.29492017	2312.07971879	309.165768868	2.3002721637	0.0333372777348
483.604363725	1359.25519667	2218.8595604	376.0	-8.09549705424	0.438873941545	0.0820325124384	524.502526409	1210.82838267	2039.23185005	303.900940974	-2.0824864369	-0.0301809628536
483.604363725	1359.25519667	2218.8595604	376.0	-7.3742738637	-0.236729801145	-0.0442485609617	409.879580512	1318.36311787	2055.23477976	326.992081384	-1.84469837941	-0.0267347591218
483.604363725	1359.25519667	2218.8595604	376.0	0.431939544755	0.288850334422	0.0539907167144	495.635735401	1418.0631627	2228.44369228	314.744794184	0.359869245641	0.00521549631364
483.604363725	1359.25519667	2218.8595604	376.0	-2.09015603432	0.828885262972	0.154931824855	603.720614501	1173.3271586	2172.4819334	395.4341603	-1.35021550558	-0.0195683406606
483.604363725	1359.25519667	2218.8595604	376.0	8.41019271077	-0.295461200873	-0.0552263926866	398.648533034	1591.71939778	2405.46992541	415.101994592	3.21685588013	0.046621099712
483.604363725	1359.25519667	2218.8595604	376.0	-11.416248251	0.348662900035	0.0651706355205	508.435428097	1073.82720579	1965.54904464	383.286410757	-3.20190313926	-0.0464043933226
483.604363725	1359.25519667	2218.8595604	376.0	0.921559083159	0.786903195145	0.147084709373	594.722331882	1178.45158808	2239.30766222	466.133742257	-1.09579182456	-0.0158810409357
483.604363725	1359.25519667	2218.8595604	376.0	-2.72606409016	0.710073795896	0.132724073999	578.459721694	1168.02485176	2158.37202671	411.887453257	-1.50244905105	-0.0217746239282
483.604363725	1359.25519667	2218.8595604	376.0	-17.5550300779	-0.104452036209	-0.0195237450857	431.976793704	1061.73970543	1829.33809718	335.621598051	-4.44571239624	-0.0644306144383
483.604363725	1359.25519667	2218.8595604	376.0	-0.547355175843	0.720725513288	0.134715049213	579.788611031	1331.5338502	2206.71451775	295.392056516	-0.28362301755	-0.00411047851522
483.604363725	1359.25519667	2218.8595604	376.0	4.26739707377	-0.0761451544154	-0.0142327391431	434.397880286	1430.4205057	2313.54710835	448.728722365	0.250515808966	0.00363066389805
483.604363725	1359.25519667	2218.8595604	376.0	4.19046283771	-0.0794859112465	-0.0148571796722	433.703136589	1440.81654135	2311.8400457	437.320367758	0.412050793589	0.00597175063172
483.604363725	1359.25519667	2218.8595604	376.0	-4.09267581809	0.0458881331023	0.00857722114063	454.992838938	1212.3863416	2128.04883173	460.669651199	-1.84823798027	-0.0267860576851
483.604363725	1359.25519667	2218.8595604	376.0	4.60538978896	0.716211900945	0.133871383354	579.585950168	1309.59029901	2321.04669202	431.870442852	-0.0884826244592	-0.00128235687622
483.604363725	1359.25519667	2218.8595604	376.0	6.38563449168	0.482654560494	0.0902158056997	530.410314805	1476.93483627	2360.54782181	353.202670735	2.44048973176	0.0353694164023
483.604363725	1359.25519667	2218.8595604	376.0	-19.9228715188	-0.500824669684	-0.0936120877914	374.452232688	1038.82639189	1776.799021	363.520396424	-5.45707161844	-0.0790879944701
483.604363725	1359.25519667	2218.8595604	376.0	17.6603003521	0.617437720991	0.115408919811	555.000182114	1642.07526751	2610.71682316	413.641373538	7.10095780576	0.102912431968
483.604363725	1359.25519667	2218.8595604	376.0	7.56462918699	-0.0523254014294	-0.00978044886531	435.202467623	1668.96598749	2386.70805832	282.539603214	5.16531208999	0.0748595955071
483.604363725	1359.25519667	2218.8595604	376.0	7.54875738052	-0.117844730362	-0.0220270524041	425.091466349	1644.10122058	2386.35588523	317.163198299	4.55181400195	0.0659683188688
483.604363725	1359.25519667	2218.8595604	376.0	-2.34081368839	0.26394003779	0.0493345865027	491.85333921	1377.43286752	2166.92019208	297.633985349	-0.626824835171	-0.00908441790102
483.604363725	1359.25519667	2218.8595604	376.0	-6.12431546391	0.796829905412	0.148940169236	596.663247791	1200.68189464	2082.96960122	285.62445879	-1.79895135943	-0.0260717588323
483.604363725	1359.25519667	2218.8595604	376.0	5.81368114251	0.538130854006	0.100585206356	542.202321307	1407.90155393	2347.85698024	397.753105002	1.22590011506	0.0177666683343
483.604363725	1359.25519667	2218.8595604	376.0	19.8263435334	0.747700614875	0.139757124276	581.313519186	1685.24038057	2658.77827937	392.224379612	8.54748421327	0.123876582801
483.604363725	1359.25519667	2218.8595604	376.0	-15.1029002565	-0.0268769224453	-0.00502372382155	444.643795273	1050.59086079	1883.74741416	388.512758093	-4.21308355828	-0.0610591820041
483.604363725	1359.25519667	2218.8595604	376.0	14.9508049622	0.358067732587	0.066928548147	505.4936741	1646.31011823	2550.59692566	398.793133332	6.30641514133	0.0913973208889
483.604363725	1359.25519667	2218.8595604	376.0	-5.87610793191	-0.41949447848	-0.0784101828934	383.009695323	1238.68252915	2088.47697777	466.784753302	-2.15325486121	-0.0312065921914
483.604363725	1359.25519667	2218.8595604	376.0	6.04475973303	-0.261125304072	-0.0488084680509	404.447532052	1532.03516377	2352.98428964	416.501593812	1.90097972173	0.0275504307497
483.604363725	1359.25519667	2218.8595604	376.0	-7.76934849967	0.439417057589	0.0821340294559	524.664301804	1185.09986095	2046.46862843	336.704465684	-2.10828978404	-0.0305549244064
483.604363725	1359.25519667	2218.8595604	376.0	-8.61145762889	0.10150319674	0.0189725601384	464.224954997	1213.74203092	2027.78340951	349.816423592	-2.23535132916	-0.0323963960748
483.604363725	1359.25519667	2218.8595604	376.0	-14.885210016	0.0567503801058	0.0106075476833	457.853230971	1068.06628259	1888.57765487	362.658141312	-3.91527805585	-0.0567431602298
483.604363725	1359.25519667	2218.8595604	376.0	15.3357478612	-0.142004500685	-0.0265428973243	421.093378936	1685.25365688	2559.13826798	452.791232159	6.01066638164	0.0871111069803
483.604363725	1359.25519667	2218.8595604	376.0	3.64836333722	-0.251008421275	-0.0469174619206	405.363696715	1574.30116012	2299.81161911	320.14676227	2.52749243917	0.0366303252054
483.604363725	1359.25519667	2218.8595604	376.0	-2.61328844984	-0.534730084822	-0.0999495485649	366.02033416	1461.64922159	2160.87435979	333.204804042	-0.559469259837	-0.00810825014256
483.604363725	1359.25519667	2218.8595604	376.0	15.7596398712	0.339897833421	0.0635323053124	502.526187371	1608.42323607	2568.54383637	457.594412919	5.51134514056	0.0798745672545
483.604363725	1359.25519667	2218.8595604	376.0	-12.2351130773	0.550112236982	0.102824717193	545.992815116	1113.14869831	1947.37958416	288.238070731	-2.93046662685	-0.042470530824
483.604363725	1359.25519667	2218.8595604	376.0	-0.546813749273	0.208048654973	0.0388875990603	482.698950581	1325.91994306	2206.72653125	398.107637604	-0.951772848886	-0.0137938094041
483.604363725	1359.25519667	2218.8595604	376.0	7.08965060445	0.0422962047395	0.00790583266159	450.848420045	1629.29443079	2376.16895063	296.026099795	4.51972331182	0.0655032364032
483.604363725	1359.25519667	2218.8595604	376.0	6.69208596215	-0.527458157894	-0.0985903098868	365.828396277	1560.81437155	2367.34754956	440.704781735	2.03080323437	0.0294319309329
483.604363725	1359.25519667	2218.8595604	376.0	-5.24709001689	0.763051160171	0.142626385079	589.942856901	1049.88206645	2102.43400192	462.609078563	-2.38787858587	-0.0346069360271
483.604363725	1359.25519667	2218.8595604	376.0	1.15946619917	0.794799909664	0.148560730778	596.494032027	1222.80858972	2244.58648701	425.283865263	-0.887130474964	-0.0128569634053
483.604363725	1359.25519667	2218.8595604	376.0	-1.05741031313	0.291158997528	0.0544222425286	497.398886037	1258.66203178	2195.39711057	439.336192752	-1.20491522655	-0.0174625395152
483.604363725	1359.25519667	2218.8595604	376.0	2.05702502403	0.397637913039	0.0743248435587	515.017081703	1436.78410513	2264.5020568	312.700869969	1.07240138118	0.0155420490026
483.604363725	1359.25519667	2218.8595604	376.0	-6.28939321109	-0.38095032054	-0.0712056673907	388.421122723	1324.21161666	2079.30675784	366.674018461	-1.72893504022	-0.0250570295685
483.604363725	1359.25519667	2218.8595604	376.0	-7.22415460225	0.0540200329339	0.0100972024176	456.303694786	1213.09367469	2058.56571535	389.168345878	-2.11292832829	-0.0306221496854
483.604363725	1359.25519667	2218.8595604	376.0	-10.0940916063	0.153380354826	0.0286692252011	473.329332377	1145.66723732	1994.88584376	375.889274058	-2.72412066283	-0.0394800096062
483.604363725	1359.25519667	2218.8595604	376.0	4.923835656	-0.37031805154	-0.0692183273907	387.895450512	1570.34225674	2328.11255859	369.874851342	2.36008506568	0.0342041313866
483.604363725	1359.25519667	2218.8595604	376.0	-2.30023886962	0.397644694663	0.074326111152	516.981450088	1303.97231721	2167.82049033	346.86672303	-1.15135967924	-0.0166863721628
483.604363725	1359.25519667	2218.8595604	376.0	-9.97657214946	0.0246494771667	0.00460737890966	452.479539868	1083.43069615	1997.49343546	461.583199439	-3.36232523317	-0.0487293512053
483.604363725	1359.25519667	2218.8595604	376.0	-0.373485976405	0.807426882466	0.15092091261	599.121780727	1184.60722245	2210.5724311	426.843427926	-1.15970536326	-0.0168073241052
483.604363725	1359.25519667	2218.8595604	376.0	-7.73498420688	0.296114157577	0.0553484406685	498.148050833	1239.38765001	2047.23112383	309.695422988	-1.99121456383	-0.0288581820845
483.604363725	1359.25519667	2218.8595604	376.0	-14.4760450283	0.304139259879	0.0568484597904	501.141488966	1023.82865282	1897.65645132	372.686309534	-4.00999680566	-0.0581158957343
483.604363725	1359.25519667	2218.8595604	376.0	-6.40536063181	0.7127571721	0.133225639645	578.892570112	1215.50023112	2076.73360364	282.340802408	-1.8249419701	-0.0264484343493
483.604363725	1359.25519667	2218.8595604	376.0	16.3747315567	0.483227488908	0.0903228951231	529.368897827	1583.4607187	2582.19185704	469.362240507	5.39208518634	0.0781461621209
483.604363725	1359.25519667	2218.8595604	376.0	3.90875645364	0.555836419728	0.103894657893	545.080635207	1432.85545128	2305.58937666	327.653290178	1.54374074052	0.0223730542104
483.604363725	1359.25519667	2218.8595604	376.0	-9.36110753435	0.0176991679511	0.00330825569179	450.924848788	1114.92271894	2011.14973091	445.302163183	-3.01870671309	-0.0437493726535
483.604363725	1359.25519667	2218.8595604	376.0	-9.08531231321	0.633619645973	0.118433578686	562.603456041	1149.08291736	2017.26923955	305.582866143	-2.33421419494	-0.033829191231
483.604363725	1359.25519667	2218.8595604	376.0	10.9501020812	0.148628086452	0.0277809507386	469.003963242	1599.32766521	2461.8269473	393.495318854	4.50792426591	0.0653322357379
483.604363725	1359.25519667	2218.8595604	376.0	17.5121296981	0.53288045843	0.0996038240056	538.274960726	1657.16814594	2607.42912443	411.986017769	7.18193195323	0.104085970337
483.604363725	1359.25519667	2218.8595604	376.0	-0.41021880332	0.188408745192	0.0352165878864	479.238369496	1309.15882398	2209.75738126	421.360187789	-1.00049839056	-0.0144999766748
483.604363725	1359.25519667	2218.8595604	376.0	-18.0781120576	-0.133127380952	-0.0248836226079	427.538514643	1059.47580397	1817.73164267	330.717324054	-4.56049645464	-0.0660941515165
483.604363725	1359.25519667	2218.8595604	376.0	-16.691046589	-0.0919363449081	-0.0171843635342	435.083809133	1022.76151384	1848.50867743	390.663354458	-4.77959829879	-0.0692695405622
483.604363725	1359.25519667	2218.8595604	376.0	-7.16579363911	-0.505773323581	-0.0945370698282	370.542947475	1354.24919575	2059.86066316	335.06851993	-1.77366422396	-0.0257052786081
483.604363725	1359.25519667	2218.8595604	376.0	-20.02279279	-0.465780715138	-0.0870618159137	379.554868742	1032.08685733	1774.58190832	362.940182249	-5.51150682469	-0.0798769105027
483.604363725	1359.25519667	2218.8595604	376.0	7.68449026492	0.431613794493	0.0806754756063	520.685643071	1488.46319759	2389.36760731	380.218766649	2.65827128043	0.0385256707308
483.604363725	1359.25519667	2218.8595604	376.0	-4.38572329701	0.158241704417	0.0295778886761	474.081445714	1179.21007956	2121.54651973	468.254994459	-1.99595101956	-0.0289268263705
483.604363725	1359.25519667	2218.8595604	376.0	12.9176977094	0.0579316599552	0.0108283476552	453.049358604	1690.19257471	2505.48513101	362.243197695	6.36446485961	0.0922386211537
483.604363725	1359.25519667	2218.8595604	376.0	-11.511906165	0.360964997012	0.0674700928994	509.971845417	1159.54148166	1963.42652987	293.913202796	-2.7247944499	-0.0394897746363
483.604363725	1359.25519667	2218.8595604	376.0	4.67351524471	-0.347691312955	-0.064989030459	390.92201684	1591.54454268	2322.55830021	340.09174069	2.79463992924	0.04050202796
483.604363725	1359.25519667	2218.8595604	376.0	4.29143187317	0.76174325417	0.142381916667	589.378546659	1289.65117776	2314.08040679	435.050682377	-0.283023595781	-0.0041017912432
483.604363725	1359.25519667	2218.8595604	376.0	-14.8886327768	0.158577966393	0.0296407413818	475.106201059	1056.80127372	1888.50170862	356.594233841	-3.90907111076	-0.0566532045037
483.604363725	1359.25519667	2218.8595604	376.0	4.13220500784	0.532782546136	0.0995855226422	540.47146351	1441.92085239	2310.54738627	328.155070371	1.67929985425	0.0243376790471
483.604363725	1359.25519667	2218.8595604	376.0	7.60493157257	0.318607918362	0.0595528819368	500.117020257	1482.02505102	2387.60231166	405.460240384	2.25940901135	0.0327450581355
483.604363725	1359.25519667	2218.8595604	376.0	-9.05881303958	0.68394012043	0.127839274847	573.001339273	1107.93950988	2017.85722121	336.91637206	-2.45877632781	-0.0356344395335
483.604363725	1359.25519667	2218.8595604	376.0	16.4206610764	0.800924559971	0.149705525228	592.974214372	1616.15794983	2583.21096857	374.078804372	6.97441711529	0.101078508917
483.604363725	1359.25519667	2218.8595604	376.0	9.24300069217	0.0827565191476	0.0154685082519	459.197179263	1495.38117165	2423.94876492	469.370414016	2.10980487952	0.0305768823118
483.604363725	1359.25519667	2218.8595604	376.0	-17.7648907723	0.0302984267486	0.00566325733619	454.049104923	1036.28758258	1824.6815831	334.344895596	-4.57589663077	-0.0663173424749
483.604363725	1359.25519667	2218.8595604	376.0	5.39087947108	0.476915492198	0.0891430826539	529.757904577	1448.34400261	2338.47560493	360.373697741	1.79306337349	0.0259864257028
483.604363725	1359.25519667	2218.8595604	376.0	-5.51353151326	0.358425362651	0.0669953948881	509.83767005	1133.50786546	2096.5220393	453.176503789	-2.21970452685	-0.0321696308239
483.604363725	1359.25519667	2218.8595604	376.0	1.70288275825	0.248181914879	0.0463891429681	487.54409655	1473.09394485	2256.64413728	296.006095882	1.37140842605	0.0198754844356
483.604363725	1359.25519667	2218.8595604	376.0	-11.8498816848	-0.483144719539	-0.090307424213	374.582223278	1151.02786698	1955.92732774	430.317237485	-3.39784041511	-0.0492440639872
483.604363725	1359.25519667	2218.8595604	376.0	-2.44176642428	0.573682983855	0.107230464272	550.816090663	1256.8182695	2164.68019265	357.04583249	-1.23255742378	-0.0178631510693
483.604363725	1359.25519667	2218.8595604	376.0	-5.14876129748	-0.0606324371228	-0.0113331658174	437.471276348	1306.48471319	2104.61577811	360.659788569	-1.56934668078	-0.022744154794
483.604363725	1359.25519667	2218.8595604	376.0	0.14044799617	-0.231888131282	-0.0433435759405	408.814207939	1520.74685474	2221.97590419	292.414841512	1.17319446283	0.0170028183019
483.604363725	1359.25519667	2218.8595604	376.0	0.847248616815	0.68872456405	0.128733563374	572.478647301	1371.52741177	2237.65881733	293.652758267	0.435538012313	0.00631214510599
483.604363725	1359.25519667	2218.8595604	376.0	-2.20649071817	-0.0823627048293	-0.0153948980989	433.510411033	1413.21832836	2169.90063015	323.171890755	-0.611683852515	-0.00886498336978
483.604363725	1359.25519667	2218.8595604	376.0	17.4654437143	0.585519405574	0.109442879547	549.057220769	1596.07389607	2606.39322802	461.262111176	6.01412979945	0.0871613014414
483.604363725	1359.25519667	2218.8595604	376.0	-7.21346673947	-0.0452153333381	-0.00845146417535	440.171393397	1186.79104448	2058.80286401	431.840426137	-2.33576313812	-0.0338516396829
483.604363725	1359.25519667	2218.8595604	376.0	9.57185596042	0.557302219063	0.104168639077	544.355679553	1511.12074401	2431.24560148	375.769177919	3.57949737162	0.0518767735018
483.604363725	1359.25519667	2218.8595604	376.0	10.9171206882	0.632097106748	0.118148991915	559.710263085	1471.22116657	2461.09513651	430.163706852	3.0784258134	0.0446148668608
483.604363725	1359.25519667	2218.8595604	376.0	12.2866575642	0.567522661717	0.10607900219	545.723521516	1568.65833853	2491.48323642	377.10137637	5.00530051655	0.0725405871964
483.604363725	1359.25519667	2218.8595604	376.0	13.7928449726	0.577687231555	0.107978921786	547.619656017	1580.75958358	2524.90341972	396.524180127	5.40485327124	0.0783312068295
483.604363725	1359.25519667	2218.8595604	376.0	-7.06889248003	0.188752138847	0.0352807736163	479.164438827	1241.58567299	2062.01076379	341.260651973	-1.92005775195	-0.0278269239414
483.604363725	1359.25519667	2218.8595604	376.0	15.016604476	0.742665594381	0.13881599895	580.410255975	1648.88313538	2552.05692446	322.763533108	7.35730561835	0.106627617657
483.604363725	1359.25519667	2218.8595604	376.0	11.851217467	0.817132454388	0.152735038203	598.418548692	1440.24981721	2481.82143219	443.153066289	3.03720684473	0.0440174905033
483.604363725	1359.25519667	2218.8595604	376.0	13.16154449	0.45440171686	0.0849349003477	523.983727958	1573.85485954	2510.89574861	413.057161109	4.88863451096	0.0708497755211
483.604363725	1359.25519667	2218.8595604	376.0	4.43581465327	-0.289048304634	-0.0540277204924	400.168387169	1539.56198538	2317.28405791	377.55368537	1.86384613928	0.0270122628882
483.604363725	1359.25519667	2218.8595604	376.0	4.71890612859	0.222048572531	0.0415044060805	482.563401195	1509.46742268	2323.56546018	331.5346363	2.31749849663	0.0335869347338
483.604363725	1359.25519667	2218.8595604	376.0	0.492071798807	0.703641455211	0.131521767329	576.403980588	1330.14817259	2229.77794255	323.225789368	-0.210508606233	-0.00305084936569
483.604363725	1359.25519667	2218.8595604	376.0	9.25710788619	0.820490897968	0.153362784667	599.208491629	1431.77915214	2424.26178375	393.274139977	2.68268077833	0.03887943157
483.604363725	1359.25519667	2218.8595604	376.0	-0.0331435419059	0.671939730281	0.125596211267	570.691240167	1241.86813292	2218.12415175	405.564778661	-0.989634954707	-0.0143425355755
483.604363725	1359.25519667	2218.8595604	376.0	2.88002896571	0.735870147804	0.137545822019	584.024344316	1241.01212886	2282.76335845	457.726885273	-0.708906889571	-0.0102740128923
483.604363725	1359.25519667	2218.8595604	376.0	9.3062854371	0.153431859882	0.0286788523143	469.621423607	1615.76293806	2425.35296454	339.968602874	4.71227183488	0.0682937947084
483.604363725	1359.25519667	2218.8595604	376.0	-16.133403575	-0.50380433564	-0.0941690346991	371.377900914	1167.00275895	1860.88199276	322.501332896	-3.72127466823	-0.0539315169308
483.604363725	1359.25519667	2218.8595604	376.0	-5.56811741341	-0.206656182704	-0.0386273238698	414.523826214	1356.89420302	2095.31085484	323.892825599	-1.53318833626	-0.0222201208154
483.604363725	1359.25519667	2218.8595604	376.0	11.1436466899	0.69191975157	0.129330794686	570.388941495	1583.81585597	2466.12143036	311.916632891	5.52682771753	0.0800989524279
483.604363725	1359.25519667	2218.8595604	376.0	-3.76224980706	-0.0942942827197	-0.0176250995738	432.105837641	1297.48441349	2135.38052087	405.790269741	-1.468820964	-0.0212872603478
483.604363725	1359.25519667	2218.8595604	376.0	5.85474057971	-0.305108773917	-0.0570296773676	397.589222658	1557.30590397	2348.76803149	393.872904864	2.30118685157	0.0333505340807
483.604363725	1359.25519667	2218.8595604	376.0	-6.94713794887	-0.381949987048	-0.0713925209435	388.27069032	1314.80429844	2064.71232585	361.637337086	-1.83425935226	-0.0265834688734
483.604363725	1359.25519667	2218.8595604	376.0	3.78628135882	0.0662711719786	0.0123871349493	455.417814069	1561.58880019	2302.87182631	285.865212057	2.88453382076	0.041804837982
483.604363725	1359.25519667	2218.8595604	376.0	-5.97507586861	0.749913936245	0.140170829205	586.882133232	1093.88214135	2086.28101825	405.516743664	-2.15690970403	-0.031259560928
483.604363725	1359.25519667	2218.8595604	376.0	0.39276598438	0.341293531796	0.0637931835133	506.344093382	1347.76451212	2227.57448599	373.465880491	-0.588390192606	-0.00852739409575
483.604363725	1359.25519667	2218.8595604	376.0	-6.48424740129	-0.254131512205	-0.0475012172345	407.258767711	1359.28254589	2074.98321702	308.44190341	-1.65805079935	-0.0240297217296
483.604363725	1359.25519667	2218.8595604	376.0	-10.2804631275	-0.0568144443294	-0.0106195223046	438.213549068	1193.19906173	1990.75052144	359.337910647	-2.60118303474	-0.0376983048514
483.604363725	1359.25519667	2218.8595604	376.0	-19.7244614152	-0.494118392227	-0.0923585779864	373.290670819	1114.01725854	1781.20146255	293.893533193	-4.59843985793	-0.066644055912
483.604363725	1359.25519667	2218.8595604	376.0	-8.65821037861	-0.427429870962	-0.0798934338246	382.180269604	1183.59232494	2026.74603165	460.973437114	-2.79610374289	-0.0405232426506
483.604363725	1359.25519667	2218.8595604	376.0	1.14929482901	0.664430033671	0.124192529658	569.128686557	1221.89497942	2244.36079859	453.337132617	-0.965528231809	-0.0139931627798
483.604363725	1359.25519667	2218.8595604	376.0	-13.219604864	0.00488123562345	0.000912380490365	448.58627905	1127.16552439	1925.53509403	349.783290586	-3.29835444427	-0.0478022383227
483.604363725	1359.25519667	2218.8595604	376.0	-4.59203361166	0.666009703663	0.124487795077	569.451459132	1114.96701237	2116.96878359	432.55031209	-1.98176548868	-0.0287212389664
483.604363725	1359.25519667	2218.8595604	376.0	7.8433108314	0.0138276703343	0.00258461127744	446.075430567	1644.84319509	2392.89161263	301.972986977	4.85320005187	0.0703362326358
483.604363725	1359.25519667	2218.8595604	376.0	-22.1056632824	-0.450088261231	-0.0841286469591	381.643410767	1029.37345977	1728.36593727	317.349066732	-5.75929193435	-0.0834679990485
483.604363725	1359.25519667	2218.8595604	376.0	-11.899932444	-0.378102407102	-0.0706733471218	390.196627408	1106.68482214	1954.81677168	457.935322139	-3.74874626384	-0.0543296559976
483.604363725	1359.25519667	2218.8595604	376.0	-17.372888848	-0.401001416035	-0.0749535357075	387.338109312	1078.51914768	1833.37955528	367.522298289	-4.57771051214	-0.0663436306108
483.604363725	1359.25519667	2218.8595604	376.0	-6.260959974	0.589430204355	0.110173869973	554.104303286	1096.27603921	2079.93765144	429.557308944	-2.3178283817	-0.0335917156768
483.604363725	1359.25519667	2218.8595604	376.0	4.69259366865	0.682960711949	0.127656207841	572.058532863	1346.81477088	2322.98162365	404.108319908	0.409224880986	0.00593079537661
483.604363725	1359.25519667	2218.8595604	376.0	-9.31724423795	-0.14370371643	-0.0268605077438	424.909512743	1139.61631289	2012.12299586	447.597170228	-2.96235066864	-0.042932618386
483.604363725	1359.25519667	2218.8595604	376.0	-1.1375736083	0.00108783774396	0.00020333415775	447.530128511	1277.3043622	2193.61839963	468.78390892	-1.29003271735	-0.0186961263383
483.604363725	1359.25519667	2218.8595604	376.0	6.25411377	0.703505483693	0.131496352092	573.600469925	1495.82321035	2357.6295617	288.205881429	3.31318916304	0.0480172342469
483.604363725	1359.25519667	2218.8595604	376.0	-6.40410621341	0.101697094562	0.0190088027218	464.242158538	1250.07552653	2076.76143742	362.443752352	-1.84285587853	-0.0267080562106
483.604363725	1359.25519667	2218.8595604	376.0	-7.91577444015	0.363162912322	0.0678809181911	510.350357626	1248.64481072	2043.21964245	284.224474105	-2.00554972029	-0.0290659379752
483.604363725	1359.25519667	2218.8595604	376.0	-10.1665349258	0.273153025591	0.0510566402974	493.957657063	1215.72825002	1993.27842824	283.592521151	-2.39934562028	-0.0347731249315
483.604363725	1359.25519667	2218.8595604	376.0	-6.52814696028	0.00337804333715	0.000631409969561	447.842432191	1328.27780944	2074.00914745	297.88890582	-1.70365948038	-0.0246907171069
483.604363725	1359.25519667	2218.8595604	376.0	-9.72546317086	0.159524529652	0.0298176690938	474.150084675	1190.93992306	2003.06519104	337.975183306	-2.43890977427	-0.0353465184677
483.604363725	1359.25519667	2218.8595604	376.0	4.18736186261	0.237272758948	0.0443500484015	486.051385748	1455.82453665	2311.77123942	369.895317018	1.29484314199	0.0187658426376
483.604363725	1359.25519667	2218.8595604	376.0	9.86058934272	-0.0709849120744	-0.0132682078644	433.614314149	1541.49337316	2437.65218974	462.544502434	2.74787779183	0.0398243158236
483.604363725	1359.25519667	2218.8595604	376.0	10.9037172508	0.462375408973	0.0864253100883	525.756964916	1546.14805645	2460.79773306	388.892711687	4.15920408562	0.0602783200814
483.604363725	1359.25519667	2218.8595604	376.0	-16.4066544213	0.0168320173697	0.00314617147098	452.357619314	1022.6277883	1854.81894023	379.83353262	-4.59982964761	-0.0666641977914
483.604363725	1359.25519667	2218.8595604	376.0	-5.75526608843	0.266477680259	0.049808912198	492.903259349	1231.3024279	2091.15828857	366.95260132	-1.77610513597	-0.0257406541445
483.604363725	1359.25519667	2218.8595604	376.0	-0.566350429308	0.785315842242	0.146788007896	594.364105531	1178.53245953	2206.29303975	433.396474694	-1.21623556418	-0.0176266023794
483.604363725	1359.25519667	2218.8595604	376.0	0.553473668084	0.0126754355504	0.00236924028979	449.501071413	1345.84195636	2231.1403638	435.797336022	-0.856520385853	-0.0124133389254
483.604363725	1359.25519667	2218.8595604	376.0	10.3701142556	-0.145056136653	-0.0271132965706	421.205048562	1613.42784031	2448.95783198	414.324943115	4.11822507255	0.0596844213413
483.604363725	1359.25519667	2218.8595604	376.0	-1.16574741956	0.506286303773	0.0946329539762	537.333768243	1327.59263975	2192.99326233	328.06685434	-0.759512479475	-0.0110074272388
483.604363725	1359.25519667	2218.8595604	376.0	11.9522047686	0.835667385931	0.156199511389	601.582725525	1495.2555011	2484.06219858	387.223971955	4.21220235417	0.06104641093
483.604363725	1359.25519667	2218.8595604	376.0	2.98324851521	0.506897555922	0.0947472067144	536.79517897	1372.21136197	2285.05365529	376.047114354	0.296552473353	0.00429786193265
483.604363725	1359.25519667	2218.8595604	376.0	-9.2577813576	-0.236694651735	-0.0442419909784	409.899435683	1268.48688979	2013.44239367	335.056068191	-2.22504461995	-0.0322470234776
483.604363725	1359.25519667	2218.8595604	376.0	-15.0327418576	-0.49676813182	-0.0928538564149	371.893175342	1229.86636992	1885.3041305	283.544585242	-3.2330015302	-0.0468550946406
483.604363725	1359.25519667	2218.8595604	376.0	5.94387342041	0.286923755565	0.0536306085168	495.87794127	1397.12203159	2350.74576405	457.745791188	0.497819762096	0.00721477916082
483.604363725	1359.25519667	2218.8595604	376.0	12.186709767	0.640339711794	0.119689665756	560.51443887	1535.91641081	2489.26553516	392.834685484	4.51702179353	0.0654640839642
483.604363725	1359.25519667	2218.8595604	376.0	2.09585239508	-0.239425733288	-0.0447524735117	408.643585209	1463.432407	2265.36358164	393.287589427	0.352601941556	0.00511017306603
483.604363725	1359.25519667	2218.8595604	376.0	-2.18175232462	0.604560212918	0.113001908957	556.969555781	1246.35721996	2170.44954036	367.122764621	-1.22055980874	-0.0176892725904
483.604363725	1359.25519667	2218.8595604	376.0	12.0056532089	0.36588766524	0.0683902178018	506.603213494	1678.49282275	2485.24814441	300.152108174	6.71598739058	0.097333150588
483.604363725	1359.25519667	2218.8595604	376.0	9.58850015097	0.397661550197	0.074329261719	512.831149789	1622.33671799	2431.6149127	296.447044924	5.41109919516	0.0784217274661
483.604363725	1359.25519667	2218.8595604	376.0	-13.3728725881	-0.490846423683	-0.0917469950809	373.820540451	1126.68526567	1922.13429848	421.628492356	-3.77795022331	-0.0547529017871
483.604363725	1359.25519667	2218.8595604	376.0	7.63762035381	-0.303187782448	-0.0566706135416	397.079906235	1632.31634483	2388.32762981	358.93137874	3.97081700824	0.0575480725831
483.604363725	1359.25519667	2218.8595604	376.0	10.8759145239	-0.495259261861	-0.092571824647	369.033067836	1696.49650423	2460.18082959	394.651257528	5.22347723515	0.0757025686253
483.604363725	1359.25519667	2218.8595604	376.0	-9.12786128164	-0.522622693724	-0.0976864848082	368.321159615	1255.30563103	2016.32513769	392.698347051	-2.39211382578	-0.0346683163156
483.604363725	1359.25519667	2218.8595604	376.0	0.0328939854091	0.444216951426	0.0830312058741	524.864166939	1369.1006556	2219.58943174	325.6246092	-0.169285341944	-0.00245341075281
483.604363725	1359.25519667	2218.8595604	376.0	3.46390839323	0.259850422304	0.0485701723932	491.79970363	1348.93256438	2295.71882295	454.986554937	-0.420162504447	-0.00608931165865
483.604363725	1359.25519667	2218.8595604	376.0	15.4590140881	0.560856052457	0.104832907001	544.393243758	1576.31136532	2561.87337244	441.168763356	5.3884365776	0.0780932837333
483.604363725	1359.25519667	2218.8595604	376.0	6.16981149017	0.514365278074	0.0961430426306	535.872239892	1515.0579086	2355.75901251	304.828864013	3.22148701791	0.0466882176509
483.604363725	1359.25519667	2218.8595604	376.0	-11.9264928033	0.25950077013	0.0485048168467	492.244265304	1089.46205237	1954.22743461	372.521116934	-3.2185862432	-0.0466461774376
483.604363725	1359.25519667	2218.8595604	376.0	-16.2320672207	-0.545711773739	-0.102002200699	365.166242493	1208.63852199	1858.69278502	284.888020535	-3.51644265149	-0.0509629369781
[truncated: 1 more rows]
