# Supplementary material for: Optimization of nutritional strategies using a mechanistic computational model in prediabetes: Application to the J-DOIT1 study data
Source: PLoS One. 2023 Nov 30;18(11):e0287069. doi: 10.1371/journal.pone.0287069 (PMC10688723; doi:10.1371/journal.pone.0287069)
Supplement: S1 File — (ZIP) [file pone.0287069.s011.zip › improved_intervention_J1511015.csv]

baseline_carb	baseline_fat	baseline_kcal	baseline_protein	diet_change_percent	hba1c_change	hba1c_percent_change	random_carb_kcal	random_fat_kcal	random_total_kcal	random_protein_kcal	weight_change	weight_percent_change
1403.2296511	519.190419738	2298.42007084	376.0	5.78871738021	0.416287075736	0.0793229946144	1536.31368957	533.644886787	2431.46911295	361.510536594	-0.281679746104	-0.00366293558003
1403.2296511	519.190419738	2298.42007084	376.0	-5.07494586339	0.220245697046	0.0419675489799	1375.51456714	434.313962226	2181.77649653	371.947967161	-3.02035354403	-0.039276378986
1403.2296511	519.190419738	2298.42007084	376.0	-0.117271431424	0.15522424695	0.0295777909585	1342.14730173	572.933129117	2295.72468072	380.644249876	-2.24179602615	-0.0291520939682
1403.2296511	519.190419738	2298.42007084	376.0	12.0560126245	2.11878523027	0.403731941744	1554.80022323	604.832593847	2575.51788474	415.885067665	2.05380712119	0.0267075048269
1403.2296511	519.190419738	2298.42007084	376.0	-10.8430008938	0.179741791439	0.0342495791614	1062.56921443	602.829307978	2049.20236202	383.803839603	-3.89769244419	-0.0506852073367
1403.2296511	519.190419738	2298.42007084	376.0	-7.25482454718	0.145547386316	0.0277338769658	1317.37863571	520.31469642	2131.67372734	293.980395214	-3.30340213762	-0.0429571149235
1403.2296511	519.190419738	2298.42007084	376.0	-16.2558855376	-2.4268984947e-05	-4.62442548533e-06	1188.88014422	401.759637057	1924.79153495	334.151753672	-5.38347324177	-0.0700061539892
1403.2296511	519.190419738	2298.42007084	376.0	-4.57919075739	0.240756743543	0.0458759038763	1391.43690353	416.73381507	2193.17103139	385.000312794	-2.97104540713	-0.038635180847
1403.2296511	519.190419738	2298.42007084	376.0	2.45033886581	0.328072724215	0.0625138575106	1472.93538183	471.427029652	2354.73915114	410.376739656	-1.9641385434	-0.0255414635033
1403.2296511	519.190419738	2298.42007084	376.0	8.74281597458	0.398281279462	0.0758920120926	1493.39193247	606.147700454	2499.36670796	399.827075033	0.628859665337	0.00817762893806
1403.2296511	519.190419738	2298.42007084	376.0	-14.5067777903	0.29060566759	0.0553745555621	1098.23809809	560.520396262	1964.99337847	306.234884121	-4.452358364	-0.0578980281404
1403.2296511	519.190419738	2298.42007084	376.0	-15.2954179726	0.0218060269975	0.00415511185165	1192.63321143	419.55681646	1946.86711424	334.677086345	-5.07061374541	-0.0659377600183
1403.2296511	519.190419738	2298.42007084	376.0	10.3263926181	0.498846416384	0.0950545762927	1597.76947633	505.892118585	2535.76395137	432.102356452	0.600550175542	0.00780949513059
1403.2296511	519.190419738	2298.42007084	376.0	14.9321763644	2.89958699977	0.552512766725	1661.60495098	607.231442983	2641.62420941	372.78781545	3.91570952551	0.0509194996815
1403.2296511	519.190419738	2298.42007084	376.0	5.18065976825	0.480310816274	0.0915226402961	1593.86034505	452.470024888	2417.49339476	371.16302482	-0.872965715414	-0.0113519598883
1403.2296511	519.190419738	2298.42007084	376.0	0.926036020903	0.185930675422	0.0354288634569	1363.21224936	631.114732695	2319.70426861	325.377286554	-1.68621112444	-0.0219273228145
1403.2296511	519.190419738	2298.42007084	376.0	-16.9362555295	0.0731940787978	0.0139470424539	1217.36085383	401.065457837	1909.1537745	290.727462839	-5.29193140762	-0.068815753025
1403.2296511	519.190419738	2298.42007084	376.0	3.06860186385	0.135681987958	0.0258540373396	1329.94612842	610.297041134	2368.94943197	428.706262416	-1.83865211795	-0.0239096504285
1403.2296511	519.190419738	2298.42007084	376.0	-4.7611527872	0.0491686023434	0.00936901721482	1200.07946327	545.287697271	2188.98877958	443.621619034	-3.03219688481	-0.0394303886191
1403.2296511	519.190419738	2298.42007084	376.0	-10.0810653806	-0.0298777083183	-0.00569316088383	1141.41572372	488.58553266	2066.71484078	436.713584397	-4.24481047424	-0.0551990958939
1403.2296511	519.190419738	2298.42007084	376.0	-1.2848097743	0.227779574695	0.0434031201782	1400.77680632	558.507425797	2268.88974512	309.605513002	-2.43476424522	-0.0316614336179
1403.2296511	519.190419738	2298.42007084	376.0	5.4862319138	0.157389435848	0.0299903650626	1347.15895877	619.67169473	2424.51672628	457.686072777	-1.49955789233	-0.0195001026311
1403.2296511	519.190419738	2298.42007084	376.0	15.3148071881	2.15164015243	0.409992407094	1641.05714276	542.80224996	2650.41867306	466.559280345	2.63580507311	0.034275748675
1403.2296511	519.190419738	2298.42007084	376.0	14.4522971982	2.69642713205	0.513800901687	1635.35964082	579.376451918	2630.59457034	415.858477602	3.00370143636	0.0390598366237
1403.2296511	519.190419738	2298.42007084	376.0	7.32071679484	0.315005161575	0.0600238493854	1462.69109902	568.866028203	2466.68089498	435.123767758	-0.605415289807	-0.00787276059567
1403.2296511	519.190419738	2298.42007084	376.0	10.5572679267	0.451346741911	0.0860035712483	1536.4937841	579.700705056	2541.0704358	424.875946644	1.00192592455	0.0130289457029
1403.2296511	519.190419738	2298.42007084	376.0	-4.24042961893	0.127396865264	0.024275317314	1304.26564944	518.108416982	2200.95718539	378.583118964	-2.8411211395	-0.036945658511
1403.2296511	519.190419738	2298.42007084	376.0	9.59047122525	0.419190269626	0.0798761946697	1527.14999915	569.75718461	2518.84938637	421.942202611	0.582380097937	0.00757321323716
1403.2296511	519.190419738	2298.42007084	376.0	-9.52244620319	0.143109752545	0.0272693888233	1298.07528497	408.290852241	2079.55425607	373.188118861	-3.86784522778	-0.0502970770842
1403.2296511	519.190419738	2298.42007084	376.0	3.98211631938	0.931589721837	0.177513285411	1521.17611904	584.286593551	2389.94583157	284.483118974	0.363915014926	0.00473231488851
1403.2296511	519.190419738	2298.42007084	376.0	-1.73584063507	0.0922666337604	0.0175812945428	1283.5500216	574.497604669	2258.52316129	400.475535017	-2.45871621439	-0.0319729026579
1403.2296511	519.190419738	2298.42007084	376.0	7.50852686813	0.368744529687	0.0702638204434	1485.33741202	597.122965179	2470.9975594	388.537182204	0.222079171792	0.00288789560198
1403.2296511	519.190419738	2298.42007084	376.0	-0.105144376421	0.298732063981	0.0569230304842	1438.81335975	394.505601619	2296.00341139	462.684450018	-2.44048696709	-0.0317358513275
1403.2296511	519.190419738	2298.42007084	376.0	-1.50796022015	0.205462065991	0.0391505461111	1383.4327494	562.18775178	2263.76081048	318.140309295	-2.49116062993	-0.0323948066311
1403.2296511	519.190419738	2298.42007084	376.0	10.1038001382	0.521580375873	0.099386504549	1624.03403335	451.911843633	2530.64784113	454.701964151	0.0156427782451	0.000203417142329
1403.2296511	519.190419738	2298.42007084	376.0	-16.7957051136	0.0723911570637	0.0137940466966	1155.24032621	460.957664445	1912.38421347	296.186222812	-5.14627136501	-0.0669216042264
1403.2296511	519.190419738	2298.42007084	376.0	0.0224403590817	0.107345686886	0.0204545897268	1294.97455471	555.693597824	2298.93584456	448.267692027	-2.29249337629	-0.029811357299
1403.2296511	519.190419738	2298.42007084	376.0	19.1403165015	3.00884969091	0.573332639274	1700.52605987	607.224354022	2738.34494693	430.59453304	4.92647211931	0.064063356558
1403.2296511	519.190419738	2298.42007084	376.0	-17.2157978842	-0.176577137837	-0.0336465582769	1096.53911383	414.049113548	1902.72871691	392.140489531	-6.27004002497	-0.0815349808189
1403.2296511	519.190419738	2298.42007084	376.0	-14.7361165667	0.337776053619	0.064362815095	1055.20688653	614.293753061	1959.72221001	290.221570413	-4.42242523214	-0.057508780652
1403.2296511	519.190419738	2298.42007084	376.0	-0.291193981547	0.330729140867	0.063020034464	1473.57517376	445.663352834	2291.72720992	372.488683324	-2.31874803305	-0.0301527702607
1403.2296511	519.190419738	2298.42007084	376.0	12.5852217946	2.84393610075	0.541908555784	1662.52369009	573.821504746	2587.68133453	351.336139692	3.13227037498	0.0407317343951
1403.2296511	519.190419738	2298.42007084	376.0	-14.5897315762	0.229405956267	0.0437130252033	1130.06566554	522.132885834	1963.08675201	310.88820064	-4.52582308178	-0.05885335607
1403.2296511	519.190419738	2298.42007084	376.0	-14.9671612538	-0.0880231837995	-0.0167727103276	1138.9535971	424.563682452	1954.41183255	390.894552999	-5.43197948974	-0.0706369244439
1403.2296511	519.190419738	2298.42007084	376.0	10.7270489088	2.46608020602	0.469908575842	1613.04579293	566.234029963	2544.97271597	365.692893078	2.14147326631	0.0278475067141
1403.2296511	519.190419738	2298.42007084	376.0	13.9938895	1.97440314268	0.376220111029	1607.41188718	564.155263134	2620.0584358	448.491285489	2.37940161414	0.0309415034348
1403.2296511	519.190419738	2298.42007084	376.0	-5.36235339948	0.259364495169	0.0494215882563	1099.99162659	624.680556617	2175.17066404	450.498480834	-3.00341265854	-0.0390560813854
1403.2296511	519.190419738	2298.42007084	376.0	18.5552206636	2.95077944579	0.562267424885	1704.56016663	565.607787059	2724.89698676	454.72903307	4.18100607791	0.0543693898297
1403.2296511	519.190419738	2298.42007084	376.0	8.80639083752	2.73973013582	0.522052236246	1673.6565018	520.763447437	2500.82792537	306.407976125	2.03616478467	0.0264780856264
1403.2296511	519.190419738	2298.42007084	376.0	-9.51442940285	0.219267465878	0.0417811482237	1162.81977979	561.172246912	2079.73851582	355.746489121	-3.52792641766	-0.0458768064715
1403.2296511	519.190419738	2298.42007084	376.0	-12.7643633571	0.0362419716686	0.00690586350393	1190.40955111	453.36003711	2005.04138153	361.271793306	-4.49615789795	-0.0584675929512
1403.2296511	519.190419738	2298.42007084	376.0	-4.00493157073	0.081366462229	0.0155042801503	1270.08465006	580.814471034	2206.36991979	355.470798699	-2.74711565308	-0.0357232204562
1403.2296511	519.190419738	2298.42007084	376.0	-3.04516458441	0.305908739221	0.0582905371992	1453.25352213	445.475718382	2228.42939684	329.700156325	-2.70996484491	-0.0352401150183
1403.2296511	519.190419738	2298.42007084	376.0	6.14232576827	0.653981235617	0.124615326909	1686.08432116	453.694949244	2439.59651911	299.81724871	0.612042288439	0.00795893743093
1403.2296511	519.190419738	2298.42007084	376.0	-12.2888994576	0.418964023945	0.079833083831	1114.20219129	592.317091311	2015.96953922	309.45025662	-3.93613829382	-0.0511851533657
1403.2296511	519.190419738	2298.42007084	376.0	4.30898667482	0.546470383808	0.104129265207	1575.0629837	539.097013547	2397.45868542	283.298688175	0.238378534127	0.00309985089892
1403.2296511	519.190419738	2298.42007084	376.0	-4.17596391807	0.187442318122	0.0357169051299	1346.52572451	438.393051085	2202.438878	417.520102398	-2.96452546064	-0.0385503961072
1403.2296511	519.190419738	2298.42007084	376.0	9.57393184232	0.395565331726	0.0753744915636	1520.03335753	551.366618343	2518.46924187	447.069265997	0.14297296097	0.00185920625448
1403.2296511	519.190419738	2298.42007084	376.0	-3.56316143601	0.0577567072325	0.0110054701281	1254.19825422	644.820294241	2216.52365324	317.505104774	-2.67704190989	-0.0348119884251
1403.2296511	519.190419738	2298.42007084	376.0	7.43354716452	0.434232442733	0.0827424624111	1556.25566982	455.070246416	2469.27421084	457.948294604	-1.10764009505	-0.0144036423284
1403.2296511	519.190419738	2298.42007084	376.0	11.3679645417	0.565336459776	0.107724172976	1647.52873033	476.746696246	2559.70364951	435.428222933	0.942537158445	0.0122566600578
1403.2296511	519.190419738	2298.42007084	376.0	-15.4234744226	0.0689698342371	0.0131421178043	1159.57853853	469.977509144	1943.92383909	314.367791414	-4.86354450736	-0.0632450521113
1403.2296511	519.190419738	2298.42007084	376.0	-3.1199726215	0.0679742395147	0.0129524084441	1242.64982164	535.167297132	2226.7099939	448.892875129	-2.79119912964	-0.0362964776286
1403.2296511	519.190419738	2298.42007084	376.0	-1.58676797868	0.206956901356	0.0394353851669	1366.44726694	449.183342801	2261.94947714	446.318867395	-2.60333131236	-0.0338534630996
1403.2296511	519.190419738	2298.42007084	376.0	-7.67958318444	0.074744389481	0.0142424522639	1240.50625111	449.188492447	2121.91098957	432.216246019	-3.6971150437	-0.0480769186436
1403.2296511	519.190419738	2298.42007084	376.0	-11.4369817483	0.135691926117	0.0258559310437	1132.97470457	534.756022635	2035.55018684	367.819459629	-4.02407530433	-0.0523286775595
1403.2296511	519.190419738	2298.42007084	376.0	-9.41713147497	0.12393350088	0.0236153774543	1218.56685183	558.525235139	2081.97483092	304.882743956	-3.51651991581	-0.0457284774487
1403.2296511	519.190419738	2298.42007084	376.0	19.8664771084	3.0633112783	0.583710228334	1724.58069994	595.20623111	2755.03516807	435.248237017	5.17583446345	0.0673060398368
1403.2296511	519.190419738	2298.42007084	376.0	7.04050274875	0.79320887173	0.15114498318	1500.290964	612.620061958	2460.24039911	347.329373146	0.900670081742	0.0117122247301
1403.2296511	519.190419738	2298.42007084	376.0	11.5646314594	0.559850770247	0.106678881526	1640.653927	486.497510497	2564.22388142	437.072443921	1.03146884739	0.0134131189518
1403.2296511	519.190419738	2298.42007084	376.0	2.98660526166	0.271062778625	0.0516506819026	1427.78685508	493.967205328	2367.06480561	445.310745198	-1.91623425309	-0.0249185208465
1403.2296511	519.190419738	2298.42007084	376.0	-3.84861609664	0.0782034801291	0.0149015777685	1272.99270225	608.84404146	2209.96270603	328.12596232	-2.72685891165	-0.0354598037926
1403.2296511	519.190419738	2298.42007084	376.0	-4.20127324976	0.125943098613	0.0239983038516	1145.08942237	588.443058293	2201.85716324	468.324682577	-2.9026279826	-0.03774548742
1403.2296511	519.190419738	2298.42007084	376.0	12.0795943142	0.479669820381	0.0914004993103	1567.92792411	552.585081537	2576.05989103	455.546885388	1.1319969981	0.0147203770884
1403.2296511	519.190419738	2298.42007084	376.0	8.59640791533	0.495323579016	0.0943833039284	1582.76201112	532.277886522	2496.00163574	380.961738096	0.688475686826	0.00895286978968
1403.2296511	519.190419738	2298.42007084	376.0	-7.03055514269	0.0246673839903	0.00470033993718	1138.67564522	534.096425092	2136.82838035	464.056310035	-3.5801127545	-0.0465554324382
1403.2296511	519.190419738	2298.42007084	376.0	-7.90028355758	0.15137867165	0.0288450212747	1308.08608276	422.143427609	2116.8383679	386.608857526	-3.57059041591	-0.0464316048883
1403.2296511	519.190419738	2298.42007084	376.0	13.2850357705	0.636148456027	0.121217312505	1670.25626079	491.98521903	2603.76599941	441.524519588	1.78814608398	0.0232528749543
1403.2296511	519.190419738	2298.42007084	376.0	0.730802247751	0.322570398668	0.0614653960876	1469.61312379	545.367678392	2315.21697638	300.236174194	-1.62427846369	-0.0211219566149
1403.2296511	519.190419738	2298.42007084	376.0	13.9766677541	3.01402610981	0.574318999583	1678.18294113	641.094596785	2619.66260773	300.38506982	4.71660062211	0.0613342083499
1403.2296511	519.190419738	2298.42007084	376.0	-11.364312987	0.31885758474	0.0607579239215	1141.18489405	564.421497449	2037.22042023	331.61402873	-3.82157560003	-0.0496953914179
1403.2296511	519.190419738	2298.42007084	376.0	13.9546952283	0.856549443858	0.163214451955	1584.15091907	570.532182617	2619.15758679	464.474485101	2.12678168094	0.0276564587899
1403.2296511	519.190419738	2298.42007084	376.0	7.80030394683	0.400391064138	0.0762940289896	1507.98721542	584.278484578	2477.70382234	385.438122341	0.375310683332	0.00488050303423
1403.2296511	519.190419738	2298.42007084	376.0	7.39521477263	2.67574117078	0.509859216992	1662.03311256	519.05019518	2468.39317146	287.30986372	1.66799911291	0.0216904956165
1403.2296511	519.190419738	2298.42007084	376.0	-8.32546020532	0.328527067835	0.0626004321331	1093.05332175	627.930733901	2107.06602249	386.081966837	-3.32721218594	-0.0432667384388
1403.2296511	519.190419738	2298.42007084	376.0	-16.3785563857	0.111779149309	0.0212993805849	1220.54452683	419.001584748	1921.97204356	282.425931975	-5.06182970915	-0.0658235332789
1403.2296511	519.190419738	2298.42007084	376.0	10.5325712569	0.574385725686	0.109448499559	1638.34281962	501.41055126	2540.50280258	400.749431699	1.19158713553	0.0154952813463
1403.2296511	519.190419738	2298.42007084	376.0	-2.17179900606	0.290681072209	0.0553889238204	1445.03007773	483.662799568	2248.50300659	319.810129293	-2.5982685152	-0.0337876269856
1403.2296511	519.190419738	2298.42007084	376.0	-2.61635349135	0.0614866895814	0.011716213716	1261.89930646	642.52485958	2238.28527707	333.861111026	-2.53788447087	-0.0330023988409
1403.2296511	519.190419738	2298.42007084	376.0	-0.632836040758	0.0529283183674	0.0100854265182	1254.2469523	637.502980393	2283.87484026	392.124907567	-2.25735343093	-0.0293544009224
1403.2296511	519.190419738	2298.42007084	376.0	-4.94828347738	0.153754535022	0.029297739143	1313.55479323	423.06945405	2184.68773023	448.063482955	-3.23064800201	-0.0420110273343
1403.2296511	519.190419738	2298.42007084	376.0	2.56125916723	0.131179726547	0.0249961369183	1328.00135207	626.793424249	2357.28856561	402.493789289	-1.87087996136	-0.0243287381191
1403.2296511	519.190419738	2298.42007084	376.0	-6.72441199622	0.274696433922	0.0523430704882	1420.31273434	412.991469013	2143.86483587	310.560632522	-3.26761208049	-0.0424917045578
1403.2296511	519.190419738	2298.42007084	376.0	0.880612100522	0.0861819584535	0.0164218670834	1278.75748289	577.505467474	2318.6602361	462.397285738	-2.18182979388	-0.0283722990101
1403.2296511	519.190419738	2298.42007084	376.0	-18.0671380047	0.00420463679572	0.000801188413819	1181.13453698	403.339184014	1883.16134471	298.687623725	-5.67485237477	-0.0737952194379
1403.2296511	519.190419738	2298.42007084	376.0	-10.5719734104	0.238810996295	0.0455051441111	1102.32756442	582.519783512	2055.43171209	370.584364161	-3.78324541419	-0.0491969494693
1403.2296511	519.190419738	2298.42007084	376.0	9.58266875871	0.389507677357	0.074220212911	1517.17956512	546.090808968	2518.67005291	455.399678826	0.00797899291133	0.000103758035258
1403.2296511	519.190419738	2298.42007084	376.0	10.5655118167	2.79277079264	0.532159068719	1621.65846991	611.02596681	2541.25991502	308.575478303	2.89121394362	0.0375970603851
1403.2296511	519.190419738	2298.42007084	376.0	11.1991195302	2.79301625573	0.532205841412	1616.56773575	622.570281336	2555.82288188	316.684864796	3.07698036428	0.0400127485602
1403.2296511	519.190419738	2298.42007084	376.0	-9.46418797349	0.125791807673	0.0239694755474	1279.11914153	515.491820696	2080.89327492	286.282312686	-3.63352412022	-0.0472499885594
1403.2296511	519.190419738	2298.42007084	376.0	-2.00338993819	0.133594255315	0.0254562224305	1320.56757535	560.086374973	2252.3737544	371.719804077	-2.49338617135	-0.0324237473518
1403.2296511	519.190419738	2298.42007084	376.0	-3.82004693647	0.0507322794336	0.00966697397743	1205.95738131	639.678351369	2210.61934534	364.983612658	-2.63435353599	-0.0342568730297
1403.2296511	519.190419738	2298.42007084	376.0	8.42083615944	2.63710674015	0.502497473351	1564.58767996	635.918189137	2491.96625926	291.460390168	2.17500187891	0.0282835094787
1403.2296511	519.190419738	2298.42007084	376.0	-16.1218117731	-0.0711070197147	-0.0135493558908	1070.34819952	511.478177351	1927.87311326	346.046736391	-5.20512624463	-0.0676869472644
1403.2296511	519.190419738	2298.42007084	376.0	6.91599447935	2.18511462705	0.416370927411	1497.61993276	638.070678841	2457.37867605	321.688064453	1.14233982319	0.0148548741637
1403.2296511	519.190419738	2298.42007084	376.0	-11.5978875637	0.0567954896321	0.0108223112866	1131.03661642	519.702723811	2031.85189528	381.112555047	-4.17197576957	-0.0542519605926
1403.2296511	519.190419738	2298.42007084	376.0	-2.02425897605	0.0640264624857	0.0122001643456	1261.79858662	617.28886566	2251.89409625	372.806643969	-2.45205244475	-0.0318862476561
1403.2296511	519.190419738	2298.42007084	376.0	-11.8240563879	0.0479688849339	0.00914041252551	1224.4826725	410.033425916	2026.65358563	392.137487215	-4.52067927841	-0.0587864665593
1403.2296511	519.190419738	2298.42007084	376.0	10.447518433	0.684665103476	0.13046210051	1737.18738764	413.182958444	2538.54793141	388.177585326	1.11532150586	0.0145035306353
1403.2296511	519.190419738	2298.42007084	376.0	16.9698827398	2.85404152259	0.543834131591	1674.82326805	572.353684766	2688.45926173	441.282308914	3.69764745389	0.0480838420532
1403.2296511	519.190419738	2298.42007084	376.0	-4.91564866429	0.278005053423	0.0529735238991	1431.87113324	464.818580026	2185.43781533	288.748102065	-3.02789195084	-0.0393744076832
1403.2296511	519.190419738	2298.42007084	376.0	-13.6188411923	-0.0181785203595	-0.00346389488557	1154.29184476	459.986637692	1985.40189146	371.123409005	-4.77914401419	-0.0621475164394
1403.2296511	519.190419738	2298.42007084	376.0	3.32962258525	0.235014354704	0.0447816986861	1385.18606761	647.769589004	2374.94878462	341.99312801	-0.864447297934	-0.0112411872293
1403.2296511	519.190419738	2298.42007084	376.0	-14.3770246271	-0.0543866295119	-0.0103633059283	1137.8926964	456.370095124	1967.97565122	373.712859695	-5.0285032752	-0.0653901596255
1403.2296511	519.190419738	2298.42007084	376.0	14.5675368819	2.93795273863	0.559823311476	1702.2094887	552.779428741	2633.24326236	378.254344922	3.58814803566	0.0466599224403
1403.2296511	519.190419738	2298.42007084	376.0	-4.19365716367	0.125101438137	0.0238379264744	1316.14930329	587.195480219	2202.03221289	298.687429374	-2.84900820303	-0.0370482211057
1403.2296511	519.190419738	2298.42007084	376.0	3.12827558987	0.513514423755	0.0978495472094	1621.74441641	400.800731693	2370.32098487	347.775836764	-1.53332180228	-0.0199391651792
1403.2296511	519.190419738	2298.42007084	376.0	1.20873119023	0.249309351408	0.0475055928751	1415.5063741	534.453713784	2326.20179112	376.241703232	-2.09754924083	-0.0272763230276
1403.2296511	519.190419738	2298.42007084	376.0	-9.42151492614	0.160519429383	0.0305867815135	1085.23053795	586.414019602	2081.8740808	410.229523247	-3.71984012733	-0.0483724333853
1403.2296511	519.190419738	2298.42007084	376.0	8.23625493134	0.38914261878	0.0741506514444	1489.98821353	604.959414309	2487.72380727	392.776179425	0.504724766974	0.00656339098796
1403.2296511	519.190419738	2298.42007084	376.0	-18.4397003592	-0.144264853757	-0.0274894919506	1113.59729582	406.004414747	1874.59829678	354.996586212	-6.31913060939	-0.082173349927
1403.2296511	519.190419738	2298.42007084	376.0	-10.4667506598	-0.0450198820013	-0.00857848361305	1080.29100073	537.260363577	2057.85017291	440.298808604	-4.26701296028	-0.0554878148281
1403.2296511	519.190419738	2298.42007084	376.0	15.1569109175	1.4365672972	0.273736146571	1690.15681931	493.044909779	2646.78955349	463.587824392	2.54937717902	0.0331518488819
1403.2296511	519.190419738	2298.42007084	376.0	9.11314778297	0.492800412951	0.0939025177118	1595.93715156	497.915311818	2507.87848857	414.026025189	0.320757359056	0.00417109699683
1403.2296511	519.190419738	2298.42007084	376.0	5.22593960952	0.298068298821	0.0567965508424	1443.89909481	600.087040105	2418.53411572	374.547980797	-0.574587553729	-0.0074718797624
1403.2296511	519.190419738	2298.42007084	376.0	-0.443992553091	0.0602327082622	0.0114772691048	1261.53474007	628.750668386	2288.21525689	397.929848435	-2.24320265695	-0.0291703856561
1403.2296511	519.190419738	2298.42007084	376.0	-11.6004345729	0.363263197973	0.0692193593699	1097.72227811	603.470801134	2031.79335431	330.600275068	-3.83975287393	-0.0499317668912
1403.2296511	519.190419738	2298.42007084	376.0	-6.94897335252	0.350616897973	0.0668096223272	1140.21921233	624.359935802	2138.70347259	374.124324459	-3.02869094067	-0.039384797668
1403.2296511	519.190419738	2298.42007084	376.0	-12.7792170362	0.153969509475	0.0293387022629	1259.83699023	461.441428057	2004.69998158	283.421563297	-4.22289681382	-0.0549141328196
1403.2296511	519.190419738	2298.42007084	376.0	-8.22958026059	0.0392381603737	0.00747678360779	1208.73170147	458.924039768	2109.26974638	441.614005142	-3.86447087216	-0.0502531972973
1403.2296511	519.190419738	2298.42007084	376.0	-13.1756560762	0.1203005333	0.0229231199124	1170.67879252	494.938219352	1995.58814712	329.971135247	-4.32511715741	-0.0562433960652
1403.2296511	519.190419738	2298.42007084	376.0	5.73558250819	0.579081461784	0.110343266346	1671.39150364	411.754668862	2430.24785039	347.101677886	-0.405524812248	-0.0052734045806
1403.2296511	519.190419738	2298.42007084	376.0	7.74232808122	0.560343292103	0.106772730965	1635.93873606	487.397040441	2476.37129341	353.035516909	0.615600805065	0.00800521202945
1403.2296511	519.190419738	2298.42007084	376.0	4.44810247894	0.275948085319	0.0525815711354	1433.73490356	515.968980926	2400.65615099	450.952266497	-1.72921560532	-0.0224865488338
1403.2296511	519.190419738	2298.42007084	376.0	-3.84961952742	0.106837904548	0.0203578324216	1155.96368495	592.237757027	2209.93964297	461.738200997	-2.81548747406	-0.0366123208591
1403.2296511	519.190419738	2298.42007084	376.0	-0.936656633517	0.307747565809	0.0586409233629	1453.81743221	442.324620799	2276.89176678	380.749713769	-2.40736266188	-0.0313051061363
1403.2296511	519.190419738	2298.42007084	376.0	-9.2986572735	-0.0312696291306	-0.00595838969714	1159.47631736	463.002903953	2084.69786575	462.218644435	-4.28186733558	-0.0556809796564
1403.2296511	519.190419738	2298.42007084	376.0	-8.98571595877	0.103559739195	0.0197331820113	1260.84596337	450.293208882	2091.89057173	380.75139948	-3.73680368067	-0.0485930257564
1403.2296511	519.190419738	2298.42007084	376.0	6.12871087363	2.14919203293	0.409525920909	1680.97583631	475.596909928	2439.28359164	282.71084541	1.14628151101	0.0149061314825
1403.2296511	519.190419738	2298.42007084	376.0	-2.37938692756	0.365527641088	0.0696508462439	1501.01299801	419.579418868	2243.73176413	323.139347251	-2.63939804257	-0.0343224712948
1403.2296511	519.190419738	2298.42007084	376.0	14.6448765936	2.8788050418	0.548552789977	1650.50499134	616.144351409	2635.02085382	368.371511073	3.86441023447	0.0502524087707
1403.2296511	519.190419738	2298.42007084	376.0	-3.32939539042	0.0934664750222	0.017809922832	1269.52709552	519.078069932	2221.89657895	433.2914135	-2.79903440536	-0.0363983667797
1403.2296511	519.190419738	2298.42007084	376.0	2.096461365	0.216890354397	0.0413281925299	1392.400623	573.074355483	2346.60555963	381.130581144	-1.91507941722	-0.024903503475
1403.2296511	519.190419738	2298.42007084	376.0	8.65273223756	0.631064606004	0.120248591083	1698.01290238	435.080727255	2497.29620526	364.202575632	0.72205221013	0.00938949558037
1403.2296511	519.190419738	2298.42007084	376.0	11.0069320795	0.762535893744	0.145300284631	1747.8592562	426.597260772	2551.40560694	376.949089968	1.67318028538	0.0217578710713
1403.2296511	519.190419738	2298.42007084	376.0	5.61264619617	0.501461704438	0.095552916242	1591.34548776	511.635336487	2427.42225752	324.441433268	0.126217404438	0.00164131865329
1403.2296511	519.190419738	2298.42007084	376.0	1.67512673237	0.125025713123	0.0238234971652	1316.18583465	578.952737962	2336.92151987	441.782947252	-2.04187875561	-0.0265523895398
1403.2296511	519.190419738	2298.42007084	376.0	0.445634483472	0.431037102581	0.0821335942418	1556.28779188	436.74998653	2308.66262325	315.624844842	-2.12077677969	-0.0275783716475
1403.2296511	519.190419738	2298.42007084	376.0	4.36052615389	0.21037477697	0.0400866571971	1384.70948761	556.249507096	2398.64327916	457.68428445	-1.7311886594	-0.022512206234
1403.2296511	519.190419738	2298.42007084	376.0	-0.825678000791	0.401238697988	0.076455544586	1532.26983641	435.647226796	2279.44252195	311.525458744	-2.45935024298	-0.031981147503
1403.2296511	519.190419738	2298.42007084	376.0	4.51903553387	0.493064651233	0.0939528679941	1604.75992699	430.078481647	2402.28649056	367.448081918	-1.15140555996	-0.0149727641088
1403.2296511	519.190419738	2298.42007084	376.0	-13.1763723007	0.0798882197502	0.0152226028487	1244.29809689	398.350207885	1995.57168527	352.923380497	-4.64229464402	-0.0603679407544
1403.2296511	519.190419738	2298.42007084	376.0	16.6733386106	2.63206436103	0.50153665416	1743.27175199	469.1939817	2681.64343194	469.177698255	3.03319391457	0.0394433538955
1403.2296511	519.190419738	2298.42007084	376.0	18.4175638302	2.979023184	0.567649234757	1674.25519619	641.442007581	2721.73305447	406.035850702	5.06237312673	0.0658305998274
1403.2296511	519.190419738	2298.42007084	376.0	16.6356086176	3.05522074156	0.582168586425	1752.0681156	525.618020869	2680.77623821	403.090101743	4.09584868349	0.0532620114888
1403.2296511	519.190419738	2298.42007084	376.0	-6.05340409738	0.121243703739	0.0231028398893	1284.80412385	415.913968115	2159.2874161	458.569324128	-3.52165219518	-0.0457952171025
1403.2296511	519.190419738	2298.42007084	376.0	7.06464804507	0.308984493844	0.0588766184917	1459.57833455	557.4335671	2460.79535944	443.783457787	-0.85338161875	-0.0110972902308
1403.2296511	519.190419738	2298.42007084	376.0	-1.7164608968	0.0608013429	0.0115856217416	1175.85062962	616.297427938	2258.96858908	466.820531522	-2.48131771003	-0.0322668102735
1403.2296511	519.190419738	2298.42007084	376.0	13.2191803239	2.80080504989	0.53368998664	1613.74750855	639.469295876	2602.25236461	349.035560179	3.53534548619	0.0459732833055
1403.2296511	519.190419738	2298.42007084	376.0	3.77811633798	0.350181378252	0.0667266345754	1488.28639024	449.188368392	2385.25705505	447.782296425	-1.83244000406	-0.0238288687134
1403.2296511	519.190419738	2298.42007084	376.0	14.9182820272	2.85910364725	0.544798713271	1676.99344633	565.236525444	2641.30485918	399.074887408	3.43919923762	0.0447230069912
1403.2296511	519.190419738	2298.42007084	376.0	1.44490921565	0.097721441911	0.0186207015836	1299.80509191	630.972534396	2331.63015426	400.852527954	-2.01322195191	-0.0261797392966
1403.2296511	519.190419738	2298.42007084	376.0	9.15810569991	1.54190590708	0.293808290222	1663.7143136	498.735033303	2508.91181036	346.462463453	1.68453300171	0.0219055006725
1403.2296511	519.190419738	2298.42007084	376.0	11.3792468453	2.81641239314	0.536663946864	1651.47416746	576.513845315	2559.96296424	331.974951472	2.87908260245	0.0374393056235
1403.2296511	519.190419738	2298.42007084	376.0	-2.44212174923	0.281359395721	0.0536126897335	1430.23120052	434.112586409	2242.2898544	377.946067469	-2.62205681495	-0.0340969676847
1403.2296511	519.190419738	2298.42007084	376.0	1.65393838417	0.166103749537	0.0316508669087	1343.61189853	527.956447406	2336.43452262	464.866176689	-2.11162900133	-0.0274594148418
1403.2296511	519.190419738	2298.42007084	376.0	8.88433754838	0.714410882721	0.13613012247	1754.01244095	400.052440243	2502.61946821	348.554587023	0.989990632777	0.0128737403482
1403.2296511	519.190419738	2298.42007084	376.0	2.07699063287	0.14740243528	0.0280873542836	1339.20012495	631.848623406	2346.15804042	375.109292058	-1.79501398679	-0.0233421844836
1403.2296511	519.190419738	2298.42007084	376.0	-9.99104254838	0.498223743759	0.0949359267833	1134.20477487	621.611401094	2068.78394362	312.967767655	-3.47040435331	-0.0451287952316
1403.2296511	519.190419738	2298.42007084	376.0	-0.649526244006	0.287900322473	0.0548590553494	1445.50474032	512.376943999	2283.49122928	325.609544959	-2.38532884919	-0.0310185806136
1403.2296511	519.190419738	2298.42007084	376.0	-2.87492923882	0.0768153742215	0.0146370758806	1272.65932215	605.549584889	2232.34212019	354.133213154	-2.57902891173	-0.0335374370836
1403.2296511	519.190419738	2298.42007084	376.0	13.6475518124	2.50003105436	0.47637786859	1553.10820821	638.097246707	2612.09814087	420.892685957	2.61994162264	0.0340694619328
1403.2296511	519.190419738	2298.42007084	376.0	-1.32835680204	0.100005849848	0.0190559927302	1298.01940702	607.899131251	2267.88885149	361.970313217	-2.37908055691	-0.0309373284384
1403.2296511	519.190419738	2298.42007084	376.0	8.32516708515	2.28061597465	0.434568592731	1686.42751672	484.501374515	2489.76738206	318.838490823	1.65259814326	0.0214902229293
1403.2296511	519.190419738	2298.42007084	376.0	5.17888654478	0.603447883226	0.114986258237	1646.24941797	481.47828404	2417.45263863	289.724936619	0.376232188788	0.00489248620011
1403.2296511	519.190419738	2298.42007084	376.0	4.45034812646	0.343329480494	0.0654210138136	1484.82719836	548.943064462	2400.7077654	366.937502579	-0.901660739888	-0.0117251071507
1403.2296511	519.190419738	2298.42007084	376.0	2.56294484102	0.523250191656	0.0997046859101	1629.89962775	399.788415882	2357.32730947	327.639265834	-1.52443364595	-0.0198235844727
1403.2296511	519.190419738	2298.42007084	376.0	-3.32335586147	0.167504966935	0.0319178671751	1333.80018893	469.894508486	2222.03539269	418.340695283	-2.80072826619	-0.0364203935786
1403.2296511	519.190419738	2298.42007084	376.0	0.333720134943	0.108268303629	0.020630393222	1307.01036562	614.334742668	2306.0903614	384.745253112	-2.16052323755	-0.0280952306574
1403.2296511	519.190419738	2298.42007084	376.0	3.70422082477	0.458245783654	0.0873181752389	1566.25000027	510.28310873	2383.55862574	307.02551674	-0.498759881512	-0.00648582420691
1403.2296511	519.190419738	2298.42007084	376.0	-13.6591050513	-0.15673584879	-0.0298658248456	1086.23389979	471.199282188	1984.47645884	427.043276871	-5.27171656794	-0.0685528812476
1403.2296511	519.190419738	2298.42007084	376.0	1.52081712078	0.453326721925	0.0863808540253	1573.36584628	420.355153806	2333.37483678	339.653836698	-1.99465976741	-0.0259383584839
1403.2296511	519.190419738	2298.42007084	376.0	-2.07052458646	0.0894304107211	0.0170408557014	1284.22835546	592.083358008	2250.83071817	374.519004705	-2.47959688443	-0.0322444328274
1403.2296511	519.190419738	2298.42007084	376.0	-19.2733400702	-0.239955641631	-0.045723254884	1065.6208805	399.120755141	1855.43775434	390.696118698	-7.1100766614	-0.0924587342185
1403.2296511	519.190419738	2298.42007084	376.0	1.87355193608	0.138758500533	0.0264402630589	1333.4211951	629.618968115	2341.48216458	378.442001365	-1.89348628215	-0.0246227084805
1403.2296511	519.190419738	2298.42007084	376.0	-5.88495882815	0.143669945087	0.0273761328291	1303.96372585	422.207650359	2163.15899597	436.98761976	-3.36985857479	-0.0438213078647
1403.2296511	519.190419738	2298.42007084	376.0	-1.69282992881	0.358666782827	0.0683435180692	1499.66326372	464.522128356	2259.51172799	295.326335913	-2.59007733309	-0.0336811096631
1403.2296511	519.190419738	2298.42007084	376.0	-3.63224143871	0.200179907399	0.0381440372331	1372.90486023	520.67387961	2214.93590459	321.357164753	-2.76710038571	-0.0359830999442
1403.2296511	519.190419738	2298.42007084	376.0	-12.2537326071	0.339770439605	0.0647428429126	1081.02049744	608.851491185	2016.77782117	326.905832541	-3.9683551985	-0.0516040988101
1403.2296511	519.190419738	2298.42007084	376.0	-3.822977726	0.0573528800715	0.0109285213551	1188.50873405	601.699041539	2210.55198348	420.344207888	-2.72386684674	-0.0354208952762
1403.2296511	519.190419738	2298.42007084	376.0	-5.60173241454	0.102847282682	0.0195974242916	1282.5689121	547.750189756	2169.66872871	339.349626851	-3.00075148267	-0.0390214757174
1403.2296511	519.190419738	2298.42007084	376.0	-16.2800785945	-0.030387512246	-0.00579030340053	1175.0687565	400.331446992	1924.23547688	348.835273383	-5.51499255996	-0.0717164182049
1403.2296511	519.190419738	2298.42007084	376.0	-1.33742617941	0.235958863949	0.0449616737708	1402.21811812	511.192289965	2267.6803991	354.269991018	-2.43763775708	-0.0316988004822
1403.2296511	519.190419738	2298.42007084	376.0	0.293944344996	0.0568697249056	0.0108364567274	1250.04108334	594.828218985	2305.17614666	460.306844333	-2.2436697765	-0.0291764600325
1403.2296511	519.190419738	2298.42007084	376.0	-7.37016173805	0.023305854716	0.00444090219437	1177.53415928	499.899921103	2129.0227942	451.588713819	-3.65766112157	-0.0475638637395
1403.2296511	519.190419738	2298.42007084	376.0	-2.83635974818	0.162543326166	0.0309724325774	1350.04364203	584.520190611	2233.22860911	298.664776467	-2.688811259	-0.0349650358778
1403.2296511	519.190419738	2298.42007084	376.0	2.16044964009	0.485993006693	0.092605374751	1596.51776305	457.774275993	2348.07627899	293.784239942	-1.13794848438	-0.0147977696278
1403.2296511	519.190419738	2298.42007084	376.0	2.46024214512	0.29025560895	0.0553078523152	1446.0758676	512.331964291	2354.96677009	396.558938202	-1.94769795413	-0.0253276717052
1403.2296511	519.190419738	2298.42007084	376.0	6.603150388	2.17198573615	0.413869233261	1574.68652023	570.614074245	2450.18820467	304.887610195	1.20322509478	0.0156466202182
1403.2296511	519.190419738	2298.42007084	376.0	-2.02532854335	0.207726560211	0.0395820427231	1383.57862069	548.228481551	2251.8695131	320.062410857	-2.55479660366	-0.0332223225443
1403.2296511	519.190419738	2298.42007084	376.0	-5.89097102551	0.142220193653	0.0270998844613	1322.23855255	544.35262834	2163.02081042	296.429629534	-3.09727226846	-0.0402766224767
1403.2296511	519.190419738	2298.42007084	376.0	11.6958852017	2.97296998772	0.566495805586	1679.09971782	599.165450257	2567.24064378	288.975475704	3.71524037814	0.0483126187015
1403.2296511	519.190419738	2298.42007084	376.0	-2.10152918684	0.0380902008183	0.00725804131446	1211.98044231	609.202678304	2250.11810221	428.934981604	-2.50025809655	-0.0325131091879
1403.2296511	519.190419738	2298.42007084	376.0	-10.8683131479	0.134276635007	0.0255862490486	1268.06972944	487.871889953	2048.62058009	292.678960693	-3.87037228782	-0.0503299387233
1403.2296511	519.190419738	2298.42007084	376.0	-6.89850978472	0.204390799596	0.0389464176059	1358.52511846	428.327257414	2139.86333736	353.01096148	-3.30033748073	-0.0429172624282
1403.2296511	519.190419738	2298.42007084	376.0	13.0057947353	2.39561394023	0.456481314829	1542.44848552	633.515037176	2597.34786741	421.384344711	2.34839495143	0.0305382958573
1403.2296511	519.190419738	2298.42007084	376.0	6.29984613994	0.243121490376	0.0463265035016	1410.78732515	575.875749402	2443.21699895	456.553924402	-1.27741386044	-0.0166113635948
1403.2296511	519.190419738	2298.42007084	376.0	-5.89909107792	0.0931423888385	0.0177481686049	1188.11955763	600.411916112	2162.83417751	374.302703763	-2.94628627944	-0.0383132155973
1403.2296511	519.190419738	2298.42007084	376.0	-7.73586247791	0.211816312163	0.0403613399701	1360.78013113	399.271151106	2120.61745499	360.566172755	-3.48330095641	-0.0452965013837
1403.2296511	519.190419738	2298.42007084	376.0	-1.78998467258	0.129655156893	0.0247056320299	1323.20146268	596.246927626	2257.27870386	337.830313552	-2.46981707369	-0.0321172571351
1403.2296511	519.190419738	2298.42007084	376.0	-12.4108322938	0.352769018101	0.067219706193	1139.67278121	558.562374767	2013.16701044	314.931854458	-4.00001939043	-0.0520158568327
1403.2296511	519.190419738	2298.42007084	376.0	4.78322826729	0.397502307859	0.0757435800037	1528.96419132	484.075001879	2408.35874937	395.319556166	-1.27506086937	-0.0165807655314
1403.2296511	519.190419738	2298.42007084	376.0	-5.58736286022	0.0753453665043	0.0143569677028	1250.64125936	561.127721159	2169.99900143	358.23002091	-2.98513287804	-0.0388183729264
1403.2296511	519.190419738	2298.42007084	376.0	-10.1490803901	0.278681872396	0.0531024909291	1169.00454999	563.825499144	2065.15157015	332.321521015	-3.58482493393	-0.0466167091538
1403.2296511	519.190419738	2298.42007084	376.0	5.21570867759	0.635252545869	0.121046597917	1659.80169413	473.329816974	2418.29896592	285.167454813	0.456926240769	0.00594182367711
1403.2296511	519.190419738	2298.42007084	376.0	2.03652659123	0.476762020344	0.0908464215594	1590.14425424	457.549688366	2345.22800676	297.534064155	-1.23891217686	-0.0161106915067
1403.2296511	519.190419738	2298.42007084	376.0	18.0278880871	2.85815509228	0.54461796728	1678.65748332	570.288604616	2712.77666898	463.830581051	3.80424141937	0.0494699794456
1403.2296511	519.190419738	2298.42007084	376.0	1.8834052185	0.260340836561	0.0496076289179	1415.96642356	470.46631695	2341.7086344	455.27589389	-2.08994239385	-0.0271774043413
1403.2296511	519.190419738	2298.42007084	376.0	13.244728703	2.50909519705	0.478105029926	1551.08866825	641.030530316	2602.83957368	410.720375117	2.59667032342	0.0337668442578
1403.2296511	519.190419738	2298.42007084	376.0	13.8583252834	1.276111856	0.243161557926	1628.74564392	539.163293782	2616.94260064	449.033662936	2.29563419842	0.0298522002396
1403.2296511	519.190419738	2298.42007084	376.0	-9.84350303305	0.0713485911149	0.0135953870265	1119.64248807	541.111329338	2072.17502145	411.421204044	-3.88395166777	-0.0505065236381
1403.2296511	519.190419738	2298.42007084	376.0	-4.6694650085	0.133321636366	0.0254042752222	1149.4054381	589.731830697	2191.09614988	451.958881085	-2.91932848615	-0.0379626591176
1403.2296511	519.190419738	2298.42007084	376.0	11.269243722	1.17605232604	0.224095336517	1658.55209019	507.923721139	2557.43463038	390.958819052	1.98252680014	0.0257805825766
1403.2296511	519.190419738	2298.42007084	376.0	9.06133094673	2.82150456372	0.537634253758	1702.68163548	499.910817993	2506.68752	304.095066536	2.14515590165	0.0278953953401
1403.2296511	519.190419738	2298.42007084	376.0	-3.96320694968	0.0584198453426	0.0111318302863	1185.70913213	593.013099881	2207.32892686	428.606694846	-2.7739414023	-0.0360720598479
1403.2296511	519.190419738	2298.42007084	376.0	1.05486451025	0.218941644119	0.0417190632849	1392.7406993	552.766705942	2322.66528846	377.157883222	-2.10842429984	-0.0274177412203
1403.2296511	519.190419738	2298.42007084	376.0	-13.1213137417	0.420294295603	0.0800865654731	1096.10655522	600.982168952	1996.83716224	299.748438075	-4.08820840895	-0.0531626581138
1403.2296511	519.190419738	2298.42007084	376.0	12.447543615	2.94923628925	0.561973378286	1724.30617067	514.393144769	2584.51691161	345.817596176	3.07303624868	0.0399614596708
1403.2296511	519.190419738	2298.42007084	376.0	-12.5964295422	0.12428387865	0.0236821415111	1235.3920459	464.667045815	2008.90120603	308.842114322	-4.21734837851	-0.0548419815151
1403.2296511	519.190419738	2298.42007084	376.0	11.8387078196	0.597925578874	0.113933989877	1684.16365805	416.924682571	2570.52330749	469.434966871	0.449835641422	0.00584961822395
1403.2296511	519.190419738	2298.42007084	376.0	-5.76475124884	0.224584051787	0.042794217185	1057.67476385	645.076567863	2165.9218711	463.170539386	-3.1384934508	-0.040812658658
1403.2296511	519.190419738	2298.42007084	376.0	3.7008961483	0.249242204408	0.047492798096	1415.6356103	579.189160943	2383.48221071	388.657439473	-1.42697361178	-0.0185562238202
1403.2296511	519.190419738	2298.42007084	376.0	1.78601862903	0.410526653104	0.0782253531067	1537.52631491	423.09195944	2339.47028148	378.852007125	-2.05963317515	-0.0267832662569
1403.2296511	519.190419738	2298.42007084	376.0	14.5590255557	2.83835440516	0.540844970496	1653.44078247	593.144944378	2633.04763633	386.461909479	3.50651113946	0.0455983243103
1403.2296511	519.190419738	2298.42007084	376.0	8.06462994639	2.52433310568	0.481008594833	1678.83322396	496.865820488	2483.77914417	308.080099724	1.68339229895	0.0218906670865
1403.2296511	519.190419738	2298.42007084	376.0	-8.05223787256	0.0545546535503	0.010395322704	1224.19175802	448.127316515	2113.34581943	441.026744887	-3.83463392153	-0.04986520054
1403.2296511	519.190419738	2298.42007084	376.0	-16.8600232218	-0.0759905498726	-0.0144799066068	1131.8571109	437.709195416	1910.90591316	341.339606842	-5.56760695083	-0.072400610544
1403.2296511	519.190419738	2298.42007084	376.0	10.3431690873	0.528943739314	0.100789584473	1626.58156519	469.649327923	2536.1495451	439.918651993	0.39287513667	0.00510890944954
1403.2296511	519.190419738	2298.42007084	376.0	-2.98817271375	0.121882855999	0.023224629573	1316.25075439	600.117078291	2229.73930944	313.371476751	-2.65815705011	-0.0345664115748
1403.2296511	519.190419738	2298.42007084	376.0	15.2810789978	2.87700744693	0.548210260466	1664.94883745	592.067575052	2649.64345757	392.627045062	3.73612627143	0.0485842167936
1403.2296511	519.190419738	2298.42007084	376.0	4.02439960775	0.371470325195	0.0707832174533	1504.47735106	434.539274724	2390.91767916	451.901053372	-1.81027296939	-0.0235406107853
1403.2296511	519.190419738	2298.42007084	376.0	6.30004807074	0.377615657283	0.0719542029884	1511.01656131	533.704615671	2443.22164017	398.500463192	-0.588315911518	-0.00765040197033
1403.2296511	519.190419738	2298.42007084	376.0	17.9329438586	2.98341041399	0.568485216081	1688.50803089	612.317232457	2710.59445178	409.769188427	4.72004368731	0.0613789816295
1403.2296511	519.190419738	2298.42007084	376.0	-9.37115363402	0.261582770594	0.0498442779333	1101.02529211	598.044219816	2083.03159485	383.962082916	-3.5631220084	-0.0463344864551
1403.2296511	519.190419738	2298.42007084	376.0	15.3515636688	2.10718849696	0.401522198354	1664.55280818	522.453319271	2651.26349139	464.257363945	2.66025426419	0.0345936835395
1403.2296511	519.190419738	2298.42007084	376.0	12.2402707409	2.64359278054	0.503733380438	1619.7947136	581.986834029	2579.75291027	377.971362643	2.60913267771	0.0339289034813
1403.2296511	519.190419738	2298.42007084	376.0	4.85883802463	0.449232370359	0.0856006803276	1569.44669433	445.313779951	2410.09657921	395.336104931	-1.3300499794	-0.0172958384838
1403.2296511	519.190419738	2298.42007084	376.0	17.9570917267	3.13081672284	0.596573308468	1726.78881873	642.109183493	2711.14947123	342.251469003	5.98639900557	0.0778465410348
1403.2296511	519.190419738	2298.42007084	376.0	9.23729914484	0.595368897602	0.113446817379	1651.91355688	489.200874954	2510.73200839	369.61757655	1.0613192129	0.0138012901547
1403.2296511	519.190419738	2298.42007084	376.0	17.7514604439	2.78693068193	0.531046242746	1648.82549056	590.888731796	2706.42320055	466.708978197	3.65998788808	0.0475941207813
1403.2296511	519.190419738	2298.42007084	376.0	6.53990788218	0.566375106265	0.107922085797	1639.86179988	480.571005968	2448.73462622	328.301820374	0.41851632801	0.00544234496762
1403.2296511	519.190419738	2298.42007084	376.0	7.52213669307	0.530840647863	0.101151038084	1626.0184644	473.055621102	2471.31037035	372.236284851	0.182630243394	0.00237490563581
1403.2296511	519.190419738	2298.42007084	376.0	-4.87860088735	0.0538077080651	0.0102529931527	1217.89321964	628.055754592	2186.28932887	340.340354633	-2.80508733843	-0.0364770785232
1403.2296511	519.190419738	2298.42007084	376.0	-6.65209383693	0.161976615823	0.0308644466126	1333.77693809	513.167831005	2145.52701096	298.582241865	-3.21608760085	-0.0418216853166
1403.2296511	519.190419738	2298.42007084	376.0	14.6256497464	2.24331100849	0.427460176923	1564.2035734	607.202060974	2634.5789401	463.173305726	2.43776054075	0.0317003971489
1403.2296511	519.190419738	2298.42007084	376.0	-9.61491718237	0.077807634562	0.0148261498784	1249.12288518	407.365492863	2077.42888453	420.940506487	-4.14388097664	-0.053886618682
1403.2296511	519.190419738	2298.42007084	376.0	15.291975313	2.89488504883	0.551616815707	1693.20088408	553.748856484	2649.89390066	402.944160099	3.53082954652	0.0459145584724
1403.2296511	519.190419738	2298.42007084	376.0	14.5887089442	2.80007619781	0.533551104765	1630.53874049	615.404205941	2633.72988529	387.786938856	3.52313507948	0.0458145003833
1403.2296511	519.190419738	2298.42007084	376.0	9.14093863356	0.448613934086	0.08548283805	1473.38812569	633.920817564	2508.51723906	401.208295799	0.9078887346	0.0118060953784
1403.2296511	519.190419738	2298.42007084	376.0	18.3741999298	2.9771879422	0.567299531669	1688.6119132	609.402011162	2720.73636988	422.722445521	4.7010646469	0.0611321800637
1403.2296511	519.190419738	2298.42007084	376.0	-0.578604503884	0.0314468734067	0.0059921633778	1205.20406836	648.483978463	2285.12130879	431.433261969	-2.24535925798	-0.0291984298827
1403.2296511	519.190419738	2298.42007084	376.0	-13.093451925	0.0404411942909	0.0077060202536	1221.92726772	397.154152038	1997.47754383	378.396124072	-4.79216835063	-0.0623168836232
1403.2296511	519.190419738	2298.42007084	376.0	10.9440201189	2.00832937415	0.382684713062	1580.28156506	578.858432041	2549.95962581	390.819628704	1.93099683678	0.0251104920258
1403.2296511	519.190419738	2298.42007084	376.0	8.33772051275	2.51695222572	0.479602177157	1617.50833745	555.728964103	2490.05591256	316.818611003	1.75557567203	0.0228293325362
1403.2296511	519.190419738	2298.42007084	376.0	4.93385952757	0.434005804824	0.0826992768338	1556.85480093	443.912256448	2411.82088849	411.053831112	-1.4854972192	-0.0193172590273
1403.2296511	519.190419738	2298.42007084	376.0	18.2245891882	2.93300183726	0.558879923259	1696.33931283	571.067819958	2717.29768657	449.890553782	4.11819851308	0.053552646464
1403.2296511	519.190419738	2298.42007084	376.0	5.89442302969	0.376349172451	0.0717128758481	1511.688737	517.867209088	2433.89867281	404.342726726	-0.873686195478	-0.0113613289399
1403.2296511	519.190419738	2298.42007084	376.0	-4.09027532914	0.102189758031	0.0194721337712	1295.35153306	594.561006133	2204.40836172	314.495822533	-2.79329459327	-0.0363237268306
1403.2296511	519.190419738	2298.42007084	376.0	8.41749102504	0.648935814307	0.123653928031	1724.25305828	391.693754087	2491.88937402	375.942561651	0.312085796152	0.00405833284983
1403.2296511	519.190419738	2298.42007084	376.0	4.79749038801	0.378763598376	0.0721729417637	1512.33894568	528.616602062	2408.68655281	367.731005075	-0.809523607401	-0.0105269649857
1403.2296511	519.190419738	2298.42007084	376.0	-6.46234603365	0.0491193355717	0.00935962949156	1180.36906858	533.374754249	2149.88821256	436.144389728	-3.3277317869	-0.0432734952782
1403.2296511	519.190419738	2298.42007084	376.0	0.1781545348	0.140814716501	0.0268320725041	1334.6837306	626.705794118	2302.51481042	341.125285703	-2.12417795752	-0.0276226002278
1403.2296511	519.190419738	2298.42007084	376.0	9.26337472327	0.413560843983	0.0788035144785	1508.80012993	594.818984961	2511.33133472	407.712219829	0.716961272976	0.00932329353675
1403.2296511	519.190419738	2298.42007084	376.0	-11.7993710369	0.175498057663	0.0334409408657	1314.02460729	416.56234398	2027.22095869	296.634007428	-4.1200548849	-0.0535767865397
1403.2296511	519.190419738	2298.42007084	376.0	-12.1299295858	-0.117224709726	-0.0223370254814	1123.37557962	435.609853978	2019.62333466	460.63790106	-5.18496855186	-0.0674248186198
1403.2296511	519.190419738	2298.42007084	376.0	19.6648254181	3.12315897641	0.595114134224	1752.61641652	576.722908392	2750.40036514	421.061040237	5.30393006826	0.0689717824221
1403.2296511	519.190419738	2298.42007084	376.0	5.87519227407	0.432774194099	0.0824645949121	1555.91996543	482.520385996	2433.45666927	395.016317839	-0.834915649808	-0.0108571605957
1403.2296511	519.190419738	2298.42007084	376.0	7.96284349563	2.61633032981	0.498538553698	1595.7148393	587.923740478	2481.43966395	297.801084173	1.85063514014	0.0240654764648
1403.2296511	519.190419738	2298.42007084	376.0	10.0442945781	0.605990136359	0.115470681471	1691.79506387	407.42283007	2529.2801534	430.062259456	0.248866115732	0.00323623037363
1403.2296511	519.190419738	2298.42007084	376.0	10.0457099883	0.381724269843	0.0727370941011	1507.19763434	566.819663891	2529.31268547	455.295387241	0.25599389277	0.0033289192818
1403.2296511	519.190419738	2298.42007084	376.0	8.95192229036	0.447392181929	0.0852500346664	1565.22843392	494.976957852	2504.17284949	443.967457718	-0.209352644938	-0.00272240110453
1403.2296511	519.190419738	2298.42007084	376.0	2.8448986805	0.334954079399	0.0638250913489	1478.51463994	472.105656026	2363.80779311	413.187497141	-1.91577889663	-0.024912599436
1403.2296511	519.190419738	2298.42007084	376.0	16.0139203624	2.88102240831	0.548975306461	1751.61614459	477.556885591	2666.48723058	437.314200401	3.22332396004	0.0419157862164
1403.2296511	519.190419738	2298.42007084	376.0	9.31920796638	2.7410133867	0.522296758137	1600.20479956	620.145611743	2512.61461718	292.264205883	2.56235334854	0.0333205897079
1403.2296511	519.190419738	2298.42007084	376.0	8.55715228935	1.07685292602	0.205193011818	1633.4446328	518.137510375	2495.09937655	343.517233377	1.49215020716	0.0194037738253
1403.2296511	519.190419738	2298.42007084	376.0	-1.39130381449	0.211579824056	0.0403162774498	1381.11181953	509.715963188	2266.44206472	375.614282003	-2.43923610434	-0.031719585232
1403.2296511	519.190419738	2298.42007084	376.0	-3.13101276738	0.0976425944967	0.018605677305	1298.13140241	646.081414022	2226.45624497	282.243428538	-2.71361113087	-0.0352875309606
1403.2296511	519.190419738	2298.42007084	376.0	-7.76592553024	0.110439810726	0.0210441712512	1280.443198	542.718079601	2119.92647977	296.765202164	-3.34965137355	-0.0435585354167
1403.2296511	519.190419738	2298.42007084	376.0	10.716693908	0.552473960681	0.105273239459	1634.62854918	489.979504261	2544.73471455	420.126661112	0.927755035676	0.0120644347942
1403.2296511	519.190419738	2298.42007084	376.0	13.0010178159	2.84557475069	0.54222079853	1626.75555365	636.796860145	2597.23807373	333.685659938	3.67756081035	0.0478226373257
1403.2296511	519.190419738	2298.42007084	376.0	-5.55279618659	0.0989248517906	0.0188500098686	1285.31343181	577.689580815	2170.79348879	307.790476174	-3.00419423968	-0.0390662449893
1403.2296511	519.190419738	2298.42007084	376.0	-11.431009373	-0.0331687383806	-0.00632026264874	1149.26187574	469.500662078	2035.68745711	416.924919291	-4.49753884751	-0.0584855506828
1403.2296511	519.190419738	2298.42007084	376.0	-3.26876260235	0.263125728644	0.0501382867081	1422.44805368	488.298768949	2223.29017512	312.543352492	-2.74969724398	-0.0357567912091
1403.2296511	519.190419738	2298.42007084	376.0	-12.1954619478	-0.0476907177967	-0.00908740811676	1113.12694137	500.397618588	2018.1171257	404.592565743	-4.54975969696	-0.059164625448
1403.2296511	519.190419738	2298.42007084	376.0	4.71614693732	0.302759724233	0.0576904962334	1452.91208201	491.284070921	2406.81693862	462.620785689	-1.71754414739	-0.0223347743483
1403.2296511	519.190419738	2298.42007084	376.0	3.39402421669	0.138087244708	0.0263123560801	1330.92999711	603.180632381	2376.42900465	442.318375152	-1.81198155659	-0.0235628290844
1403.2296511	519.190419738	2298.42007084	376.0	12.7901500216	2.04952000643	0.39053353781	1500.98291958	645.974757018	2592.39144603	445.433769433	1.93982527342	0.0252252961433
1403.2296511	519.190419738	2298.42007084	376.0	4.74311362507	0.508193852331	0.096835718813	1555.72130588	554.781923281	2407.43674638	296.933517222	0.263336887941	0.00342440686529
1403.2296511	519.190419738	2298.42007084	376.0	-3.88134132589	0.116002171056	0.0221040722287	1308.67530982	591.926163859	2209.21054279	308.609069111	-2.78254262905	-0.0361839093504
1403.2296511	519.190419738	2298.42007084	376.0	-12.0621992087	0.0861246129013	0.0164109399583	1228.26698773	449.212206574	2021.18006324	343.700868935	-4.2474378572	-0.0552332621222
1403.2296511	519.190419738	2298.42007084	376.0	6.07827365313	0.401489539975	0.0765033422209	1529.2715891	522.181572074	2438.12433244	386.671171265	-0.541437208058	-0.00704079594354
1403.2296511	519.190419738	2298.42007084	376.0	8.04433576236	0.505515844656	0.0963254277164	1611.45374571	462.023532505	2483.31269857	409.835420357	-0.175722176895	-0.00228507382178
1403.2296511	519.190419738	2298.42007084	376.0	3.60019975217	0.163660535684	0.0311853154885	1352.30867962	604.693689903	2381.16778453	424.165415008	-1.76620159105	-0.0229675109369
1403.2296511	519.190419738	2298.42007084	376.0	-4.26244418013	0.223770118694	0.0426391232268	1376.14528129	416.306477567	2200.4511983	407.999439435	-2.96881622139	-0.0386061927359
1403.2296511	519.190419738	2298.42007084	376.0	-12.3186132967	0.364042526534	0.0693678594768	1081.5907337	612.819550922	2015.28659038	320.876305759	-3.96135968181	-0.0515131298025
1403.2296511	519.190419738	2298.42007084	376.0	-1.54865685285	0.345988565061	0.0659276991351	1482.86499925	410.885392817	2262.82543091	369.075038835	-2.50024664022	-0.0325129602109
1403.2296511	519.190419738	2298.42007084	376.0	5.38292018411	0.582506936537	0.110995986383	1651.5180698	467.039167526	2422.14218875	303.584951421	0.212594011737	0.00276455151803
1403.2296511	519.190419738	2298.42007084	376.0	-4.88625456983	0.057626134296	0.0109805896143	1232.33144616	590.334778647	2186.11341509	363.447190291	-2.85264133429	-0.0370954659856
1403.2296511	519.190419738	2298.42007084	376.0	5.58030336694	0.426007483019	0.081175206368	1540.41530617	537.863808149	2426.67888344	348.399769123	-0.175155940142	-0.00227771053501
1403.2296511	519.190419738	2298.42007084	376.0	-3.3869521805	0.215747863659	0.0411104923131	1381.94697953	492.263760174	2220.57368213	346.362942433	-2.7237069182	-0.0354188155812
1403.2296511	519.190419738	2298.42007084	376.0	16.6299636044	3.03303573416	0.577941260321	1690.8605211	638.556618218	2680.6464921	351.22935278	5.15309753257	0.0670103710347
1403.2296511	519.190419738	2298.42007084	376.0	-15.3968830929	-0.0734893973322	-0.0140033150404	1086.27343151	500.648010714	1944.53501955	357.61357732	-5.10620666207	-0.0664006067889
1403.2296511	519.190419738	2298.42007084	376.0	-5.46055696923	0.0777494322008	0.0148150594895	1243.7307736	481.118481546	2172.91353348	448.064278329	-3.2706660698	-0.0425314183329
1403.2296511	519.190419738	2298.42007084	376.0	0.834109920241	0.455893637331	0.0868699766256	1575.50678077	449.646108771	2317.59142066	292.438531117	-1.70447309511	-0.0221647996763
1403.2296511	519.190419738	2298.42007084	376.0	8.10538031892	2.42249871778	0.461604176406	1545.02584049	617.885143639	2484.71575891	321.804774776	1.62967781243	0.0211921692123
1403.2296511	519.190419738	2298.42007084	376.0	15.7074039059	2.55796644899	0.487417387383	1567.65667195	636.462341563	2659.44219482	455.323181309	2.98378264336	0.038800814608
1403.2296511	519.190419738	2298.42007084	376.0	18.5422081732	3.02573511392	0.576550136037	1725.87447458	564.546688098	2724.59790507	434.176742388	4.51890768714	0.0587634289615
1403.2296511	519.190419738	2298.42007084	376.0	9.40269838484	2.60840553036	0.497028492828	1609.92082603	577.180451645	2514.53357772	327.432300045	2.08241560189	0.0270795266826
1403.2296511	519.190419738	2298.42007084	376.0	-14.0943162584	-0.101673012348	-0.0193736685114	1075.1788249	510.336504427	1974.47347711	388.958147786	-4.95656096037	-0.0644546288734
1403.2296511	519.190419738	2298.42007084	376.0	-3.12574158934	0.058257905257	0.0111009728005	1234.6489072	558.312890322	2226.57739879	433.615601263	-2.72549336221	-0.0354420463226
1403.2296511	519.190419738	2298.42007084	376.0	-1.63742210061	0.303670938988	0.0578641270937	1443.57083343	393.296865725	2260.78523263	423.917533482	-2.58666122769	-0.0336366869661
1403.2296511	519.190419738	2298.42007084	376.0	-18.5444537481	-0.210517922365	-0.0401139333775	1073.97690493	428.268119052	1872.19062387	369.945599884	-6.48459201096	-0.0843249936406
1403.2296511	519.190419738	2298.42007084	376.0	10.4247256432	0.541014842931	0.103089718546	1637.30678098	457.097379246	2538.02405735	443.619897122	0.338657824769	0.00440387288386
1403.2296511	519.190419738	2298.42007084	376.0	-3.60771929831	0.214453233187	0.0408638020555	1373.08739012	448.2527487	2215.49952639	394.159387573	-2.8113134129	-0.0365580417802
1403.2296511	519.190419738	2298.42007084	376.0	-8.848440691	0.0384218848213	0.00732124329675	1223.5741935	408.312996003	2095.04573404	463.15854454	-4.25159633424	-0.0552873385467
1403.2296511	519.190419738	2298.42007084	376.0	10.1281127521	1.93571795488	0.368848695671	1490.62920206	643.892399714	2531.20664713	396.685045356	1.52452854233	0.0198248184958
1403.2296511	519.190419738	2298.42007084	376.0	9.08523855546	2.59423397112	0.494328119497	1552.60640335	643.995924216	2507.23701728	310.634689715	2.21303067368	0.0287780321675
1403.2296511	519.190419738	2298.42007084	376.0	2.76687716673	0.218214975839	0.0415805975302	1389.89474886	611.453740176	2362.01453098	360.666041937	-1.39964958522	-0.0182009048793
1403.2296511	519.190419738	2298.42007084	376.0	-18.8943137156	0.0417796195677	0.00796105555787	1061.7277941	518.6251722	1864.14937215	283.796405852	-5.58606065547	-0.0726405806954
1403.2296511	519.190419738	2298.42007084	376.0	-11.4600005403	0.0911688984605	0.0173721224201	1239.55345094	443.738559627	2035.0211183	351.729107736	-4.15607119223	-0.0540451390406
1403.2296511	519.190419738	2298.42007084	376.0	-8.1373386895	0.512842614314	0.0977215347398	1166.37485424	646.174339631	2111.38984517	298.840651294	-3.14263201068	-0.0408664760817
1403.2296511	519.190419738	2298.42007084	376.0	10.1717420184	2.95133539131	0.562373359625	1702.75943644	537.405311126	2532.20943094	292.044683381	2.85541354046	0.0371315154806
1403.2296511	519.190419738	2298.42007084	376.0	-3.52507846829	0.102645358886	0.0195589479584	1288.36527533	555.772650277	2217.39895981	373.261034206	-2.70419111043	-0.0351650339458
1403.2296511	519.190419738	2298.42007084	376.0	-14.3215730225	-0.124389948988	-0.0237023530845	1054.09917808	523.413272168	1969.25016203	391.737711786	-5.02195448887	-0.0653049998553
1403.2296511	519.190419738	2298.42007084	376.0	-0.344879566664	0.276830434442	0.0527497016849	1431.81563315	476.555900126	2290.49328966	382.121756385	-2.31478996942	-0.0301012999925
1403.2296511	519.190419738	2298.42007084	376.0	18.7772592349	2.90877745483	0.554263996728	1677.57872064	593.820762996	2730.00036585	458.600882216	4.25430149649	0.0553225162092
1403.2296511	519.190419738	2298.42007084	376.0	-13.888763026	0.31780424501	0.0605572113204	1129.61316407	543.144314528	1979.19795386	306.440475259	-4.31815121923	-0.0561528116935
1403.2296511	519.190419738	2298.42007084	376.0	-3.66659844063	0.124164695753	0.0236594313554	1313.62057445	574.899084775	2214.14623636	325.626577136	-2.73428260252	-0.0355563407349
1403.2296511	519.190419738	2298.42007084	376.0	16.4771729172	2.6942517962	0.513386394093	1596.52027657	635.191644711	2677.13472027	445.42279899	3.47197533967	0.045149224183
1403.2296511	519.190419738	2298.42007084	376.0	13.0006658384	3.04032221895	0.57932969111	1703.66437831	597.96145612	2597.22998381	295.604149384	4.24541363287	0.055206939309
1403.2296511	519.190419738	2298.42007084	376.0	-1.37688508776	0.324546133735	0.0618418699952	1471.43127176	468.270247502	2266.77346763	327.071948364	-2.49103900771	-0.0323932250678
1403.2296511	519.190419738	2298.42007084	376.0	11.9521166797	3.04346425879	0.579928402971	1714.8813664	570.502977234	2573.1299195	287.745575857	3.81667345704	0.0496316444349
1403.2296511	519.190419738	2298.42007084	376.0	5.8127358447	0.392775275904	0.0748428498292	1517.44687213	548.827189557	2432.02115816	365.747096476	-0.297592122064	-0.00386985854439
1403.2296511	519.190419738	2298.42007084	376.0	5.20318434928	0.461292529301	0.0878987289064	1569.11322665	513.23113265	2418.01110425	335.666744951	-0.219751389041	-0.00285762534514
1403.2296511	519.190419738	2298.42007084	376.0	2.83710398015	0.227688932986	0.0433858485111	1386.44479314	637.650908373	2363.62863815	339.532936634	-1.05907580564	-0.0137721171085
1403.2296511	519.190419738	2298.42007084	376.0	-2.96717766755	0.0539494853463	0.0102800086407	1225.84888723	551.315976216	2230.22186379	453.057000347	-2.75853734971	-0.0358717470703
1403.2296511	519.190419738	2298.42007084	376.0	2.99858097986	0.267959539241	0.0510593634225	1429.62272193	570.375637736	2367.34005792	367.34169826	-1.45833800324	-0.0189640832671
1403.2296511	519.190419738	2298.42007084	376.0	-6.74110610254	0.167858963203	0.0319853207322	1086.01508606	601.782026612	2143.48113518	455.68402251	-3.34871276302	-0.0435463298182
1403.2296511	519.190419738	2298.42007084	376.0	-8.84742236349	0.06424977625	0.012242716511	1243.30622846	397.193075531	2095.06913949	454.569835494	-4.19890540323	-0.0546021508872
1403.2296511	519.190419738	2298.42007084	376.0	-7.09271010617	0.121870909495	0.0232223531812	1283.539086	457.593807637	2135.39979819	394.266904553	-3.40486361172	-0.0442765099053
1403.2296511	519.190419738	2298.42007084	376.0	14.4414391885	3.01792914973	0.575062719079	1681.33500916	639.138395985	2630.34500767	309.871602518	4.78418010618	0.062213005282
1403.2296511	519.190419738	2298.42007084	376.0	-17.7914198846	-0.126087999297	-0.0240259145001	1075.55352492	482.311203737	1889.49850533	331.633776671	-5.69169950987	-0.0740142979176
1403.2296511	519.190419738	2298.42007084	376.0	8.12880506951	0.415549739554	0.0791824961041	1532.65195505	548.975248293	2485.25415808	403.626954732	0.165144865273	0.0021475275068
1403.2296511	519.190419738	2298.42007084	376.0	-3.19301470963	0.267607578288	0.050992297692	1412.03844848	393.659058603	2225.03117989	419.333672805	-2.82992870904	-0.0368001132515
1403.2296511	519.190419738	2298.42007084	376.0	2.59811192661	0.440417705273	0.0839210566451	1562.73272277	469.471875205	2358.13559682	325.930998844	-1.32467331428	-0.0172259208619
1403.2296511	519.190419738	2298.42007084	376.0	2.25767038498	0.283271820879	0.0539771000151	1418.36140544	625.371260075	2350.3108201	306.578154591	-0.891775724174	-0.0115965633833
1403.2296511	519.190419738	2298.42007084	376.0	11.0233517101	0.598752446706	0.114091548534	1616.70347793	534.308221044	2551.78299902	400.771300056	1.55065007426	0.0201645003154
1403.2296511	519.190419738	2298.42007084	376.0	3.50953943658	0.51781824178	0.0986696344856	1602.63334249	494.324835685	2379.08402964	282.125851474	-0.282928399952	-0.00367917295126
1403.2296511	519.190419738	2298.42007084	376.0	7.4949529119	0.428557546369	0.0816611178294	1492.65429824	611.889227156	2470.68557287	366.142047469	0.616194363804	0.00801293060864
1403.2296511	519.190419738	2298.42007084	376.0	6.95320210109	0.559239298655	0.106562366359	1583.14558193	546.06203992	2458.2338635	329.026241651	0.820229389894	0.0106661819232
1403.2296511	519.190419738	2298.42007084	376.0	16.0907164679	2.72612706049	0.519460186832	1619.71605555	610.681479717	2668.25232768	437.854792411	3.40273749463	0.0442488620889
1403.2296511	519.190419738	2298.42007084	376.0	1.32151414098	0.120731833254	0.0230053035926	1319.96036752	631.807175665	2328.7940171	377.026473907	-2.02657257057	-0.0263533494223
1403.2296511	519.190419738	2298.42007084	376.0	-5.0180695557	0.186757868695	0.0355864841264	1340.46233935	393.994091023	2183.083753	448.627322626	-3.27304181281	-0.0425623122602
1403.2296511	519.190419738	2298.42007084	376.0	14.5957371166	2.33743232535	0.445394879068	1590.0085603	589.924105649	2633.89142221	453.958756269	2.54643209311	0.0331135512758
1403.2296511	519.190419738	2298.42007084	376.0	-7.31509251391	0.0466287925472	0.00888505955549	1212.37816855	470.819714096	2130.2885163	447.09063365	-3.66805991853	-0.0476990886675
1403.2296511	519.190419738	2298.42007084	376.0	7.79170054615	2.17496729534	0.414437365728	1500.11765612	638.746654344	2477.50608005	338.641769584	1.29853514212	0.0168860226543
1403.2296511	519.190419738	2298.42007084	376.0	-8.67127555318	0.0801387275518	0.0152703368048	1254.47506838	396.058666156	2099.11773313	448.583998593	-4.10895863749	-0.053432492035
1403.2296511	519.190419738	2298.42007084	376.0	-8.70621803776	0.262587089599	0.050035649695	1119.45945196	592.087144307	2098.31460805	386.768011785	-3.43800700502	-0.0447075033162
1403.2296511	519.190419738	2298.42007084	376.0	4.78520609184	0.377405608366	0.0719141784234	1513.21586453	489.169367553	2408.40420809	406.018976003	-1.39284988532	-0.0181124822538
1403.2296511	519.190419738	2298.42007084	376.0	5.61266285129	0.501211733532	0.0955052845908	1586.84813041	519.217474893	2427.42264032	321.35703502	0.191899397509	0.00249544079985
1403.2296511	519.190419738	2298.42007084	376.0	13.721074234	2.87337400284	0.547517912126	1711.99202394	517.096492552	2613.78799497	384.699478471	3.07023831633	0.039925075635
1403.2296511	519.190419738	2298.42007084	376.0	-19.4161690571	-0.226826791852	-0.0432215685693	1065.45089058	427.518513945	1852.15494424	359.185539717	-6.69755365557	-0.0870943258201
1403.2296511	519.190419738	2298.42007084	376.0	-7.74033007695	0.16036345153	0.0305570601238	1327.32535806	502.496436094	2120.5147708	290.692976643	-3.39079849954	-0.0440936085766
1403.2296511	519.190419738	2298.42007084	376.0	-3.94580990249	0.217339925758	0.0414138578046	1368.06989139	399.389299744	2207.72878408	440.269592952	-3.0260156969	-0.0393500090625
1403.2296511	519.190419738	2298.42007084	376.0	12.1040052964	0.621719575973	0.118467907007	1696.82432989	431.557003199	2576.62095795	448.239624861	0.947144880099	0.0123165784148
1403.2296511	519.190419738	2298.42007084	376.0	-0.955850392062	0.330529760108	0.0629820427035	1476.90843056	474.072287029	2276.45061358	325.469895997	-2.44059483072	-0.0317372539756
1403.2296511	519.190419738	2298.42007084	376.0	-10.0841798354	-0.0549847142295	-0.0104772702419	1139.05668381	473.557572543	2066.64325752	454.029001171	-4.41484983038	-0.0574102708762
1403.2296511	519.190419738	2298.42007084	376.0	6.07810482895	0.394300753165	0.0751335276611	1525.96798125	497.614639125	2438.12045216	414.537831775	-0.980549655507	-0.0127509708128
1403.2296511	519.190419738	2298.42007084	376.0	3.13239423716	0.0980040596254	0.0186745540445	1296.66355891	610.430428449	2370.41564868	463.321661322	-1.86159064084	-0.0242079407131
1403.2296511	519.190419738	2298.42007084	376.0	-2.21509221738	0.10732714168	0.0204510559604	1294.25924705	555.450617735	2247.50794673	397.798081942	-2.53745295798	-0.03299678749
1403.2296511	519.190419738	2298.42007084	376.0	4.61978030997	1.57097205808	0.299346809847	1472.95925009	629.704441178	2404.60202871	301.938337441	0.45087895943	0.00586318542822
1403.2296511	519.190419738	2298.42007084	376.0	-10.5859131984	-0.0926779571371	-0.0176596717106	1113.84921511	482.330574202	2055.11131721	458.93152789	-4.58827242611	-0.0596654411718
1403.2296511	519.190419738	2298.42007084	376.0	7.51400446434	0.399852873541	0.0761914774278	1529.40683092	478.317643157	2471.12345757	463.398983493	-1.09718367179	-0.0142676680337
1403.2296511	519.190419738	2298.42007084	376.0	-7.54814448908	0.084105584651	0.0160262165875	1216.85412501	579.992846605	2124.93200293	328.085031309	-3.22306568263	-0.0419124276024
1403.2296511	519.190419738	2298.42007084	376.0	-9.4447071624	0.109221177268	0.0208119621318	1248.10712665	539.49571834	2081.34102579	293.738180795	-3.58475631991	-0.0466158169039
1403.2296511	519.190419738	2298.42007084	376.0	-13.5869514109	0.151669841307	0.0289005032979	1230.01226567	463.594187123	1986.1348526	292.5283998	-4.36844825036	-0.0568068693155
1403.2296511	519.190419738	2298.42007084	376.0	4.98536955797	0.403881062569	0.0769590439346	1531.35126109	437.729580828	2413.00480537	443.923963446	-1.68050025137	-0.0218530591855
1403.2296511	519.190419738	2298.42007084	376.0	-5.3937276817	0.110005974618	0.0209615043098	1275.6683068	465.363256633	2174.44955124	433.417987805	-3.21502065068	-0.0418078108021
1403.2296511	519.190419738	2298.42007084	376.0	-18.0369690533	-0.00571844400692	-0.00108964253181	1169.00154853	415.046088153	1883.85475395	299.807117269	-5.65087713726	-0.0734834478187
1403.2296511	519.190419738	2298.42007084	376.0	-6.68794110985	0.309941611776	0.0590589961463	1449.55573067	397.500529547	2144.70309005	297.646829828	-3.2835033314	-0.042698352814
1403.2296511	519.190419738	2298.42007084	376.0	0.654290440744	0.242403004973	0.0461895969841	1408.41060683	521.437821686	2313.45841365	383.609985131	-2.16826339044	-0.0281958828406
1403.2296511	519.190419738	2298.42007084	376.0	-1.86556544997	0.0977622457727	0.0186284767097	1299.17789542	632.099955093	2255.5415401	324.263689588	-2.47991230061	-0.0322485344682
1403.2296511	519.190419738	2298.42007084	376.0	-14.8702812124	0.071317382873	0.013589440334	1201.00719811	440.319917293	1956.63854286	315.311427465	-4.79793656783	-0.0623918929497
1403.2296511	519.190419738	2298.42007084	376.0	-2.76079175458	0.235372699045	0.0448499807631	1387.50175967	421.525866772	2234.96547904	425.937852598	-2.75843867445	-0.035870463907
1403.2296511	519.190419738	2298.42007084	376.0	15.1112759207	2.66081179409	0.507014442471	1654.74219397	554.272202378	2645.74066956	436.726273214	2.96051464241	0.0384982398232
1403.2296511	519.190419738	2298.42007084	376.0	-4.06348646259	0.384630685309	0.0732909080239	1515.03015284	394.181811235	2205.02408241	295.812118338	-2.92113975759	-0.0379862127125
1403.2296511	519.190419738	2298.42007084	376.0	-1.01869585026	0.0331749858878	0.00632145310361	1203.97728539	640.227022033	2275.00616096	430.801853538	-2.31180204267	-0.0300624452883
1403.2296511	519.190419738	2298.42007084	376.0	7.03024092811	0.391335171643	0.0745684397185	1522.20060417	521.287638533	2460.00453936	416.516296653	-0.562910813889	-0.00732003659154
1403.2296511	519.190419738	2298.42007084	376.0	7.28149804696	0.441811322021	0.0841866086169	1562.72906848	474.149995314	2465.77948341	428.900419613	-0.740853797203	-0.0096339895605
1403.2296511	519.190419738	2298.42007084	376.0	-2.18607126743	0.154352313549	0.0294116451123	1332.21697335	521.770263478	2248.17497007	394.187733242	-2.55287276551	-0.0331973051432
1403.2296511	519.190419738	2298.42007084	376.0	-4.49872618379	0.0507019362724	0.00966119212507	1216.47773001	627.835491392	2195.0204453	350.707223902	-2.74995297602	-0.0357601167233
1403.2296511	519.190419738	2298.42007084	376.0	-1.10643927687	0.131672320514	0.0250900000979	1318.87972135	559.627868552	2272.98944843	394.481858522	-2.38000168042	-0.0309493066374
1403.2296511	519.190419738	2298.42007084	376.0	9.79686686684	1.81317568175	0.345498414967	1680.17296855	489.780934463	2523.59322522	353.639322209	1.84248243153	0.0239594594477
1403.2296511	519.190419738	2298.42007084	376.0	-18.9836673154	-0.201171073981	-0.0383329028166	1076.23667067	431.906566565	1862.09565108	353.952413847	-6.45865164235	-0.0839876676508
1403.2296511	519.190419738	2298.42007084	376.0	5.40106058157	0.519421618542	0.0989751559722	1625.21132364	393.729484793	2422.55913128	403.61832285	-1.33711300492	-0.0173876853696
1403.2296511	519.190419738	2298.42007084	376.0	8.63584249066	2.03783486198	0.388306947787	1498.70451058	636.599403525	2496.90800793	361.60409383	1.36728520006	0.0177800416133
1403.2296511	519.190419738	2298.42007084	376.0	-6.8408810144	0.25278947216	0.0481687256403	1401.22684008	417.930612127	2141.18788858	322.030436372	-3.27787718368	-0.0426251909451
1403.2296511	519.190419738	2298.42007084	376.0	13.1348575997	0.683043911304	0.130153184319	1598.88082003	556.551508123	2600.31427419	444.881946037	1.97606932096	0.0256966101555
1403.2296511	519.190419738	2298.42007084	376.0	2.01358459903	0.335102020591	0.0638532813626	1473.85992864	426.62628349	2344.70070341	444.214491276	-2.07057846759	-0.0269255977579
1403.2296511	519.190419738	2298.42007084	376.0	8.09288732875	0.613952771412	0.11698795187	1652.57456812	490.797510789	2484.42861751	341.056538602	0.995763053423	0.0129488043358
1403.2296511	519.190419738	2298.42007084	376.0	13.5393091015	2.36648463602	0.450930761436	1539.45587558	634.613061062	2609.61026868	435.541332041	2.37105043996	0.0308329055912
1403.2296511	519.190419738	2298.42007084	376.0	12.7443208643	2.29856265918	0.437988311581	1714.91037774	476.447492887	2591.33809948	399.980228854	2.41626050298	0.0314208127826
1403.2296511	519.190419738	2298.42007084	376.0	11.1741024711	2.157032248	0.411019864329	1552.656245	605.511282624	2555.24788477	397.080357146	1.94453867697	0.0252865887773
1403.2296511	519.190419738	2298.42007084	376.0	6.11608966341	0.409310141373	0.0779935482798	1530.64535016	539.201280988	2438.99350321	369.14687207	-0.234907426741	-0.00305471296153
1403.2296511	519.190419738	2298.42007084	376.0	6.57677821443	2.37708975177	0.452951553311	1525.15663492	626.351304956	2449.58206133	298.074121458	1.27641762459	0.0165984086423
1403.2296511	519.190419738	2298.42007084	376.0	-15.7377773116	-0.185046050864	-0.0352602993261	1079.13515362	454.040426654	1936.69983841	403.524258128	-5.77286184002	-0.0750697248377
1403.2296511	519.190419738	2298.42007084	376.0	7.55743651709	2.6271431454	0.500598922523	1749.95732894	430.458865815	2472.12170859	291.705513835	1.55838628409	0.0202651012235
1403.2296511	519.190419738	2298.42007084	376.0	-2.90654651777	0.128607843195	0.0245060676819	1305.90100324	515.152737083	2231.61542231	410.56168198	-2.68601189953	-0.0349286332839
1403.2296511	519.190419738	2298.42007084	376.0	-9.8352649511	0.309325320227	0.0589415625432	1100.68196386	605.355000902	2072.36436718	366.327402422	-3.58413437969	-0.0466077292548
1403.2296511	519.190419738	2298.42007084	376.0	10.4935567535	2.96124150607	0.564260957712	1738.55279465	488.479194258	2539.60608541	312.574096497	2.63928680021	0.0343210247102
1403.2296511	519.190419738	2298.42007084	376.0	-7.49954135177	0.127314983275	0.0242597148009	1287.9922114	461.709750645	2126.04910719	376.347145146	-3.42410467245	-0.0445267187575
1403.2296511	519.190419738	2298.42007084	376.0	0.96284181961	0.20644525214	0.0393378910327	1376.90436955	626.217727619	2320.55022047	317.428123302	-1.58506027406	-0.020611967153
1403.2296511	519.190419738	2298.42007084	376.0	6.06950130938	0.579580827283	0.110438419833	1672.15057713	409.945252609	2437.92270713	355.826877399	-0.387387784024	-0.00503755245804
1403.2296511	519.190419738	2298.42007084	376.0	1.29037016274	0.326005998515	0.0621200454487	1457.48928524	587.83400023	2328.07819765	282.754912183	-1.08257761215	-0.0140777322777
1403.2296511	519.190419738	2298.42007084	376.0	-0.973849695357	0.126556719146	0.0241152284958	1322.63420174	610.370844736	2276.03691398	343.031867507	-2.35605351533	-0.0306378870654
1403.2296511	519.190419738	2298.42007084	376.0	-0.784711963105	0.171335328212	0.0326477378452	1358.11364553	588.629399964	2280.38409358	333.641048085	-2.36083357923	-0.030700046544
1403.2296511	519.190419738	2298.42007084	376.0	17.2213307081	2.86321850881	0.545582795125	1686.40696561	558.805616612	2694.2385923	449.02601008	3.67064625461	0.0477327211263
1403.2296511	519.190419738	2298.42007084	376.0	-0.354720456931	0.137194485088	0.0261422418232	1331.75737312	609.222555553	2290.26710466	349.287175988	-2.27503920274	-0.0295843849511
1403.2296511	519.190419738	2298.42007084	376.0	3.40130902613	0.260770360104	0.0496894741052	1424.39199025	540.043596536	2376.59644017	412.16085338	-1.8101970099	-0.0235396230156
1403.2296511	519.190419738	2298.42007084	376.0	-14.7556328132	-0.204076509475	-0.0388865300066	1074.76624143	445.731409099	1959.27364468	438.775994154	-5.84189295186	-0.0759673985938
1403.2296511	519.190419738	2298.42007084	376.0	11.0374398421	2.32870674086	0.443732229584	1576.49911266	592.352380856	2552.10680348	383.255309957	2.05951221076	0.0267816932479
1403.2296511	519.190419738	2298.42007084	376.0	-14.7462418948	-0.157075832535	-0.0299306083336	1079.50340781	478.366461289	1959.48948744	401.619618339	-5.35902900128	-0.0696882835017
1403.2296511	519.190419738	2298.42007084	376.0	-13.7094743624	-0.158132916579	-0.0301320344092	1064.10644462	503.103655245	1983.31876049	416.108660625	-5.10897582877	-0.0664366167591
1403.2296511	519.190419738	2298.42007084	376.0	10.6333983648	2.32885193682	0.443759896497	1526.33257345	636.000827984	2542.82023307	380.486831632	1.92842160804	0.0250770040057
1403.2296511	519.190419738	2298.42007084	376.0	6.65594821501	2.35511156922	0.448763637428	1529.40762394	620.291774704	2451.40172052	301.702321871	1.26727389417	0.0164795044756
1403.2296511	519.190419738	2298.42007084	376.0	4.21290518298	0.178846452525	0.0340789734233	1359.81039832	565.680464224	2395.25032913	469.759466588	-1.76006837866	-0.0228877552492
1403.2296511	519.190419738	2298.42007084	376.0	-4.17655927332	0.3136231191	0.0597605028774	1459.82970831	443.887182877	2202.42519423	298.708303045	-2.91354216596	-0.0378874143819
1403.2296511	519.190419738	2298.42007084	376.0	13.9104575324	2.88792489082	0.550290566086	1669.35042391	584.503146828	2618.14081871	364.287247975	3.54898956969	0.0461507096189
1403.2296511	519.190419738	2298.42007084	376.0	8.95678679125	2.68882390567	0.512352116173	1615.3798863	582.237707494	2504.28465615	306.667062354	2.16298537628	0.028127248066
1403.2296511	519.190419738	2298.42007084	376.0	-2.86383983043	0.0439465393127	0.0083739594727	1227.87652071	616.367502852	2232.59700138	388.352977818	-2.55815551047	-0.0332660014366
1403.2296511	519.190419738	2298.42007084	376.0	-10.69546465	-0.0358308984837	-0.00682753400985	1159.55246314	453.128664871	2052.59336466	439.912236642	-4.50665513197	-0.058604097945
1403.2296511	519.190419738	2298.42007084	376.0	-10.7704610452	-0.00841131641207	-0.00160276608462	1195.31724262	402.017499571	2050.86963245	453.534890261	-4.73450779985	-0.0615670715195
1403.2296511	519.190419738	2298.42007084	376.0	-8.90809963845	0.204841597855	0.0390323166645	1354.5588307	423.662348027	2093.67452082	315.453342095	-3.61075900187	-0.0469539532103
1403.2296511	519.190419738	2298.42007084	376.0	-16.7507822673	0.17866462025	0.0340443255049	1074.10764784	545.563855184	1913.41672919	293.74522616	-4.99088081633	-0.0649009208885
1403.2296511	519.190419738	2298.42007084	376.0	5.26344833025	0.266678538014	0.0508152702009	1425.99974982	593.219788938	2419.39622368	400.176684919	-0.92660575907	-0.0120494897148
1403.2296511	519.190419738	2298.42007084	376.0	-18.1462223907	-0.0871398993999	-0.0166044015625	1147.41798697	390.96448892	1881.34365331	342.961177427	-6.11272942202	-0.0794893292851
1403.2296511	519.190419738	2298.42007084	376.0	12.0353500717	2.9754722099	0.566972600972	1740.20524843	497.201042356	2575.04297248	337.636681698	2.98297229715	0.0387902769461
1403.2296511	519.190419738	2298.42007084	376.0	-6.51852475079	0.0828587082989	0.0157886258192	1184.70451917	569.580063164	2148.59698964	394.312407314	-3.12892134084	-0.0406881838861
1403.2296511	519.190419738	2298.42007084	376.0	2.76705329803	0.287110822931	0.0547086171744	1425.80512641	618.510533327	2362.01857921	317.702919478	-0.828311922738	-0.0107712863815
1403.2296511	519.190419738	2298.42007084	376.0	-9.19373540117	0.171438871208	0.0326674678369	1322.76833624	415.875370552	2087.10941112	348.465704325	-3.71493331963	-0.048308625743
1403.2296511	519.190419738	2298.42007084	376.0	-2.81521756118	0.172083224301	0.032790248533	1356.07841507	568.908040002	2233.71454538	308.728090307	-2.66648662722	-0.0346747285724
1403.2296511	519.190419738	2298.42007084	376.0	6.27358912684	0.40794066495	0.0777325962175	1515.25478422	573.33933723	2442.61350249	354.019381041	0.136292249975	0.00177233094896
1403.2296511	519.190419738	2298.42007084	376.0	-4.04469685359	0.214675086474	0.0409060759287	1386.14578312	525.298892414	2205.45594655	294.011271017	-2.87693929647	-0.0374114342844
1403.2296511	519.190419738	2298.42007084	376.0	-2.25179836027	0.0593594931778	0.0113108790354	1179.20667219	615.29795782	2246.66428537	452.159655363	-2.52959689358	-0.0328946280049
1403.2296511	519.190419738	2298.42007084	376.0	18.7183277478	2.93180571429	0.558652003484	1665.0356419	630.133024378	2728.64587272	433.477206439	4.70525417156	0.0611866602283
1403.2296511	519.190419738	2298.42007084	376.0	13.3360752986	2.2812377786	0.434687076716	1653.09731702	531.57128874	2604.93910217	420.270496405	2.45966961953	0.031985300644
1403.2296511	519.190419738	2298.42007084	376.0	11.5394100513	0.550586075036	0.104913505152	1572.41387968	569.637606711	2563.64418752	421.592701125	1.53655598664	0.0199812221929
1403.2296511	519.190419738	2298.42007084	376.0	8.26791348404	1.05570262917	0.201162848546	1471.49631771	638.86910431	2488.4514538	378.086031779	1.02959320293	0.0133887282566
1403.2296511	519.190419738	2298.42007084	376.0	14.3474640525	3.00433919437	0.572473169658	1697.7970425	593.272603843	2628.18506428	337.115417931	4.20846574345	0.0547264726066
1403.2296511	519.190419738	2298.42007084	376.0	-12.4184847607	-0.140431989272	-0.0267591442972	1107.49259345	445.843294294	2012.9911246	459.655236861	-5.2525291149	-0.0683033695046
1403.2296511	519.190419738	2298.42007084	376.0	8.21309325945	0.524286041777	0.0999020658875	1543.7487255	581.665646631	2487.19145475	361.777082618	0.996189449985	0.0129543491545
1403.2296511	519.190419738	2298.42007084	376.0	5.74662144654	0.752829697649	0.143450780802	1446.00433173	645.349480917	2430.50157156	339.147758911	0.471221466207	0.0061277173759
1403.2296511	519.190419738	2298.42007084	376.0	-11.7059267232	0.320606476423	0.0610911730988	1102.97180832	588.932597668	2029.36870156	337.464295573	-3.89571071387	-0.0506594371115
1403.2296511	519.190419738	2298.42007084	376.0	16.870593134	2.94962510868	0.562047467356	1683.21740244	599.464029807	2686.1771695	403.495737252	4.30490967395	0.0559806199473
1403.2296511	519.190419738	2298.42007084	376.0	11.5804686757	2.21986557179	0.422992677552	1574.63778119	590.893729899	2564.58788718	399.05637609	2.07785461196	0.0270202160203
1403.2296511	519.190419738	2298.42007084	376.0	-8.15825187232	0.0935874278944	0.0178329702543	1214.74790657	566.618852395	2110.90917238	329.542413412	-3.32475659703	-0.0432348062032
1403.2296511	519.190419738	2298.42007084	376.0	-5.53819637741	0.0805715099541	0.0153528029638	1246.39251538	488.520128063	2171.12905374	436.216410298	-3.22732486411	-0.0419678135775
1403.2296511	519.190419738	2298.42007084	376.0	-7.26370759569	0.113507829273	0.0216287784438	1166.27489556	563.974688333	2131.46955757	401.219973681	-3.26235135749	-0.0424232946358
1403.2296511	519.190419738	2298.42007084	376.0	11.4230848916	2.99067391625	0.569869267578	1712.31280894	544.314208859	2560.9705467	304.343528902	3.26642014565	0.0424762047549
1403.2296511	519.190419738	2298.42007084	376.0	6.20342621879	0.518653933576	0.0988288745381	1612.47481108	487.484177324	2441.00086413	341.041875728	0.0892387727651	0.0011604521816
1403.2296511	519.190419738	2298.42007084	376.0	0.739495045216	0.134868536065	0.0256990350733	1326.19177745	585.266258648	2315.41677338	403.958737281	-2.12878457281	-0.0276825041978
1403.2296511	519.190419738	2298.42007084	376.0	-15.3426609541	-0.0149763771625	-0.00285373040444	1103.8018021	498.843561712	1945.78127207	343.135908258	-4.9731318205	-0.0646701147009
1403.2296511	519.190419738	2298.42007084	376.0	-4.72448645221	0.23651777536	0.0450681736585	1396.29283614	469.76596785	2189.83152598	323.772721984	-2.9363242935	-0.0381836709168
1403.2296511	519.190419738	2298.42007084	376.0	-4.35308809092	0.283235931783	0.0539702613915	1435.09895091	455.209997875	2198.36782046	308.058871672	-2.91346857412	-0.0378864574008
1403.2296511	519.190419738	2298.42007084	376.0	12.8763555178	0.641162672403	0.122172765321	1689.08628273	468.547891188	2594.37281045	436.738636537	1.6025183856	0.02083899071
1403.2296511	519.190419738	2298.42007084	376.0	6.44130535624	0.519653812593	0.0990194002655	1625.37029714	407.401981821	2446.46832597	413.696047009	-1.03205554758	-0.0134207483431
1403.2296511	519.190419738	2298.42007084	376.0	-8.5801802088	0.0850117840016	0.0161988917686	1221.82976211	524.371634434	2101.21148681	355.010090261	-3.48444132994	-0.0453113306885
1403.2296511	519.190419738	2298.42007084	376.0	1.27902376865	0.338084006961	0.0644214952289	1474.13989689	405.949138303	2327.81740985	447.728374659	-2.18862942165	-0.0284607206976
1403.2296511	519.190419738	2298.42007084	376.0	11.1992965115	0.540190512197	0.10293264333	1624.81920901	498.17957484	2555.82694965	432.828165807	0.964179323608	0.0125380926347
1403.2296511	519.190419738	2298.42007084	376.0	-5.2564370745	0.0871300543439	0.0166025255991	1276.89294754	596.929960548	2177.60506611	303.782158016	-2.95860617498	-0.0384734223014
1403.2296511	519.190419738	2298.42007084	376.0	12.501959488	0.612619322512	0.116733864808	1681.57205056	458.445631637	2585.76761696	445.749934763	1.24394038543	0.0161760778339
1403.2296511	519.190419738	2298.42007084	376.0	-2.65703430314	0.0404194613537	0.00770187906891	1205.07120159	624.675875145	2237.35026113	407.603184397	-2.52404009271	-0.0328223679156
1403.2296511	519.190419738	2298.42007084	376.0	-8.86702927117	-0.049720178836	-0.00947411944283	1119.28179451	507.173148236	2094.61849038	468.163547634	-4.12717725257	-0.0536694051049
1403.2296511	519.190419738	2298.42007084	376.0	-10.93893327	0.472935973817	0.0901173730597	1111.10140729	621.686089052	2046.99743303	314.20993668	-3.65271809047	-0.0474995850516
1403.2296511	519.190419738	2298.42007084	376.0	1.27632609421	0.190320479922	0.036265335351	1364.60938838	525.636970888	2327.75540596	437.509046692	-2.11925374794	-0.0275585662931
1403.2296511	519.190419738	2298.42007084	376.0	-17.6200670088	-0.223919970295	-0.0426676772666	1068.04511571	429.781129834	1893.43691421	395.610668666	-6.43490994129	-0.0836789329167
1403.2296511	519.190419738	2298.42007084	376.0	1.78256449438	0.318737814736	0.0607351018933	1468.77971969	506.209586329	2339.39089095	364.401584937	-1.97242237245	-0.0256491855975
1403.2296511	519.190419738	2298.42007084	376.0	12.9046695974	0.532806011616	0.10152553575	1591.45051967	549.859885682	2595.02358694	453.713181593	1.54589456139	0.0201026600961
1403.2296511	519.190419738	2298.42007084	376.0	15.5795190553	2.78362075911	0.53041554099	1651.14648036	581.790916209	2656.50286375	423.565467174	3.3736645307	0.0438708001392
1403.2296511	519.190419738	2298.42007084	376.0	7.61288405113	1.67405377772	0.318988905815	1601.64943388	544.693115007	2473.39612584	327.053576952	1.34914281182	0.0175441197895
1403.2296511	519.190419738	2298.42007084	376.0	6.30005854568	0.321910694883	0.061339690336	1469.26560991	507.747398711	2443.22188093	466.208872307	-1.47931102914	-0.0192368144231
1403.2296511	519.190419738	2298.42007084	376.0	-15.97687078	0.176577631487	0.0336466523413	1066.73777015	559.657888412	1931.20446614	304.808807582	-4.82405759593	-0.0627315682176
1403.2296511	519.190419738	2298.42007084	376.0	6.08044129821	0.500811142776	0.0954289525106	1608.71081983	456.694249753	2438.17415403	372.769084454	-0.502025517683	-0.00652829021694
1403.2296511	519.190419738	2298.42007084	376.0	-2.55523209888	0.393286900762	0.074940339322	1521.930824	392.885889472	2239.69010342	324.873389952	-2.66767469682	-0.034690178112
1403.2296511	519.190419738	2298.42007084	376.0	-1.40076854646	0.270763268942	0.0515936106977	1421.42903451	438.75792577	2266.22452542	406.037565147	-2.49694134199	-0.0324699784394
1403.2296511	519.190419738	2298.42007084	376.0	4.44645046077	0.228570682052	0.0435538647202	1384.54160698	646.959171639	2400.61818067	369.117402051	-0.757826937916	-0.00985470660489
1403.2296511	519.190419738	2298.42007084	376.0	2.63187030233	0.199288179448	0.0379741195595	1378.67106533	575.258639513	2358.91150611	404.981801265	-1.90253745249	-0.024740409005
1403.2296511	519.190419738	2298.42007084	376.0	2.27265034421	0.349672543304	0.0666296766966	1491.78535506	524.879926028	2350.65512249	333.989841401	-1.43382079088	-0.0186452638606
1403.2296511	519.190419738	2298.42007084	376.0	-7.61971627168	0.259993881582	0.0495415170698	1088.91533292	618.884268762	2123.28698271	415.487381026	-3.31286469089	-0.0430801650311
1403.2296511	519.190419738	2298.42007084	376.0	11.3895342383	2.63993409527	0.503036222423	1591.73869828	612.179089195	2560.19941175	356.281624272	2.56798210388	0.033393785486
1403.2296511	519.190419738	2298.42007084	376.0	-4.93349609519	0.208029153214	0.0396397014508	1129.34966748	604.909482816	2185.02760639	450.768456096	-2.93977872996	-0.0382285920671
1403.2296511	519.190419738	2298.42007084	376.0	-10.4454964993	0.266258137415	0.0507351633795	1137.89763613	566.695878375	2058.3386828	353.745168295	-3.7003944203	-0.0481195633329
1403.2296511	519.190419738	2298.42007084	376.0	2.02288683071	0.289193933701	0.0551055513912	1444.43948489	503.348704507	2344.91450777	397.126318374	-2.00397170801	-0.0260594500392
1403.2296511	519.190419738	2298.42007084	376.0	-11.0914069186	0.42701593505	0.0813673656727	1173.90874881	574.862743238	2043.49294808	294.721456036	-3.69314844106	-0.048025337335
1403.2296511	519.190419738	2298.42007084	376.0	7.07993234548	0.321960250894	0.0613491331734	1468.95933588	556.970432345	2461.14665687	435.216888643	-0.729820657017	-0.00949051569593
1403.2296511	519.190419738	2298.42007084	376.0	-1.75599477636	0.312788469089	0.0596014613355	1453.15764215	404.029184817	2258.05993446	400.873107486	-2.55832568425	-0.0332682143595
1403.2296511	519.190419738	2298.42007084	376.0	7.59473370498	0.696565731745	0.132729750714	1735.25480949	413.202556837	2472.97895464	324.521588317	0.798575657367	0.0103845989254
1403.2296511	519.190419738	2298.42007084	376.0	-17.0604578557	-0.0812315173281	-0.0154785665641	1148.53283371	400.629091352	1906.29908331	357.137158247	-5.85403152056	-0.0761252473415
1403.2296511	519.190419738	2298.42007084	376.0	9.05200376808	0.535965957576	0.102127659599	1636.86268094	432.678421945	2506.47314226	436.932039378	-0.218024323541	-0.00283516675607
1403.2296511	519.190419738	2298.42007084	376.0	7.68973674867	0.333051671334	0.0634625898122	1475.05277898	568.552790079	2475.16252367	431.556954609	-0.399589621677	-0.00519622394898
1403.2296511	519.190419738	2298.42007084	376.0	-14.5608724972	-0.0142077321198	-0.00270726602893	1145.57198994	465.829119361	1963.75005487	352.348945574	-4.89562843367	-0.0636622683182
1403.2296511	519.190419738	2298.42007084	376.0	-15.2846120507	-0.129864892862	-0.0247455969631	1074.7904619	495.440642847	1947.11547972	376.884374971	-5.25723663728	-0.0683645856603
1403.2296511	519.190419738	2298.42007084	376.0	20.2355739094	3.02982383382	0.577329236626	1692.9929975	642.825684702	2763.51856302	427.699880826	5.56468120922	0.0723625644892
1403.2296511	519.190419738	2298.42007084	376.0	-11.2126059625	0.396137738461	0.075483562969	1086.19025379	625.523876716	2040.70728493	328.993154428	-3.73927898871	-0.0486252144176
1403.2296511	519.190419738	2298.42007084	376.0	1.39648595791	0.43048477847	0.082028349556	1552.99254338	404.761040216	2330.51718438	372.763600782	-2.11476991269	-0.0275002589426
1403.2296511	519.190419738	2298.42007084	376.0	-14.6637513958	-0.133606890778	-0.0254586301024	1098.35039948	463.963788354	1961.38546562	399.071277792	-5.33585577728	-0.069386941187
1403.2296511	519.190419738	2298.42007084	376.0	14.9493423341	3.01169547431	0.573874899831	1692.26706061	612.394932964	2642.01875551	337.35676193	4.52523010885	0.0588456451086
1403.2296511	519.190419738	2298.42007084	376.0	10.0224574091	0.533399344385	0.101638594586	1633.87802288	441.803573603	2528.77824352	453.096647039	-0.0209948670884	-0.000273015176702
1403.2296511	519.190419738	2298.42007084	376.0	-7.52255182867	0.117201362065	0.022332576613	1278.01037794	463.360934093	2125.52022977	384.148917738	-3.44814752112	-0.0448393695855
1403.2296511	519.190419738	2298.42007084	376.0	-9.04985213233	0.102169512714	0.0194682760506	1244.04109855	543.122772061	2090.41645305	303.252582438	-3.51298950267	-0.0456825683052
1403.2296511	519.190419738	2298.42007084	376.0	3.12390707663	0.493826308048	0.0940980007714	1605.28857923	400.559386226	2370.22057808	364.372612624	-1.71639902884	-0.0223198833399
1403.2296511	519.190419738	2298.42007084	376.0	15.4379791263	2.9738041334	0.56665475103	1739.88953439	509.826473713	2653.24968161	403.53367351	3.52508620669	0.0458398726488
1403.2296511	519.190419738	2298.42007084	376.0	-18.8057305237	-0.176199016244	-0.0335745076684	1072.65009988	459.031358113	1866.18538601	334.503928023	-6.12456064997	-0.0796431814041
1403.2296511	519.190419738	2298.42007084	376.0	-18.4579677525	-0.17499683845	-0.0333454341559	1071.91704217	462.675257721	1874.17843535	339.586135451	-6.04381701853	-0.0785931992007
1403.2296511	519.190419738	2298.42007084	376.0	-19.1609812298	-0.213589487015	-0.0406992162757	1069.34969346	434.427951007	1858.02023248	354.242588016	-6.52441415282	-0.0848428368378
1403.2296511	519.190419738	2298.42007084	376.0	23.4946385639	3.12594268125	0.595644565788	1729.0307807	648.404988981	2838.42555916	460.989789482	6.57317506619	0.0854769189362
1403.2296511	519.190419738	2298.42007084	376.0	14.6539203862	2.7040124694	0.515246278467	1680.64076902	530.825262534	2635.22871816	423.762686604	2.93001680419	0.0381016489491
1403.2296511	519.190419738	2298.42007084	376.0	0.176701999849	0.42690289432	0.0813458258994	1552.71533683	430.449386637	2302.48142507	319.316701601	-2.24770627225	-0.0292289502243
1403.2296511	519.190419738	2298.42007084	376.0	1.09909161713	0.299289397007	0.0570292296127	1453.71016734	545.945095407	2323.68181316	324.026550414	-1.74634771349	-0.0227093330753
1403.2296511	519.190419738	2298.42007084	376.0	12.9116695201	0.571592562875	0.108916265792	1559.60946464	583.864505443	2595.18447457	451.710504487	1.75351232344	0.022802500955
1403.2296511	519.190419738	2298.42007084	376.0	-8.10029163296	0.13674781224	0.0260571288566	1295.21000292	458.318108972	2112.24134215	358.713230257	-3.49488440865	-0.0454471314519
1403.2296511	519.190419738	2298.42007084	376.0	-4.41838777549	0.102231527016	0.0194800928003	1271.32024654	485.943621372	2196.8669594	439.603091491	-3.03677737188	-0.0394899528203
1403.2296511	519.190419738	2298.42007084	376.0	-12.7510334402	0.0922800077254	0.0175838429355	1226.48913741	448.257301072	2005.34775901	330.601320531	-4.349222354	-0.0565568576593
1403.2296511	519.190419738	2298.42007084	376.0	10.0138352694	0.488483586208	0.0930799516402	1588.01115235	516.138548146	2528.58007053	424.43037004	0.606921298257	0.00789234458072
1403.2296511	519.190419738	2298.42007084	376.0	-11.468725501	0.089377174198	0.0170307115469	1240.59143564	438.749354619	2034.82058205	355.4797918	-4.18147322205	-0.054375464526
1403.2296511	519.190419738	2298.42007084	376.0	-4.7005017071	0.0815509642631	0.0155394367879	1264.33851151	565.117221156	2190.38279617	360.92706351	-2.85668878516	-0.0371480986367
1403.2296511	519.190419738	2298.42007084	376.0	-11.0302584104	0.58382725156	0.1112475708	1121.82408112	635.328940347	2044.89839767	287.745376207	-3.63901828942	-0.0473214341927
1403.2296511	519.190419738	2298.42007084	376.0	4.22597636906	0.265111429873	0.0505166596557	1425.43568454	520.228343861	2395.5507599	449.886731494	-1.75403244879	-0.0228092646136
1403.2296511	519.190419738	2298.42007084	376.0	-5.02328339666	0.0629353534778	0.0119922548548	1251.01223002	626.749548637	2182.96391704	305.20213838	-2.8952750916	-0.0376498711522
1403.2296511	519.190419738	2298.42007084	376.0	9.58433018465	2.42703672708	0.462468888545	1594.84018852	576.429018761	2518.70823946	347.439032183	1.91198800574	0.0248633030656
1403.2296511	519.190419738	2298.42007084	376.0	13.1522039742	2.99642512803	0.570965153969	1710.39898356	558.953636164	2600.71296674	331.360347018	3.68160841188	0.047875271936
1403.2296511	519.190419738	2298.42007084	376.0	-1.93218746726	0.0971865148827	0.0185187718908	1281.56866502	545.620646438	2254.01028629	426.820974827	-2.54457103912	-0.0330893503137
1403.2296511	519.190419738	2298.42007084	376.0	22.3769248009	3.13494355594	0.597359671483	1752.97677391	592.630097066	2812.7358017	467.128930723	5.81404763357	0.0756053008266
1403.2296511	519.190419738	2298.42007084	376.0	12.1343548408	2.83701107794	0.540589001131	1682.00848922	542.319874967	2577.31851797	352.99015378	2.8704946105	0.037327628225
1403.2296511	519.190419738	2298.42007084	376.0	3.1118926857	0.284599584818	0.0542301038144	1442.23799144	523.723824934	2369.94443691	403.982620538	-1.85047609073	-0.0240634082019
1403.2296511	519.190419738	2298.42007084	376.0	13.1489207856	3.04449565783	0.580124934801	1721.55054539	563.925853464	2600.63750527	315.16110642	3.94706538858	0.051327248226
1403.2296511	519.190419738	2298.42007084	376.0	7.15258173534	0.52301232386	0.0996593604915	1608.69305356	503.857283232	2462.81644503	350.26610824	0.427763690449	0.00556259675486
1403.2296511	519.190419738	2298.42007084	376.0	5.79095733865	0.322250141907	0.0614043715523	1447.80869474	619.072909178	2431.52059661	364.638992691	-0.147119900699	-0.00191313264889
1403.2296511	519.190419738	2298.42007084	376.0	3.7809103072	0.297839561037	0.0567529651366	1451.11816481	565.399001214	2385.3212722	368.804106173	-1.17162882841	-0.015235745493
1403.2296511	519.190419738	2298.42007084	376.0	-7.77365249701	0.338920587417	0.0645809046145	1110.61035005	622.835597674	2119.74888161	386.302933885	-3.22011560769	-0.0418740651196
1403.2296511	519.190419738	2298.42007084	376.0	-0.877019690061	0.241527218721	0.0460227169819	1402.40244841	481.012093683	2278.26247426	394.847932166	-2.39069541089	-0.0310883668516
1403.2296511	519.190419738	2298.42007084	376.0	-10.7003436096	0.218060706453	0.041551201687	1158.213537	546.220144592	2052.48122567	348.047544073	-3.7588141192	-0.0488792473238
1403.2296511	519.190419738	2298.42007084	376.0	-10.7204093742	0.196879608268	0.0375151692583	1339.91382131	413.930796431	2052.02003011	298.175412366	-3.9269228228	-0.0510653162913
1403.2296511	519.190419738	2298.42007084	376.0	19.217996465	2.85406619402	0.543838832701	1635.28910987	644.518201748	2740.13035881	460.323047184	4.49010208517	0.0583888437604
1403.2296511	519.190419738	2298.42007084	376.0	-10.4889988405	0.0964541772217	0.0183792258426	1242.73851098	461.343026829	2057.33881626	353.257278454	-3.93018066331	-0.0511076809273
1403.2296511	519.190419738	2298.42007084	376.0	-13.2883523724	0.0249719102974	0.00475836705361	1208.18107382	408.04770916	1992.99791283	376.769129851	-4.81863541555	-0.0626610587197
1403.2296511	519.190419738	2298.42007084	376.0	-11.5025977752	-0.0592258751332	-0.01128541828	1158.40646962	424.770448134	2034.04205491	450.86513715	-4.89870707648	-0.063702302685
1403.2296511	519.190419738	2298.42007084	376.0	-8.52029434297	0.173463529323	0.0330532639716	1329.20104554	451.661124902	2102.58791557	321.725745119	-3.52660654173	-0.0458596429353
1403.2296511	519.190419738	2298.42007084	376.0	2.43107418527	0.468998909426	0.0893671702412	1585.9906205	442.312328853	2354.29636785	325.9934185	-1.45802518916	-0.0189600154638
1403.2296511	519.190419738	2298.42007084	376.0	-17.1779688283	0.00880222718893	0.00167725365643	1174.74693464	421.534943475	1903.59818753	307.316309408	-5.42860402124	-0.0705930301851
1403.2296511	519.190419738	2298.42007084	376.0	-6.36177664028	0.126968723852	0.02419373549	1292.87350394	481.712959941	2152.19971968	377.613255794	-3.20810191329	-0.0417178402248
1403.2296511	519.190419738	2298.42007084	376.0	-3.6613224769	0.335669841325	0.0639614789111	1475.11734563	415.554814019	2214.26750017	323.595340525	-2.81127945465	-0.0365576001905
1403.2296511	519.190419738	2298.42007084	376.0	1.74057528611	0.525998484803	0.100228369818	1629.98644843	423.07352077	2338.42580256	285.365833367	-1.30273558251	-0.0169406447661
1403.2296511	519.190419738	2298.42007084	376.0	7.22621075119	0.555164314828	0.105785883161	1652.00509576	428.073934196	2464.50874911	384.429719147	-0.246038446352	-0.00319945964047
1403.2296511	519.190419738	2298.42007084	376.0	4.71169533491	0.589915045869	0.112407592582	1675.09587501	421.755376943	2406.71462209	309.863370145	-0.311131707631	-0.00404592597699
1403.2296511	519.190419738	2298.42007084	376.0	-18.6984489891	-0.0171802432954	-0.00327367440843	1127.3418264	451.68227329	1868.65116634	289.627066648	-5.70100110332	-0.0741352549197
1403.2296511	519.190419738	2298.42007084	376.0	-17.3766643648	0.037911682179	0.00722402480545	1171.31756883	434.169090463	1899.03132944	293.544670146	-5.36552230455	-0.0697727217757
1403.2296511	519.190419738	2298.42007084	376.0	9.90968590066	0.489670571636	0.093306130266	1598.60702311	469.675236942	2526.18628054	457.904020485	-0.070892108492	-0.000921873972587
1403.2296511	519.190419738	2298.42007084	376.0	-1.34967392626	0.312693322847	0.0595833313351	1459.01426737	448.599051223	2267.39889443	359.785575839	-2.46057932636	-0.0319971303818
1403.2296511	519.190419738	2298.42007084	376.0	-21.3850678604	-0.240976495525	-0.0459177773486	1064.75159244	395.235095705	1806.90137897	346.914690826	-7.42276749609	-0.0965249349296
1403.2296511	519.190419738	2298.42007084	376.0	-5.90761084234	0.0798691949016	0.015218977687	1245.07140747	507.647313473	2162.63835753	409.919636586	-3.18149470811	-0.0413718427582
1403.2296511	519.190419738	2298.42007084	376.0	-12.6985305432	-0.0132203068805	-0.00251911335376	1099.46460302	519.364414751	2006.55449613	387.725478361	-4.51075742099	-0.0586574437059
1403.2296511	519.190419738	2298.42007084	376.0	10.0939538637	0.385939750506	0.0735403488006	1512.56658164	556.644289942	2530.42153238	461.210660806	0.163679559509	0.00212847281547
1403.2296511	519.190419738	2298.42007084	376.0	18.1634756963	3.12861864714	0.596154467825	1744.29981989	596.112579901	2715.8930418	375.480642018	5.41561288569	0.0704240947424
1403.2296511	519.190419738	2298.42007084	376.0	9.66140028741	2.73366903222	0.520897300347	1710.69131389	484.932436838	2520.47963417	324.855883437	2.12054598683	0.0275753704399
1403.2296511	519.190419738	2298.42007084	376.0	2.47464329858	0.477990378748	0.0910804837554	1592.35616813	401.638408202	2355.2977691	361.303192764	-1.9015640497	-0.0247277509713
1403.2296511	519.190419738	2298.42007084	376.0	9.08067637088	0.949755841379	0.180974817336	1482.27367256	632.964084447	2507.13215912	391.894402112	1.18145053793	0.0153634660329
1403.2296511	519.190419738	2298.42007084	376.0	-6.40207215315	0.0914185020152	0.017419684073	1255.66851948	470.303632071	2151.27355952	425.301407969	-3.37153389624	-0.0438430935791
1403.2296511	519.190419738	2298.42007084	376.0	-8.63513772361	0.141292673904	0.0269231467042	1299.8923059	481.175016919	2099.94833226	318.881009432	-3.51891060627	-0.0457595657513
1403.2296511	519.190419738	2298.42007084	376.0	5.88069874123	0.27848841783	0.0530656283975	1437.02642542	537.550154981	2433.58323101	459.006650617	-1.49775883028	-0.019476707806
1403.2296511	519.190419738	2298.42007084	376.0	11.7026634219	2.88904827673	0.5505046259	1699.63788119	529.542573683	2567.39643575	338.215980876	2.87422980692	0.0373762003501
1403.2296511	519.190419738	2298.42007084	376.0	5.19182106557	0.298416751825	0.0568629481373	1452.70031408	547.42567194	2417.74992825	417.623942231	-1.26626605943	-0.0164663986923
1403.2296511	519.190419738	2298.42007084	376.0	8.39906685881	0.441077032485	0.0840466906411	1561.56843365	480.702870468	2491.46590929	449.194605166	-0.551299093305	-0.00716903892464
1403.2296511	519.190419738	2298.42007084	376.0	-11.2623064716	0.270883044822	0.0516164338457	1120.69642205	569.463183396	2039.56495846	349.405353013	-3.85812190939	-0.0501706360129
1403.2296511	519.190419738	2298.42007084	376.0	5.32664231967	0.275597744498	0.0525148141193	1429.60996432	602.714192955	2420.84868702	388.524529743	-0.723141372679	-0.00940365894251
1403.2296511	519.190419738	2298.42007084	376.0	-5.71455616816	0.0738212923436	0.0140665572301	1239.74391904	474.695011734	2167.07556491	452.636634135	-3.35037038136	-0.0435678853232
1403.2296511	519.190419738	2298.42007084	376.0	3.85102103405	0.149281059694	0.0284453238746	1340.77561227	607.461723176	2386.93271122	438.695375771	-1.75239461217	-0.0227879663482
1403.2296511	519.190419738	2298.42007084	376.0	-0.00256702737349	0.222361980742	0.0423708042572	1380.89954241	454.696092512	2298.36106977	462.765434849	-2.39271997394	-0.0311146940695
1403.2296511	519.190419738	2298.42007084	376.0	-13.3158112678	0.278421348024	0.0530528483277	1177.07127621	512.782264135	1992.36679207	302.513251724	-4.20874618312	-0.0547301194164
1403.2296511	519.190419738	2298.42007084	376.0	-6.0921320922	0.204413313196	0.0389507075449	1058.33811521	637.497003633	2158.39728409	462.562165251	-3.21300266044	-0.0417815690564
1403.2296511	519.190419738	2298.42007084	376.0	14.0584453571	2.64251390571	0.503527802154	1676.87529841	527.65450596	2621.54220057	417.012396209	2.77867561668	0.0361336231038
1403.2296511	519.190419738	2298.42007084	376.0	14.588062961	2.76924242508	0.527675766975	1607.17489635	641.588316055	2633.71503788	384.951825476	3.59498568449	0.0467488385499
1403.2296511	519.190419738	2298.42007084	376.0	9.54814866148	0.608486147271	0.115946293306	1690.98382878	420.009201324	2517.87663607	406.883605966	0.420915427644	0.00547354262215
1403.2296511	519.190419738	2298.42007084	376.0	9.78287036776	1.81213882162	0.345300842534	1660.30168335	506.594478675	2523.27152688	356.375364849	1.82810752259	0.0237725295525
1403.2296511	519.190419738	2298.42007084	376.0	-11.030942893	0.206250519017	0.0393007848736	1138.07064171	548.85492482	2044.88266538	357.957098852	-3.86436546917	-0.0502518266473
1403.2296511	519.190419738	2298.42007084	376.0	15.0812485902	2.45269999237	0.467358992449	1542.1527106	645.56325681	2645.05051537	457.334547957	2.69137153546	0.0349983294598
1403.2296511	519.190419738	2298.42007084	376.0	6.88223355293	0.590456266555	0.112510721523	1682.38116543	392.951766807	2456.60270814	381.269775902	-0.441471178189	-0.00574084757073
1403.2296511	519.190419738	2298.42007084	376.0	-6.2715370292	0.0385319476197	0.00734221562876	1195.65131123	501.736534987	2154.27380501	456.885958791	-3.44644519735	-0.0448172327354
1403.2296511	519.190419738	2298.42007084	376.0	-18.3424423116	0.0195542340242	0.00372603544669	1138.65883931	451.715814347	1876.83369527	286.459041613	-5.5629637641	-0.0723402310026
1403.2296511	519.190419738	2298.42007084	376.0	-6.91628810871	0.0804918035692	0.0153376150094	1204.85411984	581.781753399	2139.45471679	352.818843552	-3.12575102087	-0.0406469573586
1403.2296511	519.190419738	2298.42007084	376.0	1.44051261028	0.0375269984901	0.00715072379766	1236.25745717	640.417477118	2331.5291018	454.854167511	-2.03641492659	-0.0264813384472
1403.2296511	519.190419738	2298.42007084	376.0	-15.8605662091	0.0102170705344	0.00194685033049	1084.43680181	515.525625119	1933.87763374	333.91520681	-5.01814042609	-0.0652554021598
1403.2296511	519.190419738	2298.42007084	376.0	-2.56877881642	0.222923841222	0.0424778660865	1382.28330794	456.811025713	2239.37874295	400.284409291	-2.65476087779	-0.0345222480857
1403.2296511	519.190419738	2298.42007084	376.0	6.77000288633	0.539162403932	0.102736738554	1640.9219389	417.509518136	2454.02317598	395.591718941	-0.628109496156	-0.00816787381218
1403.2296511	519.190419738	2298.42007084	376.0	-4.16807213726	0.108293577704	0.0206352091661	1286.01493921	524.661915892	2202.62026427	391.943409163	-2.8414752457	-0.0369502632731
1403.2296511	519.190419738	2298.42007084	376.0	4.99716355378	0.227299814551	0.0433117024678	1398.93207663	562.548269771	2413.27588093	451.795534536	-1.6397771897	-0.0213235005162
1403.2296511	519.190419738	2298.42007084	376.0	10.0029623742	0.468453068269	0.0892631608745	1580.99932195	488.818162455	2528.33016573	458.512681325	0.00732429709947	9.52444356238e-05
1403.2296511	519.190419738	2298.42007084	376.0	-1.57089511292	0.141500014237	0.0269626551518	1334.21605191	625.113755829	2262.31430227	302.984494533	-2.39782221634	-0.0311810431254
1403.2296511	519.190419738	2298.42007084	376.0	-4.44089244322	0.135216621721	0.0257653623705	1319.91543366	556.597823944	2196.3497076	319.836449995	-2.85487147632	-0.0371244665321
1403.2296511	519.190419738	2298.42007084	376.0	12.0808488197	1.18372405225	0.225557174591	1727.39115022	452.293630887	2576.08872484	396.403943733	2.1353788599	0.0277682556553
1403.2296511	519.190419738	2298.42007084	376.0	-8.48704018807	0.402446104681	0.0766856144591	1145.20962922	616.956405938	2103.35223574	341.186200578	-3.24131795949	-0.0421497784068
1403.2296511	519.190419738	2298.42007084	376.0	-0.976069995348	0.30200007045	0.0575457451316	1444.69342102	412.604168574	2275.98588216	418.68829257	-2.4653569617	-0.0320592582796
1403.2296511	519.190419738	2298.42007084	376.0	1.57363730021	0.0483673458211	0.00921633876164	1249.43570349	632.212316094	2334.58886639	452.940846803	-2.02669244474	-0.0263549082542
1403.2296511	519.190419738	2298.42007084	376.0	15.0211097497	2.73271124024	0.520714794253	1609.93431001	624.356386268	2643.66827219	409.377575907	3.38513624923	0.0440199772331
1403.2296511	519.190419738	2298.42007084	376.0	3.09447962353	0.358284765667	0.0682707251653	1499.00229707	495.453647313	2369.54421159	375.088267213	-1.65213139356	-0.0214841533622
1403.2296511	519.190419738	2298.42007084	376.0	-12.8376673373	-0.0139690650825	-0.00266178831603	1067.12889907	543.993057925	2003.35654813	392.23459114	-4.53762972293	-0.0590068884647
1403.2296511	519.190419738	2298.42007084	376.0	6.90728396281	0.504710936234	0.0961720533982	1607.51424779	478.993464478	2457.17847179	370.670759519	-0.0533760953608	-0.000694097468931
1403.2296511	519.190419738	2298.42007084	376.0	-8.95260299487	0.197153035977	0.0375672705748	1346.93833311	419.702629407	2092.65164674	326.01068423	-3.62900911438	-0.0471912758697
1403.2296511	519.190419738	2298.42007084	376.0	3.21713747762	0.372951548139	0.0710654626789	1504.64223958	419.956836885	2372.36340433	447.764327871	-1.91490347444	-0.0249012155323
1403.2296511	519.190419738	2298.42007084	376.0	5.37717019142	0.170291211156	0.0324487826135	1356.88986209	609.770499813	2422.01002976	455.349667864	-1.52199736255	-0.0197919032842
1403.2296511	519.190419738	2298.42007084	376.0	-0.740456595659	0.313544161224	0.0597454575503	1453.41091711	403.660299298	2281.40126783	424.330051421	-2.4439648638	-0.0317810775527
1403.2296511	519.190419738	2298.42007084	376.0	-6.87791519796	0.119659831289	0.0228010349255	1291.42536368	522.654850809	2140.33668747	326.256472989	-3.210977882	-0.0417552390377
1403.2296511	519.190419738	2298.42007084	376.0	-3.56105784719	0.203517431309	0.0387799983439	1375.45929756	518.296547579	2216.57200255	322.816157411	-2.75673319199	-0.0358482859817
1403.2296511	519.190419738	2298.42007084	376.0	15.4115085564	2.61716779523	0.498698131713	1630.25077953	575.440868505	2652.64127672	446.949628682	2.95663713283	0.038447817072
1403.2296511	519.190419738	2298.42007084	376.0	7.32168570612	1.26067156583	0.240219429465	1556.51870713	575.351189391	2466.70316463	334.833268108	1.16609011294	0.0151637205844
1403.2296511	519.190419738	2298.42007084	376.0	3.32091548827	0.329589276867	0.0628028347689	1472.17936685	457.34531218	2374.74865896	445.223979931	-1.88584284173	-0.0245233139367
1403.2296511	519.190419738	2298.42007084	376.0	-11.7353489459	0.0463813157886	0.00883790316094	1229.57914853	393.127195828	2028.69245528	405.986110928	-4.62330626649	-0.0601210177697
1403.2296511	519.190419738	2298.42007084	376.0	-8.54877291199	0.450592121832	0.0858597793124	1135.52644253	629.112119881	2101.93335842	337.294796005	-3.23569328146	-0.0420766356497
1403.2296511	519.190419738	2298.42007084	376.0	6.16226856011	2.16619260296	0.412765358795	1492.73096453	638.007584077	2440.05488824	309.316339642	0.977134962247	0.0127065664792
1403.2296511	519.190419738	2298.42007084	376.0	-0.284164381078	0.143972843618	0.0274338497748	1325.80471814	537.158432917	2291.88877967	428.925628609	-2.31609876864	-0.0301183194882
1403.2296511	519.190419738	2298.42007084	376.0	-10.8506280515	0.272799818996	0.051981672827	1203.80383563	553.734885959	2049.02705789	291.488336306	-3.68432065567	-0.0479105416862
1403.2296511	519.190419738	2298.42007084	376.0	2.8726506784	0.24708116903	0.0470810154402	1414.1003558	579.250871137	2364.4456506	371.094423658	-1.53635628366	-0.0199786252752
1403.2296511	519.190419738	2298.42007084	376.0	8.89163724032	2.9263553809	0.557613449105	1747.7464323	461.282964379	2502.7872458	293.757849114	2.14426644	0.0278838288686
1403.2296511	519.190419738	2298.42007084	376.0	-2.50085912195	0.0393248267356	0.00749329777736	1205.98999049	626.80365438	2240.93982284	408.146177965	-2.50154271128	-0.0325298141908
1403.2296511	519.190419738	2298.42007084	376.0	-13.2254802769	-0.105422515158	-0.0200881316994	1119.71411603	453.708506775	1994.44297769	421.020354885	-5.10301099719	-0.0663590506787
1403.2296511	519.190419738	2298.42007084	376.0	-12.5637374495	0.0561842911192	0.0107058481553	1199.71582545	457.10690735	2009.65260765	352.829874853	-4.39194917746	-0.0571124730489
1403.2296511	519.190419738	2298.42007084	376.0	6.59485932286	0.284831408299	0.0542742774961	1441.84156589	542.905240068	2449.99764116	465.250835198	-1.32654862187	-0.0172503071764
1403.2296511	519.190419738	2298.42007084	376.0	-11.9342068099	-0.0583019344663	-0.0111093625126	1155.0582842	433.078182114	2024.12186623	435.985399907	-4.87625658372	-0.063410358696
1403.2296511	519.190419738	2298.42007084	376.0	-5.92793809951	0.153646087269	0.0292770745558	1319.74289907	477.286519136	2162.17115177	365.141733568	-3.11982454244	-0.0405698900188
1403.2296511	519.190419738	2298.42007084	376.0	3.65698205413	0.280010014686	0.0533555668227	1434.21008098	592.080497927	2382.47288036	356.182301454	-1.00753978693	-0.0131019478145
1403.2296511	519.190419738	2298.42007084	376.0	-8.58921269165	0.0836821283295	0.0159455275018	1256.62204368	397.897850309	2101.00388241	446.48398842	-4.07032723618	-0.0529301331102
1403.2296511	519.190419738	2298.42007084	376.0	-10.9630697717	0.0273860947379	0.00521838695464	1201.63435745	439.95299433	2046.44267483	404.85532305	-4.33441354002	-0.0563642853059
1403.2296511	519.190419738	2298.42007084	376.0	14.2076621899	1.18339462235	0.225494402125	1674.89173445	502.031433044	2624.97183021	448.04866272	2.3904281469	0.0310848913771
1403.2296511	519.190419738	2298.42007084	376.0	-12.5173132181	0.0931878383729	0.0177568289583	1207.13652835	471.864913232	2010.71963151	331.718189925	-4.2546098097	-0.0553265254838
1403.2296511	519.190419738	2298.42007084	376.0	-7.84694438616	0.239729565735	0.0456801763977	1064.29162241	633.424568974	2118.06432612	420.348134733	-3.37556231881	-0.0438954787881
1403.2296511	519.190419738	2298.42007084	376.0	5.19603911203	0.19994686886	0.0380996320236	1377.86914815	573.508330188	2417.84687668	466.469398345	-1.63140793909	-0.0212146676084
1403.2296511	519.190419738	2298.42007084	376.0	6.75616355034	0.356557685812	0.067941632205	1463.65145714	619.10536128	2453.7050899	370.948271477	0.19643648501	0.00255444063732
1403.2296511	519.190419738	2298.42007084	376.0	-6.76510506995	0.236429148894	0.0450512859936	1383.05451261	392.360122736	2142.9295381	367.514902754	-3.32738613911	-0.0432690005086
1403.2296511	519.190419738	2298.42007084	376.0	3.98148773185	0.225038532296	0.0428808178917	1396.04050677	604.514771197	2389.93138399	389.376106015	-1.28480174271	-0.0167074348856
1403.2296511	519.190419738	2298.42007084	376.0	11.7405875901	1.71417670476	0.326634280632	1491.94041838	641.536467351	2568.26809245	434.791206714	1.67835787133	0.0218251998872
1403.2296511	519.190419738	2298.42007084	376.0	10.0129043555	2.68318171562	0.511277003738	1573.22816615	645.552132376	2528.55867422	309.778375699	2.65192088252	0.0344853170679
1403.2296511	519.190419738	2298.42007084	376.0	-9.34576609795	0.304242211155	0.0579729823086	1178.87788861	585.55712366	2083.61510707	319.180094801	-3.40039357113	-0.0442183819392
1403.2296511	519.190419738	2298.42007084	376.0	6.49224340423	0.291872720345	0.0556159909195	1447.21064136	557.037315147	2447.63909629	443.391139786	-1.07489059135	-0.0139777710189
1403.2296511	519.190419738	2298.42007084	376.0	8.14751836107	0.379012811503	0.0722204290211	1513.22449196	512.795213989	2485.68426813	459.664562178	-0.72840679203	-0.00947212993538
1403.2296511	519.190419738	2298.42007084	376.0	-9.63394177335	0.173051645051	0.0329747799259	1163.29586655	549.492910944	2076.99161951	364.20284201	-3.59619471761	-0.0467645606972
1403.2296511	519.190419738	2298.42007084	376.0	7.96549632929	1.7491752761	0.333303215719	1589.42871915	556.934862374	2481.50063721	335.137055695	1.40807302195	0.0183104424181
1403.2296511	519.190419738	2298.42007084	376.0	8.32875065973	0.720130325686	0.137219955352	1720.22880192	439.151435835	2489.84974765	330.469509895	1.17238742666	0.0152456102297
1403.2296511	519.190419738	2298.42007084	376.0	-8.2394619804	0.181232195122	0.0345335737656	1341.75617074	477.12990188	2109.04262295	290.156550335	-3.48195058833	-0.0452789413307
1403.2296511	519.190419738	2298.42007084	376.0	7.5412367564	0.540342583275	0.102961620289	1641.44192614	389.593630293	2471.74937004	440.713813601	-0.994280460647	-0.0129295248459
1403.2296511	519.190419738	2298.42007084	376.0	-5.63841137729	0.093620259715	0.0178392263176	1273.81481486	556.567944849	2168.82569207	338.442932358	-2.99818481558	-0.0389880990323
1403.2296511	519.190419738	2298.42007084	376.0	-6.56252636387	0.166172673481	0.0316640002821	1101.77217254	592.203373906	2147.58564774	453.610101292	-3.30589153291	-0.0429894867738
1403.2296511	519.190419738	2298.42007084	376.0	-8.87672638797	0.190257482181	0.0362533312082	1340.9772553	421.918869288	2094.39560991	331.49948532	-3.62011832	-0.0470756608582
1403.2296511	519.190419738	2298.42007084	376.0	7.23123486252	0.475942797839	0.0906903197102	1566.89348509	540.490696719	2464.62422429	357.240042476	0.449592747881	0.00584645966034
1403.2296511	519.190419738	2298.42007084	376.0	-5.77841302597	0.0826623885574	0.0157512173318	1254.86103067	540.625200126	2165.60786607	370.121635278	-3.04423626168	-0.0395869474861
1403.2296511	519.190419738	2298.42007084	376.0	-11.0066972384	0.138339205	0.0263603668063	1284.65913711	430.843697509	2045.43993238	329.937097755	-4.0077909178	-0.0521169170065
1403.2296511	519.190419738	2298.42007084	376.0	-6.68455733854	0.0974910435126	0.0185767994498	1266.88932587	527.344222218	2144.78086332	350.547315239	-3.18025712117	-0.0413557493
1403.2296511	519.190419738	2298.42007084	376.0	-2.73176982997	0.208040251994	0.0396418163098	1361.49697134	412.432560514	2235.63252478	461.702992921	-2.87491084714	-0.0373850565297
1403.2296511	519.190419738	2298.42007084	376.0	-0.235222546089	0.196173140927	0.0373805527681	1363.77624045	489.019364183	2293.01366863	440.218063997	-2.35673478375	-0.0306467462126
1403.2296511	519.190419738	2298.42007084	376.0	-3.8878315921	0.129525515485	0.0246809290177	1299.68813196	485.122995021	2209.06136921	424.250242225	-2.89765525862	-0.0376808226089
1403.2296511	519.190419738	2298.42007084	376.0	-8.72725991233	0.127164395184	0.0242310204237	1289.9262247	522.58402194	2097.83097738	285.320730738	-3.52395091627	-0.0458251094443
1403.2296511	519.190419738	2298.42007084	376.0	-18.1489443045	0.0413154168228	0.00787260229094	1190.78452	407.312766999	1881.2810923	283.183805296	-5.58439245509	-0.0726188875824
1403.2296511	519.190419738	2298.42007084	376.0	-3.61502952644	0.167741909986	0.0319630163845	1344.14873867	522.061352335	2215.33150664	349.121415637	-2.73817531951	-0.035606961242
1403.2296511	519.190419738	2298.42007084	376.0	12.5058689621	1.41612450056	0.269840796601	1600.96601181	559.085174813	2585.8574731	425.806286474	2.09128899221	0.0271949153734
1403.2296511	519.190419738	2298.42007084	376.0	-7.12780082512	0.0884883470152	0.0168613466111	1256.64032454	551.723934802	2134.59326607	326.229006721	-3.21718671891	-0.0418359781393
1403.2296511	519.190419738	2298.42007084	376.0	0.261940102851	0.263367601397	0.0501843752661	1426.70515841	527.934953375	2304.44055474	349.800442953	-2.23752740949	-0.029096585299
1403.2296511	519.190419738	2298.42007084	376.0	3.71790930538	0.436232179102	0.0831235097375	1556.51353665	496.997259095	2383.87324453	330.362448787	-0.840665889319	-0.010931936142
1403.2296511	519.190419738	2298.42007084	376.0	-3.74241466217	0.0860812883275	0.0164026845136	1260.04959485	517.339212743	2212.40366111	435.014853522	-2.87336570871	-0.0373649637023
1403.2296511	519.190419738	2298.42007084	376.0	1.15898495503	0.395730365107	0.0754059384731	1528.00515336	489.083341387	2325.05841366	307.969918913	-1.65824521768	-0.0215636569269
1403.2296511	519.190419738	2298.42007084	376.0	14.6479059172	2.85901023175	0.544780913062	1657.87318051	594.331112406	2635.0904804	382.886187486	3.60478249835	0.0468762353492
1403.2296511	519.190419738	2298.42007084	376.0	17.9267652176	2.98809226403	0.569377336895	1689.1286314	614.059075118	2710.45244065	407.264734139	4.7633199703	0.0619417421365
1403.2296511	519.190419738	2298.42007084	376.0	-2.98881984875	0.381178995671	0.0726331927728	1511.57394399	392.651559628	2229.72443555	325.498931932	-2.72494424459	-0.0354349056514
1403.2296511	519.190419738	2298.42007084	376.0	15.6548598691	2.72304178108	0.518872290601	1678.61538629	537.473025996	2658.23451213	442.146099843	3.08867541243	0.0401648298106
1403.2296511	519.190419738	2298.42007084	376.0	17.1025412824	2.99208361099	0.570137883193	1677.64953477	639.152221813	2691.5083123	374.706555718	4.9720428947	0.0646559544175
1403.2296511	519.190419738	2298.42007084	376.0	2.95050645665	0.297624068775	0.0567119033489	1451.5910831	559.081384467	2366.23510343	355.562635867	-1.35419861147	-0.0176098649086
1403.2296511	519.190419738	2298.42007084	376.0	-0.383452574398	0.292429826446	0.0557221468075	1446.36155448	487.51637645	2289.60671991	355.728788981	-2.3244146193	-0.0302264579883
1403.2296511	519.190419738	2298.42007084	376.0	-1.02788423351	0.0975462320625	0.0185873155607	1300.44733999	640.463683994	2274.79497331	333.883949328	-2.35820310223	-0.030665840081
1403.2296511	519.190419738	2298.42007084	376.0	9.81693532934	0.495267919921	0.0943726981556	1589.30985321	522.101253256	2524.05448279	412.643376325	0.719411606151	0.00935515742719
1403.2296511	519.190419738	2298.42007084	376.0	-7.07196806568	0.419419652569	0.0799199033097	1164.03985167	644.455936371	2135.87653741	327.380749378	-2.97243385468	-0.0386532360816
1403.2296511	519.190419738	2298.42007084	376.0	4.21445135451	0.299135439869	0.0569998932677	1452.94192429	518.977330496	2395.28586665	423.366611863	-1.70239858319	-0.0221378229283
1403.2296511	519.190419738	2298.42007084	376.0	9.14690196249	0.348082970009	0.0663267854437	1483.28555186	576.485451778	2508.65430141	448.883297766	-0.0168616224299	-0.00021926687165
1403.2296511	519.190419738	2298.42007084	376.0	3.67289778334	0.118601672799	0.0225994041158	1316.13707398	618.303683994	2382.83869067	448.397932697	-1.77423212397	-0.0230719391934
1403.2296511	519.190419738	2298.42007084	376.0	11.8686647586	2.32015124605	0.442101990481	1641.66996291	538.405596909	2571.21184379	391.136283972	2.25977289901	0.0293858634462
1403.2296511	519.190419738	2298.42007084	376.0	2.43285132265	0.239395902304	0.0456165972378	1404.27980496	606.474103995	2354.33721393	343.58330498	-1.33066260198	-0.0173038049673
1403.2296511	519.190419738	2298.42007084	376.0	7.58952803625	2.53765038956	0.483546187034	1672.63110264	500.822522184	2472.85930651	299.40568168	1.59212911074	0.0207038896065
1403.2296511	519.190419738	2298.42007084	376.0	-7.4723566527	0.0913097529599	0.0173989620731	1257.29934013	432.493009611	2126.67392577	436.881576032	-3.69758311939	-0.0480830054537
1403.2296511	519.190419738	2298.42007084	376.0	-12.3622760802	0.131479175552	0.0250531965609	1283.58692199	390.236119421	2014.2830362	340.459994787	-4.3869138891	-0.0570469946568
1403.2296511	519.190419738	2298.42007084	376.0	17.9843534119	3.106204742	0.591883525533	1746.96384061	571.321668573	2711.77605927	393.490550087	4.96891137513	0.0646152324464
1403.2296511	519.190419738	2298.42007084	376.0	4.01417049051	0.499510235056	0.0951810661312	1609.00929818	391.815570364	2390.68257107	389.857702528	-1.67908036795	-0.021834595162
1403.2296511	519.190419738	2298.42007084	376.0	4.32963630794	0.430966987513	0.0821202339011	1551.88915618	407.609132395	2397.93330074	438.435012158	-1.7644213459	-0.0229443608049
1403.2296511	519.190419738	2298.42007084	376.0	12.4755635906	2.59044232667	0.493605626271	1680.0449962	516.652644492	2585.16092836	388.463287663	2.50779478773	0.0326111155752
1403.2296511	519.190419738	2298.42007084	376.0	4.09802279904	0.288588737599	0.054990232012	1445.64417695	547.89375398	2392.60984936	399.071918431	-1.45490452196	-0.0189194346158
1403.2296511	519.190419738	2298.42007084	376.0	-8.90776824955	0.130544293224	0.0248750558735	1286.63345463	481.310335199	2093.68213753	325.738347702	-3.56569553656	-0.0463679523611
1403.2296511	519.190419738	2298.42007084	376.0	-2.46439372156	0.23241000886	0.0442854437614	1394.79925694	481.291106453	2241.77795092	365.687587523	-2.59833158679	-0.0337884471625
1403.2296511	519.190419738	2298.42007084	376.0	12.6894066714	2.5218779735	0.480540772389	1584.83332811	604.521374081	2590.07594064	400.72123845	2.49808895215	0.0324849018485
1403.2296511	519.190419738	2298.42007084	376.0	-4.97889707279	0.239563058943	0.0456484487314	1393.16240475	435.02070696	2183.98410121	355.800989504	-2.98763246801	-0.0388508773473
1403.2296511	519.190419738	2298.42007084	376.0	3.80009852672	0.149599454094	0.0285059935393	1339.81906508	639.734610136	2385.76229809	406.208622877	-1.50727244349	-0.019600421892
1403.2296511	519.190419738	2298.42007084	376.0	14.2408987198	0.624620608105	0.119020695142	1669.20730334	490.556233697	2625.73574528	465.972208246	1.80698155526	0.0234978095612
1403.2296511	519.190419738	2298.42007084	376.0	0.263768002058	0.118401783167	0.02256131539	1303.42581664	545.400943739	2304.48256754	455.655807161	-2.2797469568	-0.0296456041197
1403.2296511	519.190419738	2298.42007084	376.0	12.7816317728	2.73321521363	0.520810825768	1593.08938725	643.963210013	2592.19566089	355.143063627	3.23745444118	0.0420995375967
1403.2296511	519.190419738	2298.42007084	376.0	-10.6499870672	-0.0623575317843	-0.0118821516357	1148.61318399	446.60558961	2053.63863055	458.419856942	-4.66915589054	-0.0607172417496
1403.2296511	519.190419738	2298.42007084	376.0	1.2342467544	0.0986113555928	0.0187902735504	1301.00104048	633.734678529	2326.78824597	392.052526955	-2.03787324223	-0.0265003022396
1403.2296511	519.190419738	2298.42007084	376.0	-5.62843355092	0.10151745842	0.0193440279002	1286.56040956	571.299615046	2169.05502443	311.194999828	-3.01309170623	-0.039181946765
1403.2296511	519.190419738	2298.42007084	376.0	11.7252091407	2.64786267619	0.504547003847	1581.90200787	628.521630817	2567.91463108	357.490992392	2.70866890081	0.0352232626893
1403.2296511	519.190419738	2298.42007084	376.0	5.88134331166	0.283155926274	0.0539550164395	1440.85721956	542.799465162	2433.59804595	449.941361228	-1.40155309774	-0.018225657968
1403.2296511	519.190419738	2298.42007084	376.0	15.7551428896	2.99674057492	0.57102526199	1692.07178375	606.116970631	2660.5394372	362.350682822	4.48165252552	0.0582789665217
1403.2296511	519.190419738	2298.42007084	376.0	5.46031347829	0.539574058447	0.10281517882	1615.83485638	497.098534769	2423.92101176	310.987620603	0.218730420422	0.00284434877012
1403.2296511	519.190419738	2298.42007084	376.0	13.6601022389	2.89429663006	0.551504693228	1652.36278032	616.806590656	2612.3866024	343.217231418	3.8111743226	0.0495601342341
1403.2296511	519.190419738	2298.42007084	376.0	3.52878000334	0.321649287378	0.0612898794546	1419.95872053	643.072689097	2379.52625869	316.494849064	-0.414377956355	-0.00538852999161
1403.2296511	519.190419738	2298.42007084	376.0	-6.97941935176	0.0837513660909	0.0159587206728	1190.00616821	565.133831083	2138.00369563	382.863696341	-3.18992094343	-0.0414814166897
1403.2296511	519.190419738	2298.42007084	376.0	8.71513160858	0.493836227716	0.094099890952	1603.10694691	456.559401356	2498.73040493	439.06405667	-0.331772320534	-0.00431433446729
1403.2296511	519.190419738	2298.42007084	376.0	-10.2568920064	-0.0778738441772	-0.0148387660399	1111.67155124	495.906518307	2062.67360632	455.095536771	-4.42954640594	-0.0576013836923
1403.2296511	519.190419738	2298.42007084	376.0	-8.71239936512	0.233740614137	0.0445389889743	1382.99430015	431.403365529	2098.17253518	283.7748695	-3.59276733213	-0.0467199913151
1403.2296511	519.190419738	2298.42007084	376.0	2.94436434018	0.182349601233	0.0347464941375	1359.13203543	643.17840134	2366.09393179	363.783495021	-1.32112532256	-0.0171797831282
1403.2296511	519.190419738	2298.42007084	376.0	-12.1932751316	-0.11055648072	-0.0210664025762	1104.49204579	479.138751458	2018.16738792	434.536590679	-4.85683375359	-0.0631577861326
1403.2296511	519.190419738	2298.42007084	376.0	0.326651060023	0.326135003205	0.0621446271352	1469.47494004	446.253855336	2305.92788436	390.199088984	-2.2389276822	-0.0291147943069
1403.2296511	519.190419738	2298.42007084	376.0	13.0612375497	2.4039429051	0.45806838893	1623.76943614	560.379792778	2598.62217618	414.472947263	2.44828074193	0.0318372008053
1403.2296511	519.190419738	2298.42007084	376.0	-11.3331487793	0.0213208240416	0.00406265702012	1211.9094586	402.989321498	2037.93670464	423.037924543	-4.63062890539	-0.0602162406422
1403.2296511	519.190419738	2298.42007084	376.0	-6.06554242989	0.0650786383755	0.0124006551783	1223.81805771	560.155646405	2159.00842623	375.034722114	-3.06566612103	-0.0398656192592
1403.2296511	519.190419738	2298.42007084	376.0	13.1100526069	2.72038421635	0.518365894884	1669.12037591	540.674429183	2599.74415125	389.949346159	2.77031756814	0.0360249358666
1403.2296511	519.190419738	2298.42007084	376.0	-10.8032381251	0.122452642278	0.0233332016535	1233.84245288	506.878832763	2050.11627747	309.394991828	-3.82354475894	-0.0497209981657
1403.2296511	519.190419738	2298.42007084	376.0	16.4332430199	2.87208608706	0.547272501345	1665.02069883	593.29201777	2676.1250267	417.812310099	3.85686662961	0.0501543124786
1403.2296511	519.190419738	2298.42007084	376.0	-4.55731120939	0.194678433178	0.0370957380294	1347.57645692	395.639335278	2193.67391531	450.458123113	-3.18765925287	-0.041452005889
1403.2296511	519.190419738	2298.42007084	376.0	-0.356792164952	0.12784921769	0.0243615125172	1324.84683896	630.810102584	2290.21948811	334.562546564	-2.23291810042	-0.0290366462993
1403.2296511	519.190419738	2298.42007084	376.0	5.84829177849	2.26308302781	0.431227711091	1613.06132891	536.169641665	2432.83838288	283.607412301	1.09697508738	0.0142649556227
1403.2296511	519.190419738	2298.42007084	376.0	-10.5207588916	0.00402790657845	0.000767512686442	1096.97592102	536.588376928	2056.60883687	423.044538926	-4.14499652594	-0.0539011251748
1403.2296511	519.190419738	2298.42007084	376.0	3.52915155358	0.466028039081	0.0888010745199	1582.16247933	464.555463761	2379.53479848	332.816855384	-1.03224553731	-0.0134232189507
1403.2296511	519.190419738	2298.42007084	376.0	9.30769113932	0.434510392398	0.0827954253808	1549.32863471	533.966971915	2512.34991212	429.054305493	0.263253220664	0.0034233188643
1403.2296511	519.190419738	2298.42007084	376.0	4.95826467971	0.412543411414	0.0786096439432	1470.67364326	619.245850818	2412.3818214	322.462327327	0.134250205252	0.00174577640119
1403.2296511	519.190419738	2298.42007084	376.0	-0.909037833554	0.419846754901	0.0800012871382	1547.86642935	446.104246641	2277.52656282	283.555886828	-2.30592814309	-0.0299860616786
1403.2296511	519.190419738	2298.42007084	376.0	7.45919275106	1.17650010719	0.224180660668	1680.19543	474.643904891	2469.86365415	315.024319264	1.31611023901	0.0171145674774
1403.2296511	519.190419738	2298.42007084	376.0	-6.92508418867	0.107625079226	0.0205078275964	1270.63581192	475.605940839	2139.25254592	393.010793168	-3.35087000047	-0.0435743823208
1403.2296511	519.190419738	2298.42007084	376.0	-20.2117694922	-0.142290997479	-0.027113376044	1097.8035383	430.730652377	1833.86870416	305.334513482	-6.40353746202	-0.0832709682967
1403.2296511	519.190419738	2298.42007084	376.0	5.43113594056	0.535736017115	0.102083844725	1524.05318181	586.218683474	2423.25038937	312.978524087	0.505433032135	0.00657260119812
1403.2296511	519.190419738	2298.42007084	376.0	-8.88244424074	0.180042202232	0.0343068220716	1332.41980913	433.529436107	2094.26418963	328.314944395	-3.60789435605	-0.0469167016391
1403.2296511	519.190419738	2298.42007084	376.0	5.67825832191	0.327192661979	0.0623461627246	1474.44519817	528.816354831	2428.93029978	425.668746781	-1.216026235	-0.0158130849805
1403.2296511	519.190419738	2298.42007084	376.0	11.6973182795	2.98036332376	0.567904596752	1714.88258474	536.783531806	2567.27358193	315.60746538	3.21313488566	0.0417832885002
1403.2296511	519.190419738	2298.42007084	376.0	-6.31032559119	0.0630187612057	0.0120081480956	1192.31499984	552.171681596	2153.38228092	408.895599477	-3.17274570345	-0.0412580715663
1403.2296511	519.190419738	2298.42007084	376.0	-5.38648672194	0.0597100442592	0.0113776761165	1162.63665246	555.928163723	2174.61597891	456.051162727	-3.15564231654	-0.0410356608133
1403.2296511	519.190419738	2298.42007084	376.0	18.4720116394	2.92285562776	0.556946575411	1669.20668348	615.943614453	2722.98449385	437.834195918	4.49401205777	0.0584396886576
1403.2296511	519.190419738	2298.42007084	376.0	-19.6822124067	-0.141118711809	-0.0268899984392	1111.71566982	408.32858672	1846.0401505	325.995893958	-6.46456264852	-0.0840645337909
1403.2296511	519.190419738	2298.42007084	376.0	2.69859196956	0.211014253168	0.0402085086068	1380.34915918	516.233622078	2360.4450503	463.862269045	-1.97210184198	-0.025645017451
1403.2296511	519.190419738	2298.42007084	376.0	15.3896941186	2.63282985242	0.50168251761	1673.94244361	532.937050922	2652.1398893	445.260394775	2.93504497011	0.0381670347219
1403.2296511	519.190419738	2298.42007084	376.0	-6.07249056999	0.3511835119	0.06691758992	1112.22241998	638.555777324	2158.84872878	408.070531477	-2.95494022378	-0.0384257506344
1403.2296511	519.190419738	2298.42007084	376.0	0.434454656063	0.313240304426	0.0596875580081	1461.27877822	469.161290397	2308.40566385	377.965595233	-2.21612477988	-0.0288182676188
1403.2296511	519.190419738	2298.42007084	376.0	-8.07259760875	0.178669222936	0.0340452025412	1192.11011173	596.242153995	2112.87786716	324.52560144	-3.20769044561	-0.0417124895398
1403.2296511	519.190419738	2298.42007084	376.0	-5.29110584095	0.202010165807	0.0384927907407	1367.03606495	481.772862917	2176.80823222	327.999304355	-3.00724106626	-0.039105865621
1403.2296511	519.190419738	2298.42007084	376.0	18.2828129926	3.03236539685	0.577813528363	1730.32500153	558.99339004	2718.63591417	429.317522603	4.47227742134	0.0581570535935
1403.2296511	519.190419738	2298.42007084	376.0	14.0926068002	2.68958483643	0.512497110601	1751.30098111	458.309295914	2622.32737404	412.717097012	2.75466539025	0.0358213964922
1403.2296511	519.190419738	2298.42007084	376.0	-5.98250132373	0.0759663994489	0.014475304773	1259.52564793	601.282193892	2160.91705968	300.109217856	-3.05156317313	-0.0396822259185
1403.2296511	519.190419738	2298.42007084	376.0	-12.913987317	-0.0624911034847	-0.0119076035603	1155.58603848	423.361722266	2001.6023944	422.654633657	-5.07457859058	-0.065989318473
1403.2296511	519.190419738	2298.42007084	376.0	13.0578296534	2.87031138843	0.546934334685	1661.16127548	587.624554347	2598.54384841	349.758018584	3.38805129225	0.0440578841645
1403.2296511	519.190419738	2298.42007084	376.0	4.77849243963	0.467088379279	0.0890031210516	1566.42536452	524.696848122	2408.24990016	317.127687518	-0.117771749961	-0.00153149219716
1403.2296511	519.190419738	2298.42007084	376.0	3.62096913914	0.272941705881	0.0520087091998	1432.5132303	576.405932505	2381.64515229	372.725989485	-1.26626973629	-0.0164664465058
1403.2296511	519.190419738	2298.42007084	376.0	16.389921341	2.83266259983	0.539760403931	1636.91362308	623.916786855	2675.12931254	414.298902601	3.92947848952	0.0510985499287
1403.2296511	519.190419738	2298.42007084	376.0	10.1259223052	0.514149129431	0.0979704896019	1597.96947554	524.380433036	2531.15630146	408.80639288	0.9285927972	0.0120753289623
1403.2296511	519.190419738	2298.42007084	376.0	-2.45786277549	0.214240560272	0.0408232774909	1379.16647682	483.453991269	2241.92805949	379.307591404	-2.60156074432	-0.0338304388078
1403.2296511	519.190419738	2298.42007084	376.0	-20.0903132076	-0.157600886283	-0.0300306566851	1103.65800431	407.721140204	1836.66027978	325.281135271	-6.61204415685	-0.0859823687496
1403.2296511	519.190419738	2298.42007084	376.0	-3.29379801295	0.0430285154341	0.00819903114216	1209.86134728	621.61858231	2222.71475622	391.234826629	-2.60224799445	-0.0338393757406
1403.2296511	519.190419738	2298.42007084	376.0	8.78115446618	0.618665440847	0.117885945283	1688.17561536	443.132953373	2500.24788754	368.939318806	0.728784591762	0.00947704280575
1403.2296511	519.190419738	2298.42007084	376.0	-2.91944193265	0.295311953945	0.0562713326877	1441.65436592	428.366522861	2231.3190315	361.298142725	-2.68562178649	-0.0349235602925
1403.2296511	519.190419738	2298.42007084	376.0	2.01994447532	0.136176971134	0.0259483557801	1328.70834267	596.059883084	2344.84688008	420.078654323	-1.9697539788	-0.0256144860702
1403.2296511	519.190419738	2298.42007084	376.0	10.8325965789	2.87144348805	0.547150054887	1664.79083137	572.207161968	2547.3986448	310.400651467	2.9407018006	0.0382405955865
1403.2296511	519.190419738	2298.42007084	376.0	-15.8720878871	-0.0978072724505	-0.0186370564883	1140.7146794	404.65838533	1933.61281718	388.239752455	-5.75166853863	-0.074794129241
1403.2296511	519.190419738	2298.42007084	376.0	-7.58992368276	0.306380078613	0.0583803503455	1167.0826544	613.151722716	2123.97174155	343.737364443	-3.10066363744	-0.0403207235037
1403.2296511	519.190419738	2298.42007084	376.0	9.76302429734	0.341613001104	0.0650939407591	1478.19894514	580.453994993	2522.81538081	464.16244068	0.0247735302483	0.000322152538989
1403.2296511	519.190419738	2298.42007084	376.0	-8.11907952342	0.208127537975	0.039658448547	1356.81041187	397.618798271	2111.80951751	357.380307363	-3.54836964874	-0.0461426482281
1403.2296511	519.190419738	2298.42007084	376.0	11.6504096388	0.515217206582	0.0981740104006	1575.39400354	560.22084246	2566.19542431	430.580578318	1.37652691451	0.0179002199546
1403.2296511	519.190419738	2298.42007084	376.0	-3.72114935749	0.182455263104	0.034766627878	1353.21952283	499.116521699	2212.89242714	360.55638261	-2.7658836587	-0.0359672777465
1403.2296511	519.190419738	2298.42007084	376.0	-8.67758420584	0.0840329274535	0.0160123718471	1249.8953594	429.945653554	2098.97273379	419.131720832	-3.87641415946	-0.0504085066249
1403.2296511	519.190419738	2298.42007084	376.0	-11.765736081	0.356351353101	0.0679023157586	1197.927808	545.303864524	2027.99403127	284.762358747	-3.84253622985	-0.0499679613765
1403.2296511	519.190419738	2298.42007084	376.0	-15.8906789449	-0.134606435954	-0.0256490922169	1068.03313976	498.395376003	1933.18551658	366.75700081	-5.35213970681	-0.0695986957972
1403.2296511	519.190419738	2298.42007084	376.0	-19.8195427514	-0.1687954947	-0.0321637756669	1075.05801827	453.620343889	1842.88372229	314.205360131	-6.2983264788	-0.081902815069
1403.2296511	519.190419738	2298.42007084	376.0	15.9304362222	2.97703995412	0.567271332721	1673.66971677	632.833746579	2664.56841434	358.064950992	4.67945291154	0.060851143193
1403.2296511	519.190419738	2298.42007084	376.0	-18.5100497689	-0.215917728364	-0.0411428598255	1078.23413209	402.632292796	1872.98137183	392.114946939	-6.805100337	-0.0884928522367
1403.2296511	519.190419738	2298.42007084	376.0	10.6998850217	0.363017831426	0.0691726050735	1464.16263084	629.968395377	2544.34837574	450.217349516	0.756999445704	0.00984394597794
1403.2296511	519.190419738	2298.42007084	376.0	-4.93793122679	0.0679882094913	0.0129550704061	1202.1783541	633.893455997	2184.92566844	348.853858346	-2.78030494206	-0.0361548106899
1403.2296511	519.190419738	2298.42007084	376.0	13.3041192772	0.661211151806	0.125992978622	1714.89706633	440.421193609	2604.20461856	448.886358613	1.51548679953	0.0197072405661
1403.2296511	519.190419738	2298.42007084	376.0	11.1773370589	2.91323287911	0.555112972392	1647.28812899	625.148756325	2555.32222919	282.885343871	3.59615447168	0.0467640373431
1403.2296511	519.190419738	2298.42007084	376.0	2.76015710635	0.473639238494	0.0902513792861	1589.78186097	432.541923123	2361.86007576	339.536291667	-1.50922298725	-0.0196257865702
1403.2296511	519.190419738	2298.42007084	376.0	-12.8143262314	0.450770605871	0.0858937892285	1090.9636781	616.082032873	2003.89302479	296.847313817	-4.00879673991	-0.0521299966178
1403.2296511	519.190419738	2298.42007084	376.0	17.6257879515	2.96869764606	0.565681716093	1717.5452058	549.129736025	2703.53471876	436.859776931	4.03076365552	0.0524156522175
1403.2296511	519.190419738	2298.42007084	376.0	2.82398574226	0.153075574128	0.0291683639725	1341.93356717	639.278603228	2363.32712594	382.114955536	-1.59354940345	-0.0207223589526
1403.2296511	519.190419738	2298.42007084	376.0	6.18848741989	0.249425034936	0.0475276362302	1396.37706588	648.46748927	2440.65750778	395.812952627	-0.383381375271	-0.00498545351457
1403.2296511	519.190419738	2298.42007084	376.0	-2.02561262819	0.189352276299	0.0360808453313	1350.1722625	447.836031092	2251.86298364	453.85469004	-2.69891772748	-0.035096459395
1403.2296511	519.190419738	2298.42007084	376.0	-4.28675761093	0.225933969848	0.0430514424254	1393.44898534	509.465248481	2199.89237352	296.978139701	-2.90651354481	-0.037796014887
1403.2296511	519.190419738	2298.42007084	376.0	0.0791149181417	0.123183492885	0.0234724643455	1312.94956343	569.338904492	2300.238464	417.949996076	-2.23279830886	-0.0290350885417
1403.2296511	519.190419738	2298.42007084	376.0	-14.568939515	0.335963298161	0.0640173967533	1083.2185733	583.452431875	1963.56464092	296.893635745	-4.41974470377	-0.057473923326
1403.2296511	519.190419738	2298.42007084	376.0	6.67218527682	0.552383192014	0.1052559436	1647.81813906	440.295900185	2451.77491641	363.660877159	-0.154885813931	-0.00201411981705
1403.2296511	519.190419738	2298.42007084	376.0	7.40073116932	0.426819904221	0.0813300122373	1530.9153623	564.694158031	2468.51996142	372.910441097	0.343069526119	0.00446124221221
1403.2296511	519.190419738	2298.42007084	376.0	-4.35268783655	0.253561916138	0.0483159138982	1143.99849148	626.911514524	2198.37701998	427.467013977	-2.72216694765	-0.0353987899564
1403.2296511	519.190419738	2298.42007084	376.0	-12.7224195997	0.272058321421	0.0518403813684	1189.36524412	515.497359406	2006.00542526	301.142821738	-4.07915425972	-0.053044918852
1403.2296511	519.190419738	2298.42007084	376.0	16.1758069156	3.00481283939	0.572563422139	1745.30371279	514.217391867	2670.20806361	410.686958952	3.7476765348	0.048734415277
1403.2296511	519.190419738	2298.42007084	376.0	9.71480942786	0.634988711246	0.120996324551	1708.13367739	418.461095248	2521.70720057	395.112427932	0.676717823467	0.00879997169659
1403.2296511	519.190419738	2298.42007084	376.0	-10.8316642316	-0.153859006792	-0.0293176461113	1054.25284636	525.39439189	2049.46292614	469.815687885	-4.67602303922	-0.0608065414723
1403.2296511	519.190419738	2298.42007084	376.0	-8.25013021228	0.0077357777721	0.0014740430206	1177.98828748	476.720915725	2108.79742217	454.088218964	-3.92213025195	-0.0510029941736
1403.2296511	519.190419738	2298.42007084	376.0	-12.3789787794	0.0209443167792	0.00399091402042	1144.54577847	495.233775571	2013.89913801	374.119583968	-4.38797662163	-0.0570608143255
1403.2296511	519.190419738	2298.42007084	376.0	-6.68846356053	0.0932203511009	0.0177630242189	1257.55071547	455.898523991	2144.69108193	431.241842475	-3.47192459787	-0.0451485643417
1403.2296511	519.190419738	2298.42007084	376.0	-7.31339957424	0.391418617617	0.0745843402471	1146.75986227	629.726786927	2130.32742716	353.840777966	-3.04650912687	-0.0396165036004
1403.2296511	519.190419738	2298.42007084	376.0	6.41863551695	0.393638699074	0.0750073740614	1454.37999684	635.897961662	2445.94727784	355.669319337	0.337470140182	0.00438842835087
1403.2296511	519.190419738	2298.42007084	376.0	13.6561159325	2.85949401231	0.544873096857	1629.45090169	641.801386402	2612.29498033	341.042692234	3.8771216115	0.0504177062614
1403.2296511	519.190419738	2298.42007084	376.0	-12.2736284307	-0.0803305703845	-0.0153068922227	1139.34360908	441.830434779	2016.32053157	435.146487708	-4.95894528386	-0.0644856343805
1403.2296511	519.190419738	2298.42007084	376.0	5.58427019492	0.495263843784	0.0943719214527	1604.37322328	392.052934069	2426.77005781	430.343900462	-1.55257843961	-0.0201895765879
1403.2296511	519.190419738	2298.42007084	376.0	2.42497237251	0.439788808747	0.083801221179	1562.77322806	460.456292957	2354.15612256	330.926601548	-1.47749253081	-0.0192131668506
1403.2296511	519.190419738	2298.42007084	376.0	2.28383307999	0.320854291504	0.0611383939604	1465.94875423	563.493999133	2350.91214873	321.46939537	-1.19270061842	-0.0155097609677
1403.2296511	519.190419738	2298.42007084	376.0	5.41870716736	0.327611039008	0.0624258839573	1472.66792366	488.173867175	2422.96472395	462.122933122	-1.63092110504	-0.0212083368666
1403.2296511	519.190419738	2298.42007084	376.0	-7.95432703892	0.102021850577	0.0194401392106	1265.173561	533.366940693	2115.59622168	317.055719986	-3.36159226478	-0.0437138135862
1403.2296511	519.190419738	2298.42007084	376.0	-0.86977738465	0.0995972601685	0.018978136465	1300.03948537	622.372456654	2278.42893286	356.016990839	-2.31887918474	-0.0301544757443
1403.2296511	519.190419738	2298.42007084	376.0	14.2957029776	2.39222028713	0.45583465837	1639.41142197	549.137626054	2626.99537734	438.446329317	2.61277876158	0.0339763167956
1403.2296511	519.190419738	2298.42007084	376.0	11.9198516805	0.535750184592	0.10208654432	1592.44345383	547.957323434	2572.38833428	431.98755702	1.44874131861	0.0188392889286
1403.2296511	519.190419738	2298.42007084	376.0	-10.9525141065	0.117466854805	0.0223831659308	1271.18233416	418.531652608	2046.68528835	356.971301589	-4.10045012813	-0.0533218482202
1403.2296511	519.190419738	2298.42007084	376.0	-1.75010244193	0.237652877137	0.0452844659179	1396.84710874	466.173736371	2258.19536505	395.17451994	-2.52171450754	-0.0327921262359
1403.2296511	519.190419738	2298.42007084	376.0	-10.1069268705	0.062230960518	0.0118580336353	1220.51913188	455.438493871	2066.1204351	390.16280935	-4.01307406514	-0.0521856185324
1403.2296511	519.190419738	2298.42007084	376.0	-7.55551016114	0.161289881371	0.0307335902003	1320.75289585	457.131486541	2124.76270884	346.878326447	-3.38172112705	-0.0439755673218
1403.2296511	519.190419738	2298.42007084	376.0	5.09015006488	0.346123451249	0.0659534015337	1487.01553138	477.266847169	2415.41310157	451.130723017	-1.6632067173	-0.0216281757776
1403.2296511	519.190419738	2298.42007084	376.0	0.419857465664	0.25160392613	0.04794282129	1415.76967193	518.319881065	2308.0701591	373.980606106	-2.20147802829	-0.0286278027086
1403.2296511	519.190419738	2298.42007084	376.0	-1.54728449868	0.151361636417	0.0288417752319	1338.30742023	634.165814996	2262.85697337	290.383738145	-2.27507812635	-0.0295848911099
1403.2296511	519.190419738	2298.42007084	376.0	20.3062026255	3.08488733055	0.587821518779	1740.69658632	576.364787847	2765.14190761	448.080533443	5.12993302309	0.0667091420428
1403.2296511	519.190419738	2298.42007084	376.0	-2.82498663205	0.162412948528	0.0309475892774	1348.69274127	575.707659884	2233.49001109	309.089609938	-2.66324562542	-0.0346325829053
1403.2296511	519.190419738	2298.42007084	376.0	-12.7095224401	-0.0857300621677	-0.0163357587972	1153.60465864	391.212821854	2006.30185617	461.484375677	-5.47684042389	-0.0712202915981
1403.2296511	519.190419738	2298.42007084	376.0	8.25019451128	0.420460099541	0.0801181592113	1543.37002333	516.89111333	2488.04419737	427.783060709	-0.217938070483	-0.00283404512982
1403.2296511	519.190419738	2298.42007084	376.0	-2.14762127588	0.0582593225736	0.0111012428684	1239.52520639	565.053740407	2249.05871239	444.479765595	-2.59374903948	-0.0337288561701
1403.2296511	519.190419738	2298.42007084	376.0	-7.83958707128	0.0916996698626	0.0174732602634	1212.01227325	574.982532404	2118.23342812	331.23862247	-3.26462076573	-0.0424528057962
1403.2296511	519.190419738	2298.42007084	376.0	6.90592210327	0.513886712782	0.0979204864295	1619.68544478	395.716911797	2457.14717054	441.74481396	-1.22983976342	-0.0159927147389
1403.2296511	519.190419738	2298.42007084	376.0	-14.5039015606	-0.151219951295	-0.0288147773046	1082.70320458	477.988336279	1965.05948632	404.367945456	-5.30690638023	-0.0690104860889
1403.2296511	519.190419738	2298.42007084	376.0	-21.3961632735	-0.226633965424	-0.0431848257286	1070.39961677	403.196478089	1806.64635977	333.050264908	-7.23152551184	-0.0940380430669
1403.2296511	519.190419738	2298.42007084	376.0	-2.8493695235	0.115341577759	0.0219781969816	1308.02582005	586.607450575	2232.92958982	338.296319197	-2.60577251236	-0.0338852082232
1403.2296511	519.190419738	2298.42007084	376.0	-8.85641213082	0.188452744222	0.035909440591	1338.5572247	408.185353299	2094.86251687	348.119938869	-3.65696684516	-0.0475548354377
1403.2296511	519.190419738	2298.42007084	376.0	-3.148404067	0.0938818541289	0.0178890728142	1277.44416928	547.828034325	2226.05651985	400.784316246	-2.68097445334	-0.0348631268315
1403.2296511	519.190419738	2298.42007084	376.0	13.7057106217	1.93768562242	0.369223632321	1620.46370211	552.532085137	2613.43487462	440.43908737	2.36463790864	0.0307495176676
1403.2296511	519.190419738	2298.42007084	376.0	-0.829996833425	0.432447993762	0.0824024378358	1554.55438201	389.975064857	2279.34325703	334.813810171	-2.43154178929	-0.0316195291195
1403.2296511	519.190419738	2298.42007084	376.0	11.0041289204	1.89212310039	0.360541749313	1618.85602415	546.110669238	2551.34117857	386.374485178	1.9899238426	0.0258767729857
1403.2296511	519.190419738	2298.42007084	376.0	-1.51073197857	0.183900789651	0.0350420711988	1356.93965479	510.511729659	2263.69710383	396.245719377	-2.46556470365	-0.0320619597353
1403.2296511	519.190419738	2298.42007084	376.0	17.3375671593	3.05324794718	0.581792672862	1697.33354591	642.634830331	2696.91019422	356.941817985	5.41039807114	0.0703562818093
1403.2296511	519.190419738	2298.42007084	376.0	14.2494899347	0.677070474337	0.129014953189	1725.87894198	434.642928576	2625.93320749	465.411336933	1.66053391385	0.0215934189058
1403.2296511	519.190419738	2298.42007084	376.0	-3.74661436443	0.313500763728	0.0597371882104	1455.4913801	413.207804284	2212.30713431	343.607949926	-2.81068106423	-0.0365498187807
1403.2296511	519.190419738	2298.42007084	376.0	-1.58540039698	0.184270920309	0.0351125991442	1359.21769055	521.483258994	2261.98090991	381.279960363	-2.46088633127	-0.0320011226433
1403.2296511	519.190419738	2298.42007084	376.0	-18.287791349	-0.164134475528	-0.0312756241478	1090.59678198	438.806882152	1878.08980396	348.686139833	-6.12768281018	-0.0796837816669
1403.2296511	519.190419738	2298.42007084	376.0	-9.91558493405	0.142273920467	0.0271101220403	1291.8386489	467.576398238	2070.51827657	311.103229439	-3.74061546617	-0.0486425938383
1403.2296511	519.190419738	2298.42007084	376.0	13.1263103915	2.94044922239	0.560299013412	1700.48797972	551.052010966	2600.11782344	348.577832757	3.38962571546	0.0440783578083
1403.2296511	519.190419738	2298.42007084	376.0	-10.7725466133	0.335314539021	0.0638937764902	1106.87488165	597.612684985	2050.82169734	346.334130701	-3.7170476145	-0.0483361198244
1403.2296511	519.190419738	2298.42007084	376.0	-15.6507092075	-0.193606297831	-0.0368914439465	1093.1141045	390.163240483	1938.70102919	455.423684207	-6.52399087615	-0.0848373325897
1403.2296511	519.190419738	2298.42007084	376.0	4.6563828792	0.395893994997	0.0754371179492	1523.39650769	421.827135511	2405.44330951	460.219666313	-1.74355779952	-0.0226730533097
1403.2296511	519.190419738	2298.42007084	376.0	-14.4943772177	0.0641155793674	0.0122171454587	1063.50620011	553.441775182	1965.27839573	348.330420429	-4.6771489852	-0.0608211831625
1403.2296511	519.190419738	2298.42007084	376.0	8.93666426844	0.592015208046	0.112807775923	1607.2507428	535.488568597	2503.82215605	361.082844655	1.22785435753	0.0159668967169
1403.2296511	519.190419738	2298.42007084	376.0	-6.74576449054	0.0675333600294	0.0128683993958	1218.81126821	534.991538246	2143.37406586	389.571259401	-3.23293659027	-0.0420407879099
1403.2296511	519.190419738	2298.42007084	376.0	-16.267237568	0.116676825664	0.0222326268414	1144.22634447	480.298932023	1924.5306176	300.00534111	-4.96917780947	-0.0646186971323
1403.2296511	519.190419738	2298.42007084	376.0	12.1737309257	0.482556045308	0.0919504659505	1553.56553977	574.933366717	2578.22354581	449.724639317	1.33102897099	0.0173085691937
1403.2296511	519.190419738	2298.42007084	376.0	14.9543927408	3.0501511017	0.581202572733	1713.05378225	593.932470884	2642.13483507	335.148581934	4.53749307957	0.0590051115679
1403.2296511	519.190419738	2298.42007084	376.0	-7.68782064544	0.0969076676305	0.0184656378869	1199.87518759	571.11646532	2121.72165811	350.730005203	-3.24516025172	-0.0421997431954
1403.2296511	519.190419738	2298.42007084	376.0	5.80161649093	0.259645699323	0.0494751713649	1422.54868182	582.621157606	2431.7655887	426.595749274	-1.08022548332	-0.0140471454268
1403.2296511	519.190419738	2298.42007084	376.0	-16.2573212498	0.278584765018	0.0530839872367	1118.25455054	521.786472388	1924.75853625	284.717513325	-4.83813208461	-0.0629145914774
1403.2296511	519.190419738	2298.42007084	376.0	-5.62069372429	0.0522632997913	0.0099587080395	1214.7160083	496.156984763	2169.23291816	458.359925095	-3.32946259372	-0.0432960025191
1403.2296511	519.190419738	2298.42007084	376.0	2.0503150486	0.494168451937	0.0941631958722	1604.44534382	444.159839571	2345.54492343	296.939740038	-1.25862035937	-0.0163669747643
1403.2296511	519.190419738	2298.42007084	376.0	-8.95475232686	0.352935296833	0.0672513904026	1113.686921	613.804034585	2092.60224607	365.111290484	-3.39073175584	-0.0440927406482
1403.2296511	519.190419738	2298.42007084	376.0	-13.0962734158	-0.122888572234	-0.0234162675751	1131.39865337	397.609480197	1997.41269412	468.404560556	-5.68723288338	-0.0739562143482
1403.2296511	519.190419738	2298.42007084	376.0	-9.38366404056	0.110698407078	0.0210934464707	1266.25128678	445.842426959	2082.74405315	370.650339413	-3.78637297616	-0.0492376199761
1403.2296511	519.190419738	2298.42007084	376.0	0.629504116289	0.41356892383	0.0788050540835	1541.91701645	437.630445595	2312.8887198	333.341257747	-2.19328533201	-0.0285212656958
1403.2296511	519.190419738	2298.42007084	376.0	-0.526921850299	0.321610170835	0.0612824258451	1468.6487223	468.512201873	2286.30919327	349.148269104	-2.35473611496	-0.0306207557211
1403.2296511	519.190419738	2298.42007084	376.0	-5.52724289683	0.32799782977	0.0624995864653	1467.54849445	408.964407644	2171.38081074	294.867908642	-3.11707254843	-0.0405341033607
1403.2296511	519.190419738	2298.42007084	376.0	7.30288644155	0.361588404961	0.0689002296038	1490.50347586	577.523221635	2466.27107856	398.244381072	-0.0568676039249	-0.000739500701234
1403.2296511	519.190419738	2298.42007084	376.0	-5.29120749588	0.0826493117111	0.0157487255547	1249.7815513	498.906106496	2176.80589576	428.118237971	-3.13993964039	-0.0408314647645
1403.2296511	519.190419738	2298.42007084	376.0	21.6450782589	3.06180172989	0.583422585725	1719.00455554	610.967183463	2795.91489389	465.943154888	5.50686829535	0.0716107710709
1403.2296511	519.190419738	2298.42007084	376.0	1.12449118661	0.253889576695	0.0483783492178	1398.17311502	631.907515864	2324.26560197	294.184971083	-1.21944871016	-0.0158575905093
1403.2296511	519.190419738	2298.42007084	376.0	0.576564491332	0.155932176489	0.0297126860688	1345.55379818	593.41922524	2311.67194483	372.698921413	-2.14963692808	-0.0279536661648
1403.2296511	519.190419738	2298.42007084	376.0	8.56934719823	0.95719838586	0.182392985111	1668.9080653	488.059386998	2495.37966678	338.412214489	1.48897533535	0.019362488106
1403.2296511	519.190419738	2298.42007084	376.0	-14.4186643248	-0.14520712755	-0.0276690410728	1105.19601855	440.826911733	1967.01859605	420.995665769	-5.52698989908	-0.0718724304172
1403.2296511	519.190419738	2298.42007084	376.0	-5.4557895441	0.219442366492	0.0418144753223	1376.56952641	446.258732086	2173.02310894	350.194850437	-3.05180583356	-0.0396853814507
1403.2296511	519.190419738	2298.42007084	376.0	-2.49918315943	0.216908124911	0.0413315786798	1383.54585955	495.477633756	2240.9783435	361.954850188	-2.59620578665	-0.0337608034675
1403.2296511	519.190419738	2298.42007084	376.0	0.0150421010823	0.29954418552	0.057077779253	1452.86276159	550.41302375	2298.76580151	295.490016172	-1.85432409879	-0.0241134473185
1403.2296511	519.190419738	2298.42007084	376.0	-7.4436199202	0.107269852355	0.0204401395494	1273.27240983	518.760175241	2127.3344166	335.301831522	-3.29847612803	-0.0428930575816
1403.2296511	519.190419738	2298.42007084	376.0	-6.53651764367	0.223229561399	0.0425361206934	1080.28134998	621.896454807	2148.18343738	446.005632599	-3.23107353805	-0.0420165609629
1403.2296511	519.190419738	2298.42007084	376.0	-0.0983113867868	0.103818183374	0.0197824282343	1300.05254213	596.979974119	2296.16046219	399.127945947	-2.22575367854	-0.0289434808653
1403.2296511	519.190419738	2298.42007084	376.0	11.2903207526	2.00182757108	0.381445802416	1739.22163031	445.783786019	2557.91906908	372.913652752	2.12919471249	0.0276878376137
1403.2296511	519.190419738	2298.42007084	376.0	1.93422009067	0.306249637807	0.0583554950089	1459.05138314	543.077374103	2342.87657362	340.747816375	-1.61334070385	-0.020979723067
1403.2296511	519.190419738	2298.42007084	376.0	-16.1023897231	0.0735620117501	0.0140171516292	1218.6016694	408.205885605	1928.31951356	301.511958553	-5.1099280829	-0.0664489997777
1403.2296511	519.190419738	2298.42007084	376.0	-17.3415828294	-0.0557773077421	-0.0106282979691	1155.34900741	409.689437826	1899.83765049	334.799205255	-5.72194281218	-0.074407578832
1403.2296511	519.190419738	2298.42007084	376.0	4.45026069525	0.48615420968	0.0926360917835	1596.80192399	464.519377053	2400.70575586	339.384454822	-0.724269982818	-0.00941833527722
1403.2296511	519.190419738	2298.42007084	376.0	-0.0927056554695	0.113168637357	0.0215641458379	1313.58856789	630.949186824	2296.28930545	351.751550737	-2.22779694373	-0.0289700512838
1403.2296511	519.190419738	2298.42007084	376.0	-13.5003442226	0.163597875661	0.0311733756977	1150.44304801	509.57831036	1988.1254496	328.104091222	-4.35499576	-0.0566319344604
1403.2296511	519.190419738	2298.42007084	376.0	6.80665368863	0.385102483275	0.0733808085509	1479.40789656	612.034423379	2454.86556537	363.423245432	0.324277254979	0.00421686937553
1403.2296511	519.190419738	2298.42007084	376.0	-3.70821879089	0.153410650203	0.02923221231	1320.49378158	471.20953394	2213.18962588	421.486310355	-2.87126301587	-0.0373376204925
1403.2296511	519.190419738	2298.42007084	376.0	6.77451968294	0.419644518774	0.0799627512907	1544.49951103	452.555143539	2454.12699094	457.072336367	-1.33495016668	-0.0173595600348
1403.2296511	519.190419738	2298.42007084	376.0	-16.9140778714	-0.0792402982273	-0.0150991421927	1152.51565246	393.700066611	1909.66351025	363.447791174	-5.87958069794	-0.0764574863191
1403.2296511	519.190419738	2298.42007084	376.0	0.90011405605	0.380724495571	0.0725465883329	1510.7824529	403.986669381	2319.10847296	404.339350687	-2.18367138847	-0.0283962469242
1403.2296511	519.190419738	2298.42007084	376.0	13.79655216	2.65161713329	0.505262411069	1711.69011545	493.752183551	2615.52279477	410.080495769	2.72443656776	0.035428303872
1403.2296511	519.190419738	2298.42007084	376.0	-2.41783152736	0.100466403047	0.0191437505807	1296.10122539	597.931473689	2242.84814574	348.815446653	-2.53225678894	-0.0329292170214
1403.2296511	519.190419738	2298.42007084	376.0	8.93478630862	1.14341642229	0.217876604857	1699.40034873	464.738464964	2503.77899264	339.640178945	1.60335943961	0.0208499276933
1403.2296511	519.190419738	2298.42007084	376.0	-11.4458502485	0.155126194994	0.0295591072778	1100.03058117	560.268985742	2035.34635145	375.046784539	-4.03397494015	-0.0524574114454
1403.2296511	519.190419738	2298.42007084	376.0	-3.98332924994	0.216391175455	0.0412330745913	1367.90270313	404.68754672	2206.86643187	434.276182027	-3.00745024368	-0.0391085857436
1403.2296511	519.190419738	2298.42007084	376.0	-12.2424375863	0.391284653195	0.07455881349	1150.78843524	560.032711519	2017.0374282	306.21628144	-3.94150528615	-0.0512549452035
1403.2296511	519.190419738	2298.42007084	376.0	-11.4365879698	0.0782661924479	0.0149135275244	1230.07214101	444.640414934	2035.55923752	360.846681576	-4.18938745508	-0.0544783804302
1403.2296511	519.190419738	2298.42007084	376.0	-2.38702399607	0.0846251961547	0.0161252279258	1286.62681691	636.614044036	2243.55623222	320.315371271	-2.54496777933	-0.0330945094841
1403.2296511	519.190419738	2298.42007084	376.0	2.97225758026	0.429872304463	0.0819116433809	1554.14691198	437.605102129	2366.73503562	374.983021512	-1.79961675035	-0.023402038366
1403.2296511	519.190419738	2298.42007084	376.0	1.34415527005	0.215630210481	0.0410880736435	1383.95774143	510.445990135	2329.31440535	434.910673789	-2.11406635858	-0.0274911099946
1403.2296511	519.190419738	2298.42007084	376.0	-15.7203803558	-0.147781145169	-0.0281595169911	1078.26341458	481.242099424	1937.09969353	377.594179529	-5.43883055365	-0.070726015002
1403.2296511	519.190419738	2298.42007084	376.0	7.30131963324	0.311284548131	0.059314891031	1429.82256544	641.591835835	2466.23506673	394.820665451	0.11612304059	0.00151005254343
1403.2296511	519.190419738	2298.42007084	376.0	-0.205154158705	0.43633105921	0.0831423512215	1560.78135681	438.248357197	2293.70476648	294.675052476	-2.16245906917	-0.0281204040204
1403.2296511	519.190419738	2298.42007084	376.0	-11.627594809	-0.0509408124809	-0.00970670969529	1057.03323848	549.940926371	2031.16909799	424.194933147	-4.43953926264	-0.0577313298133
1403.2296511	519.190419738	2298.42007084	376.0	3.28711124409	0.365179733455	0.0695845528687	1500.00028224	542.347351267	2373.97169542	331.624061917	-0.939492266191	-0.0122170645799
1403.2296511	519.190419738	2298.42007084	376.0	-4.23937294121	0.274361599576	0.052279268212	1423.49082799	429.527053982	2200.98147228	347.96359031	-2.87531386245	-0.0373902973011
1403.2296511	519.190419738	2298.42007084	376.0	-11.9011140143	-0.00934953194552	-0.00178154191035	1176.96922449	441.835437917	2024.88247768	406.077815273	-4.59410729876	-0.0597413172791
1403.2296511	519.190419738	2298.42007084	376.0	6.09672062168	0.393618544332	0.0750035335999	1525.4688041	494.284443249	2438.54832127	418.795073927	-1.03656448786	-0.0134793821569
1403.2296511	519.190419738	2298.42007084	376.0	-9.1929611313	0.191187424623	0.0364305306065	1340.12396293	407.018157061	2087.12720709	339.985087098	-3.70408118154	-0.0481675056117
1403.2296511	519.190419738	2298.42007084	376.0	-7.08515657744	0.0669381435409	0.0127549816198	1233.43957053	457.903093084	2135.57341001	444.230746399	-3.61929747543	-0.0470649866766
1403.2296511	519.190419738	2298.42007084	376.0	-11.551377539	0.140803845651	0.0268300010768	1249.32091648	494.667686518	2032.92089103	288.932288025	-3.9624708493	-0.0515275793147
1403.2296511	519.190419738	2298.42007084	376.0	-5.39986517345	0.315610994821	0.0601392901717	1457.71573968	416.333205175	2174.30848589	300.259541042	-3.08619619619	-0.0401325903276
1403.2296511	519.190419738	2298.42007084	376.0	-2.85377915449	0.268103038049	0.0510867069452	1419.35267925	438.581634291	2232.82823798	374.893924433	-2.67809871069	-0.0348257309583
1403.2296511	519.190419738	2298.42007084	376.0	-22.737400997	-0.199337201864	-0.037983460721	1082.94448048	398.104439252	1775.81908274	294.770163005	-7.33783973963	-0.0954205427781
1403.2296511	519.190419738	2298.42007084	376.0	12.6017728454	2.39891106716	0.457109578347	1678.95651641	510.304573622	2588.0617472	398.800657163	2.42105984792	0.0314832229899
1403.2296511	519.190419738	2298.42007084	376.0	-10.152366449	0.0752488107755	0.0143385691264	1238.98496189	431.963978753	2065.07604271	394.127102069	-4.07917089675	-0.0530451351982
1403.2296511	519.190419738	2298.42007084	376.0	-1.08132837745	0.328388883006	0.0625741011826	1465.49685241	396.392924958	2273.56660238	411.676825014	-2.47650706893	-0.032204253172
1403.2296511	519.190419738	2298.42007084	376.0	6.43114051722	0.561068964221	0.106911006902	1656.48873446	425.733294262	2446.23469527	364.012666553	-0.304359237743	-0.00395785744789
1403.2296511	519.190419738	2298.42007084	376.0	1.36414200562	0.216251213952	0.0412064050975	1392.04915449	572.437502456	2329.77378449	365.287127543	-2.01203495526	-0.0261643037095
1403.2296511	519.190419738	2298.42007084	376.0	8.68582849138	1.90700103417	0.363376721449	1543.07499537	598.75851285	2498.0568962	356.223387984	1.46505934262	0.0190514869002
1403.2296511	519.190419738	2298.42007084	376.0	1.01629318059	0.323777726975	0.0616954510242	1467.37338914	448.057026594	2321.77875728	406.348341549	-2.1549472103	-0.0280227205501
1403.2296511	519.190419738	2298.42007084	376.0	-6.55498464597	0.179932403624	0.0342859000808	1345.22720173	482.601204763	2147.7589881	319.9305816	-3.1964271906	-0.0415660232848
1403.2296511	519.190419738	2298.42007084	376.0	-10.3375014227	0.310139853951	0.059096770951	1090.88792189	609.540099485	2060.82086332	360.39284194	-3.66661670973	-0.0476803213229
1403.2296511	519.190419738	2298.42007084	376.0	-10.2084126069	0.154419079555	0.0294243672932	1188.22529445	537.022355358	2063.78786657	338.540216758	-3.66762134257	-0.047693385469
1403.2296511	519.190419738	2298.42007084	376.0	3.56958400434	0.227485656246	0.0433471143762	1395.48645351	527.279561566	2380.46410604	457.698090966	-1.84304491569	-0.0239667739362
1403.2296511	519.190419738	2298.42007084	376.0	16.0024180085	2.6006204874	0.495545062386	1591.51331873	616.991343969	2666.22285817	457.718195473	3.06691784891	0.0398818966049
1403.2296511	519.190419738	2298.42007084	376.0	8.26006082135	0.566514356659	0.10794861979	1662.07339735	412.490845444	2488.27096662	413.706723826	-0.267266752788	-0.00347551043938
1403.2296511	519.190419738	2298.42007084	376.0	-17.9182713676	0.000119689966848	2.28067772195e-05	1168.01262884	419.900217747	1886.58292538	298.670078795	-5.59571275689	-0.0727660956682
1403.2296511	519.190419738	2298.42007084	376.0	8.48158143125	0.553937169884	0.105552052188	1649.02701183	441.923099272	2493.36244078	402.412329677	0.0738807389684	0.000960737827938
1403.2296511	519.190419738	2298.42007084	376.0	7.06374280543	0.501216901338	0.0955062693099	1608.51737749	460.863507508	2460.77455323	391.393668238	-0.333254750469	-0.00433361183965
1403.2296511	519.190419738	2298.42007084	376.0	5.96196661143	0.216876409832	0.0413255354101	1386.35392889	628.201165792	2435.45110805	420.896013376	-0.865900582509	-0.0112600855983
1403.2296511	519.190419738	2298.42007084	376.0	-9.78809690408	0.14900878241	0.0283934417702	1299.72417415	445.120652734	2073.44848704	328.603660157	-3.75845583029	-0.0488745881703
1403.2296511	519.190419738	2298.42007084	376.0	12.855774506	1.91781782471	0.365437847697	1503.3413208	640.037964505	2593.89977235	450.520487038	1.90642070686	0.0247909064611
1403.2296511	519.190419738	2298.42007084	376.0	6.16494837528	0.689450126849	0.131373880878	1727.23311941	414.230506264	2440.11648165	298.652855977	0.522175891653	0.00679032368859
1403.2296511	519.190419738	2298.42007084	376.0	19.7152445119	3.09062761984	0.588915323902	1746.99192985	565.25028162	2751.55920772	439.31699625	4.98534261875	0.0648289027146
1403.2296511	519.190419738	2298.42007084	376.0	3.40337255297	0.464337348666	0.0884789155232	1581.83749182	426.76401328	2376.64386868	368.042363579	-1.60088468071	-0.0208177461731
1403.2296511	519.190419738	2298.42007084	376.0	16.4644369653	2.6370898724	0.502494259223	1604.51085765	609.501101634	2676.8419946	462.830035314	3.18184801401	0.0413764371133
1403.2296511	519.190419738	2298.42007084	376.0	-6.74446043437	0.106016783025	0.0202013687166	1174.5292601	572.82057972	2143.40403855	396.054198723	-3.14890777535	-0.0409480855052
1403.2296511	519.190419738	2298.42007084	376.0	5.19384777665	0.264458904552	0.0503923217515	1427.15119443	556.30947119	2417.79651059	434.335844964	-1.44557620936	-0.0187981301607
1403.2296511	519.190419738	2298.42007084	376.0	-11.8058986543	0.343188542675	0.0653941582841	1084.41319935	610.193944684	2027.07092663	332.463782594	-3.88662592741	-0.0505412994462
1403.2296511	519.190419738	2298.42007084	376.0	-2.90160526716	0.0560855470203	0.0106870325877	1184.20150616	610.4201991	2231.728993	437.107287739	-2.60499762119	-0.033875131615
1403.2296511	519.190419738	2298.42007084	376.0	6.78576821567	0.541226843174	0.103130114934	1642.90087432	405.00916139	2454.38552947	406.475493757	-0.803140063021	-0.0104439540055
1403.2296511	519.190419738	2298.42007084	376.0	-6.2257155246	0.0755261040652	0.0143914070246	1211.32730531	622.918859213	2155.32697567	321.08081115	-2.98981397623	-0.0388792454646
1403.2296511	519.190419738	2298.42007084	376.0	11.0626653695	0.707986421266	0.134905949174	1710.94120636	457.449726197	2552.68659206	384.295659502	1.64065234432	0.0213348809405
1403.2296511	519.190419738	2298.42007084	376.0	-0.49476896479	0.34998082237	0.0666884188968	1492.75817103	507.967592612	2287.04820165	286.322438008	-2.04715617524	-0.0266210165831
1403.2296511	519.190419738	2298.42007084	376.0	5.11729003267	1.17748413964	0.224368166853	1556.96111421	564.158624869	2416.03689203	294.917152954	0.710704104493	0.00924192593619
1403.2296511	519.190419738	2298.42007084	376.0	2.20986649537	0.143420036231	0.0273285130014	1331.98394138	576.797742215	2349.21208591	440.430402313	-1.97255940239	-0.0256509675213
1403.2296511	519.190419738	2298.42007084	376.0	21.7873004146	3.06711634766	0.584435279661	1716.88055365	620.580857965	2799.18375646	461.722344847	5.66827399772	0.0737096748728
1403.2296511	519.190419738	2298.42007084	376.0	15.206472263	3.13274880906	0.596941465142	1742.18654957	591.927359652	2647.9286814	313.814772178	5.02435822359	0.065336257784
1403.2296511	519.190419738	2298.42007084	376.0	-22.2083187812	-0.231545741524	-0.0441207586746	1053.72369327	437.004247352	1787.97961458	297.251673954	-7.06463668477	-0.0918678372531
1403.2296511	519.190419738	2298.42007084	376.0	13.9831870639	3.06200328502	0.58346099181	1707.03084439	611.491546552	2619.81244886	301.290057916	4.65844627735	0.060577974998
1403.2296511	519.190419738	2298.42007084	376.0	-5.9561787744	0.273972675113	0.0522051591297	1423.14829009	432.65131765	2161.52206243	305.72245469	-3.14972560101	-0.0409587204292
1403.2296511	519.190419738	2298.42007084	376.0	2.61465680744	0.0861972164613	0.0164247744781	1285.560056	610.088261837	2358.51586769	462.867549853	-1.92680825323	-0.0250560240992
1403.2296511	519.190419738	2298.42007084	376.0	9.35877369412	0.496559212075	0.0946187523009	1589.20152077	522.909569724	2513.52400381	401.412913313	0.69088663149	0.00898422147582
1403.2296511	519.190419738	2298.42007084	376.0	-2.97071048214	0.148061824361	0.0282130000688	1315.22630293	468.93425238	2230.14066487	445.980109561	-2.81927940761	-0.0366616307882
1403.2296511	519.190419738	2298.42007084	376.0	-14.6632207184	-0.12133641047	-0.0231205050439	1077.41741363	498.622651375	1961.39766282	385.357597816	-5.12978722697	-0.0667072461244
1403.2296511	519.190419738	2298.42007084	376.0	14.1570665203	2.70598481937	0.51562210735	1595.3073564	634.949316491	2623.80892918	393.552256293	3.25361970932	0.0423097491459
1403.2296511	519.190419738	2298.42007084	376.0	7.19585452126	0.505470755195	0.0963168359747	1613.1109235	408.270634141	2463.81103542	442.429477789	-1.10486373202	-0.0143675387778
1403.2296511	519.190419738	2298.42007084	376.0	-15.6514519033	0.137051644233	0.0261150236724	1200.05746935	450.182534284	1938.68395892	288.443955278	-4.82766325747	-0.0627784558838
1403.2296511	519.190419738	2298.42007084	376.0	5.75145513036	0.494152233733	0.0941601055132	1603.13200602	389.655036691	2430.61266992	437.825627212	-1.5658335233	-0.0203619443863
1403.2296511	519.190419738	2298.42007084	376.0	1.13936151684	0.130828982821	0.0249293031289	1317.51760154	557.309006978	2324.60738462	449.780776104	-2.13822215754	-0.0278052296169
1403.2296511	519.190419738	2298.42007084	376.0	1.68800509822	0.402306694854	0.0766590500866	1533.53005491	478.28455183	2337.21751881	325.402912073	-1.66858760273	-0.0216981482799
1403.2296511	519.190419738	2298.42007084	376.0	-15.2774102117	0.0413323594358	0.00787583068518	1217.3678711	393.247867593	1947.28100823	336.665269539	-5.12370933585	-0.066628209829
1403.2296511	519.190419738	2298.42007084	376.0	-5.12189822338	0.0847448373568	0.016148025411	1168.22690939	578.406695538	2180.69733407	434.063729142	-2.97878514081	-0.0387358275788
1403.2296511	519.190419738	2298.42007084	376.0	3.62318525368	0.278567575186	0.0530807117351	1433.7637136	494.217497921	2381.69608791	453.714876391	-1.84419884042	-0.0239817794592
1403.2296511	519.190419738	2298.42007084	376.0	-17.3266399723	-0.128977279986	-0.024576463412	1103.95702126	445.599259113	1900.18110011	350.624819745	-5.79406071292	-0.0753453928858
1403.2296511	519.190419738	2298.42007084	376.0	0.643187535665	0.303574164958	0.0578456869203	1448.84190855	436.809600706	2313.20322225	427.551712993	-2.23300503022	-0.0290377767259
1403.2296511	519.190419738	2298.42007084	376.0	1.53020742277	0.488240938667	0.0930337154473	1601.19456036	395.481835584	2333.59066537	336.914269425	-2.01296102688	-0.0261763462533
1403.2296511	519.190419738	2298.42007084	376.0	4.84380716962	0.384070691102	0.0731842018106	1517.04740461	521.178002606	2409.75110702	371.525699801	-0.858073105464	-0.0111582978604
1403.2296511	519.190419738	2298.42007084	376.0	7.16733473031	2.4346736821	0.463924101011	1605.52011882	556.39728984	2463.15553083	301.238122165	1.45735852114	0.0189513461786
1403.2296511	519.190419738	2298.42007084	376.0	-3.45733291037	0.10261669191	0.0195534855012	1279.03359199	517.18653889	2218.95603731	422.735906432	-2.79530802538	-0.0363499093027
1403.2296511	519.190419738	2298.42007084	376.0	9.14618303605	0.425237880057	0.0810285594621	1534.16984298	560.799388487	2508.63777746	413.66854599	0.492016116848	0.00639812895772
1403.2296511	519.190419738	2298.42007084	376.0	-2.68075648992	0.153587025523	0.0292658204122	1337.14645684	552.148220597	2236.80502563	347.510348185	-2.59650858735	-0.0337647410579
1403.2296511	519.190419738	2298.42007084	376.0	-2.16264489577	0.151047306645	0.0287818800771	1339.94742782	624.292155425	2248.71340649	284.473823252	-2.45939816691	-0.031981770701
1403.2296511	519.190419738	2298.42007084	376.0	-16.9253732405	-0.00462000184586	-0.00088033571758	1188.88872328	393.103186167	1909.40389521	327.411985769	-5.55443596572	-0.0722293363553
1403.2296511	519.190419738	2298.42007084	376.0	-13.1054662111	0.0528190604992	0.0100646075646	1204.0306674	443.884188221	1997.20140507	349.286549442	-4.53033843515	-0.058912073279
1403.2296511	519.190419738	2298.42007084	376.0	-11.6270079107	0.148686230052	0.0283319798117	1059.37253098	593.973798413	2031.18258738	377.83625799	-4.06405371776	-0.0528485528968
1403.2296511	519.190419738	2298.42007084	376.0	-16.069909128	-0.0251128443711	-0.00478522186948	1120.47993993	476.647677103	1929.06605408	331.938437043	-5.15775664541	-0.0670709576777
1403.2296511	519.190419738	2298.42007084	376.0	18.8018713114	3.00451156223	0.572506014144	1710.68826773	582.692955485	2730.56605475	437.184831537	4.61533022068	0.0600172980583
1403.2296511	519.190419738	2298.42007084	376.0	7.96597827705	0.332868033658	0.063427597877	1436.20359159	644.390154845	2481.5117144	400.917967967	0.33033137762	0.00429559658804
1403.2296511	519.190419738	2298.42007084	376.0	-9.46285431224	0.243054186559	0.0463136788413	1132.08986647	574.757103725	2080.92392805	374.076957858	-3.56271304764	-0.0463291683698
1403.2296511	519.190419738	2298.42007084	376.0	7.83460339735	0.497371691283	0.0947735692232	1606.79887356	440.829319912	2478.4921678	430.863974323	-0.620865312611	-0.00807367116529
1403.2296511	519.190419738	2298.42007084	376.0	10.3426936666	0.57651076643	0.109853423481	1669.91917891	398.277690315	2536.13861794	467.941748719	-0.219682837692	-0.00285673391016
1403.2296511	519.190419738	2298.42007084	376.0	6.51291853707	0.523097077864	0.0996755102638	1628.24312255	411.406693793	2448.11429769	408.464481355	-0.925195717376	-0.012031153672
1403.2296511	519.190419738	2298.42007084	376.0	-13.715972452	-0.14037067597	-0.0267474611223	1117.89994564	412.830119191	1983.16940709	452.439342263	-5.69112635814	-0.0740068447092
1403.2296511	519.190419738	2298.42007084	376.0	-11.2612220394	0.0413553462898	0.00788021080218	1165.16635991	495.00833911	2039.58988326	379.415184247	-4.1464898711	-0.0539205444876
1403.2296511	519.190419738	2298.42007084	376.0	8.75403846165	0.487374343021	0.0928685867038	1597.93517735	460.16908035	2499.62464785	441.52039015	-0.342244063756	-0.00445050798122
1403.2296511	519.190419738	2298.42007084	376.0	0.929854796631	0.203659898548	0.0388071453025	1382.67707255	577.492819162	2319.79204012	359.622148407	-2.08913988427	-0.0271669685861
1403.2296511	519.190419738	2298.42007084	376.0	1.3071971115	0.178216975334	0.033959027312	1357.39013785	545.612827602	2328.46495162	425.461986165	-2.09114958133	-0.0271931024881
1403.2296511	519.190419738	2298.42007084	376.0	-1.00946099732	0.222339143985	0.0423664527411	1383.30884663	466.925008394	2275.21841667	424.984561649	-2.45502937753	-0.0319249593958
1403.2296511	519.190419738	2298.42007084	376.0	15.1772499487	2.9155323305	0.55555113005	1690.6552447	564.858830385	2647.25702986	391.742954779	3.6686466344	0.0477067182627
1403.2296511	519.190419738	2298.42007084	376.0	12.513401782	1.79801371725	0.342609321122	1578.49564298	580.747590733	2586.03060894	426.787375227	2.09418052306	0.0272325165547
1403.2296511	519.190419738	2298.42007084	376.0	-15.5381562444	-0.180295541285	-0.0343550955193	1077.96505654	461.406732506	1941.28796908	401.916180032	-5.66912480159	-0.0737207386423
1403.2296511	519.190419738	2298.42007084	376.0	-3.37487260726	0.109425514772	0.0208508983941	1282.24479105	498.510920163	2220.85132147	440.095610261	-2.8448118484	-0.0369936521248
1403.2296511	519.190419738	2298.42007084	376.0	-10.4313559224	0.0983273870397	0.018736163689	1263.94739895	398.863187061	2058.66369266	395.853106645	-4.20064601828	-0.0546247856733
1403.2296511	519.190419738	2298.42007084	376.0	-8.12646080105	0.249340994958	0.0475116225149	1171.65465011	592.58720589	2111.63986474	347.398008743	-3.22133375076	-0.0418899057316
1403.2296511	519.190419738	2298.42007084	376.0	-6.89028279103	0.330126551193	0.0629052117364	1143.89077069	620.356014714	2140.05242823	375.805642832	-3.02675699255	-0.0393596487978
1403.2296511	519.190419738	2298.42007084	376.0	12.0035939767	2.43399964753	0.463795664545	1613.51636058	568.063305432	2574.31308402	392.733418006	2.31266865732	0.0300737146595
1403.2296511	519.190419738	2298.42007084	376.0	7.03532533678	0.558491047704	0.106419788053	1651.87323307	441.235788406	2460.12140043	367.012378955	-0.0403858679276	-0.000525173835209
1403.2296511	519.190419738	2298.42007084	376.0	-12.6340397878	0.22671675031	0.0432006002877	1085.89705224	577.524463719	2008.0367646	344.615248645	-4.14996717049	-0.0539657629453
1403.2296511	519.190419738	2298.42007084	376.0	-6.43947913105	0.18637613796	0.0355137458003	1169.73755316	603.139408351	2150.41379003	377.536828525	-2.98436217186	-0.0388083507394
1403.2296511	519.190419738	2298.42007084	376.0	8.18848974355	2.61419457561	0.49813158834	1581.73500827	605.726200296	2486.6259626	299.164754042	1.94429961057	0.0252834799814
1403.2296511	519.190419738	2298.42007084	376.0	-2.58921418311	0.127350116392	0.0242664093734	1314.70437219	561.016826911	2238.90905238	363.187853278	-2.57154554465	-0.0334401241177
1403.2296511	519.190419738	2298.42007084	376.0	-9.72657199639	0.23799990174	0.0453505910328	1107.77879977	585.151000778	2074.86258787	381.932787319	-3.6433511069	-0.047377777723
1403.2296511	519.190419738	2298.42007084	376.0	3.21753534528	0.494383043172	0.0942040859702	1599.49041852	472.351567989	2372.372549	300.530562497	-0.723272955327	-0.00940537003025
1403.2296511	519.190419738	2298.42007084	376.0	-1.25167290397	0.24732025079	0.0471265721779	1405.14482635	465.809035156	2269.65136959	398.697508088	-2.45381787789	-0.0319092051741
1403.2296511	519.190419738	2298.42007084	376.0	-8.33867548008	0.0982036101719	0.0187125781578	1210.75513608	562.072236269	2106.76227996	333.934907618	-3.35463685991	-0.0436233661887
1403.2296511	519.190419738	2298.42007084	376.0	11.4830359861	0.645208722937	0.122943735316	1680.83377759	478.144735847	2562.34847469	403.369961253	1.54420064879	0.020080632624
1403.2296511	519.190419738	2298.42007084	376.0	1.52083759019	0.114135017235	0.0217482883452	1307.957275	588.107466138	2333.37530726	437.310566116	-2.05102754586	-0.026671359504
1403.2296511	519.190419738	2298.42007084	376.0	-11.6896831242	0.127922372318	0.0243754520423	1272.61160141	427.407967361	2029.7420477	329.72247892	-4.15036645462	-0.0539709551966
1403.2296511	519.190419738	2298.42007084	376.0	5.64876535485	0.381868486862	0.0727645744782	1513.35180778	446.016854438	2428.25242751	468.883765297	-1.62295302142	-0.0211047206947
1403.2296511	519.190419738	2298.42007084	376.0	12.9460185138	2.91792540048	0.556007126616	1672.56538263	588.426144576	2595.97395874	334.982431535	3.56863028378	0.0464061155238
1403.2296511	519.190419738	2298.42007084	376.0	8.01210304357	2.53236097842	0.482538296193	1590.84709214	582.196612347	2482.57185529	309.528150804	1.72493256244	0.0224308525675
1403.2296511	519.190419738	2298.42007084	376.0	10.1447789765	0.459986893989	0.0876499416901	1546.22358624	570.020125357	2531.58970698	415.345995377	0.944020234837	0.0122759458366
1403.2296511	519.190419738	2298.42007084	376.0	1.14031944607	0.195231746429	0.0372011711946	1368.00006716	520.123528587	2324.62940186	436.505806108	-2.13915443634	-0.0278173528783
1403.2296511	519.190419738	2298.42007084	376.0	5.28712845769	1.64462955881	0.313382156786	1569.0927848	559.488013825	2419.94049248	291.359693854	0.815761325258	0.0106080796523
1403.2296511	519.190419738	2298.42007084	376.0	11.9928050246	0.621065960688	0.118343361412	1696.09826236	432.501732849	2574.06510858	445.465113377	0.944397405847	0.0122808505312
1403.2296511	519.190419738	2298.42007084	376.0	-15.9906400433	0.0165381761415	0.00315132929525	1134.25977461	474.843190954	1930.88799063	321.785025066	-5.06107986382	-0.0658137823644
1403.2296511	519.190419738	2298.42007084	376.0	-8.96712943694	0.370939530192	0.0706820751128	1105.52663658	623.372377257	2092.31776808	363.418754244	-3.38092912145	-0.0439652681592
1403.2296511	519.190419738	2298.42007084	376.0	6.80622420039	0.322216365808	0.0613979355579	1469.74527143	516.04922292	2454.85569393	469.06119958	-1.34100789305	-0.0174383341099
1403.2296511	519.190419738	2298.42007084	376.0	-8.68610681482	0.400069493985	0.0762327541893	1158.93561623	613.079312649	2098.77684843	326.761919556	-3.26176638959	-0.042415687771
1403.2296511	519.190419738	2298.42007084	376.0	-7.66170036274	0.0925599708745	0.0176371895721	1251.22424055	503.082972795	2122.32201193	368.014798593	-3.38737534987	-0.0440490942766
1403.2296511	519.190419738	2298.42007084	376.0	11.1026536091	2.07415407592	0.39522752971	1541.6858037	611.389670446	2553.60568979	400.530215638	1.87397749685	0.0243690181645
1403.2296511	519.190419738	2298.42007084	376.0	-3.13529945684	0.292133595288	0.0556657003216	1441.27689806	444.787991504	2226.35771884	340.292829275	-2.71322932116	-0.0352825659449
1403.2296511	519.190419738	2298.42007084	376.0	-4.48135616004	0.271875689706	0.0518055811177	1423.37197344	443.223714432	2195.41968141	328.823993538	-2.90999164431	-0.0378412437492
1403.2296511	519.190419738	2298.42007084	376.0	3.77362318286	0.188776501624	0.0359711321693	1370.38737635	582.081063818	2385.15378347	432.6853433	-1.77082912453	-0.0230276869249
1403.2296511	519.190419738	2298.42007084	376.0	-4.86830394366	0.109171259958	0.0208024504493	1276.6413442	476.532154546	2186.52599589	433.352497144	-3.10566364976	-0.0403857431699
1403.2296511	519.190419738	2298.42007084	376.0	-2.58076974385	0.0451310359125	0.00859966385527	1188.57088729	593.207559561	2239.10314107	457.324694215	-2.63903275805	-0.034317721171
1403.2296511	519.190419738	2298.42007084	376.0	-4.97107982302	0.0710393188995	0.013536455583	1262.77737088	622.174910977	2184.16377445	299.211492597	-2.91106992175	-0.0378552655624
1403.2296511	519.190419738	2298.42007084	376.0	7.69574130707	2.48874709246	0.47422772341	1526.99466233	646.431020868	2475.30053364	301.874850444	1.71384038132	0.0222866109404
1403.2296511	519.190419738	2298.42007084	376.0	11.8451129433	2.82610568214	0.538510991261	1687.44123841	531.757876756	2570.67052414	351.471408978	2.75358557215	0.0358073546444
1403.2296511	519.190419738	2298.42007084	376.0	-2.92258823687	0.0537970962048	0.0102509710756	1226.13523371	552.733256042	2231.24671622	452.378226469	-2.74769938639	-0.0357308112665
1403.2296511	519.190419738	2298.42007084	376.0	6.2927906327	0.398529048425	0.0759392241663	1529.12736196	483.456072846	2443.05483376	430.471398955	-1.1337799702	-0.0147435626814
1403.2296511	519.190419738	2298.42007084	376.0	1.81576976676	0.405899719511	0.0773436965532	1529.45223468	520.738909964	2340.1540876	289.962942958	-1.0886651516	-0.014156894039
1403.2296511	519.190419738	2298.42007084	376.0	-7.77475785725	0.0433718288699	0.00826444909868	1171.74850231	520.716710484	2119.72347579	427.258262992	-3.57209825555	-0.046451212686
1403.2296511	519.190419738	2298.42007084	376.0	1.68496376829	0.450412449132	0.0858255428987	1569.11468335	397.313311616	2337.14761628	370.719621308	-2.08191788085	-0.0270730543673
1403.2296511	519.190419738	2298.42007084	376.0	3.99419198552	0.508373422586	0.0968699357061	1580.41156499	524.122420595	2390.2233811	285.689395514	-0.0246153716313	-0.000320095859965
1403.2296511	519.190419738	2298.42007084	376.0	12.7844391402	2.95373672585	0.562830930993	1664.48241828	623.010070933	2592.26018598	304.767696774	4.02637141811	0.0523585359962
1403.2296511	519.190419738	2298.42007084	376.0	15.6892970661	2.66873561696	0.508524317256	1683.50236102	527.009063369	2659.02602358	448.51459919	3.00330367137	0.0390546641271
1403.2296511	519.190419738	2298.42007084	376.0	13.7028473131	2.84236511369	0.541609206115	1668.05919727	569.179351027	2613.36906376	376.130515466	3.25391473779	0.042313585667
1403.2296511	519.190419738	2298.42007084	376.0	-12.1458640847	0.198005680884	0.0377297410221	1223.81636282	508.957208799	2019.25709294	286.483521322	-3.99183234763	-0.0519093933372
1403.2296511	519.190419738	2298.42007084	376.0	-3.10474809784	0.260139835055	0.0495693283261	1415.39890479	457.987677292	2227.05991741	353.673335325	-2.69859558075	-0.0350922702308
1403.2296511	519.190419738	2298.42007084	376.0	0.73412243077	0.242512923994	0.0462105419196	1399.71647913	617.832417714	2315.29328813	297.744391288	-1.45696130971	-0.0189461808805
1403.2296511	519.190419738	2298.42007084	376.0	-11.3970479131	0.528587120707	0.100721631232	1108.31360094	631.08076853	2036.46803412	297.073664651	-3.71498135727	-0.0483092504196
1403.2296511	519.190419738	2298.42007084	376.0	0.837170998726	0.189072353895	0.0360275064587	1371.36159221	599.134166784	2317.6617771	347.166018108	-1.99497173248	-0.0259424152468
1403.2296511	519.190419738	2298.42007084	376.0	10.820699676	0.646221497799	0.123136718331	1683.07974075	473.910768774	2547.125204	390.134694479	1.43930161867	0.0187165360035
1403.2296511	519.190419738	2298.42007084	376.0	-4.0908090864	0.255970234776	0.0487748160777	1417.19040669	494.491509172	2204.39609374	292.71417788	-2.8992270698	-0.0377012622861
1403.2296511	519.190419738	2298.42007084	376.0	-2.41975563699	0.0959155089504	0.0182765832604	1297.17321335	633.357834713	2242.80392161	312.272873551	-2.57133368574	-0.0334373691253
1403.2296511	519.190419738	2298.42007084	376.0	-4.04226802236	0.102011537711	0.0194381741065	1183.76745605	640.892191172	2205.5117713	380.852124073	-2.61861607164	-0.0340522245987
1403.2296511	519.190419738	2298.42007084	376.0	9.72457956664	0.316951105855	0.060394646695	1443.24793126	630.775500173	2521.9317594	447.908327976	0.353129197994	0.00459205719108
1403.2296511	519.190419738	2298.42007084	376.0	14.7319210206	3.00837561776	0.573242305213	1722.31946167	549.747916026	2637.0215004	364.9541227	3.8705953352	0.0503328392094
1403.2296511	519.190419738	2298.42007084	376.0	22.3655242452	3.14301939902	0.598898513533	1736.51807309	643.299807746	2812.47376904	432.655888199	6.53506098629	0.084981287208
1403.2296511	519.190419738	2298.42007084	376.0	-17.6335130514	-0.150042372604	-0.0285903911212	1103.3351791	428.116876671	1893.12786767	361.675811905	-6.05060778611	-0.0786815056712
1403.2296511	519.190419738	2298.42007084	376.0	-2.33551930222	0.224983223783	0.0428702789221	1384.45939456	458.817755362	2244.74002644	401.462876521	-2.62001364065	-0.034070398448
1403.2296511	519.190419738	2298.42007084	376.0	0.974740885861	0.43583802936	0.0830484049847	1560.15373856	449.501346683	2320.823711	311.168625754	-1.85471054766	-0.0241184726614
1403.2296511	519.190419738	2298.42007084	376.0	10.5194128517	1.93275932002	0.368284931406	1553.98233333	596.740763175	2540.20036716	389.477270653	1.78589279484	0.0232235734049
1403.2296511	519.190419738	2298.42007084	376.0	3.27054507636	0.383624317917	0.0730991459446	1513.81392461	421.465299997	2373.5909353	438.311710695	-1.89572527733	-0.0246518241526
1403.2296511	519.190419738	2298.42007084	376.0	-10.681664145	0.118546221554	0.0225888379486	1259.22545211	467.778775984	2052.91055823	325.906330136	-3.88921724666	-0.0505749967055
1403.2296511	519.190419738	2298.42007084	376.0	-20.3878302721	-0.161826142495	-0.0308357741035	1102.36933735	404.629841907	1829.82208786	322.822908595	-6.70562519257	-0.0871992872896
1403.2296511	519.190419738	2298.42007084	376.0	22.536704157	3.14339114378	0.598969349044	1735.11579803	647.991337498	2816.40820249	433.301066957	6.6168088677	0.0860443285786
1403.2296511	519.190419738	2298.42007084	376.0	-13.8872928261	0.0450022873866	0.00857513098069	1132.10734112	499.15820662	1979.23174523	347.966197494	-4.59636693107	-0.0597707013142
1403.2296511	519.190419738	2298.42007084	376.0	14.9640560606	3.08433175606	0.587715654736	1726.31638938	589.274810601	2642.35693875	326.765738765	4.67773437927	0.0608287955692
1403.2296511	519.190419738	2298.42007084	376.0	5.04557923424	0.121675126001	0.0231850468751	1319.6079961	628.469663332	2414.38867665	466.311017221	-1.62093460587	-0.0210784734183
1403.2296511	519.190419738	2298.42007084	376.0	-7.99945346362	0.063375894035	0.0120761993207	1240.41643769	410.166221273	2114.55902687	463.976367916	-4.02895046519	-0.0523920736695
1403.2296511	519.190419738	2298.42007084	376.0	-4.51676525347	0.0528736919894	0.0100750175285	1217.71061558	647.613756595	2194.6058317	329.281459527	-2.74738610385	-0.0357267373712
1403.2296511	519.190419738	2298.42007084	376.0	9.0644375394	0.609629587672	0.11616417448	1668.49653792	471.985338833	2506.75892255	366.277045799	0.985288649599	0.0128125962237
1403.2296511	519.190419738	2298.42007084	376.0	-9.19956371753	0.0528034512547	0.0100616332421	1199.877847	488.215692853	2086.97545193	398.881912074	-3.80090424191	-0.0494265831198
1403.2296511	519.190419738	2298.42007084	376.0	-1.12862909138	0.197355603107	0.0376058694945	1376.06798054	599.369879811	2272.47943328	297.041572932	-2.23032218667	-0.0290028892935
1403.2296511	519.190419738	2298.42007084	376.0	-19.7415495112	-0.204687560434	-0.0390029650216	1075.48421027	426.539148499	1844.67633458	342.65297581	-6.6321049943	-0.0862432378973
1403.2296511	519.190419738	2298.42007084	376.0	-5.81953029132	0.0811339611391	0.0154599773512	1246.67528382	503.234219997	2164.6628186	414.75331478	-3.18584847131	-0.0414284586646
1403.2296511	519.190419738	2298.42007084	376.0	9.75743128746	2.23188271313	0.42528252918	1509.25755042	641.160797025	2522.68682995	372.268482507	1.67796750065	0.0218201235455
1403.2296511	519.190419738	2298.42007084	376.0	-2.76017338876	0.195865027739	0.0373218421759	1367.1822983	508.409155841	2234.97969168	359.388237542	-2.62577815989	-0.0341453596865
1403.2296511	519.190419738	2298.42007084	376.0	-4.54353067162	0.259181639785	0.0493867453858	1406.78687463	409.091476361	2193.99064996	378.112298972	-2.95798968595	-0.038465405539
1403.2296511	519.190419738	2298.42007084	376.0	6.4243694178	0.34796575842	0.0663044509184	1475.50388141	593.485600276	2446.07906696	377.089585275	-0.0982958658645	-0.00127822972516
1403.2296511	519.190419738	2298.42007084	376.0	17.1986525572	3.09881495939	0.590475411468	1730.51849788	600.50059061	2693.71735313	362.698264643	5.17290586024	0.06726795657
1403.2296511	519.190419738	2298.42007084	376.0	5.27473143859	0.1662667687	0.0316819300114	1352.60028848	630.288049414	2419.65555691	436.767219011	-1.33638812428	-0.0173782590934
1403.2296511	519.190419738	2298.42007084	376.0	17.7428939345	3.07382093834	0.585712831238	1749.22201863	544.388487894	2706.22630618	412.615799654	4.48110383479	0.0582718314017
1403.2296511	519.190419738	2298.42007084	376.0	-20.1877447402	-0.168908919777	-0.032185388677	1081.89833512	440.74657232	1834.42089388	311.775986447	-6.43695570989	-0.0837055358893
1403.2296511	519.190419738	2298.42007084	376.0	-15.3939629662	0.265545704149	0.0505994100893	1149.34223709	503.282248069	1944.60213633	291.977651168	-4.66614255963	-0.0606780566922
1403.2296511	519.190419738	2298.42007084	376.0	-12.3686883657	0.123895278211	0.0236080941713	1207.22962794	486.997330747	2014.13565494	319.908696254	-4.1464780273	-0.0539203904721
1403.2296511	519.190419738	2298.42007084	376.0	6.13798579219	2.09286260014	0.398792416186	1658.68345805	494.468600473	2439.49676823	286.344709712	1.13947969099	0.0148176812873
1403.2296511	519.190419738	2298.42007084	376.0	5.72373353186	2.23331831641	0.425556081632	1580.74200398	562.821308819	2429.97551114	286.412198335	1.03856330198	0.0135053745381
1403.2296511	519.190419738	2298.42007084	376.0	-20.1232331815	-0.121231945031	-0.0231005992818	1109.23084375	425.471637679	1835.90364049	301.201159061	-6.343129675	-0.0824854314044
1403.2296511	519.190419738	2298.42007084	376.0	8.4478757259	0.57928176634	0.110381434135	1672.89404183	398.886119272	2492.58774208	420.807580983	-0.326183040885	-0.00424165202711
1403.2296511	519.190419738	2298.42007084	376.0	10.5081788765	2.11654079954	0.403304268206	1590.95434217	571.295898603	2539.94216322	377.691922448	1.91623261453	0.0249184995387
1403.2296511	519.190419738	2298.42007084	376.0	-8.25763921417	0.126842845849	0.0241697495901	1166.27473272	555.772501976	2108.62483376	386.577599071	-3.40666877198	-0.0442999840309
1403.2296511	519.190419738	2298.42007084	376.0	-6.70418334741	0.173812447911	0.0331197499831	1329.2809703	412.361249115	2144.3297752	402.687555786	-3.40185831542	-0.0442374293292
1403.2296511	519.190419738	2298.42007084	376.0	-15.25327081	0.0373589346348	0.00711869943499	1171.39704948	453.245607137	1947.83583308	323.193176466	-4.91626153338	-0.0639305791077
1403.2296511	519.190419738	2298.42007084	376.0	0.653426929729	0.172657148916	0.0328996091684	1347.44353052	515.527878117	2313.43856654	450.467157909	-2.23247192834	-0.0290308443217
1403.2296511	519.190419738	2298.42007084	376.0	5.63249259621	0.406927432705	0.0775395260489	1503.30896472	587.906520619	2427.87841116	336.662925825	0.137973868525	0.00179419855039
1403.2296511	519.190419738	2298.42007084	376.0	-4.2551031992	0.23067886122	0.0439555756897	1397.90871109	511.778501112	2200.61992487	290.932712672	-2.91799063222	-0.0379452617974
1403.2296511	519.190419738	2298.42007084	376.0	-9.6599855952	0.497736276752	0.0948430405397	1156.36462788	617.459282344	2076.39302308	302.569112854	-3.40890940008	-0.0443291209373
1403.2296511	519.190419738	2298.42007084	376.0	7.15119667134	0.264868212155	0.0504703148161	1426.75288148	566.13393836	2462.78461044	469.897790604	-1.14551749579	-0.0148961963042
1403.2296511	519.190419738	2298.42007084	376.0	-1.39986152787	0.141834656188	0.0270264207675	1327.94778748	558.645431405	2266.24537252	379.65215363	-2.41480273061	-0.0314018560548
1403.2296511	519.190419738	2298.42007084	376.0	-3.6783271543	0.27191910952	0.0518138547103	1422.34497529	435.923375633	2213.87666125	355.608310328	-2.79107181439	-0.0362948220337
1403.2296511	519.190419738	2298.42007084	376.0	13.3183587982	1.57573359432	0.300254114771	1627.05824762	541.959639349	2604.53190256	435.514015599	2.26864100524	0.0295011834232
1403.2296511	519.190419738	2298.42007084	376.0	-11.8907254709	0.229089321117	0.0436526907616	1062.74316552	606.813450275	2025.12125005	355.56463425	-4.00160323528	-0.0520364529945
1403.2296511	519.190419738	2298.42007084	376.0	6.09521242578	0.351001871098	0.0668829784866	1491.19133622	485.90782552	2438.51365659	461.414494857	-1.52373344917	-0.019814479183
1403.2296511	519.190419738	2298.42007084	376.0	-8.44878898766	-0.0196567443915	-0.00374556867216	1140.20590475	503.42295427	2104.231409	460.602549981	-3.96699156687	-0.0515863662792
1403.2296511	519.190419738	2298.42007084	376.0	19.5562915025	3.11112846894	0.592821735697	1729.57297499	621.903019882	2747.90579984	396.429804976	5.76848615481	0.0750128238597
1403.2296511	519.190419738	2298.42007084	376.0	-7.31505263545	0.247803204295	0.0472185983793	1182.04361235	618.896465605	2130.28943287	329.349354917	-3.05036577445	-0.0396666550644
1403.2296511	519.190419738	2298.42007084	376.0	-6.70489705333	0.0891380991198	0.0169851560823	1197.63540556	591.317381362	2144.31337124	355.360584317	-3.0721545859	-0.0399499946151
1403.2296511	519.190419738	2298.42007084	376.0	7.43445794643	1.91876986959	0.365619258686	1744.19199789	423.452810095	2469.29514444	301.650336454	1.38118680807	0.01796081675
1403.2296511	519.190419738	2298.42007084	376.0	8.12626906128	2.61588584016	0.498453856738	1619.99752361	561.262646724	2485.19586995	303.935699623	1.82354402679	0.0237131863041
1403.2296511	519.190419738	2298.42007084	376.0	-1.61826717852	0.164347744312	0.0313162622545	1347.65541656	628.715159021	2261.22549321	284.854917628	-2.25779580637	-0.0293601535289
1403.2296511	519.190419738	2298.42007084	376.0	-15.2265829971	-0.0105063450164	-0.00200197123026	1168.08698295	434.982469245	1948.44923113	345.37977894	-5.09909179696	-0.0663080857862
1403.2296511	519.190419738	2298.42007084	376.0	6.56805131844	0.575099581241	0.109584523864	1659.83288442	447.805343293	2449.38148061	341.743252888	0.140743130602	0.00183020976075
1403.2296511	519.190419738	2298.42007084	376.0	-12.6833832069	-0.0769177446042	-0.0146565824322	1142.38273551	437.621747457	2006.90264555	426.89816258	-5.01666635791	-0.0652362335229
1403.2296511	519.190419738	2298.42007084	376.0	4.54361994819	0.35615192867	0.0678643156764	1488.11390792	568.417170666	2402.85154367	346.320465088	-0.537099870585	-0.0069843936357
1403.2296511	519.190419738	2298.42007084	376.0	1.94005763099	0.286315495466	0.0545570684958	1441.93480559	501.872830095	2343.01074482	399.203109136	-2.01485314999	-0.0262009512352
1403.2296511	519.190419738	2298.42007084	376.0	-8.44046652286	-0.00530512737201	-0.00101088555107	1149.30728658	502.8999574	2104.42269421	452.21545023	-3.90653755526	-0.0508002282868
1403.2296511	519.190419738	2298.42007084	376.0	9.77308285879	0.538205561214	0.102554413341	1637.38123996	443.396905265	2523.04656881	442.268423581	0.0393595010779	0.000511827062132
1403.2296511	519.190419738	2298.42007084	376.0	18.9001576723	3.13259869978	0.596912862002	1730.44140404	637.952790142	2732.8250882	364.430894018	6.05203397455	0.0787000516846
1403.2296511	519.190419738	2298.42007084	376.0	-6.73545202919	0.309772728576	0.0590268156585	1184.37369055	648.243868522	2143.61108954	310.993530468	-2.93854223528	-0.0382125128125
1403.2296511	519.190419738	2298.42007084	376.0	5.89930423091	0.400638417749	0.0763411619187	1526.71281573	532.612054697	2434.01086332	374.685992898	-0.424491253783	-0.00552004231188
1403.2296511	519.190419738	2298.42007084	376.0	-10.5192316202	0.186385370612	0.0355155050708	1331.59160389	405.218649344	2056.64393998	319.833686745	-3.91958080943	-0.0509698414751
1403.2296511	519.190419738	2298.42007084	376.0	-8.46365289835	0.0518212129993	0.00987446894042	1197.09403219	498.831334815	2103.8897739	407.964406894	-3.66908537216	-0.0477124235652
1403.2296511	519.190419738	2298.42007084	376.0	5.05579719604	0.43492867959	0.082875129495	1554.03218535	398.899551848	2414.62352833	461.69179114	-1.70059102972	-0.0221143176816
1403.2296511	519.190419738	2298.42007084	376.0	-2.77425383204	0.17732425326	0.0337889202097	1351.50874227	513.491972499	2234.65606395	369.655349177	-2.62575689344	-0.0341450831397
1403.2296511	519.190419738	2298.42007084	376.0	8.78999905065	0.415405064612	0.0791549284702	1485.99012355	619.271607889	2500.45117325	395.189441804	0.76461638402	0.00994299589103
1403.2296511	519.190419738	2298.42007084	376.0	-7.62322515095	0.191769545492	0.0365414530282	1352.18876171	469.711105823	2123.20633392	301.306466392	-3.38004797893	-0.043953809869
1403.2296511	519.190419738	2298.42007084	376.0	-16.1677346072	-0.221517515368	-0.0422098924101	1069.06412762	434.017952543	1926.81761363	423.735533466	-6.21442440862	-0.0808117608403
1403.2296511	519.190419738	2298.42007084	376.0	9.11524324098	0.385329548	0.0734240754574	1509.99234749	564.183362857	2507.926651	433.750940646	0.174421415888	0.0022681588542
1403.2296511	519.190419738	2298.42007084	376.0	-6.81741508057	0.407146367565	0.0775812438196	1160.67043943	644.011101168	2141.72723432	337.045693714	-2.9361194187	-0.0381810067451
1403.2296511	519.190419738	2298.42007084	376.0	-14.2854312667	-0.144322092296	-0.0275003986844	1069.74792177	500.024682344	1970.0808514	400.30824729	-5.1474483655	-0.0669369098245
1403.2296511	519.190419738	2298.42007084	376.0	13.2996694398	2.68532110963	0.511684662659	1720.96141156	485.252633122	2604.1023426	397.888297923	2.67376076727	0.0347693207708
1403.2296511	519.190419738	2298.42007084	376.0	-5.47055735215	0.0608528505669	0.0115954364647	1224.75388336	568.804837357	2172.68368267	379.124961958	-2.97074847166	-0.0386313195274
1403.2296511	519.190419738	2298.42007084	376.0	7.94580908031	0.304804077165	0.0580800451916	1451.79374753	591.279125577	2481.04814153	437.975268427	-0.340620476031	-0.00442939500691
1403.2296511	519.190419738	2298.42007084	376.0	13.3307297357	2.5344147121	0.482929632642	1652.19020747	542.103342502	2604.81623868	410.522688704	2.58992804832	0.0336791683787
1403.2296511	519.190419738	2298.42007084	376.0	16.8995203832	2.96597256248	0.56516245474	1687.19307441	601.095416502	2686.8420392	398.553548295	4.40474393783	0.0572788548483
1403.2296511	519.190419738	2298.42007084	376.0	14.6895104331	3.04434642581	0.580096498821	1728.16668264	557.71945203	2636.04672694	350.160592268	4.10371025229	0.0533642425526
1403.2296511	519.190419738	2298.42007084	376.0	-11.1397443341	0.0337031732181	0.00642209855529	1221.06726618	398.471449823	2042.38195122	422.843235223	-4.58023744371	-0.0595609550548
1403.2296511	519.190419738	2298.42007084	376.0	1.05784891312	0.314179420156	0.0598665053651	1454.62565999	413.95495356	2322.73388258	454.153269032	-2.23097867065	-0.0290114261463
1403.2296511	519.190419738	2298.42007084	376.0	-11.1758908219	-0.148401228783	-0.0282776731675	1075.49308803	500.697070232	2041.55115309	465.360994829	-4.794456433	-0.0623466376202
1403.2296511	519.190419738	2298.42007084	376.0	13.229938549	2.02116844929	0.385131183172	1739.86296944	451.526372249	2602.49963381	411.110292121	2.42237308015	0.031500300132
1403.2296511	519.190419738	2298.42007084	376.0	3.21612302379	0.464241248476	0.0884606037492	1574.89496578	493.242936703	2372.34008792	304.202185434	-0.720711261625	-0.00937205801853
1403.2296511	519.190419738	2298.42007084	376.0	-11.5944567453	-0.0221500174829	-0.00422065881916	1147.69867018	478.064977441	2031.9307499	406.167102285	-4.44334499704	-0.0577808192072
1403.2296511	519.190419738	2298.42007084	376.0	-12.9557903034	-0.00103369851876	-0.000196969992142	1180.98758459	436.609093512	2000.64158617	383.044908073	-4.72410220611	-0.061431758207
1403.2296511	519.190419738	2298.42007084	376.0	4.37584795274	0.307962127467	0.0586818078253	1460.18520107	528.765923559	2398.99543845	410.044313825	-1.51235153306	-0.0196664698707
1403.2296511	519.190419738	2298.42007084	376.0	5.84311214634	0.575366983284	0.109635476998	1663.92372804	433.45197115	2432.71933317	335.343633985	-0.132084192822	-0.00171760978963
1403.2296511	519.190419738	2298.42007084	376.0	10.3504162009	2.76198409551	0.526292701126	1719.48449229	481.181951462	2536.31611422	335.649670469	2.26575578978	0.0294636643665
1403.2296511	519.190419738	2298.42007084	376.0	5.84940053585	0.662410888887	0.126221587059	1724.54704836	401.088080755	2432.86386678	307.228737664	0.196559354311	0.00255603841756
1403.2296511	519.190419738	2298.42007084	376.0	4.29835905123	0.462579356806	0.0881439323181	1579.99061609	460.536613916	2397.21441799	356.687187982	-1.02988997919	-0.0133925875057
1403.2296511	519.190419738	2298.42007084	376.0	-16.3927332348	0.167534605043	0.0319235146805	1169.30885827	466.642041588	1921.64620001	285.695300159	-4.94836160855	-0.0643480053128
1403.2296511	519.190419738	2298.42007084	376.0	-9.38386224932	0.376025294372	0.0716511612752	1086.6079586	636.575109588	2082.73949748	359.556429291	-3.44463656696	-0.0447937134846
1403.2296511	519.190419738	2298.42007084	376.0	17.5925674957	2.68465470526	0.511557680119	1588.38705383	646.40713866	2702.77117314	467.97698065	3.61332788912	0.0469873587662
1403.2296511	519.190419738	2298.42007084	376.0	-7.20198965873	0.156190600075	0.0297619283679	1154.73692483	573.948728504	2132.88809502	404.202441686	-3.23090253139	-0.0420143372092
1403.2296511	519.190419738	2298.42007084	376.0	19.7311297409	3.05671306966	0.582452947724	1750.5459341	537.370665059	2751.92431701	464.007717849	4.52226383395	0.0588070719629
1403.2296511	519.190419738	2298.42007084	376.0	-4.08813168358	0.184276234007	0.0351136116629	1345.80352741	451.331244993	2204.4576317	407.322859301	-2.91400416783	-0.0378934222085
1403.2296511	519.190419738	2298.42007084	376.0	4.91559452793	1.83386139027	0.349440051499	1485.88674431	626.016780755	2411.40108207	299.497557007	0.592956089199	0.00771074238231
1403.2296511	519.190419738	2298.42007084	376.0	3.90345631923	0.514819138743	0.0980981590594	1536.17186132	568.216581935	2388.13789434	283.749451084	0.130581505516	0.00169806899241
1403.2296511	519.190419738	2298.42007084	376.0	9.37984389442	0.344389302109	0.0656229615299	1474.11569301	597.7363894	2514.00828552	442.156203114	0.230012788373	0.00299106356792
1403.2296511	519.190419738	2298.42007084	376.0	3.30106477539	0.384694735677	0.0733031127433	1514.91508985	532.114248903	2374.29240619	327.263067438	-0.898389530926	-0.0116825686726
1403.2296511	519.190419738	2298.42007084	376.0	-3.00758376429	0.306797486883	0.0584598869824	1450.18461454	417.823347641	2229.29316195	361.285199771	-2.70277241609	-0.0351465853847
1403.2296511	519.190419738	2298.42007084	376.0	-10.0700444485	0.185968643522	0.0354360982321	1332.84778232	412.700964111	2066.96814809	321.419401665	-3.83086762961	-0.0498162240521
1403.2296511	519.190419738	2298.42007084	376.0	14.3449230565	3.04884210505	0.580953145017	1731.01057634	553.258076334	2628.12666152	343.858008841	4.03650448058	0.0524903053391
1403.2296511	519.190419738	2298.42007084	376.0	-3.65521478515	0.0546760616159	0.0104184568628	1238.96333459	597.693618711	2214.40788059	377.750927281	-2.68251530146	-0.0348831638681
1403.2296511	519.190419738	2298.42007084	376.0	-13.0098172343	-0.0376297329455	-0.00717029972284	1154.59351659	449.955498441	1999.39982035	394.850805313	-4.80831839039	-0.0625268971442
1403.2296511	519.190419738	2298.42007084	376.0	-12.1175884777	0.291458810204	0.0555371208468	1075.25936819	605.686455923	2019.90698517	338.961161052	-3.98340128871	-0.0517997566802
1403.2296511	519.190419738	2298.42007084	376.0	-13.2647435755	0.149018530238	0.028395299207	1288.41144016	397.246670508	1993.54054215	307.882431482	-4.4621153541	-0.0580249070754
1403.2296511	519.190419738	2298.42007084	376.0	-3.10963631214	0.163872688281	0.0312257409072	1334.54668726	490.590733276	2226.94756571	401.81014518	-2.71962015677	-0.0353656717395
1403.2296511	519.190419738	2298.42007084	376.0	-10.7191189588	0.182309891173	0.0347389274339	1119.48485117	557.707583395	2052.04968927	374.857254704	-3.86227064234	-0.0502245857261
1403.2296511	519.190419738	2298.42007084	376.0	-7.33196894014	0.24973129945	0.0475859945599	1115.40505666	602.066274224	2129.90062513	412.429294252	-3.25263547001	-0.0422969501952
1403.2296511	519.190419738	2298.42007084	376.0	13.1710595345	2.8562038032	0.544246151524	1629.03454986	638.796382803	2601.14634672	333.315414063	3.76756845802	0.0489930878807
1403.2296511	519.190419738	2298.42007084	376.0	-10.7343170871	0.0380277035801	0.00724613254195	1215.02804823	425.463256069	2051.70037244	411.20906814	-4.34084760885	-0.056447953301
1403.2296511	519.190419738	2298.42007084	376.0	-18.3754296752	-0.00782860943062	-0.00149173197992	1129.74116147	454.123973125	1876.07550708	292.210372485	-5.61224625173	-0.0729810956012
1403.2296511	519.190419738	2298.42007084	376.0	-0.900091814864	0.302120210046	0.0575686375849	1450.34096313	452.524079095	2277.73217991	374.867137687	-2.397205257	-0.031173020247
1403.2296511	519.190419738	2298.42007084	376.0	6.95715226268	0.380198286586	0.0724463198524	1512.49300387	536.16124548	2458.3246548	409.670405449	-0.462849596269	-0.00601885040662
1403.2296511	519.190419738	2298.42007084	376.0	7.15799698176	0.616415313855	0.117457186329	1699.66554227	401.915000305	2462.94091014	361.360367561	-0.00704391315286	-9.15983504923e-05
1403.2296511	519.190419738	2298.42007084	376.0	1.98031265103	0.347893781191	0.0662907357452	1488.94763459	464.507860569	2343.93597428	390.48047912	-2.02177108156	-0.0262909113337
1403.2296511	519.190419738	2298.42007084	376.0	-11.9392342183	-0.093384982931	-0.0177943946134	1129.29637803	450.295759848	2024.00631526	444.414177386	-4.9278927773	-0.0640818306541
1403.2296511	519.190419738	2298.42007084	376.0	0.00361661503095	0.49616600757	0.0945438276619	1608.44026232	391.699571266	2298.50319585	298.363362261	-2.21321855722	-0.0287804753865
1403.2296511	519.190419738	2298.42007084	376.0	-11.6672697269	-0.0364616920952	-0.00694773096326	1123.85465764	496.919613183	2030.25720172	409.482930898	-4.44854641745	-0.0578484579642
1403.2296511	519.190419738	2298.42007084	376.0	-0.907933610903	0.326699824554	0.0622522531544	1475.01636766	518.198621657	2277.5519425	284.336953183	-2.1684640391	-0.0281984920559
1403.2296511	519.190419738	2298.42007084	376.0	-9.57934307051	0.0799373732955	0.0152319689969	1236.17359212	457.06714177	2078.24652705	385.005793161	-3.86928038831	-0.05031573977
1403.2296511	519.190419738	2298.42007084	376.0	5.21089677697	0.465319109408	0.0886659888353	1580.7262748	412.751074854	2418.18836823	424.711018581	-1.58267072018	-0.0205808936304
1403.2296511	519.190419738	2298.42007084	376.0	-5.6694579025	0.267900432178	0.0510481006438	1419.45096664	442.743080376	2168.1121125	305.918065486	-3.10389234622	-0.0403627093137
1403.2296511	519.190419738	2298.42007084	376.0	2.36256841562	0.312782018637	0.0596002322098	1461.28812339	561.393783473	2352.72181749	330.039910631	-1.27224368624	-0.0165441311605
1403.2296511	519.190419738	2298.42007084	376.0	-11.276189737	-0.0592503310864	-0.011290078332	1069.75905063	538.923233428	2039.2458627	430.56357864	-4.41055770053	-0.0573544564438
1403.2296511	519.190419738	2298.42007084	376.0	-14.2984867456	0.194890477289	0.0371361427761	1061.5290016	582.479600879	1969.78078165	325.772179175	-4.46982669915	-0.0581251846444
1403.2296511	519.190419738	2298.42007084	376.0	12.8753539643	2.10198116723	0.400529948024	1619.86948964	554.072340357	2594.34979055	420.407960548	2.29944293422	0.0299017286634
1403.2296511	519.190419738	2298.42007084	376.0	-7.78815008514	0.47223624693	0.0899840409546	1131.01580486	644.351782859	2119.41566614	344.048078421	-3.09998056697	-0.0403118409229
1403.2296511	519.190419738	2298.42007084	376.0	1.39653210328	0.301101085965	0.0573744447342	1452.32107821	483.219687133	2330.518245	394.977479651	-2.08884177709	-0.0271630920298
1403.2296511	519.190419738	2298.42007084	376.0	14.5877775603	2.7693629738	0.527698737387	1629.00097219	606.660706836	2633.70847817	398.046799148	3.35267813035	0.0435978950631
1403.2296511	519.190419738	2298.42007084	376.0	-5.8696872177	0.062056284506	0.0118247493342	1214.42354016	578.605651288	2163.51000173	370.480810282	-3.00297105959	-0.0390503388763
1403.2296511	519.190419738	2298.42007084	376.0	3.97255768077	0.592903995145	0.112977133221	1681.76154459	401.865677637	2389.7261339	306.098911671	-0.644295340994	-0.0083783529388
1403.2296511	519.190419738	2298.42007084	376.0	-12.5791745882	-0.0605056826937	-0.0115292840499	1158.36500799	420.052814134	2009.29779736	430.879975239	-5.05337456588	-0.0657135834315
1403.2296511	519.190419738	2298.42007084	376.0	-11.7863542822	0.0092682270106	0.00176604935415	1192.76096465	431.452421103	2027.5201384	403.306752648	-4.55821501062	-0.0592745775113
1403.2296511	519.190419738	2298.42007084	376.0	-12.2112248506	-0.0426261082775	-0.00812235294922	1169.40010597	417.37624118	2017.75482798	430.978480825	-4.94235643037	-0.0642699145691
1403.2296511	519.190419738	2298.42007084	376.0	7.87567888551	0.537501193565	0.102420196945	1614.01293472	508.369054399	2479.43625506	357.054265939	0.670523719535	0.00871942418121
1403.2296511	519.190419738	2298.42007084	376.0	7.88031423004	0.495965712897	0.0945056617563	1600.55500142	485.981388919	2479.54279475	393.006404413	0.063438759385	0.000824951357412
1403.2296511	519.190419738	2298.42007084	376.0	12.7234568263	1.95999469535	0.373474598962	1641.37191234	533.584364742	2590.85855624	415.90227916	2.28064290668	0.0296572549633
1403.2296511	519.190419738	2298.42007084	376.0	2.44395534515	0.41643419356	0.0793510277363	1540.8660129	409.201729458	2354.59243102	404.524688658	-1.98056875106	-0.0257551202998
1403.2296511	519.190419738	2298.42007084	376.0	1.51581738233	0.276874925224	0.0527581793491	1435.90177252	515.663193232	2333.25992179	381.694956043	-2.0645641135	-0.0268473876919
1403.2296511	519.190419738	2298.42007084	376.0	-6.92740033164	0.272587822534	0.0519412771596	1067.6423706	643.857580055	2139.19931123	427.699360572	-3.20519320921	-0.0416800157244
1403.2296511	519.190419738	2298.42007084	376.0	5.14466147523	0.510856963857	0.0973431714667	1608.19729851	483.396910472	2416.66600276	325.071793785	-0.169227271612	-0.00220061471537
1403.2296511	519.190419738	2298.42007084	376.0	-9.60339583862	0.16176365277	0.0308238667626	1315.25376027	473.0450453	2077.6936934	289.394887829	-3.69273844619	-0.0480200058022
1403.2296511	519.190419738	2298.42007084	376.0	5.4781274771	1.75888767	0.335153900533	1541.77050649	583.72693974	2424.33045228	298.833006053	0.827449160374	0.010760067105
1403.2296511	519.190419738	2298.42007084	376.0	-9.11515956833	0.160247677358	0.0305349994966	1072.21799716	599.093578474	2088.91541383	417.603838198	-3.67869949141	-0.0478374446217
1403.2296511	519.190419738	2298.42007084	376.0	3.23987271524	0.269671496631	0.0513855748153	1428.96688051	514.057547451	2372.8859556	429.861527635	-1.86170447424	-0.0242094209915
1403.2296511	519.190419738	2298.42007084	376.0	12.7254931485	1.14591004738	0.218351762078	1597.31948507	560.215501893	2590.90535948	433.370372517	2.07499924614	0.0269830851254
1403.2296511	519.190419738	2298.42007084	376.0	-5.71619240825	0.202865909656	0.0386558516874	1355.68150951	408.667811563	2167.03795724	402.688636167	-3.217817637	-0.0418441825357
1403.2296511	519.190419738	2298.42007084	376.0	-11.518797691	0.398625111154	0.0759575288022	1101.74393329	607.980017452	2033.66971279	323.945762049	-3.80023723977	-0.0494179094899
1403.2296511	519.190419738	2298.42007084	376.0	-6.01315146548	0.203506432684	0.0387779025693	1104.57457653	603.627499068	2160.21259067	452.010515066	-3.16608302308	-0.0411714307292
1403.2296511	519.190419738	2298.42007084	376.0	2.99881420034	0.0573664938809	0.0109311154499	1262.75121931	647.044987738	2367.34541831	457.549211262	-1.84227697113	-0.0239567876609
1403.2296511	519.190419738	2298.42007084	376.0	5.39760442503	0.355408016055	0.067722564035	1484.91403522	578.359626965	2422.47969429	359.206032107	-0.322915450739	-0.00419916060778
1403.2296511	519.190419738	2298.42007084	376.0	2.68620911889	0.503128973078	0.0958706122481	1604.31170473	470.926302553	2360.16044037	284.922433092	-0.758380195907	-0.00986190111712
1403.2296511	519.190419738	2298.42007084	376.0	17.3078138496	3.02826911712	0.577032987257	1725.11776234	563.951061231	2696.22633818	407.157514614	4.3985277571	0.0571980202484
1403.2296511	519.190419738	2298.42007084	376.0	4.03207814147	0.395921790379	0.0754424143253	1527.3896997	465.279490869	2391.09416412	398.42497355	-1.62334422783	-0.0211098079041
1403.2296511	519.190419738	2298.42007084	376.0	-4.83716616165	0.0687351268971	0.0130973946069	1238.32845595	536.0354455	2187.24167292	412.877771468	-2.97445749372	-0.0386795512838
1403.2296511	519.190419738	2298.42007084	376.0	6.64057253175	0.28132777458	0.0536066643636	1436.62735689	589.305036732	2451.04832273	425.115929105	-0.708168753749	-0.00920895648568
1403.2296511	519.190419738	2298.42007084	376.0	-9.11263308771	0.422752233052	0.0805549224565	1124.47222739	621.48167806	2088.97348297	343.019577524	-3.35573964648	-0.0436377067162
1403.2296511	519.190419738	2298.42007084	376.0	-8.05768393752	-0.0123625374134	-0.00235566642786	1136.69966381	512.790591662	2113.22064597	463.730390504	-3.87107626198	-0.0503390931337
1403.2296511	519.190419738	2298.42007084	376.0	-15.7437352595	0.252524030502	0.048118146056	1127.37630756	515.612116012	1936.56289974	293.574476168	-4.74845822614	-0.0617484814843
1403.2296511	519.190419738	2298.42007084	376.0	-18.0925237204	-0.00463195399783	-0.000882613185563	1107.95842529	476.674059434	1882.57787433	297.945389611	-5.51031698396	-0.0716556174768
1403.2296511	519.190419738	2298.42007084	376.0	-3.95658915959	0.130397783225	0.0248471385718	1298.28558851	473.012830918	2207.48103148	436.182612047	-2.9554739486	-0.0384326911391
1403.2296511	519.190419738	2298.42007084	376.0	13.2741478974	1.49046342738	0.284005988449	1519.42426076	621.673465093	2603.51575035	462.418024495	1.92861920884	0.025079573587
1403.2296511	519.190419738	2298.42007084	376.0	12.2297284615	2.82982690128	0.539220065031	1660.82404275	570.420624362	2579.51060441	348.265937292	3.01455720879	0.0392010040154
1403.2296511	519.190419738	2298.42007084	376.0	9.02067567612	0.455104137898	0.0867195384715	1540.54107611	572.637407503	2505.75309111	392.574607492	0.799099738127	0.0103914140199
1403.2296511	519.190419738	2298.42007084	376.0	-7.54801030688	0.411541038019	0.0784186429151	1112.11278484	641.398657294	2124.935087	371.423644861	-3.11638405666	-0.0405251502817
1403.2296511	519.190419738	2298.42007084	376.0	7.73239471617	0.465465768643	0.0886939345738	1572.82704016	516.684889706	2476.14298295	386.631053087	0.169897972246	0.00220933644013
1403.2296511	519.190419738	2298.42007084	376.0	-18.5349916313	-0.142521616376	-0.0271573201935	1075.91157339	471.664354001	1872.40810306	324.832175661	-5.90616767485	-0.0768032207393
1403.2296511	519.190419738	2298.42007084	376.0	-2.96134455141	0.0596875069223	0.0113733816544	1246.56246577	587.220521161	2230.3559333	396.572946369	-2.61164486706	-0.0339615717434
1403.2296511	519.190419738	2298.42007084	376.0	-15.0539338775	0.0717113930142	0.0136645184859	1221.09279111	414.361161594	1952.41743315	316.963480442	-4.9041677751	-0.0637733130703
1403.2296511	519.190419738	2298.42007084	376.0	10.8480449674	2.40854914272	0.45894610189	1686.87952553	497.711988266	2547.75371366	363.16219987	2.15517273147	0.0280256532051
1403.2296511	519.190419738	2298.42007084	376.0	-8.74473803707	0.179761652098	0.0342533635857	1334.49233974	450.827442199	2097.42925665	312.109474715	-3.56221332216	-0.0463226699891
1403.2296511	519.190419738	2298.42007084	376.0	-13.4112722672	0.22954333757	0.043739203043	1090.81225097	566.91820585	1990.17269729	332.442240478	-4.29092722236	-0.0557987935288
1403.2296511	519.190419738	2298.42007084	376.0	8.08940157528	0.538562965834	0.102622516356	1627.74664624	482.563374203	2484.34850026	374.038479809	0.43650970473	0.00567632906021
1403.2296511	519.190419738	2298.42007084	376.0	-5.13985178098	0.105315855836	0.0200678078956	1295.3528851	587.913198611	2180.28468589	297.018602184	-2.96883058825	-0.0386063795611
1403.2296511	519.190419738	2298.42007084	376.0	11.5850676013	2.81003093435	0.535447967673	1738.01499371	470.990428625	2564.69358981	355.688167477	2.50436896577	0.032566566525
1403.2296511	519.190419738	2298.42007084	376.0	-10.0535742707	0.106770936834	0.0203450718052	1261.90411743	436.903558357	2067.34670196	368.539026178	-3.92894255443	-0.0510915806818
1403.2296511	519.190419738	2298.42007084	376.0	14.5794048306	2.91988976121	0.556381433157	1726.26402748	511.601647378	2633.51603768	395.650362821	3.27200516972	0.0425488318559
1403.2296511	519.190419738	2298.42007084	376.0	-12.5071095476	0.460028521586	0.0876578737779	1089.53831079	622.958711853	2010.95415472	298.45713207	-3.94374593046	-0.0512840823207
1403.2296511	519.190419738	2298.42007084	376.0	-15.8597397691	-0.203366477154	-0.0387512342139	1069.67044814	456.479763617	1933.8966288	407.74641705	-5.8593368508	-0.0761942373315
1403.2296511	519.190419738	2298.42007084	376.0	-6.94446930394	0.217702076414	0.0414828651704	1367.72215794	406.184472114	2138.80699454	364.90036449	-3.34428637027	-0.0434887694443
1403.2296511	519.190419738	2298.42007084	376.0	1.23424939611	0.474644353589	0.0904429027418	1589.27609704	450.148562203	2326.78830668	287.363647445	-1.47691367031	-0.0192056394059
1403.2296511	519.190419738	2298.42007084	376.0	-4.45200832549	0.0554130114811	0.0105588817609	1228.89567571	581.963585257	2196.09421793	385.234956964	-2.8141569558	-0.036595018931
1403.2296511	519.190419738	2298.42007084	376.0	6.40436572322	0.535943554327	0.102123390687	1638.62089021	395.57969025	2445.61929803	411.418717576	-1.04503598824	-0.0135895447105
1403.2296511	519.190419738	2298.42007084	376.0	-2.31268496127	0.286364670121	0.0545664386663	1434.12742981	431.078564088	2245.26485551	380.058861615	-2.60610325901	-0.0338895092198
1403.2296511	519.190419738	2298.42007084	376.0	6.01402615754	0.290868343075	0.0554246080555	1439.27910212	602.808715696	2436.64765511	394.559837297	-0.514966861274	-0.00669657817002
1403.2296511	519.190419738	2298.42007084	376.0	9.5092792886	2.35454508067	0.448655693726	1630.14556618	541.269024039	2516.9832546	345.568664382	1.88221126655	0.0244760892919
1403.2296511	519.190419738	2298.42007084	376.0	15.2753920042	2.63404664098	0.501914375187	1625.83498461	582.089276759	2649.51274656	441.588485192	2.98085487931	0.0387627422537
1403.2296511	519.190419738	2298.42007084	376.0	9.68955114365	2.87524887641	0.547875167	1693.53451012	524.936956768	2521.1266591	302.655192208	2.47127470481	0.0321362120262
1403.2296511	519.190419738	2298.42007084	376.0	13.4575079461	2.92334707565	0.557040220209	1676.13417691	586.793209353	2607.73013451	344.802748249	3.650457888	0.0474701936021
1403.2296511	519.190419738	2298.42007084	376.0	16.5521190855	3.0133924526	0.574198256973	1697.73084979	608.184758634	2678.85729805	372.941689624	4.68849062604	0.0609686687391
1403.2296511	519.190419738	2298.42007084	376.0	-9.78897532242	0.278690236507	0.0531040847003	1193.01252577	577.271277709	2073.4282973	303.144493819	-3.48100172667	-0.0452666024275
1403.2296511	519.190419738	2298.42007084	376.0	-8.23387438216	0.0800210135483	0.015247906545	1239.32138903	467.296527521	2109.17104943	402.553132886	-3.64821564588	-0.0474410357071
1403.2296511	519.190419738	2298.42007084	376.0	2.61664816891	0.38942976186	0.074205366208	1522.35652908	457.680123583	2358.56163754	378.524984876	-1.9029355021	-0.0247455852029
1403.2296511	519.190419738	2298.42007084	376.0	-3.17970052064	0.0728612946075	0.0138836308322	1264.77322579	593.006381513	2225.33719588	367.557588575	-2.62418803275	-0.0341246818303
1403.2296511	519.190419738	2298.42007084	376.0	17.0830725731	3.17007967689	0.604054816481	1749.38299415	617.48582401	2691.06083958	324.192021416	5.82820753928	0.0757894348412
1403.2296511	519.190419738	2298.42007084	376.0	17.9758983455	2.99055947512	0.569847460959	1714.97324786	564.708630418	2711.58172633	431.899848046	4.29445147506	0.0558446225626
1403.2296511	519.190419738	2298.42007084	376.0	-9.34451814376	0.340747339724	0.0649289900389	1103.4819049	614.566343073	2083.6437903	365.595542323	-3.4713551127	-0.0451411588128
1403.2296511	519.190419738	2298.42007084	376.0	-15.4809825978	-0.103619057858	-0.0197444851101	1124.71430651	436.757528517	1942.60205965	381.13022462	-5.48448169724	-0.0713196579615
1403.2296511	519.190419738	2298.42007084	376.0	4.83404395261	0.361148236778	0.0688163560933	1490.19814095	571.37868586	2409.52670728	347.949880473	-0.425835837002	-0.00553752713916
1403.2296511	519.190419738	2298.42007084	376.0	9.91143172361	2.97080370263	0.566083022605	1721.06773396	513.854377515	2526.22640688	291.30429541	2.71174755696	0.0352632972297
1403.2296511	519.190419738	2298.42007084	376.0	-12.6336339922	0.279919147738	0.0533382522366	1095.33660729	579.135916163	2008.04609149	333.573568037	-4.099620262	-0.053311056723
1403.2296511	519.190419738	2298.42007084	376.0	-11.9474771308	0.0437087400881	0.00832864712045	1220.17953716	413.66824995	2023.81685851	389.9690714	-4.53338830877	-0.0589517335341
1403.2296511	519.190419738	2298.42007084	376.0	-10.4191661158	-0.115202967777	-0.0219517850186	1079.13530943	515.040420561	2058.94386562	464.768135623	-4.52388084626	-0.0588280994312
1403.2296511	519.190419738	2298.42007084	376.0	-8.30949362745	0.0910806250754	0.0173553020342	1239.44627617	551.304569987	2107.43300152	316.682155365	-3.38661992099	-0.0440392707541
1403.2296511	519.190419738	2298.42007084	376.0	-14.9689043425	-0.0810001387706	-0.0154344776621	1068.39884696	517.693773891	1954.37176905	368.2791482	-5.02456259009	-0.0653389153458
1403.2296511	519.190419738	2298.42007084	376.0	-19.9799175709	-0.163772111419	-0.0312065761088	1099.35724891	411.936474364	1839.19763525	327.903911982	-6.58970650055	-0.0856918920748
1403.2296511	519.190419738	2298.42007084	376.0	7.55093708046	0.213388655253	0.0406609480284	1384.6698688	626.585090599	2471.97232423	460.717364836	-0.772591101693	-0.0100466983315
1403.2296511	519.190419738	2298.42007084	376.0	-15.532470423	-0.0901498822935	-0.0171779501321	1099.69958707	480.763973908	1941.41865314	360.955092158	-5.22444849606	-0.0679382119123
1403.2296511	519.190419738	2298.42007084	376.0	9.90346951974	1.019690173	0.19430071894	1725.74924963	445.177420638	2526.04340199	355.116731719	1.74481277012	0.0226893728234
1403.2296511	519.190419738	2298.42007084	376.0	-11.0207703611	0.253729512264	0.0483478491357	1174.85493699	544.220098595	2045.1164729	326.041437314	-3.76184593447	-0.0489186727499
1403.2296511	519.190419738	2298.42007084	376.0	2.86934391358	0.346610153607	0.0660461420745	1464.97475113	597.75080464	2364.36964725	301.644091483	-0.602429103931	-0.00783392852967
1403.2296511	519.190419738	2298.42007084	376.0	10.9899213943	1.94944693384	0.371464735869	1536.02501866	612.213083434	2551.01462994	402.776527843	1.80370601812	0.0234552148
1403.2296511	519.190419738	2298.42007084	376.0	-5.08980483279	0.0892895497628	0.0170140148176	1277.89346427	587.260133164	2181.434975	316.281377561	-2.92106393105	-0.0379852266716
1403.2296511	519.190419738	2298.42007084	376.0	13.0093156837	3.0540565724	0.581946755411	1716.86335506	578.912141858	2597.42879359	301.653296679	4.12158868435	0.0535967319161
1403.2296511	519.190419738	2298.42007084	376.0	9.65763911361	1.30490828792	0.248648682911	1532.84153114	601.774519257	2520.3931866	385.777136196	1.49626083512	0.0194572280249
1403.2296511	519.190419738	2298.42007084	376.0	-0.0498393222951	0.391577333059	0.074614583281	1522.26632889	420.434961089	2297.27455385	354.573263879	-2.30373491222	-0.0299575411212
1403.2296511	519.190419738	2298.42007084	376.0	-3.54516026458	0.0950029804684	0.018102702071	1285.96487305	580.595917318	2216.93739578	350.376605405	-2.68864444067	-0.0349628665886
1403.2296511	519.190419738	2298.42007084	376.0	7.6748323819	2.40972000523	0.459169208313	1525.81389847	634.549466982	2474.81995871	314.45659326	1.5411458978	0.0200409089441
1403.2296511	519.190419738	2298.42007084	376.0	-1.77969736977	0.140386695786	0.0267505136787	1317.59317092	514.364738096	2257.51514929	425.557240282	-2.54300773868	-0.0330690213092
1403.2296511	519.190419738	2298.42007084	376.0	-7.18102802675	0.157270800038	0.0299677591536	1070.07732998	609.552021234	2133.36988138	453.740530171	-3.43142207023	-0.044621873475
1403.2296511	519.190419738	2298.42007084	376.0	4.51415391022	0.452071297283	0.0861416343908	1566.24095602	502.270125295	2402.17429034	333.663209027	-0.524825178139	-0.00682477474823
1403.2296511	519.190419738	2298.42007084	376.0	-18.9874033749	-0.198294472352	-0.0377847698842	1087.17659575	402.453333588	1862.00978074	372.379851398	-6.74479553123	-0.0877086545024
1403.2296511	519.190419738	2298.42007084	376.0	-8.58250559578	0.495108245468	0.0943422723834	1146.71660451	635.124567069	2101.15803965	319.316868066	-3.21817652215	-0.0418488494428
1403.2296511	519.190419738	2298.42007084	376.0	-5.55128837817	0.284099003682	0.0541347186894	1432.87007907	436.486850096	2170.82814457	301.471215398	-3.09713841641	-0.0402748818779
1403.2296511	519.190419738	2298.42007084	376.0	-8.32217557601	0.333585561522	0.0635643219364	1192.72830396	627.830345001	2107.14151707	286.582868108	-3.21750938463	-0.0418401740524
1403.2296511	519.190419738	2298.42007084	376.0	-11.9357908477	0.170707952181	0.0325281921076	1305.87597409	431.309828734	2024.08545838	286.899655557	-4.12276841517	-0.0536120730192
1403.2296511	519.190419738	2298.42007084	376.0	14.815305578	2.89280372874	0.551220222702	1679.82464075	572.387569306	2638.9380278	386.725817742	3.59349344859	0.0467294336617
1403.2296511	519.190419738	2298.42007084	376.0	-5.24069586084	0.183453096102	0.034956763739	1353.18302248	498.85246046	2177.96686532	325.931382387	-2.9917630876	-0.0389045915163
1403.2296511	519.190419738	2298.42007084	376.0	4.22142350497	0.429950099112	0.0819264670565	1551.68466166	414.473627363	2395.44611595	429.287826928	-1.76928861701	-0.0230076543174
1403.2296511	519.190419738	2298.42007084	376.0	-8.20049522765	0.12777688232	0.0243477291005	1286.88984355	425.738627568	2109.93824262	397.309771504	-3.66931480677	-0.0477154071101
1403.2296511	519.190419738	2298.42007084	376.0	9.41052261969	0.498423793207	0.0949740459618	1557.71935522	569.219270679	2514.7134115	387.774785606	1.06124883656	0.0138003749878
1403.2296511	519.190419738	2298.42007084	376.0	3.2283457832	0.460130610376	0.0876773266722	1549.08193042	540.628662414	2372.62101828	282.910425447	-0.30586725838	-0.00397746759922
1403.2296511	519.190419738	2298.42007084	376.0	-17.2985243187	-0.0526518904534	-0.0100327535163	1097.32993168	483.02044384	1900.82731594	320.476940414	-5.42930983607	-0.0706022085315
1403.2296511	519.190419738	2298.42007084	376.0	-4.05413443565	0.238505331072	0.0454468999756	1390.46000096	422.708360994	2205.23903127	392.070669321	-2.89445898612	-0.0376392585971
1403.2296511	519.190419738	2298.42007084	376.0	11.1815775469	0.550608693041	0.104917814985	1560.66623917	578.436282904	2555.41969341	416.317171342	1.4971957941	0.0194693861391
1403.2296511	519.190419738	2298.42007084	376.0	9.37249519967	0.601312006113	0.114579269458	1687.93047863	410.784291702	2513.83938165	415.124611312	0.191014560189	0.00248393446279
1403.2296511	519.190419738	2298.42007084	376.0	3.86435508662	0.473004975	0.0901305211508	1588.47018683	420.157942096	2387.23918376	378.61105483	-1.56174926261	-0.0203088330638
1403.2296511	519.190419738	2298.42007084	376.0	-12.0297147227	0.0278131958693	0.00529977055437	1192.93407428	448.904901085	2021.92669319	380.087717822	-4.43251291278	-0.0576399598542
1403.2296511	519.190419738	2298.42007084	376.0	-6.07280649565	0.0608758752162	0.0115998237836	1222.67772822	495.42277589	2158.84146748	440.740963369	-3.33962310922	-0.0434281288585
1403.2296511	519.190419738	2298.42007084	376.0	-2.45888819995	0.277102778299	0.0528015964746	1434.64736698	491.624089057	2241.90449093	315.633034899	-2.63964456678	-0.0343256770713
1403.2296511	519.190419738	2298.42007084	376.0	8.15724288632	0.660366687178	0.125832066916	1707.24970621	438.437892731	2485.90777857	340.220179623	0.884731405127	0.0115049597546
1403.2296511	519.190419738	2298.42007084	376.0	18.6346288997	3.08795776683	0.588406586668	1738.34122452	579.197226478	2726.7221216	409.183670597	5.019399776	0.0652717786216
1403.2296511	519.190419738	2298.42007084	376.0	11.0872815583	2.92216119034	0.556814251207	1685.32625382	559.493973079	2553.25237549	308.43214859	3.07028222199	0.0399256465799
1403.2296511	519.190419738	2298.42007084	376.0	-3.18986835269	0.116482973011	0.0221956884548	1169.82114641	627.960752833	2225.10349639	427.321597141	-2.56056065519	-0.0332972777008
1403.2296511	519.190419738	2298.42007084	376.0	-16.4788624508	-0.248991292633	-0.0474449871632	1058.47048762	418.361120745	1919.66658883	442.834980456	-6.62436593734	-0.0861425999655
1403.2296511	519.190419738	2298.42007084	376.0	8.61039544742	0.640473404305	0.122041426125	1690.76182129	454.068459481	2496.32312798	351.492847213	0.961879463491	0.012508185481
1403.2296511	519.190419738	2298.42007084	376.0	2.50195627796	0.453735512626	0.0864587485949	1573.96569208	445.630161671	2355.9255361	336.329682348	-1.54434022899	-0.0200824477112
1403.2296511	519.190419738	2298.42007084	376.0	7.62150274431	0.666507184569	0.127002131206	1697.99963174	450.306781438	2473.59421961	325.287806435	0.911610991029	0.0118544992331
1403.2296511	519.190419738	2298.42007084	376.0	13.0398619329	2.82483565628	0.538268989383	1620.04958994	638.91185277	2598.13087472	339.169432002	3.60957044589	0.0469384973458
1403.2296511	519.190419738	2298.42007084	376.0	-0.727292279226	0.324297018543	0.0617944013992	1471.89025154	476.700032932	2281.70383912	333.113554645	-2.39833298119	-0.031187685061
1403.2296511	519.190419738	2298.42007084	376.0	-3.39954319594	0.0586504203796	0.0111757660784	1194.88230456	640.676325871	2220.28428771	384.725657272	-2.56812002216	-0.0333955789617
1403.2296511	519.190419738	2298.42007084	376.0	6.06056775325	0.45344914281	0.0864041811757	1484.84450084	615.811278011	2437.71737649	337.061597637	0.447051928298	0.00581341909361
1403.2296511	519.190419738	2298.42007084	376.0	10.9040583959	2.83872402088	0.54091540032	1698.43734876	516.512020326	2549.04113755	334.091768459	2.56658854854	0.0333756638302
1403.2296511	519.190419738	2298.42007084	376.0	10.0447995892	0.584056249772	0.11129120613	1676.29494913	393.214872357	2529.29176067	459.781939189	-0.237338570842	-0.00308632731914
1403.2296511	519.190419738	2298.42007084	376.0	6.41830889454	0.631792173501	0.120387228182	1709.09779785	401.154177943	2445.93977068	335.687794887	0.0365848973918	0.000475746390011
1403.2296511	519.190419738	2298.42007084	376.0	11.5134727974	2.84818738692	0.542718633178	1739.52705874	472.836560223	2563.04804047	350.684421499	2.54233152795	0.0330602279318
1403.2296511	519.190419738	2298.42007084	376.0	10.4076498055	0.623081665926	0.118727451586	1706.4988759	391.949251345	2537.63158287	439.183455625	0.226131647293	0.00294059359288
1403.2296511	519.190419738	2298.42007084	376.0	-17.0364918795	-0.246800839513	-0.0470275989926	1054.49056383	439.48007964	1906.84992211	412.879278646	-6.40271658694	-0.0832602937183
1403.2296511	519.190419738	2298.42007084	376.0	-11.2217448093	0.214426976465	0.0408587988691	1059.4422564	611.617670459	2040.49723584	369.437308988	-3.90656713841	-0.0508006129833
1403.2296511	519.190419738	2298.42007084	376.0	9.47782631152	2.60691479283	0.496744434609	1555.9737152	644.546286111	2516.26033306	315.740331754	2.31825333113	0.0301463372059
1403.2296511	519.190419738	2298.42007084	376.0	16.7014148809	2.71640311375	0.517607300638	1596.91152348	642.86760217	2682.28874258	442.509616927	3.62534202138	0.0471435893548
1403.2296511	519.190419738	2298.42007084	376.0	-1.92641380724	0.225196045616	0.0429108318629	1393.60825245	514.315150977	2254.14298925	346.21958582	-2.51856912195	-0.0327512239526
1403.2296511	519.190419738	2298.42007084	376.0	13.8019564283	2.70166893718	0.514799721262	1634.27570485	579.869939177	2615.64700756	401.50136353	2.93548795669	0.0381727952756
1403.2296511	519.190419738	2298.42007084	376.0	7.63461421815	0.494036498961	0.0941380523934	1597.11562921	494.076292314	2473.89557636	382.703654834	0.129343953452	0.00168197598768
1403.2296511	519.190419738	2298.42007084	376.0	-9.80474960589	0.125990376724	0.024007312638	1277.99209038	445.639248298	2073.065738	349.434399325	-3.80425481603	-0.0494701536544
1403.2296511	519.190419738	2298.42007084	376.0	3.77178107808	0.517124972081	0.0985375327898	1620.36096764	449.806815203	2385.11144417	314.943661322	-0.727644713861	-0.00946221994618
1403.2296511	519.190419738	2298.42007084	376.0	3.92193022881	0.394821785981	0.0752328098287	1509.13808918	564.581635216	2388.56250238	314.842777991	-0.381045014788	-0.00495507171376
1403.2296511	519.190419738	2298.42007084	376.0	-3.95891456862	0.0943229742928	0.0179731277235	1269.47707445	518.584668296	2207.42758381	419.365841065	-2.8668339594	-0.0372800254798
1403.2296511	519.190419738	2298.42007084	376.0	-11.8521691386	0.0278365337497	0.00530421755901	1218.63476667	392.016166518	2026.00743653	415.356503336	-4.73434683746	-0.0615649783804
1403.2296511	519.190419738	2298.42007084	376.0	5.09882278374	0.209146776701	0.0398526632433	1376.92574284	642.016326084	2415.61243708	396.670368158	-0.870240038221	-0.0113165154515
1403.2296511	519.190419738	2298.42007084	376.0	8.73314851264	0.592001201844	0.112805107059	1672.68504914	445.466826772	2499.14450907	380.992633161	0.523672423998	0.0068097844473
1403.2296511	519.190419738	2298.42007084	376.0	9.37735920874	0.475382334064	0.0905835240213	1555.28328883	563.757586122	2513.95117701	394.910302061	0.906637977373	0.011789830655
1403.2296511	519.190419738	2298.42007084	376.0	0.702810092544	0.315428701697	0.0601045544392	1459.06753963	437.414577762	2314.57359907	418.091481677	-2.21206743	-0.0287655062418
1403.2296511	519.190419738	2298.42007084	376.0	-6.36679882601	0.0679934845909	0.0129560755699	1224.58237831	619.449010675	2152.08428875	308.052899765	-3.04694175012	-0.0396221293903
1403.2296511	519.190419738	2298.42007084	376.0	-10.6287411123	0.0980710138938	0.0186873120987	1201.65947055	505.642649195	2054.12695184	346.824832094	-3.85247257959	-0.0500971726865
1403.2296511	519.190419738	2298.42007084	376.0	-18.7754781916	-0.21563823576	-0.0410896028505	1076.70669339	409.627003765	1866.88071169	380.547014533	-6.74722989323	-0.0877403107052
1403.2296511	519.190419738	2298.42007084	376.0	-0.327763795827	0.320121566831	0.0609987741675	1462.179234	427.046758137	2290.88668197	401.660689836	-2.34237410509	-0.0304600013665
1403.2296511	519.190419738	2298.42007084	376.0	-0.259411827166	0.199028722855	0.0379246804221	1371.51157324	624.273361459	2292.45769734	296.672762638	-1.84931656515	-0.024048329846
1403.2296511	519.190419738	2298.42007084	376.0	-12.1307515231	0.184322705559	0.0351224667605	1227.97465107	505.644492099	2019.60444309	285.985299926	-4.0043512963	-0.0520721885085
1403.2296511	519.190419738	2298.42007084	376.0	-1.16484069035	0.220882152036	0.042088824702	1380.12709931	455.960829641	2271.64713862	435.559209664	-2.50589892386	-0.0325864619488
1403.2296511	519.190419738	2298.42007084	376.0	-3.06276778362	0.045069633567	0.00858796371323	1220.49087505	594.641253772	2228.02480138	412.892672554	-2.63235353774	-0.0342308652502
1403.2296511	519.190419738	2298.42007084	376.0	-8.40167584462	0.16097043113	0.0306727193464	1318.01750523	457.131251036	2105.31426694	330.165510675	-3.50729075848	-0.045608462399
1403.2296511	519.190419738	2298.42007084	376.0	0.718736569128	0.162956420041	0.0310511471116	1348.58844272	572.555434879	2314.9396564	393.795778806	-2.13654423861	-0.027783410125
1403.2296511	519.190419738	2298.42007084	376.0	13.2677620333	0.51555288337	0.0982379732032	1571.64240792	567.341023397	2603.36897636	464.385545049	1.58056475953	0.0205535079263
1403.2296511	519.190419738	2298.42007084	376.0	-8.32977654135	0.145491034496	0.0277231391951	1309.63260592	502.998845348	2106.96681496	294.335363691	-3.46922415956	-0.0451134481087
1403.2296511	519.190419738	2298.42007084	376.0	1.38342556326	0.164230140465	0.031293852985	1349.47160884	572.335030175	2330.21700165	408.410362636	-2.05666715729	-0.0267446964537
1403.2296511	519.190419738	2298.42007084	376.0	13.986888351	2.55257390899	0.486389845463	1603.62139271	592.180065454	2619.89751998	424.096061825	2.70441544443	0.035167951163
1403.2296511	519.190419738	2298.42007084	376.0	-5.73653812304	0.0541436890977	0.0103170139287	1210.72428609	517.780067595	2166.57032725	438.065973568	-3.2310362563	-0.0420160761547
1403.2296511	519.190419738	2298.42007084	376.0	11.2559180565	2.48819062387	0.474121689	1597.9006571	583.833774383	2557.12835061	375.393919127	2.24095159422	0.0291411130588
1403.2296511	519.190419738	2298.42007084	376.0	9.70973934362	2.3673201614	0.451089969779	1564.8879458	600.468394611	2521.59066874	356.234328327	1.86379087829	0.0242365523835
1403.2296511	519.190419738	2298.42007084	376.0	-0.754479416184	0.200489491865	0.0382030281755	1379.69535951	566.528605845	2281.07896451	334.854999152	-2.36618175864	-0.0307695937404
1403.2296511	519.190419738	2298.42007084	376.0	15.389979837	2.81795381047	0.536957662055	1628.50656958	628.950920102	2652.14645631	394.68896663	3.7950841045	0.0493508986281
1403.2296511	519.190419738	2298.42007084	376.0	6.02031059897	0.546500085524	0.104134924833	1639.02310143	457.629947804	2436.79209797	340.139048743	-0.058024282568	-0.000754542035994
1403.2296511	519.190419738	2298.42007084	376.0	3.43000760972	0.211050886118	0.0402154889706	1379.17146113	635.21034276	2377.25605417	362.874250286	-1.12065618622	-0.0145729022915
1403.2296511	519.190419738	2298.42007084	376.0	-2.99887591929	0.0858500722546	0.0163586265729	1288.3738874	648.225156102	2229.49330481	292.894261312	-2.68379161744	-0.034899760955
1403.2296511	519.190419738	2298.42007084	376.0	-1.06980148395	0.116925809566	0.0222800704204	1315.54464525	639.408747105	2273.83153881	318.878146455	-2.33256732599	-0.0303324749804
1403.2296511	519.190419738	2298.42007084	376.0	8.69990992487	0.372291240768	0.0709396419145	1497.89242742	576.613736265	2498.3805467	423.874383017	0.169341923694	0.00220210563971
1403.2296511	519.190419738	2298.42007084	376.0	11.929377252	2.55474542738	0.486803625644	1602.48099846	587.879990294	2572.60727193	382.246283168	2.42705962696	0.0315612435235
1403.2296511	519.190419738	2298.42007084	376.0	-15.9917521268	-0.155966749531	-0.0297192739198	1095.62469573	445.718074326	1930.86243028	389.519660227	-5.72732559807	-0.0744775760478
1403.2296511	519.190419738	2298.42007084	376.0	-10.4956340548	0.1144909318	0.0218161074314	1104.05579697	555.509013686	2057.18631116	397.62150051	-3.93788810792	-0.0512079077753
1403.2296511	519.190419738	2298.42007084	376.0	12.3156767374	0.543507870109	0.103564761835	1531.75417248	602.536615261	2581.48605683	447.195269088	1.59645766756	0.0207601777316
1403.2296511	519.190419738	2298.42007084	376.0	4.5670265907	0.330664653017	0.0630077463828	1471.85333059	571.490143313	2403.38952664	360.046052733	-0.711378258932	-0.00925069257389
1403.2296511	519.190419738	2298.42007084	376.0	7.47343549142	0.415244587821	0.0791243498134	1541.57301363	472.418300576	2470.19101216	456.199697949	-1.03390328127	-0.0134447760894
1403.2296511	519.190419738	2298.42007084	376.0	-6.17244715685	0.0694152660455	0.0132269942922	1248.72928695	615.102160669	2156.55130652	292.719858907	-3.07671922132	-0.040009352683
1403.2296511	519.190419738	2298.42007084	376.0	10.28365014	0.338296817294	0.0644620459784	1472.42278286	593.449358267	2534.78154967	468.909408545	0.202915531583	0.00263869351863
1403.2296511	519.190419738	2298.42007084	376.0	11.1987380621	0.674513076684	0.128527644185	1740.75862173	394.239862595	2555.81411414	420.815629812	0.876810831205	0.0114019613941
1403.2296511	519.190419738	2298.42007084	376.0	-2.3501776827	0.238715266865	0.045486902985	1393.04705534	437.220526661	2244.40311528	414.135533282	-2.65599354318	-0.0345382775447
1403.2296511	519.190419738	2298.42007084	376.0	-7.18852125684	0.0381184681077	0.00726342761199	1157.05905271	530.243333794	2133.19765548	445.895268973	-3.52159422341	-0.0457944632433
1403.2296511	519.190419738	2298.42007084	376.0	9.83706021774	1.12562160668	0.214485824444	1726.63970414	444.733411707	2524.51703727	353.14392142	1.76016977514	0.0228890737989
1403.2296511	519.190419738	2298.42007084	376.0	11.9428423243	2.95286031912	0.562663932758	1684.57155398	578.920264507	2572.91675585	309.42493736	3.48339130574	0.0452976762775
1403.2296511	519.190419738	2298.42007084	376.0	-6.63920406166	0.10269811663	0.0195690008822	1269.40670231	416.274137928	2145.82327214	460.142431906	-3.66272889786	-0.0476297646015
1403.2296511	519.190419738	2298.42007084	376.0	-9.17885299655	0.117751389182	0.0224373836095	1270.71017893	474.568816482	2087.45147129	342.172475878	-3.63831581864	-0.0473122993321
1403.2296511	519.190419738	2298.42007084	376.0	-10.9246042877	0.0374650266183	0.00713891513306	1222.80106239	401.191596906	2047.32677323	423.33411393	-4.5192467509	-0.0587678381131
1403.2296511	519.190419738	2298.42007084	376.0	-15.5883554314	0.0539652591847	0.0102830143264	1192.03155827	435.281640103	1940.13418089	312.820982515	-4.98259789977	-0.0647932106603
1403.2296511	519.190419738	2298.42007084	376.0	-10.4691688854	0.136366410007	0.0259844531264	1285.41068824	434.427562283	2057.79459193	337.956341407	-3.91732747439	-0.0509405393288
1403.2296511	519.190419738	2298.42007084	376.0	17.2527859704	3.01986587751	0.575431760195	1690.22535462	632.061397164	2694.96156636	372.674814577	5.07137421736	0.0659476491204
1403.2296511	519.190419738	2298.42007084	376.0	-1.23058008091	0.231691009462	0.044148439303	1383.91673865	421.512012883	2270.13617127	464.707419742	-2.61676351085	-0.0340281340813
1403.2296511	519.190419738	2298.42007084	376.0	16.0548045409	3.09971438291	0.590646795524	1735.03479494	586.004654569	2667.42692074	346.387471233	4.87218259231	0.0633573809143
1403.2296511	519.190419738	2298.42007084	376.0	8.74431769012	0.670890642537	0.127837393776	1734.42574475	400.203013544	2499.40122369	364.772465395	0.659226787895	0.00857251999863
1403.2296511	519.190419738	2298.42007084	376.0	-16.7075649336	-0.0350175258119	-0.00667254683916	1137.43240633	451.375004353	1914.41004506	325.602634369	-5.36018673149	-0.069703338511
1403.2296511	519.190419738	2298.42007084	376.0	2.59860506342	0.353181474146	0.0672982991894	1493.77926813	529.995668114	2358.14693118	334.371994936	-1.29323479326	-0.0168170974416
1403.2296511	519.190419738	2298.42007084	376.0	4.25505754556	0.266635376433	0.0508070458142	1424.21934318	599.796308432	2396.21916749	372.203515884	-0.956432506688	-0.0124373537931
1403.2296511	519.190419738	2298.42007084	376.0	4.73588025725	0.41749504148	0.0795531710137	1525.06913677	558.198120127	2407.2704932	324.003236303	-0.156209150357	-0.00203132835314
1403.2296511	519.190419738	2298.42007084	376.0	-8.98196807746	0.059863619092	0.0114069396136	1073.91028373	573.378950772	2091.97671379	444.687479285	-3.8473075665	-0.0500300073667
1403.2296511	519.190419738	2298.42007084	376.0	-3.51053196991	0.231368492514	0.0440869840919	1400.58798906	525.838535341	2217.73329945	291.306775054	-2.81887121975	-0.0366563227535
1403.2296511	519.190419738	2298.42007084	376.0	-12.5388026856	0.224649912398	0.0428067668441	1125.19393191	545.429254601	2010.22571327	339.602526755	-4.13250013812	-0.0537386233825
1403.2296511	519.190419738	2298.42007084	376.0	-11.4178323911	0.195109573992	0.0371778913856	1205.89285726	524.645333586	2035.99031951	305.452128657	-3.84384448741	-0.0499849738285
1403.2296511	519.190419738	2298.42007084	376.0	13.955230057	3.1294590104	0.596314598019	1747.89787408	569.301054119	2619.1698794	301.970951202	4.56723357507	0.0593918540321
1403.2296511	519.190419738	2298.42007084	376.0	-19.2560901199	-0.228631009028	-0.0435653599519	1068.06895536	416.403935412	1855.83423067	371.36133989	-6.80904837451	-0.0885441921262
1403.2296511	519.190419738	2298.42007084	376.0	-5.5241669294	0.0593609464258	0.01131115595	1206.25431383	574.893175394	2171.45150939	390.304020161	-2.97797366822	-0.0387252752694
1403.2296511	519.190419738	2298.42007084	376.0	-8.40835260341	0.242116652143	0.0461350328016	1386.75116971	397.40307739	2105.16080698	321.006559871	-3.54668658173	-0.0461207617911
1403.2296511	519.190419738	2298.42007084	376.0	-19.0265136404	-0.0150208819379	-0.00286221073512	1079.70617255	492.325095135	1861.11086255	289.079594862	-5.70205071496	-0.0741489039657
1403.2296511	519.190419738	2298.42007084	376.0	7.11305248756	0.457306965233	0.0871392845337	1559.41881683	537.541974837	2461.90789686	364.947105201	0.269786237938	0.00350827357526
1403.2296511	519.190419738	2298.42007084	376.0	2.26747860528	0.419035995583	0.0798467979388	1545.83082173	441.642324387	2350.53625421	363.063108091	-1.91416798965	-0.0248916513609
1403.2296511	519.190419738	2298.42007084	376.0	10.5114523332	1.44929367401	0.27616114215	1529.87616012	607.778349246	2540.017401	402.362891638	1.62659633665	0.0211520980059
1403.2296511	519.190419738	2298.42007084	376.0	0.456926382465	0.127240149442	0.0242454553053	1314.40751229	557.761060019	2308.92215852	436.753586217	-2.21152116789	-0.0287584027034
1403.2296511	519.190419738	2298.42007084	376.0	1.7654798863	0.0672680981032	0.0128178540593	1267.61462529	615.7978254	2338.99821489	455.585764199	-2.02106787398	-0.0262817668918
1403.2296511	519.190419738	2298.42007084	376.0	-19.9199779138	-0.0952791522538	-0.0181553262679	1126.22461914	415.230357864	1840.57530036	299.120323354	-6.27270545804	-0.0815696418471
1403.2296511	519.190419738	2298.42007084	376.0	12.22413626	0.549694380398	0.104743593826	1633.62078944	490.715117158	2579.38207213	455.046165526	1.0495895691	0.0136487590261
1403.2296511	519.190419738	2298.42007084	376.0	9.78174874197	0.463590754712	0.0883366529559	1577.9172614	484.629239509	2523.2457472	460.699246294	-0.130402300294	-0.00169573862541
1403.2296511	519.190419738	2298.42007084	376.0	0.586991731751	0.446673882117	0.0851131635131	1568.20634677	418.469634662	2311.91160662	325.235625187	-2.1824880978	-0.0283808595293
1403.2296511	519.190419738	2298.42007084	376.0	9.67709351632	2.63496712643	0.502089772567	1692.22464442	496.933539227	2520.84033049	331.682146843	2.06188112564	0.0268124983829
1403.2296511	519.190419738	2298.42007084	376.0	-20.6126985694	-0.18331545366	-0.0349305361395	1084.09648223	423.777673366	1824.65366978	316.779514187	-6.68535533944	-0.0869357001227
1403.2296511	519.190419738	2298.42007084	376.0	-2.65097694877	0.140257621011	0.0267259186377	1328.25759253	570.154868056	2237.48948458	339.077023991	-2.59029834261	-0.0336839836491
1403.2296511	519.190419738	2298.42007084	376.0	-11.3416441321	-0.00741264998285	-0.00141247141442	1134.55987125	500.416363187	2037.74144574	402.765211311	-4.30286047082	-0.0559539723124
1403.2296511	519.190419738	2298.42007084	376.0	11.0066724905	2.91019290771	0.554533709548	1668.42960686	582.94381043	2551.39964049	300.026223206	3.19078934126	0.0414927092492
1403.2296511	519.190419738	2298.42007084	376.0	-11.1041915679	0.206259915499	0.0393025753619	1346.48059976	414.214497663	2043.19910314	282.504005717	-3.99454837218	-0.051944712252
1403.2296511	519.190419738	2298.42007084	376.0	7.15292553916	0.24516633649	0.0467161464349	1408.10319402	613.607425057	2462.82434708	441.113728006	-0.679925018394	-0.00884167774245
1403.2296511	519.190419738	2298.42007084	376.0	-0.221517765262	0.35077227893	0.066839229979	1484.05355221	392.060805049	2293.32866206	417.214304801	-2.35957987093	-0.0306837434452
1403.2296511	519.190419738	2298.42007084	376.0	-10.4231009862	0.0609409158847	0.0116122172036	1233.22098001	417.704321785	2058.85342577	407.928123976	-4.2491787178	-0.0552559001014
1403.2296511	519.190419738	2298.42007084	376.0	1.22371537769	0.263894035102	0.0502846865668	1422.81858961	495.716058197	2326.54619069	408.011542879	-2.111044443	-0.027451813303
1403.2296511	519.190419738	2298.42007084	376.0	10.6585818959	2.18647733484	0.416630589718	1628.93967785	541.889850044	2543.3990564	372.569528509	2.01693220102	0.0262279870094
1403.2296511	519.190419738	2298.42007084	376.0	4.65018123739	0.269166037437	0.0512892601824	1428.68849312	586.456045421	2405.30076973	390.156231189	-1.05609668165	-0.0137333768745
1403.2296511	519.190419738	2298.42007084	376.0	19.3408383191	3.13559626703	0.597484044786	1740.49251256	616.178822761	2742.95378063	386.282445316	5.83768335103	0.0759126573606
1403.2296511	519.190419738	2298.42007084	376.0	-0.702712454229	0.196288810825	0.037402593526	1370.93483479	529.621828355	2282.26878675	381.712123602	-2.33889364931	-0.0304147418636
1403.2296511	519.190419738	2298.42007084	376.0	0.578821994027	0.436954810849	0.0832612063356	1558.50310112	399.467902233	2311.72383172	353.752828367	-2.23098154151	-0.0290114634787
1403.2296511	519.190419738	2298.42007084	376.0	-9.52420802133	0.0888800513756	0.0169359853993	1240.02968767	469.26820105	2079.51376209	370.215873373	-3.78199944305	-0.0491807469837
1403.2296511	519.190419738	2298.42007084	376.0	-15.4555091782	-0.0160420190167	-0.00305678716019	1065.67462658	529.920684858	1943.18754584	347.592234399	-4.97820201155	-0.0647360469642
1403.2296511	519.190419738	2298.42007084	376.0	-4.19636101121	0.05318087481	0.0101335508403	1216.98732653	515.65707826	2201.97006711	469.325662323	-3.07528779099	-0.0399907385045
1403.2296511	519.190419738	2298.42007084	376.0	-12.1361288879	-0.138549449354	-0.0264004286116	1101.31231109	462.371284924	2019.48084866	455.797252646	-5.08431146566	-0.0661158838188
1403.2296511	519.190419738	2298.42007084	376.0	14.6063011338	2.98208926346	0.568233472458	1669.74613089	639.467196757	2634.13422771	324.920900059	4.60913723765	0.059936765119
1403.2296511	519.190419738	2298.42007084	376.0	-8.39149404199	0.126577466231	0.0241191818276	1159.29558645	553.452253208	2105.54828754	392.800447874	-3.45474465922	-0.0449251581173
1403.2296511	519.190419738	2298.42007084	376.0	-6.18410566578	0.089731324298	0.0170981944165	1275.10739999	592.088643082	2156.28334502	289.087301939	-3.11544684611	-0.0405129628884
1403.2296511	519.190419738	2298.42007084	376.0	-8.46022016123	0.259899620875	0.0495235558069	1155.8368364	584.846448237	2103.96867262	363.285387981	-3.31921146776	-0.0431626978902
1403.2296511	519.190419738	2298.42007084	376.0	-3.75094809226	0.166577782966	0.0317411934006	1342.08525624	517.169131472	2212.20752704	352.953139329	-2.75905204613	-0.0358784401317
1403.2296511	519.190419738	2298.42007084	376.0	-4.46144852471	0.229828983429	0.0437936325132	1395.18673543	499.026166746	2195.8772425	301.664340319	-2.92241429368	-0.0380027866538
1403.2296511	519.190419738	2298.42007084	376.0	8.92114981738	0.367922460424	0.0701071761478	1469.76992279	622.129099105	2503.46556879	411.566546898	0.554684287746	0.0072130596586
1403.2296511	519.190419738	2298.42007084	376.0	7.34984437294	0.527292546827	0.100474951758	1608.92909822	507.703224528	2467.35036908	350.718046335	0.522416209578	0.00679344875914
1403.2296511	519.190419738	2298.42007084	376.0	10.8093951199	2.64098889263	0.503237212773	1716.84399818	478.222444043	2546.86537781	351.798935591	2.24969823101	0.0292548534592
1403.2296511	519.190419738	2298.42007084	376.0	-4.50577166764	0.229804513669	0.0437889698302	1387.18708156	450.857033203	2194.85851048	356.814395724	-2.90712049527	-0.0378039076108
1403.2296511	519.190419738	2298.42007084	376.0	5.95404356053	0.24752448092	0.0471654879801	1413.71653747	553.01935306	2435.26900306	468.533112531	-1.53163468899	-0.0199172261247
1403.2296511	519.190419738	2298.42007084	376.0	3.00616675539	0.15349106562	0.0292475353696	1344.5092847	606.742897651	2367.51441091	416.262228559	-1.84416958766	-0.0239813990593
1403.2296511	519.190419738	2298.42007084	376.0	5.81088019525	1.61115647556	0.307003901593	1553.22634898	574.425084918	2431.97850754	304.327073637	0.899662065577	0.0116991165875
1403.2296511	519.190419738	2298.42007084	376.0	-0.910161075906	0.305965447756	0.0583013429414	1459.630061	507.519867746	2277.50074599	310.350817253	-2.39923006084	-0.0311993505961
1403.2296511	519.190419738	2298.42007084	376.0	0.281335587123	0.273348782813	0.0520862772128	1434.07795438	557.705487407	2304.88634444	313.102902652	-1.92502166077	-0.0250327914274
1403.2296511	519.190419738	2298.42007084	376.0	-12.4122255164	-0.0599206293967	-0.0114178028576	1130.13759332	473.864575428	2013.13498833	409.132819582	-4.7060505514	-0.0611970162731
1403.2296511	519.190419738	2298.42007084	376.0	15.13786333	2.97887576414	0.567621144081	1735.98177668	516.355473455	2646.35175991	394.014509776	3.54798406701	0.0461376341614
1403.2296511	519.190419738	2298.42007084	376.0	3.37681744131	0.345791704865	0.0658901876648	1456.26826591	611.21656091	2376.03352067	308.54869385	-0.438673766842	-0.00570447031003
1403.2296511	519.190419738	2298.42007084	376.0	-15.9685293164	0.0819693145622	0.0156191529272	1060.36472304	549.516692301	1931.39618801	321.514772673	-4.92411949727	-0.0640327632935
1403.2296511	519.190419738	2298.42007084	376.0	4.2428594961	0.60026639771	0.114380030051	1680.60927102	420.711672136	2395.93880508	294.617861923	-0.314026899008	-0.00408357475954
1403.2296511	519.190419738	2298.42007084	376.0	-16.9871075467	0.132342631372	0.0252177270145	1085.7232802	524.742553436	1907.98498153	297.519147898	-5.09622507194	-0.0662708071774
1403.2296511	519.190419738	2298.42007084	376.0	4.35792789465	0.241668540606	0.0460496456946	1409.05333194	545.306248117	2398.58356024	444.223980188	-1.72345535893	-0.022411643159
1403.2296511	519.190419738	2298.42007084	376.0	11.3588694654	2.3116323094	0.440478717492	1515.61301035	646.534377633	2559.49460645	397.347218472	1.99818214804	0.0259841631735
1403.2296511	519.190419738	2298.42007084	376.0	-3.70043102196	0.250288808593	0.0476922272471	1401.91517818	428.047609961	2213.36862152	383.405833379	-2.82086233802	-0.0366822150588
1403.2296511	519.190419738	2298.42007084	376.0	5.24141961293	2.26989363767	0.432525464496	1485.3424798	648.816962785	2418.88991122	284.730468639	0.868075878743	0.0112883729355
1403.2296511	519.190419738	2298.42007084	376.0	8.70969601031	0.361101852863	0.068807517695	1492.55868317	572.202680802	2498.60547205	433.844108077	0.0125538868031	0.000163249503291
1403.2296511	519.190419738	2298.42007084	376.0	0.942124400269	0.179949734328	0.0342892024254	1354.97285687	521.679000148	2320.07404715	443.422190127	-2.17595199176	-0.0282958646523
1403.2296511	519.190419738	2298.42007084	376.0	17.9113442453	2.97899210115	0.567643311958	1696.36818486	593.610277663	2710.09800193	420.119539411	4.5044616575	0.0585755742198
1403.2296511	519.190419738	2298.42007084	376.0	-0.0899346632391	0.342891462177	0.0653375499576	1478.66716079	403.704226162	2296.35299449	413.981607541	-2.33151269266	-0.0303187606328
1403.2296511	519.190419738	2298.42007084	376.0	-5.65484259449	0.299066421436	0.0569867418896	1115.79719945	626.851511964	2168.44803367	425.799322263	-2.95135264386	-0.0383790980996
1403.2296511	519.190419738	2298.42007084	376.0	-3.43153477855	0.24481831623	0.0466498315988	1410.1115487	511.920682502	2219.54898675	297.516755554	-2.79651027537	-0.0363655432428
1403.2296511	519.190419738	2298.42007084	376.0	-18.1392920702	0.022080048137	0.00420732624562	1082.98367863	501.64629997	1881.50294119	296.872962585	-5.46308834073	-0.0710414608677
1403.2296511	519.190419738	2298.42007084	376.0	13.5261158739	2.67541138083	0.50979637592	1629.74162053	579.708571252	2609.30703289	399.856841111	2.84259343383	0.036964804081
1403.2296511	519.190419738	2298.42007084	376.0	-4.75929559311	0.126472993281	0.0240992746344	1303.97166398	523.861930492	2189.0314657	361.197871227	-2.90073239861	-0.0377208374331
1403.2296511	519.190419738	2298.42007084	376.0	-14.9505451025	0.196792807698	0.0374986295156	1127.58761699	515.87377304	1954.7937415	311.332351479	-4.62672393608	-0.0601654608072
1403.2296511	519.190419738	2298.42007084	376.0	-7.3358345831	0.0772063232737	0.0147115707457	1222.97516207	565.769576739	2129.81177642	341.067037609	-3.21838835915	-0.0418516041503
1403.2296511	519.190419738	2298.42007084	376.0	-11.2938157142	-0.101868850584	-0.0194109852486	1106.08143074	485.45196967	2038.8407437	447.30734329	-4.68774474106	-0.0609589693245
1403.2296511	519.190419738	2298.42007084	376.0	15.414740131	2.94881025019	0.561892197064	1687.71768226	585.776859632	2652.71555188	379.221009987	4.0079226384	0.0521186298881
1403.2296511	519.190419738	2298.42007084	376.0	-2.75190381179	0.3285063568	0.0625964856708	1473.59978058	454.126456345	2235.1697613	307.443524372	-2.70673326428	-0.0351980918632
1403.2296511	519.190419738	2298.42007084	376.0	11.3152526132	0.631050364831	0.120245877445	1700.84118054	434.776008884	2558.49210797	422.874918541	1.00896344344	0.013120460903
1403.2296511	519.190419738	2298.42007084	376.0	-15.3982158421	-0.0161313529552	-0.00307380963324	1181.76718546	406.027675318	1944.50438737	356.709526601	-5.29241580172	-0.0688220520379
1403.2296511	519.190419738	2298.42007084	376.0	-0.184095963614	0.240424481336	0.0458125917181	1399.83819498	472.10591267	2294.18877226	422.244664612	-2.32738975955	-0.0302651464181
1403.2296511	519.190419738	2298.42007084	376.0	-1.97983990857	0.335117389594	0.0638562099073	1475.33105789	424.204269872	2252.91503301	353.379705248	-2.55629699006	-0.0332418334208
1403.2296511	519.190419738	2298.42007084	376.0	10.73524523	0.597943891789	0.113937479381	1671.51297721	460.951680115	2545.16110186	412.696444533	0.979115427618	0.0127323202551
1403.2296511	519.190419738	2298.42007084	376.0	13.0698134225	0.535305649474	0.102001838696	1514.32655015	616.062774642	2598.81928576	468.42996097	1.62775441921	0.0211671575971
1403.2296511	519.190419738	2298.42007084	376.0	3.57136417745	0.223644594485	0.0426152047418	1393.75238242	538.290222793	2380.5050219	448.462416688	-1.82713839022	-0.023759927051
1403.2296511	519.190419738	2298.42007084	376.0	-1.4918200714	0.148996273674	0.0283910582459	1335.32615271	639.179403202	2264.1317789	289.626222989	-2.24069228694	-0.0291377410525
1403.2296511	519.190419738	2298.42007084	376.0	0.581088677363	0.355103092045	0.0676644611367	1492.24461985	431.93374931	2311.77592963	387.597560469	-2.2094417427	-0.0287313620637
1403.2296511	519.190419738	2298.42007084	376.0	-10.6021170839	0.0116303052013	0.00221614047281	1207.79810452	400.324471895	2054.73888385	446.616307438	-4.62331627622	-0.0601211479353
1403.2296511	519.190419738	2298.42007084	376.0	-9.76352010999	0.0992263809609	0.0189074658843	1262.78955455	412.530117241	2074.01336501	398.69369322	-4.03830819214	-0.0525137606261
1403.2296511	519.190419738	2298.42007084	376.0	-1.89159695604	0.268082516954	0.0510827966757	1424.74210105	475.941553351	2254.94322674	354.259572338	-2.52462553876	-0.0328299809982
1403.2296511	519.190419738	2298.42007084	376.0	-11.266766263	0.224410705308	0.0427611862249	1083.32343822	590.140507505	2039.46245372	365.998507989	-3.91634739464	-0.0509277944687
1403.2296511	519.190419738	2298.42007084	376.0	3.78904663126	0.447388653299	0.0852493622902	1567.48653219	426.034414681	2385.50827911	391.987332235	-1.7105892015	-0.0222443329194
1403.2296511	519.190419738	2298.42007084	376.0	-12.9538814298	0.414496116771	0.0789817295676	1076.50307428	622.992288163	2000.68546011	301.19009766	-4.04375294264	-0.0525845636235
1403.2296511	519.190419738	2298.42007084	376.0	2.71937128292	0.240338248985	0.0457961602486	1407.18973202	532.203575641	2360.92264621	421.529338544	-1.91428244041	-0.0248931396672
1403.2296511	519.190419738	2298.42007084	376.0	-1.32988361157	0.149903738625	0.0285639745857	1341.17553876	597.853972191	2267.85375899	328.824248042	-2.42996279158	-0.0315989959893
1403.2296511	519.190419738	2298.42007084	376.0	-5.41540712509	0.0561641678312	0.0107020136873	1205.70733304	555.301528134	2173.95126656	412.942405382	-3.03684240069	-0.0394907984485
1403.2296511	519.190419738	2298.42007084	376.0	-3.46384129214	0.120594274963	0.022979092028	1290.90158992	484.459428294	2218.80644736	443.445429141	-2.88303385532	-0.0374906873253
1403.2296511	519.190419738	2298.42007084	376.0	21.6419931168	3.15912334201	0.601967100231	1743.39082745	639.621162027	2795.84398437	412.831994889	6.53864341081	0.0850278727024
1403.2296511	519.190419738	2298.42007084	376.0	-7.86097808832	0.0959183619047	0.0182771268873	1254.22097298	508.485691215	2117.74177269	355.035108494	-3.39211106533	-0.0441106770524
1403.2296511	519.190419738	2298.42007084	376.0	-4.6578129163	0.217998458244	0.0415393403667	1369.99076257	410.453971834	2191.36396391	410.91922951	-3.04983519764	-0.039659755496
1403.2296511	519.190419738	2298.42007084	376.0	-18.7913036113	-0.191519080757	-0.0364937272783	1084.52192587	422.7439095	1866.51697707	359.251141693	-6.46577974735	-0.0840803608237
1403.2296511	519.190419738	2298.42007084	376.0	4.24253797162	0.476771510098	0.0908482298204	1591.34801277	451.242948604	2395.93141509	353.340453716	-1.03174547634	-0.0134167162072
1403.2296511	519.190419738	2298.42007084	376.0	-14.6487302973	-0.230910460452	-0.0439997066409	1055.54276569	463.541329536	1961.73071356	442.646618335	-5.8113597525	-0.0755703478868
1403.2296511	519.190419738	2298.42007084	376.0	2.95061706991	0.205189621797	0.0390986322022	1381.19039724	557.278655788	2366.23764579	427.768592764	-1.87884167306	-0.0244322714312
1403.2296511	519.190419738	2298.42007084	376.0	5.38951053515	0.532677125014	0.101500976565	1636.51125475	407.827029359	2422.2936627	377.955378589	-0.986405503361	-0.0128271196796
1403.2296511	519.190419738	2298.42007084	376.0	1.81328645169	0.385905893449	0.0735338973798	1518.42391343	440.445146707	2340.09701059	381.227950447	-2.05105364878	-0.0266716989438
1403.2296511	519.190419738	2298.42007084	376.0	-10.0619550453	0.1055467913	0.0201118123666	1227.2877468	511.532948546	2067.15407656	328.333381213	-3.71182935904	-0.0482682621462
1403.2296511	519.190419738	2298.42007084	376.0	-14.5326343701	-0.165727694742	-0.0315792101261	1106.95651375	400.73736681	1964.39908566	456.705205093	-6.0750010413	-0.0789987131509
1403.2296511	519.190419738	2298.42007084	376.0	1.27265813247	0.466826413237	0.0889532037418	1582.87144719	456.475685264	2327.67110079	288.323968337	-1.45664856674	-0.0189421140019
1403.2296511	519.190419738	2298.42007084	376.0	14.1167327822	2.89341681695	0.551337045912	1730.08634153	499.614710638	2622.88189045	393.180838282	3.09293053566	0.0402201630125
1403.2296511	519.190419738	2298.42007084	376.0	-8.54327901493	0.317967734358	0.0605883640163	1099.87237907	618.565017073	2102.05963125	383.622235112	-3.36941982062	-0.0438156023487
1403.2296511	519.190419738	2298.42007084	376.0	-1.61717548137	0.135450559082	0.0258099388495	1320.02850178	547.993790556	2261.250585	393.228292658	-2.45589970918	-0.0319362771025
1403.2296511	519.190419738	2298.42007084	376.0	-2.74736374587	0.180924732996	0.0344749872324	1357.31497478	527.932028433	2235.27411109	350.027107877	-2.61695897709	-0.0340306759049
1403.2296511	519.190419738	2298.42007084	376.0	-14.9560289918	0.269143689014	0.0512850017177	1053.58610716	600.401833145	1954.66769869	300.679758383	-4.51572653257	-0.0587220615419
1403.2296511	519.190419738	2298.42007084	376.0	-10.0579179669	0.0928573565745	0.0176938560546	1214.18024703	504.897937438	2067.24686558	348.168681115	-3.75699859907	-0.0488556384795
1403.2296511	519.190419738	2298.42007084	376.0	-13.7854721517	0.366015541603	0.069743815092	1163.26093087	526.330181368	1981.57201204	291.980899805	-4.2660693622	-0.0554755443719
1403.2296511	519.190419738	2298.42007084	376.0	8.84840932798	0.652086230904	0.124254236072	1721.78658688	406.187120357	2501.79368678	373.819979551	0.581345986076	0.00755976574871
1403.2296511	519.190419738	2298.42007084	376.0	9.19152531092	2.71341676521	0.517038255566	1668.52500164	525.145303197	2509.6799334	316.00962857	2.08558156126	0.0271206965053
1403.2296511	519.190419738	2298.42007084	376.0	1.15966249342	0.428329494486	0.0816176628213	1550.22314787	393.057042141	2325.07398634	381.793796329	-2.14503873301	-0.0278938716906
1403.2296511	519.190419738	2298.42007084	376.0	10.7471907013	2.65422782648	0.505759875472	1576.98268435	633.542721409	2545.43565897	334.910253207	2.60615082108	0.0338901277123
1403.2296511	519.190419738	2298.42007084	376.0	-0.868138079179	0.0801268556885	0.0152680746358	1279.56535112	612.598718994	2278.46661099	386.302540867	-2.30939089464	-0.0300310909577
1403.2296511	519.190419738	2298.42007084	376.0	-12.6386860018	0.0409006188399	0.00779356304114	1080.87083147	544.878237008	2007.92997508	382.180906605	-4.40624051842	-0.0572983162343
1403.2296511	519.190419738	2298.42007084	376.0	-8.47042977491	0.0983455679278	0.018739628035	1222.84529131	572.23472146	2103.73401281	308.654000037	-3.3741005026	-0.0438764694746
1403.2296511	519.190419738	2298.42007084	376.0	5.18292797707	0.268935253894	0.0512452846597	1428.57612758	586.583781364	2417.54552772	402.385618774	-1.00109374052	-0.013018124064
1403.2296511	519.190419738	2298.42007084	376.0	-11.6389307351	0.0701009758685	0.0133576554627	1228.91499367	433.732270926	2030.90855079	368.261286194	-4.29069451657	-0.0557957674457
1403.2296511	519.190419738	2298.42007084	376.0	11.8519449916	2.92332145763	0.557035338725	1720.1280187	510.657505907	2570.82755331	340.042028703	2.88755424881	0.0375494700756
1403.2296511	519.190419738	2298.42007084	376.0	-11.5763231722	0.50657545496	0.0965273351678	1099.38716353	633.029841357	2032.34753559	299.930530694	-3.75214592194	-0.0487925347457
1403.2296511	519.190419738	2298.42007084	376.0	-6.05326148493	0.142794381056	0.0272092951707	1308.6337052	476.315270334	2159.29069393	374.341718399	-3.1550229464	-0.0410276065852
1403.2296511	519.190419738	2298.42007084	376.0	6.83705503933	0.452540952841	0.0862311266847	1556.79784147	537.056754027	2455.56431612	361.709720619	0.19224768722	0.00249996992484
1403.2296511	519.190419738	2298.42007084	376.0	18.4031813463	3.0004704991	0.571735994493	1726.72055702	549.459819769	2721.40248458	445.222107787	4.24671804825	0.0552239017978
1403.2296511	519.190419738	2298.42007084	376.0	-5.05861682658	0.116042498316	0.0221117565389	1292.55997284	523.530756961	2182.15180639	366.061076589	-2.94848170225	-0.0383417646586
1403.2296511	519.190419738	2298.42007084	376.0	-3.71629928993	0.186865613337	0.0356070147365	1342.60078312	413.421819688	2213.00390207	456.981299264	-3.03823164555	-0.0395088640513
1403.2296511	519.190419738	2298.42007084	376.0	13.4033402375	2.90299071648	0.553161340793	1746.04938432	479.573872256	2606.48513302	380.861876447	2.93556448974	0.0381737905038
1403.2296511	519.190419738	2298.42007084	376.0	5.32967964637	0.437516873959	0.0833683067757	1558.78587212	491.071612318	2420.91849754	371.061013106	-0.715541591832	-0.00930483214346
1403.2296511	519.190419738	2298.42007084	376.0	10.2566702142	0.618653003698	0.1178835754	1695.57706051	427.62732985	2534.16143764	410.957047286	0.697376914618	0.00906862047618
1403.2296511	519.190419738	2298.42007084	376.0	11.4474202796	0.990731444294	0.188782668501	1519.04945034	613.660244314	2561.52987614	428.820181481	1.65078327965	0.0214666226222
1403.2296511	519.190419738	2298.42007084	376.0	-16.4321699908	-0.00131595254028	-0.00025075315173	1102.27167309	494.874948021	1920.7397777	323.593156587	-5.15411571209	-0.0670236113405
1403.2296511	519.190419738	2298.42007084	376.0	-0.883026247954	0.259894986751	0.0495226727802	1416.34870667	468.407473083	2278.12441833	393.368238571	-2.39608723876	-0.0311584816483
1403.2296511	519.190419738	2298.42007084	376.0	-10.7520742801	0.0932564033043	0.0177698939223	1063.53092821	582.128189812	2051.29223756	405.633119536	-4.0247099856	-0.0523369308921
1403.2296511	519.190419738	2298.42007084	376.0	6.68455768725	0.445636509497	0.0849154934256	1542.93480331	556.439938585	2452.05928637	352.68454448	0.306044483141	0.00397977221249
1403.2296511	519.190419738	2298.42007084	376.0	-6.16014284511	0.182358449359	0.0347481801371	1336.58561849	401.633052485	2156.8341113	418.615440324	-3.36510570618	-0.043759502031
1403.2296511	519.190419738	2298.42007084	376.0	1.64150840379	0.189586836389	0.0361255404705	1369.87391385	566.023928512	2336.14882946	400.250987099	-2.02614965946	-0.0263478499279
1403.2296511	519.190419738	2298.42007084	376.0	-3.70502156719	0.0517956291516	0.00986959396944	1204.67445291	644.478739696	2213.26311151	364.109918901	-2.61166286889	-0.0339618058373
1403.2296511	519.190419738	2298.42007084	376.0	8.35954178392	1.3162794729	0.250815448342	1606.72302704	540.584502212	2490.55745703	343.249927777	1.45445851115	0.0189136347354
1403.2296511	519.190419738	2298.42007084	376.0	10.2703663645	1.87855463852	0.35795629545	1753.31158447	428.068686183	2534.47623271	353.095962057	1.93168482237	0.0251194385224
1403.2296511	519.190419738	2298.42007084	376.0	18.6977682533	3.11823826254	0.594176498197	1733.17421927	616.393914798	2728.17332917	378.605195109	5.65691578732	0.0735619738273
1403.2296511	519.190419738	2298.42007084	376.0	-16.4609035369	-0.0810726962242	-0.0154483033964	1086.56478699	491.973491727	1920.07936011	341.541081388	-5.32192605366	-0.0692058004378
1403.2296511	519.190419738	2298.42007084	376.0	-4.41084734738	0.330592116979	0.0629939247292	1471.50400809	421.010310949	2197.04027011	304.525951075	-2.94048189434	-0.0382377359473
1403.2296511	519.190419738	2298.42007084	376.0	6.883938356	0.416677636926	0.0793974155728	1543.1493345	485.667682466	2456.64189168	427.824874709	-0.861132042432	-0.0111980759744
1403.2296511	519.190419738	2298.42007084	376.0	-9.18634663233	0.211473005194	0.0402959232457	1190.67146035	574.635870725	2087.27923607	321.971904986	-3.39889658317	-0.0441989152558
1403.2296511	519.190419738	2298.42007084	376.0	-14.7554618295	0.314682247677	0.059962318536	1055.84580016	608.67214435	1959.27757461	294.759630092	-4.44289363192	-0.0577749496999
1403.2296511	519.190419738	2298.42007084	376.0	15.7904063651	2.96507829606	0.564992053365	1705.27460821	563.315529881	2661.34994	392.759801913	3.93028099942	0.0511089856881
1403.2296511	519.190419738	2298.42007084	376.0	-10.8368077951	-0.0262690197295	-0.00500552967407	1167.56629803	447.041750954	2049.34470544	434.736656455	-4.51431489958	-0.058703704806
1403.2296511	519.190419738	2298.42007084	376.0	-7.69821119461	0.164371542771	0.031320797022	1328.24508611	485.90822921	2121.48283965	307.329524324	-3.37401528007	-0.0438753612493
1403.2296511	519.190419738	2298.42007084	376.0	5.91420094503	0.35497839483	0.0676407002343	1486.83991863	573.95447122	2434.35325239	373.558862538	-0.311675662504	-0.00405299951241
1403.2296511	519.190419738	2298.42007084	376.0	8.8623076424	2.10385352512	0.400886723537	1529.61055323	615.055668894	2502.11312843	357.446906311	1.51510283124	0.0197022474804
1403.2296511	519.190419738	2298.42007084	376.0	-9.79030836819	0.0278096858306	0.00529910172076	1218.74291653	398.850776162	2073.39765831	455.803965614	-4.46885336844	-0.0581125275479
1403.2296511	519.190419738	2298.42007084	376.0	-3.7888804354	0.38143242262	0.0726814829687	1512.06539144	393.10378358	2211.33568245	306.166507432	-2.86258112771	-0.0372247220769
1403.2296511	519.190419738	2298.42007084	376.0	5.54808158373	0.431285283407	0.0821808847955	1550.2399399	516.135893046	2425.93829151	359.562458563	-0.400635396072	-0.00520982309587
1403.2296511	519.190419738	2298.42007084	376.0	12.2477390365	2.98681902086	0.569134721963	1708.74457231	553.011325243	2579.92456308	318.168665528	3.45432997273	0.0449197655752
1403.2296511	519.190419738	2298.42007084	376.0	6.9197614532	0.319762728843	0.0609303980265	1467.75635954	552.657207798	2457.46525693	437.051689594	-0.829116317596	-0.0107817466527
1403.2296511	519.190419738	2298.42007084	376.0	19.6708834154	3.03784108477	0.578856914019	1707.17574047	614.771058064	2750.53960337	428.592804836	5.22967143762	0.0680061305282
1403.2296511	519.190419738	2298.42007084	376.0	-2.66011184071	0.407085764947	0.0775696960646	1534.22145962	396.06991964	2237.27952639	306.98814713	-2.71239542004	-0.0352717219771
1403.2296511	519.190419738	2298.42007084	376.0	-7.90672328399	0.0542015328832	0.0103280359915	1214.67622058	476.602963907	2116.69035593	425.411171449	-3.67244669461	-0.0477561338702
1403.2296511	519.190419738	2298.42007084	376.0	11.1237024043	0.564248660017	0.107516894058	1641.69439517	488.649518322	2554.08947952	423.745566029	1.05251699972	0.0136868270444
1403.2296511	519.190419738	2298.42007084	376.0	-10.122219192	-0.0571609833741	-0.0108919556734	1137.32974148	474.398529066	2065.76895332	454.040682771	-4.42418924856	-0.0575317197472
1403.2296511	519.190419738	2298.42007084	376.0	-10.2356258503	0.113909721338	0.0217053584866	1250.2362465	494.225394017	2063.16239192	318.700751404	-3.76330801889	-0.0489376855512
1403.2296511	519.190419738	2298.42007084	376.0	0.817919925479	0.271664106077	0.0517652641153	1433.02617947	525.871998733	2317.21930657	358.321128368	-2.15741128825	-0.0280547631762
1403.2296511	519.190419738	2298.42007084	376.0	-7.52114689523	0.308328041674	0.0587515323311	1446.52325757	390.441901487	2125.55252104	288.587361981	-3.42498751044	-0.0445381990954
1403.2296511	519.190419738	2298.42007084	376.0	-8.2022768714	0.154407459191	0.0294221530471	1310.8540252	394.305037705	2109.89729296	404.738230057	-3.73600662617	-0.0485826609385
1403.2296511	519.190419738	2298.42007084	376.0	10.2685654403	0.621192893668	0.118367548336	1699.60195486	419.449116402	2534.43483991	415.383768648	0.610340248199	0.00793680426787
1403.2296511	519.190419738	2298.42007084	376.0	-3.88398533441	0.115350717669	0.0219799385801	1285.27313515	484.652659255	2209.14977237	439.22397796	-2.94217641536	-0.0382597713311
1403.2296511	519.190419738	2298.42007084	376.0	-3.56564306841	0.248229187939	0.0472997690432	1407.50092841	474.128245641	2216.4666149	334.837440848	-2.7639013618	-0.0359415001535
1403.2296511	519.190419738	2298.42007084	376.0	9.57248669799	2.37070628993	0.45173519244	1576.13440345	590.018627136	2518.43602638	352.282995795	1.85463971696	0.0241175515859
1403.2296511	519.190419738	2298.42007084	376.0	1.48151221048	0.229568446324	0.0437439874855	1395.67683341	509.665656719	2332.47144484	427.128954704	-2.08688654755	-0.0271376664181
1403.2296511	519.190419738	2298.42007084	376.0	-11.9006635387	0.104185018305	0.0198523281831	1241.69347742	450.794555124	2024.8928315	332.404798957	-4.16837577795	-0.0542051466573
1403.2296511	519.190419738	2298.42007084	376.0	4.03645086399	0.42700335119	0.0813649678335	1549.76107006	419.755572071	2391.19466765	421.678025518	-1.78660391437	-0.023232820733
1403.2296511	519.190419738	2298.42007084	376.0	2.27294120912	0.171815615216	0.0327392559482	1357.65967199	587.71622865	2350.66180779	405.285907147	-1.93971794489	-0.0252239004537
1403.2296511	519.190419738	2298.42007084	376.0	-9.58670894575	0.139754751596	0.0266300974841	1291.7447707	449.227205623	2078.0772283	337.105251975	-3.73149637016	-0.0485240100151
1403.2296511	519.190419738	2298.42007084	376.0	-4.12361310378	0.22696267462	0.0432474608651	1382.06967375	435.112635279	2203.64211962	386.459810593	-2.88857136516	-0.0375626965561
1403.2296511	519.190419738	2298.42007084	376.0	-1.33886036941	0.393622612951	0.0750043088702	1521.76063322	393.236243814	2267.64743539	352.65055835	-2.48004843303	-0.0322503047208
1403.2296511	519.190419738	2298.42007084	376.0	3.62521306884	0.4282396998	0.0816005525534	1553.16798935	450.838260167	2381.74269562	377.736446104	-1.57618362393	-0.0204965360719
1403.2296511	519.190419738	2298.42007084	376.0	-1.81102579304	0.23764492743	0.045282951111	1406.78732874	534.051395108	2256.79509052	315.956366674	-2.54375420104	-0.033078728232
1403.2296511	519.190419738	2298.42007084	376.0	-21.2209233957	-0.183354798641	-0.0349380332775	1074.6162672	437.807706369	1810.6741083	298.250134728	-6.69156231091	-0.0870164149663
1403.2296511	519.190419738	2298.42007084	376.0	0.14507460714	0.362983942777	0.0691661476327	1503.13220836	497.291456483	2301.75449473	301.330829884	-1.97259999539	-0.0256514953887
1403.2296511	519.190419738	2298.42007084	376.0	3.10151274244	0.38494966919	0.0733516900132	1519.73232403	489.119944606	2369.70586221	360.853593575	-1.50124201719	-0.0195220028244
1403.2296511	519.190419738	2298.42007084	376.0	-14.9244020005	0.0869026077636	0.0165591859306	1205.61201313	441.474721816	1955.39461981	308.307884857	-4.77294317059	-0.062066881282
1403.2296511	519.190419738	2298.42007084	376.0	7.1507868323	0.318843077112	0.0607551595107	1438.32537126	634.168886299	2462.77519062	390.280933057	0.10494840063	0.00136473862978
1403.2296511	519.190419738	2298.42007084	376.0	-2.9747272408	0.33696749276	0.0642087448095	1479.8553936	445.695455915	2230.04834288	304.49749337	-2.74435869161	-0.0356873692016
1403.2296511	519.190419738	2298.42007084	376.0	-14.8693938265	-0.224100547121	-0.0427020859605	1065.36191492	444.62963559	1956.65893872	446.667388212	-5.98369044407	-0.0778113191687
1403.2296511	519.190419738	2298.42007084	376.0	6.27492492266	0.186449583273	0.0355277407151	1367.92401983	616.938226312	2442.64420469	457.781958546	-1.24038603654	-0.0161298574323
1403.2296511	519.190419738	2298.42007084	376.0	8.91126591368	0.669265749036	0.127527772301	1675.24358767	480.084531459	2503.23839517	347.910276038	1.28162242562	0.0166660913604
1403.2296511	519.190419738	2298.42007084	376.0	-13.5506768129	-0.126947609735	-0.0241897122208	1126.85469795	406.427499725	1986.96859524	453.686397563	-5.65832089492	-0.0735802457077
1403.2296511	519.190419738	2298.42007084	376.0	0.69655185597	0.220990999054	0.0421095653686	1392.49221128	601.437011528	2314.4297585	320.500535693	-1.76727604838	-0.0229814830739
1403.2296511	519.190419738	2298.42007084	376.0	2.75745908486	0.495526782054	0.0944220240195	1607.16151435	427.383630613	2361.79806389	327.252918928	-1.37497909529	-0.0178800922664
1403.2296511	519.190419738	2298.42007084	376.0	-4.27866726094	0.168129454051	0.0320368624335	1348.54902548	546.533243541	2200.07832375	304.996054726	-2.8680875729	-0.0372963273459
1403.2296511	519.190419738	2298.42007084	376.0	-14.5261825975	0.312768727232	0.0595976995487	1154.22698098	515.836144009	1964.54737449	294.484249505	-4.45181252101	-0.0578909300522
1403.2296511	519.190419738	2298.42007084	376.0	12.3001703855	2.8278613493	0.538845531498	1699.84710105	518.546938769	2581.12965573	362.735615905	2.77578571496	0.0360960431075
1403.2296511	519.190419738	2298.42007084	376.0	8.78743271007	0.444842550433	0.0847642054941	1551.9726485	543.472365896	2500.39218796	404.947173562	0.426467616684	0.00554574273972
1403.2296511	519.190419738	2298.42007084	376.0	3.67099225573	0.43085207667	0.08209833778	1555.30551602	451.862892655	2382.79489364	375.626484968	-1.53360658409	-0.0199428684537
1403.2296511	519.190419738	2298.42007084	376.0	-14.0180526636	0.136032327108	0.0259207940374	1120.42046976	520.967230267	1976.22633488	334.83863485	-4.50390415284	-0.0585683244843
1403.2296511	519.190419738	2298.42007084	376.0	11.8806281778	0.557298273858	0.106192506452	1617.9538908	524.548822625	2571.48681342	428.984099995	1.41655103769	0.0184206896969
1403.2296511	519.190419738	2298.42007084	376.0	0.460186424701	0.314344595767	0.0598979793763	1461.89234632	555.705825885	2308.99708799	291.39891578	-1.61341410104	-0.0209806775168
1403.2296511	519.190419738	2298.42007084	376.0	-0.582634223938	0.296323057496	0.0564639972362	1438.04781856	402.282817856	2285.0286889	444.698052481	-2.46449338973	-0.032048028475
1403.2296511	519.190419738	2298.42007084	376.0	-7.59045562415	0.233383441464	0.044470930157	1109.55601603	599.014968708	2123.95951531	415.388530567	-3.32309833649	-0.0432132423471
1403.2296511	519.190419738	2298.42007084	376.0	3.99003322467	0.428723722075	0.0816927824076	1549.28146369	397.394396201	2390.12779531	443.451935416	-1.81503675506	-0.0236025585833
1403.2296511	519.190419738	2298.42007084	376.0	7.78935450489	2.41267262248	0.45973182593	1531.0207136	629.88740101	2477.45215817	316.544043558	1.56329078722	0.0203288788975
1403.2296511	519.190419738	2298.42007084	376.0	-11.6437234487	0.395315896755	0.0753269620341	1188.57995563	555.503920955	2030.7983941	286.714517513	-3.80851379245	-0.0495255369629
1403.2296511	519.190419738	2298.42007084	376.0	-5.31900410832	0.17896919521	0.0341023618921	1334.10380151	401.65022113	2176.16701285	440.412990209	-3.28971798346	-0.0427791675352
1403.2296511	519.190419738	2298.42007084	376.0	2.0974351777	0.235110641317	0.0448000459827	1387.96111675	638.909077944	2346.62794194	319.757747245	-1.11484499793	-0.0144973341733
1403.2296511	519.190419738	2298.42007084	376.0	-20.4928782339	-0.234252305184	-0.0446364910793	1068.80271305	395.335183461	1827.40764442	363.269747907	-7.2617767043	-0.0944314265839
1403.2296511	519.190419738	2298.42007084	376.0	-5.60893004598	0.169887048301	0.0323717698745	1330.52406769	446.36222121	2169.5032969	392.617008004	-3.14175033116	-0.0408550108083
1403.2296511	519.190419738	2298.42007084	376.0	2.68479695224	0.280344851973	0.0534193696595	1431.8061014	597.73033128	2360.12798285	330.59155017	-1.07310186243	-0.0139545105648
1403.2296511	519.190419738	2298.42007084	376.0	-0.254879350173	0.309678655535	0.0590088901552	1453.67655487	430.929215759	2292.5618727	407.956102067	-2.33706790321	-0.0303910000417
1403.2296511	519.190419738	2298.42007084	376.0	14.5293153116	1.66886011099	0.317999258954	1671.60236867	509.299069148	2632.36477012	451.463332299	2.4932160973	0.0324215357256
1403.2296511	519.190419738	2298.42007084	376.0	2.74331521292	0.331622023513	0.0631901721633	1434.48740898	627.882869903	2361.4729783	299.102699414	-0.558572484687	-0.00726362138734
1403.2296511	519.190419738	2298.42007084	376.0	-8.9054762833	0.0863822019417	0.0164600232358	1221.08367441	517.618092285	2093.73481654	355.03304985	-3.54985554903	-0.0461619707286
1403.2296511	519.190419738	2298.42007084	376.0	-4.68577122201	0.0520845524906	0.00992464795934	1206.06275827	563.272158658	2190.7213646	421.38644767	-2.92894677862	-0.0380877344424
1403.2296511	519.190419738	2298.42007084	376.0	-4.89431504092	0.178282775208	0.0339715653979	1333.14150843	392.577482596	2185.92815161	460.209160585	-3.30500484143	-0.0429779563255
1403.2296511	519.190419738	2298.42007084	376.0	1.31734968462	0.198045280071	0.0377372865989	1375.8825083	557.269165986	2328.69830039	395.546626113	-2.0697919571	-0.0269153700533
1403.2296511	519.190419738	2298.42007084	376.0	-4.29687508568	0.205858474391	0.0392260812482	1366.52638435	456.477091411	2199.65983145	376.656355689	-2.88918366275	-0.0375706588134
1403.2296511	519.190419738	2298.42007084	376.0	11.559618923	2.40981031866	0.459186417427	1548.0974118	625.710376939	2564.10867228	390.300883542	2.17851008433	0.0283291298352
1403.2296511	519.190419738	2298.42007084	376.0	-5.01291251726	0.0684177918594	0.0130369268025	1235.70311753	528.142444152	2183.20228341	419.356721729	-3.02938214029	-0.0393937859596
1403.2296511	519.190419738	2298.42007084	376.0	-10.4320848258	0.358710748081	0.0683518955948	1196.03715772	578.834945441	2058.6469394	283.77483624	-3.58532756354	-0.0466232452997
1403.2296511	519.190419738	2298.42007084	376.0	-6.46155488701	0.123908859076	0.0236106819886	1286.15234301	433.678882893	2149.90639643	430.075170529	-3.44473265624	-0.04479496302
1403.2296511	519.190419738	2298.42007084	376.0	-16.548118124	0.049960342004	0.00951988224161	1210.21627487	401.496377453	1918.07480253	306.362150208	-5.27502301286	-0.0685958779305
1403.2296511	519.190419738	2298.42007084	376.0	-11.8137511272	-0.0309432062242	-0.0058961902104	1104.21573926	515.863044425	2026.89044381	406.81166013	-4.42339491028	-0.0575213902507
1403.2296511	519.190419738	2298.42007084	376.0	3.45168568935	0.298137569551	0.0568097502955	1428.75360968	624.129426166	2377.75430751	324.871271661	-0.611905910484	-0.00795716398548
1403.2296511	519.190419738	2298.42007084	376.0	-11.8201044859	-0.118017256284	-0.0224880442615	1102.4785808	478.250454382	2026.74441694	446.015381758	-4.85233322034	-0.0630992616429
1403.2296511	519.190419738	2298.42007084	376.0	-8.73746661692	0.31388228552	0.0598098867226	1093.1428519	621.209371739	2097.59638443	383.244160791	-3.40655727297	-0.0442985341089
1403.2296511	519.190419738	2298.42007084	376.0	2.67870104314	0.22935448698	0.0437032177934	1399.89069933	546.442485271	2359.98787325	413.654688651	-1.91033681273	-0.0248418311148
1403.2296511	519.190419738	2298.42007084	376.0	-17.2340390502	0.0119851107381	0.00228374823516	1069.79984348	518.966868844	1902.30945829	313.54274597	-5.27839534749	-0.0686397314368
1403.2296511	519.190419738	2298.42007084	376.0	0.151489313645	0.227786709423	0.0434044796918	1397.97978534	533.67332267	2301.90193163	370.248823618	-2.23047505738	-0.0290048772091
1403.2296511	519.190419738	2298.42007084	376.0	14.296367691	2.41943020169	0.461019474408	1543.53441403	637.990328122	2627.01065525	445.4859131	2.53916168438	0.0330190075992
1403.2296511	519.190419738	2298.42007084	376.0	6.28606939729	0.488379827454	0.0930601805361	1599.95113327	420.817941708	2442.90035153	422.131276556	-1.16846996055	-0.0151946678876
1403.2296511	519.190419738	2298.42007084	376.0	20.0444938954	3.05269535553	0.581687377198	1701.83162725	640.281032312	2759.12674163	417.014082068	5.66237309472	0.0736329401134
1403.2296511	519.190419738	2298.42007084	376.0	5.7915124774	0.432859779589	0.082480903123	1553.47625075	505.905553258	2431.53335603	372.151552014	-0.497381675125	-0.00646790214727
1403.2296511	519.190419738	2298.42007084	376.0	3.75763777603	0.254822133284	0.0485560467385	1418.9148059	534.933330705	2384.78637167	430.93823507	-1.79114390541	-0.0232918583278
1403.2296511	519.190419738	2298.42007084	376.0	-8.10985739056	0.330135850762	0.062906983758	1118.99960631	613.368270386	2112.02148086	379.653604162	-3.27117927424	-0.0425380919927
1403.2296511	519.190419738	2298.42007084	376.0	-11.3771450644	-0.10109967551	-0.0192644198762	1071.75968615	525.065861187	2036.92548519	440.099937849	-4.55938600312	-0.0592898049821
1403.2296511	519.190419738	2298.42007084	376.0	-10.3867545226	0.114856369312	0.0218857411036	1237.57725478	508.17757422	2059.68882018	313.933991188	-3.75976096513	-0.0488915600147
1403.2296511	519.190419738	2298.42007084	376.0	12.0373302133	0.452350989551	0.0861949294114	1550.35834047	560.49462643	2575.08848446	464.235517552	0.987964143308	0.0128473880794
1403.2296511	519.190419738	2298.42007084	376.0	-6.09519036149	0.24325270547	0.0463515063778	1391.91651068	409.382659085	2158.32699222	357.027822445	-3.18301893091	-0.0413916636009
1403.2296511	519.190419738	2298.42007084	376.0	6.31578288919	0.406372281047	0.0774337425775	1535.23956585	478.923751887	2443.5832924	429.41997466	-1.12129116073	-0.0145811594373
1403.2296511	519.190419738	2298.42007084	376.0	15.8602296097	2.8734879066	0.547539616349	1649.9228682	618.655594654	2662.95477147	394.376308618	4.0079254416	0.0521186663407
1403.2296511	519.190419738	2298.42007084	376.0	1.70913976287	0.148397625665	0.0282769865977	1332.07009685	550.986401598	2337.70328219	454.646783738	-2.07234126545	-0.0269485210071
1403.2296511	519.190419738	2298.42007084	376.0	-9.71508604773	0.0282774502913	0.00538823366831	1203.23303144	445.178055967	2075.12658322	426.715495811	-4.15390883281	-0.0540170199326
1403.2296511	519.190419738	2298.42007084	376.0	15.5205972397	2.9580094713	0.563645097428	1694.81553591	577.759775435	2655.14859291	382.573281566	3.99136629426	0.0519033328252
1403.2296511	519.190419738	2298.42007084	376.0	-0.807449817236	0.205518360873	0.0391612730323	1378.48851916	527.066793898	2279.86148218	374.306169118	-2.35387781184	-0.0306095944323
1403.2296511	519.190419738	2298.42007084	376.0	2.14942801427	0.357353337679	0.0680932426981	1497.84912373	477.982210098	2347.82295573	371.991621902	-1.96021850519	-0.0254904877137
1403.2296511	519.190419738	2298.42007084	376.0	-15.2086352969	-0.173974353533	-0.0331506009018	1056.60281982	499.747989423	1948.86174467	392.510935437	-5.37486693523	-0.0698942384296
1403.2296511	519.190419738	2298.42007084	376.0	-9.31557423062	0.250007003914	0.0476385297092	1391.4518805	391.455368145	2084.30904301	301.401794359	-3.70009990478	-0.0481157334821
1403.2296511	519.190419738	2298.42007084	376.0	3.67253852026	0.201304881578	0.038358399691	1368.60456021	648.221877473	2382.8304333	366.003995612	-1.04255256932	-0.0135572505763
1403.2296511	519.190419738	2298.42007084	376.0	-17.6089931529	-0.148264789976	-0.0282516749192	1094.35265547	447.252044691	1893.69143794	352.086737783	-5.90312072051	-0.0767635984462
1403.2296511	519.190419738	2298.42007084	376.0	8.78735161426	2.58631548058	0.492819260781	1562.23573024	627.549554072	2500.39032404	310.605039723	2.070139767	0.0269198929389
1403.2296511	519.190419738	2298.42007084	376.0	1.23234690225	0.461599455288	0.087957213279	1579.8564068	410.674129178	2326.74457938	336.21404341	-2.07618592977	-0.026998516642
1403.2296511	519.190419738	2298.42007084	376.0	-15.9811922885	-0.238695082975	-0.0454830569694	1065.91644714	405.981422014	1931.10513972	459.207270573	-6.67687429323	-0.086825413436
1403.2296511	519.190419738	2298.42007084	376.0	7.51946568244	2.57394247101	0.490461598897	1611.46230655	562.683131187	2471.24897931	297.103541571	1.65184383491	0.0214804139781
1403.2296511	519.190419738	2298.42007084	376.0	-13.9873905586	0.0464910993432	0.00885882228339	1209.64033629	422.466116698	1976.93107886	344.824625872	-4.76982818691	-0.0620263743421
1403.2296511	519.190419738	2298.42007084	376.0	-6.37226797929	0.161563543865	0.0307857362548	1320.59232667	436.286486272	2151.95858464	395.079771698	-3.29332896118	-0.0428261243326
1403.2296511	519.190419738	2298.42007084	376.0	4.56085602659	0.125151721657	0.0238475079377	1322.42870707	644.797979123	2403.24770116	436.021014967	-1.55501216747	-0.0202212245445
1403.2296511	519.190419738	2298.42007084	376.0	14.8686138455	2.90423085695	0.553397648046	1702.58992451	541.45906345	2640.16327572	396.114287758	3.43224924446	0.044632629967
1403.2296511	519.190419738	2298.42007084	376.0	-11.495234378	0.339398577812	0.0646719851014	1097.37919785	599.797436895	2034.21129671	337.03466196	-3.84029723345	-0.0499388456885
1403.2296511	519.190419738	2298.42007084	376.0	-11.414579594	-0.0593052900028	-0.0113005506865	1153.96962232	435.971692588	2036.06508245	446.123767539	-4.80605877395	-0.0624975133154
1403.2296511	519.190419738	2298.42007084	376.0	10.0706973205	2.98995285588	0.569731870404	1745.91575292	483.493881593	2529.88699933	300.477364812	2.60985989356	0.0339383601244
1403.2296511	519.190419738	2298.42007084	376.0	-11.6701369529	-0.00886271325597	-0.00168877920274	1163.07902919	466.19452768	2030.19130082	400.917743953	-4.44833332309	-0.0578456869063
1403.2296511	519.190419738	2298.42007084	376.0	8.797123505	0.450889236417	0.0859163941343	1557.74408588	537.46999931	2500.61492314	405.400837948	0.409576145123	0.00532608771291
1403.2296511	519.190419738	2298.42007084	376.0	-0.272977013115	0.134459400011	0.0256210746973	1314.11845841	524.062114645	2292.14591238	453.96533933	-2.36954829203	-0.030813371808
1403.2296511	519.190419738	2298.42007084	376.0	-11.8434711356	0.532916405569	0.101546571183	1107.97228798	626.994359595	2026.20735318	291.240705597	-3.79878286321	-0.0493989969209
1403.2296511	519.190419738	2298.42007084	376.0	4.35005678464	0.299909155752	0.0571473238857	1449.54550749	480.795497488	2398.40264907	468.061644095	-1.77539624114	-0.023087077258
1403.2296511	519.190419738	2298.42007084	376.0	4.33924232861	0.473647886588	0.09025302717	1580.757389	497.118547743	2398.15408744	320.2781507	-0.429378161041	-0.00558359117088
1403.2296511	519.190419738	2298.42007084	376.0	9.40862450277	0.589033414811	0.112239598859	1679.84715198	403.013221672	2514.6697848	431.809411146	-0.0664094084612	-0.000863581384411
1403.2296511	519.190419738	2298.42007084	376.0	3.09516881063	0.0696690190903	0.0132753466254	1272.51619497	628.639282243	2369.56005201	468.404574796	-1.85916022163	-0.024176335782
1403.2296511	519.190419738	2298.42007084	376.0	2.14492929401	0.391429090445	0.0745863358318	1521.23095747	423.280717161	2347.71955624	403.207881609	-2.01433845546	-0.0261942581985
1403.2296511	519.190419738	2298.42007084	376.0	4.63023399486	0.492750264518	0.0938929619889	1604.40172937	420.097528206	2404.8422983	380.343040731	-1.29228815868	-0.016804787499
1403.2296511	519.190419738	2298.42007084	376.0	8.36778004453	2.82107049668	0.537551542812	1674.47005755	530.890075922	2490.74680687	285.386673396	2.1225222866	0.0276010700468
1403.2296511	519.190419738	2298.42007084	376.0	-13.5576652966	0.0945243911756	0.0180115074649	1227.8424909	437.813287879	1986.80797053	321.152191751	-4.51270764308	-0.0586828042013
1403.2296511	519.190419738	2298.42007084	376.0	-6.39757756111	0.199675387948	0.038047901667	1352.90839366	413.992459712	2151.37686413	384.476010752	-3.28617106825	-0.0427330438004
1403.2296511	519.190419738	2298.42007084	376.0	-7.66974807487	0.0720624689259	0.0137314155728	1207.16020568	533.740400429	2122.1370417	381.236435598	-3.36711858622	-0.043785677324
1403.2296511	519.190419738	2298.42007084	376.0	3.25906216897	0.363508199126	0.0692660440407	1498.62210099	438.427770045	2373.32700985	436.277138821	-1.88997576799	-0.0245770581013
1403.2296511	519.190419738	2298.42007084	376.0	12.4660871483	0.452521962421	0.0862275080833	1539.35331844	579.448631519	2584.9431199	466.14116995	1.19756103447	0.0155729653377
1403.2296511	519.190419738	2298.42007084	376.0	-8.06136134019	0.0901614193747	0.0171801485089	1228.75810365	588.287620174	2113.13612381	296.090399986	-3.32197680274	-0.043198658033
1403.2296511	519.190419738	2298.42007084	376.0	-9.32241336347	0.459083943883	0.0874778856485	1180.12488598	618.225413825	2084.15185101	285.801551204	-3.36532967508	-0.0437624145004
1403.2296511	519.190419738	2298.42007084	376.0	-4.70118611954	0.245022295929	0.0466886996817	1396.88178109	427.109538068	2190.3670655	366.375746345	-2.95784139131	-0.0384634771301
1403.2296511	519.190419738	2298.42007084	376.0	-0.770585829941	0.242028451879	0.0461182263488	1394.98201558	433.18785424	2280.70877146	452.538901642	-2.49838883938	-0.0324888015524
1403.2296511	519.190419738	2298.42007084	376.0	2.48783971023	0.461421734561	0.0879233488112	1577.47318871	391.015614559	2355.60107807	387.112274797	-1.97817360783	-0.025723974094
1403.2296511	519.190419738	2298.42007084	376.0	3.23464191952	0.237942548935	0.0453396625256	1403.36509904	519.746987323	2372.76572994	449.65364357	-1.87912436964	-0.0244359475896
1403.2296511	519.190419738	2298.42007084	376.0	-5.09013581587	0.145718648494	0.0277665107649	1306.12617712	418.03689821	2181.42736761	457.264292284	-3.30716815584	-0.0430060878523
1403.2296511	519.190419738	2298.42007084	376.0	8.51910782096	0.505413465094	0.0963059194157	1610.94920422	465.044723659	2494.22495485	418.231026976	-0.0868968984183	-0.00112999867904
1403.2296511	519.190419738	2298.42007084	376.0	-5.03894530701	0.263020468432	0.0501182295031	1417.09327991	453.864340105	2182.60394054	311.646320526	-3.00205042152	-0.0390383669898
1403.2296511	519.190419738	2298.42007084	376.0	9.87416963679	0.350320060335	0.0667530602773	1442.84183944	646.888751524	2525.3699676	435.639376637	0.652493299389	0.00848495837957
1403.2296511	519.190419738	2298.42007084	376.0	7.67140595973	2.36098621314	0.449883043662	1506.47889283	648.723265085	2474.74120513	319.539047215	1.47574315995	0.0191904182048
1403.2296511	519.190419738	2298.42007084	376.0	10.8058665266	0.367069032579	0.0699445565128	1454.08578506	642.165577873	2546.78427591	450.53291298	0.828246322061	0.0107704333168
1403.2296511	519.190419738	2298.42007084	376.0	-10.2140117492	-0.0287757901631	-0.00548319172315	1126.95254596	504.360921521	2063.65917476	432.345707279	-4.21361800327	-0.0547934720841
1403.2296511	519.190419738	2298.42007084	376.0	-10.3776227925	0.0246845344817	0.00470360794239	1176.45020617	481.712071926	2059.8987057	401.736427605	-4.09486011146	-0.0532491561959
1403.2296511	519.190419738	2298.42007084	376.0	-6.09340354955	0.0760885646132	0.0144985831961	1240.18048237	485.941597155	2158.36806066	432.245981131	-3.32064156895	-0.0431812947848
1403.2296511	519.190419738	2298.42007084	376.0	-14.7832756212	-0.0871968813051	-0.016615259395	1120.44587864	459.44400014	1958.63829684	378.748418057	-5.19141735894	-0.0675086782697
1403.2296511	519.190419738	2298.42007084	376.0	-7.6362000909	0.0592215050116	0.0112845855586	1202.49056564	513.815874205	2122.9081153	406.601675454	-3.47335862582	-0.0451672122994
1403.2296511	519.190419738	2298.42007084	376.0	10.1902414017	2.53413599414	0.482876523273	1589.16608522	593.320116203	2532.63462448	350.14842306	2.13174339108	0.0277209803781
1403.2296511	519.190419738	2298.42007084	376.0	-3.67330349619	0.0489098424876	0.00931971083987	1217.57655079	576.420990465	2213.99212602	419.994584763	-2.75530670883	-0.0358297361357
1403.2296511	519.190419738	2298.42007084	376.0	-5.90552778129	0.191888491236	0.0365641179947	1354.09790194	465.151146728	2162.68623503	343.437186357	-3.10677172761	-0.0404001525047
1403.2296511	519.190419738	2298.42007084	376.0	-5.16898530027	0.0928423664002	0.0176909996952	1264.94583263	517.640657062	2179.61507524	397.028585553	-3.01449255362	-0.039200163246
1403.2296511	519.190419738	2298.42007084	376.0	8.23134220636	1.86542596931	0.355454643542	1493.67319917	634.061659785	2487.61089221	359.876033256	1.23275612166	0.0160306387732
1403.2296511	519.190419738	2298.42007084	376.0	8.85902375309	0.551304620499	0.105050423113	1642.64432467	462.471635898	2502.03765086	396.921690296	0.379359726412	0.00493315639027
1403.2296511	519.190419738	2298.42007084	376.0	0.648735549988	0.115092950982	0.0219308214524	1304.93832719	567.191182894	2313.33073893	441.201228845	-2.18553091859	-0.0284204280701
1403.2296511	519.190419738	2298.42007084	376.0	-14.280301477	-0.0559603362696	-0.0106631738319	1106.26316772	492.949351881	1970.19875552	370.986235917	-4.89840133392	-0.063698326839
1403.2296511	519.190419738	2298.42007084	376.0	-1.36746560162	0.162140217469	0.0308956207068	1340.95843425	529.743707264	2266.98996699	396.287825474	-2.43476874749	-0.031661492165
1403.2296511	519.190419738	2298.42007084	376.0	-1.11521883462	0.241084744042	0.0459384039714	1392.06072583	420.055712542	2272.78765731	460.671218938	-2.58548268626	-0.0336213613298
1403.2296511	519.190419738	2298.42007084	376.0	5.25286849943	0.500716637187	0.0954109445859	1609.390987	449.779308282	2419.15305473	359.982759441	-0.696869750827	-0.00906202536836
1403.2296511	519.190419738	2298.42007084	376.0	-3.72296206482	0.057510559241	0.0109585669285	1232.45085027	563.535598037	2212.85076351	416.864315202	-2.77521191715	-0.0360885814974
1403.2296511	519.190419738	2298.42007084	376.0	19.907358583	3.05840257289	0.582774880505	1707.50209981	631.034596631	2755.97479609	417.438099646	5.57248934163	0.0724641006714
1403.2296511	519.190419738	2298.42007084	376.0	12.6587392968	3.09778249659	0.590278676942	1750.21181411	535.710648802	2589.37107555	303.448612638	3.85580139632	0.0501404602903
1403.2296511	519.190419738	2298.42007084	376.0	8.87061914654	0.654872636794	0.124785182316	1727.06244951	395.722779349	2502.30416171	379.518932851	0.473679123409	0.00615967650727
1403.2296511	519.190419738	2298.42007084	376.0	-8.40463166074	0.0938150862643	0.017876350279	1258.8573457	425.489186177	2105.24632987	420.899797993	-3.82910855211	-0.0497933491821
1403.2296511	519.190419738	2298.42007084	376.0	2.25831808312	0.294348495764	0.0560877469063	1445.49387516	476.833608708	2350.32570693	427.998223061	-1.99876656098	-0.0259917628216
1403.2296511	519.190419738	2298.42007084	376.0	17.3945736202	2.7721293979	0.528225876124	1608.55241821	648.209886626	2698.22044216	441.458137329	3.96520957178	0.0515631933912
1403.2296511	519.190419738	2298.42007084	376.0	-13.832054053	-0.0570760754252	-0.0108757765673	1168.26085327	392.960971926	1980.50136428	419.279539081	-5.3962179358	-0.0701718847309
1403.2296511	519.190419738	2298.42007084	376.0	-10.3749822927	0.505522395191	0.0963266759129	1118.82048999	628.911160342	2059.95939548	312.227745146	-3.53676093137	-0.0459916896147
1403.2296511	519.190419738	2298.42007084	376.0	-16.7539503169	-0.0661931467842	-0.0126130233964	1091.44266621	489.137675811	1913.3439141	332.763572079	-5.3458171073	-0.0695164773381
1403.2296511	519.190419738	2298.42007084	376.0	18.3800874524	2.75379932573	0.524733103226	1606.18967991	646.220349376	2720.87168988	468.461660603	3.96227062619	0.0515249756332
1403.2296511	519.190419738	2298.42007084	376.0	-0.169258639906	0.274008658741	0.0522120157662	1435.0956649	523.935611163	2294.52979629	335.498520222	-2.30053836492	-0.029915973536
1403.2296511	519.190419738	2298.42007084	376.0	1.93597978051	0.320984445645	0.0611631946732	1461.67353268	425.666827058	2342.91701868	455.576658948	-2.1017700794	-0.0273312103953
1403.2296511	519.190419738	2298.42007084	376.0	12.0286910506	0.998847870687	0.190329243652	1733.85624341	445.420967775	2574.88992021	395.612709024	2.07801045609	0.0270222426019
1403.2296511	519.190419738	2298.42007084	376.0	5.05081601257	0.542157181327	0.103307389735	1644.42367708	394.177137968	2414.50903981	375.90822477	-1.13079420064	-0.0147047360291
1403.2296511	519.190419738	2298.42007084	376.0	-9.77826878503	0.432406870374	0.0823946018243	1121.21149351	618.167694362	2073.6743785	334.295190637	-3.46662426199	-0.0450796392976
1403.2296511	519.190419738	2298.42007084	376.0	4.73013214977	0.403946725987	0.0769715560189	1533.32766705	461.31549203	2407.13837755	412.495218466	-1.53779200362	-0.0199972952357
1403.2296511	519.190419738	2298.42007084	376.0	7.57597237646	0.612597980134	0.116729798044	1652.51694177	488.354451554	2472.5477405	331.67634718	0.891516621342	0.0115931940357
1403.2296511	519.190419738	2298.42007084	376.0	-2.01526412322	0.125849291963	0.0239804291087	1315.55237793	571.618414159	2252.10083575	364.930043659	-2.48879353727	-0.0323640251921
1403.2296511	519.190419738	2298.42007084	376.0	11.9661047316	1.93013440811	0.367784757644	1608.63747922	557.71244366	2573.45142369	407.101500809	2.11739338279	0.0275343742885
1403.2296511	519.190419738	2298.42007084	376.0	-8.49779985637	0.280986208804	0.0535415794215	1140.93181043	590.37466905	2103.10493336	371.798453884	-3.34342398047	-0.0434775550126
1403.2296511	519.190419738	2298.42007084	376.0	11.0990492452	2.47400592112	0.471418811188	1551.73548755	628.401060525	2553.52284636	373.386298285	2.21400616302	0.0287907173344
1403.2296511	519.190419738	2298.42007084	376.0	13.4852539981	2.87910972907	0.548610847764	1647.26349531	617.78137276	2608.36785533	343.322987262	3.72766671375	0.0484742095416
1403.2296511	519.190419738	2298.42007084	376.0	-9.17830267125	0.344804751599	0.0657021249237	1157.3725446	593.537543389	2087.46412008	336.554032093	-3.38036131058	-0.0439578844029
1403.2296511	519.190419738	2298.42007084	376.0	-6.60863276908	0.0720828578117	0.0137353006501	1223.26879931	619.854599377	2146.52592887	303.402530175	-3.08310152617	-0.0400923475445
1403.2296511	519.190419738	2298.42007084	376.0	0.920879749289	0.121894137486	0.0232267792466	1320.60395079	635.680249807	2319.58575583	363.301555224	-2.05193058512	-0.0266831025373
1403.2296511	519.190419738	2298.42007084	376.0	0.0925013903874	0.219730120847	0.0418693065637	1394.46605864	559.571396252	2300.54614136	346.508686466	-2.24412605086	-0.0291823933792
1403.2296511	519.190419738	2298.42007084	376.0	-2.92489308985	0.313752648666	0.0597851845781	1461.06799925	454.012358775	2231.19374101	316.113382986	-2.71107157678	-0.0352545068502
1403.2296511	519.190419738	2298.42007084	376.0	-8.44918228392	0.0188115634979	0.0035845204836	1147.67554612	518.033925378	2104.2223694	438.512897904	-3.78585455503	-0.0492308784789
1403.2296511	519.190419738	2298.42007084	376.0	0.630361545064	0.323119796858	0.0615700832427	1461.41184653	405.436982516	2312.90842711	446.059598062	-2.28072346172	-0.0296583024931
1403.2296511	519.190419738	2298.42007084	376.0	20.7492308643	3.17754513118	0.605477349692	1749.16971276	640.908422664	2775.32455757	385.246422152	6.6073348115	0.0859211288881
1403.2296511	519.190419738	2298.42007084	376.0	9.49620603864	0.336242231953	0.0640705472471	1472.86887917	587.563302667	2516.6827764	456.250594565	0.0442375040319	0.000575260130454
1403.2296511	519.190419738	2298.42007084	376.0	1.73740036018	0.25401098267	0.0484014829782	1420.24046005	555.05463972	2338.35282943	363.057729654	-1.90163723009	-0.024728702602
1403.2296511	519.190419738	2298.42007084	376.0	-3.40280749597	0.172986200975	0.0329623096371	1356.17904123	565.19763671	2220.20926038	298.832582437	-2.76559951725	-0.0359635827991
1403.2296511	519.190419738	2298.42007084	376.0	-4.7590443619	0.0916720743429	0.0174680019708	1281.56559124	587.549466954	2189.03724005	319.922181852	-2.87268600273	-0.037356124873
1403.2296511	519.190419738	2298.42007084	376.0	-6.45205582412	0.0662036261359	0.0126150202241	1215.22139561	555.925684707	2150.1247248	378.977644475	-3.13337714424	-0.0407461267131
1403.2296511	519.190419738	2298.42007084	376.0	9.07198884651	0.99413917144	0.189432006753	1612.00504507	536.948765644	2506.93248331	357.978672596	1.54387180968	0.0200763564328
1403.2296511	519.190419738	2298.42007084	376.0	-8.37586990705	0.298835315084	0.056942704856	1179.13705099	604.9635016	2105.90739579	321.806843196	-3.22318115338	-0.0419139291727
1403.2296511	519.190419738	2298.42007084	376.0	-0.514996530926	0.22235853038	0.042370146795	1387.25080481	490.887816466	2286.58328721	408.444665936	-2.34783131755	-0.0305309664181
1403.2296511	519.190419738	2298.42007084	376.0	-0.0488731476578	0.29035368867	0.0553265412862	1440.42736446	455.963384075	2297.2967606	400.906012071	-2.29178381861	-0.029802130281
1403.2296511	519.190419738	2298.42007084	376.0	-1.30017319534	0.135814508904	0.0258792890441	1326.66043767	582.628440493	2268.53662916	359.247751004	-2.39401739794	-0.0311315656429
1403.2296511	519.190419738	2298.42007084	376.0	-9.42999747298	0.103876447128	0.0197935303216	1250.426117	490.809959679	2081.67911624	340.443039566	-3.6582195531	-0.0475711255279
1403.2296511	519.190419738	2298.42007084	376.0	9.35254895755	0.586829462631	0.111819638459	1676.9445124	414.131681415	2513.38093322	422.304739404	0.0819927972405	0.001066226232
1403.2296511	519.190419738	2298.42007084	376.0	-15.8067887208	-0.137313638087	-0.0261649462817	1112.27796376	428.347494668	1935.11366633	394.488207899	-5.75016090672	-0.0747745241446
1403.2296511	519.190419738	2298.42007084	376.0	8.62859652182	0.321494814038	0.0612604447482	1441.43912536	634.66343547	2496.74146513	420.638904304	0.299256537	0.00389150243173
1403.2296511	519.190419738	2298.42007084	376.0	10.8885083507	2.87626619363	0.548069015555	1712.43251084	506.039774403	2548.68373219	330.211446943	2.59758723217	0.0337787676485
1403.2296511	519.190419738	2298.42007084	376.0	-9.87133835921	0.114858462564	0.0218861399703	1140.65302311	540.381370384	2071.53524873	390.500855235	-3.77295275559	-0.049063104754
1403.2296511	519.190419738	2298.42007084	376.0	-0.202855557622	0.249531452849	0.0475479140337	1410.92636617	493.527403088	2293.75759799	389.30382873	-2.29084144107	-0.0297898756966
1403.2296511	519.190419738	2298.42007084	376.0	-1.24913939481	0.102357077772	0.0195040163437	1296.54989095	587.105250631	2269.70960028	386.054458698	-2.37738157134	-0.0309152349979
1403.2296511	519.190419738	2298.42007084	376.0	6.59939139851	0.481285111637	0.0917082910894	1594.31643617	431.344359627	2450.1018073	424.441011503	-1.05333641884	-0.0136974826897
1403.2296511	519.190419738	2298.42007084	376.0	17.3515543305	2.99162219105	0.570049960184	1686.12778287	621.018504419	2697.23167817	390.085390886	4.79627401313	0.0623702732526
1403.2296511	519.190419738	2298.42007084	376.0	3.81052542149	0.23669832967	0.0451025780621	1406.78765689	573.13529333	2386.00195193	406.079001709	-1.59427360789	-0.0207317764354
1403.2296511	519.190419738	2298.42007084	376.0	-6.79069446419	0.150072417355	0.0285961161119	1319.45958204	502.251264179	2142.34138633	320.630540107	-3.21731335905	-0.0418376249551
1403.2296511	519.190419738	2298.42007084	376.0	2.40058748733	0.470651024116	0.0896819786806	1586.91941295	412.808795284	2353.59565547	353.867447232	-1.84068567015	-0.0239360945403
1403.2296511	519.190419738	2298.42007084	376.0	8.58806440242	0.532484508401	0.101464273704	1634.89932702	412.099424308	2495.80986676	448.811115431	-0.634377755079	-0.00824938563171
1403.2296511	519.190419738	2298.42007084	376.0	3.79383540897	0.343666646593	0.0654852604026	1464.09938715	601.272207528	2385.61834533	320.246750656	-0.436588640474	-0.00567735553282
1403.2296511	519.190419738	2298.42007084	376.0	7.36460936539	0.414962217124	0.0790705444215	1541.5346	476.94428613	2467.68973063	449.210844498	-0.975430411214	-0.012684400666
1403.2296511	519.190419738	2298.42007084	376.0	-5.97349181797	0.191408657632	0.0364726862867	1109.92100782	598.134945134	2161.12413597	453.068183014	-3.16880565813	-0.0412068356064
1403.2296511	519.190419738	2298.42007084	376.0	6.19485066258	0.337456685901	0.0643019599659	1481.09105431	497.987178823	2440.80376183	461.725528694	-1.4849950356	-0.0193107286814
1403.2296511	519.190419738	2298.42007084	376.0	-16.1353142266	-0.0321320333064	-0.00612271976113	1111.88816992	482.414671025	1927.56277016	333.259929215	-5.17398316329	-0.0672819657125
1403.2296511	519.190419738	2298.42007084	376.0	-16.4431823753	0.221257681291	0.0421603813436	1069.15219476	560.603384821	1920.48666684	290.731087257	-4.88222554239	-0.0634879784446
1403.2296511	519.190419738	2298.42007084	376.0	14.826783757	3.05450109253	0.582031458179	1709.9758914	603.288622968	2639.20184457	325.9373302	4.64579578303	0.0604134692201
1403.2296511	519.190419738	2298.42007084	376.0	-7.23791240252	0.263495610906	0.0502087673221	1407.40988172	396.449837366	2132.06243947	328.202720383	-3.35465898378	-0.0436236538853
1403.2296511	519.190419738	2298.42007084	376.0	-16.064211785	-0.165336180527	-0.0315046075699	1066.93612538	486.472852978	1929.19700295	375.78802459	-5.52482577681	-0.0718442883851
1403.2296511	519.190419738	2298.42007084	376.0	9.47033083952	0.367007638279	0.0699328579038	1493.1777125	582.061218387	2516.08805563	440.849124745	0.258943211825	0.00336727193531
1403.2296511	519.190419738	2298.42007084	376.0	-1.22175768682	0.278112138864	0.0529939288993	1421.60400734	398.304150384	2270.33894695	450.430789222	-2.58464809128	-0.0336105083392
1403.2296511	519.190419738	2298.42007084	376.0	-9.35372736115	0.351037324968	0.0668897341784	1096.14826497	622.64069203	2083.4321238	364.643166804	-3.46438453706	-0.045050514136
1403.2296511	519.190419738	2298.42007084	376.0	-0.17265706355	0.323417385193	0.0616267883371	1462.53241792	409.041904753	2294.45168624	422.87736356	-2.35457963749	-0.0306187209036
1403.2296511	519.190419738	2298.42007084	376.0	-16.4985088969	0.0935618810689	0.0178281023378	1161.5343671	462.225998781	1919.21503097	295.454665088	-5.05373627593	-0.0657182870732
1403.2296511	519.190419738	2298.42007084	376.0	-15.8990077362	0.0139699003982	0.00266194748442	1070.91618406	527.718522037	1932.99408597	334.359379874	-5.01501358286	-0.0652147409994
1403.2296511	519.190419738	2298.42007084	376.0	10.5876401566	0.523053777665	0.0996672594636	1620.2179818	480.51332389	2541.76851723	441.037211542	0.51181313984	0.00665556748816
1403.2296511	519.190419738	2298.42007084	376.0	-2.33061107348	0.38419406281	0.0732077101391	1513.73096678	390.678200415	2244.85283815	340.443670963	-2.62194107505	-0.0340954626144
1403.2296511	519.190419738	2298.42007084	376.0	-8.2447725708	0.0470159455647	0.00895883109084	1224.26846013	428.432485125	2108.92056328	456.219618023	-4.01046226822	-0.0521516549833
1403.2296511	519.190419738	2298.42007084	376.0	5.99591301494	0.554113227195	0.105585599694	1647.64113095	444.210557071	2436.23133901	344.379650987	-0.16568412723	-0.002154540016
1403.2296511	519.190419738	2298.42007084	376.0	-3.84309423063	0.181016274767	0.0344924304054	1342.16350848	447.26608192	2210.0896217	420.660031297	-2.90962915283	-0.0378365299458
1403.2296511	519.190419738	2298.42007084	376.0	0.80416873527	0.257632351715	0.0490915304336	1416.32251337	485.623567525	2316.90324645	414.957165559	-2.17576206753	-0.0282933948964
1403.2296511	519.190419738	2298.42007084	376.0	-2.09393128208	0.214260688138	0.0408271128313	1389.74242794	553.339064317	2250.29273398	307.21124173	-2.59147277248	-0.033699255819
1403.2296511	519.190419738	2298.42007084	376.0	4.74944131732	0.387121223764	0.0737654770892	1520.71177808	481.757781211	2407.58218333	405.11262404	-1.41038160603	-0.0183404630173
1403.2296511	519.190419738	2298.42007084	376.0	-8.6130010503	0.117846006215	0.0224554127696	1281.20505048	398.83855184	2100.457126	420.413523675	-3.90676208146	-0.0508031480034
1403.2296511	519.190419738	2298.42007084	376.0	10.1996343642	1.47090128675	0.280278446407	1486.0503414	638.434472335	2532.85051422	408.365700484	1.41715931417	0.0184285996641
1403.2296511	519.190419738	2298.42007084	376.0	17.5542091417	2.86585065108	0.546084346623	1638.50965827	640.927711355	2701.88953703	422.452167409	4.35680933367	0.0566555179931
1403.2296511	519.190419738	2298.42007084	376.0	7.75206833236	0.463949875675	0.0884050830173	1578.05304324	488.896843089	2476.5951653	409.645278969	-0.232189665641	-0.00301937146477
1403.2296511	519.190419738	2298.42007084	376.0	-16.6716616204	-0.0644165746408	-0.012274499741	1159.35369341	396.199450084	1915.23525401	359.682110514	-5.75312293835	-0.0748130421112
1403.2296511	519.190419738	2298.42007084	376.0	-3.13985558625	0.0428269512528	0.00816062333322	1209.21336365	636.977480289	2226.25299985	380.062155908	-2.55619868826	-0.0332405551139
1403.2296511	519.190419738	2298.42007084	376.0	-7.45773524327	0.0958566786929	0.0182653732265	1256.78465182	504.209958135	2127.00998718	366.01537722	-3.34781659874	-0.0435346761865
1403.2296511	519.190419738	2298.42007084	376.0	4.48555553921	0.367892859487	0.0701015357254	1505.99218876	494.867702935	2401.51697964	400.657087942	-1.43005804926	-0.0185963335405
1403.2296511	519.190419738	2298.42007084	376.0	12.7042837915	3.03389958226	0.578105865523	1697.74455579	604.824131019	2590.41787936	287.849192551	4.23658536889	0.0550921374367
1403.2296511	519.190419738	2298.42007084	376.0	8.28165729079	0.39805953168	0.0758497583232	1523.14140332	544.281166335	2488.76734421	421.34477455	-0.0457762889648	-0.000595270337644
1403.2296511	519.190419738	2298.42007084	376.0	8.3140434119	0.476665091505	0.0908279518873	1590.01532682	448.301933732	2489.51171332	451.194452761	-0.690975442057	-0.00898537635965
1403.2296511	519.190419738	2298.42007084	376.0	-5.788029132	0.0612253213817	0.0116664103242	1219.28432769	601.51696801	2165.38684756	344.585551866	-2.95527632686	-0.0384301212855
1403.2296511	519.190419738	2298.42007084	376.0	19.8387277742	2.97826534415	0.567504829297	1689.0064764	612.945232766	2754.3973718	452.445662639	4.88244867357	0.0634908800205
1403.2296511	519.190419738	2298.42007084	376.0	6.08427673231	2.145459204	0.408814634908	1597.17202322	548.24018361	2438.26230842	292.850101593	1.10842194539	0.0144138094328
1403.2296511	519.190419738	2298.42007084	376.0	6.67886153257	0.762565270077	0.145305882255	1745.86176979	409.368383496	2451.92836481	296.698211523	0.855401191592	0.0111235525565
1403.2296511	519.190419738	2298.42007084	376.0	-10.3783128926	0.12692438358	0.0241852865053	1268.95305318	479.714027394	2059.8828443	311.215763732	-3.80347602713	-0.0494600263606
1403.2296511	519.190419738	2298.42007084	376.0	6.66102050699	0.334097344403	0.0636618415401	1437.26930926	640.280590745	2451.5183031	373.968403087	0.148682328873	0.00193345031044
1403.2296511	519.190419738	2298.42007084	376.0	8.17445892893	0.364609963979	0.06947598399	1495.72403358	568.17502894	2486.30347554	422.404413028	-0.056460409747	-0.000734205588388
1403.2296511	519.190419738	2298.42007084	376.0	-9.39189740996	0.148316849168	0.0282615947348	1301.49750234	463.073999225	2082.55481574	317.983314167	-3.66039615022	-0.0475994297818
1403.2296511	519.190419738	2298.42007084	376.0	7.21341211924	0.515312201187	0.0981921115067	1621.27694384	406.38102408	2464.21458278	436.556614863	-1.02834550969	-0.0133725033769
1403.2296511	519.190419738	2298.42007084	376.0	-4.22958428473	0.189484205231	0.0361059842284	1360.58994757	505.589641929	2201.20645673	335.026867228	-2.83962785549	-0.0369262399933
1403.2296511	519.190419738	2298.42007084	376.0	9.77418788453	0.288067112958	0.0548908370728	1429.03098035	629.978433121	2523.07196694	464.062553464	0.120702104137	0.00156959823325
1403.2296511	519.190419738	2298.42007084	376.0	6.44863435218	0.202083674595	0.0385067977505	1380.01870264	601.559591111	2446.63677709	465.058483336	-1.28514399079	-0.016711885446
1403.2296511	519.190419738	2298.42007084	376.0	4.72999940733	0.407820702258	0.0777097374729	1530.18237942	533.808404714	2407.13532657	343.144542436	-0.487077467301	-0.00633390724709
1403.2296511	519.190419738	2298.42007084	376.0	12.7054643412	2.76582625891	0.527024820676	1640.71981364	582.559901876	2590.44501335	367.165297837	2.96147973006	0.0385107897277
1403.2296511	519.190419738	2298.42007084	376.0	-11.6851159436	0.534223729997	0.101795680259	1139.83316141	601.463061655	2029.84702069	288.550797626	-3.77911476725	-0.0491432349447
1403.2296511	519.190419738	2298.42007084	376.0	10.4856781182	0.471472016813	0.0898384178379	1548.62787827	573.219942616	2539.42500127	417.577180385	1.07538517057	0.0139842024782
1403.2296511	519.190419738	2298.42007084	376.0	2.81111502845	0.273055394191	0.0520303723687	1434.0422862	536.455983527	2363.03130287	392.533033143	-1.8420262353	-0.023953527117
1403.2296511	519.190419738	2298.42007084	376.0	7.13593861187	0.512563825645	0.0976684118988	1618.73140589	400.907802453	2462.43391614	442.794707792	-1.14770274639	-0.014924613087
1403.2296511	519.190419738	2298.42007084	376.0	-9.58231704673	0.221283648271	0.0421653293199	1368.25721759	426.63846055	2078.17817259	283.282494449	-3.73244426042	-0.0485363362863
1403.2296511	519.190419738	2298.42007084	376.0	12.3817400326	2.6047471961	0.496331401695	1561.21933212	647.626027729	2583.00446887	374.15910902	2.76362442819	0.0359378989362
1403.2296511	519.190419738	2298.42007084	376.0	16.6812561573	3.05474730496	0.582078373659	1722.89938417	582.866042537	2681.82541043	376.059983721	4.65947059041	0.0605912950638
1403.2296511	519.190419738	2298.42007084	376.0	2.93894686395	0.353136496549	0.0672897287632	1489.71803136	435.30041016	2365.96941543	440.950973907	-1.93795092567	-0.0252009223104
1403.2296511	519.190419738	2298.42007084	376.0	13.1051259633	2.82509686841	0.538318763035	1676.30135037	550.733449122	2599.63091629	372.5961168	3.02202046518	0.0392980554639
1403.2296511	519.190419738	2298.42007084	376.0	-5.83648724769	0.106064022294	0.0202103701017	1163.52036236	577.270039038	2164.27307651	423.482675112	-3.05899279938	-0.039778840044
1403.2296511	519.190419738	2298.42007084	376.0	-9.27153497525	0.378463276838	0.0721157158609	1138.08146183	603.627275031	2085.32125009	343.612513229	-3.40125384606	-0.0442295688695
1403.2296511	519.190419738	2298.42007084	376.0	2.75874034939	0.260832176524	0.0497012531486	1416.699067	475.417532013	2361.82751273	469.710913719	-1.99315187692	-0.025918750025
1403.2296511	519.190419738	2298.42007084	376.0	17.3212236277	3.03027761591	0.577415704251	1695.32925723	628.609017064	2696.53455121	372.596276918	5.10127698286	0.0663365017278
1403.2296511	519.190419738	2298.42007084	376.0	9.25963535163	0.403908510228	0.0769642740526	1513.74475734	580.316861142	2511.24538825	417.183769768	0.53135428965	0.00690967866905
1403.2296511	519.190419738	2298.42007084	376.0	-10.6063175528	0.0220284206337	0.00419748868783	1206.39629682	422.971763591	2054.64233943	425.274279017	-4.41338703582	-0.0573912488404
1403.2296511	519.190419738	2298.42007084	376.0	-12.6211431115	0.0933416479695	0.0177861371893	1249.73242571	410.547666939	2008.3331844	348.053091746	-4.45771746365	-0.0579677173427
1403.2296511	519.190419738	2298.42007084	376.0	16.6953242829	2.99003382113	0.569747298233	1717.46358544	556.327585665	2682.14875505	408.357583944	4.08247545727	0.0530881073768
1403.2296511	519.190419738	2298.42007084	376.0	1.72397639149	0.357155064478	0.0680554619814	1497.56867442	473.324132237	2338.04429024	367.151483582	-2.04513798389	-0.0265947722223
1403.2296511	519.190419738	2298.42007084	376.0	-14.4597685349	-0.0470496441902	-0.00896525232282	1154.86121181	434.226326973	1966.07384864	376.98630985	-5.12331327146	-0.0666230594468
1403.2296511	519.190419738	2298.42007084	376.0	-9.14407286278	0.111357967042	0.0212191248174	1265.37010354	463.564049698	2088.25086487	359.316711636	-3.68252965359	-0.0478872516722
1403.2296511	519.190419738	2298.42007084	376.0	10.7561522121	2.53486543689	0.4830155177	1606.11442797	578.203498139	2545.64163213	361.323706026	2.21397846242	0.0287903571186
1403.2296511	519.190419738	2298.42007084	376.0	3.20538620302	0.349166808802	0.066533309604	1492.05140491	506.761786135	2372.09331068	373.28011963	-1.56934379219	-0.0204075915759
1403.2296511	519.190419738	2298.42007084	376.0	3.67990290505	0.483142548989	0.0920622235117	1570.76719067	523.873663161	2382.9996978	288.35884397	-0.214871283371	-0.0027941649333
1403.2296511	519.190419738	2298.42007084	376.0	-7.13995930366	0.244050197341	0.0465034674812	1391.35786165	406.516898043	2134.31381315	336.439053462	-3.33739557974	-0.0433991622853
1403.2296511	519.190419738	2298.42007084	376.0	3.34254054369	0.26527324011	0.0505474923989	1425.02686108	511.894028578	2375.24569357	438.324803912	-1.85644862857	-0.0241410744938
1403.2296511	519.190419738	2298.42007084	376.0	-16.1340521407	0.0189020641623	0.00360176527483	1187.99409924	417.792681249	1927.5917782	321.804997707	-5.22762382999	-0.067979503641
1403.2296511	519.190419738	2298.42007084	376.0	11.8362497376	2.84289279026	0.541709754242	1617.38558483	647.904456026	2570.46681044	305.176769587	3.5925181325	0.0467167507478
1403.2296511	519.190419738	2298.42007084	376.0	-14.7587902577	0.100670054912	0.0191825561951	1201.8346969	451.358680009	1959.20107334	306.007696432	-4.69787911497	-0.0610907557214
1403.2296511	519.190419738	2298.42007084	376.0	17.7113320036	3.16230922352	0.602574166067	1739.55177897	639.041173407	2705.50088042	326.907928042	6.13427893797	0.0797695570607
1403.2296511	519.190419738	2298.42007084	376.0	5.77525062078	0.440589904334	0.0839538689661	1546.51877384	542.403124518	2431.15959025	342.237691894	0.0134146414377	0.000174442671492
1403.2296511	519.190419738	2298.42007084	376.0	-8.18081749059	0.104889227955	0.0199865144731	1208.37152907	575.308713192	2110.39051968	326.710277411	-3.30470203387	-0.0429740186459
1403.2296511	519.190419738	2298.42007084	376.0	14.401125872	2.70184333215	0.514832952011	1669.99510455	541.153587201	2629.41843831	418.269746562	2.91365889969	0.0378889323757
1403.2296511	519.190419738	2298.42007084	376.0	-12.0712228506	0.148400146774	0.0282774669919	1272.09537742	460.967024344	2020.97266205	287.910260285	-4.10659215031	-0.0534017184696
1403.2296511	519.190419738	2298.42007084	376.0	2.20732122691	0.345081216171	0.0657548049107	1489.17772293	507.211303334	2349.15358495	352.764558685	-1.71399762523	-0.0222886557246
1403.2296511	519.190419738	2298.42007084	376.0	-16.4976542881	-0.0775789719743	-0.0147825785012	1119.86882053	455.924747501	1919.23467346	343.441105437	-5.43182886743	-0.0706349657663
1403.2296511	519.190419738	2298.42007084	376.0	-11.705539648	0.157897467281	0.0300871698325	1303.54988564	398.790829073	2029.37759817	327.036883459	-4.18055552526	-0.0543635308876
1403.2296511	519.190419738	2298.42007084	376.0	1.326967161	0.146967201767	0.0280044210685	1335.84657452	580.221806313	2328.9193504	412.850969572	-2.06133888581	-0.0268054471497
1403.2296511	519.190419738	2298.42007084	376.0	-3.71758402115	0.204868974984	0.039037533343	1370.89673297	484.777324988	2212.97437355	357.300315589	-2.77273252529	-0.0360563397307
1403.2296511	519.190419738	2298.42007084	376.0	5.12586716277	0.469982764551	0.0895546426354	1563.46981406	533.870929998	2416.23403051	318.893286456	0.0393377064765	0.000511543647289
1403.2296511	519.190419738	2298.42007084	376.0	13.4389001355	2.79657929353	0.53288477392	1622.06544381	624.056195269	2607.30244885	361.180809778	3.42652486729	0.0445581907319
1403.2296511	519.190419738	2298.42007084	376.0	3.13726864456	0.509733812613	0.0971291563668	1617.54817467	432.991671731	2370.52768304	319.987836644	-1.11122451331	-0.0144502537492
1403.2296511	519.190419738	2298.42007084	376.0	-9.03135773054	0.145940829393	0.0278088470642	1302.45451179	478.738839589	2090.84153209	309.648180711	-3.58478309375	-0.0466161650683
1403.2296511	519.190419738	2298.42007084	376.0	-0.3945057171	0.170950317948	0.0325743746089	1357.82518169	604.30480764	2289.35267226	327.222682928	-2.2254151136	-0.0289390782002
1403.2296511	519.190419738	2298.42007084	376.0	15.1211574432	2.28416402705	0.435244669789	1641.91613194	545.031143587	2645.96778846	459.020512929	2.66122498934	0.0346063067534
1403.2296511	519.190419738	2298.42007084	376.0	-2.75561156672	0.220298830802	0.0419776735523	1383.22601966	475.79527279	2235.08454152	376.06324907	-2.6462919041	-0.0344121183889
1403.2296511	519.190419738	2298.42007084	376.0	7.42823483372	2.57514748942	0.490691213685	1667.5994838	506.566102491	2469.15211117	294.986524877	1.58180962995	0.0205696960982
1403.2296511	519.190419738	2298.42007084	376.0	2.96297328502	0.213501002877	0.0406823557311	1389.65721027	584.758918088	2366.52164352	392.105515162	-1.72363502021	-0.0224139794566
1403.2296511	519.190419738	2298.42007084	376.0	11.3580845328	2.88306531842	0.549364580491	1682.93352099	550.494344244	2559.47656541	326.048700172	2.92324505204	0.0380135897534
1403.2296511	519.190419738	2298.42007084	376.0	11.9073219703	0.832901123461	0.158708293342	1645.5112329	518.200371246	2572.10034891	408.388744757	1.9717244481	0.0256401098582
1403.2296511	519.190419738	2298.42007084	376.0	-7.39623116405	0.125878149532	0.0239859278835	1286.55596561	430.431304656	2128.42360928	411.43633901	-3.55777144994	-0.0462649083217
1403.2296511	519.190419738	2298.42007084	376.0	7.20964472811	0.273611291412	0.0521362979063	1413.2976774	641.829993554	2464.12799231	409.000321357	-0.142093568022	-0.0018477707155
1403.2296511	519.190419738	2298.42007084	376.0	0.617958174809	0.165273401111	0.0314926450288	1351.81877317	581.303637867	2312.62334556	379.500934526	-2.1471351819	-0.0279211337048
1403.2296511	519.190419738	2298.42007084	376.0	6.50617355813	0.316945488083	0.0603935762353	1454.90465373	602.385889444	2447.95926974	390.668726568	-0.245693984653	-0.00319498029458
1403.2296511	519.190419738	2298.42007084	376.0	1.69134341195	0.157048880538	0.0299254726635	1345.54680417	588.342474426	2337.29424729	403.404968691	-2.00935765299	-0.0261294883354
1403.2296511	519.190419738	2298.42007084	376.0	-3.73928360638	0.227206312856	0.0432938858339	1397.38061956	528.365588845	2212.47562593	286.72941752	-2.86034161617	-0.0371955996902
1403.2296511	519.190419738	2298.42007084	376.0	-10.4646082459	0.094163144759	0.0179426724007	1201.0258031	506.249850027	2057.89941458	350.623761451	-3.83185831413	-0.0498291068158
1403.2296511	519.190419738	2298.42007084	376.0	-10.2649965647	0.0917024070413	0.0174737818295	1233.81354891	475.228573218	2062.48732953	353.4452074	-3.86464672626	-0.0502554840866
1403.2296511	519.190419738	2298.42007084	376.0	2.04584689018	0.323120885198	0.0615702906247	1471.60959982	497.155677315	2345.44222638	376.676949246	-1.98975486177	-0.0258745755757
1403.2296511	519.190419738	2298.42007084	376.0	-21.2843877347	-0.140931516553	-0.0268543286116	1089.13334352	437.181163455	1809.21543119	282.900924214	-6.5663962596	-0.0853887680051
1403.2296511	519.190419738	2298.42007084	376.0	1.49714972453	0.435906799832	0.0830615091143	1560.09119258	446.904132742	2332.8308606	325.83553528	-1.8154979846	-0.0236085563667
1403.2296511	519.190419738	2298.42007084	376.0	-7.58664983278	0.0809752872324	0.0154297422318	1246.60370619	445.142433123	2124.04698838	432.300849068	-3.6822146811	-0.047883155801
1403.2296511	519.190419738	2298.42007084	376.0	3.34717697777	0.282833472144	0.0538935731982	1438.84796541	506.089951175	2375.3522583	430.414341718	-1.85160849773	-0.0240781339106
1403.2296511	519.190419738	2298.42007084	376.0	14.1547433069	2.64264108195	0.503552035432	1646.17261886	558.858271512	2623.75553198	418.724641613	2.82418669218	0.0367254446317
1403.2296511	519.190419738	2298.42007084	376.0	10.689439417	2.62274456823	0.499760779007	1687.4758214	505.05470689	2544.10829186	351.577763575	2.24036174318	0.0291334426942
1403.2296511	519.190419738	2298.42007084	376.0	6.60567340232	0.43383710132	0.0826671305869	1555.54026257	496.422644406	2450.24619413	398.283287153	-0.540993298092	-0.00703502338221
1403.2296511	519.190419738	2298.42007084	376.0	16.9705290463	2.91754647715	0.555934923238	1664.58879071	617.803215646	2688.47411657	406.082110212	4.3323673784	0.0563376772224
1403.2296511	519.190419738	2298.42007084	376.0	-3.68428294239	0.201809475416	0.0384545494315	1377.37172836	540.4467629	2213.73977223	295.921280961	-2.82006884402	-0.0366718965413
1403.2296511	519.190419738	2298.42007084	376.0	-9.93386325817	-0.0336351959868	-0.00640914557676	1143.04334915	484.609943188	2070.0981639	442.444871564	-4.25732978773	-0.0553618958092
1403.2296511	519.190419738	2298.42007084	376.0	-2.01295576201	0.351250330858	0.0669303221909	1489.01234272	422.70192694	2252.15389159	340.439621929	-2.56928616996	-0.0334107434325
1403.2296511	519.190419738	2298.42007084	376.0	-10.5715057902	-0.0603200619667	-0.0114939142467	1134.59965893	474.634522835	2055.44245997	446.208278207	-4.48544709457	-0.0583283107227
1403.2296511	519.190419738	2298.42007084	376.0	-10.5953661786	-0.0456537722405	-0.00869927062509	1156.52353737	448.930721014	2054.89404801	449.43978963	-4.56714646017	-0.0593907211986
1403.2296511	519.190419738	2298.42007084	376.0	-7.13839821933	0.0961350419555	0.0183184150068	1183.17305491	566.824606477	2134.34969343	384.352032041	-3.20664739013	-0.0416989257494
1403.2296511	519.190419738	2298.42007084	376.0	-9.92000867616	0.0603204923968	0.0114939962646	1217.11591194	461.492812611	2070.4166004	391.807875844	-3.96959210251	-0.0516201833876
1403.2296511	519.190419738	2298.42007084	376.0	-15.5980526953	-0.154764226714	-0.0294901346635	1076.68440449	480.381208671	1939.91129703	382.845683867	-5.45147987565	-0.0708905055352
1403.2296511	519.190419738	2298.42007084	376.0	-17.6032709899	-0.0743001191501	-0.0141577970941	1144.42300326	413.260044291	1893.82295728	336.139909732	-5.81506424769	-0.0756185207763
1403.2296511	519.190419738	2298.42007084	376.0	-1.57033768831	0.117374428579	0.0223655542263	1315.69001498	620.26329553	2262.32711423	326.37380372	-2.44962032705	-0.0318546206378
1403.2296511	519.190419738	2298.42007084	376.0	15.3372579091	2.68387439751	0.511408993429	1645.43232947	567.824212638	2650.93468494	437.678142827	3.05094939476	0.0396742444052
1403.2296511	519.190419738	2298.42007084	376.0	8.90181882914	0.432013337567	0.0823196146279	1553.25053153	502.529258635	2503.02126148	447.241471314	-0.261048020601	-0.00339464266062
1403.2296511	519.190419738	2298.42007084	376.0	13.1122485285	0.678488370728	0.129285131617	1739.41225778	406.373036447	2599.79462276	454.009328528	1.24366356544	0.0161724780941
1403.2296511	519.190419738	2298.42007084	376.0	-3.48046853778	0.276273336982	0.0526435474432	1428.46182467	451.185870705	2218.42428341	338.776588028	-2.75928533249	-0.0358814737644
1403.2296511	519.190419738	2298.42007084	376.0	10.7122406236	2.81462564442	0.536323484073	1611.10730356	639.580069286	2544.63235937	293.944986518	3.21728510753	0.0418372575752
1403.2296511	519.190419738	2298.42007084	376.0	15.3474624972	3.08164174019	0.587203075494	1723.47607492	595.46887224	2651.16922924	332.224282085	4.78290654689	0.0621964440427
1403.2296511	519.190419738	2298.42007084	376.0	-6.00706970702	0.178957967632	0.0341002224909	1342.04089325	466.433664429	2160.35237502	351.877817341	-3.12665377261	-0.0406586966529
1403.2296511	519.190419738	2298.42007084	376.0	-11.7698270521	0.151487255933	0.0288657118775	1296.3355012	407.239509649	2027.90000357	324.324992725	-4.17660220479	-0.0543121222989
1403.2296511	519.190419738	2298.42007084	376.0	7.23095713429	0.519210506278	0.0989349287877	1612.62028605	491.221457698	2464.61784093	360.776097185	0.270858179904	0.00352221300265
1403.2296511	519.190419738	2298.42007084	376.0	-14.2368260109	0.00582601106002	0.0011101393026	1148.93775797	472.399206079	1971.19800436	349.861040311	-4.77220569622	-0.0620572912383
1403.2296511	519.190419738	2298.42007084	376.0	1.32532972155	0.26795506876	0.0510585115778	1427.04777575	502.494753398	2328.88171516	399.339186017	-2.09183319321	-0.0272019921093
1403.2296511	519.190419738	2298.42007084	376.0	-2.47425893535	0.274595718235	0.0523238792369	1433.34972094	498.01484631	2241.55120687	310.186639614	-2.65119058523	-0.0344758203541
1403.2296511	519.190419738	2298.42007084	376.0	-18.8377088589	-0.141440133514	-0.0269512449531	1064.40042769	483.6046674	1865.45038954	317.445294451	-5.9129334361	-0.07689120203
1403.2296511	519.190419738	2298.42007084	376.0	-12.3159319408	-0.0941567211308	-0.0179414483862	1064.45041707	530.417354195	2015.3482192	420.480447935	-4.64966551004	-0.0604637907678
1403.2296511	519.190419738	2298.42007084	376.0	-6.9946117639	0.191061075556	0.0364064549459	1345.72971409	425.303128801	2137.65451018	366.621667293	-3.3426315545	-0.0434672503837
1403.2296511	519.190419738	2298.42007084	376.0	8.5142837276	1.71693926526	0.327160683168	1738.06236364	432.698261461	2494.11407692	323.353451826	1.58621991955	0.0206270470683
1403.2296511	519.190419738	2298.42007084	376.0	7.17579779931	1.92001190307	0.365855926652	1611.22640403	537.835282187	2463.3500477	314.288361484	1.30954545991	0.0170291997387
1403.2296511	519.190419738	2298.42007084	376.0	8.76574133323	0.491937546218	0.093738099508	1601.91978909	432.438378533	2499.893629	465.53546138	-0.745259325502	-0.00969127861511
1403.2296511	519.190419738	2298.42007084	376.0	-7.56249331394	0.0687104067314	0.0130926842095	1209.26649589	526.941816263	2124.60220666	388.393894507	-3.3794819193	-0.0439464488856
1403.2296511	519.190419738	2298.42007084	376.0	5.62166523937	0.172236118989	0.0328193824293	1353.0850346	647.642768152	2427.62955302	426.90175026	-1.05812172243	-0.0137597103047
1403.2296511	519.190419738	2298.42007084	376.0	-8.30422431977	0.0995772310413	0.0189743199393	1262.95792794	562.339302012	2107.55411235	282.256882392	-3.43075058309	-0.0446131415226
1403.2296511	519.190419738	2298.42007084	376.0	2.32956159609	0.365161398262	0.0695810591201	1502.04624838	528.914284824	2351.96318213	321.002648918	-1.24047890095	-0.0161310650319
1403.2296511	519.190419738	2298.42007084	376.0	-3.41732928996	0.193781379425	0.0369248055306	1351.82758599	433.987252763	2219.87548855	434.060649799	-2.88508828073	-0.0375174028703
1403.2296511	519.190419738	2298.42007084	376.0	-0.539088620576	0.0954537722039	0.0181885998864	1287.71446856	576.222887023	2286.02954978	422.092194205	-2.31562262883	-0.0301121278132
1403.2296511	519.190419738	2298.42007084	376.0	-7.19341687595	0.178470516042	0.0340073391848	1138.73360466	578.805659736	2133.08513358	415.545869191	-3.26525370331	-0.042461036454
1403.2296511	519.190419738	2298.42007084	376.0	11.3294841708	0.504483138246	0.0961286467694	1601.6795765	505.251298904	2558.81920894	451.888333544	0.734064908707	0.00954570752544
1403.2296511	519.190419738	2298.42007084	376.0	-15.6509873195	0.266323016848	0.0507475260763	1084.45819228	559.266339333	1938.694637	294.970105389	-4.69482979097	-0.0610511026134
1403.2296511	519.190419738	2298.42007084	376.0	-19.2598520169	-0.23885771497	-0.0455140462976	1057.59665387	434.706806106	1855.74776647	363.444306488	-6.67153323714	-0.0867559588705
1403.2296511	519.190419738	2298.42007084	376.0	5.61639730957	1.03035591921	0.196333063873	1676.82231567	466.90524136	2427.50847386	283.780916829	0.880580582278	0.0114509828645
1403.2296511	519.190419738	2298.42007084	376.0	-7.02074361482	0.0576368561055	0.0109826326421	1222.4044653	471.101603155	2137.05389047	443.547822022	-3.58327409399	-0.0465965421846
1403.2296511	519.190419738	2298.42007084	376.0	2.9145824045	0.213874251851	0.040753477868	1386.97728257	546.247518584	2365.40941781	432.184616648	-1.89112306777	-0.0245919774742
1403.2296511	519.190419738	2298.42007084	376.0	19.1818003337	2.91452336773	0.555358873425	1675.22437481	601.743921341	2739.29841966	462.330123511	4.38736238146	0.0570528268071
1403.2296511	519.190419738	2298.42007084	376.0	15.8900343186	2.60030779861	0.495485479919	1601.9335419	604.690877589	2663.63980888	457.015389389	3.02531633654	0.0393409146494
1403.2296511	519.190419738	2298.42007084	376.0	-14.9383562676	-0.0472211317509	-0.00899792906839	1072.62640384	521.212719077	1955.07389213	361.234769213	-4.94472541509	-0.0643007206123
1403.2296511	519.190419738	2298.42007084	376.0	-4.69555047652	0.0595935134632	0.0113554713154	1237.28719913	585.988581982	2190.49659625	367.220815137	-2.83354950516	-0.0368471977263
1403.2296511	519.190419738	2298.42007084	376.0	10.1161878886	2.62325161062	0.499857395316	1593.52811572	601.534960395	2530.93256368	335.869487561	2.29231845798	0.0298090826786
1403.2296511	519.190419738	2298.42007084	376.0	-4.32259956138	0.045087831923	0.00859143138776	1199.96428381	534.538985182	2199.06857494	464.565305948	-3.0493263397	-0.0396531383576
1403.2296511	519.190419738	2298.42007084	376.0	-11.1619754989	0.110987859698	0.0211486013145	1249.04573462	461.72688204	2041.87098567	331.098369014	-3.99904805651	-0.0520032257023
1403.2296511	519.190419738	2298.42007084	376.0	9.36152035016	0.605182545648	0.115316796046	1662.44624352	479.521108446	2513.5871335	371.619781533	1.06011793609	0.0137856688698
1403.2296511	519.190419738	2298.42007084	376.0	4.00640642675	0.31297374593	0.0596367656116	1460.11564128	476.582070822	2390.50412027	453.806408169	-1.80146715833	-0.0234261008885
1403.2296511	519.190419738	2298.42007084	376.0	-18.995051974	-0.187189616019	-0.0356687530524	1090.03277073	411.947009183	1861.8339838	359.854203888	-6.57449420488	-0.0854940728853
1403.2296511	519.190419738	2298.42007084	376.0	-2.85873816369	0.271857647127	0.0518021431262	1433.05134639	513.614462942	2232.71425911	286.048449777	-2.7625181927	-0.0359235135592
1403.2296511	519.190419738	2298.42007084	376.0	14.3727539815	2.23718428158	0.426292736581	1657.77022586	528.912320609	2628.76633308	442.083786615	2.57871596058	0.0335333674977
1403.2296511	519.190419738	2298.42007084	376.0	6.27351023597	0.360671748041	0.0687255617456	1490.29440003	574.416741895	2442.61168925	377.900547326	-0.215908614265	-0.00280765428173
1403.2296511	519.190419738	2298.42007084	376.0	-5.62198642029	0.191667618302	0.0365220309264	1349.24199594	436.130029464	2169.20320658	383.831181169	-3.1314909875	-0.0407215993173
1403.2296511	519.190419738	2298.42007084	376.0	1.47622178081	0.229308691627	0.0436944915447	1390.77405226	625.300303005	2332.34984854	316.275493273	-1.3578707671	-0.0176576172574
1403.2296511	519.190419738	2298.42007084	376.0	5.36701599537	0.450201782086	0.08578540055	1502.76348245	598.127124972	2421.77664368	320.886036263	0.303893334424	0.00395179888717
1403.2296511	519.190419738	2298.42007084	376.0	4.74915843381	0.546995206505	0.104229269532	1640.52829494	449.209506313	2407.57568148	317.837880223	-0.333700531433	-0.00433940873124
1403.2296511	519.190419738	2298.42007084	376.0	3.63209991636	0.480262301417	0.0915133958492	1591.78401848	467.7591135	2381.90098431	322.357852332	-0.842550413588	-0.0109564423093
1403.2296511	519.190419738	2298.42007084	376.0	0.861798138628	0.266104542638	0.050705896082	1429.23135353	554.932700263	2318.22781223	334.063758438	-1.9282235909	-0.0250744290104
1403.2296511	519.190419738	2298.42007084	376.0	12.3683116292	2.8883147872	0.550364860366	1697.35106142	535.353645573	2582.69582775	349.991120761	3.00677153533	0.0390997598872
1403.2296511	519.190419738	2298.42007084	376.0	-0.831588260528	0.205260338224	0.039112107131	1376.07745988	513.083553027	2279.30667935	390.145666445	-2.36651741561	-0.0307739585906
1403.2296511	519.190419738	2298.42007084	376.0	0.954412835046	0.477417391418	0.0909713017184	1593.30562002	420.005264702	2320.356487	307.045602282	-1.88384134481	-0.0244972866685
1403.2296511	519.190419738	2298.42007084	376.0	-0.37294598045	0.0859171387797	0.0163714060175	1286.74601638	619.36094149	2289.84820557	383.741247701	-2.24311085648	-0.0291691918918
1403.2296511	519.190419738	2298.42007084	376.0	-5.47650446604	0.111788640155	0.021301189054	1282.7944306	503.925359939	2172.54699301	385.827202472	-3.05630119478	-0.0397438386837
1403.2296511	519.190419738	2298.42007084	376.0	8.57749306926	0.942414918367	0.179576013408	1527.43172755	599.45644462	2495.56689312	368.678720953	1.26802293149	0.0164892448828
1403.2296511	519.190419738	2298.42007084	376.0	-14.7620094875	-0.0989462000552	-0.0188540777544	1126.89123965	439.792044626	1959.12708192	392.443797641	-5.3506810624	-0.0695797277295
1403.2296511	519.190419738	2298.42007084	376.0	1.65344651388	0.400729290264	0.0763584775656	1530.3941882	501.135336278	2336.42321738	304.893692902	-1.38917992354	-0.0180647584336
1403.2296511	519.190419738	2298.42007084	376.0	-7.13223467061	0.165447974898	0.0315259098511	1156.4659623	577.811982855	2134.49135767	400.213412516	-3.19797993795	-0.0415862150579
1403.2296511	519.190419738	2298.42007084	376.0	0.815222994394	0.147358004818	0.0280788881133	1332.05846951	554.761354103	2317.15731977	430.337496147	-2.15650375112	-0.0280429616531
1403.2296511	519.190419738	2298.42007084	376.0	6.54673862214	0.598468740992	0.114037488756	1681.5303708	424.584755896	2448.89162532	342.776498616	0.05357231065	0.00069664903316
1403.2296511	519.190419738	2298.42007084	376.0	-6.99260244845	0.34302130276	0.0653622909223	1130.02185838	623.105760444	2137.70069269	384.573073864	-3.06497843175	-0.0398566766157
1403.2296511	519.190419738	2298.42007084	376.0	-9.05957223322	-0.0153327165922	-0.00292163044821	1105.43307985	532.185803879	2090.1930443	452.574160573	-3.9971326143	-0.0519783174812
1403.2296511	519.190419738	2298.42007084	376.0	12.0897360475	0.403533164283	0.0768927523406	1492.79724147	615.204864787	2576.29299067	468.290884409	1.06754351754	0.0138822303971
1403.2296511	519.190419738	2298.42007084	376.0	-10.6924390784	0.11606554487	0.0221161480316	1239.0678236	498.053994881	2052.662905	315.541086518	-3.82810533534	-0.0497803034504
1403.2296511	519.190419738	2298.42007084	376.0	-2.94431315623	0.169757031041	0.0323469952441	1342.89162618	504.701043916	2230.74738631	383.154716209	-2.66275424362	-0.0346261930249
1403.2296511	519.190419738	2298.42007084	376.0	7.86294600499	0.415200121886	0.0791158768837	1541.24607181	499.641957061	2479.14359998	438.255571105	-0.573371011899	-0.00745605997267
1403.2296511	519.190419738	2298.42007084	376.0	-7.62059168385	0.20257890763	0.0386011638015	1183.420796	601.830716112	2123.26686206	338.015349953	-3.12554226287	-0.0406442426902
1403.2296511	519.190419738	2298.42007084	376.0	2.16045784522	0.443127559549	0.0844374160726	1564.3545226	418.55507004	2348.07646758	365.166874934	-1.99204014373	-0.0259042931564
1403.2296511	519.190419738	2298.42007084	376.0	-12.4452404168	0.226538360907	0.0431666084046	1188.36541234	513.605892472	2012.37616723	310.404862423	-4.04995499797	-0.0526652145379
1403.2296511	519.190419738	2298.42007084	376.0	-11.3467353573	0.138390661665	0.0263701718112	1256.24990006	494.034666413	2037.624428	287.339861529	-3.9352408966	-0.0511734837009
1403.2296511	519.190419738	2298.42007084	376.0	-1.94311460802	0.159846635305	0.0304585814225	1328.70565361	479.392441481	2253.75913469	445.661039597	-2.639300092	-0.0343211975553
1403.2296511	519.190419738	2298.42007084	376.0	-3.52099392917	0.0461240940512	0.00878888987256	1212.65733351	586.004615153	2217.49283968	418.830891012	-2.71654134726	-0.0353256352049
1403.2296511	519.190419738	2298.42007084	376.0	-11.6321034577	0.13636811587	0.0259847781764	1150.19982058	524.253849585	2031.06547031	356.611800146	-4.03003961281	-0.0524062368376
1403.2296511	519.190419738	2298.42007084	376.0	2.242852066	0.190300990344	0.0362616216357	1367.22603565	544.531193245	2349.97023288	438.213003993	-1.98279236793	-0.0257840359939
1403.2296511	519.190419738	2298.42007084	376.0	-15.8170144359	-0.0247983910025	-0.00472530316358	1112.50752831	485.857408674	1934.87863644	336.513699454	-5.09519277745	-0.0662573833218
1403.2296511	519.190419738	2298.42007084	376.0	16.078987178	2.84379640016	0.541881936005	1628.77054018	643.302217753	2667.98273933	395.909981393	4.11462373258	0.0535061603716
1403.2296511	519.190419738	2298.42007084	376.0	-11.6806346942	0.204641846036	0.0389942541989	1066.44691935	599.071056046	2029.95001863	364.432043227	-4.00043318214	-0.0520212377392
1403.2296511	519.190419738	2298.42007084	376.0	9.43631178335	0.53209303466	0.101389678861	1610.01913631	515.85954032	2515.30615482	389.427478184	0.900831771706	0.0117143273304
1403.2296511	519.190419738	2298.42007084	376.0	-15.634576635	0.0275296635064	0.00524574380839	1201.32711723	407.255497057	1939.07182347	330.489209183	-5.16105849844	-0.0671138946481
1403.2296511	519.190419738	2298.42007084	376.0	10.8072340325	0.480802228094	0.0916162782192	1570.59426772	546.889759917	2546.81570695	429.331679305	0.964728927125	0.0125452396245
1403.2296511	519.190419738	2298.42007084	376.0	10.8526989606	2.52405854669	0.480956277952	1547.82359628	640.608983663	2547.86068198	359.428102039	2.30373277603	0.0299575133424
1403.2296511	519.190419738	2298.42007084	376.0	-7.0256527686	0.255978233637	0.048776340251	1401.3633344	400.23389865	2136.9410575	335.343824448	-3.32141245258	-0.0431913192794
1403.2296511	519.190419738	2298.42007084	376.0	0.443433213543	0.377988898901	0.0720253237236	1512.63074651	441.51066836	2308.61202882	354.470613952	-2.23673344073	-0.0290862606077
1403.2296511	519.190419738	2298.42007084	376.0	10.0167827541	0.450783254669	0.0858961994415	1560.33127458	531.54861125	2528.64781611	436.767930286	0.451923387203	0.00587676706376
1403.2296511	519.190419738	2298.42007084	376.0	2.76930280154	0.229785345599	0.0437853173778	1401.21599016	587.313013897	2362.07028225	373.541278201	-1.59063484399	-0.0206844583094
1403.2296511	519.190419738	2298.42007084	376.0	-10.5475447596	0.109545598803	0.0208737802597	1204.02770766	512.715762236	2055.99318511	339.249715213	-3.80171206605	-0.0494370879851
1403.2296511	519.190419738	2298.42007084	376.0	-21.443272847	-0.216559663127	-0.0412651797116	1077.14939204	396.223626482	1805.56358388	332.190565362	-7.25617603561	-0.0943585960418
1403.2296511	519.190419738	2298.42007084	376.0	1.97674894557	0.427679754763	0.0814938557095	1553.21370478	444.443183319	2343.85406535	346.197177256	-1.85329550487	-0.0241000715848
1403.2296511	519.190419738	2298.42007084	376.0	-11.744074138	0.513771656971	0.097898562685	1150.46985727	589.420184762	2028.49191372	288.601871684	-3.79757479806	-0.049383287361
1403.2296511	519.190419738	2298.42007084	376.0	14.8602740632	2.30361378704	0.438950797835	1632.70761209	552.914910961	2639.97159249	454.349069445	2.62759428247	0.0341689763651
1403.2296511	519.190419738	2298.42007084	376.0	8.50598153855	0.393392007222	0.0749603672298	1523.70206649	517.564908695	2493.92325774	452.65628256	-0.471705670168	-0.00613401391636
1403.2296511	519.190419738	2298.42007084	376.0	7.14148941706	0.573595342658	0.109297893037	1608.03350191	525.43975875	2462.56149696	329.088236303	0.837165519086	0.0108864176734
1403.2296511	519.190419738	2298.42007084	376.0	-5.88457231436	0.0957087433885	0.0182371843347	1261.02691859	462.495230734	2163.16787968	439.645730359	-3.33940266531	-0.0434252622277
1403.2296511	519.190419738	2298.42007084	376.0	7.92816864495	0.372036821996	0.070891162728	1472.40764207	618.362654022	2480.64269023	389.872394128	0.437464586333	0.00568874624621
1403.2296511	519.190419738	2298.42007084	376.0	14.8042399367	2.96910840054	0.565759984858	1664.40574422	642.921028547	2638.68369288	331.356920116	4.60179826855	0.0598413298901
1403.2296511	519.190419738	2298.42007084	376.0	15.2333870626	2.78468370407	0.530618083855	1616.77731046	633.928700392	2648.54729656	397.841285705	3.67597916509	0.0478020697671
1403.2296511	519.190419738	2298.42007084	376.0	6.1735746622	0.475557133208	0.0906168317851	1590.07812674	442.843587905	2440.31474996	407.393035323	-0.972585312853	-0.0126474032881
1403.2296511	519.190419738	2298.42007084	376.0	-11.8277494706	0.295549305449	0.0563165597272	1054.01718303	631.807368889	2026.56870308	340.744151164	-3.90768789833	-0.0508151872345
1403.2296511	519.190419738	2298.42007084	376.0	2.25049594502	0.48807971415	0.093002994312	1601.03248781	402.17127341	2350.14592133	346.942160109	-1.84707081129	-0.0240191262847
1403.2296511	519.190419738	2298.42007084	376.0	-8.42018429005	0.118853016952	0.0226472974374	1055.54870195	607.244673551	2104.88886512	442.09548962	-3.6557898871	-0.0475395303914
1403.2296511	519.190419738	2298.42007084	376.0	-6.27667127939	0.1485260083	0.0283014497522	1310.88636671	456.9854061	2154.15579837	386.284025567	-3.23450289338	-0.0420611559607
1403.2296511	519.190419738	2298.42007084	376.0	-14.0278308675	0.0871016318005	0.0165971097181	1061.39576087	563.182487848	1976.00159068	351.423341958	-4.55866483028	-0.0592804269217
1403.2296511	519.190419738	2298.42007084	376.0	0.992753806692	0.184902697154	0.0352329834516	1364.8895378	556.828887019	2321.23772359	399.519298766	-2.11082440212	-0.0274489519132
1403.2296511	519.190419738	2298.42007084	376.0	0.972271009916	0.350173015165	0.0667250409995	1486.70586268	547.695685968	2320.76694287	286.365394227	-1.35155343074	-0.0175754672398
1403.2296511	519.190419738	2298.42007084	376.0	-17.0703680544	-0.0618191895163	-0.0117795711731	1089.23090967	490.13755388	1906.07130531	326.702841758	-5.3919357522	-0.0701161996385
1403.2296511	519.190419738	2298.42007084	376.0	14.38221559	2.81866498644	0.53709317577	1632.05996378	619.858832052	2628.98380059	377.065004763	3.60468697907	0.0468749932259
1403.2296511	519.190419738	2298.42007084	376.0	7.53708496148	0.574178557828	0.109409023976	1666.38654064	423.350030187	2471.65394435	381.917373524	-0.085439945586	-0.0011110526084
1403.2296511	519.190419738	2298.42007084	376.0	-1.90292810705	0.151423175069	0.028853501347	1320.64855667	479.139030252	2254.68278929	454.895202376	-2.65934063287	-0.0345818027681
1403.2296511	519.190419738	2298.42007084	376.0	-21.0520215574	-0.13374089153	-0.0254841637823	1083.4291443	448.987302776	1814.55618205	282.139734972	-6.44775820871	-0.0838460105164
1403.2296511	519.190419738	2298.42007084	376.0	13.0066098177	2.96516212035	0.565008025982	1718.3667972	531.084090991	2597.36660142	347.915713237	3.3169974102	0.0431339065045
1403.2296511	519.190419738	2298.42007084	376.0	-9.32189293521	0.0175359721304	0.00334145810412	1201.85203208	433.332150094	2084.16381263	448.979630457	-4.23119836677	-0.0550220853936
1403.2296511	519.190419738	2298.42007084	376.0	-16.920852245	0.158582456748	0.0302176937401	1145.10903888	477.908134315	1909.50780668	286.490633484	-5.07556482694	-0.0660021433933
1403.2296511	519.190419738	2298.42007084	376.0	6.50740619632	0.282194408274	0.0537718003572	1430.11122836	615.36702489	2447.98760095	402.509347699	-0.395303898954	-0.00514049283425
1403.2296511	519.190419738	2298.42007084	376.0	9.24321904499	0.425739331677	0.0811241104567	1548.11521364	507.409561257	2510.86807256	455.343297668	-0.224689654863	-0.00292184206583
1403.2296511	519.190419738	2298.42007084	376.0	4.96720241445	0.59051799065	0.112522482974	1642.48456522	481.08401732	2412.58724809	289.018665553	0.278425523454	0.0036206179903
1403.2296511	519.190419738	2298.42007084	376.0	-7.1576930145	0.390886309614	0.0744829096063	1118.13947542	636.898718279	2133.90621799	378.868024283	-3.06739537626	-0.0398881063233
1403.2296511	519.190419738	2298.42007084	376.0	6.31398952799	0.586444015419	0.111746191962	1677.25666654	409.00432793	2443.54207342	357.281078956	-0.303226741866	-0.00394313058344
1403.2296511	519.190419738	2298.42007084	376.0	-1.78591893706	0.281759397964	0.0536889096731	1430.69656521	435.861614492	2257.37215154	390.81397184	-2.53667390579	-0.0329866567723
1403.2296511	519.190419738	2298.42007084	376.0	5.99192021653	0.534037514607	0.101760197143	1637.39245336	404.449565354	2436.13956773	394.297549014	-0.964774351048	-0.0125458303127
1403.2296511	519.190419738	2298.42007084	376.0	-6.0578549277	0.152386600135	0.0290370808185	1311.81370787	427.549811174	2159.18511732	419.821598271	-3.32667279375	-0.043259724236
1403.2296511	519.190419738	2298.42007084	376.0	-6.17084779355	0.0701034606566	0.0133581289361	1216.50520442	624.294857079	2156.58806661	315.788005114	-2.99540477875	-0.0389519477081
1403.2296511	519.190419738	2298.42007084	376.0	-22.3863392561	-0.229163932767	-0.0436669079205	1062.22083686	419.561549232	1783.88795625	302.105570161	-7.23002464021	-0.0940185258805
1403.2296511	519.190419738	2298.42007084	376.0	-1.70049233246	0.0375066704799	0.0071468503201	1205.93631906	597.12361579	2259.33561377	456.275678918	-2.50935053266	-0.0326313463284
1403.2296511	519.190419738	2298.42007084	376.0	-3.24274120243	0.0466335486979	0.0088859658342	1199.13984656	618.096013216	2223.8882562	406.652396422	-2.60638892234	-0.0338932239576
1403.2296511	519.190419738	2298.42007084	376.0	-9.63221447986	0.119575795181	0.0227850219476	1224.0274018	548.831851555	2077.03131997	304.172066618	-3.56976329764	-0.0464208491241
1403.2296511	519.190419738	2298.42007084	376.0	-1.60111701775	0.0630323479831	0.0120107370395	1265.46408567	641.50561195	2261.61967595	354.649978325	-2.3907302334	-0.0310888196801
1403.2296511	519.190419738	2298.42007084	376.0	-4.3671128505	0.202732318952	0.0386303961417	1364.74038842	462.621763869	2198.04547257	370.683320277	-2.88972740927	-0.0375777296394
1403.2296511	519.190419738	2298.42007084	376.0	-11.7801975525	0.0102229068252	0.00194796242858	1190.67681231	436.880964935	2027.66164591	400.103868661	-4.52382636511	-0.0588273909637
1403.2296511	519.190419738	2298.42007084	376.0	6.4850533	0.378568271449	0.0721357224559	1473.05424636	615.837021103	2447.47383749	358.582570033	0.259076422934	0.0033690041994
1403.2296511	519.190419738	2298.42007084	376.0	10.8369028731	0.596055646059	0.113577676459	1683.02562058	416.935363989	2547.49762153	447.536636962	0.352540186143	0.00458439773918
[truncated: 1 more rows]
