# Supplementary material for: Optimization of nutritional strategies using a mechanistic computational model in prediabetes: Application to the J-DOIT1 study data
Source: PLoS One. 2023 Nov 30;18(11):e0287069. doi: 10.1371/journal.pone.0287069 (PMC10688723; doi:10.1371/journal.pone.0287069)
Supplement: S1 File — (ZIP) [file pone.0287069.s011.zip › improved_intervention_J1512082.csv]

baseline_carb	baseline_fat	baseline_kcal	baseline_protein	diet_change_percent	hba1c_change	hba1c_percent_change	random_carb_kcal	random_fat_kcal	random_total_kcal	random_protein_kcal	weight_change	weight_percent_change
909.725815189	674.271210625	1959.99702581	376.0	-1.9804350961	-0.259835427784	-0.0459397856761	853.619845003	728.073885165	1921.18055683	339.486826664	1.29629628757	0.0192614604393
909.725815189	674.271210625	1959.99702581	376.0	19.2589488788	0.839609006075	0.148445722432	1130.62639727	758.41356403	2337.47185104	448.431889742	8.23771810671	0.122402943636
909.725815189	674.271210625	1959.99702581	376.0	-12.5481843534	-0.509243784896	-0.0900360298614	782.223929052	628.812458206	1714.05298569	303.016598435	-0.524109148494	-0.00778765450957
909.725815189	674.271210625	1959.99702581	376.0	13.0848116334	0.785300095995	0.138843722771	1127.85246281	731.497547879	2216.45894466	357.108933975	7.08548995087	0.105282168661
909.725815189	674.271210625	1959.99702581	376.0	-1.20790960419	-0.499221064363	-0.0882639788478	730.988701781	794.633575702	1936.3220335	410.699756014	1.12929257303	0.0167799787968
909.725815189	674.271210625	1959.99702581	376.0	10.3566916913	0.526673424464	0.0931176493041	1056.93774195	736.985667575	2162.98787494	369.064465415	5.73416834086	0.0852030957037
909.725815189	674.271210625	1959.99702581	376.0	8.09661808467	0.0382218090065	0.00675774558106	965.894052352	701.130298719	2118.69049946	451.666148393	3.208112819	0.0476688383209
909.725815189	674.271210625	1959.99702581	376.0	-0.27030203772	-0.199420632124	-0.0352582447178	1019.92924059	563.114769763	1954.69911391	371.655103566	1.10698236619	0.0164484749805
909.725815189	674.271210625	1959.99702581	376.0	2.19803176743	0.000158523530308	2.80274982864e-05	1054.67089633	594.600604753	2003.07838308	353.806882002	2.00195546343	0.0297467379409
909.725815189	674.271210625	1959.99702581	376.0	7.65337794437	-0.130191026687	-0.0230182154679	841.896005321	799.988165979	2110.0030059	468.118834597	3.30697003823	0.0491377420242
909.725815189	674.271210625	1959.99702581	376.0	13.1747070366	0.303854040183	0.053722425775	939.212848309	832.001843043	2218.22089189	447.006200538	6.11069731123	0.0907978798103
909.725815189	674.271210625	1959.99702581	376.0	-6.10025434213	-0.57223556368	-0.101173190184	714.50014263	735.675054391	1840.43222214	390.25702512	0.438602002212	0.00651711741771
909.725815189	674.271210625	1959.99702581	376.0	11.4750150889	0.412379566288	0.0729101071937	973.918970511	820.826347245	2184.90698027	390.161662512	6.33525435027	0.0941345371512
909.725815189	674.271210625	1959.99702581	376.0	4.73052599818	0.504139292088	0.0891335382051	1128.37542446	629.006366136	2052.71519468	295.33340409	4.03491005342	0.0599540869751
909.725815189	674.271210625	1959.99702581	376.0	0.133646275958	-0.293237019877	-0.0518453005441	968.105739446	543.832644371	1962.61648885	450.67810503	0.96511521311	0.0143404935083
909.725815189	674.271210625	1959.99702581	376.0	-4.52714591669	-0.40759335849	-0.0720638894077	908.00805301	525.400381978	1871.26510049	437.856665504	0.264849615446	0.00393535832758
909.725815189	674.271210625	1959.99702581	376.0	7.76161426787	0.029271043032	0.00517521977227	1136.22340861	538.972413997	2112.12443462	436.928612012	2.61832372461	0.0389052559378
909.725815189	674.271210625	1959.99702581	376.0	1.95095869153	-0.343793042265	-0.0607837769209	785.594796135	790.990052282	1998.23575814	421.650909725	1.87721321545	0.0278932127111
909.725815189	674.271210625	1959.99702581	376.0	-3.56490503023	-0.44378386344	-0.0784624935361	872.637183656	550.251886345	1890.12499325	467.235923247	0.315555895691	0.00468879488397
909.725815189	674.271210625	1959.99702581	376.0	-7.48328780486	-0.376239277346	-0.0665203814261	824.691125337	683.553263513	1813.32480741	305.080418556	0.29296563811	0.00435312983819
909.725815189	674.271210625	1959.99702581	376.0	15.3552312586	0.821045394939	0.145163612967	1123.85372524	756.908132773	2260.95910179	380.19724378	7.79624274937	0.115843131491
909.725815189	674.271210625	1959.99702581	376.0	-2.65043431651	-0.125313011446	-0.0221557658144	917.905947081	694.093037699	1908.04859204	296.049607259	1.41569707844	0.0210356178074
909.725815189	674.271210625	1959.99702581	376.0	-7.08703462254	-0.323533618013	-0.0572018419401	874.612409376	641.184831295	1821.09135799	305.294117322	0.308594297156	0.00458535359816
909.725815189	674.271210625	1959.99702581	376.0	-11.2424415104	-0.507908007456	-0.0897998598755	843.479381319	535.893845748	1739.64550658	360.272279513	-0.589462625656	-0.0087587314362
909.725815189	674.271210625	1959.99702581	376.0	-7.05005209779	-0.333234014708	-0.0589169050049	940.489101041	532.401214432	1821.81621438	348.925898906	0.171942611255	0.00255486792355
909.725815189	674.271210625	1959.99702581	376.0	14.3435475912	0.603408416597	0.1066846564	1107.67985451	697.244332245	2241.130132	436.205945247	6.01696429011	0.089405115752
909.725815189	674.271210625	1959.99702581	376.0	9.03732621161	0.032820068266	0.00580269948126	1126.59938527	546.824855716	2137.12835077	463.704109788	2.71463985978	0.040336402077
909.725815189	674.271210625	1959.99702581	376.0	11.9147955655	0.7292224302	0.128929001096	1115.72564013	726.393521167	2193.52666453	351.407503233	6.6525923635	0.0988498122362
909.725815189	674.271210625	1959.99702581	376.0	0.426836730532	-0.241323313863	-0.0426667810932	890.793518644	693.66064239	1968.36301304	383.908852004	1.42832133116	0.0212231995715
909.725815189	674.271210625	1959.99702581	376.0	-5.60677751178	-0.366619575585	-0.0648195854995	912.419412616	549.578724413	1850.10435334	388.10621631	0.309368975549	0.00459686442123
909.725815189	674.271210625	1959.99702581	376.0	4.74634156243	-0.198393536906	-0.0350766507967	807.920184548	819.970728887	2053.02517927	425.134265837	2.99602303493	0.0445174299396
909.725815189	674.271210625	1959.99702581	376.0	-0.335059104604	-0.274876663256	-0.0485991271669	912.904924528	642.462772207	1953.42987733	398.062180594	1.11844107174	0.0166187380645
909.725815189	674.271210625	1959.99702581	376.0	3.07916648809	-0.1505790753	-0.0266228916725	947.278755712	664.165334018	2020.3485974	408.90450767	1.85287661848	0.0275315990859
909.725815189	674.271210625	1959.99702581	376.0	3.46557158173	-0.11073639208	-0.0195785700283	1128.68493255	524.034348113	2027.92212574	375.202845077	1.88536309337	0.0280143104512
909.725815189	674.271210625	1959.99702581	376.0	-3.4571734028	-0.387968169002	-0.0685940892861	801.490731714	736.81380378	1892.23652994	353.931994448	0.85570801924	0.0127148294092
909.725815189	674.271210625	1959.99702581	376.0	5.58553103609	0.0437263674777	0.00773097020469	978.715116503	686.209487698	2069.473268	404.548663797	2.91598207092	0.043328113981
909.725815189	674.271210625	1959.99702581	376.0	-15.765248173	-0.620648020624	-0.109732676914	796.028257638	526.491093636	1650.99863051	328.479279237	-1.39002337964	-0.0206541363988
909.725815189	674.271210625	1959.99702581	376.0	-11.5541457428	-0.623295483341	-0.110200757309	775.084700178	563.70649974	1733.5361129	394.744912978	-0.788646070725	-0.0117183665784
909.725815189	674.271210625	1959.99702581	376.0	-13.938055889	-0.709227242446	-0.125393784025	726.422334222	583.373311365	1686.81154493	377.015899347	-1.15665324113	-0.0171865266141
909.725815189	674.271210625	1959.99702581	376.0	15.6503034716	0.506224682711	0.0895022423464	998.087959212	827.248771007	2266.74250839	441.405778169	7.22919705536	0.107417489678
909.725815189	674.271210625	1959.99702581	376.0	-3.10464445307	-0.313620825355	-0.055449226548	856.491772459	698.618174534	1899.14608687	344.036139879	0.877452358935	0.0130379250956
909.725815189	674.271210625	1959.99702581	376.0	10.7797892376	0.393722573931	0.0696114876115	1064.7529671	686.235917295	2171.28057426	420.291689866	4.74418437755	0.0704930813901
909.725815189	674.271210625	1959.99702581	376.0	6.27678954745	0.0333374133007	0.00589416783959	903.046089775	774.536987979	2083.02191426	405.438836506	3.64206511438	0.0541168664841
909.725815189	674.271210625	1959.99702581	376.0	2.85900754699	-0.0338565683834	-0.00598595622055	853.920189946	814.223905099	2016.0334887	347.889393657	3.4366196534	0.0510641850431
909.725815189	674.271210625	1959.99702581	376.0	-7.52236819004	-0.569095592824	-0.100618032678	747.529672387	656.828469726	1812.55883302	408.200690906	0.0531679929146	0.00079001475356
909.725815189	674.271210625	1959.99702581	376.0	-3.28660035893	-0.386764347586	-0.0683812495732	905.105305798	547.895175517	1895.57975653	442.579275213	0.475915179677	0.00707154798926
909.725815189	674.271210625	1959.99702581	376.0	-4.99394908702	-0.452657830094	-0.0800314409642	851.773659374	573.297455394	1862.11577224	437.044657469	0.245200138787	0.00364338987797
909.725815189	674.271210625	1959.99702581	376.0	0.482234003455	-0.420923709863	-0.074420740782	790.175703493	731.634697294	1969.44879794	447.638397152	1.19208327638	0.0177129758748
909.725815189	674.271210625	1959.99702581	376.0	14.0150696814	0.818504414184	0.144714358943	1107.25247603	782.47333497	2234.69197473	344.966163733	7.991762284	0.118748325171
909.725815189	674.271210625	1959.99702581	376.0	11.1780105057	0.183918223859	0.0325173663117	919.232305973	811.4694595	2179.08569927	448.383933798	5.12530266403	0.0761560574151
909.725815189	674.271210625	1959.99702581	376.0	6.64438447674	0.618640933613	0.109377817117	1090.93001948	712.437429629	2090.22676394	286.859314836	5.4001085632	0.0802393545795
909.725815189	674.271210625	1959.99702581	376.0	9.60634195746	0.16752564127	0.0296191020633	1035.02559101	660.401876899	2148.28104247	452.853574563	3.58120101363	0.0532124964878
909.725815189	674.271210625	1959.99702581	376.0	0.262108735477	-0.243946268607	-0.0431305283959	951.52740146	613.971677818	1965.13434923	399.635269956	1.17019087184	0.0173876801166
909.725815189	674.271210625	1959.99702581	376.0	16.8404577768	0.698952909086	0.12357724701	1054.33457602	823.204164877	2290.06949737	412.530756474	8.24154735316	0.1224598418
909.725815189	674.271210625	1959.99702581	376.0	2.20443769642	-0.0953395493985	-0.0168563559757	827.076939801	829.281494343	2003.2039391	346.845504956	3.28504947483	0.0488120278578
909.725815189	674.271210625	1959.99702581	376.0	8.38034331747	0.672332074318	0.118870593055	1095.68120707	728.215310511	2124.25150559	300.354988006	6.01156028806	0.0893248185448
909.725815189	674.271210625	1959.99702581	376.0	6.74272965257	0.250454449105	0.0442811968007	1127.92003329	580.620848697	2092.15432646	383.613444477	3.23411276056	0.0480551673188
909.725815189	674.271210625	1959.99702581	376.0	-1.60153534263	-0.405231299129	-0.0716462692943	737.702794155	832.775757132	1928.60698073	358.128429444	1.70910029678	0.0253952495806
909.725815189	674.271210625	1959.99702581	376.0	-2.52074316886	-0.24728470418	-0.0437207751379	941.386977572	618.87812421	1910.59053468	350.325432894	0.87958500155	0.0130696136932
909.725815189	674.271210625	1959.99702581	376.0	8.01098943907	0.120887180017	0.0213732637937	1099.81036568	583.800225162	2117.01218056	433.401589721	2.94779322267	0.0438007908272
909.725815189	674.271210625	1959.99702581	376.0	-15.4533556592	-0.767096440429	-0.135625254673	737.142287413	534.120921095	1657.1117145	385.848505997	-1.69199764183	-0.0251411239499
909.725815189	674.271210625	1959.99702581	376.0	-7.04901067599	-0.630274158774	-0.111434610816	717.685466401	665.414396017	1821.83662622	438.736763797	0.0113153924631	0.000168133617579
909.725815189	674.271210625	1959.99702581	376.0	7.85229520122	0.43725810351	0.077308717028	1065.07737668	694.243810902	2113.90177822	354.580590638	4.69470279383	0.0697578424047
909.725815189	674.271210625	1959.99702581	376.0	1.61858564715	-0.10315292378	-0.0182377870898	1133.03733186	519.926914615	1991.72125636	338.757009884	1.69824394722	0.0252339368087
909.725815189	674.271210625	1959.99702581	376.0	14.1088116382	0.367272352797	0.0649349987265	951.221484105	841.549992106	2236.5293143	443.75783809	6.62364736245	0.0984197230676
909.725815189	674.271210625	1959.99702581	376.0	12.9086227458	0.534097995209	0.0944303386154	1135.68594778	640.819311623	2213.00564771	436.500388298	5.12395739276	0.0761360682431
909.725815189	674.271210625	1959.99702581	376.0	-5.41181723935	-0.31186877062	-0.0551394573231	808.311807768	760.355994668	1853.92556888	285.257766445	0.898693314007	0.0133535410699
909.725815189	674.271210625	1959.99702581	376.0	0.609376773527	-0.250412619136	-0.0442738011203	1006.78709368	532.947976014	1971.94079245	432.205722757	1.08120015615	0.0160653812206
909.725815189	674.271210625	1959.99702581	376.0	17.6060124369	0.600885069461	0.10623852006	1042.40871231	796.825232241	2305.07434594	465.840401389	7.42672495554	0.110352525342
909.725815189	674.271210625	1959.99702581	376.0	6.59147936955	0.250567009889	0.0443010979295	989.32230821	732.984712642	2089.18982541	366.882804562	4.17169370468	0.061986533502
909.725815189	674.271210625	1959.99702581	376.0	-0.0787939834128	-0.266962558058	-0.0471998865024	953.386512639	588.457602375	1958.45266608	416.608551069	1.07079940206	0.0159108380692
909.725815189	674.271210625	1959.99702581	376.0	3.06942566531	0.0324866847561	0.00574375614501	937.253321673	727.177706773	2020.15767756	355.726649118	2.90136114237	0.0431108639282
909.725815189	674.271210625	1959.99702581	376.0	4.81489788975	0.483762910553	0.0855309247795	1080.66489389	681.470859937	2054.36888125	292.233127417	4.37320177668	0.0649807099061
909.725815189	674.271210625	1959.99702581	376.0	4.06278020649	0.146123962028	0.0258352125226	926.82976309	777.734800201	2039.62739703	335.062833735	3.90729268097	0.0580578407277
909.725815189	674.271210625	1959.99702581	376.0	-3.88614239345	-0.378874679921	-0.0669863295475	797.146959827	750.363598671	1883.82875048	336.318191985	0.86998859281	0.0129270221814
909.725815189	674.271210625	1959.99702581	376.0	-3.72285469163	-0.415306064787	-0.0734275220628	812.011106435	679.310432961	1887.02918458	395.707645186	0.702623121079	0.0104401652463
909.725815189	674.271210625	1959.99702581	376.0	14.0994246466	0.462213220616	0.0817208664456	991.36522409	816.855801365	2236.34532954	428.12430409	6.74567924168	0.100232975359
909.725815189	674.271210625	1959.99702581	376.0	6.67745606827	0.195209358221	0.0345136771961	1127.94998935	570.273651692	2090.87496615	392.651325111	3.02259371977	0.0449122395211
909.725815189	674.271210625	1959.99702581	376.0	-3.87705655903	-0.502404989061	-0.0888269075427	741.435954652	751.667116913	1884.00683257	390.903761002	0.765890165182	0.0113802401959
909.725815189	674.271210625	1959.99702581	376.0	9.54967900109	0.367179640999	0.0649186069659	953.264763275	832.624016572	2147.17045021	361.281670362	6.09784074621	0.0906068461547
909.725815189	674.271210625	1959.99702581	376.0	1.33253671661	-0.331482225096	-0.0586071826549	878.245506399	646.508837141	1986.11470583	461.360362287	1.18694512816	0.0176366289474
909.725815189	674.271210625	1959.99702581	376.0	3.8474017129	-0.0346923139047	-0.00613371886575	1097.95640639	552.277209977	2035.40598496	385.17236859	2.00980820845	0.0298634206307
909.725815189	674.271210625	1959.99702581	376.0	7.53783215666	0.511412613688	0.0904194861542	993.19458798	825.169407869	2107.7383119	289.374316047	6.39841787692	0.0950730739513
909.725815189	674.271210625	1959.99702581	376.0	10.7965119104	0.0537992298639	0.00951188646815	868.4134754	836.009753162	2171.60833815	467.185109587	4.79425429543	0.0712370623392
909.725815189	674.271210625	1959.99702581	376.0	4.11915323602	-0.114762072159	-0.0202903239319	1024.35498122	598.674990703	2040.73230673	417.702334806	1.84655992147	0.0274377402892
909.725815189	674.271210625	1959.99702581	376.0	-7.20095326208	-0.440606752591	-0.0779007695529	767.41791231	748.627733346	1818.85855605	302.81291039	0.388853973709	0.0057779193716
909.725815189	674.271210625	1959.99702581	376.0	4.34154249128	-0.142712019253	-0.0252319694578	1134.52698394	519.498153167	2045.09112952	391.065992407	1.95550090571	0.0290564770536
909.725815189	674.271210625	1959.99702581	376.0	6.48678320158	0.489235356611	0.0864984718195	1120.81480728	638.160779996	2087.13778364	328.162196364	4.2857874328	0.0636818340684
909.725815189	674.271210625	1959.99702581	376.0	-5.14283055268	-0.357599884112	-0.0632248734285	818.766686024	725.207504701	1859.19769994	315.223509213	0.643771932376	0.00956570479013
909.725815189	674.271210625	1959.99702581	376.0	-1.76089287388	-0.254288440108	-0.0449590594251	964.241799628	581.302873936	1925.48357786	379.938904294	0.915173725979	0.0135984208912
909.725815189	674.271210625	1959.99702581	376.0	13.7564612154	0.543643135053	0.0961179517421	1110.43502868	674.938249221	2229.62325649	444.24997859	5.50781795952	0.0818397913748
909.725815189	674.271210625	1959.99702581	376.0	3.92362863756	-0.126381345966	-0.0223446509841	1047.94547305	573.409663445	2036.90003041	415.544893923	1.73529857925	0.0257845256947
909.725815189	674.271210625	1959.99702581	376.0	0.772356426209	-0.158472858304	-0.0280185393042	911.906651222	697.346982453	1975.1351888	365.881555121	1.76040297278	0.0261575478868
909.725815189	674.271210625	1959.99702581	376.0	-7.63270278095	-0.490359975236	-0.0866973082101	776.081856469	670.560969096	1810.39627832	363.753452753	0.195941006853	0.00291145626825
909.725815189	674.271210625	1959.99702581	376.0	-11.794423083	-0.671369123943	-0.11870034016	687.987532646	687.240943462	1728.82668417	353.598208066	-0.432337891598	-0.00642403999403
909.725815189	674.271210625	1959.99702581	376.0	14.3168939563	0.953922061093	0.168656658609	1122.16150392	828.840086749	2240.60772155	289.606130879	9.3517378262	0.13895598553
909.725815189	674.271210625	1959.99702581	376.0	-1.0460780325	-0.257462790462	-0.0455202953433	939.351282491	616.119742814	1939.49392749	384.022902184	1.02913783772	0.0152917955085
909.725815189	674.271210625	1959.99702581	376.0	-16.3586642994	-0.708423947167	-0.125251758693	685.642469006	650.598026746	1639.36769208	303.12719633	-1.17882557743	-0.0175159818341
909.725815189	674.271210625	1959.99702581	376.0	4.26456335181	0.330490034011	0.0584317599029	1011.09599099	724.936885434	2043.58234067	307.549464246	4.12882471715	0.061349550032
909.725815189	674.271210625	1959.99702581	376.0	16.4919387085	0.678228023303	0.11991301685	1059.29470613	803.191848168	2283.238534	420.751979703	7.81882589722	0.116178690895
909.725815189	674.271210625	1959.99702581	376.0	13.1149786591	0.393282490819	0.0695336794234	1004.52566082	767.41679278	2217.05021747	445.107763866	5.72506429178	0.0850678200858
909.725815189	674.271210625	1959.99702581	376.0	-2.32089773857	-0.245800634699	-0.0434583866159	944.958346347	615.492170907	1914.50749917	354.056981911	0.899830707364	0.013370441417
909.725815189	674.271210625	1959.99702581	376.0	-2.75063543848	-0.415103207769	-0.0733916562534	833.761906214	638.257274919	1906.08465303	434.065471897	0.689555590661	0.0102459968895
909.725815189	674.271210625	1959.99702581	376.0	-4.07574337238	-0.389892943167	-0.0689343958923	739.982108995	831.532591745	1880.11257694	308.597876195	1.45567946389	0.021629709716
909.725815189	674.271210625	1959.99702581	376.0	-0.314959908933	-0.331509379706	-0.0586119836822	839.274598758	718.643820936	1953.82382097	395.905401272	1.21512734042	0.0180553839587
909.725815189	674.271210625	1959.99702581	376.0	-9.65970215671	-0.653755077676	-0.115586116986	709.783656128	658.344909363	1770.66715084	402.53858535	-0.294596381044	-0.00437736078817
909.725815189	674.271210625	1959.99702581	376.0	6.00335660146	-0.0436687756389	-0.00772078777209	947.545104373	696.995625591	2077.66263665	433.121906687	2.68535255293	0.0399012266409
909.725815189	674.271210625	1959.99702581	376.0	-2.88649713101	-0.331599335291	-0.0586278881349	938.871434869	545.885640742	1903.4217679	418.664692286	0.628346704794	0.00933650378595
909.725815189	674.271210625	1959.99702581	376.0	2.06639234351	0.206027736968	0.0364264032829	1059.2309672	633.326729933	2000.49825429	307.940557152	2.7669197687	0.0411132209316
909.725815189	674.271210625	1959.99702581	376.0	-10.8076768292	-0.661714865119	-0.116993434427	749.762394426	579.825300311	1748.1668814	418.579186664	-0.750365596379	-0.0111495630963
909.725815189	674.271210625	1959.99702581	376.0	-0.812164430829	-0.442448806739	-0.0782264509793	783.332667393	719.6319766	1944.07862712	441.113983133	1.02654275929	0.0152532356507
909.725815189	674.271210625	1959.99702581	376.0	-6.70258201742	-0.396382991663	-0.0700818584976	924.497118664	506.386765573	1828.62661762	397.742733383	0.0459142791213	0.00068223297357
909.725815189	674.271210625	1959.99702581	376.0	8.15348811597	-0.152907586934	-0.027034580434	1124.7232787	525.627420873	2119.80515039	469.454450817	2.2177629459	0.032953387012
909.725815189	674.271210625	1959.99702581	376.0	1.89602571249	-0.0357212687598	-0.00631564157705	848.577774867	819.722561115	1997.15907339	328.858737406	3.37987897503	0.0502210843244
909.725815189	674.271210625	1959.99702581	376.0	12.102083316	0.422508661004	0.0747009655241	970.553946296	831.909746241	2197.19749887	394.733806332	6.59020507596	0.0979228094497
909.725815189	674.271210625	1959.99702581	376.0	-2.02638967855	-0.2263477202	-0.0400190452969	913.144514986	669.538935835	1920.27984838	337.596397562	1.08775563656	0.0161627880618
909.725815189	674.271210625	1959.99702581	376.0	2.18231892876	0.125494870337	0.0221879190837	908.736498447	792.12351099	2002.77041191	301.910402474	3.74121567739	0.055590128936
909.725815189	674.271210625	1959.99702581	376.0	-0.667735846843	-0.525142984984	-0.0928470624089	730.34131584	759.747551516	1946.90942308	456.820555719	1.04215490404	0.0154852140274
909.725815189	674.271210625	1959.99702581	376.0	-16.4298412846	-0.801668707289	-0.141737748813	719.291560239	541.05009281	1637.97262529	377.630972242	-1.85938526197	-0.0276283099847
909.725815189	674.271210625	1959.99702581	376.0	-6.46972586088	-0.496000991479	-0.087694659031	840.576811945	556.231103668	1833.19059136	436.38267575	-0.0352073111843	-0.000523139839291
909.725815189	674.271210625	1959.99702581	376.0	12.1923399999	0.821282493708	0.145205532834	1093.74402608	804.854462181	2198.96652719	300.368038925	8.10217519193	0.120388933015
909.725815189	674.271210625	1959.99702581	376.0	-18.6306223858	-0.808790966415	-0.142996988404	735.121071904	512.117138234	1594.83738116	347.599171023	-2.2688062328	-0.0337118310966
909.725815189	674.271210625	1959.99702581	376.0	17.5509628285	0.755135148238	0.133510457609	1093.20040979	781.690218321	2303.99537525	429.104747139	7.9932473594	0.11877039167
909.725815189	674.271210625	1959.99702581	376.0	-18.2247785944	-0.704868070365	-0.124623067603	765.504305114	519.847178179	1602.7919074	317.44042411	-1.91763663259	-0.0284938578394
909.725815189	674.271210625	1959.99702581	376.0	4.42243226645	0.108921593152	0.0192577074173	1023.74426918	652.856407581	2046.6765667	370.075889942	2.84380536498	0.0422556517828
909.725815189	674.271210625	1959.99702581	376.0	-7.55722553095	-0.276147882445	-0.0488238830348	947.440210682	566.787035805	1811.87563017	297.648383686	0.179767085767	0.00267113054631
909.725815189	674.271210625	1959.99702581	376.0	6.6716667977	0.102647721191	0.0181484655571	927.117024469	766.482268163	2090.76149662	397.162203989	3.89043278456	0.0578073222074
909.725815189	674.271210625	1959.99702581	376.0	-7.77494766395	-0.381148889116	-0.0673884174533	836.573788052	653.998711792	1807.60828284	317.035782998	0.224025360389	0.00332875721232
909.725815189	674.271210625	1959.99702581	376.0	-10.0773242974	-0.459991460326	-0.0813280516842	844.627611634	569.5197897	1762.4817693	348.33436797	-0.285418420733	-0.00424098693511
909.725815189	674.271210625	1959.99702581	376.0	-3.82234131544	-0.482306903361	-0.0852734977653	790.292379487	655.812820534	1885.07924971	438.974049693	0.529220373192	0.00786360138473
909.725815189	674.271210625	1959.99702581	376.0	-10.109070252	-0.756766197902	-0.133798832727	684.830682396	628.293188597	1761.85954954	448.735678544	-0.706956365508	-0.0105045522364
909.725815189	674.271210625	1959.99702581	376.0	9.45976000145	0.243381228434	0.0430306273751	1134.34146904	576.039625961	2145.40804049	435.026945495	3.45374655686	0.0513186709787
909.725815189	674.271210625	1959.99702581	376.0	6.78665881159	-0.0233429875767	-0.00412711944426	1080.96109686	570.528797045	2093.01533667	441.525442768	2.32768106756	0.0345866429058
909.725815189	674.271210625	1959.99702581	376.0	0.763651965035	-0.476451205098	-0.0842381904346	741.039775344	793.760278851	1974.96458162	440.164527421	1.34667055084	0.0200099636083
909.725815189	674.271210625	1959.99702581	376.0	21.4345692304	0.874465579684	0.154608482971	1114.75008466	807.84851738	2380.11394523	457.515343184	9.29757907604	0.138151249273
909.725815189	674.271210625	1959.99702581	376.0	-6.61445675879	-0.26710410819	-0.0472249130464	939.428010171	589.660294096	1830.35387007	301.265565801	0.328726002456	0.00488448740648
909.725815189	674.271210625	1959.99702581	376.0	14.9458235584	0.676526255003	0.119612138438	1101.38464267	732.312707893	2252.93472304	419.237372477	6.77211527827	0.100625784224
909.725815189	674.271210625	1959.99702581	376.0	-6.79289525584	-0.397943409627	-0.0703577456908	797.471546216	723.909581508	1826.85648083	305.475353108	0.420663880337	0.00625057771674
909.725815189	674.271210625	1959.99702581	376.0	-12.9696523147	-0.825755040365	-0.145996294265	712.399451875	542.647864668	1705.79222619	450.744909644	-1.60726004473	-0.0238820214671
909.725815189	674.271210625	1959.99702581	376.0	1.2364545985	-0.0774995523245	-0.0137021839329	1136.86811447	519.602983367	1984.23149917	327.760401333	1.70431786406	0.0253241881732
909.725815189	674.271210625	1959.99702581	376.0	0.680792523739	-0.371723416205	-0.0657219618467	817.508184547	726.235347956	1973.34053903	429.597006528	1.25854866181	0.0187005744696
909.725815189	674.271210625	1959.99702581	376.0	-12.6929380934	-0.462562618611	-0.0817826411972	850.523752746	551.55696692	1711.2158167	309.13509703	-0.661856014348	-0.00983441328897
909.725815189	674.271210625	1959.99702581	376.0	3.20415671275	-0.240364511371	-0.0424972615579	1004.38036238	550.229806067	2022.79840209	468.188233642	1.33848101961	0.0198882766658
909.725815189	674.271210625	1959.99702581	376.0	15.9131263097	0.490642819062	0.0867473159587	987.413982412	838.873052899	2271.8938282	445.606792888	7.33787278	0.109032284993
909.725815189	674.271210625	1959.99702581	376.0	12.0809667851	0.594511222496	0.10511160228	1029.58192841	809.552608695	2196.78361549	357.649078383	7.09575315321	0.105434667953
909.725815189	674.271210625	1959.99702581	376.0	15.9667473786	0.672858654335	0.118963694189	1060.32562058	798.209938591	2272.94479955	414.409240383	7.67892910345	0.114099986678
909.725815189	674.271210625	1959.99702581	376.0	-3.43309783714	-0.2670703095	-0.0472189373231	974.910577634	550.705940314	1892.70841031	367.091892365	0.685577156634	0.0101868819708
909.725815189	674.271210625	1959.99702581	376.0	17.8359738203	0.895039108517	0.158245952708	1123.29173266	798.773239395	2309.58158222	387.516610161	8.98174927282	0.13345838444
909.725815189	674.271210625	1959.99702581	376.0	-8.72467360083	-0.572796566949	-0.101272377466	694.959179694	790.650229376	1788.99368273	303.384273656	0.231856252044	0.00344511518639
909.725815189	674.271210625	1959.99702581	376.0	-6.9894640894	-0.364403590168	-0.0644277917553	889.687773401	581.65133756	1823.00373754	351.66462658	0.223053818532	0.00331432122633
909.725815189	674.271210625	1959.99702581	376.0	-11.3572699678	-0.528575749974	-0.093453986912	811.864967968	569.030493071	1737.39487223	356.499411192	-0.547295042793	-0.00813217002665
909.725815189	674.271210625	1959.99702581	376.0	-6.98493657278	-0.57256061462	-0.101230660294	708.020600704	752.658243792	1823.09247673	362.413632236	0.390438066361	0.00580145715247
909.725815189	674.271210625	1959.99702581	376.0	4.29533564924	0.106421527842	0.0188156873836	1004.2551736	672.855244525	2044.18547679	367.075058666	2.93384849306	0.043593588307
909.725815189	674.271210625	1959.99702581	376.0	8.96227121235	0.426774278345	0.0754551411502	1038.4854738	727.164240149	2135.65727502	370.007561068	5.07376083477	0.0753902055687
909.725815189	674.271210625	1959.99702581	376.0	1.64661483012	0.0888498266952	0.0157089509716	874.491983039	828.0952355	1992.27062751	289.683408971	3.92956855059	0.0583888343327
909.725815189	674.271210625	1959.99702581	376.0	-3.4002343824	-0.516766982042	-0.0913661566553	764.776920568	675.729225429	1893.35253305	452.84638705	0.565150421152	0.00839748025485
909.725815189	674.271210625	1959.99702581	376.0	1.56927387156	0.228821108115	0.0404563486766	989.129484142	717.134178014	1990.75474702	284.491084867	3.32595968454	0.0494199061596
909.725815189	674.271210625	1959.99702581	376.0	-5.54936071961	-0.541753276083	-0.0957838182608	742.368197275	698.230321103	1851.22972076	410.63120238	0.416023392405	0.00618162544436
909.725815189	674.271210625	1959.99702581	376.0	-1.98529919843	-0.493440891584	-0.0872420246789	729.562312222	801.255706643	1921.08522057	390.267201706	1.10571062364	0.0164295783601
909.725815189	674.271210625	1959.99702581	376.0	-7.68455441047	-0.546340517955	-0.0965948581958	761.541452978	648.52100901	1809.37998792	399.317525934	0.0491818288819	0.000730784975956
909.725815189	674.271210625	1959.99702581	376.0	-10.5047646714	-0.424295401868	-0.0750168673742	856.071934287	576.792132485	1754.10395069	321.239883914	-0.279760593484	-0.00415691817955
909.725815189	674.271210625	1959.99702581	376.0	14.5707205318	0.51781091715	0.0915507279261	1013.78181883	804.761455305	2245.58271488	427.039440745	6.89120438231	0.102395310287
909.725815189	674.271210625	1959.99702581	376.0	8.31616939607	0.441940332343	0.07813655098	1070.99936912	688.916817463	2122.99369864	363.077512053	4.7177291836	0.0700999878693
909.725815189	674.271210625	1959.99702581	376.0	-1.53611111165	-0.17871504166	-0.0315974260361	1009.49114954	585.190229052	1929.88929371	335.207915117	1.01512664516	0.0150836054259
909.725815189	674.271210625	1959.99702581	376.0	6.28117919403	-0.0684392779965	-0.0121002966755	1012.94468332	623.253276412	2083.1079512	446.909991475	2.26761841835	0.0336941815505
909.725815189	674.271210625	1959.99702581	376.0	4.49247658667	0.0693415443678	0.0122598204328	967.185854782	704.693389225	2048.0494333	376.170189291	3.02630714435	0.0449674167066
909.725815189	674.271210625	1959.99702581	376.0	-5.81019729377	-0.260518534026	-0.0460605611786	919.748599065	628.771275345	1846.11733166	297.597457252	0.462602516792	0.00687373724803
909.725815189	674.271210625	1959.99702581	376.0	9.42404228373	0.310158122694	0.0548370089628	945.237426273	820.882025656	2144.70797429	378.588522358	5.67198790718	0.0842791665256
909.725815189	674.271210625	1959.99702581	376.0	-0.761511566148	-0.116525534565	-0.0206021100716	1052.22799167	564.970189353	1945.07142177	327.87324074	1.22430055693	0.0181916873244
909.725815189	674.271210625	1959.99702581	376.0	1.45963700728	-0.332015282512	-0.0587014290156	866.891103346	667.315918221	1988.60586774	454.398846177	1.24264626679	0.0184642833104
909.725815189	674.271210625	1959.99702581	376.0	-14.9906832466	-0.676647420767	-0.119633560956	714.798643651	621.365314135	1666.18008003	330.016122246	-1.05827489686	-0.0157247384377
909.725815189	674.271210625	1959.99702581	376.0	-0.434977444798	-0.299223795086	-0.0529037827238	971.312530359	533.003711789	1951.47148083	447.155238685	0.885406841002	0.01315611948
909.725815189	674.271210625	1959.99702581	376.0	-7.98491834835	-0.482378039834	-0.0852860749353	786.685842181	655.587834428	1803.49286367	361.219187064	0.129729976583	0.00192763709634
909.725815189	674.271210625	1959.99702581	376.0	-8.84684591737	-0.499753090436	-0.0883580428635	732.777941898	766.531955824	1786.59910895	287.289211234	0.17778572155	0.00264168977043
909.725815189	674.271210625	1959.99702581	376.0	8.7482129744	0.0994486458747	0.0175828581815	1132.18014656	552.262773007	2131.46173992	447.018820361	2.88893700269	0.042926255612
909.725815189	674.271210625	1959.99702581	376.0	5.10318180784	-0.0690174680479	-0.0122025226393	1062.93923921	575.18342085	2060.01923747	421.896577412	2.0358640499	0.0302505802363
909.725815189	674.271210625	1959.99702581	376.0	9.07156443258	0.452282147455	0.0799650189984	1004.70539598	784.588280962	2137.79941889	348.50574194	5.81808890701	0.0864500580536
909.725815189	674.271210625	1959.99702581	376.0	-3.03418388911	-0.472940554902	-0.0836174955626	781.620452463	684.830439814	1900.52711183	434.076219552	0.699198016755	0.0103892721658
909.725815189	674.271210625	1959.99702581	376.0	-3.65287847266	-0.268268356812	-0.047430756155	789.916767808	806.180762799	1888.40071639	292.303185786	1.66704940533	0.0247704220703
909.725815189	674.271210625	1959.99702581	376.0	19.8025174058	0.873225671311	0.154389262962	1112.09957904	810.885304794	2348.125778	425.140894172	9.21384939951	0.136907123321
909.725815189	674.271210625	1959.99702581	376.0	-7.86690378619	-0.374419246918	-0.066198593868	848.163539031	638.598537373	1805.80594558	319.043869177	0.194815203241	0.00289472813137
909.725815189	674.271210625	1959.99702581	376.0	-11.1007414085	-0.543022769393	-0.0960082689875	739.12282343	691.600890852	1742.42282436	311.699110081	-0.221091097483	-0.00328515746632
909.725815189	674.271210625	1959.99702581	376.0	-13.8127304523	-0.59624665379	-0.105418432424	734.072625985	647.230234463	1689.26791977	307.965059317	-0.724380749149	-0.0107634583826
909.725815189	674.271210625	1959.99702581	376.0	10.2499683053	0.20630996215	0.0364763016531	1116.89056697	586.190033175	2160.89609975	457.815499605	3.42921614709	0.05095417752
909.725815189	674.271210625	1959.99702581	376.0	7.36545166962	-0.0237740346071	-0.00420333002248	939.626621356	712.630808109	2104.35965948	452.102230011	2.97899086752	0.0442643516718
909.725815189	674.271210625	1959.99702581	376.0	13.72626317	0.814909902237	0.144078837029	1133.62675161	735.492125344	2229.0313757	359.912498743	7.33525910894	0.10899344887
909.725815189	674.271210625	1959.99702581	376.0	4.45712986696	-0.0552352937915	-0.00976578744546	939.994092375	700.659631915	2047.35663864	406.702914353	2.52626937956	0.0375374350604
909.725815189	674.271210625	1959.99702581	376.0	-0.0706286942198	-0.559372949334	-0.0988990363038	694.336663589	829.350191309	1958.61270551	434.92585061	1.30537334465	0.0193963349874
909.725815189	674.271210625	1959.99702581	376.0	-14.6665847339	-0.81781453717	-0.144592386346	690.639043747	577.23700324	1672.53240124	404.656354254	-1.54286580965	-0.0229251977659
909.725815189	674.271210625	1959.99702581	376.0	4.45717341874	0.119661726363	0.0211565994276	993.939387574	687.818710701	2047.35749226	365.599393981	3.0932286868	0.045961793266
909.725815189	674.271210625	1959.99702581	376.0	-16.097162935	-0.563047231116	-0.0995486617956	816.731691002	528.14818266	1644.49311105	299.613237385	-1.32774051096	-0.0197286851554
909.725815189	674.271210625	1959.99702581	376.0	10.8636260927	0.760757441588	0.134504498159	1064.15505196	826.17509256	2172.92377413	282.593629608	7.94945079811	0.118119625529
909.725815189	674.271210625	1959.99702581	376.0	-10.9896153516	-0.579090572813	-0.102385179069	760.678628305	617.785265519	1744.60089177	366.136997951	-0.444375305685	-0.00660290201612
909.725815189	674.271210625	1959.99702581	376.0	-1.02154333153	-0.142517345465	-0.0251975504712	883.333975395	732.338147419	1939.9748069	324.302684085	1.82726968833	0.0271511097821
909.725815189	674.271210625	1959.99702581	376.0	1.06757347381	-0.117462773387	-0.0207678170769	819.007958949	830.814362874	1980.92143415	331.099112326	3.08441608546	0.0458308482238
909.725815189	674.271210625	1959.99702581	376.0	-10.7262358259	-0.699710045439	-0.123711111287	696.540237003	646.825021548	1749.76312264	406.397864093	-0.535153888688	-0.00795176654811
909.725815189	674.271210625	1959.99702581	376.0	-2.65198978027	-0.399887225448	-0.0707014189265	900.221650419	545.143202341	1908.018105	462.653252236	0.487211910565	0.00723940431746
909.725815189	674.271210625	1959.99702581	376.0	-13.6587878726	-0.773041379676	-0.136676340112	688.532588606	607.323917681	1692.28518975	396.428683461	-1.17034127101	-0.0173899148739
909.725815189	674.271210625	1959.99702581	376.0	4.22550422752	0.248814657356	0.0439912760531	958.805436672	768.733926613	2042.816783	315.277419714	4.23719793012	0.0629598503732
909.725815189	674.271210625	1959.99702581	376.0	3.77771034074	0.179767042505	0.0317834233566	1133.14682453	558.611570972	2034.04003614	342.281640635	2.62119357845	0.0389478986396
909.725815189	674.271210625	1959.99702581	376.0	8.5947931705	0.288684887388	0.0510404680672	995.312144126	739.783360041	2128.45471633	393.359212164	4.58972636096	0.0681980142788
909.725815189	674.271210625	1959.99702581	376.0	-15.5327580531	-0.694759555571	-0.122835847873	757.609180091	541.990646022	1655.55542995	355.955603834	-1.47120646766	-0.0218604229964
909.725815189	674.271210625	1959.99702581	376.0	-12.3084968971	-0.500000444883	-0.0884017759695	838.946764037	545.094059888	1718.75085271	334.710028784	-0.676723431816	-0.0100553258814
909.725815189	674.271210625	1959.99702581	376.0	-14.7294767558	-0.510586728228	-0.0902734668014	853.125395205	510.885831219	1671.29971948	307.288493058	-1.10000741519	-0.0163448352926
909.725815189	674.271210625	1959.99702581	376.0	10.0019023103	0.636394439287	0.112516697187	1115.59042715	691.355511113	2156.03401362	349.088075353	5.68488214967	0.0844707600248
909.725815189	674.271210625	1959.99702581	376.0	4.61784551786	0.167703136683	0.0296504838548	1108.15148732	580.971177503	2050.50666062	361.383995799	2.74867948581	0.0408421914683
909.725815189	674.271210625	1959.99702581	376.0	6.8467967429	0.222351588175	0.0393125155897	953.429093203	771.708776263	2094.19403834	369.056168872	4.46065861749	0.066280217199
909.725815189	674.271210625	1959.99702581	376.0	3.63713356993	0.209767318092	0.0370875739202	1115.36211958	580.292107111	2031.28473561	335.630508915	2.75261762482	0.0409007076497
909.725815189	674.271210625	1959.99702581	376.0	-5.38856312159	-0.525457598438	-0.0929026871355	725.731133603	764.86081233	1854.3813489	363.789402964	0.620943625454	0.00922650260705
909.725815189	674.271210625	1959.99702581	376.0	-5.88573482624	-0.583258371771	-0.103122060073	754.228023574	633.555746933	1844.63679827	456.853027765	0.0758743406835	0.00112740476498
909.725815189	674.271210625	1959.99702581	376.0	4.06601177659	-0.0761762856705	-0.0134682258965	1011.35106044	620.902024825	2039.6907357	407.437650443	2.03616990322	0.0302551248621
909.725815189	674.271210625	1959.99702581	376.0	4.43160909072	0.169782779884	0.0300181718324	946.212560773	760.101979359	2046.85643219	340.541892055	3.86808295899	0.0574752297026
909.725815189	674.271210625	1959.99702581	376.0	5.11338736954	0.281530387469	0.0497755281947	936.948521765	814.731817106	2060.21926618	308.538927303	4.99420211918	0.0742080552627
909.725815189	674.271210625	1959.99702581	376.0	20.5409492292	0.971679513677	0.171796236506	1130.75266028	834.018436368	2362.59901978	397.827923135	10.1790041215	0.151248203885
909.725815189	674.271210625	1959.99702581	376.0	14.7095351349	0.787984465333	0.139318328383	1098.84630954	783.856004187	2248.30347697	365.601163242	7.93426425436	0.11789397109
909.725815189	674.271210625	1959.99702581	376.0	12.3799388373	0.434588019994	0.0768366371983	1043.6805421	726.771632264	2202.64345882	432.191284459	5.41734757574	0.080495506326
909.725815189	674.271210625	1959.99702581	376.0	10.709438517	0.781150366733	0.138110036551	1089.69320504	788.553357907	2169.90170223	291.655139282	7.50703694702	0.111545868455
909.725815189	674.271210625	1959.99702581	376.0	-2.63092121267	-0.108510178265	-0.0191849678687	887.8071149	733.888344576	1908.43104829	286.735588818	1.7274123387	0.0256673453001
909.725815189	674.271210625	1959.99702581	376.0	1.46732535157	-0.0554568894465	-0.00980496630949	997.559690661	636.233984121	1988.75655906	354.962884281	1.88707727226	0.0280397811628
909.725815189	674.271210625	1959.99702581	376.0	-9.13714300723	-0.660505888978	-0.116779683341	708.221351948	656.68135188	1780.90929463	416.006590799	-0.266528443355	-0.00396030376456
909.725815189	674.271210625	1959.99702581	376.0	0.636850979827	-0.349547007236	-0.0618010974604	782.913140012	791.10040143	1972.47928608	398.465744635	1.7381511534	0.0258269116403
909.725815189	674.271210625	1959.99702581	376.0	-13.0685298401	-0.702676178052	-0.124235533602	782.46183332	506.312884159	1703.85422963	415.079512151	-1.39483520628	-0.0207256345658
909.725815189	674.271210625	1959.99702581	376.0	12.1417464101	0.343892283128	0.0608013230425	1094.24922997	640.622430581	2197.97489433	463.103233782	4.33402375953	0.0643985699781
909.725815189	674.271210625	1959.99702581	376.0	1.39364693772	-0.126935416044	-0.0224426124548	1074.17123176	549.42116629	1987.31246434	363.720066294	1.45802045421	0.0216644941191
909.725815189	674.271210625	1959.99702581	376.0	14.7933674032	0.873854426452	0.154500429005	1099.45769246	828.93176975	2249.94658693	321.55712472	9.01603896801	0.133967889569
909.725815189	674.271210625	1959.99702581	376.0	-4.10396340709	-0.462190407607	-0.0817168330281	750.468849488	778.446687652	1879.55946509	350.643927954	0.822964224261	0.0122282945655
909.725815189	674.271210625	1959.99702581	376.0	-15.7476320474	-0.848794867401	-0.150069813897	695.345268386	553.378974891	1651.34390605	402.619662772	-1.8665241241	-0.0277343852021
909.725815189	674.271210625	1959.99702581	376.0	2.68024218947	-0.140983196408	-0.02492630771	932.900521178	681.89432918	2012.52969301	397.734842654	1.93403631445	0.0287375381048
909.725815189	674.271210625	1959.99702581	376.0	9.92137268018	0.453612016867	0.0802001444248	1090.37667637	670.651792854	2154.45563527	393.427166037	4.77593997381	0.0709649327461
909.725815189	674.271210625	1959.99702581	376.0	-8.03706486755	-0.640216335717	-0.113192421449	712.302145295	666.947080927	1802.47079345	423.221567225	-0.0861220060107	-0.00127967319481
909.725815189	674.271210625	1959.99702581	376.0	-12.7058959295	-0.590500110338	-0.104402424034	791.317713732	557.540692368	1710.96184349	362.103437393	-0.856270787584	-0.0127231914946
909.725815189	674.271210625	1959.99702581	376.0	-0.0843010091633	-0.142551930799	-0.0252036652757	807.919302866	835.613132508	1958.34472854	314.812293168	2.90167255393	0.0431154911431
909.725815189	674.271210625	1959.99702581	376.0	5.63999018127	-0.062217299565	-0.0110002297675	910.038338876	734.208762146	2070.54066562	426.293564601	2.83905362641	0.0421850464549
909.725815189	674.271210625	1959.99702581	376.0	2.02382340478	-0.185205489254	-0.0327449592034	1087.74514968	532.323852371	1999.66390436	379.594902304	1.42049626138	0.0211069281037
909.725815189	674.271210625	1959.99702581	376.0	-15.8214616559	-0.745645257512	-0.131832612714	714.08612746	578.633124763	1649.89684792	357.177595694	-1.46798948375	-0.0218126223439
909.725815189	674.271210625	1959.99702581	376.0	2.23826873871	0.121614579118	0.0215018704239	919.963086367	775.307230343	2003.86702652	308.596709812	3.56168950568	0.0529225780933
909.725815189	674.271210625	1959.99702581	376.0	15.6890892041	0.68984819647	0.121967502912	1081.40180151	769.905964036	2267.50270759	416.19494205	7.35976725082	0.109357611454
909.725815189	674.271210625	1959.99702581	376.0	-10.4457882197	-0.36831599635	-0.0651195184495	898.737919127	554.303368953	1755.25988738	302.218599304	-0.265738017112	-0.00394855894668
909.725815189	674.271210625	1959.99702581	376.0	6.37404451091	0.0979570225014	0.0173191341056	1023.67063248	652.710916876	2084.92810865	408.546559298	3.00049240465	0.0445838395936
909.725815189	674.271210625	1959.99702581	376.0	-7.92946180505	-0.361040108967	-0.0638331168613	887.651083953	584.809621504	1804.57981027	332.119104815	0.118289404726	0.00175764345803
909.725815189	674.271210625	1959.99702581	376.0	-9.67676329495	-0.517551957556	-0.0915049429908	830.059523819	552.301002348	1770.33275304	387.972226871	-0.394788222554	-0.0058660954317
909.725815189	674.271210625	1959.99702581	376.0	5.48776580398	-0.00136153647964	-0.000240724271507	891.615428865	776.996807016	2067.55707236	398.944836474	3.44846810004	0.0512402392279
909.725815189	674.271210625	1959.99702581	376.0	-2.28510346785	-0.211419094181	-0.0373796135398	933.186759624	651.998016127	1915.20906581	330.024290055	1.02657626731	0.0152537335411
909.725815189	674.271210625	1959.99702581	376.0	-4.34234055793	-0.212057079733	-0.0374924115511	995.689459679	568.277924959	1874.88728003	310.919895389	0.616254013106	0.00915682040276
909.725815189	674.271210625	1959.99702581	376.0	8.10823173559	0.571062489914	0.10096578676	1027.4705701	794.643470397	2118.91812668	296.804086179	6.33477781391	0.094127456373
909.725815189	674.271210625	1959.99702581	376.0	-9.70309235071	-0.598632753057	-0.105840302874	709.16775993	711.84163279	1769.81670433	348.807311608	-0.0378448965013	-0.000562331300167
909.725815189	674.271210625	1959.99702581	376.0	10.4798048921	0.115397902086	0.0204027408215	913.323548852	793.243924064	2165.40089001	458.833417094	4.54509441924	0.0675348353527
909.725815189	674.271210625	1959.99702581	376.0	11.4280976637	0.29897464967	0.0528597329686	958.42965892	798.060134288	2183.98740013	427.497606922	5.51492436214	0.0819453842814
909.725815189	674.271210625	1959.99702581	376.0	-0.797903661204	0.014078180031	0.00248907001963	966.077677664	682.020777776	1944.35813779	296.259682345	2.03855737305	0.0302905998967
909.725815189	674.271210625	1959.99702581	376.0	-9.15583092239	-0.542053588039	-0.095836914434	731.891991914	716.155762383	1780.54301205	332.49525775	0.0786117298294	0.00116807919509
909.725815189	674.271210625	1959.99702581	376.0	16.4986749462	0.624878718654	0.110480678687	1068.78608863	763.398266216	2283.37056406	451.186209215	7.02656243625	0.10440657409
909.725815189	674.271210625	1959.99702581	376.0	-17.4556064895	-0.742648819713	-0.13130283234	714.399833729	576.555587133	1617.86765778	326.91223692	-1.6669947717	-0.0247696102779
909.725815189	674.271210625	1959.99702581	376.0	7.25866780523	0.0215251720667	0.00380572349129	1048.97115137	610.599021264	2102.26669891	442.696526279	2.62762488919	0.0390434604634
909.725815189	674.271210625	1959.99702581	376.0	-10.1192110404	-0.555135256926	-0.0981497979007	764.349732169	631.364674548	1761.66079039	365.946383669	-0.267755287975	-0.00397853325371
909.725815189	674.271210625	1959.99702581	376.0	-10.6655649504	-0.435506209589	-0.0769989762357	879.104482866	534.156968193	1750.95227	337.690818941	-0.399326544755	-0.00593352963975
909.725815189	674.271210625	1959.99702581	376.0	-1.89177032983	-0.0170195372093	-0.00300911195355	1022.50255331	613.731963951	1922.91838361	286.683866356	1.46063061524	0.0217032780868
909.725815189	674.271210625	1959.99702581	376.0	14.1122668928	0.737909005439	0.130464817086	1122.20979497	723.252590776	2236.59703719	391.134651445	6.87459203206	0.102148470016
909.725815189	674.271210625	1959.99702581	376.0	2.53345684492	0.186753506112	0.0330186538387	1059.45910023	629.908073596	2009.65270462	320.285530795	2.75422296644	0.0409245611655
909.725815189	674.271210625	1959.99702581	376.0	-3.54052412757	-0.383681553682	-0.067836201146	833.64072177	668.514672176	1890.60285822	388.44746427	0.733228442312	0.0108949248486
909.725815189	674.271210625	1959.99702581	376.0	5.13248923642	-0.146411150621	-0.0258859884408	983.650796263	630.06201899	2060.5936622	446.880846945	1.91629147809	0.0284738704025
909.725815189	674.271210625	1959.99702581	376.0	15.1812293348	0.87282843495	0.154319030224	1121.11172629	786.647392822	2257.54866926	349.789550144	8.4371586204	0.12536639852
909.725815189	674.271210625	1959.99702581	376.0	1.02224163762	-0.179392008836	-0.0317171161308	938.291218564	662.512672125	1980.03293151	379.229040818	1.54447026746	0.0229490381494
909.725815189	674.271210625	1959.99702581	376.0	6.38247152616	-0.13082679154	-0.0231306208523	851.043238011	786.378439316	2085.0932779	447.671600573	3.06944361845	0.045608374717
909.725815189	674.271210625	1959.99702581	376.0	-8.47765934328	-0.564635861134	-0.0998295369755	768.458483513	619.323021294	1793.83515483	406.05365002	-0.158992108464	-0.00236243846157
909.725815189	674.271210625	1959.99702581	376.0	1.88111543302	0.0949770965212	0.0167922730766	1054.64107739	614.08665894	1996.86683235	328.139096028	2.3178011152	0.0344398382644
909.725815189	674.271210625	1959.99702581	376.0	-2.30641912569	-0.533080955909	-0.0942505226148	730.746388603	745.046056831	1914.79127955	438.998834114	0.855122288461	0.0127061261287
909.725815189	674.271210625	1959.99702581	376.0	9.0112378958	0.0913490319863	0.0161508189509	1051.01288053	625.581727088	2136.61702056	460.022412946	3.07616312798	0.0457082188406
909.725815189	674.271210625	1959.99702581	376.0	-10.4414736564	-0.437154353356	-0.0772903736485	844.463377337	585.481308492	1755.3444527	325.399766869	-0.267483694739	-0.00397449769301
909.725815189	674.271210625	1959.99702581	376.0	1.3641874513	-0.0142738609059	-0.00252366706257	1080.30825764	566.232672849	1986.73505929	340.194128795	1.78319487187	0.0264962090917
909.725815189	674.271210625	1959.99702581	376.0	-18.148862445	-0.750683073252	-0.132723315639	706.842357041	582.327324302	1604.27986167	315.11018033	-1.74925256601	-0.0259918657654
909.725815189	674.271210625	1959.99702581	376.0	-8.22654838493	-0.49841387819	-0.0881212655922	799.117703211	618.171303185	1798.75692214	381.467915747	-0.017023509324	-0.000252949618485
909.725815189	674.271210625	1959.99702581	376.0	6.40558238333	0.611546007294	0.108123410059	1097.25538151	700.814910638	2085.54625001	287.475957867	5.22611814962	0.0776540586868
909.725815189	674.271210625	1959.99702581	376.0	-5.50010847159	-0.550515337413	-0.0973329804479	792.762750965	592.100158446	1852.19506335	467.332153943	0.0252963279823	0.000375874115635
909.725815189	674.271210625	1959.99702581	376.0	12.8913024962	0.866235695141	0.153153411446	1131.46089536	760.13262656	2212.66617133	321.072649408	7.79276479855	0.115791453173
909.725815189	674.271210625	1959.99702581	376.0	13.2653395006	0.295930877463	0.0523215837098	958.476732606	798.248365897	2219.99728549	463.272186988	5.64619660397	0.0838959376519
909.725815189	674.271210625	1959.99702581	376.0	-12.3519948883	-0.697424716396	-0.123307057354	751.035553064	554.890425689	1717.89829337	411.972314621	-1.09608134328	-0.0162864984143
909.725815189	674.271210625	1959.99702581	376.0	11.5072953762	0.477453016806	0.0844153141454	1097.20779654	670.635000276	2185.53967294	417.696876119	5.01483072577	0.0745145724482
909.725815189	674.271210625	1959.99702581	376.0	-6.22415529567	-0.283778513267	-0.0501730044673	888.0470175	658.780054191	1838.00376714	291.176695446	0.42609844868	0.00633132910371
909.725815189	674.271210625	1959.99702581	376.0	6.08425000798	-0.0407419947636	-0.007203322978	967.315643231	676.468058154	2079.24814501	435.464443629	2.58454872634	0.0384033986083
909.725815189	674.271210625	1959.99702581	376.0	13.3699660509	0.388705721058	0.0687244909933	970.944759704	817.375741133	2222.04796276	433.727461927	6.33904137013	0.094190807877
909.725815189	674.271210625	1959.99702581	376.0	2.49714798695	-0.24439924648	-0.0432106164215	884.592243128	702.105440101	2008.94105209	422.243368858	1.65868262312	0.0246461013837
909.725815189	674.271210625	1959.99702581	376.0	-2.89971661316	-0.281274457346	-0.0497302788802	898.528655725	654.219016241	1903.16266644	350.414994472	0.858469641335	0.0127558639129
909.725815189	674.271210625	1959.99702581	376.0	-4.41240166422	-0.321667413916	-0.0568718907207	864.755142086	670.132535384	1873.51408443	338.626406958	0.683325632025	0.0101534269246
909.725815189	674.271210625	1959.99702581	376.0	-7.1170919518	-0.405194977152	-0.0716398474456	866.96945287	583.470600853	1820.50223523	370.062181511	0.159406285631	0.00236859265425
909.725815189	674.271210625	1959.99702581	376.0	-11.4852706736	-0.688644356714	-0.121754659957	762.462376311	544.055721421	1734.8860622	428.367964472	-1.04099818649	-0.0154680265452
909.725815189	674.271210625	1959.99702581	376.0	6.11227286323	-0.0144683214953	-0.00255804835489	1039.00276322	611.02007181	2079.79739214	429.774557111	2.40434434839	0.0357257704069
909.725815189	674.271210625	1959.99702581	376.0	15.3205485022	0.710676192074	0.125649963238	1059.62028948	817.479721778	2260.2793208	383.179309535	8.08415398313	0.120121158739
909.725815189	674.271210625	1959.99702581	376.0	9.20550888048	0.218565934967	0.0386431992517	1059.26829003	646.517479105	2140.42472608	434.63895695	3.66153658506	0.0544061899711
909.725815189	674.271210625	1959.99702581	376.0	14.9121389265	0.764123684049	0.135099661253	1084.55056651	798.156255657	2252.27450526	369.567683091	8.03544389252	0.119397383247
909.725815189	674.271210625	1959.99702581	376.0	12.9674149965	0.32969262557	0.0582907753837	1017.85880608	727.499342827	2214.15797407	468.79982516	5.01349250983	0.0744946881104
909.725815189	674.271210625	1959.99702581	376.0	-2.30151830672	-0.466545855227	-0.0824868909525	802.166783419	649.291264939	1914.88733545	463.429287096	0.659889046232	0.00980518642246
909.725815189	674.271210625	1959.99702581	376.0	-11.4146434962	-0.516921556637	-0.0913934859683	785.26029497	620.684909478	1736.27035278	330.325148333	-0.397934227868	-0.00591284142449
909.725815189	674.271210625	1959.99702581	376.0	13.0631601799	0.445600875793	0.0787837474882	979.985149533	827.517734099	2216.03457682	408.531693185	6.72472432701	0.0999216096138
909.725815189	674.271210625	1959.99702581	376.0	0.295769964371	-0.360509270968	-0.063739262901	812.468086915	743.262701338	1965.79410832	410.063320065	1.31965394611	0.019608528174
909.725815189	674.271210625	1959.99702581	376.0	1.57518463445	-0.323154623342	-0.0571348343957	825.709534304	743.753955488	1990.8705978	421.407108008	1.5552777506	0.0231096248232
909.725815189	674.271210625	1959.99702581	376.0	-9.31630748563	-0.681900010524	-0.120562236656	709.002818695	637.867986944	1777.39767618	430.52687054	-0.411465603889	-0.00611390198944
909.725815189	674.271210625	1959.99702581	376.0	1.66998008216	-0.153589238079	-0.0271550986702	859.501453487	762.514456312	1992.72858576	370.712675956	2.33190354557	0.0346493840353
909.725815189	674.271210625	1959.99702581	376.0	4.27865696736	0.4062436724	0.0718252603254	1058.87332405	686.331400522	2043.85857512	298.653850545	4.07118697904	0.0604931200452
909.725815189	674.271210625	1959.99702581	376.0	5.73265240593	-0.150518991953	-0.0266122687329	1133.98902449	520.373459683	2072.35684247	417.994358296	2.07472247781	0.0308279714385
909.725815189	674.271210625	1959.99702581	376.0	13.3833023169	0.599897708312	0.106063951257	1121.8974448	676.461482685	2222.30935318	423.950425691	5.72399504599	0.0850519323327
909.725815189	674.271210625	1959.99702581	376.0	12.8106695467	0.524918373563	0.0928073503471	993.459388206	841.533595344	2211.08576792	376.092784365	7.28330185938	0.108221424359
909.725815189	674.271210625	1959.99702581	376.0	2.61723975114	0.213735322828	0.0377891306273	925.316541209	800.755243352	2011.29484709	285.223062533	4.22902583676	0.0628384225373
909.725815189	674.271210625	1959.99702581	376.0	9.08415922028	0.111997811178	0.0198015932069	1032.95255325	648.745106195	2138.04627635	456.348616905	3.26510734358	0.0485157109001
909.725815189	674.271210625	1959.99702581	376.0	8.55935605504	0.298716899477	0.0528141618595	1006.57175294	728.33850828	2127.76014992	392.849888705	4.52056529725	0.0671703610289
909.725815189	674.271210625	1959.99702581	376.0	-7.31046637438	-0.528288971617	-0.093403283525	832.999174669	544.042801425	1816.7121023	439.670126209	-0.22990858482	-0.00341617510877
909.725815189	674.271210625	1959.99702581	376.0	1.10407661695	-0.432980310694	-0.0765523887366	740.122435941	819.291030483	1981.63689467	422.223428244	1.73298403966	0.0257501343189
909.725815189	674.271210625	1959.99702581	376.0	7.81147167412	0.0820830530273	0.0145125624164	898.125418113	800.278592036	2113.1016383	414.69762815	4.25835212091	0.063274177131
909.725815189	674.271210625	1959.99702581	376.0	9.13449798515	0.337495506248	0.0596703511754	965.0387402	800.520389025	2139.03291465	373.473785421	5.51227571299	0.0819060284248
909.725815189	674.271210625	1959.99702581	376.0	-3.76038944384	-0.448840099459	-0.0793564532282	765.836687326	753.064392616	1886.29350456	367.392424613	0.818607204635	0.0121635543036
909.725815189	674.271210625	1959.99702581	376.0	-11.3912685225	-0.496990700247	-0.0878696429007	813.195468302	588.745159247	1736.72850157	334.787874022	-0.449366889835	-0.0066770711714
909.725815189	674.271210625	1959.99702581	376.0	-8.06926809355	-0.42253165937	-0.0747050317133	817.155629038	651.262837912	1801.83961118	333.421144226	0.164285410004	0.00244109078757
909.725815189	674.271210625	1959.99702581	376.0	6.96291953091	0.575030317265	0.101667312105	1097.38158728	690.90875564	2096.47004153	308.179698607	5.07590110078	0.0754220074409
909.725815189	674.271210625	1959.99702581	376.0	3.40385789325	0.108607631037	0.0192021978496	1072.39407948	602.096106634	2026.71253928	352.222353172	2.5017819421	0.0371735801204
909.725815189	674.271210625	1959.99702581	376.0	7.05691120665	0.228164050124	0.0403401785934	1018.36470532	692.025854769	2098.31227558	387.921715485	3.79585999257	0.0564020801273
909.725815189	674.271210625	1959.99702581	376.0	-2.04743694295	-0.379966135194	-0.0671793025449	803.644007295	742.430163694	1919.86732263	373.793151637	1.0376669023	0.015418527523
909.725815189	674.271210625	1959.99702581	376.0	-13.0016653773	-0.751771515173	-0.132915755865	747.16715207	530.553532075	1705.16477111	427.444086966	-1.43057849184	-0.0212567383632
909.725815189	674.271210625	1959.99702581	376.0	-6.16791870893	-0.465265644754	-0.082260545395	860.808959271	548.724696288	1839.10600256	429.572347005	0.0444817512476	0.000660947269652
909.725815189	674.271210625	1959.99702581	376.0	-14.1769564816	-0.690625359553	-0.122104907983	756.212839512	548.575238025	1682.12910042	377.341022886	-1.28483348461	-0.0190911364727
909.725815189	674.271210625	1959.99702581	376.0	2.34233454661	0.0846244853115	0.0149618962715	945.043944466	731.750984517	2005.90671326	329.111784279	3.04473349937	0.0452412109861
909.725815189	674.271210625	1959.99702581	376.0	3.84099255602	-0.204561033701	-0.0361670851664	1024.21242595	561.908223447	2035.28036567	449.159716278	1.48278070841	0.0220324027995
909.725815189	674.271210625	1959.99702581	376.0	-5.13724646441	-0.355305426419	-0.0628192055196	811.586897519	738.130031607	1859.3071479	309.590218777	0.697260142531	0.0103604776008
909.725815189	674.271210625	1959.99702581	376.0	1.16145925526	0.101896869181	0.0180157123728	1129.57698399	544.405141612	1982.76159267	308.779467068	2.04068092278	0.0303221533846
909.725815189	674.271210625	1959.99702581	376.0	1.08201339917	-0.499578251071	-0.0883271306702	735.262373752	784.368893352	1981.20445626	461.573189152	1.28532704037	0.0190984701392
909.725815189	674.271210625	1959.99702581	376.0	1.94749736531	0.053911533322	0.00953174210077	1075.1644204	585.852909456	1998.16791625	337.150586396	2.10484224295	0.0312755162399
909.725815189	674.271210625	1959.99702581	376.0	4.31291756792	0.0242102455722	0.00428045360188	936.160980108	727.797859518	2044.53008187	380.571242245	3.00681947081	0.0446778524637
909.725815189	674.271210625	1959.99702581	376.0	-3.26381090941	-0.596720935463	-0.105502287034	688.355652287	793.526308054	1896.02642906	414.144468719	0.843503050651	0.0125334777214
909.725815189	674.271210625	1959.99702581	376.0	-8.18082181694	-0.436490835364	-0.0771730614151	831.698755834	612.729472095	1799.65316151	355.224933585	0.0629086264753	0.000934749278979
909.725815189	674.271210625	1959.99702581	376.0	2.93381192967	-0.406569786603	-0.0718829184235	743.232837259	828.244844622	2017.49965238	446.021970497	2.07517140807	0.0308346420218
909.725815189	674.271210625	1959.99702581	376.0	-5.04178465697	-0.538409321523	-0.0951925957431	715.813814434	779.918797765	1861.17819649	365.44558429	0.680361771601	0.0101093873938
909.725815189	674.271210625	1959.99702581	376.0	1.01747829448	0.230937080302	0.0408304597422	1096.73925591	597.195903937	1979.93957012	286.004410273	2.51113217378	0.0373125137263
909.725815189	674.271210625	1959.99702581	376.0	4.05795121764	0.189765241981	0.0335511389642	954.007062616	755.551767903	2039.53274899	329.97391847	3.85790917155	0.0573240590127
909.725815189	674.271210625	1959.99702581	376.0	-19.4159917296	-0.671562341772	-0.118734501728	768.598877362	528.658538056	1579.44416538	282.186749964	-1.99351956687	-0.0296213902952
909.725815189	674.271210625	1959.99702581	376.0	5.02200554484	0.167619474815	0.0296356921525	1109.68926423	580.090005491	2058.42818513	368.648915409	2.79113504921	0.0414730319348
909.725815189	674.271210625	1959.99702581	376.0	-12.6055805959	-0.419689040032	-0.0742024469647	885.806041155	528.988639527	1712.92802105	298.133340367	-0.650387128625	-0.00966399893946
909.725815189	674.271210625	1959.99702581	376.0	-0.051658395262	-0.0508596605279	-0.00899216063082	939.368163253	696.078942852	1958.9845228	323.537416699	2.0178545785	0.0299829803641
909.725815189	674.271210625	1959.99702581	376.0	-7.12546833584	-0.498674758188	-0.0881673900614	765.049367936	687.521513492	1820.33805836	367.767176929	0.283454696943	0.00421180827553
909.725815189	674.271210625	1959.99702581	376.0	0.469625583011	-0.505026751559	-0.0892904440521	732.627317903	784.108149276	1969.20167327	452.466206095	1.22995355788	0.0182756843667
909.725815189	674.271210625	1959.99702581	376.0	2.84685049814	-0.268098088037	-0.0474006520574	923.101621	638.049865422	2015.79521091	454.643724485	1.39791295942	0.0207713664103
909.725815189	674.271210625	1959.99702581	376.0	1.14103566269	-0.195110930319	-0.0344962748089	960.630001143	633.919237379	1982.36129087	387.812052345	1.40160466058	0.0208262208109
909.725815189	674.271210625	1959.99702581	376.0	-4.32329213461	-0.468685257741	-0.0828651445794	764.970016262	728.136496441	1875.26062856	382.154115856	0.697736232165	0.0103675517409
909.725815189	674.271210625	1959.99702581	376.0	13.6701183788	0.403101025757	0.0712696297308	1000.44425049	777.532013326	2227.93093946	449.954675651	5.930804606	0.0881248827043
909.725815189	674.271210625	1959.99702581	376.0	3.81099548802	-0.20763959099	-0.0367113845457	805.489727181	818.962553197	2034.69242403	410.240143654	2.86503401766	0.0425710849577
909.725815189	674.271210625	1959.99702581	376.0	-9.35059117858	-0.593231886214	-0.104885411282	758.084552131	614.606812588	1776.72571682	404.034352099	-0.316522338185	-0.00470315509933
909.725815189	674.271210625	1959.99702581	376.0	8.70421232942	0.592104370033	0.104686062594	1063.71862621	747.440793008	2130.59932859	319.439909376	5.9389392719	0.0882457544116
909.725815189	674.271210625	1959.99702581	376.0	15.0749994493	0.878187222629	0.155266482077	1134.97019406	763.926183409	2255.46656666	356.570189192	8.13938528177	0.120941831824
909.725815189	674.271210625	1959.99702581	376.0	3.56134984887	0.287179041003	0.0507742293145	1045.93297336	669.673453888	2029.79937693	314.192949687	3.44729052253	0.0512227417909
909.725815189	674.271210625	1959.99702581	376.0	1.10611932893	-0.0596302535821	-0.0105428312557	881.385568924	764.707959506	1981.67693176	335.583403333	2.64214324184	0.0392591863573
909.725815189	674.271210625	1959.99702581	376.0	-7.17006071585	-0.298467281845	-0.0527700286147	932.645574239	571.213320681	1819.46404903	315.605154115	0.234987633986	0.0034916438928
909.725815189	674.271210625	1959.99702581	376.0	1.33290531916	0.0509156342013	0.00900205696629	901.835259636	774.449025401	1986.12193043	309.837645389	3.17094887053	0.0471166251193
909.725815189	674.271210625	1959.99702581	376.0	-6.30777489918	-0.549499067401	-0.0971533004599	688.061357727	838.694655849	1836.36482539	309.608811819	0.754528111895	0.0112114132525
909.725815189	674.271210625	1959.99702581	376.0	-8.21644177212	-0.336085997525	-0.0594211452484	902.494777011	581.429677922	1798.95501145	315.03055652	0.0920229999411	0.00136735512542
909.725815189	674.271210625	1959.99702581	376.0	14.917003832	0.4684302225	0.0828200534831	1028.99277901	761.134348989	2252.36985726	462.242729268	6.13789792348	0.091202049383
909.725815189	674.271210625	1959.99702581	376.0	-2.83622341879	-0.553094056393	-0.0977889067172	705.938687138	797.859220129	1904.40713116	400.609223893	0.932588977083	0.0138571913385
909.725815189	674.271210625	1959.99702581	376.0	-16.7179755864	-0.732852186468	-0.129570754326	695.845243722	614.157213256	1632.32520154	322.322744566	-1.39741384965	-0.0207639502176
909.725815189	674.271210625	1959.99702581	376.0	-13.403047357	-0.44301918482	-0.0783272957602	886.590293994	509.437967181	1697.29769625	301.269435072	-0.825288945588	-0.0122628372301
909.725815189	674.271210625	1959.99702581	376.0	7.03164020185	0.0528610498459	0.00934601305621	957.273297368	714.271597634	2097.81696464	426.272069634	3.27136819263	0.0486087398608
909.725815189	674.271210625	1959.99702581	376.0	-13.364503291	-0.614547019169	-0.108653999146	727.092414658	647.741031949	1698.0531588	323.219712189	-0.681238999907	-0.0101224219897
909.725815189	674.271210625	1959.99702581	376.0	-3.55446194348	-0.372295145768	-0.0658230455742	941.326748117	506.715201806	1890.32967744	442.287727515	0.390075296485	0.00579606681255
909.725815189	674.271210625	1959.99702581	376.0	-6.07192581346	-0.520719801565	-0.0920650285653	818.856037696	571.946461428	1840.98746046	450.184961336	-0.014113489048	-0.000209710089866
909.725815189	674.271210625	1959.99702581	376.0	-1.11772490017	-0.399114468433	-0.0705647928631	843.015661564	638.866977099	1938.08965101	456.20701235	0.853369171942	0.0126800768491
909.725815189	674.271210625	1959.99702581	376.0	5.83917259494	0.552725503664	0.0977237453437	1129.96159338	641.357910772	2074.44463501	303.125130859	4.43570888124	0.0659094930347
909.725815189	674.271210625	1959.99702581	376.0	-8.89136731918	-0.622220510068	-0.110010698385	740.153775756	625.469843543	1785.7264908	420.102871505	-0.29444608734	-0.00437512759792
909.725815189	674.271210625	1959.99702581	376.0	-1.78511617409	-0.324173797134	-0.0573150277819	911.886100121	593.676613012	1925.00880189	419.446088761	0.832093938249	0.0123639515342
909.725815189	674.271210625	1959.99702581	376.0	6.62322851347	0.106447935476	0.018820356343	939.409585887	751.721574251	2089.81210769	398.680947554	3.76203003038	0.0558994060977
909.725815189	674.271210625	1959.99702581	376.0	2.63504789585	-0.0245154380585	-0.00433441266947	944.976293977	701.469692677	2011.6438862	365.197899547	2.46168732856	0.0365778206325
909.725815189	674.271210625	1959.99702581	376.0	-3.3556009878	-0.23953376975	-0.0423503836192	1015.5990208	521.144026314	1894.22734625	357.484299136	0.689613347381	0.0102468550874
909.725815189	674.271210625	1959.99702581	376.0	8.19393121419	0.00791205937063	0.0013988789552	896.337366798	776.401926442	2120.59783391	447.858540669	3.71381691172	0.0551830150329
909.725815189	674.271210625	1959.99702581	376.0	19.2766235442	0.793316069987	0.140260974184	1107.88014927	775.908779615	2337.81827396	454.029345073	8.24094544542	0.122450898149
909.725815189	674.271210625	1959.99702581	376.0	-3.0220890251	-0.400062391477	-0.0707323888749	856.930467464	611.255243347	1900.7641708	432.578459994	0.624806858782	0.00928390577684
909.725815189	674.271210625	1959.99702581	376.0	6.99761824865	0.105599725722	0.0186703899792	888.384974132	822.886559265	2097.15013537	385.878601968	4.55158715912	0.0676313099423
909.725815189	674.271210625	1959.99702581	376.0	-3.4429549613	-0.227492493113	-0.0402214450342	954.744255344	614.493779345	1892.51521097	323.277176282	0.7668123052	0.0113939421278
909.725815189	674.271210625	1959.99702581	376.0	15.9619551147	0.627261643566	0.110901987901	1033.87299478	823.11083474	2272.85087132	415.867041802	7.80249514414	0.115936034831
909.725815189	674.271210625	1959.99702581	376.0	10.4828616904	0.192988180556	0.0341209654448	1050.72051181	650.452896574	2165.46080317	464.287394777	3.69035823383	0.0548344462679
909.725815189	674.271210625	1959.99702581	376.0	-7.98736324995	-0.372769413295	-0.0659068976829	845.406080341	644.695910248	1803.44494367	313.342953084	0.186555656961	0.00277200084637
909.725815189	674.271210625	1959.99702581	376.0	-5.27510003861	-0.390680089912	-0.0690735661089	830.766602771	663.069937916	1856.60522195	362.768681261	0.5346726454	0.00794461583061
909.725815189	674.271210625	1959.99702581	376.0	1.87834258196	0.0250314287679	0.00442564157848	974.708448688	680.652917636	1996.81248455	341.451118231	2.42048639634	0.0359656225311
909.725815189	674.271210625	1959.99702581	376.0	-7.82776835912	-0.593720415073	-0.104971784843	761.456711407	610.332168482	1806.57299879	434.784118898	-0.198013201747	-0.00294224668271
909.725815189	674.271210625	1959.99702581	376.0	15.8023710018	0.636780390356	0.112584934646	1089.78345866	735.425585885	2269.72302746	444.513982908	6.69325699119	0.0994540414738
909.725815189	674.271210625	1959.99702581	376.0	6.65752077758	0.155689595363	0.0275264489679	973.67395998	724.214855897	2090.48423505	392.59541917	3.72531761227	0.055353902114
909.725815189	674.271210625	1959.99702581	376.0	-6.71268464607	-0.527103561613	-0.0931936990122	757.90867797	675.559428544	1828.4286064	394.960499885	0.25787823343	0.00383177167059
909.725815189	674.271210625	1959.99702581	376.0	-17.1891273824	-0.880079036448	-0.155600961183	713.278359735	512.356157116	1623.09064035	397.456123504	-2.33493815453	-0.0346944748074
909.725815189	674.271210625	1959.99702581	376.0	10.3100881703	0.174744300964	0.0308953856018	909.496701075	821.962031494	2162.07444731	430.615714741	5.14347510372	0.0764260788071
909.725815189	674.271210625	1959.99702581	376.0	-12.6531446498	-0.734115153312	-0.129794051151	707.009941193	601.562876127	1711.99576701	403.422949687	-1.00602264227	-0.0149483304944
909.725815189	674.271210625	1959.99702581	376.0	-7.58533077735	-0.386821837781	-0.0683914140349	860.508636381	607.544615784	1811.32476818	343.271516014	0.175151716287	0.002602551505
909.725815189	674.271210625	1959.99702581	376.0	-5.18993449399	-0.486387402577	-0.0859949438786	858.777534949	537.500204656	1858.27446409	461.996724485	0.0350264763353	0.000520452843021
909.725815189	674.271210625	1959.99702581	376.0	-6.29309625504	-0.506725414568	-0.0895907734385	769.537291328	671.210587073	1836.65252638	395.904647983	0.31478907509	0.00467740081858
909.725815189	674.271210625	1959.99702581	376.0	-15.1832048346	-0.644739705467	-0.113992168576	747.790312739	585.954915646	1662.40666263	328.661434247	-1.15701541622	-0.0171919081162
909.725815189	674.271210625	1959.99702581	376.0	3.50922508327	-0.127702828113	-0.0225782935135	928.665371679	691.301178627	2028.77773308	408.811182769	2.11161232666	0.0313761118374
909.725815189	674.271210625	1959.99702581	376.0	-14.2600110937	-0.593220772858	-0.104883446403	812.560797016	521.782087482	1680.5012325	346.158347997	-1.16137507592	-0.0172566876066
909.725815189	674.271210625	1959.99702581	376.0	-4.48529271119	-0.264880625049	-0.0468317936792	863.055967295	709.567084742	1872.08542208	299.462370038	0.847658747764	0.0125952265641
909.725815189	674.271210625	1959.99702581	376.0	2.18309736529	-0.191695949001	-0.0338924945194	958.103917223	639.020293766	2002.78566924	405.661458255	1.53163003599	0.0227582471915
909.725815189	674.271210625	1959.99702581	376.0	-2.83711332936	-0.271177303649	-0.0479450678305	924.159754943	621.800311439	1904.38968894	358.429622557	0.833885837425	0.0123905770791
909.725815189	674.271210625	1959.99702581	376.0	6.25537640545	-0.146593038251	-0.0259181467912	1008.97640437	606.066778066	2082.60221731	467.559034875	1.93555302721	0.0287600746985
909.725815189	674.271210625	1959.99702581	376.0	-8.42764302569	-0.502184751269	-0.0887879687534	770.835743676	668.401301439	1794.81547316	355.578428049	0.0898624115527	0.00133525128607
909.725815189	674.271210625	1959.99702581	376.0	-5.0526775805	-0.384138371121	-0.0679169680199	877.427931462	588.651864624	1860.96469551	394.884899426	0.415345236339	0.00617154883119
909.725815189	674.271210625	1959.99702581	376.0	13.0548299235	0.484288523596	0.0856238549498	1092.36412781	679.921807801	2215.87130404	443.585368429	5.24976264293	0.0780053884537
909.725815189	674.271210625	1959.99702581	376.0	-6.48642301928	-0.40408818054	-0.0714441620474	901.659950266	534.118551775	1832.86332755	397.084825512	0.116180975155	0.00172631463827
909.725815189	674.271210625	1959.99702581	376.0	0.547112905425	-0.272098309333	-0.0481079047618	975.906171107	553.477314502	1970.72042249	441.336936879	1.06163152271	0.0157746140075
909.725815189	674.271210625	1959.99702581	376.0	11.7327188776	0.289884395512	0.0512525451754	968.755069398	779.663487102	2189.95796686	441.539410361	5.28283801603	0.0784968501639
909.725815189	674.271210625	1959.99702581	376.0	-4.67240355482	-0.613203445266	-0.108416450719	711.508747817	698.969624476	1868.41805511	457.939682812	0.373539624372	0.00555036588962
909.725815189	674.271210625	1959.99702581	376.0	4.29257537906	0.166423479006	0.0294242360336	991.696634744	702.495726387	2044.13137557	349.939014444	3.34822799127	0.0497507873889
909.725815189	674.271210625	1959.99702581	376.0	-2.08498830965	-0.291939249369	-0.0516158503128	815.805303803	764.663164637	1919.13131696	338.662848516	1.43471755164	0.0213182399946
909.725815189	674.271210625	1959.99702581	376.0	15.176744796	0.602361144984	0.106499495224	1024.67253625	826.457095706	2257.46077243	406.331140477	7.65984741724	0.113816454937
909.725815189	674.271210625	1959.99702581	376.0	-10.3167399587	-0.342481375549	-0.060551869793	925.020925631	535.863997631	1757.78922946	296.9043062	-0.258428505314	-0.00383994807302
909.725815189	674.271210625	1959.99702581	376.0	0.141493057126	-0.418175439288	-0.073934837215	791.375314152	731.590466846	1962.77028553	439.804504527	1.16789784954	0.0173536084627
909.725815189	674.271210625	1959.99702581	376.0	12.040900109	0.408733877099	0.0722655369695	1054.99482488	703.764492701	2195.99830983	437.238992246	5.06179160799	0.0752123567309
909.725815189	674.271210625	1959.99702581	376.0	8.19507452512	0.636361945067	0.112510952098	1122.69640017	678.333349258	2120.62024277	319.590493345	5.34825972211	0.0794689408931
909.725815189	674.271210625	1959.99702581	376.0	11.1775258388	0.693616891021	0.122633820902	1115.21362671	712.906009935	2179.07619981	350.956563169	6.27007003574	0.0931659737851
909.725815189	674.271210625	1959.99702581	376.0	-11.172183575	-0.596995314927	-0.105550798254	738.142008644	645.267745345	1741.02256003	357.612806037	-0.402630035033	-0.00598261567656
909.725815189	674.271210625	1959.99702581	376.0	-8.12390374146	-0.396058281733	-0.0700244486798	848.401735404	618.405770017	1800.7687541	333.96124868	0.120486299156	0.00179028676309
909.725815189	674.271210625	1959.99702581	376.0	1.08941439626	-0.0912183871818	-0.016127720506	881.86163235	753.89782298	1981.34951558	345.590060249	2.43041666749	0.0361131748513
909.725815189	674.271210625	1959.99702581	376.0	-3.15116250893	-0.314447736841	-0.0555954273057	953.512612965	539.467047364	1898.23433436	405.254674032	0.625586361779	0.00929548828794
909.725815189	674.271210625	1959.99702581	376.0	9.03771135813	0.356923089573	0.0631052138567	1126.22362264	606.452751491	2137.13589963	404.459525509	3.92293399457	0.0582902525197
909.725815189	674.271210625	1959.99702581	376.0	-7.88887936335	-0.500569490392	-0.0885023851472	769.321568971	674.436117241	1805.37522492	361.61753871	0.166394006324	0.00247242208505
909.725815189	674.271210625	1959.99702581	376.0	11.4165873791	0.203810390978	0.0360343689849	957.822452956	764.015627349	2183.76179889	461.923718588	4.70141011309	0.0698575053951
909.725815189	674.271210625	1959.99702581	376.0	-2.30258946337	-0.461678150796	-0.081626264285	809.119950159	640.572304193	1914.86634082	465.174086462	0.642178311498	0.00954202543087
909.725815189	674.271210625	1959.99702581	376.0	-4.32296802299	-0.490811270526	-0.0867770987493	815.354805227	602.141776268	1875.26698114	457.770399642	0.298630553127	0.00443730390977
909.725815189	674.271210625	1959.99702581	376.0	11.4626460201	0.735715052668	0.130076918789	1060.71593241	821.125950782	2184.66454689	302.822663695	7.84282829666	0.116535338732
909.725815189	674.271210625	1959.99702581	376.0	-9.02455358059	-0.666429564867	-0.117827009347	765.241500455	554.980349625	1783.11604404	462.894193962	-0.72339942154	-0.0107488769917
909.725815189	674.271210625	1959.99702581	376.0	-1.91032976921	-0.365912814246	-0.0646946276956	906.260049228	565.279834531	1922.55461915	451.014735395	0.677819431126	0.0100716111609
909.725815189	674.271210625	1959.99702581	376.0	6.12964823391	0.192051327533	0.0339553266501	898.469354001	841.470483572	2080.13794889	340.198111319	5.07314315637	0.0753810275835
909.725815189	674.271210625	1959.99702581	376.0	13.2351544611	0.767484671209	0.135693895192	1135.41848755	713.208309222	2219.40565961	370.778862844	6.80802549777	0.101159368466
909.725815189	674.271210625	1959.99702581	376.0	16.8279047426	0.910613091745	0.160999485811	1127.42051599	797.852410179	2289.82345827	364.550532107	8.95468744592	0.133056277057
909.725815189	674.271210625	1959.99702581	376.0	-5.21519904564	-0.303798235539	-0.0537125593244	806.892633346	765.767806021	1857.77927963	285.118840262	0.989191809798	0.0146982438306
909.725815189	674.271210625	1959.99702581	376.0	-5.66858812389	-0.252758366311	-0.0446885371837	936.872723618	609.740042913	1848.89286718	302.280100649	0.470037110755	0.0069842066977
909.725815189	674.271210625	1959.99702581	376.0	-5.02020317337	-0.568354412663	-0.100486989509	735.336856397	687.710776473	1861.60119293	438.553560057	0.383643742501	0.00570050137446
909.725815189	674.271210625	1959.99702581	376.0	-11.6083069966	-0.593640696421	-0.104957690315	734.514847071	654.259928603	1732.47455393	343.69977826	-0.420086156617	-0.00624199341184
909.725815189	674.271210625	1959.99702581	376.0	8.2116867507	-0.0363724753665	-0.00643077711571	866.916660932	800.635449513	2120.9458419	453.393731452	3.77110641386	0.0560342706368
909.725815189	674.271210625	1959.99702581	376.0	-15.0492115737	-0.630794462514	-0.111526602283	752.599930697	587.225672847	1665.03292656	325.207323017	-1.11219596355	-0.0165259429949
909.725815189	674.271210625	1959.99702581	376.0	9.55227511705	0.311155024629	0.055013264609	1024.72954737	710.398988987	2147.22133401	412.092797645	4.50393130854	0.0669231992354
909.725815189	674.271210625	1959.99702581	376.0	-3.51178500122	-0.395808308081	-0.0699802524896	835.770830022	652.038940402	1891.16614424	403.356373813	0.685883809503	0.010191438477
909.725815189	674.271210625	1959.99702581	376.0	5.96048733989	-0.216492894575	-0.0382766786731	793.587354338	835.083000139	2076.8224004	448.152045922	3.18804008921	0.0473705808203
909.725815189	674.271210625	1959.99702581	376.0	6.92352071248	-0.0875236806193	-0.0154744838436	1070.67989921	565.568020908	2095.69782586	459.449905738	2.11490493598	0.0314250361958
909.725815189	674.271210625	1959.99702581	376.0	7.92796502657	-0.0457208431293	-0.00808360027038	850.400988549	820.687769023	2115.38490454	444.296146971	3.9324482048	0.0584316226567
909.725815189	674.271210625	1959.99702581	376.0	-5.79522590298	-0.21905045109	-0.0387288633468	995.459527058	556.157409737	1846.41077048	294.793833682	0.409497200195	0.0060846537919
909.725815189	674.271210625	1959.99702581	376.0	1.64137866999	-0.371426504912	-0.0656694669223	774.407986627	795.120753997	1992.16799893	422.639258304	1.78334830596	0.0264984889444
909.725815189	674.271210625	1959.99702581	376.0	-4.72697883106	-0.464305766404	-0.0820908356443	794.534995754	663.452592888	1867.34838131	409.360792672	0.502744397019	0.00747019906418
909.725815189	674.271210625	1959.99702581	376.0	5.51259417349	-0.159172342071	-0.0281422104086	917.397096876	695.842142118	2068.04370766	454.804468665	2.19054032053	0.0325488903496
909.725815189	674.271210625	1959.99702581	376.0	-3.0926529515	-0.199258033556	-0.0352294967391	907.598150901	682.801190334	1899.38111995	308.981778711	1.08095745412	0.0160617749498
909.725815189	674.271210625	1959.99702581	376.0	4.83176861386	-0.232636936421	-0.0411310000744	830.044804773	775.977951822	2054.69954694	448.676790345	2.4227396102	0.0359991026775
909.725815189	674.271210625	1959.99702581	376.0	1.02490042588	0.195340614429	0.0345368837393	1032.01379193	657.752666186	1980.08504368	290.31858556	2.72028851963	0.0404203346155
909.725815189	674.271210625	1959.99702581	376.0	15.6809392773	0.901592243659	0.159404569247	1107.009648	831.874333477	2267.34296927	328.45898779	9.29985489971	0.138185065375
909.725815189	674.271210625	1959.99702581	376.0	-5.41675182105	-0.336356582396	-0.0594689855721	882.981779218	620.469316667	1853.82885123	350.37775534	0.493057642128	0.00732626511334
909.725815189	674.271210625	1959.99702581	376.0	6.74537343491	0.0435976091929	0.00770820530284	1061.27656691	603.268630099	2092.20614452	427.660947511	2.6361861574	0.0391706709867
909.725815189	674.271210625	1959.99702581	376.0	-2.34507338648	-0.560797396712	-0.0991508834357	705.724780118	787.358872745	1914.03365719	420.950004322	0.943296114859	0.0140162869964
909.725815189	674.271210625	1959.99702581	376.0	5.6361202908	-0.128548960426	-0.0227278925789	857.46937074	778.057135114	2070.46481588	434.93831003	2.93912678406	0.0436720175938
909.725815189	674.271210625	1959.99702581	376.0	-0.221700654923	-0.346580296211	-0.0612765728804	851.859958353	678.33077236	1955.65169957	425.460968857	1.10645145711	0.0164405862869
909.725815189	674.271210625	1959.99702581	376.0	4.49241919994	-0.196679055733	-0.0347735247052	1002.45547881	593.451752199	2048.04830852	452.14107751	1.59964690204	0.0237688989903
909.725815189	674.271210625	1959.99702581	376.0	-0.207054719643	0.0196626735825	0.00347642743679	939.932771645	714.342870193	1955.93875947	301.663117629	2.35108295333	0.0349343678058
909.725815189	674.271210625	1959.99702581	376.0	-10.1040295466	-0.654242806614	-0.115672349119	687.324556656	709.190818117	1761.95834721	365.442972441	-0.148876206518	-0.00221212788288
909.725815189	674.271210625	1959.99702581	376.0	-13.8464903543	-0.520535294701	-0.0920324071253	799.382490455	587.446925137	1688.60622669	301.776811098	-0.805026886344	-0.0119617665133
909.725815189	674.271210625	1959.99702581	376.0	-4.96195907704	-0.420079013637	-0.0742713956219	813.447652493	668.753622104	1862.74277548	380.541500884	0.550626421529	0.00818167045363
909.725815189	674.271210625	1959.99702581	376.0	1.36984285673	-0.217495206916	-0.0384538908974	1000.66198615	574.308231425	1986.84590506	411.875687487	1.2599870803	0.0187219477014
909.725815189	674.271210625	1959.99702581	376.0	18.9430968785	0.897831653001	0.158739684053	1105.04185943	839.503728963	2331.28116123	386.735572832	9.72212069206	0.144459445647
909.725815189	674.271210625	1959.99702581	376.0	-13.3791601356	-0.767542489403	-0.135704117646	756.36770783	509.333614253	1697.76588508	432.064562995	-1.62041796171	-0.0240775328635
909.725815189	674.271210625	1959.99702581	376.0	19.6702327942	0.870639892228	0.153932088442	1102.10413515	829.586254894	2345.53300355	413.842613504	9.47910981241	0.140848585623
909.725815189	674.271210625	1959.99702581	376.0	19.082586954	0.839195749589	0.148372657282	1097.62445025	819.294001048	2334.01516256	417.096711262	9.1018698108	0.135243236416
909.725815189	674.271210625	1959.99702581	376.0	-10.7479473986	-0.565795768648	-0.100034612562	811.686723979	546.239507168	1749.33757646	391.411345317	-0.632462876939	-0.00939766533342
909.725815189	674.271210625	1959.99702581	376.0	10.6219841214	0.615340176163	0.108794231995	1093.90066849	715.488515165	2168.18759868	358.798415019	5.90868290639	0.0877961798869
909.725815189	674.271210625	1959.99702581	376.0	4.68416142206	-0.115727332261	-0.0204609851947	902.635990351	725.492023714	2051.80645037	423.678436305	2.47914623985	0.0368372398194
909.725815189	674.271210625	1959.99702581	376.0	-11.0266243233	-0.663058111488	-0.117230924945	774.004741081	542.316948726	1743.87551703	427.553827222	-0.933204071693	-0.0138663309316
909.725815189	674.271210625	1959.99702581	376.0	-2.24591696821	-0.136165109246	-0.0240744535442	979.180467226	627.173123781	1915.97712003	309.623529028	1.13914423672	0.0169263631014
909.725815189	674.271210625	1959.99702581	376.0	-9.68358622845	-0.588749075414	-0.104092835116	735.030643378	661.51316357	1770.19902374	373.655216796	-0.175723628185	-0.00261104945297
909.725815189	674.271210625	1959.99702581	376.0	-6.11101558506	-0.407371249768	-0.0720246198317	778.180202734	759.931115653	1840.2213021	302.109983713	0.57261679396	0.00850842190134
909.725815189	674.271210625	1959.99702581	376.0	-6.27507476979	-0.436233815485	-0.077127619428	775.766770464	734.656782483	1837.00574696	326.582194011	0.502070941974	0.00746019230273
909.725815189	674.271210625	1959.99702581	376.0	-1.87713264811	-0.135679815638	-0.0239886519869	1052.83698894	556.772918325	1923.20528174	313.595374472	1.00926165361	0.0149964584489
909.725815189	674.271210625	1959.99702581	376.0	5.29549283091	-0.0286764586248	-0.00507009523069	863.824631955	805.231094929	2063.7885278	394.732800919	3.60705599494	0.0535966715445
909.725815189	674.271210625	1959.99702581	376.0	0.637222177914	-0.317055152285	-0.0560564272073	829.525518107	740.293636272	1972.48656155	402.66740717	1.46797301816	0.0218123776844
909.725815189	674.271210625	1959.99702581	376.0	4.06979916163	-0.219652160309	-0.0388352475795	947.75234063	641.267147653	2039.76496834	450.745480055	1.61594630089	0.0240110891663
909.725815189	674.271210625	1959.99702581	376.0	14.5137837348	0.596480493893	0.105459776148	1020.32836766	830.625068166	2244.46675535	393.513319525	7.63281982693	0.113414856269
909.725815189	674.271210625	1959.99702581	376.0	0.264765991696	0.150788812868	0.0266599739865	1051.01768349	625.974627559	1965.18643138	288.194120324	2.30484049803	0.0342472585146
909.725815189	674.271210625	1959.99702581	376.0	2.99811752165	0.189966109772	0.0335866530715	1009.87345826	685.411785139	2018.76004007	323.474796665	3.15303531995	0.0468504505193
909.725815189	674.271210625	1959.99702581	376.0	-6.00865075073	-0.593895332298	-0.105002710802	683.78823831	809.358313361	1842.22764981	349.081098137	0.600450328393	0.00892199596424
909.725815189	674.271210625	1959.99702581	376.0	-8.90738689029	-0.570449671765	-0.100857438431	708.923800424	747.317447062	1785.41250769	329.1712602	0.154796046551	0.00230008984475
909.725815189	674.271210625	1959.99702581	376.0	2.15932248533	-0.173007254827	-0.0305882699483	805.129973902	831.425328243	2002.3196823	365.76438016	2.98911907187	0.0444148450501
909.725815189	674.271210625	1959.99702581	376.0	-9.18189178463	-0.398695712835	-0.0704907554517	827.483292555	650.048473351	1780.03221992	302.500454016	0.0240095763202	0.000356754477268
909.725815189	674.271210625	1959.99702581	376.0	-4.72438186643	-0.425540942634	-0.0752370832097	835.348246619	622.802147745	1867.39928174	409.248887379	0.457192792277	0.00679335501154
909.725815189	674.271210625	1959.99702581	376.0	3.57792817281	-0.139906730815	-0.024735984939	814.743485356	832.095848234	2030.12431159	383.284977997	3.27556936895	0.0486711644718
909.725815189	674.271210625	1959.99702581	376.0	-14.1598687071	-0.709776742973	-0.125490937584	767.817411396	521.809188061	1682.4640203	392.837420839	-1.45114038882	-0.0215622643212
909.725815189	674.271210625	1959.99702581	376.0	-4.98596211024	-0.58819170146	-0.103994289509	701.992196231	755.177591716	1862.27231674	405.102528798	0.584512559302	0.00868517918725
909.725815189	674.271210625	1959.99702581	376.0	13.5962694933	0.794368645127	0.140447073042	1115.95066749	755.474587762	2226.4835035	355.058248257	7.47660681507	0.111093711962
909.725815189	674.271210625	1959.99702581	376.0	6.35339188086	-0.0879295972092	-0.0155462512746	998.017692711	632.873820044	2084.52331772	453.631804962	2.23610956044	0.0332259964403
909.725815189	674.271210625	1959.99702581	376.0	-4.91507372297	-0.559976111431	-0.09900567741	714.770959149	753.065911066	1863.66172703	395.824856813	0.614842891161	0.00913585276614
909.725815189	674.271210625	1959.99702581	376.0	8.83590003094	0.249441032117	0.0441020212372	996.304120155	726.646301987	2133.18040362	410.229981483	4.32844801368	0.0643157208571
909.725815189	674.271210625	1959.99702581	376.0	-0.246682270217	-0.474704957427	-0.0839294479185	717.229281511	835.486933542	1955.16206065	402.445845601	1.62181638829	0.0240983118616
909.725815189	674.271210625	1959.99702581	376.0	-11.3017567678	-0.454474260123	-0.0803525919594	812.763959686	621.868825602	1738.4829293	303.850144012	-0.329833707915	-0.00490094662578
909.725815189	674.271210625	1959.99702581	376.0	17.2574139845	0.576463732951	0.101920744864	1025.19910144	814.746057829	2298.24182664	458.296667372	7.52668466667	0.111837810798
909.725815189	674.271210625	1959.99702581	376.0	-2.95927537906	-0.454723895504	-0.0803967283423	810.743333634	643.324630563	1901.9953164	447.927352202	0.613217607026	0.00911170292758
909.725815189	674.271210625	1959.99702581	376.0	4.24863737938	-0.179961476823	-0.0318178000041	1040.42196791	563.103895767	2043.27019209	439.744328406	1.57755370157	0.023440619637
909.725815189	674.271210625	1959.99702581	376.0	-2.59270959083	-0.320444185265	-0.0566556197427	893.063340169	625.471761005	1909.17999495	390.644893771	0.819213105646	0.0121725572904
909.725815189	674.271210625	1959.99702581	376.0	-6.22338773449	-0.474270571736	-0.0838526470538	711.84526262	834.919314625	1838.01881131	291.254234068	0.935634609119	0.0139024459007
909.725815189	674.271210625	1959.99702581	376.0	-4.59850450653	-0.208505419268	-0.0368644659243	989.099568758	579.026225235	1869.86647425	301.740680261	0.585322696207	0.00869721688272
909.725815189	674.271210625	1959.99702581	376.0	-8.12356051442	-0.368780803186	-0.0652016978758	930.402915406	515.767614138	1800.77548134	354.604951797	-0.0321047348402	-0.000477039150672
909.725815189	674.271210625	1959.99702581	376.0	1.10241757769	-0.166639807626	-0.029462483668	1071.84320122	542.451414807	1981.60437755	367.309761519	1.32119565614	0.0196314361982
909.725815189	674.271210625	1959.99702581	376.0	-13.6681549368	-0.431306449165	-0.0762564443361	872.046706536	537.204249579	1692.10159557	282.850639453	-0.804437092331	-0.0119530028578
909.725815189	674.271210625	1959.99702581	376.0	-9.22855673249	-0.361370464911	-0.0638915249136	910.902188764	546.066517377	1779.11758833	322.148882191	-0.106879872927	-0.00158811103904
909.725815189	674.271210625	1959.99702581	376.0	11.0878561809	0.555917874375	0.0982881673222	1037.47190497	778.14626522	2177.31867719	361.700506993	6.41072472024	0.0952559393794
909.725815189	674.271210625	1959.99702581	376.0	13.0915801164	0.756386511691	0.133731702916	1123.23210779	727.296470967	2216.59160673	366.063027974	6.90616879021	0.102617664045
909.725815189	674.271210625	1959.99702581	376.0	-7.39102247159	-0.622669163466	-0.110090021829	771.417211343	574.212909866	1815.13320519	469.503083984	-0.385818184123	-0.00573281105681
909.725815189	674.271210625	1959.99702581	376.0	-16.2008113332	-0.666710264639	-0.11787663802	775.300200351	530.198064016	1642.46160552	336.963341157	-1.53101560725	-0.0227491174926
909.725815189	674.271210625	1959.99702581	376.0	6.16722802927	0.2250563409	0.0397907250531	1130.29609793	572.855650161	2080.87451176	377.722763666	3.06863070436	0.0455962957557
909.725815189	674.271210625	1959.99702581	376.0	13.7788436058	0.611540824293	0.108122493687	1132.66756285	666.427235586	2230.06195068	430.967152243	5.71499610491	0.084918218498
909.725815189	674.271210625	1959.99702581	376.0	-5.28963954791	-0.189081692357	-0.0334302850701	1046.46942428	525.55569544	1856.320248	284.295128281	0.437548565735	0.00650146457258
909.725815189	674.271210625	1959.99702581	376.0	13.4436497726	0.399620266864	0.0706542197426	1066.00824771	688.515848087	2223.49216152	468.968065724	5.0013089856	0.0743136550609
909.725815189	674.271210625	1959.99702581	376.0	-1.08888577362	-0.0282778646513	-0.0049996224631	1076.59955214	561.73866475	1938.65489704	300.316680146	1.3983452228	0.0207777893432
909.725815189	674.271210625	1959.99702581	376.0	-7.47530675794	-0.314856751147	-0.0556677424234	886.96480067	626.526438453	1813.48123569	299.989996565	0.241577568035	0.00358956267512
909.725815189	674.271210625	1959.99702581	376.0	23.1179150895	0.920422283953	0.162733784292	1118.69689293	829.172677694	2413.107474	465.237903376	10.0099904493	0.148736856601
909.725815189	674.271210625	1959.99702581	376.0	-4.32744550462	-0.213764808442	-0.0377943437839	1010.0359453	548.163402326	1875.17922263	316.979875007	0.606074712462	0.00900556779289
909.725815189	674.271210625	1959.99702581	376.0	10.372179406	0.285106413169	0.0504077816777	1020.0576845	709.342109753	2163.29143368	433.891639435	4.45897732438	0.066255235132
909.725815189	674.271210625	1959.99702581	376.0	-6.72003067346	-0.694007476567	-0.122702877752	683.866880384	683.626842769	1828.28462448	460.790901327	-0.0130048133591	-0.000193236454073
909.725815189	674.271210625	1959.99702581	376.0	-6.022447774	-0.208345827516	-0.0368362495608	1010.65469628	544.198643275	1841.95722856	287.103889009	0.364280792134	0.00541279037346
909.725815189	674.271210625	1959.99702581	376.0	-14.1434881327	-0.678374293036	-0.119938877835	694.762339494	660.760305878	1682.78507907	327.262433695	-0.814121586616	-0.0120969032187
909.725815189	674.271210625	1959.99702581	376.0	8.4930765075	0.000315609595261	5.58008478184e-05	850.612752952	839.711005676	2126.46107276	436.137314134	4.41709108554	0.0656328541685
909.725815189	674.271210625	1959.99702581	376.0	11.2913795688	0.496455849651	0.0877750794999	1032.60248688	762.71762569	2181.30772954	385.987616968	5.98067179155	0.088865851286
909.725815189	674.271210625	1959.99702581	376.0	4.93340685688	0.0888239634815	0.0157043782676	880.406264489	825.455728686	2056.69165348	350.829660305	4.30098731357	0.0639076866801
909.725815189	674.271210625	1959.99702581	376.0	2.24327392108	0.253827262485	0.0448775216558	983.108797152	733.519716203	2003.96512795	287.336614593	3.64993700028	0.0542338335851
909.725815189	674.271210625	1959.99702581	376.0	-0.732520869896	-0.185064431771	-0.0327200197616	1020.98293384	572.246096665	1945.63963855	352.410608048	1.07849590256	0.0160251991464
909.725815189	674.271210625	1959.99702581	376.0	-22.8643441919	-0.866361084114	-0.153175580643	706.419998956	517.166905496	1511.85655968	288.269655229	-2.964817737	-0.0440537553789
909.725815189	674.271210625	1959.99702581	376.0	4.44070584661	0.481562131028	0.0851418194886	1135.665075	614.918495814	2047.03472833	296.451157521	3.83213962106	0.0569411533591
909.725815189	674.271210625	1959.99702581	376.0	3.54565579889	-0.234167939951	-0.0414016866957	1041.19887486	524.99182915	2029.49177402	463.301070008	1.3677065706	0.0203225344814
909.725815189	674.271210625	1959.99702581	376.0	9.12265566233	0.338824540035	0.0599053288605	1020.13204399	723.95408644	2138.80080547	394.714675044	4.69821430403	0.0698100193763
909.725815189	674.271210625	1959.99702581	376.0	15.0785057688	0.730045087838	0.129074449759	1103.69408621	750.172444224	2255.53529042	401.668759984	7.248907964	0.107710370936
909.725815189	674.271210625	1959.99702581	376.0	4.45395338575	-0.184516000555	-0.0326230552608	804.247031088	830.82073189	2047.29437971	412.226616728	3.15229224882	0.0468394093435
909.725815189	674.271210625	1959.99702581	376.0	-7.12865100678	-0.224455285822	-0.0396844564749	1010.11853197	525.457990945	1820.2756781	284.699155181	0.201431591865	0.002993039998
909.725815189	674.271210625	1959.99702581	376.0	-21.6599592564	-0.87651275172	-0.154970429936	704.282041833	518.80580272	1535.4624686	312.374624042	-2.80797985038	-0.0417233261572
909.725815189	674.271210625	1959.99702581	376.0	-12.7581215394	-0.814576030406	-0.144019807356	692.733030833	577.616188878	1709.93822309	439.58900338	-1.36167426072	-0.0202329013481
909.725815189	674.271210625	1959.99702581	376.0	-14.6175963213	-0.656066556502	-0.11599479429	691.233918014	685.994395021	1673.49257267	296.264259636	-0.783752394981	-0.0116456522285
909.725815189	674.271210625	1959.99702581	376.0	4.57020315472	0.050662454263	0.00895729389374	1127.24855057	544.725384911	2049.57287172	377.598936242	2.34578236434	0.0348556071967
909.725815189	674.271210625	1959.99702581	376.0	-13.8789607284	-0.614440147687	-0.108635103905	769.304968606	573.804696134	1687.96980832	344.860143583	-0.984046966416	-0.0146217974207
909.725815189	674.271210625	1959.99702581	376.0	-3.02733189055	-0.261366837313	-0.0462105440793	977.46914294	553.440372588	1900.6614108	369.751895269	0.739402584344	0.0109866654434
909.725815189	674.271210625	1959.99702581	376.0	-5.7684881865	-0.397717517298	-0.0703178071603	909.557551374	528.911325249	1846.93482892	408.465952301	0.18642728927	0.00277009345126
909.725815189	674.271210625	1959.99702581	376.0	14.6166929543	0.509768103673	0.090128731201	1023.54259897	785.514023743	2246.48377299	437.427150275	6.60573403057	0.0981535517173
909.725815189	674.271210625	1959.99702581	376.0	18.853144697	0.773337117827	0.136728627621	1124.40598389	738.835520434	2329.51810115	466.276596828	7.61819409142	0.113197534791
909.725815189	674.271210625	1959.99702581	376.0	-0.762899733691	-0.313286875121	-0.0553901830129	916.142992782	598.87973594	1945.04421372	430.021485001	0.950566623318	0.0141243183257
909.725815189	674.271210625	1959.99702581	376.0	12.9289107172	0.440571349246	0.0778945101213	971.129932054	840.457289894	2213.40329134	401.816069393	6.86985854577	0.102078135896
909.725815189	674.271210625	1959.99702581	376.0	-4.9791196077	-0.474948971251	-0.083972590391	746.625318544	771.257593307	1862.40642959	344.523517741	0.698488495103	0.0103787294963
909.725815189	674.271210625	1959.99702581	376.0	10.818541208	0.766113529185	0.135451472628	1118.53754854	734.123035079	2172.04011173	319.379528112	6.7768412129	0.100696006135
909.725815189	674.271210625	1959.99702581	376.0	-6.28483519328	-0.357968611287	-0.0632900656448	910.264911283	558.077713858	1836.81444295	368.471817808	0.26854042894	0.00399019953848
909.725815189	674.271210625	1959.99702581	376.0	10.0880710436	0.709691632736	0.125475889805	1103.58870765	733.928913513	2157.72291823	320.205297068	6.44584213816	0.0957777435091
909.725815189	674.271210625	1959.99702581	376.0	5.97682744342	-0.0567663212749	-0.0100364783018	977.602930769	661.337764557	2077.14266594	438.201970617	2.43840836529	0.0362319222183
909.725815189	674.271210625	1959.99702581	376.0	-7.49662203039	-0.515371651661	-0.0911194575073	767.263722478	665.407678911	1813.06345698	380.392055593	0.166574434233	0.00247510303466
909.725815189	674.271210625	1959.99702581	376.0	5.77125530166	0.447420351222	0.0791054369204	1046.11848086	717.645080694	2073.11345808	309.349896524	4.69258423696	0.0697263631049
909.725815189	674.271210625	1959.99702581	376.0	-15.1416434416	-0.57280515269	-0.101273895454	773.405423929	590.482297459	1663.2212647	299.333543313	-1.03592271382	-0.0153926109037
909.725815189	674.271210625	1959.99702581	376.0	2.3998678858	0.00714294368828	0.0012628966917	860.150370172	819.830208851	2007.034365	327.053785976	3.61153966771	0.0536632937253
909.725815189	674.271210625	1959.99702581	376.0	-15.6825748379	-0.785799107957	-0.13893194978	716.687914382	553.695722996	1652.61902542	382.235388041	-1.6738950808	-0.0248721408737
909.725815189	674.271210625	1959.99702581	376.0	12.6788153756	0.284209279357	0.0502491653743	972.554416826	772.878821342	2208.50143008	463.068191915	5.25362514117	0.0780627807009
909.725815189	674.271210625	1959.99702581	376.0	-13.0161347388	-0.537119382962	-0.0949645302267	771.417934876	625.328388358	1704.88117206	308.134848825	-0.617398567664	-0.00917382715696
909.725815189	674.271210625	1959.99702581	376.0	3.03266215235	-0.225585682405	-0.039884314428	1012.92698703	553.80043817	2019.4371138	452.709688607	1.36334349824	0.0202577042828
909.725815189	674.271210625	1959.99702581	376.0	-9.30759448985	-0.532075605134	-0.0940727731849	807.619766996	577.071353699	1777.56845064	392.877329943	-0.312574637557	-0.00464449684335
909.725815189	674.271210625	1959.99702581	376.0	-5.31030573082	-0.458742176871	-0.0811071741285	760.572142848	750.639547062	1855.91519143	344.703501518	0.635679346998	0.00944545835063
909.725815189	674.271210625	1959.99702581	376.0	-18.5612542864	-0.829077137706	-0.146583652353	696.293092528	557.377877529	1596.19699385	342.526023791	-2.09158266585	-0.031078494292
909.725815189	674.271210625	1959.99702581	376.0	2.65376019525	-0.236693310004	-0.0418481806938	966.00727854	604.556636759	2012.01064671	441.446731414	1.38073266663	0.0205160871713
909.725815189	674.271210625	1959.99702581	376.0	-8.63138767423	-0.50699037288	-0.0896376189675	746.887074054	718.416558602	1790.82208411	325.518451456	0.164392121447	0.00244267639594
909.725815189	674.271210625	1959.99702581	376.0	5.81262654808	-0.0629404947395	-0.0111280931293	857.532018582	801.914211241	2073.92433328	414.478103455	3.47172439678	0.0515858008437
909.725815189	674.271210625	1959.99702581	376.0	-7.39591114834	-0.400883210055	-0.070877512386	805.229667891	699.978675184	1815.03738727	309.829044199	0.321119098204	0.00477145762561
909.725815189	674.271210625	1959.99702581	376.0	1.07686466954	-0.317117439091	-0.0560674397261	826.808045937	744.372287712	1981.10354131	409.92320766	1.5350424009	0.0228089509792
909.725815189	674.271210625	1959.99702581	376.0	10.2495997425	0.59835516731	0.105791224772	1052.25460929	770.502677685	2160.88887592	338.131588947	6.41576837169	0.0953308821945
909.725815189	674.271210625	1959.99702581	376.0	-5.00024891446	-0.462343711679	-0.0817439377084	772.693027985	714.352224267	1861.99229581	374.947043555	0.603882204841	0.00897298967074
909.725815189	674.271210625	1959.99702581	376.0	-9.45954284896	-0.414465842296	-0.0732789678742	904.668193814	515.26458389	1774.59026732	354.657489615	-0.263026605544	-0.00390827051328
909.725815189	674.271210625	1959.99702581	376.0	9.60833196508	0.377697598221	0.0667782175073	1050.78071877	697.523673166	2148.32004656	400.015654627	4.66796895887	0.0693606086013
909.725815189	674.271210625	1959.99702581	376.0	4.44062735413	-0.0380507088116	-0.00672749448579	966.20469698	676.83945048	2047.03318988	403.989042422	2.4492216665	0.0363925953418
909.725815189	674.271210625	1959.99702581	376.0	14.9062011308	0.790777348439	0.139812119597	1110.38017598	765.389302914	2252.15812464	376.388645748	7.71876888372	0.114691959639
909.725815189	674.271210625	1959.99702581	376.0	1.47348466892	0.253683011979	0.0448520176767	1122.87646249	576.362232802	1988.8772815	289.638586211	2.55611324654	0.037980880335
909.725815189	674.271210625	1959.99702581	376.0	-0.686025774289	-0.417264222065	-0.0737737309167	762.577284273	789.38920385	1946.55094104	394.584452918	1.36403742534	0.0202680152354
909.725815189	674.271210625	1959.99702581	376.0	-7.0430402003	-0.510653077339	-0.0902851975494	724.482450544	785.14825334	1821.95364736	312.322943477	0.449212785181	0.00667478135485
909.725815189	674.271210625	1959.99702581	376.0	5.70639940534	0.0371994762124	0.00657699367263	904.814738522	772.864693949	2071.84228444	394.162851968	3.58919095276	0.053331217723
909.725815189	674.271210625	1959.99702581	376.0	-15.660803732	-0.774631910649	-0.136957551388	717.300118503	558.540750816	1653.04573845	377.204869128	-1.61730035612	-0.0240312088577
909.725815189	674.271210625	1959.99702581	376.0	15.9131158832	0.682812792048	0.120723619528	1088.25872769	756.058689786	2271.89362384	427.576206363	7.16794339687	0.106507331306
909.725815189	674.271210625	1959.99702581	376.0	-13.7534478864	-0.675445807439	-0.119421111641	760.778104924	550.99540899	1690.42985629	378.656342378	-1.1916372318	-0.0177063481693
909.725815189	674.271210625	1959.99702581	376.0	-4.05089087178	-0.388059080922	-0.0686101628221	829.626752282	670.917993152	1880.59968521	380.054939774	0.681847272818	0.0101314602202
909.725815189	674.271210625	1959.99702581	376.0	9.35825446889	0.0293810282526	0.00519466553264	861.687991238	835.262894779	2143.41853507	446.467649056	4.56292549631	0.067799784492
909.725815189	674.271210625	1959.99702581	376.0	0.535820362964	0.0546710450917	0.00966602635992	899.241133905	777.435894894	1970.49908899	293.822060192	3.10526799399	0.0461406834173
909.725815189	674.271210625	1959.99702581	376.0	3.31397111015	0.26013872899	0.045993410359	1067.53873616	638.941806029	2024.95076101	318.470218815	3.13489063452	0.0465808415233
909.725815189	674.271210625	1959.99702581	376.0	9.68754788667	0.671347970913	0.118696600232	1128.89368325	683.659125669	2149.87267627	337.319867352	5.71356603611	0.0848969693329
909.725815189	674.271210625	1959.99702581	376.0	-8.14832031923	-0.404633848633	-0.0715406380186	913.336322169	513.205377138	1800.2901899	373.748490595	-0.103549906657	-0.00153863159965
909.725815189	674.271210625	1959.99702581	376.0	-15.6150780945	-0.81538783853	-0.144163337788	726.242359049	525.779116061	1653.94195958	401.920484473	-1.89702081852	-0.0281875307359
909.725815189	674.271210625	1959.99702581	376.0	2.63303149709	-0.252051706042	-0.0445635972494	999.569106312	544.130568412	2011.60436485	467.904690121	1.25809279094	0.0186938007569
909.725815189	674.271210625	1959.99702581	376.0	15.1024895809	0.919668995613	0.162600600356	1118.19411242	818.226792571	2256.00537242	319.584467434	9.11989820233	0.135511117419
909.725815189	674.271210625	1959.99702581	376.0	-4.42163250398	-0.544477649444	-0.0962654967192	705.201450101	809.968522083	1873.33316024	358.163188059	0.803334613441	0.0119366212993
909.725815189	674.271210625	1959.99702581	376.0	-4.36567782151	-0.590378569045	-0.104380935121	727.288906975	684.801589586	1874.42987036	462.339373794	0.383610978172	0.0057000145345
909.725815189	674.271210625	1959.99702581	376.0	15.3751075486	0.679167555924	0.120079129407	1051.51847389	816.384197537	2261.34867648	393.446005057	7.91574448021	0.11761878871
909.725815189	674.271210625	1959.99702581	376.0	-12.5172985671	-0.542042643872	-0.0958349794681	840.35070185	516.09312002	1714.65834619	358.214524316	-0.863980750213	-0.0128377526035
909.725815189	674.271210625	1959.99702581	376.0	3.32465720991	-0.102342276879	-0.0180944619658	1016.86162171	608.181665464	2025.16020825	400.116921068	1.83755285537	0.0273039057262
909.725815189	674.271210625	1959.99702581	376.0	18.3898573022	0.705903294548	0.124806098753	1095.85240565	755.712368604	2320.43768199	468.872907738	7.46510871929	0.110922863585
909.725815189	674.271210625	1959.99702581	376.0	-5.98062533504	-0.308128008496	-0.0544780778813	923.904059956	579.888565679	1842.77694712	338.984321487	0.391615913577	0.00581895859698
909.725815189	674.271210625	1959.99702581	376.0	-6.518752126	-0.543727652781	-0.0961328947633	712.401913405	779.601703951	1832.22967802	340.226060668	0.508884917786	0.00756144008597
909.725815189	674.271210625	1959.99702581	376.0	12.2571104845	0.754815789807	0.133453993955	1057.73555061	839.165172889	2200.23602676	303.335303266	8.28970353704	0.12317538688
909.725815189	674.271210625	1959.99702581	376.0	-5.25231078396	-0.509486466531	-0.0900789367983	728.05877179	780.656321601	1857.05189066	348.336797271	0.670046809324	0.00995611900927
909.725815189	674.271210625	1959.99702581	376.0	4.2678124993	-0.205946466796	-0.0364120344406	1018.57929891	567.983112884	2043.64602387	457.083612078	1.52125957057	0.0226041540946
909.725815189	674.271210625	1959.99702581	376.0	6.66823087596	-0.123854308958	-0.0218978622628	1085.18236965	548.554332839	2090.69415266	456.957450165	1.99914806112	0.0297050231964
909.725815189	674.271210625	1959.99702581	376.0	14.4499500305	0.727997486924	0.128712426967	1081.7829323	784.891817415	2243.21561664	376.540866932	7.63213981235	0.113404752041
909.725815189	674.271210625	1959.99702581	376.0	-7.76028233123	-0.604324978613	-0.106846707676	685.143877534	782.879018614	1807.89572293	339.872826778	0.345911220985	0.00513983983634
909.725815189	674.271210625	1959.99702581	376.0	-12.401742052	-0.806038792945	-0.142510394792	715.817785783	548.024841365	1716.92325045	453.080623298	-1.46672137967	-0.0217937797871
909.725815189	674.271210625	1959.99702581	376.0	1.62757415128	0.178217619688	0.0315094801429	950.135836315	751.869993563	1991.89743077	289.891600894	3.4605496951	0.0514197577281
909.725815189	674.271210625	1959.99702581	376.0	-6.41670718525	-0.463798041303	-0.0820010681228	738.27210952	795.176048893	1834.22975583	300.781597414	0.617526872648	0.00917573362033
909.725815189	674.271210625	1959.99702581	376.0	10.7616037982	0.33338368891	0.058943367912	941.119742791	839.683623503	2170.92414019	390.120773894	6.15400330136	0.0914413566323
909.725815189	674.271210625	1959.99702581	376.0	11.4780454598	0.445840791278	0.0788261653603	993.796785284	802.752487115	2184.96637545	388.417103047	6.25539961398	0.0929479883207
909.725815189	674.271210625	1959.99702581	376.0	-0.587368127129	-0.183520434868	-0.0324470358677	1026.14445409	567.978870396	1948.48462799	354.361303504	1.09188394156	0.0162241298894
909.725815189	674.271210625	1959.99702581	376.0	-3.66705852093	-0.292374750971	-0.0516928484744	928.383322998	593.514440804	1888.12278787	366.225024067	0.689261933499	0.0102416334844
909.725815189	674.271210625	1959.99702581	376.0	1.96568358477	0.133294450966	0.0235669114156	1038.19689102	639.212906985	1998.52436561	321.114567609	2.55975766452	0.0380350321622
909.725815189	674.271210625	1959.99702581	376.0	-6.90148654559	-0.540655085912	-0.0955896545106	721.936018486	752.018525324	1824.72809478	350.773550973	0.418325238563	0.00621582821044
909.725815189	674.271210625	1959.99702581	376.0	-5.84627670573	-0.305795159048	-0.0540656221797	903.881821127	612.822052711	1845.41017626	328.706302423	0.448499474203	0.00666418238043
909.725815189	674.271210625	1959.99702581	376.0	-2.37351864043	-0.390645700002	-0.0690674858561	823.357413426	684.664006308	1913.47613105	405.45471132	0.871485822635	0.0129492692814
909.725815189	674.271210625	1959.99702581	376.0	15.8430964986	0.593484151014	0.104930012556	1049.04366311	781.158442619	2270.52124598	440.319140259	7.04993019104	0.104753791843
909.725815189	674.271210625	1959.99702581	376.0	-2.61073007867	-0.159706588852	-0.0282366670531	1046.58298189	553.121284317	1908.82679392	309.122527714	0.850273462841	0.0126340781997
909.725815189	674.271210625	1959.99702581	376.0	11.667090866	0.33187974625	0.0586774657444	945.774465438	832.200316964	2188.67165979	410.696877385	6.12543408682	0.0910168512157
909.725815189	674.271210625	1959.99702581	376.0	6.07117876865	0.362157997747	0.0640307633923	945.26108471	837.204737843	2078.99194911	296.526126559	5.73394556241	0.0851997854741
909.725815189	674.271210625	1959.99702581	376.0	8.00633077109	0.496652246907	0.0878098032014	1001.8165892	805.170829578	2116.9208708	309.93345203	6.13866856085	0.0912135001613
909.725815189	674.271210625	1959.99702581	376.0	3.11024453304	-0.183952530136	-0.032523431778	1026.67489046	573.480039304	2020.95772616	420.802796396	1.48181178433	0.0220180057106
909.725815189	674.271210625	1959.99702581	376.0	-7.36875053764	-0.579564414091	-0.102468955815	784.531088566	582.779947744	1815.56973444	448.258698127	-0.231749883945	-0.00344353467971
909.725815189	674.271210625	1959.99702581	376.0	13.3411600936	0.413195935392	0.0730544440227	1020.53997598	751.991017219	2221.48336686	448.952373661	5.6619440233	0.084129926052
909.725815189	674.271210625	1959.99702581	376.0	4.52943333444	-0.102388850941	-0.0181026964182	1074.06273361	558.172512534	2048.77378445	416.538538309	1.85946953838	0.0276295622345
909.725815189	674.271210625	1959.99702581	376.0	-4.64180272606	-0.51591359812	-0.0912152754809	797.004309515	612.674109649	1869.01783044	459.339411275	0.250563772234	0.00372308725459
909.725815189	674.271210625	1959.99702581	376.0	-7.59486354943	-0.484754962312	-0.0857063228981	847.797110702	551.965696417	1811.13792613	411.375119012	-0.120458587496	-0.00178987499994
909.725815189	674.271210625	1959.99702581	376.0	7.06077139081	-0.029461491304	-0.00520889167327	844.235673524	835.91572276	2098.38793507	418.236538789	4.11667906483	0.0611690797151
909.725815189	674.271210625	1959.99702581	376.0	-1.40508657531	-0.0366922551277	-0.00648731526303	923.698363062	714.974616808	1932.45737073	293.784390858	2.00143103959	0.0297389456105
909.725815189	674.271210625	1959.99702581	376.0	1.15604386612	-0.133100250737	-0.0235325761558	920.674118038	695.683377916	1982.65545121	366.297955253	1.88011892602	0.0279363882023
909.725815189	674.271210625	1959.99702581	376.0	-11.6535921333	-0.456630840732	-0.080733882732	817.711225432	610.5244822	1731.5869666	303.351258968	-0.399741309427	-0.00593969256207
909.725815189	674.271210625	1959.99702581	376.0	5.22588768453	0.253774127968	0.0448681272928	1030.646275	681.910423773	2062.424269	349.867570229	3.62262411281	0.0538279957327
909.725815189	674.271210625	1959.99702581	376.0	8.36902218675	0.236311434827	0.0417806638661	1070.43654466	638.025967871	2124.02961176	415.567099229	3.60610158774	0.0535824901596
909.725815189	674.271210625	1959.99702581	376.0	11.2012730984	0.74740224984	0.132143254922	1099.66891532	757.541268624	2179.5416454	322.331461448	7.02279258472	0.104350558465
909.725815189	674.271210625	1959.99702581	376.0	-5.26613982199	-0.416370373624	-0.073615695478	868.044243479	576.466452939	1856.78084193	412.270145509	0.308028733127	0.00457694997217
909.725815189	674.271210625	1959.99702581	376.0	-8.32142465649	-0.428486560174	-0.0757578783901	890.651315626	528.185762481	1796.89735004	378.060271934	-0.133733304364	-0.00198712190734
909.725815189	674.271210625	1959.99702581	376.0	12.8704052555	0.670405753235	0.118530012948	1125.18723008	693.496349489	2212.25658603	393.573006463	6.1391364478	0.0912204524191
909.725815189	674.271210625	1959.99702581	376.0	-5.44877930195	-0.4896930194	-0.0865793881541	813.016635676	605.703619488	1853.20111355	434.480858388	0.220977460689	0.00328346895527
909.725815189	674.271210625	1959.99702581	376.0	-1.08209103155	-0.317944792955	-0.0562137186979	957.869363815	533.864005159	1938.78807378	447.054704805	0.790026616835	0.0117388798935
909.725815189	674.271210625	1959.99702581	376.0	-0.747115351861	-0.327837086156	-0.0579627097163	957.218127414	526.342862889	1945.35358714	461.792596835	0.776816873229	0.0115425984135
909.725815189	674.271210625	1959.99702581	376.0	-14.8256278398	-0.637553327593	-0.112721592573	792.56340052	524.257074289	1669.4151611	352.594686287	-1.32072446725	-0.0196244348774
909.725815189	674.271210625	1959.99702581	376.0	-4.08668998176	-0.370889897762	-0.0655745929565	833.987796092	680.177458642	1879.89802372	365.732768983	0.709415797594	0.0105410965467
909.725815189	674.271210625	1959.99702581	376.0	5.27108605619	0.0357213187244	0.00631565041096	965.788965071	698.026261461	2063.31015574	399.494929211	2.93140915647	0.0435573425924
909.725815189	674.271210625	1959.99702581	376.0	14.9861248818	0.913994462326	0.161597323608	1113.52325331	824.236270062	2253.72462778	315.965104408	9.16791115575	0.136224534261
909.725815189	674.271210625	1959.99702581	376.0	4.13234021301	0.258560208188	0.0457143225226	992.193581786	727.523280217	2040.99077109	321.273909083	3.8704350541	0.05751017911
909.725815189	674.271210625	1959.99702581	376.0	-9.6889709805	-0.574312257441	-0.10154035669	722.505482421	703.747539838	1770.09348276	343.840460505	-0.0360054354814	-0.000534999041329
909.725815189	674.271210625	1959.99702581	376.0	-8.72464583159	-0.352950623309	-0.0624028683361	930.173891874	526.424674307	1788.994227	332.395660821	-0.0645007137435	-0.000958405850573
909.725815189	674.271210625	1959.99702581	376.0	13.531156958	0.5911814481	0.104522886863	1028.87877095	811.418713828	2225.20729975	384.909814974	7.24664249382	0.107676708675
909.725815189	674.271210625	1959.99702581	376.0	-1.80873809317	-0.383309925795	-0.0677704960742	889.089534848	576.309079527	1924.54581298	459.147198609	0.671946574458	0.00998434731736
909.725815189	674.271210625	1959.99702581	376.0	-5.96028636914	-0.42744109925	-0.0755730373497	821.594984224	643.551880133	1843.17559025	378.028725892	0.383427949821	0.00569729494533
909.725815189	674.271210625	1959.99702581	376.0	-12.8828640007	-0.480646862236	-0.0849799968593	860.527350733	524.563419895	1707.49327456	322.402503933	-0.770656609794	-0.0114510640385
909.725815189	674.271210625	1959.99702581	376.0	6.90620526999	0.252098048736	0.0445717907949	1102.70757206	606.346004319	2095.3584437	386.304867327	3.36218843214	0.0499582233602
909.725815189	674.271210625	1959.99702581	376.0	9.89450230327	0.494639271945	0.0874539023948	1081.8020501	692.729377876	2153.92897668	379.397548702	5.12041100203	0.0760833729871
909.725815189	674.271210625	1959.99702581	376.0	5.79289643037	0.399935823098	0.070710011156	979.126428988	797.063950882	2073.53762356	297.347243687	5.35210203233	0.0795260331699
909.725815189	674.271210625	1959.99702581	376.0	-9.78860972525	-0.360370507247	-0.0637147290041	901.985855081	557.838980415	1768.14056633	308.315730835	-0.164557975892	-0.00244514080077
909.725815189	674.271210625	1959.99702581	376.0	-5.52541497431	-0.196564050257	-0.0347531913468	1015.62765936	550.35314913	1851.69905665	285.718248168	0.430994783936	0.00640408297082
909.725815189	674.271210625	1959.99702581	376.0	-5.0886786972	-0.44851221556	-0.0792984822418	894.46290023	513.07388035	1860.2590747	452.722294116	0.0745042136401	0.00110704626508
909.725815189	674.271210625	1959.99702581	376.0	2.64872211848	0.171007610578	0.0302347260569	945.897134167	757.480901542	2011.91190056	308.533864848	3.62735240977	0.0538982527454
909.725815189	674.271210625	1959.99702581	376.0	-0.617500923013	-0.504282257956	-0.0891588150559	745.645862546	742.1954999	1947.89402609	460.052663643	1.02041069058	0.0151621202167
909.725815189	674.271210625	1959.99702581	376.0	17.3115845154	0.695630335641	0.122989804746	1077.2687088	781.016704333	2299.30356744	441.018154307	7.66587650975	0.113906040264
909.725815189	674.271210625	1959.99702581	376.0	-16.2938593177	-0.770515766092	-0.136229803057	736.314624815	532.373442372	1640.6378678	371.949800611	-1.79816084137	-0.0267185860531
909.725815189	674.271210625	1959.99702581	376.0	-12.5623131106	-0.647698706155	-0.114515329942	727.300759523	624.216658086	1713.77606247	362.258644862	-0.713507581317	-0.0106018957105
909.725815189	674.271210625	1959.99702581	376.0	12.8649172799	0.897429990549	0.158668668767	1126.8975387	783.581651547	2212.14902187	301.66983163	8.24781295478	0.122552941379
909.725815189	674.271210625	1959.99702581	376.0	-7.99162580073	-0.456173116796	-0.0806529555863	848.62852692	570.744829404	1803.36139781	383.988041481	-0.0473804835707	-0.000704019072372
909.725815189	674.271210625	1959.99702581	376.0	-8.89003804257	-0.539830212754	-0.0954438141361	797.354552482	588.493999415	1785.75254459	399.903992688	-0.251550794721	-0.00373775326479
909.725815189	674.271210625	1959.99702581	376.0	-1.77455921564	-0.25105567328	-0.0443874952758	845.478540473	741.690743158	1925.21571797	338.046434335	1.43851278154	0.0213746327123
909.725815189	674.271210625	1959.99702581	376.0	-1.03101573053	-0.258674702642	-0.0457345655307	954.819890499	592.244825582	1939.78914816	392.724432078	0.99787484587	0.0148272636831
909.725815189	674.271210625	1959.99702581	376.0	20.5317275302	0.856126599477	0.151366089016	1115.24844595	795.813647284	2362.41827475	451.356181525	8.95062623973	0.13299593224
909.725815189	674.271210625	1959.99702581	376.0	7.02855057397	-0.21408380752	-0.0378507439037	1110.27662246	523.639494566	2097.75640802	463.840290998	1.92306634376	0.0285745370544
909.725815189	674.271210625	1959.99702581	376.0	8.90717468085	0.171682890061	0.0303541177618	899.678624162	834.773806257	2134.57738464	400.124954223	5.17265033457	0.0768595889238
909.725815189	674.271210625	1959.99702581	376.0	-7.22429139278	-0.530550928976	-0.0938032052645	711.168098802	800.950766637	1818.40112938	306.28226394	0.440288455924	0.00654217616528
909.725815189	674.271210625	1959.99702581	376.0	-5.84038336979	-0.500651063351	-0.0885168075232	759.500842038	701.159069222	1845.52568547	384.86577421	0.449143573843	0.00667375295458
909.725815189	674.271210625	1959.99702581	376.0	-2.55505750803	-0.176204497893	-0.0311535533757	851.074292183	758.362737797	1909.91797465	300.480944668	1.70724346199	0.0253676591677
909.725815189	674.271210625	1959.99702581	376.0	-10.8307451361	-0.625519860598	-0.110594034759	686.469507568	741.484187624	1747.71474327	319.761048081	-0.12475070322	-0.00185365086508
909.725815189	674.271210625	1959.99702581	376.0	-6.31667867715	-0.595286470849	-0.105248668821	760.653569251	612.033290484	1836.19031161	463.503451877	-0.0733415151228	-0.00108976991267
909.725815189	674.271210625	1959.99702581	376.0	-9.43300228178	-0.357551477587	-0.0632163149906	888.456939875	581.401460338	1775.11046165	305.252061433	-0.0832546290955	-0.00123706729711
909.725815189	674.271210625	1959.99702581	376.0	-3.79255896389	-0.481451275421	-0.0851222198411	798.992291612	639.725080187	1885.66298292	446.94561112	0.482607038098	0.0071709812496
909.725815189	674.271210625	1959.99702581	376.0	-13.6699633641	-0.679954673478	-0.120218294462	758.261188285	552.292127786	1692.06615045	381.512834377	-1.18914151978	-0.0176692647814
909.725815189	674.271210625	1959.99702581	376.0	8.42889728937	0.477721086345	0.0844627097497	1073.53370449	696.126711589	2125.20316199	355.542745915	4.93066603442	0.0732639826808
909.725815189	674.271210625	1959.99702581	376.0	0.993835983314	-0.0761307394793	-0.0134601731753	1069.95936922	561.848014326	1979.47618153	347.668797983	1.55318719561	0.023078561599
909.725815189	674.271210625	1959.99702581	376.0	2.72199990655	-0.274097596016	-0.0484613854342	914.619722193	645.614877299	2013.34814302	453.113543533	1.3920751671	0.0206846235824
909.725815189	674.271210625	1959.99702581	376.0	2.71896336662	0.127773427083	0.0225907756512	1134.6031791	547.222171711	2013.28862693	331.463276118	2.32638759879	0.034567423459
909.725815189	674.271210625	1959.99702581	376.0	-1.34752684734	-0.303882430861	-0.0537274453433	766.554120877	831.459808816	1933.58553968	335.571609992	2.09421021049	0.03111753656
909.725815189	674.271210625	1959.99702581	376.0	1.36770607055	-0.21461783886	-0.0379451624576	1023.66302073	548.098264956	1986.80402412	415.042738435	1.23495367204	0.018349980268
909.725815189	674.271210625	1959.99702581	376.0	3.80429206784	0.0563285874268	0.0099590854715	1108.49172857	559.047522367	2034.5610372	367.021786263	2.27172013048	0.0337551282389
909.725815189	674.271210625	1959.99702581	376.0	-3.32562817871	-0.35206322498	-0.0622459732992	907.072907918	573.763019166	1894.81481242	413.978885337	0.603804079707	0.0089718288218
909.725815189	674.271210625	1959.99702581	376.0	8.68438268467	0.094371162702	0.0166851419204	993.005336061	686.676186679	2130.21066814	450.529145403	3.38340425625	0.0502734659175
909.725815189	674.271210625	1959.99702581	376.0	18.3453386719	0.677352341557	0.119758193345	1075.06673405	777.22491605	2319.56511816	467.273468054	7.60017181648	0.112929744673
909.725815189	674.271210625	1959.99702581	376.0	-7.336666692	-0.332110575778	-0.0587182771886	855.411238253	667.247737831	1816.19857686	293.539600773	0.291327384163	0.00432878728326
909.725815189	674.271210625	1959.99702581	376.0	-2.45573233979	-0.495226215389	-0.0875576759882	738.724896808	773.455797989	1911.86474499	399.684050195	0.958955613089	0.0142489689909
909.725815189	674.271210625	1959.99702581	376.0	-12.4672682729	-0.511118612123	-0.0903675056794	770.303120606	649.953187581	1715.63893847	295.382630278	-0.474305838081	-0.00704763503835
909.725815189	674.271210625	1959.99702581	376.0	-16.8284733426	-0.908212124878	-0.160574986718	693.541119407	527.497152061	1630.15944881	409.12117734	-2.30767291551	-0.0342893449555
909.725815189	674.271210625	1959.99702581	376.0	3.66917770561	-0.146414318162	-0.0258865484728	1051.04058152	564.605373736	2031.91279972	416.266844461	1.63246470279	0.0242565334739
909.725815189	674.271210625	1959.99702581	376.0	-1.06708944421	-0.346398805708	-0.0612444847434	801.98060098	763.281432832	1939.08210444	373.820070632	1.35917202473	0.0201957210213
909.725815189	674.271210625	1959.99702581	376.0	5.98643832367	0.461631684474	0.0816180488816	1014.09062589	767.611957807	2077.33103891	295.628455217	5.28648101356	0.078550980885
909.725815189	674.271210625	1959.99702581	376.0	8.26938143588	0.3780749907	0.0668449417787	950.476220652	840.111561905	2122.07665601	331.488873453	6.11017783718	0.0907901610279
909.725815189	674.271210625	1959.99702581	376.0	-0.402712837766	-0.20906678479	-0.0369637172543	962.651542655	624.054669025	1952.10386617	365.397654491	1.17036701627	0.0173902974186
909.725815189	674.271210625	1959.99702581	376.0	13.1480480598	0.453394478592	0.0801616829194	976.212672687	837.884990817	2217.69837674	403.600713236	6.91471527829	0.102744654952
909.725815189	674.271210625	1959.99702581	376.0	5.45490769834	-0.165287843735	-0.0292234518626	1025.54176287	583.90886404	2066.91305446	457.46242755	1.75908483894	0.0261379619457
909.725815189	674.271210625	1959.99702581	376.0	7.69571563424	0.0977691732861	0.0172859217267	956.134260478	729.376152208	2110.83282336	425.322410674	3.62823251896	0.053911330148
909.725815189	674.271210625	1959.99702581	376.0	12.3539180931	0.839880003375	0.148493635674	1088.72570275	825.142493988	2202.13345301	288.265256268	8.49695781309	0.126254945217
909.725815189	674.271210625	1959.99702581	376.0	16.6123722119	0.692170049899	0.12237801448	1124.40700098	705.84404638	2285.59902708	455.347979727	6.67953945177	0.0992502147365
909.725815189	674.271210625	1959.99702581	376.0	-3.41718266671	-0.298212181929	-0.0527249260836	981.022649234	514.475472973	1893.02034718	397.522224973	0.587374383961	0.00872770258486
909.725815189	674.271210625	1959.99702581	376.0	2.51597903153	-0.199085990771	-0.0351990789906	1014.25019651	576.696015938	2009.31014	418.363927554	1.396684529	0.0207531133581
909.725815189	674.271210625	1959.99702581	376.0	10.2138639453	0.0719858893903	0.0127273496093	912.791869887	778.116888446	2160.18845536	469.279697029	4.16773167304	0.0619276623037
909.725815189	674.271210625	1959.99702581	376.0	0.507650408069	-0.231721485182	-0.0409691451877	950.733458635	627.21975511	1969.94695871	391.993744969	1.22665543467	0.0182266780783
909.725815189	674.271210625	1959.99702581	376.0	1.24576314661	-0.129876836506	-0.0229626655774	1029.25849601	586.47288643	1984.41394644	368.682563999	1.47783255287	0.0219588789431
909.725815189	674.271210625	1959.99702581	376.0	4.38263358016	-0.207183592978	-0.0366307625491	852.255829487	756.100638637	2045.89651364	437.540045513	2.3217311453	0.0344982339569
909.725815189	674.271210625	1959.99702581	376.0	-7.92613259357	-0.578004746662	-0.102193201319	704.303912758	754.630279429	1804.64506272	345.71087053	0.284492738175	0.00422723236516
909.725815189	674.271210625	1959.99702581	376.0	-6.94369906686	-0.553339715547	-0.0978323400896	827.144549161	536.242477126	1823.90073062	460.513704335	-0.298268496547	-0.0044319241686
909.725815189	674.271210625	1959.99702581	376.0	5.89629402051	-0.0474886887757	-0.00839616138184	934.42272576	710.498656946	2075.56421325	430.642830543	2.74867549676	0.0408421321956
909.725815189	674.271210625	1959.99702581	376.0	7.45576203914	0.189719296102	0.0335430155767	1077.62020853	619.309830781	2106.12974003	409.199700719	3.26461238511	0.0485083563909
909.725815189	674.271210625	1959.99702581	376.0	-14.8784503955	-0.671248882562	-0.118679081075	703.116317106	647.429889273	1668.37984057	317.833634195	-0.945239127487	-0.0140451579121
909.725815189	674.271210625	1959.99702581	376.0	11.1400160885	0.35948798961	0.06355869689	1082.4292059	656.858426148	2178.34100982	439.053377776	4.41984699911	0.0656738038501
909.725815189	674.271210625	1959.99702581	376.0	-10.4979926943	-0.586959318301	-0.103776399982	701.662216429	743.577907792	1754.23668124	308.996557015	-0.065072032694	-0.000966894988023
909.725815189	674.271210625	1959.99702581	376.0	9.57356966015	0.0755094533969	0.0133503276869	1129.19632262	551.409450583	2147.63870642	467.032933212	2.88163328304	0.042817730803
909.725815189	674.271210625	1959.99702581	376.0	-10.725936491	-0.595426970772	-0.105273509684	711.145468379	707.491947512	1749.7689896	331.131573709	-0.16915830417	-0.00251349634725
909.725815189	674.271210625	1959.99702581	376.0	5.97216539272	-0.0617880063091	-0.0109243292626	831.628762105	840.997670649	2077.05128989	404.424857135	3.94108223723	0.0585599143719
909.725815189	674.271210625	1959.99702581	376.0	3.19801793029	0.118694637488	0.0209856148318	1014.4338187	663.172736619	2022.67808213	345.071526812	2.79514387333	0.041532598415
909.725815189	674.271210625	1959.99702581	376.0	0.249751596978	-0.12059909494	-0.0213223293741	1022.12854111	594.109498176	1964.89214969	348.6541104	1.40773676856	0.0209173368285
909.725815189	674.271210625	1959.99702581	376.0	3.58438488362	0.0615405734132	0.0108805822866	1105.67240706	562.022980129	2030.25086293	362.555475736	2.26551949776	0.0336629940232
909.725815189	674.271210625	1959.99702581	376.0	2.69013177476	0.21621418123	0.0382274012075	991.135446198	713.770442904	2012.72352859	307.817639488	3.41450514438	0.0507355890695
909.725815189	674.271210625	1959.99702581	376.0	14.2080690188	0.728812416829	0.12885650934	1089.84471687	771.157924793	2238.47475601	377.472114342	7.43077449517	0.110412696808
909.725815189	674.271210625	1959.99702581	376.0	0.38889331197	-0.166674472542	-0.0294686125427	1031.99148089	571.303398179	1967.61932316	364.324444098	1.24724054067	0.0185325488956
909.725815189	674.271210625	1959.99702581	376.0	-1.15806909933	-0.228889261434	-0.0404683984148	994.289612994	565.766817821	1937.29890591	377.242475095	0.987387899546	0.0146714398149
909.725815189	674.271210625	1959.99702581	376.0	-7.12177109301	-0.573870786403	-0.101462303112	775.475312211	601.91712539	1820.41052421	443.018086605	-0.124367976266	-0.00184796398613
909.725815189	674.271210625	1959.99702581	376.0	10.2690738865	0.399023063226	0.070548632112	1004.20290011	767.053921126	2161.27056857	390.01374733	5.50281569991	0.0817654635946
909.725815189	674.271210625	1959.99702581	376.0	-2.27934892213	-0.295294866097	-0.0522091347413	884.326209443	666.963920561	1915.32185473	364.031724728	0.936574694797	0.0139164144843
909.725815189	674.271210625	1959.99702581	376.0	-3.69830203579	-0.283794746064	-0.050175874481	817.116603257	762.876357069	1887.51041591	307.51745558	1.24225236201	0.0184584303419
909.725815189	674.271210625	1959.99702581	376.0	9.86179201078	0.174374507934	0.0308300049388	929.248958205	791.973948847	2153.28785592	432.064948865	4.74860371042	0.0705587475545
909.725815189	674.271210625	1959.99702581	376.0	1.82623933216	0.316382624594	0.0559375220286	1130.92631187	580.586350244	1995.79126241	284.278600296	2.79215034396	0.0414881180381
909.725815189	674.271210625	1959.99702581	376.0	11.4539724446	0.80679125256	0.142643432207	1123.35806351	744.335174214	2184.49454507	316.801307337	7.15300521294	0.106285367206
909.725815189	674.271210625	1959.99702581	376.0	7.19009632119	0.339105761494	0.059955049769	1109.78769731	617.681927057	2100.92269986	373.453075495	3.73633633097	0.0555176275032
909.725815189	674.271210625	1959.99702581	376.0	-10.4036920508	-0.383194652248	-0.0677501153197	900.161975366	541.523972183	1756.08497104	314.399023496	-0.289354640693	-0.00429947460168
909.725815189	674.271210625	1959.99702581	376.0	16.110223763	0.4843241841	0.0856301598479	991.893440068	827.965090741	2275.75693242	455.898401612	7.1642737854	0.106452805132
909.725815189	674.271210625	1959.99702581	376.0	-9.17996501827	-0.508878516224	-0.0899714491202	760.39859436	682.550308422	1780.06998448	337.121081703	0.0279052481167	0.000414639645122
909.725815189	674.271210625	1959.99702581	376.0	-14.7256687942	-0.694003267812	-0.12270213363	738.490349021	572.171921583	1671.37435542	360.712084812	-1.25409340491	-0.0186343745158
909.725815189	674.271210625	1959.99702581	376.0	-15.0046220253	-0.604563890527	-0.106888948113	727.858052166	649.25601756	1665.90688038	288.792810657	-0.896937790888	-0.013327456031
909.725815189	674.271210625	1959.99702581	376.0	-14.6854755021	-0.60103200237	-0.106264498297	764.171180601	588.400904818	1672.16214275	319.590057326	-1.01504408272	-0.0150823786436
909.725815189	674.271210625	1959.99702581	376.0	11.2269278542	0.320238382448	0.0566192331061	1083.65683306	645.940579521	2180.04447785	450.447065263	4.2056434193	0.0624909869138
909.725815189	674.271210625	1959.99702581	376.0	8.35560332486	0.45338117424	0.0801593306647	1041.87898717	730.173365854	2123.76660247	351.714249444	5.14754453119	0.0764865457829
909.725815189	674.271210625	1959.99702581	376.0	18.2627599288	0.659810136348	0.116656671915	1068.74726997	779.816781231	2317.94657725	469.382526052	7.5406896463	0.112045908563
909.725815189	674.271210625	1959.99702581	376.0	2.10845447406	0.202420060403	0.0357885538194	985.189203208	715.897111588	2001.3226708	300.236356001	3.30387812532	0.0490917997819
909.725815189	674.271210625	1959.99702581	376.0	18.8617051387	0.879805296284	0.155552562992	1135.22764346	769.543610514	2329.68588555	424.914631571	8.56772790587	0.127306506774
909.725815189	674.271210625	1959.99702581	376.0	16.4286338855	0.913908312581	0.16158209204	1114.00420026	826.244698405	2281.99776135	341.748862682	9.35739304642	0.139040015549
909.725815189	674.271210625	1959.99702581	376.0	-14.4238427869	-0.638399144135	-0.112871135809	763.349191168	567.284067116	1677.29013618	346.656877898	-1.11857976624	-0.016620798904
909.725815189	674.271210625	1959.99702581	376.0	-7.55635301459	-0.656753210013	-0.116116196961	723.642951254	631.061506522	1811.89273147	457.188273692	-0.239284522837	-0.00355549068108
909.725815189	674.271210625	1959.99702581	376.0	-12.3067862309	-0.572085305729	-0.101146624068	827.371150351	516.967726433	1718.78438171	374.44550493	-0.907904609226	-0.0134904102411
909.725815189	674.271210625	1959.99702581	376.0	-5.11329408513	-0.511249206961	-0.0903905952902	737.847294144	747.665480149	1859.77661382	374.263839531	0.624505189604	0.00927942332249
909.725815189	674.271210625	1959.99702581	376.0	9.65479457853	0.154243669298	0.0272708043313	1096.88991572	594.647256129	2149.2307124	457.693540556	3.23315791572	0.0480409794313
909.725815189	674.271210625	1959.99702581	376.0	-0.959789689224	-0.605735711263	-0.107096129997	686.835645248	788.64988707	1941.18517645	465.699644132	1.00706204084	0.0149637747525
909.725815189	674.271210625	1959.99702581	376.0	2.74352523984	-0.160727215927	-0.0284171173846	837.560124876	790.291442045	2013.77003892	385.918471997	2.6636604385	0.0395789069613
909.725815189	674.271210625	1959.99702581	376.0	0.709859428995	-0.332548198281	-0.0587956503325	890.839171736	622.85200395	1973.91024951	460.219073823	1.08411015876	0.0161086204867
909.725815189	674.271210625	1959.99702581	376.0	20.1320554867	0.813452321711	0.143821131844	1116.99133212	770.325506441	2354.58471459	467.267876027	8.32980067477	0.123771183875
909.725815189	674.271210625	1959.99702581	376.0	7.1304810491	0.120875146628	0.0213711362496	905.42481199	803.531609963	2099.7542423	390.79782035	4.40330380229	0.0654279911187
909.725815189	674.271210625	1959.99702581	376.0	-1.41217401198	-0.385736898854	-0.0681995931496	802.652492561	740.868338496	1932.31845718	388.797626123	1.0861695812	0.0161392211174
909.725815189	674.271210625	1959.99702581	376.0	-17.1496237766	-0.760311813645	-0.134425709626	683.14553182	618.279974758	1623.86490985	322.439403276	-1.48285403132	-0.0220334922931
909.725815189	674.271210625	1959.99702581	376.0	12.6370520742	0.385379998978	0.0681364920399	1009.05381124	757.714688214	2207.68287062	440.914371168	5.54339130638	0.0823683700799
909.725815189	674.271210625	1959.99702581	376.0	-0.555427968969	-0.481030461454	-0.0850478185032	753.188473061	752.127579126	1949.11065414	443.794601954	1.08614613841	0.0161388727847
909.725815189	674.271210625	1959.99702581	376.0	10.5708836932	0.425815387485	0.075285605991	1077.02537897	680.008569304	2167.1860318	410.152083525	4.802898077	0.0713654989153
909.725815189	674.271210625	1959.99702581	376.0	-3.71770921582	-0.49481558628	-0.0874850753677	783.604781721	657.371242091	1887.13003576	446.154011943	0.519480325955	0.0077188755714
909.725815189	674.271210625	1959.99702581	376.0	10.9738588489	0.238193564184	0.0421134307256	1005.19850571	714.200704891	2175.08433287	455.685122267	4.35284880172	0.0646782882871
909.725815189	674.271210625	1959.99702581	376.0	3.40936943753	0.127918014929	0.0226163392731	1080.23599719	598.355857012	2026.82056539	348.228711187	2.54780238363	0.0378573905443
909.725815189	674.271210625	1959.99702581	376.0	13.8529286404	0.838058744845	0.148171630984	1110.88680514	785.253868378	2231.51401515	335.373341632	8.1061799616	0.120448439251
909.725815189	674.271210625	1959.99702581	376.0	2.07727120764	0.0822346215498	0.0145393602457	944.211973972	731.573431129	2000.7114797	324.9260746	3.00162530614	0.0446006731968
909.725815189	674.271210625	1959.99702581	376.0	5.08512918373	0.253929326354	0.0448955668942	931.653870021	812.003794225	2059.66540657	316.007742327	4.84503558395	0.0719916134316
909.725815189	674.271210625	1959.99702581	376.0	-3.62764167378	-0.372300590172	-0.0658240081633	871.905781567	610.306305847	1888.8953569	406.683269486	0.617515404691	0.00917556321977
909.725815189	674.271210625	1959.99702581	376.0	9.02705038518	0.169160841702	0.0299082110505	1115.7008551	579.135030649	2136.92694488	442.091059136	3.18142441395	0.0472722795535
909.725815189	674.271210625	1959.99702581	376.0	-1.63002398656	-0.191238995292	-0.0338117035523	1023.20724226	562.269079477	1928.04860416	342.572282417	0.957200351531	0.0142228878385
909.725815189	674.271210625	1959.99702581	376.0	15.6253048124	0.599205171217	0.105941508348	1037.74223364	802.3309192	2266.25253541	426.179382565	7.34242876158	0.109099981598
909.725815189	674.271210625	1959.99702581	376.0	-8.2497520015	-0.53854979186	-0.0952174313755	795.115663134	594.007435336	1798.30213195	409.179033478	-0.17017567847	-0.00252861335023
909.725815189	674.271210625	1959.99702581	376.0	8.9908731984	0.0195195725061	0.00345112668072	857.840357188	836.85810217	2136.2178731	441.519413739	4.50878481185	0.0669953166694
909.725815189	674.271210625	1959.99702581	376.0	-8.08097726614	-0.327413039395	-0.0578877368096	918.830018007	564.684854916	1801.61011174	318.095238818	0.0939061446212	0.00139533647283
909.725815189	674.271210625	1959.99702581	376.0	18.3919705001	0.89538390846	0.158306914509	1111.16775253	824.177891062	2320.4791006	385.133457007	9.41863866755	0.139950054496
909.725815189	674.271210625	1959.99702581	376.0	14.4974187963	0.678434322328	0.119949491218	1089.50989319	750.739274065	2244.14600304	403.896835783	6.96161947591	0.103441596967
909.725815189	674.271210625	1959.99702581	376.0	-8.3917334368	-0.614076104697	-0.108570739869	700.422949572	721.171622336	1795.51930004	373.92472813	0.11770236114	0.00174892067072
909.725815189	674.271210625	1959.99702581	376.0	-14.0131162429	-0.66553405281	-0.117668679775	760.225462309	556.981733637	1685.34036423	368.133168284	-1.17085328549	-0.0173975228156
909.725815189	674.271210625	1959.99702581	376.0	-1.39343496855	-0.230674611147	-0.0407840543046	956.347226393	615.620624922	1932.68574187	360.717890559	1.01279885312	0.015049017134
909.725815189	674.271210625	1959.99702581	376.0	8.59481465532	0.118293200827	0.0209146394672	1123.71405785	562.166561044	2128.45513743	442.574518534	2.94036471612	0.0436904118295
909.725815189	674.271210625	1959.99702581	376.0	-6.96313537788	-0.321234634401	-0.0567953738333	859.550672931	671.650491196	1823.5197795	292.318615376	0.342772298317	0.00509319908346
909.725815189	674.271210625	1959.99702581	376.0	-6.98020835495	-0.42545653392	-0.0752221594624	908.526041353	507.020984614	1823.18514966	407.638123694	-0.0469432511497	-0.000697522305345
909.725815189	674.271210625	1959.99702581	376.0	-4.4419677176	-0.562529993593	-0.0994572124457	750.374814497	660.790002285	1872.93459066	461.769773879	0.339781867387	0.00504876474572
909.725815189	674.271210625	1959.99702581	376.0	14.608916445	0.426047378452	0.0753266227815	997.351102974	792.040571944	2246.33135364	456.939678722	6.28703490474	0.0934180520764
909.725815189	674.271210625	1959.99702581	376.0	11.9295613763	0.864362658665	0.152822252239	1127.99062299	763.09894741	2193.81607398	302.72650358	7.70496776005	0.114486890937
909.725815189	674.271210625	1959.99702581	376.0	1.60766569862	-0.459260256297	-0.0811987723298	761.464358153	761.35035803	1991.50722569	468.692509509	1.30960908267	0.0194592731452
909.725815189	674.271210625	1959.99702581	376.0	11.0536548656	0.231501879804	0.0409303182114	919.6019409	830.53312789	2176.64833242	426.513263634	5.57847802828	0.0828897181023
909.725815189	674.271210625	1959.99702581	376.0	-17.1271242745	-0.797362106857	-0.140976327238	714.584107182	548.788863498	1624.30589943	360.932928747	-1.88478810186	-0.0280057667438
909.725815189	674.271210625	1959.99702581	376.0	6.17137199961	0.451182859321	0.0797706611247	1011.39064049	768.264960041	2080.95573346	301.300132927	5.27730750006	0.0784146731063
909.725815189	674.271210625	1959.99702581	376.0	5.29987238663	0.179584321174	0.031751117605	985.33480186	715.217543436	2063.87436696	363.322021668	3.60701023894	0.0535959916634
909.725815189	674.271210625	1959.99702581	376.0	-10.2836268675	-0.627909673656	-0.11101656182	794.713971146	533.616899871	1758.43824507	430.107374049	-0.801772517731	-0.0119134103675
909.725815189	674.271210625	1959.99702581	376.0	-15.5365262798	-0.694985060053	-0.122875717831	716.261008139	605.609921314	1655.48157282	333.610643362	-1.21642973435	-0.018074736023
909.725815189	674.271210625	1959.99702581	376.0	4.05784385337	-0.10485253035	-0.0185382833009	879.002292245	756.993919736	2039.53064465	403.534432671	2.71054362499	0.0402755367755
909.725815189	674.271210625	1959.99702581	376.0	0.577576886488	-0.172337512083	-0.0304698571576	838.249028517	782.211994259	1971.31751561	350.856492835	2.31610565819	0.0344146457383
909.725815189	674.271210625	1959.99702581	376.0	11.4411298737	0.39383898159	0.0696320688809	980.933884396	801.524590396	2184.24283106	401.784356265	5.99617166194	0.0890961613958
909.725815189	674.271210625	1959.99702581	376.0	-5.28225713047	-0.239513934173	-0.0423468766218	947.236588564	607.627554984	1856.46494316	301.600799613	0.517958560532	0.00769626390092
909.725815189	674.271210625	1959.99702581	376.0	0.476294230886	-0.202729962724	-0.0358433456019	851.446634474	754.410786028	1969.33237857	363.474958072	1.95615583938	0.0290662086089
909.725815189	674.271210625	1959.99702581	376.0	0.966331563834	-0.127570318398	-0.0225548653461	853.843183833	777.670501067	1978.93709572	347.423410825	2.48730816241	0.0369585165291
909.725815189	674.271210625	1959.99702581	376.0	-15.5916598153	-0.927295729879	-0.163949032864	691.158415338	523.435491929	1654.40095716	439.807049891	-2.28922716066	-0.0340152624169
909.725815189	674.271210625	1959.99702581	376.0	21.8165398021	0.972758602626	0.171987023095	1129.93030617	838.192574301	2387.60055707	419.477676597	10.3579784822	0.153907555456
909.725815189	674.271210625	1959.99702581	376.0	-9.03246097771	-0.518710703944	-0.0917098132857	729.152882663	751.978625939	1782.96105929	301.829550691	0.149944795743	0.00222800588029
909.725815189	674.271210625	1959.99702581	376.0	-7.08148584219	-0.459262248501	-0.0811991245582	802.302932546	648.336030932	1821.20011392	370.561150445	0.237537607604	0.00352953354538
909.725815189	674.271210625	1959.99702581	376.0	6.39175158639	0.11919414312	0.0210739291231	1098.97918861	582.654709443	2085.2751668	403.641268753	2.78987193923	0.0414542635844
909.725815189	674.271210625	1959.99702581	376.0	-0.876067180186	-0.455889888234	-0.080602879815	768.386285572	742.165852456	1942.82613514	432.27399711	1.06368303233	0.0158050970629
909.725815189	674.271210625	1959.99702581	376.0	-0.392459188021	-0.2677240665	-0.0473345237801	910.347984062	653.97187929	1952.3048374	387.984974049	1.13726693572	0.0168984685843
909.725815189	674.271210625	1959.99702581	376.0	-3.31923614193	-0.27790791374	-0.0491350625424	790.043586162	803.078018949	1894.94009615	301.818491041	1.65213330761	0.0245487861457
909.725815189	674.271210625	1959.99702581	376.0	-2.57435028726	-0.288704061694	-0.0510438581496	952.402578463	564.803033832	1909.53983675	392.334224455	0.765920129193	0.0113806854264
909.725815189	674.271210625	1959.99702581	376.0	-13.2480547266	-0.700801501324	-0.123904084392	701.884375325	631.768878114	1700.3355472	366.682293756	-0.856137354399	-0.0127212088321
909.725815189	674.271210625	1959.99702581	376.0	0.163312364634	-0.475612469232	-0.0840898990864	764.025473913	729.387170746	1963.1979433	469.785298645	1.08240013578	0.0160832115272
909.725815189	674.271210625	1959.99702581	376.0	5.96158151455	0.128665407233	0.0227484807696	1047.62462978	634.685045837	2076.84384619	394.534170575	2.98055568536	0.0442876030514
909.725815189	674.271210625	1959.99702581	376.0	4.27755787041	-0.169248716805	-0.0299237476671	1011.62479105	594.96958487	2043.83703285	437.242656934	1.67122266662	0.0248324318962
909.725815189	674.271210625	1959.99702581	376.0	-17.2632282327	-0.676954881579	-0.119687921071	705.552171678	631.823494975	1621.63826589	284.26259924	-1.33885282518	-0.0198938012656
909.725815189	674.271210625	1959.99702581	376.0	14.8110986501	0.87419868557	0.154561295186	1094.09176532	840.430903635	2250.29411885	315.771449895	9.19397506125	0.136611813689
909.725815189	674.271210625	1959.99702581	376.0	11.2179346962	0.344972312155	0.0609922758407	971.688626843	795.887428266	2179.86821222	412.292157109	5.68227091623	0.0844319601222
909.725815189	674.271210625	1959.99702581	376.0	-6.87225664856	-0.384279994874	-0.0679420075803	875.394907438	587.768753778	1825.3009999	362.13733868	0.223675175378	0.00332355386892
909.725815189	674.271210625	1959.99702581	376.0	-3.01786212808	-0.317479094661	-0.0561313816586	959.06462346	529.27820612	1900.84701786	412.504188281	0.613839222099	0.00912093940711
909.725815189	674.271210625	1959.99702581	376.0	-2.60138462285	-0.624873069975	-0.110479679981	687.117181939	757.153132412	1909.00996458	464.739650225	0.742201696187	0.0110282570013
909.725815189	674.271210625	1959.99702581	376.0	-6.72486433893	-0.328380099143	-0.0580587162559	920.57910161	565.746608309	1828.18988478	341.864174863	0.266046689148	0.00395314545539
909.725815189	674.271210625	1959.99702581	376.0	-6.23701855242	-0.441083686881	-0.0779850931543	789.817829131	694.551927582	1837.75164769	353.381890974	0.446056074206	0.00662787628835
909.725815189	674.271210625	1959.99702581	376.0	3.91773502237	0.248666328603	0.0439650510261	1062.42896553	643.059492427	2036.78451573	331.29605777	3.19961052934	0.0475425041507
909.725815189	674.271210625	1959.99702581	376.0	-8.13790248299	-0.612854205226	-0.108354703894	774.853675706	574.724501752	1800.49437918	450.916201726	-0.414400110951	-0.00615750536332
909.725815189	674.271210625	1959.99702581	376.0	-2.35076876152	-0.1842635126	-0.0325784145332	915.721521038	679.958576685	1913.922028	318.241930281	1.21004204041	0.0179798222944
909.725815189	674.271210625	1959.99702581	376.0	3.25086828597	0.165558942993	0.0292713831317	922.1426012	789.461394066	2023.71394753	312.109952266	4.00671404978	0.0595351270398
909.725815189	674.271210625	1959.99702581	376.0	10.0547557179	0.737898083481	0.130462886047	1100.14413973	750.279648369	2157.06993884	306.646150737	6.75218052366	0.100329576875
909.725815189	674.271210625	1959.99702581	376.0	-6.60482573638	-0.335685829727	-0.0593503942232	935.045965643	539.472889759	1830.54263782	356.023782419	0.23175665379	0.00344363527177
909.725815189	674.271210625	1959.99702581	376.0	13.4420770082	0.876495590137	0.15496739571	1135.70546707	758.692895133	2223.46133538	329.062973184	7.88555251165	0.11717017105
909.725815189	674.271210625	1959.99702581	376.0	-12.2321278068	-0.750336191788	-0.132661985818	683.021747109	633.842788471	1720.24768461	403.383149026	-0.847667637116	-0.0125953586496
909.725815189	674.271210625	1959.99702581	376.0	5.19710013446	0.416947714107	0.0737177712353	1108.66038729	632.648514772	2061.86003388	320.551131818	3.84554917407	0.0571404037752
909.725815189	674.271210625	1959.99702581	376.0	-12.3215082673	-0.46784989315	-0.082717449284	805.963394597	619.743259775	1718.49583024	292.789175868	-0.48618579746	-0.00722415746598
909.725815189	674.271210625	1959.99702581	376.0	-9.67100706669	-0.540669254912	-0.0955921596379	806.541173198	572.206966119	1770.44557494	391.697435623	-0.382402758666	-0.00568206179296
909.725815189	674.271210625	1959.99702581	376.0	12.1442570809	0.205535451928	0.0363393656166	930.825215452	803.301850058	2198.02410341	463.897037896	5.20045251133	0.077272697048
909.725815189	674.271210625	1959.99702581	376.0	9.41487091531	0.428547967626	0.0757687354359	1095.281553	657.672272603	2144.52821574	391.574390133	4.5329227984	0.0673539791739
909.725815189	674.271210625	1959.99702581	376.0	-11.4625045473	-0.636703235106	-0.112571293336	684.405197023	732.662080394	1735.3322776	318.265000185	-0.230989136684	-0.00343223085712
909.725815189	674.271210625	1959.99702581	376.0	1.91574119369	-0.270872537031	-0.0478911840578	1098.48468706	512.480291969	1997.54549623	386.580517207	1.28003633165	0.0190198563395
909.725815189	674.271210625	1959.99702581	376.0	0.535582260713	-0.00481409783462	-0.000851148839218	991.981790615	652.556407317	1970.49442219	325.956224263	2.00504602985	0.0297926601761
909.725815189	674.271210625	1959.99702581	376.0	-2.21557985883	-0.267485512944	-0.0472923467016	915.476647691	641.136106443	1916.57172648	359.958972342	0.927941764853	0.0137881391509
909.725815189	674.271210625	1959.99702581	376.0	10.8792907857	0.242742515606	0.042917700779	998.699441283	723.454100981	2173.23080164	451.07725938	4.4438595942	0.0660306031827
909.725815189	674.271210625	1959.99702581	376.0	8.28570221358	0.661063308361	0.11687823698	1123.85574694	684.422806846	2122.39654277	314.117988984	5.50976348164	0.0818686995786
909.725815189	674.271210625	1959.99702581	376.0	9.05670668776	0.527538681206	0.0932706296332	1100.8120395	676.823064192	2137.50820753	359.873103843	5.02267045714	0.0746310617702
909.725815189	674.271210625	1959.99702581	376.0	-13.8791334046	-0.547958507168	-0.0968809241811	771.768619498	614.070212427	1687.96642388	302.12759195	-0.773298333261	-0.0114903169875
909.725815189	674.271210625	1959.99702581	376.0	-3.1446434873	-0.616125907171	-0.108933151904	698.669258104	731.984139867	1898.36210699	467.708709019	0.617486913418	0.00917513987248
909.725815189	674.271210625	1959.99702581	376.0	-3.45240055464	-0.317188868011	-0.0560800686016	773.913671869	810.99985907	1892.33007762	307.416546685	1.57783032058	0.023444729875
909.725815189	674.271210625	1959.99702581	376.0	-2.86154043831	-0.235722648322	-0.0416765644133	823.400589027	773.470622885	1903.91091833	307.039706419	1.5925774874	0.0236638556821
909.725815189	674.271210625	1959.99702581	376.0	-12.6846340213	-0.562549915069	-0.0994607346303	790.287702218	576.881536972	1711.37857626	344.209337073	-0.738259237393	-0.0109696766329
909.725815189	674.271210625	1959.99702581	376.0	6.36976495703	0.26538127839	0.0469203108893	982.080719331	746.627885171	2084.84422952	356.13562502	4.33452551152	0.0644060254312
909.725815189	674.271210625	1959.99702581	376.0	0.131902444256	-0.00366257388777	-0.000647555496424	1104.98681868	545.807952129	1962.5823098	311.78753899	1.62878122939	0.0242018013283
909.725815189	674.271210625	1959.99702581	376.0	-2.74518193461	-0.274941451239	-0.0486105819022	780.631035493	819.172504379	1906.19154154	306.38800167	1.89619921887	0.0281753227173
909.725815189	674.271210625	1959.99702581	376.0	-9.88622685961	-0.472774004723	-0.0835880489256	816.356487892	605.399450071	1766.2272734	344.471335437	-0.196201257644	-0.00291532329337
909.725815189	674.271210625	1959.99702581	376.0	-9.79452525844	-0.490634289197	-0.0867458078495	755.41622711	711.280944421	1768.02462206	301.327450525	0.000739517544076	1.09883736118e-05
909.725815189	674.271210625	1959.99702581	376.0	-5.46001080189	-0.271411738194	-0.0479865166539	919.712025423	620.172258236	1852.98097649	313.096692829	0.509699232537	0.0075735398594
909.725815189	674.271210625	1959.99702581	376.0	-9.11467366342	-0.357812183872	-0.0632624087468	858.491937288	630.766693339	1781.3496931	292.091062471	0.0140875870295	0.000209325215892
909.725815189	674.271210625	1959.99702581	376.0	4.50246472863	0.355785580809	0.0629040984458	1017.06647603	725.278285389	2048.24520058	305.900439162	4.25617721794	0.0632418605934
909.725815189	674.271210625	1959.99702581	376.0	1.03039553995	-0.391070562325	-0.069142602957	754.236458823	816.329612023	1980.19274775	409.626676905	1.85377812977	0.0275449944989
909.725815189	674.271210625	1959.99702581	376.0	-8.54991086434	-0.498016953728	-0.0880510879999	744.853142102	734.60305083	1792.41902716	312.962834232	0.19899611591	0.002956851648
909.725815189	674.271210625	1959.99702581	376.0	5.47481973625	-0.0119144790254	-0.00210652033689	867.1971845	806.896389624	2067.30332981	393.209755689	3.71340769905	0.0551769346069
909.725815189	674.271210625	1959.99702581	376.0	-6.30557528505	-0.228804968949	-0.0404534952173	1011.88967201	523.537158138	1836.40793777	300.981107618	0.321965092619	0.00478402812213
909.725815189	674.271210625	1959.99702581	376.0	21.3824799002	0.886219697093	0.15668665083	1129.8632964	785.101709531	2379.0929959	464.127989976	9.01590126374	0.133965843443
909.725815189	674.271210625	1959.99702581	376.0	8.62998216267	-0.0253681683339	-0.00448517827686	883.003144008	782.808395779	2129.14441953	463.332879743	3.66551779461	0.0544653461308
909.725815189	674.271210625	1959.99702581	376.0	-11.9672777732	-0.642023568778	-0.113511946389	701.174974177	682.998513966	1725.43873739	341.265249246	-0.431290601872	-0.00640847848249
909.725815189	674.271210625	1959.99702581	376.0	6.47387795579	0.0317974344924	0.00562189435863	857.055080128	840.75483194	2086.8848412	389.074929134	4.39727342098	0.0653383866416
909.725815189	674.271210625	1959.99702581	376.0	-0.903064109775	-0.223153497301	-0.0394542958454	997.056143845	568.183388785	1942.29699612	377.057463491	1.02252229683	0.0151934962382
909.725815189	674.271210625	1959.99702581	376.0	-7.26392130294	-0.512987330556	-0.090697901442	850.821292821	528.381612829	1817.62438432	438.421478669	-0.236349412362	-0.00351187834119
909.725815189	674.271210625	1959.99702581	376.0	2.66980179896	0.291653082422	0.0515652550251	997.089257923	727.777850517	2012.32506167	287.457953228	3.79325565182	0.0563633826422
909.725815189	674.271210625	1959.99702581	376.0	2.05581400311	-0.134682540602	-0.0238123303752	1008.16670688	606.379095018	2000.29091913	385.74511723	1.60008723193	0.023775441782
909.725815189	674.271210625	1959.99702581	376.0	-9.82523982858	-0.5138639268	-0.0908528866337	778.67303178	639.114691207	1767.42261739	349.634894408	-0.156256074221	-0.00232178416377
909.725815189	674.271210625	1959.99702581	376.0	-16.0555466327	-0.684785763595	-0.121072447595	758.719565048	544.672805683	1645.30878933	341.916418604	-1.49838982882	-0.0222643362381
909.725815189	674.271210625	1959.99702581	376.0	16.5200753576	0.675365342489	0.119406885164	1050.51984969	817.668299405	2283.79001149	415.601862395	8.01345353536	0.119070632026
909.725815189	674.271210625	1959.99702581	376.0	-11.0559682576	-0.609503074633	-0.10776221263	733.256388406	644.953781562	1743.30037679	365.09020682	-0.409750859936	-0.00608842288166
909.725815189	674.271210625	1959.99702581	376.0	-15.8883902512	-0.770984605379	-0.136312695435	696.054611294	592.740433478	1648.58504944	359.790004669	-1.46882511305	-0.0218250388269
909.725815189	674.271210625	1959.99702581	376.0	-3.29140537595	-0.140490182208	-0.0248391411258	1032.50723131	571.086711804	1895.48557834	291.891635223	0.820540395167	0.0121922792744
909.725815189	674.271210625	1959.99702581	376.0	3.3721534282	0.099013398602	0.0175059049862	1027.76631677	644.793439401	2026.09113271	353.531376541	2.65140483232	0.0393968028576
909.725815189	674.271210625	1959.99702581	376.0	12.7756835587	0.28589906232	0.0505479247383	986.827315682	753.870832958	2210.40004359	469.701894951	5.06556039867	0.0752683565925
909.725815189	674.271210625	1959.99702581	376.0	-12.639353096	-0.616740941543	-0.109041892069	736.775481397	629.37639173	1712.26608105	346.114207924	-0.652717601006	-0.00969862705804
909.725815189	674.271210625	1959.99702581	376.0	5.33254639193	-0.111153578712	-0.019652330041	1013.08833724	611.403021322	2064.5147765	440.023417938	2.00010864713	0.0297192963912
909.725815189	674.271210625	1959.99702581	376.0	-2.36512334355	-0.274416394955	-0.0485177501689	928.313010591	613.507577041	1913.64067862	371.820090991	0.872757521613	0.0129681652543
909.725815189	674.271210625	1959.99702581	376.0	1.64056303507	-0.205102201805	-0.0362627655243	1112.07674475	518.872675198	1992.15201251	361.202592565	1.43421477393	0.0213107693005
909.725815189	674.271210625	1959.99702581	376.0	-17.130832541	-0.683564176007	-0.120856466762	724.257481312	595.44624295	1624.23321751	304.52949325	-1.44559968343	-0.0214799358608
909.725815189	674.271210625	1959.99702581	376.0	5.75841078976	0.460516287257	0.0814208428672	1104.16279868	649.200432406	2072.86170603	319.49847494	4.17409831332	0.0620222631995
909.725815189	674.271210625	1959.99702581	376.0	-7.22907680883	-0.52945006262	-0.0936085683557	746.873295288	697.37414618	1818.30733537	374.059893899	0.264865518729	0.00393559463193
909.725815189	674.271210625	1959.99702581	376.0	0.880169044665	-0.359517679569	-0.0635639461756	848.10479645	673.053107727	1977.24831291	456.090408734	1.16609589921	0.0173268335693
909.725815189	674.271210625	1959.99702581	376.0	7.17158900957	0.4296931996	0.0759712163366	1075.13902825	678.60616207	2100.55995711	346.814766784	4.46001549558	0.0662706611527
909.725815189	674.271210625	1959.99702581	376.0	-9.35259917664	-0.456127952134	-0.0806449703207	791.058045589	667.643626176	1776.68636012	317.984688351	0.00926821040909	0.00013771486492
909.725815189	674.271210625	1959.99702581	376.0	13.6249514652	0.391763280801	0.0692650779352	1043.27167817	714.681081672	2227.0456693	469.09290946	5.21193799758	0.0774433580621
909.725815189	674.271210625	1959.99702581	376.0	0.404142680536	-0.346465614643	-0.0612562967897	790.794971731	780.851013306	1967.91821033	396.272225295	1.64038691113	0.024374248308
909.725815189	674.271210625	1959.99702581	376.0	-5.1740433792	-0.333654932187	-0.0589913246442	936.724984934	542.461146377	1858.58592947	379.399798157	0.396112974427	0.00588577970917
909.725815189	674.271210625	1959.99702581	376.0	-12.0761696592	-0.543234079836	-0.0960456293911	768.22314579	629.063529317	1723.30445966	326.017784554	-0.489374518584	-0.00727153816618
909.725815189	674.271210625	1959.99702581	376.0	-9.34287832943	-0.469976371295	-0.0830934178386	810.399087543	619.098009112	1776.87688843	347.379791776	-0.0968442679931	-0.00143899358088
909.725815189	674.271210625	1959.99702581	376.0	16.81222853	0.82531777798	0.145918984791	1114.2102997	777.760371882	2289.51620497	397.545533396	8.23134179285	0.122308199002
909.725815189	674.271210625	1959.99702581	376.0	15.8042883895	0.620450374554	0.109697732418	1068.58680615	761.310541805	2269.7606082	439.863260242	6.92580485417	0.102909433197
909.725815189	674.271210625	1959.99702581	376.0	1.67781468972	-0.0993576274809	-0.0175667658205	982.983538759	640.061581014	1992.88214383	369.837024058	1.78384572471	0.0265058800106
909.725815189	674.271210625	1959.99702581	376.0	10.0635474942	0.500179030031	0.0884333504298	984.596899721	840.792245594	2157.24225739	331.853112077	6.87261433475	0.102119083726
909.725815189	674.271210625	1959.99702581	376.0	-4.72930493132	-0.221242751068	-0.039116469425	1008.97422949	541.238271022	1867.30278982	317.090289305	0.548427736408	0.00814900054098
909.725815189	674.271210625	1959.99702581	376.0	-4.54079149406	-0.452968247543	-0.080086323823	837.211638262	596.612132328	1870.99764758	437.173876992	0.349369280654	0.00519122259515
909.725815189	674.271210625	1959.99702581	376.0	6.59748576758	0.156192100971	0.0276152936654	995.187334656	698.879327198	2089.30755064	395.240888783	3.52531113857	0.0523820377203
909.725815189	674.271210625	1959.99702581	376.0	1.94856597631	0.0429428944916	0.00759244952115	1096.5651412	563.884552078	1998.188861	337.739167721	2.01567784865	0.0299506366813
909.725815189	674.271210625	1959.99702581	376.0	-4.62066827083	-0.547147851333	-0.0967375974776	709.99259702	788.199319321	1869.43206513	371.240148792	0.736750916223	0.0109472647284
909.725815189	674.271210625	1959.99702581	376.0	16.0508368122	0.859512053977	0.151964648864	1101.38557095	819.107829094	2274.59294995	354.099549907	8.93102781797	0.132704722407
909.725815189	674.271210625	1959.99702581	376.0	17.3294653748	0.732377618604	0.129486849117	1134.15783478	706.739736949	2299.65403175	458.756460025	6.92869132119	0.102952322752
909.725815189	674.271210625	1959.99702581	376.0	6.06498198802	0.464801131603	0.0821784178931	1024.11860075	754.266681336	2078.8704924	300.485210307	5.16436999603	0.0767365526899
909.725815189	674.271210625	1959.99702581	376.0	0.960337031114	0.00116033418291	0.000205151022438	1060.12217	587.494442199	1978.81960306	331.20299086	1.83051583161	0.0271993437089
909.725815189	674.271210625	1959.99702581	376.0	4.20034674354	0.336649464587	0.0595207681377	1104.75585283	617.355127231	2042.32369706	320.212717001	3.37131848704	0.0500938853944
909.725815189	674.271210625	1959.99702581	376.0	-16.2553777838	-0.650584936635	-0.115025625289	723.338504869	620.461275937	1641.39210472	297.592323912	-1.19676570908	-0.0177825513979
909.725815189	674.271210625	1959.99702581	376.0	-9.89192269389	-0.482834444823	-0.0853667688867	795.985932066	632.818535351	1766.11563522	337.311167801	-0.145248075631	-0.00215821806287
909.725815189	674.271210625	1959.99702581	376.0	-11.6966816707	-0.487394388558	-0.0861729824183	834.711643785	561.333189222	1730.74241295	334.697579942	-0.540840741072	-0.00803626658354
909.725815189	674.271210625	1959.99702581	376.0	4.13387078451	-0.292580577937	-0.0517292393807	797.875368437	796.326495152	2041.02077024	446.818906652	2.30934116119	0.0343141331529
909.725815189	674.271210625	1959.99702581	376.0	-12.7160767756	-0.545463933232	-0.096439875041	739.382822542	683.271430513	1710.76229921	288.108046156	-0.466728689469	-0.00693504739181
909.725815189	674.271210625	1959.99702581	376.0	-4.09647607327	-0.440489299455	-0.0778800034396	774.715941549	738.380371283	1879.70621661	366.609903782	0.761765598844	0.0113189539204
909.725815189	674.271210625	1959.99702581	376.0	-5.63812439585	-0.446164429492	-0.0788833856951	758.500261477	771.090294012	1849.48995534	319.899399855	0.628409301061	0.00933743389393
909.725815189	674.271210625	1959.99702581	376.0	-4.54845877222	-0.471375620771	-0.0833408098958	751.264076536	763.165503828	1870.84736916	356.417788794	0.737604560246	0.0109599488892
909.725815189	674.271210625	1959.99702581	376.0	-3.33998617203	-0.570823202091	-0.100923479861	692.030143451	820.806600162	1894.53339618	381.696652566	0.928066828812	0.0137899974563
909.725815189	674.271210625	1959.99702581	376.0	13.7938337204	0.942017581918	0.16655190628	1132.91607464	798.284485758	2230.35575648	299.15519608	8.78124082187	0.130479061246
909.725815189	674.271210625	1959.99702581	376.0	-13.9993323863	-0.618633266928	-0.109376461621	705.487459167	688.627189583	1685.61052741	291.495878659	-0.669071389146	-0.00994162539592
909.725815189	674.271210625	1959.99702581	376.0	-5.52424099106	-0.322390443653	-0.0569997248326	893.191674952	616.077078536	1851.72206669	342.453313202	0.48387000062	0.00718974740892
909.725815189	674.271210625	1959.99702581	376.0	-4.74324114199	-0.215681959327	-0.0381333025684	969.803882938	598.512306539	1867.0296405	298.713451027	0.57770078523	0.00858396411932
909.725815189	674.271210625	1959.99702581	376.0	8.91730747547	0.518113148424	0.0916041634414	1077.90450624	703.299166824	2134.77598712	353.572314047	5.20832600782	0.0773896880806
909.725815189	674.271210625	1959.99702581	376.0	-4.5561980215	-0.280998442727	-0.0496814785586	845.430772745	725.443581448	1870.6956801	299.821325909	0.88318025215	0.0131230349502
909.725815189	674.271210625	1959.99702581	376.0	-2.59311633584	-0.454103750649	-0.0802870846267	800.889252492	663.82682956	1909.17202276	444.455940704	0.705008673069	0.0104756117841
909.725815189	674.271210625	1959.99702581	376.0	-9.19341606169	-0.524179853889	-0.0926767775617	722.98265764	763.022467261	1779.80634443	293.801219534	0.135076797161	0.00200708465321
909.725815189	674.271210625	1959.99702581	376.0	18.2375140491	0.720255428489	0.127343604754	1077.23123692	793.564077143	2317.45175876	446.6564447	8.0341399487	0.119378008153
909.725815189	674.271210625	1959.99702581	376.0	1.54953764811	-0.194741296247	-0.0344309222501	875.890158355	728.508850305	1990.36791763	385.968908971	1.90751269162	0.0283434278102
909.725815189	674.271210625	1959.99702581	376.0	6.57137456827	0.472062271813	0.083462212131	999.472640504	795.468447553	2088.79577191	293.85468385	5.72983499968	0.085138707276
909.725815189	674.271210625	1959.99702581	376.0	-1.1574050933	-0.393440137843	-0.0695615519525	842.803886499	644.814764752	1937.31192041	449.693269157	0.876409534693	0.013022429936
909.725815189	674.271210625	1959.99702581	376.0	-19.7606326912	-0.673064270392	-0.119000047806	781.15188801	509.168134128	1572.68921278	282.369190646	-2.11625588497	-0.031445109732
909.725815189	674.271210625	1959.99702581	376.0	7.18137622734	0.0704541010511	0.0124565242311	960.333053778	715.906770492	2100.75178628	424.511962012	3.36704004729	0.0500303127383
909.725815189	674.271210625	1959.99702581	376.0	16.8040823194	0.800229283669	0.141483253831	1100.52291881	789.93779721	2289.35653949	398.895823471	8.27436879418	0.122947530374
909.725815189	674.271210625	1959.99702581	376.0	-1.28231837492	-0.220755863449	-0.0390303860413	1008.69552164	554.338730102	1934.8636238	371.829372065	0.970760151542	0.014424370751
909.725815189	674.271210625	1959.99702581	376.0	-0.461931967303	-0.330230264981	-0.0583858318566	931.557240803	561.149512618	1950.94317299	458.236419572	0.865892558419	0.0128661598576
909.725815189	674.271210625	1959.99702581	376.0	-12.6355066972	-0.619795866542	-0.109582013179	697.071377389	712.684648721	1712.34147035	302.585444242	-0.424527044353	-0.00630797985665
909.725815189	674.271210625	1959.99702581	376.0	0.497311601118	0.128278815104	0.0226801299689	957.592678626	725.051214666	1969.7443184	287.100425112	2.89414932692	0.043003704709
909.725815189	674.271210625	1959.99702581	376.0	4.7830681659	0.139430108815	0.0246517165515	1019.4645768	665.215559457	2053.74501961	369.06488335	3.05818477967	0.0454410814216
909.725815189	674.271210625	1959.99702581	376.0	-14.9733370874	-0.599417075324	-0.105978973714	798.395932229	536.914588806	1666.52006424	331.209543201	-1.21201203249	-0.0180090940934
909.725815189	674.271210625	1959.99702581	376.0	-11.7187334577	-0.639518892619	-0.113069111142	797.589132778	521.085888353	1730.31019858	411.635177449	-1.01500438319	-0.0150817887547
909.725815189	674.271210625	1959.99702581	376.0	7.61357493579	-0.0972542640262	-0.0171948840216	848.289895173	803.494782216	2109.22286811	457.438190724	3.48637308468	0.0518034633682
909.725815189	674.271210625	1959.99702581	376.0	17.5948570012	0.640793465985	0.11329446004	1056.53735472	791.223822084	2304.85569973	457.094522926	7.55033763862	0.112189266547
909.725815189	674.271210625	1959.99702581	376.0	-4.5878815657	-0.281227660597	-0.0497220050561	867.677595192	697.032775654	1870.07468358	305.364312733	0.736940717274	0.0109500849521
909.725815189	674.271210625	1959.99702581	376.0	2.34445546462	-0.249376125624	-0.0440905455487	1043.59284254	512.555695411	2005.94828319	449.799745244	1.23354826784	0.0183290975905
909.725815189	674.271210625	1959.99702581	376.0	-5.49245649086	-0.366857862249	-0.0648617153905	779.852831946	778.05575707	1852.34504195	294.436452933	0.865267325383	0.0128568696194
909.725815189	674.271210625	1959.99702581	376.0	16.9528105969	0.888933344861	0.157166432967	1116.90219813	806.539668539	2292.27160931	368.829742635	8.98330733226	0.133481535398
909.725815189	674.271210625	1959.99702581	376.0	3.14183689284	0.372793307666	0.0659111222889	1037.95658095	700.357083466	2021.57693547	283.263271049	3.90710816409	0.0580550990207
909.725815189	674.271210625	1959.99702581	376.0	11.1345802106	0.684117863821	0.120954360647	1127.72132235	691.908943108	2178.23446678	358.604201321	6.00725996724	0.0892609207613
909.725815189	674.271210625	1959.99702581	376.0	7.12734988535	0.146509168774	0.0259033183829	922.50941661	788.49060507	2099.69287159	388.692849906	4.34630036969	0.0645809861767
909.725815189	674.271210625	1959.99702581	376.0	-8.54943523936	-0.596095482263	-0.105391704785	808.565565708	534.553821854	1792.4283494	449.308961837	-0.55883012878	-0.00830356803537
909.725815189	674.271210625	1959.99702581	376.0	5.93958198768	-0.0363097403281	-0.00641968534798	944.834536929	702.038982067	2076.41265612	429.539137123	2.74048008951	0.0407203579422
909.725815189	674.271210625	1959.99702581	376.0	7.90081991084	0.445940914042	0.0788438674049	971.102855572	834.610748954	2114.85286108	309.139256556	6.29042067096	0.0934683606384
909.725815189	674.271210625	1959.99702581	376.0	7.41174238373	0.0925446612715	0.0163622102672	877.980033703	834.220608327	2105.2669561	393.066314066	4.67223447935	0.0694239892919
909.725815189	674.271210625	1959.99702581	376.0	12.2271552182	0.628495500981	0.11112013808	1078.76834868	744.689672461	2199.64890443	376.190883289	6.4504013167	0.0958454876181
909.725815189	674.271210625	1959.99702581	376.0	11.7070475344	0.571311013672	0.101009726604	1136.52521972	648.257568336	2189.4548093	404.67202124	5.22007695378	0.0775642935182
909.725815189	674.271210625	1959.99702581	376.0	-0.458240151471	-0.0900880289841	-0.0159278693395	1070.80803563	555.683095305	1951.01553247	324.524401535	1.3215668228	0.0196369513046
909.725815189	674.271210625	1959.99702581	376.0	3.14583933622	-0.251014366572	-0.0443801921097	1063.47459074	513.031265748	2021.65538324	445.149526757	1.33911993794	0.0198977702517
909.725815189	674.271210625	1959.99702581	376.0	-4.85076635869	-0.386495726703	-0.0683337564892	813.039719658	706.513906599	1864.92214945	345.368523197	0.65392323601	0.00971654139688
909.725815189	674.271210625	1959.99702581	376.0	0.353007271603	-0.462697875349	-0.0818065550475	729.819016807	820.863244249	1966.91595784	416.233696782	1.5759197803	0.0234163414606
909.725815189	674.271210625	1959.99702581	376.0	6.70934443758	0.42713906402	0.0755196364958	1093.02088445	655.864128853	2091.49997724	342.614963938	4.22461686218	0.062772910285
909.725815189	674.271210625	1959.99702581	376.0	22.1587913062	0.854295026944	0.151042260775	1100.83457418	824.57050877	2394.30867637	468.90359342	9.4975190805	0.14112212601
909.725815189	674.271210625	1959.99702581	376.0	1.79567777698	-0.254032117636	-0.0449137407419	1016.7254462	520.282105974	1995.19225684	458.184704658	1.15379934508	0.0171441210265
909.725815189	674.271210625	1959.99702581	376.0	-3.44401741983	-0.41135322343	-0.0727286462925	822.024999413	663.313136869	1892.49438682	407.156250535	0.697050039855	0.0103573557185
909.725815189	674.271210625	1959.99702581	376.0	4.30153679191	-0.24969627463	-0.0441471489798	893.257722525	691.28477511	2044.307019	459.764521365	1.73460164492	0.0257741700583
909.725815189	674.271210625	1959.99702581	376.0	-0.31309475152	-0.341484034558	-0.0603755365202	857.430750901	672.670493812	1953.860378	423.759133283	1.09340858113	0.0162467842664
909.725815189	674.271210625	1959.99702581	376.0	-8.91423248049	-0.553714089436	-0.0978985306641	755.122516389	652.637157452	1785.27833432	377.51866048	-0.0718264369159	-0.00106725760648
909.725815189	674.271210625	1959.99702581	376.0	-4.696196258	-0.296181952674	-0.0523659746594	889.412923482	649.740765973	1867.95171883	328.798029375	0.632947463032	0.00940486572112
909.725815189	674.271210625	1959.99702581	376.0	-7.15541417027	-0.391594999641	-0.0692353252548	866.741028981	594.684428894	1819.75112089	358.325663017	0.196211697055	0.00291547841093
909.725815189	674.271210625	1959.99702581	376.0	-0.680351617568	-0.204468006357	-0.0361506376161	807.235010825	811.421233174	1946.66215434	328.005910345	2.33257973648	0.0346594314485
909.725815189	674.271210625	1959.99702581	376.0	7.13691625672	-0.1695598147	-0.029978750831	826.252119882	806.591703301	2099.88037218	467.036548997	3.16531293172	0.0470328816006
909.725815189	674.271210625	1959.99702581	376.0	1.40009776524	-0.067105649604	-0.0118645066485	1077.10731157	558.583191462	1987.43890037	351.748397337	1.62713183763	0.0241772932783
909.725815189	674.271210625	1959.99702581	376.0	5.19372931339	0.239271645817	0.0423040392181	1042.52452588	664.828760698	2061.79396589	354.440679304	3.45227520707	0.051296808426
909.725815189	674.271210625	1959.99702581	376.0	-1.87350939835	-0.294433464536	-0.0520568360213	910.020238163	624.336082544	1923.27629733	388.919976621	0.918821788426	0.0136526268711
909.725815189	674.271210625	1959.99702581	376.0	9.89304719787	0.56346200252	0.0996219947879	1134.56060769	646.185531495	2153.90045665	373.154317469	4.99673032071	0.0742456214072
909.725815189	674.271210625	1959.99702581	376.0	-3.6598925078	-0.287109296166	-0.0507618981905	952.448176776	563.517423908	1888.26324151	372.29764083	0.654401237776	0.00972364394912
909.725815189	674.271210625	1959.99702581	376.0	8.7909655672	0.431323758659	0.0762595047135	1017.35340413	757.590552297	2132.29968947	357.355733045	5.3895285984	0.0800821485646
909.725815189	674.271210625	1959.99702581	376.0	-3.89164887434	-0.256854348868	-0.0454127208041	903.902362624	663.624610267	1883.72082362	316.19385073	0.760617605626	0.0113018960717
909.725815189	674.271210625	1959.99702581	376.0	6.64696808344	-0.0309435055059	-0.00547091681505	1067.02381069	581.45522063	2090.27740256	441.798371235	2.31316629924	0.0343709702711
909.725815189	674.271210625	1959.99702581	376.0	1.7655676283	0.0321126028716	0.00567761719795	963.080859715	695.125647036	1994.60209882	336.395592066	2.52064304027	0.0374538341794
909.725815189	674.271210625	1959.99702581	376.0	8.71371339295	0.544854172922	0.0963320673483	1068.79529101	723.732404261	2130.78554915	338.257853886	5.49292813084	0.0816185457777
909.725815189	674.271210625	1959.99702581	376.0	-0.0770050694859	-0.114714672948	-0.0202819435904	915.515480494	704.89807781	1958.48772874	338.074170438	1.85597247624	0.0275775999441
909.725815189	674.271210625	1959.99702581	376.0	-4.03573920499	-0.289062021065	-0.0511071465815	982.259874282	519.393611891	1880.89665743	379.243171253	0.548473662097	0.0081496829435
909.725815189	674.271210625	1959.99702581	376.0	-4.59767215451	-0.411866604986	-0.0728194138943	755.715718338	796.441220325	1869.88278833	317.725849665	1.00157729214	0.0148822777436
909.725815189	674.271210625	1959.99702581	376.0	5.05138214206	0.0809519070156	0.0143125719617	984.504886885	689.022224174	2059.00396556	385.476854501	3.02100097244	0.0448885731417
909.725815189	674.271210625	1959.99702581	376.0	-0.939069928531	-0.291221828272	-0.0514890078274	892.905876956	658.837946368	1941.59128314	389.84745982	1.06786290217	0.0158672050843
909.725815189	674.271210625	1959.99702581	376.0	-3.2240973905	-0.312425432093	-0.0552378769613	945.028900216	552.99931623	1896.80481285	398.776596405	0.645565704342	0.00959235816258
909.725815189	674.271210625	1959.99702581	376.0	-7.52289587201	-0.349538655506	-0.0617996208462	906.085314801	567.572356638	1812.54849047	338.890819029	0.152180606413	0.00226122743556
909.725815189	674.271210625	1959.99702581	376.0	1.46729912412	-0.0900119744083	-0.0159144226323	1061.09256967	567.366403197	1988.75604501	360.297072137	1.5792690057	0.0234661070683
909.725815189	674.271210625	1959.99702581	376.0	17.1682182862	0.779746530092	0.137861833468	1080.14767138	817.836352662	2296.49359361	398.509569563	8.60617556125	0.127877794372
909.725815189	674.271210625	1959.99702581	376.0	4.42305113233	-0.109757032297	-0.0194054158941	858.31353829	782.469614956	2046.68869646	405.905543211	2.95396996763	0.0438925700985
909.725815189	674.271210625	1959.99702581	376.0	-15.3284989064	-0.744501636753	-0.131630416682	697.988670184	606.170642911	1659.55890315	355.399590051	-1.28539059376	-0.0190994144689
909.725815189	674.271210625	1959.99702581	376.0	-13.0351269401	-0.686590469635	-0.121391525749	682.382595099	683.792013288	1704.50892548	338.334317089	-0.608300444843	-0.00903863959647
909.725815189	674.271210625	1959.99702581	376.0	1.21022926816	-0.2919431685	-0.0516165432284	899.066516035	651.200295744	1983.71748348	433.450671696	1.2509001333	0.0185869262006
909.725815189	674.271210625	1959.99702581	376.0	1.43906861284	0.274000592342	0.0484442348554	1103.88247174	599.280331286	1988.20272782	285.039924804	2.70238425401	0.0401542979793
909.725815189	674.271210625	1959.99702581	376.0	-13.9827640994	-0.725247882512	-0.128226287573	700.186941503	616.932686974	1685.93526534	368.815636861	-1.0483941556	-0.0155779220743
909.725815189	674.271210625	1959.99702581	376.0	-9.02514426244	-0.644143371613	-0.113886734727	780.340918091	546.025138525	1783.10446669	456.738410079	-0.694605448436	-0.0103210319233
909.725815189	674.271210625	1959.99702581	376.0	-3.05456123333	-0.402091753705	-0.0710911870059	885.728518712	564.306205234	1900.12771649	450.092992543	0.499069956017	0.00741560112953
909.725815189	674.271210625	1959.99702581	376.0	-13.3394763904	-0.722387055496	-0.127720483645	690.473933735	637.771286306	1698.5436853	370.29846526	-0.881314210168	-0.0130953077291
909.725815189	674.271210625	1959.99702581	376.0	1.69850225977	-0.276941048315	-0.0489641174532	949.043499341	588.014701566	1993.28761959	456.229418681	1.20205774592	0.017861184932
909.725815189	674.271210625	1959.99702581	376.0	-6.6191793804	-0.463389228622	-0.0819287886532	866.667420197	540.851290355	1830.26130682	422.742596273	-0.0132145476493	-0.000196352862546
909.725815189	674.271210625	1959.99702581	376.0	12.4383231007	0.5064779041	0.0895470127475	1131.76162396	638.024629443	2203.78778865	434.001535246	4.9582510313	0.0736738637637
909.725815189	674.271210625	1959.99702581	376.0	-11.3933720459	-0.779893231259	-0.137887770732	740.720450049	526.467972444	1736.68727257	469.498850081	-1.41363135788	-0.021004923594
909.725815189	674.271210625	1959.99702581	376.0	-5.20391829574	-0.407145094099	-0.0719846347418	828.478029502	651.421190837	1858.00038199	378.101161652	0.503154876756	0.00747629831733
909.725815189	674.271210625	1959.99702581	376.0	-11.1729797501	-0.577503874229	-0.102104645373	819.294586218	527.251319555	1741.00695502	394.461049243	-0.76927765675	-0.0114305743945
909.725815189	674.271210625	1959.99702581	376.0	6.1399269953	-0.0932748482112	-0.0164913097969	971.975789486	657.436017502	2080.33941231	450.927605321	2.29755878174	0.0341390606499
909.725815189	674.271210625	1959.99702581	376.0	-14.1975659797	-0.660764722397	-0.116825445968	791.526797112	514.278053243	1681.72515487	375.920304518	-1.34867127524	-0.0200396920541
909.725815189	674.271210625	1959.99702581	376.0	-11.283808807	-0.714714895469	-0.126364019708	759.905679186	533.53386892	1738.8347088	445.395160692	-1.15224826583	-0.0171210737865
909.725815189	674.271210625	1959.99702581	376.0	-13.0410659591	-0.568383791421	-0.100492183773	786.389723328	578.333612386	1704.39252088	339.669185168	-0.78660786433	-0.0116880811936
909.725815189	674.271210625	1959.99702581	376.0	-0.949593516512	-0.22672112646	-0.0400850647913	1127.47416906	505.931117605	1941.38502113	307.979734471	1.13030658445	0.0167950458314
909.725815189	674.271210625	1959.99702581	376.0	-0.889523772504	-0.0568975778284	-0.010059684906	851.796530689	801.467230525	1942.56238633	289.298625115	2.74227042593	0.0407469602665
909.725815189	674.271210625	1959.99702581	376.0	-5.52088862562	-0.524618032033	-0.092754248945	828.391574033	555.145034688	1851.78777295	468.251164232	-0.039090373971	-0.000580837651872
909.725815189	674.271210625	1959.99702581	376.0	-6.55345131064	-0.348368720684	-0.0615927723982	949.036423076	509.284486131	1831.54957504	373.228665829	0.164366539628	0.00244229627976
909.725815189	674.271210625	1959.99702581	376.0	5.43422902271	-0.19149432245	-0.0338568462606	801.517604758	832.989786266	2066.50775303	432.00036201	3.23051086992	0.0480016473985
909.725815189	674.271210625	1959.99702581	376.0	-9.36013336285	-0.613888479628	-0.108537567119	733.685460339	643.549390542	1776.53869029	399.303839409	-0.249582210866	-0.00370850239028
909.725815189	674.271210625	1959.99702581	376.0	6.35385348864	-0.0717380628215	-0.0126835330307	985.798990652	649.301795204	2084.53236522	449.431579359	2.35992206766	0.0350657068003
909.725815189	674.271210625	1959.99702581	376.0	6.31233165694	0.144314635564	0.0255153174618	1087.68526863	598.505678402	2083.71853855	397.527591518	2.91696579529	0.043342730985
909.725815189	674.271210625	1959.99702581	376.0	10.3956898224	0.400628373827	0.0708324564757	1130.16247613	613.12430938	2163.75223714	420.465451631	4.2347615168	0.0629236480952
909.725815189	674.271210625	1959.99702581	376.0	-7.13734285743	-0.540586911187	-0.0955776009878	827.104208692	544.617803022	1820.10531809	448.383306372	-0.247349234545	-0.00367532295015
909.725815189	674.271210625	1959.99702581	376.0	10.1344233644	0.408949477295	0.0723036558159	1095.01924486	653.888532501	2158.63142234	409.723644982	4.50011455532	0.0668664867061
909.725815189	674.271210625	1959.99702581	376.0	10.0244106779	0.212344731122	0.0375432692931	1065.05725568	639.595205433	2156.47517696	451.822715842	3.66812470396	0.0545040817825
909.725815189	674.271210625	1959.99702581	376.0	-7.39729742236	-0.439820537593	-0.0777617640723	852.31862603	578.547812095	1815.01021634	384.14377822	0.0626057897929	0.000930249476863
909.725815189	674.271210625	1959.99702581	376.0	-5.92366216259	-0.497344194106	-0.087932141815	769.355916648	681.709255932	1843.89342361	392.828251028	0.393099187831	0.00584099833329
909.725815189	674.271210625	1959.99702581	376.0	6.24741252526	-0.0141164788809	-0.00249584138629	1093.6037979	561.435558436	2082.4461255	427.406769162	2.30413926983	0.0342368390762
909.725815189	674.271210625	1959.99702581	376.0	5.37986235801	0.152687404718	0.0269956514706	955.957603535	743.586056089	2065.44216802	365.898508401	3.75148537656	0.0557427247631
909.725815189	674.271210625	1959.99702581	376.0	-15.1826191304	-0.707495586963	-0.125087621457	706.453573441	615.227092277	1662.41814242	340.737476701	-1.15737750563	-0.0171972883451
909.725815189	674.271210625	1959.99702581	376.0	-10.430767195	-0.582788876317	-0.103039051683	737.650140276	659.750530596	1755.55429902	358.15362815	-0.253942598705	-0.00377329269992
909.725815189	674.271210625	1959.99702581	376.0	7.06874221227	0.499588645545	0.0883289684486	1098.49158262	668.561461818	2098.54416294	331.491118495	4.62192367663	0.0686764290732
909.725815189	674.271210625	1959.99702581	376.0	3.7186965604	0.0996212254619	0.0176133708384	1105.36535677	569.414875752	2032.8833678	358.103135275	2.40809515531	0.0357815030507
909.725815189	674.271210625	1959.99702581	376.0	6.96515272226	0.177818527182	0.031438919233	912.290018665	815.043439992	2096.51381201	369.180353357	4.76959699205	0.0708706833886
909.725815189	674.271210625	1959.99702581	376.0	10.3936687348	0.742838175219	0.131336311036	1105.21128108	744.966367774	2163.71262389	313.534975034	6.75264394703	0.100336462809
909.725815189	674.271210625	1959.99702581	376.0	-1.09359232317	-0.231920866278	-0.0410043964424	936.749687208	641.712040334	1938.56264881	360.100921264	1.08914593763	0.0161834463243
909.725815189	674.271210625	1959.99702581	376.0	2.50568040974	-0.0300354339176	-0.00531036667568	893.925956812	760.522571052	2009.10828732	354.659759457	2.87786905171	0.0427617986881
909.725815189	674.271210625	1959.99702581	376.0	-7.6792267458	-0.488950421877	-0.0864480943912	782.151177363	659.265227406	1809.48440999	368.068005221	0.164535776805	0.00244481094807
909.725815189	674.271210625	1959.99702581	376.0	8.37521428332	0.249936301831	0.0441895866038	944.133031585	797.066458144	2124.15097667	382.951486943	5.01081927032	0.0744549668695
909.725815189	674.271210625	1959.99702581	376.0	-1.3967572893	-0.18335104172	-0.0324170865842	837.584249239	775.827675017	1932.62062449	319.20870023	1.98297310206	0.0294646820514
909.725815189	674.271210625	1959.99702581	376.0	6.44106914582	0.239570259809	0.0423568351855	928.381769894	813.958597693	2086.2417895	343.901421916	4.96716101629	0.0738062558141
909.725815189	674.271210625	1959.99702581	376.0	19.2742940689	0.847811269083	0.149895910375	1091.93666001	836.329457046	2337.77261631	409.50649925	9.42901427075	0.140104223934
909.725815189	674.271210625	1959.99702581	376.0	-6.57939851453	-0.331763723269	-0.0586569524875	873.434971064	637.360424498	1831.04101061	320.245615051	0.3734480358	0.0055490049896
909.725815189	674.271210625	1959.99702581	376.0	-0.467942165393	-0.272335094389	-0.0481497691636	918.388416368	635.701114671	1950.82537329	396.735842251	1.0982251976	0.0163183536048
909.725815189	674.271210625	1959.99702581	376.0	1.16187190122	0.0343992313647	0.00608190087778	1044.70427437	609.707173237	1982.76968052	328.358232912	2.02630607593	0.0301085598206
909.725815189	674.271210625	1959.99702581	376.0	6.92016591918	0.421213111947	0.0744719080528	1104.49738543	641.577702953	2095.63207201	349.556983627	4.12950045985	0.0613595907853
909.725815189	674.271210625	1959.99702581	376.0	-2.79469831076	-0.248125795972	-0.0438694830219	1007.73972083	525.484778108	1905.22102204	371.996523104	0.746775668456	0.011096220928
909.725815189	674.271210625	1959.99702581	376.0	-9.26088908445	-0.567273743942	-0.100295923611	716.741290279	727.670960307	1778.48387519	334.071624608	0.0749476630353	0.00111363540914
909.725815189	674.271210625	1959.99702581	376.0	-2.22107334697	-0.276268003511	-0.048845120847	995.443972839	517.376758822	1916.46405427	403.643322611	0.749329857057	0.0111341732103
909.725815189	674.271210625	1959.99702581	376.0	-7.9842724289	-0.339846348929	-0.0600859881417	940.874258679	523.684280084	1803.50552367	338.946984912	0.0380311598163	0.000565098957151
909.725815189	674.271210625	1959.99702581	376.0	8.80305675097	0.439290488166	0.0776680495343	1080.51074317	677.235706679	2132.53667631	374.790226467	4.66237759107	0.0692775273561
909.725815189	674.271210625	1959.99702581	376.0	3.33192568345	-0.141278171865	-0.0249784603722	1076.20147608	547.961737379	2025.30267011	401.139456655	1.6321901388	0.0242524537711
909.725815189	674.271210625	1959.99702581	376.0	-5.33930874277	-0.494031342735	-0.0873464184468	748.530908595	738.715119185	1855.34673326	368.100705477	0.594222320122	0.00882945497953
909.725815189	674.271210625	1959.99702581	376.0	-0.850980791146	-0.313405714343	-0.0554111941907	833.288993772	734.98606263	1943.31782762	375.042771214	1.29917267633	0.0193042002426
909.725815189	674.271210625	1959.99702581	376.0	4.31907446806	-0.201854316499	-0.0356885283768	1128.66945612	516.190753872	2044.65075693	399.790546939	1.81740737032	0.0270045671667
909.725815189	674.271210625	1959.99702581	376.0	-17.4365736202	-0.721383716879	-0.127543089972	747.580553167	538.737341505	1618.24070145	331.922806781	-1.7764193496	-0.0263955326834
909.725815189	674.271210625	1959.99702581	376.0	2.48034372609	-0.00590859846803	-0.00104466026663	845.664175586	836.973587418	2008.61168908	325.973926072	3.76908024412	0.0560041641029
909.725815189	674.271210625	1959.99702581	376.0	-3.06304376109	-0.251659206466	-0.044494201992	973.272663473	567.706738173	1899.9614592	358.98205755	0.761459282036	0.0113144024077
909.725815189	674.271210625	1959.99702581	376.0	10.2847138156	0.159220874559	0.0281507911172	957.041945133	749.422751639	2161.57711071	455.112413942	4.27524332915	0.0635251609086
909.725815189	674.271210625	1959.99702581	376.0	2.41763825807	-0.235057313666	-0.0415589309876	880.279111337	710.515695766	2007.38266377	416.587856663	1.73134278128	0.0257257471216
909.725815189	674.271210625	1959.99702581	376.0	8.71978951996	0.697594422367	0.123337061946	1085.20248407	754.658610959	2130.90464106	291.043546037	6.45907321164	0.0959743419262
909.725815189	674.271210625	1959.99702581	376.0	4.14108629933	0.0457387936135	0.00808677397693	1053.40206423	608.4433337	2041.16219412	379.316796191	2.40801019288	0.0357802406075
909.725815189	674.271210625	1959.99702581	376.0	-7.22571885088	-0.475336792859	-0.0840411585677	772.133797522	695.610324048	1818.37315124	350.629029674	0.310773605878	0.00461773559997
909.725815189	674.271210625	1959.99702581	376.0	-14.8960997113	-0.681223566144	-0.120442638993	711.89967391	623.674507519	1668.03391451	332.459733081	-1.04512523901	-0.0155293497623
909.725815189	674.271210625	1959.99702581	376.0	0.960547627411	-0.0628672358648	-0.0111151407116	1059.99756079	573.796635982	1978.82373074	345.029533966	1.61116500888	0.0239400447085
909.725815189	674.271210625	1959.99702581	376.0	-8.32309313948	-0.300882352085	-0.0531970212315	925.516900854	575.194445256	1796.86464782	296.153301715	0.0778738459412	0.00115711509571
909.725815189	674.271210625	1959.99702581	376.0	16.189043573	0.669712751667	0.118407487919	1041.85446062	830.538281138	2277.30179835	404.909056589	8.14567822771	0.121035337707
909.725815189	674.271210625	1959.99702581	376.0	-8.85740685507	-0.616996326054	-0.109087044918	687.883562438	753.304340819	1786.39211489	345.204211633	0.149809225912	0.00222599146972
909.725815189	674.271210625	1959.99702581	376.0	8.39537089145	0.0373434109759	0.00660244182743	872.749367414	820.778035369	2124.54604559	431.018642809	4.34484940444	0.0645594265146
909.725815189	674.271210625	1959.99702581	376.0	2.52371210746	-0.152540934864	-0.0269697551032	868.944178282	752.055591374	2009.46170806	388.461938404	2.3363534728	0.0347155047965
909.725815189	674.271210625	1959.99702581	376.0	5.59578398149	0.071370566394	0.0126185584148	1053.3236805	615.86327172	2069.67422542	400.487273203	2.66820034361	0.0396463646896
909.725815189	674.271210625	1959.99702581	376.0	-3.18848447528	-0.418498283368	-0.0739919171442	783.990038895	744.262937121	1897.50282493	369.249848914	0.882011597682	0.0131056700993
909.725815189	674.271210625	1959.99702581	376.0	7.03594805314	-0.0811701439866	-0.014351156999	1085.92913128	555.79332047	2097.90139839	456.17894664	2.15610471175	0.0320372171137
909.725815189	674.271210625	1959.99702581	376.0	-7.33669635879	-0.484459761332	-0.0856541303629	845.518559122	555.950268394	1816.19799539	414.729167873	-0.0843197985057	-0.00125289448002
909.725815189	674.271210625	1959.99702581	376.0	4.29437925097	-0.137534978176	-0.0243166510211	902.226015108	718.81986622	2044.16673141	423.120850082	2.31421139531	0.0343864991874
909.725815189	674.271210625	1959.99702581	376.0	2.56720326081	-0.0975995573444	-0.0172559330524	828.811101331	826.344178374	2010.31413337	355.158853667	3.28177061836	0.0487633078508
909.725815189	674.271210625	1959.99702581	376.0	-17.6356516852	-0.632590969346	-0.11184423079	752.179600894	579.551746801	1614.3387773	282.607429606	-1.50396231918	-0.0223471369863
909.725815189	674.271210625	1959.99702581	376.0	-2.31679283817	-0.530932126181	-0.0938706022243	747.640561841	701.710749074	1914.58795509	465.236644176	0.713597894612	0.0106032376614
909.725815189	674.271210625	1959.99702581	376.0	-4.29353687528	-0.370741350162	-0.0655483292366	938.151383059	511.53935299	1875.84383076	426.153094708	0.342278535146	0.005085862335
909.725815189	674.271210625	1959.99702581	376.0	-12.1979098981	-0.622957866279	-0.110141065467	704.951837011	691.312360525	1720.9183546	324.654157063	-0.417161099452	-0.00619853045249
909.725815189	674.271210625	1959.99702581	376.0	18.707345319	0.744309950096	0.13159652583	1077.16078029	806.233975837	2326.66043767	443.26568155	8.37561320009	0.124451904905
909.725815189	674.271210625	1959.99702581	376.0	8.42763615968	0.410102187291	0.0725074588562	1030.12831454	732.208889351	2125.17844389	362.841240002	4.99948350023	0.074286530464
909.725815189	674.271210625	1959.99702581	376.0	1.09772179047	-0.27453040625	-0.0485379077529	810.329606823	783.213996843	1981.51234026	387.968736593	1.99264798546	0.0296084396057
909.725815189	674.271210625	1959.99702581	376.0	2.13142497317	-0.25699656301	-0.0454378647472	934.634909699	630.029236765	2001.7728919	437.108745432	1.34396550886	0.0199697698195
909.725815189	674.271210625	1959.99702581	376.0	-10.7539561302	-0.481227692262	-0.0850826895795	836.80693208	564.769664065	1749.2198055	347.64320936	-0.408949658746	-0.00607651796057
909.725815189	674.271210625	1959.99702581	376.0	5.78080711273	0.495376780713	0.0875842964485	1078.25906542	690.006698142	2073.30067329	305.034909726	4.62047633018	0.0686549231825
909.725815189	674.271210625	1959.99702581	376.0	11.0688152607	0.805196791707	0.142361526115	1095.59919227	790.445998009	2176.94547572	290.900285441	7.68681268228	0.114217127523
909.725815189	674.271210625	1959.99702581	376.0	1.78402602977	-0.141487904326	-0.0250155417832	833.791549857	801.251492619	1994.96388294	359.920840461	2.75099287441	0.0408765657417
909.725815189	674.271210625	1959.99702581	376.0	-16.7406368271	-0.754750211289	-0.13344239945	738.25360837	536.662888442	1631.8810419	356.964545088	-1.78458169403	-0.0265168156617
909.725815189	674.271210625	1959.99702581	376.0	-5.38351204274	-0.341558900445	-0.0603887730631	893.905117967	598.425467408	1854.48034989	362.149764517	0.457809704666	0.00680252161465
909.725815189	674.271210625	1959.99702581	376.0	-3.45904125529	-0.381486322042	-0.06744807674	912.414491365	541.330726267	1892.19992009	438.454702457	0.458412438812	0.00681147754549
909.725815189	674.271210625	1959.99702581	376.0	8.51468568181	0.264526199898	0.0467691301092	979.472325425	752.776183801	2126.88461193	394.636102708	4.60797958248	0.0684692359952
909.725815189	674.271210625	1959.99702581	376.0	6.49556537974	0.271661243995	0.0480306301265	1029.38466867	690.009154271	2087.30991407	367.916091129	3.88758865396	0.057765061723
909.725815189	674.271210625	1959.99702581	376.0	-17.6608096807	-0.663417417515	-0.11729445147	737.156523106	585.113818258	1613.84568134	291.575339974	-1.52864389958	-0.0227138766654
909.725815189	674.271210625	1959.99702581	376.0	6.61415827873	0.215751840381	0.038145657776	996.128482736	714.335312196	2089.63433136	379.170536428	3.87666466627	0.0576027439267
909.725815189	674.271210625	1959.99702581	376.0	-10.6230555889	-0.656294537466	-0.116035102098	728.505867273	619.083161362	1751.78545222	404.196423586	-0.553724025887	-0.0082276972643
909.725815189	674.271210625	1959.99702581	376.0	5.15353055157	0.117330967069	0.0207445132724	970.350477428	715.255537545	2061.00607135	375.400056376	3.35422273363	0.0498398623124
909.725815189	674.271210625	1959.99702581	376.0	-11.342247906	-0.687688277977	-0.12158562199	699.5454317	649.240395305	1737.6893042	388.90347719	-0.559684106185	-0.00831625714985
909.725815189	674.271210625	1959.99702581	376.0	-11.2391572843	-0.397393739969	-0.0702605622293	857.955760156	591.483534919	1739.70987732	290.270582241	-0.343549468217	-0.00510474692744
909.725815189	674.271210625	1959.99702581	376.0	-4.02593276212	-0.474641836478	-0.0839182879205	741.514732925	787.501204038	1881.08886341	352.072926452	0.852226224215	0.0126630939705
909.725815189	674.271210625	1959.99702581	376.0	12.4560803515	0.760181884027	0.134402737629	1058.62039676	840.891763103	2204.13583024	304.623670371	8.36495917231	0.1242935984
909.725815189	674.271210625	1959.99702581	376.0	7.78138505328	0.204367064574	0.0361327907662	1017.62503343	687.396851516	2112.51194143	407.490056482	3.74039966553	0.0555780039455
909.725815189	674.271210625	1959.99702581	376.0	-3.59493230614	-0.523924311405	-0.092631596783	737.894112485	734.14659279	1889.53645953	417.495754259	0.724104906346	0.0107593596783
909.725815189	674.271210625	1959.99702581	376.0	0.464579995617	-0.00395323645263	-0.000698945624581	998.930986071	645.476446087	1969.10277991	324.695347752	1.96531663085	0.029202327353
909.725815189	674.271210625	1959.99702581	376.0	-0.25149222389	-0.378062060769	-0.0668426557229	838.503274337	670.439111324	1955.06778571	446.125400044	1.04003960731	0.0154537831695
909.725815189	674.271210625	1959.99702581	376.0	10.1707275879	0.522718148219	0.0924183430373	1009.87212899	807.413103944	2159.34298404	342.057751109	6.53516098635	0.0971049180736
909.725815189	674.271210625	1959.99702581	376.0	-4.60307244645	-0.401271196551	-0.0709461097156	794.462832165	734.809585626	1869.77694277	340.504524976	0.714553657919	0.0106174391964
909.725815189	674.271210625	1959.99702581	376.0	15.5563312577	0.861245242486	0.152271082476	1114.63342391	793.409991128	2264.90065579	356.857240755	8.51383093519	0.126505660255
909.725815189	674.271210625	1959.99702581	376.0	7.7176734182	0.391151697454	0.0691569479233	985.652126466	787.647418269	2111.26319527	337.963650537	5.44166739685	0.0808568706812
909.725815189	674.271210625	1959.99702581	376.0	18.5652755845	0.755449386346	0.133566015973	1082.08863245	802.773825627	2323.8758751	439.013417028	8.37249183703	0.124405525067
909.725815189	674.271210625	1959.99702581	376.0	-8.19845190838	-0.375156258493	-0.0663289000165	849.581821764	634.32888345	1799.30761225	315.396907034	0.145247778243	0.00215821364402
909.725815189	674.271210625	1959.99702581	376.0	1.22409244212	-0.258861113987	-0.0457675236893	954.512635309	596.913853037	1983.98920127	432.562712927	1.21133079583	0.0179989717062
909.725815189	674.271210625	1959.99702581	376.0	12.7349471901	0.333232249893	0.0589165929797	951.442043618	824.466263468	2209.60161198	433.693304892	6.11657748529	0.0908852523817
909.725815189	674.271210625	1959.99702581	376.0	-20.3658681823	-0.937282862271	-0.165714791774	686.120177861	520.817482173	1560.82661516	353.888955125	-2.80984906919	-0.0417511005823
909.725815189	674.271210625	1959.99702581	376.0	7.77453268609	0.179101094116	0.0316656814208	996.079864092	705.433562569	2112.37763523	410.864208572	3.77353989571	0.0560704293568
909.725815189	674.271210625	1959.99702581	376.0	-8.38342970206	-0.699846353615	-0.123735211035	691.054034306	660.770021354	1795.68205299	443.857997333	-0.266595734599	-0.00396130363446
909.725815189	674.271210625	1959.99702581	376.0	-1.08139393361	-0.243164538227	-0.042992315811	944.03516858	622.786619589	1938.80173688	371.979948708	1.04614149807	0.0155444501942
909.725815189	674.271210625	1959.99702581	376.0	-13.0151202588	-0.634727825061	-0.112222034134	698.557682952	693.117742269	1704.90105584	313.225630613	-0.528731936166	-0.00785634377661
909.725815189	674.271210625	1959.99702581	376.0	4.54795008398	-0.31057671053	-0.0549110167132	797.981520333	789.153291855	2049.1367122	462.001900007	2.201719526	0.0327150003863
909.725815189	674.271210625	1959.99702581	376.0	-0.664583870897	-0.0550436867264	-0.00973191066592	841.871983132	816.998874412	1946.97120171	288.100344166	2.9435465985	0.0437376909138
909.725815189	674.271210625	1959.99702581	376.0	6.2313942098	0.110388568874	0.0195170737047	917.773688643	781.159381498	2082.13216699	383.199096851	4.0287487922	0.0598625377741
909.725815189	674.271210625	1959.99702581	376.0	-19.4176940839	-0.68192240049	-0.120566195278	756.278395768	541.042176519	1579.41079929	282.090226999	-1.96856972318	-0.0292506645346
909.725815189	674.271210625	1959.99702581	376.0	6.54800960664	-0.0488894128303	-0.00864381414963	1005.65113833	635.48719633	2088.33781935	447.199484692	2.4043211147	0.0357254251813
909.725815189	674.271210625	1959.99702581	376.0	11.1679987306	0.128471269875	0.0227141566257	904.547917348	811.47397045	2178.88946878	462.867580979	4.86717591549	0.072320593098
909.725815189	674.271210625	1959.99702581	376.0	-3.19586034769	-0.244446004639	-0.0432188834227	830.982722192	759.77782782	1897.35825805	306.597708037	1.40985778163	0.0209488526245
909.725815189	674.271210625	1959.99702581	376.0	-4.63673738308	-0.614515890107	-0.108648495422	705.688647995	712.589437986	1869.11711101	450.83902503	0.428582550535	0.00636823997823
909.725815189	674.271210625	1959.99702581	376.0	-3.35060127559	-0.365682293733	-0.0646538708864	851.505905699	652.754707886	1894.32534047	390.06472688	0.740963467955	0.0110098583649
909.725815189	674.271210625	1959.99702581	376.0	4.96469469388	0.290302614645	0.0513264877377	994.395282111	735.852008483	2057.30489415	327.05760356	4.16801355157	0.061931850692
909.725815189	674.271210625	1959.99702581	376.0	2.69492493262	-0.319346368013	-0.0564615219259	822.644970214	750.492060217	2012.81747434	439.68044391	1.70955428372	0.0254019953005
909.725815189	674.271210625	1959.99702581	376.0	6.51843909199	0.55678231346	0.0984410030871	1099.2926168	682.114119119	2087.75823815	306.35150223	4.87148955756	0.0723846888196
909.725815189	674.271210625	1959.99702581	376.0	-3.2338174617	-0.503632888185	-0.089044004276	737.931410465	762.113061692	1896.61429974	396.569827587	0.851459444369	0.0126517005107
909.725815189	674.271210625	1959.99702581	376.0	4.54283756486	0.299587979406	0.0529681717479	1083.64771103	632.709509669	2049.03650697	332.679286271	3.38390246584	0.0502808687347
909.725815189	674.271210625	1959.99702581	376.0	-8.31995459381	-0.527122747739	-0.0931970911844	805.307103502	585.789064718	1796.92616323	405.829995006	-0.179035909159	-0.00266026610935
909.725815189	674.271210625	1959.99702581	376.0	-17.1450575502	-0.614004504805	-0.108558080765	776.042226134	555.40720883	1623.95440776	292.504972791	-1.47679232182	-0.0219434223154
909.725815189	674.271210625	1959.99702581	376.0	9.3876972283	0.698224733512	0.123448503096	1065.78145833	788.710933482	2143.99561228	289.503220466	6.97066723874	0.103576036237
909.725815189	674.271210625	1959.99702581	376.0	-15.3389169049	-0.886527676407	-0.156741102618	687.940695771	546.505230424	1659.35471069	424.908784491	-1.98800751929	-0.0295394876566
909.725815189	674.271210625	1959.99702581	376.0	12.881207334	0.423277069924	0.0748368228296	968.386558627	836.960805443	2212.46830645	407.120942379	6.73263406934	0.100039139218
909.725815189	674.271210625	1959.99702581	376.0	-13.7122980562	-0.655763525576	-0.115941217393	686.886310636	699.498055204	1691.23639174	304.852025901	-0.622025027017	-0.00924257098094
909.725815189	674.271210625	1959.99702581	376.0	7.83094723986	0.18369248691	0.0324774552528	1051.11898122	645.699300708	2113.48335881	416.665076876	3.40855890868	0.0506472348987
909.725815189	674.271210625	1959.99702581	376.0	9.95770851169	0.0745649663014	0.0131833391622	886.792180973	815.790161372	2155.16781648	452.585474136	4.5786351222	0.0680332113254
909.725815189	674.271210625	1959.99702581	376.0	-12.5985312917	-0.636357751733	-0.112510210702	738.31690995	612.63433865	1713.0661872	362.1149386	-0.740165841547	-0.0109980065609
909.725815189	674.271210625	1959.99702581	376.0	-5.73134855907	-0.488226637777	-0.0863201269054	827.557518032	582.82300139	1847.66276452	437.282245095	0.128895263464	0.00191523422681
909.725815189	674.271210625	1959.99702581	376.0	-1.09504118677	-0.464592806153	-0.0821415852463	756.913395664	763.388646549	1938.53425112	418.232208909	1.0885885316	0.0161751639168
909.725815189	674.271210625	1959.99702581	376.0	-7.93222603436	-0.515885087042	-0.0912102346256	807.35910816	591.320597783	1804.52563146	405.845925517	-0.101235896178	-0.00150424808585
909.725815189	674.271210625	1959.99702581	376.0	1.62339760853	-0.126946063205	-0.022444494909	977.137683967	638.484043149	1991.81557066	376.193843542	1.68217843088	0.0249952218555
909.725815189	674.271210625	1959.99702581	376.0	8.1541776278	0.109891998086	0.0194292783038	958.71014631	730.30159316	2119.8186648	430.806925328	3.72480196537	0.0553462401986
909.725815189	674.271210625	1959.99702581	376.0	7.74181684683	0.190399922058	0.0336633525563	1074.27020089	623.161802149	2111.73640576	414.304402714	3.31128588978	0.0492018705762
909.725815189	674.271210625	1959.99702581	376.0	-2.90652612618	-0.122971595211	-0.0217417954759	1041.15160878	568.701171538	1903.02920019	293.176419865	0.91129409308	0.0135407740428
909.725815189	674.271210625	1959.99702581	376.0	-6.68537410322	-0.608007589856	-0.107497805844	745.606271985	628.898081115	1828.96389223	454.459539126	-0.0633365303126	-0.000941107434065
909.725815189	674.271210625	1959.99702581	376.0	17.3674988951	0.655370194293	0.115871675087	1058.77344672	793.993960589	2300.39948762	447.632080307	7.64471049881	0.113591537872
909.725815189	674.271210625	1959.99702581	376.0	-17.6983622526	-0.805884094161	-0.142483043522	701.404388771	562.784456715	1613.10965205	348.920806559	-1.90396861008	-0.028290766866
909.725815189	674.271210625	1959.99702581	376.0	-14.0675697408	-0.654438873585	-0.115707014424	744.997219844	586.83930166	1684.27307729	352.436555787	-1.03698401441	-0.0154083806005
909.725815189	674.271210625	1959.99702581	376.0	-3.93134919292	-0.392818467397	-0.0694516385072	872.716239253	590.673219616	1882.94269856	419.553239689	0.509268485074	0.00756713945132
909.725815189	674.271210625	1959.99702581	376.0	5.25420022439	0.363374610965	0.0642458647392	951.727453638	824.854949724	2062.97919394	286.39679058	5.47026070499	0.0812817341008
909.725815189	674.271210625	1959.99702581	376.0	-2.74815291917	-0.491555440622	-0.0869086705485	768.67182283	694.596229085	1906.13331033	442.865258418	0.722776795658	0.0107396254927
909.725815189	674.271210625	1959.99702581	376.0	10.0927779852	0.468791399709	0.0828839108396	1009.73818833	784.994623615	2157.81517414	363.082362203	6.00319717068	0.0892005523132
909.725815189	674.271210625	1959.99702581	376.0	-5.1451058662	-0.22028361749	-0.0389468913525	999.708591696	552.422269533	1859.15310386	307.022242632	0.499505161879	0.00742206778423
909.725815189	674.271210625	1959.99702581	376.0	-3.74928149962	-0.388630353633	-0.0687111657767	840.316671711	650.091585336	1886.51121993	396.102962884	0.668462406371	0.00993257661769
909.725815189	674.271210625	1959.99702581	376.0	7.63756341899	-0.00550813495018	-0.000973856957246	1023.21075301	629.585653251	2109.69304167	456.896635406	2.62877050895	0.0390604830454
909.725815189	674.271210625	1959.99702581	376.0	5.45705103494	0.117192181524	0.020719975517	1008.36136537	672.641859118	2066.9550638	385.951839308	3.09290701756	0.0459570136338
909.725815189	674.271210625	1959.99702581	376.0	-4.83016576385	-0.407150804485	-0.0719856443573	865.927611342	587.921454257	1865.3259205	411.476854901	0.39396933816	0.00585392775869
909.725815189	674.271210625	1959.99702581	376.0	9.72530838585	0.561997010374	0.0993629792032	1067.1608259	733.644880582	2150.61278093	349.807074446	5.78076912234	0.0858955293066
909.725815189	674.271210625	1959.99702581	376.0	7.43592131507	0.248090689863	0.0438632761427	1028.41618981	686.157702972	2105.74086243	391.166969645	3.86615248516	0.057446545099
909.725815189	674.271210625	1959.99702581	376.0	-15.5767409642	-0.581483384881	-0.102808236365	808.992496731	530.304398739	1654.6933662	315.396470726	-1.27845095342	-0.0189962994564
909.725815189	674.271210625	1959.99702581	376.0	-11.9945649825	-0.583092195064	-0.103092679467	761.277726791	611.749729761	1724.9039089	351.876452346	-0.583006159216	-0.00866279582787
909.725815189	674.271210625	1959.99702581	376.0	5.04159809477	-0.0413154297955	-0.00730470823825	845.654586952	826.703414263	2058.81219852	386.45419731	3.7720776437	0.0560487019866
909.725815189	674.271210625	1959.99702581	376.0	7.81440731578	0.277489505888	0.0490610866138	1125.51318911	589.546186536	2113.15917679	398.099801141	3.46312124129	0.0514579679241
909.725815189	674.271210625	1959.99702581	376.0	17.5880588773	0.854077190863	0.151003746617	1107.80087266	805.785975569	2304.72245671	391.135608481	8.84978551627	0.131497555962
909.725815189	674.271210625	1959.99702581	376.0	7.05979964895	0.227908216769	0.0402949463878	911.917503087	836.388738813	2098.36888896	350.062647061	5.26485559874	0.0782296522844
909.725815189	674.271210625	1959.99702581	376.0	10.1569166024	0.472679494782	0.0835713392472	999.44845512	803.011281048	2159.07228914	356.612552967	6.25141553478	0.0928887895212
909.725815189	674.271210625	1959.99702581	376.0	-3.84458276396	-0.405318578224	-0.0716617005346	819.930707436	673.073050273	1884.64331799	391.639560276	0.688552992029	0.0102310994358
909.725815189	674.271210625	1959.99702581	376.0	3.32802248829	-0.23111478513	-0.0408618785591	785.852268594	838.510245423	2025.2261676	400.863653586	2.9435146279	0.0437372158678
909.725815189	674.271210625	1959.99702581	376.0	-0.00186011174705	-0.239322130609	-0.0423129651005	952.900056302	615.870082302	1959.96056768	391.190429074	1.15209039618	0.0171187280265
909.725815189	674.271210625	1959.99702581	376.0	11.0923669181	0.221863057211	0.0392261416567	1024.95436133	686.470787114	2177.4070875	465.981939055	4.07961468198	0.0606183459432
909.725815189	674.271210625	1959.99702581	376.0	-4.18550521581	-0.244184215109	-0.0431725981451	1025.51026337	506.764329115	1877.96124807	345.686655583	0.573508571591	0.00852167268337
909.725815189	674.271210625	1959.99702581	376.0	-12.2678998253	-0.459708334189	-0.081277994022	803.12605681	631.427572797	1719.54655411	284.992924501	-0.458835683574	-0.00681776647212
909.725815189	674.271210625	1959.99702581	376.0	-5.60298142312	-0.581647362823	-0.102837228222	713.435132335	728.170881023	1850.17875656	408.572743205	0.451937497836	0.00671526742698
909.725815189	674.271210625	1959.99702581	376.0	0.71673602996	-0.0979332621649	-0.0173149331975	934.334933853	690.024367624	1974.04503068	349.685729206	1.91880661855	0.0285112424747
909.725815189	674.271210625	1959.99702581	376.0	-8.44170527485	-0.541290527854	-0.0957020028031	718.57646925	756.823225469	1794.5398535	319.140158779	0.236204597057	0.0035097265536
909.725815189	674.271210625	1959.99702581	376.0	7.51465222096	0.267372255227	0.0472723223528	1010.43453761	712.901915619	2107.28398584	383.947532614	4.15756983151	0.0617766691161
909.725815189	674.271210625	1959.99702581	376.0	-14.5185877935	-0.627950532552	-0.111023785812	712.35797142	663.666501785	1675.43313687	299.408663665	-0.806562695873	-0.0119845868629
909.725815189	674.271210625	1959.99702581	376.0	-0.630969300177	-0.257621099993	-0.0455482850059	989.066093647	547.137072403	1947.6300463	411.426880247	0.976484409562	0.0145094265908
909.725815189	674.271210625	1959.99702581	376.0	2.99093632386	-0.0554791239353	-0.00980889744259	914.954515068	727.554235574	2018.61928881	376.110538163	2.5653085565	0.0381175119836
909.725815189	674.271210625	1959.99702581	376.0	8.75779613818	0.0853629216896	0.0150924543299	940.859837212	745.195140298	2131.64956965	445.594592139	3.79947683294	0.0564558221833
909.725815189	674.271210625	1959.99702581	376.0	15.7055803638	0.496863457737	0.0878471459931	990.92416845	835.464260586	2267.82593383	441.437504796	7.30399434735	0.108528890748
909.725815189	674.271210625	1959.99702581	376.0	-7.9657277636	-0.530887988554	-0.0938627985422	770.753009919	643.524229434	1803.86899856	389.59175921	0.0315466906311	0.000468747260492
909.725815189	674.271210625	1959.99702581	376.0	4.20768733482	0.358136144875	0.0633196861518	971.564587669	788.834095506	2042.46757243	282.068889257	4.87286563752	0.072405135773
909.725815189	674.271210625	1959.99702581	376.0	-12.1712560595	-0.503734390526	-0.0890619502344	809.264181949	588.167525409	1721.44076904	324.009061685	-0.557942105402	-0.00829037303718
909.725815189	674.271210625	1959.99702581	376.0	-5.46604666232	-0.22512373158	-0.0398026399541	1003.18786412	542.241152326	1852.8626738	307.433657356	0.450021488804	0.0066867977534
909.725815189	674.271210625	1959.99702581	376.0	-4.98235044982	-0.617861560299	-0.109240021269	683.987863456	774.051541378	1862.34310518	404.303700348	0.609386053032	0.00905477047596
909.725815189	674.271210625	1959.99702581	376.0	-8.46368475918	-0.538922399474	-0.0952833096666	709.861748444	788.624795852	1794.10905626	295.622511963	0.258158756877	0.00383593992388
909.725815189	674.271210625	1959.99702581	376.0	7.01975754523	0.391607950976	0.0692376150948	992.536507934	776.215269277	2097.58406492	328.832287708	5.23132584818	0.0777314390517
909.725815189	674.271210625	1959.99702581	376.0	-7.6542058384	-0.4139604957	-0.0731896208805	827.571129261	640.754648158	1809.97481903	341.649041612	0.202587621869	0.00301021726403
909.725815189	674.271210625	1959.99702581	376.0	5.25131290617	0.344590740438	0.0609248126658	1052.69139993	679.629160848	2062.92260259	330.602041817	3.93238885	0.0584307407132
909.725815189	674.271210625	1959.99702581	376.0	4.36056036771	0.395414022339	0.0699105414319	998.056817993	763.600108833	2045.46387933	283.806952504	4.76106460247	0.0707439019684
909.725815189	674.271210625	1959.99702581	376.0	2.82273813635	-0.128828627157	-0.0227773386062	811.74001002	840.244196571	2015.32260933	363.338402741	3.34233711125	0.0496632557392
909.725815189	674.271210625	1959.99702581	376.0	-0.0393609095823	-0.173015925682	-0.0305898029848	1045.78113491	555.179624783	1959.22555316	358.264793459	1.15800945774	0.0172066784211
909.725815189	674.271210625	1959.99702581	376.0	4.54601607092	-0.0732428084276	-0.0129495771619	881.168155461	765.275060777	2049.0988056	402.655589359	2.95536454734	0.0439132919366
909.725815189	674.271210625	1959.99702581	376.0	-6.97854972943	-0.608111435408	-0.107516166091	719.797602141	681.43794856	1823.21765867	421.982107971	0.123503605496	0.00183512043828
909.725815189	674.271210625	1959.99702581	376.0	4.6298922874	-0.26510601958	-0.0468716441973	822.082811873	774.175427441	2050.74277695	454.484537631	2.2590019799	0.0335661512615
909.725815189	674.271210625	1959.99702581	376.0	13.2227153606	0.827930225511	0.146380874383	1080.65751586	836.90717646	2219.16185361	301.597161293	8.72366018878	0.129623479774
909.725815189	674.271210625	1959.99702581	376.0	7.69035507105	-0.0516947281823	-0.00913980342686	887.533848232	767.076867414	2110.72775648	456.117040834	3.32770064669	0.0494457748393
909.725815189	674.271210625	1959.99702581	376.0	2.56489414729	-0.232956587579	-0.0411875154843	977.622986391	591.987681968	2010.26887482	440.658206456	1.36178409643	0.0202345333793
909.725815189	674.271210625	1959.99702581	376.0	-6.63191598437	-0.693860013838	-0.122676805841	683.317895766	685.148586714	1830.01166977	461.545187285	0.00132223271365	1.96468456708e-05
909.725815189	674.271210625	1959.99702581	376.0	12.111430223	0.370398753202	0.0654877569311	955.649835492	833.455583582	2197.38069797	408.275278895	6.3637922085	0.0945585766493
909.725815189	674.271210625	1959.99702581	376.0	16.111545751	0.780115539135	0.137927075519	1118.64093258	748.479758873	2275.78284335	408.66215189	7.55748182488	0.112295420875
909.725815189	674.271210625	1959.99702581	376.0	0.45230115702	-0.458275178301	-0.081024607196	758.033144061	771.47574823	1968.86211504	439.353222748	1.25022169247	0.0185768453561
909.725815189	674.271210625	1959.99702581	376.0	-9.29426254369	-0.450954614196	-0.0797303066117	802.129098117	650.582306598	1777.82975639	325.118351671	-0.00907818014102	-0.000134891235379
909.725815189	674.271210625	1959.99702581	376.0	-10.7124114659	-0.591105231134	-0.104509411445	817.602262218	522.119194495	1750.03407969	410.312622976	-0.779999471566	-0.0115898881362
909.725815189	674.271210625	1959.99702581	376.0	-8.03784962659	-0.435053901041	-0.0769190065489	860.406110108	568.496830836	1802.45541219	373.552471249	-0.0200245571986	-0.000297541711718
909.725815189	674.271210625	1959.99702581	376.0	-14.8256200059	-0.616313501725	-0.108966319258	804.626632309	518.821623728	1669.41531464	345.967058602	-1.29085012701	-0.0191805368055
909.725815189	674.271210625	1959.99702581	376.0	14.3704228455	0.924568560999	0.163466860148	1127.34985287	800.912533144	2241.65688618	313.394500165	8.80493881153	0.130831185907
909.725815189	674.271210625	1959.99702581	376.0	3.47252141177	-0.255874629192	-0.0452395030395	932.929325392	635.678488586	2028.05834221	459.450528227	1.46414313855	0.0217554701122
909.725815189	674.271210625	1959.99702581	376.0	-8.8541699909	-0.363114389083	-0.0641998566271	850.257526352	641.601314199	1786.45555733	294.59671678	0.0620494144722	0.000921982384431
909.725815189	674.271210625	1959.99702581	376.0	1.07800317358	-0.298776672162	-0.0528247298731	952.484170533	561.725956497	1981.12585595	466.915728924	1.05905458879	0.0157363237561
909.725815189	674.271210625	1959.99702581	376.0	-7.53012326479	-0.58126312679	-0.102769293987	715.805585473	718.443049985	1812.40683378	378.158198326	0.235251232633	0.0034955606632
909.725815189	674.271210625	1959.99702581	376.0	-6.42055746007	-0.633454330413	-0.111996875957	727.723772408	642.713213892	1834.15429056	463.717304256	-0.0434508404918	-0.000645629130635
909.725815189	674.271210625	1959.99702581	376.0	5.72199633407	0.295691791959	0.0522793125811	1044.92014905	676.993422337	2072.14798378	350.234412397	3.79491469471	0.0563880340967
909.725815189	674.271210625	1959.99702581	376.0	-5.17972284	-0.392492372726	-0.0693939838624	809.990360803	705.670712885	1858.4746122	342.813538516	0.611703379657	0.00908920326385
909.725815189	674.271210625	1959.99702581	376.0	1.6521646644	-0.0314970848062	-0.00556879151453	848.501141152	820.997865964	1992.3794041	322.880396982	3.38151923928	0.0502454567501
909.725815189	674.271210625	1959.99702581	376.0	2.62406684543	-0.332127698611	-0.0587213045634	810.446221635	761.594997955	2011.42865794	439.38743835	1.73771548015	0.0258204380408
909.725815189	674.271210625	1959.99702581	376.0	-3.15063406213	-0.350417016389	-0.0619549180319	768.97999632	805.5149679	1898.2446919	323.749727681	1.45445069508	0.0216114516357
909.725815189	674.271210625	1959.99702581	376.0	9.91340380238	0.528145044925	0.0933778367972	1132.17973992	640.074184721	2154.2994455	382.045520858	4.8221461805	0.071651503425
909.725815189	674.271210625	1959.99702581	376.0	7.74448185876	0.00793223924279	0.0014024468251	1005.40858346	650.732605453	2111.78863991	455.647450998	2.77626683609	0.0412521075199
909.725815189	674.271210625	1959.99702581	376.0	12.1940452284	0.697773191902	0.123368669007	1096.38476191	744.433384959	2198.99994962	358.181802751	6.75337980504	0.100347396806
909.725815189	674.271210625	1959.99702581	376.0	-6.42433555574	-0.640362883901	-0.113218331666	686.701715035	733.201193527	1834.08023999	414.177331431	0.315638823567	0.0046900270961
909.725815189	674.271210625	1959.99702581	376.0	-5.60337619218	-0.511925848229	-0.0905102277633	841.649615892	544.238300082	1850.1710191	464.283103128	-0.0468653965914	-0.000696365476842
909.725815189	674.271210625	1959.99702581	376.0	-15.4911347675	-0.609955893109	-0.107842272473	779.071627854	557.871580073	1656.37124511	319.428037179	-1.2308979579	-0.0182897170564
909.725815189	674.271210625	1959.99702581	376.0	6.10437928573	0.332820154792	0.0588437331669	959.07013942	802.632001731	2079.64267826	317.940537107	5.18389311548	0.0770266436179
909.725815189	674.271210625	1959.99702581	376.0	6.43845698397	0.519611534583	0.0918690832007	1091.80023255	681.053888514	2086.19059121	313.336470148	4.71793894363	0.0701031046601
909.725815189	674.271210625	1959.99702581	376.0	-10.5898802792	-0.502169818222	-0.0887853285399	763.348392175	678.441915978	1752.4356873	310.645379151	-0.157849761772	-0.0023454645137
909.725815189	674.271210625	1959.99702581	376.0	5.81487761176	0.54524561168	0.0964012750496	1081.66663283	700.129632485	2073.96845406	292.172188741	4.89475482289	0.0727303836982
909.725815189	674.271210625	1959.99702581	376.0	1.80694775366	0.0482737725151	0.00853496685203	930.188230498	738.235203204	1995.41314804	326.989714342	2.89914042391	0.0430778666256
909.725815189	674.271210625	1959.99702581	376.0	3.52161367966	-0.0746987304854	-0.013206989124	909.885229224	728.398125219	2029.0205492	390.737194753	2.55186779359	0.0379177978246
909.725815189	674.271210625	1959.99702581	376.0	0.579507259536	-0.194183534107	-0.0343323080104	1033.30207326	554.153829344	1971.35535087	383.899448259	1.19326419393	0.0177305229409
909.725815189	674.271210625	1959.99702581	376.0	6.36104604969	0.623538247183	0.110243678781	1132.40822833	657.893091277	2084.6733392	294.372019587	4.87833910467	0.0724864651512
909.725815189	674.271210625	1959.99702581	376.0	-16.9061661148	-0.706703960186	-0.124947659156	699.099967984	624.696197362	1628.63667278	304.840507439	-1.34315850648	-0.0199577786996
909.725815189	674.271210625	1959.99702581	376.0	2.6974378229	-0.272882270712	-0.0482465117949	822.626659517	768.958029997	2012.86672692	421.282037401	2.0249064569	0.0300877631041
909.725815189	674.271210625	1959.99702581	376.0	11.3673713885	0.563829891598	0.0996870388257	1017.88234756	814.42013293	2182.79716694	350.494686456	6.94457175482	0.10318828759
909.725815189	674.271210625	1959.99702581	376.0	1.40105165631	-0.349405982394	-0.0617761637896	824.824986932	731.960167264	1987.45759661	430.672442411	1.38816757324	0.0206265612666
909.725815189	674.271210625	1959.99702581	376.0	-9.58264346977	-0.667705932033	-0.118052675395	729.080130045	611.302335538	1772.17749881	431.795033229	-0.520792709747	-0.0077383760735
909.725815189	674.271210625	1959.99702581	376.0	-3.23889530769	-0.122196636184	-0.0216047800892	1025.84639011	582.637446803	1896.51477411	288.030937206	0.894518218438	0.0132915039887
909.725815189	674.271210625	1959.99702581	376.0	-8.96836061481	-0.516212015361	-0.0912680366621	781.805853345	633.205970006	1784.2174245	369.205601148	-0.0797784298845	-0.00118541500571
909.725815189	674.271210625	1959.99702581	376.0	-0.253224450433	-0.285750439306	-0.0505216476849	912.519654515	632.207476067	1955.03383412	410.306703535	1.09699319468	0.0163000474692
909.725815189	674.271210625	1959.99702581	376.0	1.14266373479	-0.296931809781	-0.0524985519414	872.005525505	693.275594042	1982.39320103	417.112081483	1.33213313569	0.0197939544679
909.725815189	674.271210625	1959.99702581	376.0	20.2465422211	0.800926360075	0.141606499306	1087.1461445	819.2816165	2356.82865118	450.400890179	8.98609863803	0.133523010966
909.725815189	674.271210625	1959.99702581	376.0	-0.32158678897	-0.424199390007	-0.0749998921512	763.417212304	784.923085797	1953.69393431	405.353636213	1.34273672651	0.019951511538
909.725815189	674.271210625	1959.99702581	376.0	-4.6803147764	-0.392245818469	-0.0693503922328	819.956086138	685.114858236	1868.2629954	363.192051023	0.637504205749	0.00947257363669
909.725815189	674.271210625	1959.99702581	376.0	-6.81081007969	-0.295184154689	-0.0521895605886	906.320204735	614.997497251	1826.50535082	305.187648832	0.323713934122	0.00481001387997
909.725815189	674.271210625	1959.99702581	376.0	7.42335499841	0.196676971457	0.0347731561983	904.475599717	835.732717226	2105.494563	365.286246056	5.15636131448	0.0766175529641
909.725815189	674.271210625	1959.99702581	376.0	2.26527203566	-0.445015910594	-0.0786803236553	725.649581377	838.244686502	2004.39629034	440.50202246	1.97707088581	0.0293769819586
909.725815189	674.271210625	1959.99702581	376.0	-3.22161299222	-0.387047109727	-0.0684312428796	805.018076032	729.719255566	1896.85350698	362.116175384	0.87197468043	0.0129565331416
909.725815189	674.271210625	1959.99702581	376.0	4.72972184007	-0.0996859464682	-0.017624813732	1033.48775049	594.579915752	2052.69943321	424.631766965	1.94270226734	0.0288663041209
909.725815189	674.271210625	1959.99702581	376.0	-1.06019918382	-0.00583912120079	-0.00103237644993	900.849540189	752.404101531	1939.21715334	285.963511623	2.43897774067	0.0362403824765
909.725815189	674.271210625	1959.99702581	376.0	2.41920752059	0.263385690304	0.0465674841414	1019.7313861	691.570554772	2007.41342127	296.11148039	3.36649576308	0.0500222253058
909.725815189	674.271210625	1959.99702581	376.0	-5.29166243469	-0.49284680454	-0.0871369880728	849.418809228	546.570625292	1856.28059948	460.291164958	0.0381705567653	0.000567170234254
909.725815189	674.271210625	1959.99702581	376.0	10.9636015156	0.581142361456	0.102747942266	1034.36625923	793.53094669	2174.88328944	346.986083523	6.70526757646	0.0996325048508
909.725815189	674.271210625	1959.99702581	376.0	-11.2391649918	-0.578369982537	-0.102257776262	722.156305227	696.244144529	1739.70972625	321.309276492	-0.248987575189	-0.0036996667933
909.725815189	674.271210625	1959.99702581	376.0	-3.0984205004	-0.297953253147	-0.0526791465959	910.171589755	617.851558138	1899.26807616	371.244928265	0.77927576588	0.0115791347085
909.725815189	674.271210625	1959.99702581	376.0	1.23619055578	0.0723907339638	0.0127989275042	1081.15596657	582.444915105	1984.22632394	320.625442268	2.05371105623	0.0305157660658
909.725815189	674.271210625	1959.99702581	376.0	-18.9056848891	-0.728639365663	-0.128825913307	716.277309021	577.668784613	1589.44616428	295.500070643	-1.83483803588	-0.027263566655
909.725815189	674.271210625	1959.99702581	376.0	14.8743307212	0.627548497533	0.110952704656	1089.843613	731.068084783	2251.53346556	430.621767777	6.52682135054	0.096981000751
909.725815189	674.271210625	1959.99702581	376.0	-9.85957965664	-0.425232989924	-0.0751826361252	807.647307727	661.512224671	1766.74955779	297.590025388	-0.0618362665308	-0.000918815253058
909.725815189	674.271210625	1959.99702581	376.0	15.2268819325	0.704023683737	0.124473777181	1132.29124188	697.54071716	2258.44345881	428.611499779	6.53445962558	0.0970944966653
909.725815189	674.271210625	1959.99702581	376.0	5.90787471851	0.404504319984	0.0715177369138	978.001296897	800.900309694	2075.79119459	296.889587995	5.43161270923	0.0807074696765
909.725815189	674.271210625	1959.99702581	376.0	-7.48071510442	-0.514633815763	-0.0909890056158	728.54607591	764.706114741	1813.37523226	320.123041607	0.373507077232	0.00554988227685
909.725815189	674.271210625	1959.99702581	376.0	6.85914441591	-0.0123907938777	-0.00219073441967	883.365146735	785.597926654	2094.43605236	425.472978972	3.60906901369	0.05362658267
909.725815189	674.271210625	1959.99702581	376.0	-3.86888008209	-0.157823036978	-0.0279036486879	937.207428552	660.989049131	1884.16709127	285.970613589	0.976818915286	0.0145143969582
909.725815189	674.271210625	1959.99702581	376.0	3.19979247027	0.226285727423	0.0400080847636	1034.77676335	666.74426086	2022.71286306	321.191838852	3.17770017073	0.0472169416156
909.725815189	674.271210625	1959.99702581	376.0	2.8734353061	-0.241478530418	-0.042694223907	966.552759078	599.395784226	2016.31627235	450.367729048	1.38233777035	0.0205399371523
909.725815189	674.271210625	1959.99702581	376.0	-5.53375302728	-0.315231731295	-0.0557340401865	873.129517286	657.340751319	1851.53563106	321.065362458	0.530792219101	0.00788695719318
909.725815189	674.271210625	1959.99702581	376.0	9.90573265922	0.0469924232052	0.00830841994434	871.378801508	827.956735973	2154.14909132	454.813553838	4.59523518074	0.068279868956
909.725815189	674.271210625	1959.99702581	376.0	-3.53444348679	-0.400308785787	-0.0707759522255	919.193736449	516.137035411	1890.72203859	455.391266734	0.341108064662	0.00506847050018
909.725815189	674.271210625	1959.99702581	376.0	-12.5679191608	-0.559695824334	-0.0989561216998	734.348396787	681.806258543	1713.66618405	297.511528724	-0.450836648091	-0.00669891007564
909.725815189	674.271210625	1959.99702581	376.0	1.78704117751	-0.214059939946	-0.0378465240357	1092.80042392	525.024569856	1995.02297974	377.197985962	1.35327052467	0.0201080315701
909.725815189	674.271210625	1959.99702581	376.0	-0.637415302168	-0.279768653437	-0.0494640476374	922.732218452	620.966084451	1947.50370485	403.805401947	1.05088490648	0.0156149317456
909.725815189	674.271210625	1959.99702581	376.0	-14.2265228086	-0.72489309033	-0.128163559111	690.991091581	633.417910806	1681.15760189	356.7485995	-1.0020985622	-0.0148900232125
909.725815189	674.271210625	1959.99702581	376.0	0.878685718899	-0.383655127904	-0.0678315289788	832.318927519	678.446730137	1977.21923977	466.453582115	1.1392702001	0.0169282347712
909.725815189	674.271210625	1959.99702581	376.0	-8.4382450233	-0.401807557103	-0.0710409400819	809.394136946	686.040960453	1794.60767433	299.172576928	0.163803720536	0.00243393344036
909.725815189	674.271210625	1959.99702581	376.0	-5.71244699514	-0.230445170509	-0.0407434884209	982.789409959	563.759598331	1848.03323461	301.484226318	0.430122176686	0.00639111703842
909.725815189	674.271210625	1959.99702581	376.0	2.52624812137	0.283660850678	0.0501522013222	1029.94367473	684.999934279	2009.51141386	294.567804844	3.40054018445	0.0505280859503
909.725815189	674.271210625	1959.99702581	376.0	0.224175699797	-0.341612152309	-0.0603981881734	848.468325252	691.854210991	1964.39086286	424.06832662	1.1798458159	0.0175311413952
909.725815189	674.271210625	1959.99702581	376.0	-2.12955676693	-0.440242785835	-0.0778364189948	749.583524584	796.708442029	1918.25777652	371.965809906	1.20550994847	0.0179124806608
909.725815189	674.271210625	1959.99702581	376.0	-13.1638332578	-0.759860745755	-0.134345959292	759.309802162	509.26032083	1701.98628548	433.416162486	-1.57624961707	-0.0234212424527
909.725815189	674.271210625	1959.99702581	376.0	-5.46734592319	-0.422556950337	-0.074709503242	765.54780926	773.911647554	1852.83720833	313.377751514	0.704313347951	0.0104652800587
909.725815189	674.271210625	1959.99702581	376.0	-8.98285122184	-0.380876532563	-0.0673402638902	842.578256694	639.036221369	1783.93340903	302.318930969	0.0417585757043	0.00062048403721
909.725815189	674.271210625	1959.99702581	376.0	-8.34169536556	-0.528593797638	-0.0934571778003	774.003616726	638.60673128	1796.50004475	383.889696741	-0.0175137201987	-0.000260233583932
909.725815189	674.271210625	1959.99702581	376.0	-15.7749380256	-0.767539146553	-0.135703526618	717.094493612	562.359665658	1650.80870969	371.354550418	-1.59234846023	-0.0236604526037
909.725815189	674.271210625	1959.99702581	376.0	-1.71828225984	-0.391088873997	-0.0691458405227	885.162618014	575.772713488	1926.31874463	465.383413124	0.659311129026	0.00979659924258
909.725815189	674.271210625	1959.99702581	376.0	5.5263762704	0.437485646998	0.077348947489	999.616584889	779.299556342	2068.31383635	289.397695118	5.25932189728	0.0781474278942
909.725815189	674.271210625	1959.99702581	376.0	-2.94131222953	-0.215898415558	-0.0381715727649	793.639051512	822.305279378	1902.3473936	286.403062705	2.10566915515	0.0312878031968
909.725815189	674.271210625	1959.99702581	376.0	-7.83749617437	-0.337415364745	-0.0596561818857	863.545913899	645.096944693	1806.3823339	297.739475306	0.207473357723	0.00308281363631
909.725815189	674.271210625	1959.99702581	376.0	3.82191948022	-0.0198386188165	-0.00350753515143	907.895234187	748.07109723	2034.90653396	378.940202538	2.94940017638	0.0438246682969
909.725815189	674.271210625	1959.99702581	376.0	-7.51429300694	-0.535022008614	-0.0945937073221	798.866063493	591.505009454	1812.71710637	422.34603342	-0.104172347499	-0.00154788034917
909.725815189	674.271210625	1959.99702581	376.0	10.8001554737	0.280764903418	0.049640188016	953.410498694	797.880584686	2171.67975188	420.388668502	5.37692579204	0.0798948854686
909.725815189	674.271210625	1959.99702581	376.0	1.41855139056	-0.390572703785	-0.069054579877	775.553176696	784.532042031	1987.80059088	427.715372152	1.60546370788	0.0238553299833
909.725815189	674.271210625	1959.99702581	376.0	14.7885455746	0.636141168869	0.112471918117	1079.87307377	749.152732452	2249.85207924	420.82627302	6.76980005769	0.100591382729
909.725815189	674.271210625	1959.99702581	376.0	14.1005258924	0.440222098348	0.077832761377	977.195174835	830.897744988	2236.36691393	428.273994105	6.83171505019	0.101511367759
909.725815189	674.271210625	1959.99702581	376.0	3.09799544773	0.0230468245725	0.00407475681975	852.8324584	838.654776097	2020.71764445	329.230409953	3.98025498545	0.0591419760097
909.725815189	674.271210625	1959.99702581	376.0	13.3948044629	0.545501595481	0.0964465338546	1052.06985307	754.75360745	2222.5347949	415.711334379	6.29917874521	0.0935984954712
909.725815189	674.271210625	1959.99702581	376.0	-5.87297823197	-0.474111259084	-0.083824480036	791.738219221	657.587452519	1844.88682714	395.5611554	0.364113243973	0.00541030080197
909.725815189	674.271210625	1959.99702581	376.0	-1.54933457999	-0.529127238135	-0.093551491891	721.736422482	781.135434089	1929.63011413	426.758257555	1.02791195596	0.0152735803264
909.725815189	674.271210625	1959.99702581	376.0	-0.359606674552	-0.24764670084	-0.0437847773762	1040.14462005	509.175805296	1952.94874569	403.628320343	0.98867947882	0.014690631186
909.725815189	674.271210625	1959.99702581	376.0	-2.925129964	-0.622102469589	-0.109989828428	689.387683958	753.099573513	1902.66456552	460.177308047	0.706414595944	0.0104965021686
909.725815189	674.271210625	1959.99702581	376.0	-8.88780711647	-0.674104005222	-0.119183876454	684.492689926	698.565218471	1785.79627067	402.738362274	-0.0936818266926	-0.00139200336839
909.725815189	674.271210625	1959.99702581	376.0	-8.40898033203	-0.407269122959	-0.0720065634653	863.646060987	583.876191778	1795.1812614	347.65900864	0.0121274990474	0.000180200580199
909.725815189	674.271210625	1959.99702581	376.0	-7.24486679647	-0.615691063305	-0.108856270033	765.538543379	588.357010762	1817.99785208	464.102297938	-0.295857265116	-0.00439609606413
909.725815189	674.271210625	1959.99702581	376.0	7.12452888139	0.222415382561	0.0393237946537	1058.38466709	646.246015585	2099.63757999	395.00689732	3.48431835753	0.0517729325041
909.725815189	674.271210625	1959.99702581	376.0	-8.74659964096	-0.370877326428	-0.065572370302	927.065423635	517.152338341	1788.56393299	344.346171015	-0.106010329443	-0.00157519063065
909.725815189	674.271210625	1959.99702581	376.0	-5.9589233876	-0.374047166578	-0.066132808801	887.45563801	579.704960509	1843.20230465	376.041706128	0.320738602117	0.00476580389476
909.725815189	674.271210625	1959.99702581	376.0	-9.23427015209	-0.519932761267	-0.0919258771688	777.725417915	637.130237168	1779.00560548	364.149950394	-0.102887671337	-0.00152879155033
909.725815189	674.271210625	1959.99702581	376.0	-3.24279916588	-0.242003346927	-0.0427870132474	1023.99078007	512.456861557	1896.43825861	359.990616983	0.690390538557	0.0102584032475
909.725815189	674.271210625	1959.99702581	376.0	-13.1295162427	-0.624317101622	-0.110381382889	807.036067531	514.187965932	1702.65889795	381.434864489	-1.13845044979	-0.0169160542316
909.725815189	674.271210625	1959.99702581	376.0	7.06056377479	0.457678825105	0.0809191699266	1087.88668409	670.385337777	2098.38386581	340.111843938	4.48413269867	0.066629014839
909.725815189	674.271210625	1959.99702581	376.0	-4.55247601828	-0.426357650181	-0.0753814798763	785.376570896	726.925512767	1870.76863125	358.466547592	0.700340234878	0.0104062442032
909.725815189	674.271210625	1959.99702581	376.0	11.531567172	0.522193138048	0.0923255194569	991.64236781	841.482995017	2186.01539941	352.890036587	7.1429287328	0.106135642389
909.725815189	674.271210625	1959.99702581	376.0	-22.253012818	-0.870773599787	-0.153955728392	684.635443038	547.061839337	1523.83863643	292.141354052	-2.73648417374	-0.0406609832651
909.725815189	674.271210625	1959.99702581	376.0	-9.07768314592	-0.293954480492	-0.0519721500163	959.389589486	529.268459853	1782.07470614	293.416656802	-0.0714469338131	-0.00106161863021
909.725815189	674.271210625	1959.99702581	376.0	-3.74581293191	-0.353866247249	-0.0625647537569	792.94802427	768.450292928	1886.57920376	325.180886558	1.06659210733	0.0158483225458
909.725815189	674.271210625	1959.99702581	376.0	18.2581667493	0.848782837238	0.150067686923	1109.86859419	799.758157654	2317.85655107	408.229799228	8.7909442041	0.13062324226
909.725815189	674.271210625	1959.99702581	376.0	-2.00839999717	-0.277681898884	-0.0490951023486	952.125801694	576.342891136	1920.6324456	392.163752773	0.854622490064	0.0126986997038
909.725815189	674.271210625	1959.99702581	376.0	-7.22515785869	-0.238841002665	-0.0422279000469	995.623039668	532.444871183	1818.38414667	290.316235822	0.197127665816	0.00292908864511
909.725815189	674.271210625	1959.99702581	376.0	-13.4213080098	-0.600306859508	-0.106136290578	746.260670121	622.394702575	1696.939788	328.284415301	-0.747077536908	-0.0111007063434
909.725815189	674.271210625	1959.99702581	376.0	2.60331654657	-0.0950683866231	-0.0168084134765	822.628975911	836.836890146	2011.0219527	351.556086642	3.41796864743	0.0507870527107
909.725815189	674.271210625	1959.99702581	376.0	-12.8702577414	-0.509265345864	-0.0900398419137	810.431636406	580.530331609	1707.74035687	316.778388852	-0.674554765106	-0.0100231020075
909.725815189	674.271210625	1959.99702581	376.0	-1.31565455308	0.0146954384017	0.00259820339493	1033.52416643	611.141789382	1934.2102357	289.544279889	1.62452042911	0.0241384907743
909.725815189	674.271210625	1959.99702581	376.0	21.0579211446	0.928678032133	0.164193428595	1126.11536707	816.837142461	2372.73165395	429.779144419	9.7077192426	0.144245456799
909.725815189	674.271210625	1959.99702581	376.0	-3.99373724211	-0.312213794259	-0.0552004586737	855.867554712	698.49436409	1881.71989465	327.357975848	0.769423603178	0.0114327429893
909.725815189	674.271210625	1959.99702581	376.0	2.3591876742	0.0623244327665	0.0110191712812	1030.39724355	632.142083393	2006.23703406	343.697707113	2.35274929408	0.034959127698
909.725815189	674.271210625	1959.99702581	376.0	-6.9416258544	-0.417616164406	-0.0738359555174	853.025475263	595.847642879	1823.94136552	375.068247382	0.186680557787	0.00277385672789
909.725815189	674.271210625	1959.99702581	376.0	-5.75235080752	-0.612965855447	-0.108374444032	707.707518821	707.579516794	1847.25112107	431.964085457	0.320513337595	0.00476245672503
909.725815189	674.271210625	1959.99702581	376.0	7.82102491209	-0.019224119349	-0.00339888955958	995.452078185	654.07158196	2113.28888148	463.765221334	2.69490360323	0.0400431441787
909.725815189	674.271210625	1959.99702581	376.0	-1.77506194214	-0.434920483767	-0.0768954179221	814.887672379	656.051638911	1925.20586454	454.266553252	0.782274207968	0.0116236880827
909.725815189	674.271210625	1959.99702581	376.0	0.839948627724	-0.236830444233	-0.041872426491	904.229208647	680.243768447	1976.45999394	391.987016842	1.42070054984	0.0211099635934
909.725815189	674.271210625	1959.99702581	376.0	-0.252483438168	-0.236163470841	-0.0417545033311	1058.99877701	513.764254617	1955.04835794	382.285326311	1.03776539562	0.0154199910196
909.725815189	674.271210625	1959.99702581	376.0	6.91945344159	0.0884652161687	0.0156409505249	904.784563573	792.227603469	2095.61810747	398.605940429	4.11800236939	0.0611887424872
909.725815189	674.271210625	1959.99702581	376.0	-4.38700189945	-0.272052480153	-0.0480998020072	1001.23401267	507.02290081	1874.01191906	365.755005585	0.517824011512	0.00769426465843
909.725815189	674.271210625	1959.99702581	376.0	7.7269893059	0.472644973783	0.0835652358173	1045.56233266	730.283930118	2111.44578639	335.599523614	5.15488814886	0.0765956634304
909.725815189	674.271210625	1959.99702581	376.0	6.5947222115	0.288296578768	0.0509718137851	936.677720086	820.902837245	2089.25338502	331.672827689	5.27776413231	0.0784214581324
909.725815189	674.271210625	1959.99702581	376.0	16.4998169074	0.646302643424	0.114268501313	1043.18370459	816.325569747	2283.39294646	423.883672124	7.84494523026	0.116566793912
909.725815189	674.271210625	1959.99702581	376.0	-8.71085534631	-0.406319285311	-0.0718386289446	850.923614042	604.036537133	1789.2645201	334.304368928	0.0145655514703	0.000216427213527
909.725815189	674.271210625	1959.99702581	376.0	-2.30447526941	-0.187274226082	-0.0331107188971	1025.81848855	560.160438251	1914.82937907	328.850452275	0.873597834749	0.0129806513336
909.725815189	674.271210625	1959.99702581	376.0	-5.99033595008	-0.466981546679	-0.0825639226801	771.841838894	708.693862043	1842.58661936	362.050918418	0.482275986362	0.00716606220449
909.725815189	674.271210625	1959.99702581	376.0	-0.284630607064	-0.454444118761	-0.0803472628643	760.838657443	767.347934811	1954.41827438	426.231682126	1.1807148754	0.0175440546122
909.725815189	674.271210625	1959.99702581	376.0	-7.13052609611	-0.252031781208	-0.044560074471	962.847406053	566.756168238	1820.23892641	290.635352114	0.235396936722	0.00349772565708
909.725815189	674.271210625	1959.99702581	376.0	-4.71678629399	-0.549694010562	-0.0971877670724	705.419155623	800.62058944	1867.54815474	361.508409675	0.748270042549	0.0111184255951
909.725815189	674.271210625	1959.99702581	376.0	-11.1212544253	-0.451569108125	-0.0798389512243	791.417804945	665.080843096	1742.02076984	285.522121803	-0.244472539815	-0.00363257860052
909.725815189	674.271210625	1959.99702581	376.0	6.83767758095	0.604620474449	0.106898952342	1113.23529091	678.457902742	2094.01530304	302.322109384	5.05482503772	0.0751088415709
909.725815189	674.271210625	1959.99702581	376.0	-2.96836570235	-0.305904812707	-0.0540850093188	955.478834439	544.52243813	1901.81714633	401.815873764	0.667321797663	0.00991562849424
909.725815189	674.271210625	1959.99702581	376.0	0.845162837739	-0.208720004857	-0.0369024053849	831.281505181	778.969635558	1976.5621923	366.311051558	2.17858531937	0.0323712528881
909.725815189	674.271210625	1959.99702581	376.0	-4.90424104016	-0.542796701474	-0.095968299412	769.71731381	639.423007245	1863.87404729	454.733726234	0.265397692665	0.00394350211983
909.725815189	674.271210625	1959.99702581	376.0	-11.7184999273	-0.730946149991	-0.129233760607	689.889346291	635.233328723	1730.31477577	405.192100755	-0.749110273998	-0.0111309104606
909.725815189	674.271210625	1959.99702581	376.0	0.407792688657	-0.152287806346	-0.0269250011221	1093.40744006	532.202720856	1967.98975038	342.379589467	1.31447849774	0.0195316270095
909.725815189	674.271210625	1959.99702581	376.0	2.76668964961	-0.135173169601	-0.0238990752476	993.349448312	621.511657226	2014.22406066	399.362955121	1.71440768025	0.0254741111479
909.725815189	674.271210625	1959.99702581	376.0	-4.32898937821	-0.208346906215	-0.0368364402785	1002.54305039	562.630499638	1875.14896275	309.975412726	0.613833256834	0.00912085077019
909.725815189	674.271210625	1959.99702581	376.0	2.73738705863	-0.297676921552	-0.052630290232	878.686151817	684.187904134	2013.64973075	450.775674798	1.43657427228	0.0213458287114
909.725815189	674.271210625	1959.99702581	376.0	-6.1831271637	-0.524432587588	-0.0927214617377	708.766531301	814.094419819	1838.8079173	315.946966182	0.64556561261	0.00959235679956
909.725815189	674.271210625	1959.99702581	376.0	-7.8533597334	-0.596724964818	-0.105502999437	696.618041889	754.543133147	1806.07140861	354.910233577	0.281400499189	0.00418128527769
909.725815189	674.271210625	1959.99702581	376.0	-9.23592585475	-0.362245268099	-0.0640461930867	843.384258689	653.507856764	1778.97315375	282.081038301	0.0122990189697	0.000182749167454
909.725815189	674.271210625	1959.99702581	376.0	-13.7903430988	-0.593269552235	-0.104892070763	806.942468862	530.834528157	1689.70671123	351.929714209	-1.07576817318	-0.0159846682493
909.725815189	674.271210625	1959.99702581	376.0	-10.5634976995	-0.701612364391	-0.124047447735	766.18022589	532.288620684	1752.95278508	454.483938507	-1.05759791769	-0.0157146793119
909.725815189	674.271210625	1959.99702581	376.0	5.0184114987	-0.198860669944	-0.0351592415036	1049.8413924	548.117253447	2058.35774193	460.399096082	1.58679911786	0.0235779958077
909.725815189	674.271210625	1959.99702581	376.0	-2.87085201088	-0.592502463759	-0.104756446916	686.236962567	809.612266267	1903.72841179	407.879182952	0.926216641407	0.0137625058158
909.725815189	674.271210625	1959.99702581	376.0	-1.66038063899	-0.374258790042	-0.0661702245477	851.62137152	646.957459966	1927.45361467	428.874783187	0.872659580433	0.0129667099619
909.725815189	674.271210625	1959.99702581	376.0	-10.194607311	-0.712532426208	-0.125978151734	755.114265597	542.438777989	1760.18302573	462.629982138	-1.01617105202	-0.0150991241014
909.725815189	674.271210625	1959.99702581	376.0	0.704481597767	-0.0089902464016	-0.00158950608232	1103.77324935	547.064236888	1973.80484418	322.967357939	1.6969781197	0.0252151280788
909.725815189	674.271210625	1959.99702581	376.0	3.53603329033	0.150451528862	0.0266003410293	1054.27549729	629.255527625	2029.30317314	345.772148221	2.76339933878	0.0410609114231
909.725815189	674.271210625	1959.99702581	376.0	8.41742770706	0.519078353519	0.0917748149786	1008.66884055	804.320009406	2124.97835852	311.989508569	6.27511993175	0.0932410093871
909.725815189	674.271210625	1959.99702581	376.0	-3.46788710651	-0.293208480633	-0.0518402547088	985.504699911	512.534514457	1892.02654167	393.9873273	0.588400391949	0.00874294787443
909.725815189	674.271210625	1959.99702581	376.0	13.2666172562	0.427648470914	0.0756097013638	1051.29352976	715.258033567	2220.02232946	453.47076614	5.34579162522	0.079432267834
909.725815189	674.271210625	1959.99702581	376.0	-0.364296259304	-0.314524543097	-0.0556090069125	979.007547902	507.733752155	1952.85682997	466.115529909	0.801677073405	0.0119119921754
909.725815189	674.271210625	1959.99702581	376.0	0.940576505383	-0.310448356797	-0.0548883233376	913.119043024	608.705939694	1978.43229734	456.607314626	1.11493904281	0.0165667019734
909.725815189	674.271210625	1959.99702581	376.0	3.02092973373	-0.272527699503	-0.0481838224014	911.681976375	652.567455022	2019.20715875	454.95772735	1.43195057451	0.0212771259214
909.725815189	674.271210625	1959.99702581	376.0	-8.71437218706	-0.316420332359	-0.0559441888895	942.481668738	537.126789868	1789.19559013	309.587131523	-0.0187053996501	-0.000277940559437
909.725815189	674.271210625	1959.99702581	376.0	7.62263226518	0.0213325349109	0.00377166458821	884.716625286	796.599788674	2109.4003915	428.08397754	3.93502651633	0.0584699333778
909.725815189	674.271210625	1959.99702581	376.0	12.5307426773	0.549015898858	0.0970678746213	1018.18910129	808.945611076	2205.5992096	378.464497235	6.9177872793	0.102790301327
909.725815189	674.271210625	1959.99702581	376.0	3.04815830636	0.346348620899	0.0612356118987	1033.85868755	697.992877626	2019.74083796	287.889272785	3.7848785599	0.0562389087653
909.725815189	674.271210625	1959.99702581	376.0	-2.10442710298	-0.266705849996	-0.0471544996457	948.086285349	591.910938308	1918.75031719	378.753093528	0.879554450116	0.0130691597343
909.725815189	674.271210625	1959.99702581	376.0	6.39574647098	0.385454696871	0.0681496988811	1045.15191341	701.959920393	2085.35346642	338.241632623	4.39823782111	0.0653527165098
909.725815189	674.271210625	1959.99702581	376.0	11.8105829286	0.705909752601	0.124807240559	1097.36981944	745.44934093	2191.48409994	348.664939574	6.76108593365	0.100461900946
909.725815189	674.271210625	1959.99702581	376.0	12.7054643638	0.459608678817	0.0812603746141	1038.41382847	742.66983576	2209.02374946	427.940085234	5.7187636651	0.0849742000758
909.725815189	674.271210625	1959.99702581	376.0	-7.88141061773	-0.422761039227	-0.0747455868506	849.088318794	595.929001961	1805.52161211	360.50429136	0.077674725542	0.00115415639736
909.725815189	674.271210625	1959.99702581	376.0	3.66160509601	0.0314931344619	0.00556809308024	869.740840487	817.096397814	2031.76437679	344.927138492	3.82466366054	0.0568300692502
909.725815189	674.271210625	1959.99702581	376.0	7.10398743795	0.149345591857	0.0264048076125	1036.63984011	652.123259755	2099.23496831	410.471868452	3.25182143978	0.0483182977679
909.725815189	674.271210625	1959.99702581	376.0	-15.2956438301	-0.564278806057	-0.0997664084259	813.160431121	534.98905608	1660.20286166	312.053374464	-1.19765181091	-0.0177957178441
909.725815189	674.271210625	1959.99702581	376.0	-4.96458444337	-0.447615218291	-0.0791398900798	718.808578417	838.411718325	1862.69131838	305.471021638	1.22180115859	0.0181545491618
909.725815189	674.271210625	1959.99702581	376.0	-10.6810084912	-0.486376961545	-0.0859930978687	847.340893077	545.740998776	1750.64957706	357.567685206	-0.457943650355	-0.00680451189234
909.725815189	674.271210625	1959.99702581	376.0	-0.555903447718	-0.502796309461	-0.0888960943178	719.077184367	816.866843324	1949.10133477	413.157307081	1.32810233138	0.0197340613875
909.725815189	674.271210625	1959.99702581	376.0	6.27001615223	-0.213312167976	-0.037714315413	808.476867971	814.322720047	2082.88915592	460.089567897	2.99213999775	0.0444597325074
909.725815189	674.271210625	1959.99702581	376.0	18.3823038086	0.887085925236	0.156839802906	1125.43624394	790.988040102	2320.28963374	403.865349698	8.87341483754	0.13184866029
909.725815189	674.271210625	1959.99702581	376.0	1.96651527488	-0.462133917957	-0.0817068454661	737.407498934	809.779318595	1998.54066671	451.353849185	1.61198927084	0.023952292286
909.725815189	674.271210625	1959.99702581	376.0	-14.851808259	-0.7274984687	-0.128624198851	736.934895211	555.71598775	1668.90202566	376.251142696	-1.42039000821	-0.0211053493047
909.725815189	674.271210625	1959.99702581	376.0	4.46040796132	0.278270676578	0.0491992002437	969.117662918	764.844459859	2047.42088919	313.458766417	4.3412815733	0.064506412679
909.725815189	674.271210625	1959.99702581	376.0	6.8926307504	0.166214889288	0.0293873566634	1061.45295943	630.018873811	2095.09238352	403.620550284	3.1795674421	0.0472446871041
909.725815189	674.271210625	1959.99702581	376.0	-4.21073290855	-0.355653573944	-0.0628807591839	893.217030237	589.981903492	1877.46678604	394.267852312	0.546275237002	0.00811701689453
909.725815189	674.271210625	1959.99702581	376.0	2.5654774498	-0.181057284722	-0.0320115425605	1024.60065252	576.152872377	2010.28030753	409.526782628	1.44362451277	0.021450587114
909.725815189	674.271210625	1959.99702581	376.0	8.92911551366	0.0933382366305	0.0165025170846	1125.61195207	556.591744056	2135.00742431	452.803728182	2.88380496849	0.0428499995319
909.725815189	674.271210625	1959.99702581	376.0	10.9929138296	0.384942890741	0.0680592098198	973.222209159	809.522208627	2175.45780992	392.713392137	6.01605114626	0.0893915474927
909.725815189	674.271210625	1959.99702581	376.0	5.24004076436	0.0992218365192	0.0175427575175	954.26743484	729.367113384	2062.70166895	379.067120723	3.40476142234	0.0505908086529
909.725815189	674.271210625	1959.99702581	376.0	-2.98439830414	-0.248766404741	-0.0439827448269	869.344359234	710.939937418	1901.50290781	321.218611162	1.10291695613	0.0163880676989
909.725815189	674.271210625	1959.99702581	376.0	-2.25784963646	-0.320858069196	-0.0567287958268	967.696216788	515.384867203	1915.74324009	432.662156101	0.647499947806	0.00962109877869
909.725815189	674.271210625	1959.99702581	376.0	-0.986313905017	-0.491640369326	-0.0869236862315	738.694579412	781.758614357	1940.66530261	420.212108841	1.11721081444	0.0166004578668
909.725815189	674.271210625	1959.99702581	376.0	5.15488231931	0.406556346199	0.0718805421143	998.349121714	769.036816711	2061.03256596	293.646627531	4.97365252321	0.0739027120833
909.725815189	674.271210625	1959.99702581	376.0	-9.50036315772	-0.495598588311	-0.0876235127848	745.111370634	733.388989339	1773.79019048	295.289830509	0.0639117035557	0.000949653841837
909.725815189	674.271210625	1959.99702581	376.0	9.23224621618	0.633133115408	0.111940084054	1031.36275483	818.680397332	2140.94877707	290.905624908	7.06163720563	0.104927744512
909.725815189	674.271210625	1959.99702581	376.0	10.3232707879	0.423391642318	0.0748570796178	972.931709312	825.760839323	2162.33282622	363.640277588	6.3415268399	0.0942277390773
909.725815189	674.271210625	1959.99702581	376.0	-6.01492027516	-0.443421127068	-0.0783983605141	878.64392165	538.806658324	1842.10476732	424.654187341	0.0831619238321	0.00123568980434
909.725815189	674.271210625	1959.99702581	376.0	-13.9262641855	-0.455213762705	-0.0804833385263	871.382997659	521.692346019	1687.04266197	293.967318294	-0.89045266585	-0.0132310945892
909.725815189	674.271210625	1959.99702581	376.0	5.72674817939	-0.125060025016	-0.0221110369547	875.501855081	756.159875918	2072.24111981	440.579388807	2.76652283532	0.0411073229617
909.725815189	674.271210625	1959.99702581	376.0	11.2583037663	0.292492301204	0.0517136317546	957.789741447	796.324203954	2180.65944479	426.54549939	5.45035992399	0.08098603156
909.725815189	674.271210625	1959.99702581	376.0	1.5738211615	-0.267187433518	-0.0472396452472	974.330920091	561.819886534	1990.84387377	454.693067146	1.16889522578	0.0173684283177
909.725815189	674.271210625	1959.99702581	376.0	-5.81278793443	-0.433254686323	-0.0766008992792	724.450337343	833.709280857	1846.06655518	287.906936983	1.10243018427	0.0163808348331
909.725815189	674.271210625	1959.99702581	376.0	-20.946654679	-0.829299486767	-0.146622964421	728.856604141	506.879321665	1549.4432171	313.707291291	-2.64585402988	-0.0393143243667
909.725815189	674.271210625	1959.99702581	376.0	-1.88937904183	-0.255745632953	-0.0452166960666	973.374501261	567.08368615	1922.96525279	382.507065377	0.88265918408	0.0131152924826
909.725815189	674.271210625	1959.99702581	376.0	0.424432070481	-0.284293920919	-0.0502641302898	998.964420547	509.660090195	1968.31588177	459.69137103	0.947555564723	0.0140795774847
909.725815189	674.271210625	1959.99702581	376.0	-7.34944633868	-0.258088677784	-0.0456309543465	990.780368207	522.36160246	1815.94809616	302.806125495	0.174935575943	0.00259933991
909.725815189	674.271210625	1959.99702581	376.0	8.57837815279	0.600331771083	0.106140695029	1068.68338768	742.786569067	2128.13298247	316.663025724	5.90546645613	0.0877483871639
909.725815189	674.271210625	1959.99702581	376.0	-8.93717768409	-0.492510294627	-0.0870774919779	761.982377772	696.282333516	1784.82860901	326.563897726	0.0944160024116	0.00140291236867
909.725815189	674.271210625	1959.99702581	376.0	9.03661118182	0.340643628811	0.0602269499312	1051.06914125	686.235158107	2137.11433621	399.810036857	4.37651411223	0.0650299273733
909.725815189	674.271210625	1959.99702581	376.0	0.378669510792	-0.283385084498	-0.0501034449255	999.670399354	509.495420164	1967.41893696	458.253117445	0.946002865086	0.0140565061677
909.725815189	674.271210625	1959.99702581	376.0	-12.9933912012	-0.614199276886	-0.10859251713	784.834842959	552.284835756	1705.32694472	368.207266001	-0.958307249338	-0.014239335057
909.725815189	674.271210625	1959.99702581	376.0	11.5469692657	0.527103928168	0.0931937638203	1128.68784286	645.975340442	2186.31727999	411.654096693	5.0181929221	0.074564530789
909.725815189	674.271210625	1959.99702581	376.0	-13.8542233015	-0.546501616728	-0.0966233410057	841.534949316	508.531703625	1688.45466115	338.388008213	-1.05532389376	-0.0156808899518
909.725815189	674.271210625	1959.99702581	376.0	12.0605725562	0.766776750219	0.135568732358	1095.58928277	774.682966435	2196.38388921	326.111640007	7.42819074918	0.110374305337
909.725815189	674.271210625	1959.99702581	376.0	3.95548039442	-0.147553452718	-0.0260879513292	864.277288517	761.147373528	2037.5243239	412.099661856	2.56540578065	0.0381189566219
909.725815189	674.271210625	1959.99702581	376.0	-5.68138788976	-0.452111176607	-0.0799347907721	796.305506225	670.170871616	1848.64199215	382.165614308	0.444012456148	0.00659751049255
909.725815189	674.271210625	1959.99702581	376.0	5.14605826501	0.235992024889	0.0417241911048	944.399298353	786.408561498	2060.85961475	330.051754904	4.48666295467	0.0666666115107
909.725815189	674.271210625	1959.99702581	376.0	-8.35762579544	-0.294974321236	-0.0521524613218	960.446303342	530.096099085	1796.18780879	305.645406368	0.0321934026253	0.000478356651193
909.725815189	674.271210625	1959.99702581	376.0	1.90787134404	-0.292603123357	-0.0517332254875	801.898056286	788.730826919	1997.39124741	406.762364208	2.04921760085	0.0304489985267
909.725815189	674.271210625	1959.99702581	376.0	-8.43505662395	-0.673486169367	-0.119074640977	728.77594328	608.896323587	1794.67016686	456.997899992	-0.452534559884	-0.00672413907703
909.725815189	674.271210625	1959.99702581	376.0	14.1653914338	0.60981113955	0.107816679553	1099.31506781	710.638048761	2237.63827661	427.685160043	6.16677733709	0.0916311639983
909.725815189	674.271210625	1959.99702581	376.0	-0.175353392124	-0.323770934657	-0.0572438003283	868.165714154	671.429583836	1956.56010454	416.964806554	1.12582953022	0.0167285219944
909.725815189	674.271210625	1959.99702581	376.0	1.34291390471	-0.0845107943008	-0.0149417953148	852.476599755	795.182188327	1986.31809841	338.659310324	2.86313919048	0.042542930022
909.725815189	674.271210625	1959.99702581	376.0	-0.000555305567895	-0.296156752657	-0.052361519211	861.118190206	707.078179876	1959.98614184	391.789771758	1.28559001673	0.0191023776632
909.725815189	674.271210625	1959.99702581	376.0	-10.2400273625	-0.651367982149	-0.115164070394	788.060024701	529.535421775	1759.29279407	441.697347591	-0.88525228381	-0.0131538229392
909.725815189	674.271210625	1959.99702581	376.0	5.79720275251	-0.172680350634	-0.0305304721772	873.029133796	743.225183075	2073.62202734	457.367710472	2.47343544649	0.0367523840489
909.725815189	674.271210625	1959.99702581	376.0	-3.69371916095	-0.382025668319	-0.0675434349928	879.395655743	589.753670653	1887.60024012	418.450913721	0.548901494693	0.00815604004002
909.725815189	674.271210625	1959.99702581	376.0	-1.06445069619	-0.411544160851	-0.0727624046766	746.595051262	816.569130796	1939.13382383	375.969641769	1.58177789879	0.0235033863119
909.725815189	674.271210625	1959.99702581	376.0	-10.8000157771	-0.581485840672	-0.102808670557	717.805246112	704.989021648	1748.3170378	325.522770036	-0.174954896219	-0.0025996269869
909.725815189	674.271210625	1959.99702581	376.0	-0.0342335643551	-0.408674046771	-0.0722549587644	817.252255842	681.212419896	1959.32604897	460.861373233	1.03481195314	0.0153761062873
909.725815189	674.271210625	1959.99702581	376.0	-13.4169786624	-0.643528178576	-0.113777966509	736.999548301	608.386194374	1697.02464308	351.638900401	-0.861139503584	-0.0127955349715
909.725815189	674.271210625	1959.99702581	376.0	11.8903375821	0.354793155034	0.0627286341998	1025.43544254	724.856266819	2193.04728878	442.755579424	5.01448206645	0.0745093917749
909.725815189	674.271210625	1959.99702581	376.0	8.63729393247	0.249042509236	0.044031561039	1039.72198554	674.856754349	2129.28773	414.708990116	3.9029464388	0.0579932606063
909.725815189	674.271210625	1959.99702581	376.0	-14.0694455058	-0.59021795392	-0.104352537822	789.939432921	556.856039867	1684.23631235	337.440839563	-1.0175578807	-0.0151197307681
909.725815189	674.271210625	1959.99702581	376.0	-6.63144362246	-0.553801262926	-0.0979139432331	728.495460789	717.917735855	1830.02092805	383.6077314	0.355608383968	0.00528392843935
909.725815189	674.271210625	1959.99702581	376.0	11.57434268	0.466595628264	0.0824956909943	1053.11752789	723.712314623	2186.8537981	410.023955582	5.45584475806	0.0810675298375
909.725815189	674.271210625	1959.99702581	376.0	-7.79856336175	-0.483592510103	-0.0855007974015	854.268598381	542.922905698	1807.14541587	409.953911789	-0.163119004841	-0.00242375935871
909.725815189	674.271210625	1959.99702581	376.0	-8.20294455171	-0.377467535345	-0.0667375416097	930.146564193	509.202414276	1799.21955657	359.870578102	-0.0684303371732	-0.00101679550034
909.725815189	674.271210625	1959.99702581	376.0	15.6559244727	0.664946010657	0.117564711927	1083.61973961	755.769119497	2266.85267984	427.463820737	7.05789850606	0.104872191769
909.725815189	674.271210625	1959.99702581	376.0	-5.52455301634	-0.387694594533	-0.0685457203912	807.332881447	716.484452736	1851.715951	327.898616821	0.582776745497	0.0086593870059
909.725815189	674.271210625	1959.99702581	376.0	7.27155001451	0.305655547164	0.0540409383247	1045.34744426	681.418272738	2102.51918983	375.753472832	4.03214393844	0.0599129857124
909.725815189	674.271210625	1959.99702581	376.0	-8.66805047577	-0.37381271797	-0.0660913574912	881.482708562	581.844124601	1790.10349429	326.77666113	0.0102009880983	0.000151574860301
909.725815189	674.271210625	1959.99702581	376.0	-1.45921666525	-0.100412195421	-0.0177532170122	1027.17590438	591.109004045	1931.39642257	313.111514145	1.23290302782	0.0183195100716
909.725815189	674.271210625	1959.99702581	376.0	12.1744984934	0.671578299049	0.118737323029	1110.66108678	713.377373018	2198.61683419	374.57837439	6.28461946043	0.0933821613735
909.725815189	674.271210625	1959.99702581	376.0	-1.80680001375	-0.143657863876	-0.0253991979978	986.081735536	619.114719368	1924.58379928	319.387344378	1.15317701523	0.0171348739261
909.725815189	674.271210625	1959.99702581	376.0	5.33886296941	0.269792630617	0.0477002529379	1115.52663405	594.611927947	2064.63858123	354.500019229	3.19544142534	0.0474805560971
909.725815189	674.271210625	1959.99702581	376.0	-10.1524550074	-0.533968460669	-0.0944074364691	724.56649815	742.216391362	1761.00920962	294.22632011	-0.0174088345654	-0.000258675104983
909.725815189	674.271210625	1959.99702581	376.0	1.61198153131	-0.234805641536	-0.0415144345008	1082.07724417	522.482463379	1991.59181588	387.032108333	1.26158799319	0.0187457354115
909.725815189	674.271210625	1959.99702581	376.0	-5.96641625343	-0.445572966882	-0.0787788130979	779.62834103	714.382480889	1843.0554447	349.044622779	0.509082142607	0.00756437061823
909.725815189	674.271210625	1959.99702581	376.0	-6.3099489478	-0.373957618812	-0.0661169764518	893.351731187	570.121370946	1836.32221411	372.849111973	0.264987441298	0.00393740626
909.725815189	674.271210625	1959.99702581	376.0	-15.5841554439	-0.71403485436	-0.126243786131	694.883687887	630.795022048	1654.54804262	328.869332681	-1.15562897554	-0.0171713072146
909.725815189	674.271210625	1959.99702581	376.0	-16.2013931778	-0.651681927307	-0.115219576964	759.423598615	561.489000406	1642.45020139	321.537602367	-1.38620826174	-0.0205974481685
909.725815189	674.271210625	1959.99702581	376.0	-4.44345889325	-0.469531556701	-0.0830147731084	754.850438582	755.204127543	1872.90536366	362.850797537	0.737064573585	0.0109519253133
909.725815189	674.271210625	1959.99702581	376.0	-4.14789597209	-0.289883306333	-0.0512523526049	877.098289081	680.331454685	1878.69838813	321.268644361	0.730157183287	0.0108492894991
909.725815189	674.271210625	1959.99702581	376.0	3.78811406346	-0.0848526926505	-0.0150022441037	873.028030633	771.015650156	2034.24394879	390.200268003	2.88873118277	0.0429231973666
909.725815189	674.271210625	1959.99702581	376.0	-19.3129394565	-0.812842265327	-0.143713271805	733.288638686	511.516158212	1581.46398687	336.659189971	-2.36599837758	-0.0351559937234
909.725815189	674.271210625	1959.99702581	376.0	2.70212401985	-0.0655106851083	-0.0115825115114	923.657907107	714.096691438	2012.95857624	375.203977692	2.4025576558	0.0356992222258
909.725815189	674.271210625	1959.99702581	376.0	0.112904441588	-0.42895294726	-0.07584033721	762.791610606	783.844661975	1962.20994951	415.57367693	1.35981386713	0.0202052580554
909.725815189	674.271210625	1959.99702581	376.0	7.0924657356	0.0992993573845	0.0175564634697	954.402370286	731.359206719	2099.00914329	413.247566284	3.5979782092	0.0534617861695
909.725815189	674.271210625	1959.99702581	376.0	7.33248799542	-0.0159019869005	-0.0028115252653	895.333840538	768.890767179	2103.71357244	439.488964725	3.4695261411	0.0515531373121
909.725815189	674.271210625	1959.99702581	376.0	-3.55061721254	-0.192652932642	-0.0340616924756	1005.93553034	575.30440558	1890.40503405	309.16509813	0.720641222989	0.0107078933579
909.725815189	674.271210625	1959.99702581	376.0	6.94397814786	-0.141301744256	-0.024982628051	1105.22182873	535.20471788	2096.09879099	455.672244373	2.04639592719	0.0304070717264
909.725815189	674.271210625	1959.99702581	376.0	16.4417638956	0.733757456171	0.129730809083	1098.25761552	762.16017036	2282.25510916	421.837323283	7.53568132599	0.111971490728
909.725815189	674.271210625	1959.99702581	376.0	-0.567571885002	-0.366260659306	-0.0647561278829	846.340005653	667.111978367	1948.87263375	435.420649729	1.02440762109	0.0152215099716
909.725815189	674.271210625	1959.99702581	376.0	-12.0841671197	-0.696208934199	-0.123092102935	767.786725114	531.594915064	1723.14770967	423.766069496	-1.17194131004	-0.0174136895994
909.725815189	674.271210625	1959.99702581	376.0	-0.88283970545	-0.223176269816	-0.0394583221033	785.174624419	836.648293071	1942.69339384	320.870476355	2.50829043588	0.0372702887947
909.725815189	674.271210625	1959.99702581	376.0	5.30289903085	-0.100036680051	-0.0176868246201	855.972168659	789.974933129	2063.9336891	417.986587313	3.14617981454	0.0467485856544
909.725815189	674.271210625	1959.99702581	376.0	-4.80971801349	-0.649997414441	-0.114921749371	683.469282408	733.46135331	1865.7266958	448.796060081	0.438687310848	0.00651838500516
909.725815189	674.271210625	1959.99702581	376.0	2.91671999208	-0.0515138128796	-0.00910781698721	905.614335	739.826463204	2017.16465091	371.723852706	2.66646476116	0.0396205759459
909.725815189	674.271210625	1959.99702581	376.0	-11.5050267312	-0.467766947427	-0.0827027841985	861.442694676	535.567779964	1734.49884406	337.488369423	-0.549137223621	-0.00815954269868
909.725815189	674.271210625	1959.99702581	376.0	4.39395977304	0.000879810228609	0.000155553435044	1020.53722918	630.823683372	2046.11850668	394.757594129	2.36762747539	0.0351802002286
909.725815189	674.271210625	1959.99702581	376.0	-6.07074472468	-0.30704190309	-0.0542860507584	945.358083316	549.753926909	1841.01060977	345.898599541	0.342157597651	0.005084065344
909.725815189	674.271210625	1959.99702581	376.0	12.4495152543	0.778052818763	0.137562379555	1107.75414183	759.888994996	2204.00715453	336.364017704	7.33382850324	0.108972191727
909.725815189	674.271210625	1959.99702581	376.0	5.19631656596	0.379522456243	0.0671008586003	1070.24999872	667.764663194	2061.84467596	323.830014044	3.9597337155	0.0588370537222
909.725815189	674.271210625	1959.99702581	376.0	-3.06703889636	-0.407320540076	-0.072015654186	756.764908236	799.698220066	1899.88315466	343.420026363	1.22851539196	0.018254314888
909.725815189	674.271210625	1959.99702581	376.0	3.22189220695	-0.216697136816	-0.0383127893947	861.621604902	740.119749838	2023.14601724	421.404662505	2.06369777738	0.0306641571676
909.725815189	674.271210625	1959.99702581	376.0	-1.6040849923	-0.461568787575	-0.0816069284963	715.908306223	842.523454352	1928.55700767	370.125247098	1.60946442955	0.0239147760705
909.725815189	674.271210625	1959.99702581	376.0	-17.3426170589	-0.630012538034	-0.111388355381	760.093793052	569.711107952	1620.08224726	290.277346258	-1.4852230012	-0.0220686924398
909.725815189	674.271210625	1959.99702581	376.0	-9.06250115056	-0.4087618588	-0.0722704842292	877.661066311	559.808552122	1782.3722728	344.902654365	-0.114533623129	-0.00170183689643
909.725815189	674.271210625	1959.99702581	376.0	-3.53482970518	-0.428448779154	-0.0757511985775	834.623810166	623.278374446	1890.71446872	432.812284112	0.558644959236	0.00830081663054
909.725815189	674.271210625	1959.99702581	376.0	-2.799024897	-0.383184470371	-0.0677483151292	906.811698624	548.952459989	1905.13622108	449.372062468	0.526994617218	0.00783052923058
909.725815189	674.271210625	1959.99702581	376.0	-0.787400165496	0.024367825005	0.00430831418052	904.263716693	757.991170969	1944.56400599	282.309118327	2.62904986063	0.0390646338874
909.725815189	674.271210625	1959.99702581	376.0	3.21030674259	-0.027054275196	-0.00478328769378	986.914896399	656.545922977	2022.91894249	379.458123113	2.26267051568	0.0336206614513
909.725815189	674.271210625	1959.99702581	376.0	3.08126231775	0.0524806680024	0.00927876025502	963.498274173	702.27360234	2020.3896756	354.617799086	2.79474895125	0.0415267303307
909.725815189	674.271210625	1959.99702581	376.0	3.14589697528	-0.243311946548	-0.0430183781025	857.16522072	736.123489986	2021.65651296	428.367802259	1.92785834358	0.0286457406178
909.725815189	674.271210625	1959.99702581	376.0	-1.47132266252	-0.176943708436	-0.031284248309	833.901570182	782.812022155	1931.15914539	314.445553051	2.05791694017	0.0305782606266
909.725815189	674.271210625	1959.99702581	376.0	-0.0725764935991	-0.100704071007	-0.0178048216067	1049.50079008	572.823664275	1958.5745287	336.250074347	1.37286988468	0.0203992553444
909.725815189	674.271210625	1959.99702581	376.0	0.342835110572	0.153516514253	0.0271422408509	1065.97712506	611.448788811	1966.71658378	289.290669911	2.2582771443	0.0335553810446
909.725815189	674.271210625	1959.99702581	376.0	8.60874241354	0.231102113709	0.0408596382088	950.396263679	781.319983255	2128.72812108	397.011874145	4.7723117759	0.0709110219302
909.725815189	674.271210625	1959.99702581	376.0	16.7522523929	0.733795682433	0.129737567615	1122.34460891	724.390748711	2288.34067447	441.605316853	7.09362366843	0.105403026277
909.725815189	674.271210625	1959.99702581	376.0	-14.089562673	-0.595233809218	-0.105239358065	760.172350543	600.266846186	1683.84201647	323.402819744	-0.892856515568	-0.0132668130099
909.725815189	674.271210625	1959.99702581	376.0	-1.7894425718	-0.373794590041	-0.0660881524118	909.898887569	553.424734756	1924.92400463	461.600382302	0.640737052646	0.00952060999475
909.725815189	674.271210625	1959.99702581	376.0	5.4823885355	-0.207397772516	-0.0366686302185	1128.31404315	516.796421331	2067.45167805	422.341213572	1.91524160029	0.0284582704352
909.725815189	674.271210625	1959.99702581	376.0	-7.07250328766	-0.502926507587	-0.0889191137884	783.472661632	645.124409538	1821.37617173	392.779100555	0.168917121991	0.0025099126596
909.725815189	674.271210625	1959.99702581	376.0	-12.2165081447	-0.485412106921	-0.0858225082957	841.22430849	551.548580179	1720.55382952	327.780940851	-0.627057457365	-0.00931734706337
909.725815189	674.271210625	1959.99702581	376.0	-10.2941337671	-0.500889879246	-0.088559030984	752.721531869	705.089469002	1758.23231015	300.421309275	-0.0777921504669	-0.00115590119565
909.725815189	674.271210625	1959.99702581	376.0	-4.58909587348	-0.503742658775	-0.0890634120889	781.212794632	652.611981066	1870.05088318	436.226107484	0.415511834696	0.00617402428968
909.725815189	674.271210625	1959.99702581	376.0	2.66645677308	-0.270280919367	-0.0477865840465	1106.96515123	512.359511191	2012.25949926	392.934836842	1.39625088	0.0207466698366
909.725815189	674.271210625	1959.99702581	376.0	-13.0106003978	-0.530109913144	-0.0937252321683	850.021432465	508.341981222	1704.98964498	346.626231288	-0.91960279631	-0.0136642317431
909.725815189	674.271210625	1959.99702581	376.0	11.7386586566	0.802110020916	0.141815774561	1102.68690017	777.953944541	2190.07438635	309.433541639	7.59337655741	0.112828774999
909.725815189	674.271210625	1959.99702581	376.0	0.0677801274307	-0.178334439047	-0.031530134202	1053.46678899	548.147520961	1961.3255143	359.711204342	1.15620559087	0.0171798750501
909.725815189	674.271210625	1959.99702581	376.0	0.923984864363	-0.164346505658	-0.0290570200951	806.167968059	831.419248158	1978.10710167	340.519885457	2.889917004	0.0429408172957
909.725815189	674.271210625	1959.99702581	376.0	-7.8124643016	-0.530562231219	-0.0938052035395	830.302594831	545.907140761	1806.87295786	430.663222268	-0.272413193892	-0.00404774433718
909.725815189	674.271210625	1959.99702581	376.0	-7.46030102886	-0.536363476031	-0.0948308833153	814.854156604	565.508146474	1813.77534753	433.413044453	-0.190964088338	-0.00283750502731
909.725815189	674.271210625	1959.99702581	376.0	-11.2516717171	-0.416038254768	-0.0735569757369	835.876746817	612.985089562	1739.4645948	290.602758425	-0.322233794506	-0.00478802072075
909.725815189	674.271210625	1959.99702581	376.0	9.90777519928	0.348469943015	0.06161066885	1081.89730213	653.594158632	2154.18912504	418.697664284	4.25025275095	0.0631538298804
909.725815189	674.271210625	1959.99702581	376.0	9.45882318859	0.35729056218	0.063170184261	1016.59926527	734.730369533	2145.38967899	394.060044184	4.90876203874	0.0729385146915
909.725815189	674.271210625	1959.99702581	376.0	3.60971273188	0.0492082985224	0.00870019422249	988.068141153	675.030132787	2030.747288	367.649014059	2.66952085798	0.0396659860027
909.725815189	674.271210625	1959.99702581	376.0	4.37601386602	-0.198724572545	-0.0351351790213	874.333622513	731.822265363	2045.76676744	439.610879561	2.17248190237	0.0322805631852
909.725815189	674.271210625	1959.99702581	376.0	3.34754348245	0.125431957781	0.0221767959302	970.75874838	714.283733626	2025.60877851	340.566296501	3.17726106709	0.0472104170444
909.725815189	674.271210625	1959.99702581	376.0	-5.40305937831	-0.349296282742	-0.0617567685187	914.963010201	560.335011929	1854.0972227	378.799200566	0.379541118294	0.00563954113364
909.725815189	674.271210625	1959.99702581	376.0	-6.18319587522	-0.310082960137	-0.0548237199676	871.11489597	663.896361193	1838.80657056	303.795313396	0.4468014108	0.00663895112629
909.725815189	674.271210625	1959.99702581	376.0	8.95427624815	0.0458565525421	0.00810759415526	914.968988385	765.43058218	2135.50057396	455.101003396	3.83152802845	0.0569320658017
909.725815189	674.271210625	1959.99702581	376.0	8.56161058409	0.0399794901362	0.00706850957146	932.723013956	740.850257664	2127.80433862	454.231067004	3.55416312016	0.0528107447275
909.725815189	674.271210625	1959.99702581	376.0	13.6440637549	0.571332331944	0.101013495747	1044.54421861	776.79052225	2227.42026961	406.085528746	6.70676312968	0.0996547270383
909.725815189	674.271210625	1959.99702581	376.0	4.13646118911	-0.208379760873	-0.0368422490935	1018.1192488	566.029480263	2041.07154209	456.922813029	1.50320593005	0.0223358979205
909.725815189	674.271210625	1959.99702581	376.0	-17.9327464474	-0.681127198148	-0.120425600804	777.190953592	515.993960344	1608.5157288	315.330814862	-1.84093156455	-0.0273541094287
909.725815189	674.271210625	1959.99702581	376.0	2.01497853792	-0.398215286436	-0.0704058144335	740.254024115	836.134818333	1999.49054523	423.10170278	2.11691839338	0.0314549538392
909.725815189	674.271210625	1959.99702581	376.0	-3.10491981802	-0.174649550002	-0.0308786333102	994.184462348	598.559625463	1899.14068973	306.396601915	0.8418084307	0.012508297633
909.725815189	674.271210625	1959.99702581	376.0	0.479751441464	-0.324651586666	-0.057399502593	823.251730386	745.289748776	1969.4001398	400.858660636	1.46034220041	0.0216989925767
909.725815189	674.271210625	1959.99702581	376.0	0.732681812073	-0.366888280175	-0.0648670933831	752.756344956	829.007380337	1974.35756754	392.593842246	2.04785634943	0.0304287719083
909.725815189	674.271210625	1959.99702581	376.0	-13.8779105905	-0.727271476127	-0.128584065793	710.883173258	597.647475162	1687.99039099	379.459742574	-1.12894842915	-0.0167748652176
909.725815189	674.271210625	1959.99702581	376.0	1.83403822568	-0.27041050218	-0.0478094947277	789.702231148	814.867394678	1995.94412049	391.374494663	2.38320397751	0.0354116489972
909.725815189	674.271210625	1959.99702581	376.0	0.861402884078	-0.229588032993	-0.0405919435984	1016.86817875	540.819030761	1976.88049672	419.193287216	1.1544157461	0.0171532800313
909.725815189	674.271210625	1959.99702581	376.0	3.11523271444	0.0548817089413	0.00970327244365	1009.02844325	653.522548112	2021.05549436	358.504503001	2.51784372614	0.0374122396157
909.725815189	674.271210625	1959.99702581	376.0	-13.9536200298	-0.694482021472	-0.122786778902	736.270800999	576.634661382	1686.50648824	373.601025856	-1.15249209777	-0.0171246968465
909.725815189	674.271210625	1959.99702581	376.0	15.8647770703	0.730337652543	0.129126176192	1099.37118088	758.214459359	2270.94618454	413.360544306	7.42002355988	0.11025295037
909.725815189	674.271210625	1959.99702581	376.0	-2.16360156914	-0.0568373459902	-0.0100490357126	951.898055552	676.281187936	1917.59049941	289.41125592	1.59041378612	0.0236317055887
909.725815189	674.271210625	1959.99702581	376.0	10.6052748987	0.309971060381	0.0548039357109	1045.88246582	685.633925835	2167.86009841	436.343706758	4.38937000591	0.0652209510536
909.725815189	674.271210625	1959.99702581	376.0	1.56269982067	-0.150714982747	-0.0266469205705	876.219915569	742.475503936	1990.62589582	371.930476316	2.17113720435	0.0322605825313
909.725815189	674.271210625	1959.99702581	376.0	9.95873802498	0.179994094751	0.0318235669644	929.258967903	794.141825073	2155.18799491	431.787201936	4.80641214184	0.0714177138461
909.725815189	674.271210625	1959.99702581	376.0	1.61583918633	-0.100255730788	-0.017725553534	838.857818219	809.079334157	1991.66742581	343.730273431	2.97640763776	0.0442259678716
909.725815189	674.271210625	1959.99702581	376.0	-8.9443584214	-0.420482982511	-0.07434281869	858.574808637	580.167033872	1784.68786678	345.946024268	-0.0745918570626	-0.00110834854476
909.725815189	674.271210625	1959.99702581	376.0	-21.2486842014	-0.834308797821	-0.14750862762	692.531244252	554.542505023	1543.52344744	296.449698166	-2.47360603669	-0.0367549188216
909.725815189	674.271210625	1959.99702581	376.0	16.3847436216	0.975260747772	0.172429410851	1125.61251783	840.31909163	2281.13751348	315.205904024	9.88743192179	0.146915778927
909.725815189	674.271210625	1959.99702581	376.0	-8.3026519354	-0.484369366451	-0.0856381482411	828.582226435	580.291328481	1797.26529482	388.3917399	-0.106650920715	-0.00158470907452
909.725815189	674.271210625	1959.99702581	376.0	22.5571301473	0.856393552673	0.151413287248	1094.60216063	839.228915075	2402.11610581	468.285030109	9.77156240527	0.145194092203
909.725815189	674.271210625	1959.99702581	376.0	-8.49848772634	-0.559952852802	-0.0990015652055	783.896590249	596.441290585	1793.42691914	413.089038304	-0.231469450431	-0.00343936776271
909.725815189	674.271210625	1959.99702581	376.0	2.63870515648	-0.0739785682425	-0.0130796619948	900.770384519	738.37925754	2011.7155684	372.565926342	2.54061901214	0.0377506539694
909.725815189	674.271210625	1959.99702581	376.0	-13.6890168768	-0.756140652982	-0.133688234261	685.374510339	623.522440809	1691.69270217	382.795751017	-1.0535988143	-0.0156552572705
909.725815189	674.271210625	1959.99702581	376.0	-4.96454726461	-0.327906914167	-0.0579750555457	854.22197954	682.565084295	1862.69204708	325.904983247	0.625833860489	0.00929916583194
909.725815189	674.271210625	1959.99702581	376.0	1.98180121467	-0.196708926444	-0.0347788059484	941.950795061	654.151512187	1998.84027068	402.737963431	1.55087260325	0.023044169439
909.725815189	674.271210625	1959.99702581	376.0	-7.35491273029	-0.518577661568	-0.091686290942	744.074270143	716.005076073	1815.84095505	355.761608833	0.306634332681	0.00455623079764
909.725815189	674.271210625	1959.99702581	376.0	-11.9612869174	-0.712872363138	-0.126038253737	684.940257155	658.288025163	1725.55615798	382.327875665	-0.629967558033	-0.00936058778653
909.725815189	674.271210625	1959.99702581	376.0	-9.6156267999	-0.325255121937	-0.0575062096778	902.728308634	584.382608966	1771.53102652	284.420108922	-0.10388187066	-0.0015435642
909.725815189	674.271210625	1959.99702581	376.0	3.50753226108	0.353919766395	0.0625742161235	1002.7010441	741.354134886	2028.74455381	284.689374828	4.2608718654	0.0633116176137
909.725815189	674.271210625	1959.99702581	376.0	-12.4892551141	-0.602628814581	-0.106546820117	798.679116366	539.792015264	1715.20799703	376.736865401	-0.92194217941	-0.0136989922646
909.725815189	674.271210625	1959.99702581	376.0	-0.396580147885	0.101440535701	0.0179350310646	1056.90379809	608.221572007	1952.22406671	287.098696615	1.98866022688	0.0295491861349
909.725815189	674.271210625	1959.99702581	376.0	16.7876760069	0.807967511562	0.142851398791	1107.15455827	781.799112996	2289.03497625	400.081304987	8.19789559459	0.12181122726
909.725815189	674.271210625	1959.99702581	376.0	-2.70311166829	-0.276641383761	-0.0489111357427	980.591300375	536.349871873	1907.01611751	390.074945263	0.729816273896	0.0108442239806
909.725815189	674.271210625	1959.99702581	376.0	-3.62380656956	-0.280189096224	-0.0495383833494	876.752336837	687.929450664	1888.97052483	324.288737328	0.83316766608	0.0123799058853
909.725815189	674.271210625	1959.99702581	376.0	4.92203503483	0.335742105137	0.0593603439067	1057.19643399	671.470994095	2056.46876611	327.801338016	3.80069038303	0.0564738541311
909.725815189	674.271210625	1959.99702581	376.0	-2.88276273816	-0.366636253166	-0.0648225341524	945.723139011	505.996146955	1903.49496188	451.775675919	0.458388103516	0.0068111159512
909.725815189	674.271210625	1959.99702581	376.0	-0.0206920970566	-0.250725307129	-0.0443290854189	822.198753073	774.636248838	1959.59146133	362.756459417	1.8924200164	0.0281191681486
909.725815189	674.271210625	1959.99702581	376.0	-2.3021258403	-0.171880895929	-0.0303891258715	1020.2375048	575.234508766	1914.87542781	319.403414245	0.909306014408	0.0135112334979
909.725815189	674.271210625	1959.99702581	376.0	14.7140081788	0.560167816714	0.0990395715549	1067.77450862	738.426778129	2248.3911485	442.189861747	6.28828487709	0.0934366252168
909.725815189	674.271210625	1959.99702581	376.0	11.1603535537	0.129659449623	0.0229242308386	896.772429207	823.764173206	2178.73962354	458.203021125	5.02256144527	0.0746294419803
909.725815189	674.271210625	1959.99702581	376.0	5.92413663051	0.177934323935	0.031459392492	1078.1467365	614.460233971	2076.10992758	383.502957105	3.05227442731	0.0453532604355
909.725815189	674.271210625	1959.99702581	376.0	6.3454231663	-0.0850538380535	-0.0150378072938	946.33740247	686.838280398	2084.36713115	451.19144828	2.49288411876	0.037041368778
909.725815189	674.271210625	1959.99702581	376.0	14.7541604517	0.965078596764	0.170629171988	1125.36138918	830.15941659	2249.17813185	293.657326084	9.48245066487	0.140898226818
909.725815189	674.271210625	1959.99702581	376.0	1.62955582446	0.0671021512158	0.0118638881216	968.325824339	698.215498567	1991.93627151	325.394948601	2.64449818885	0.0392941781404
909.725815189	674.271210625	1959.99702581	376.0	-2.90390586106	-0.509257643647	-0.0900384801356	731.241642051	776.291098502	1903.0805573	395.547816752	0.910978841143	0.0135360897644
909.725815189	674.271210625	1959.99702581	376.0	-5.01013671007	-0.462807993263	-0.0818260242685	856.904617448	557.764531199	1861.79849531	447.12934666	0.174276538197	0.00258954737292
909.725815189	674.271210625	1959.99702581	376.0	-3.95436968257	-0.29962128242	-0.0529740598338	880.973812654	663.860526604	1882.49149765	337.657158389	0.737774622263	0.0109624758137
909.725815189	674.271210625	1959.99702581	376.0	3.22776675307	-0.21600228666	-0.0381899375283	1015.5905773	560.296328688	2023.26115817	447.37425219	1.40731243292	0.0209110316927
909.725815189	674.271210625	1959.99702581	376.0	3.13077645779	-0.364669295854	-0.0644747694225	813.677374139	741.610206599	2021.36015127	466.072570532	1.53483869396	0.0228059241301
909.725815189	674.271210625	1959.99702581	376.0	-11.3554189208	-0.595160886663	-0.10522646511	730.292345112	662.235390266	1737.4311527	344.903417321	-0.368110455428	-0.00546969473148
909.725815189	674.271210625	1959.99702581	376.0	10.083366304	0.561379409163	0.0992537852128	1096.74369297	693.525929337	2157.63070547	367.361083164	5.4137614915	0.0804422212704
909.725815189	674.271210625	1959.99702581	376.0	4.36007498488	0.39711020024	0.0702104314427	1054.09826925	689.932702019	2045.45436584	301.423394573	4.08007112342	0.060625128134
909.725815189	674.271210625	1959.99702581	376.0	-4.09589814422	-0.350323288523	-0.061938346627	935.139094222	533.21271523	1879.71754401	411.365734555	0.45393239354	0.00674490926509
909.725815189	674.271210625	1959.99702581	376.0	-7.92466045309	-0.562169324513	-0.0993934449281	796.394555808	575.576283428	1804.67391663	432.703077391	-0.260341819511	-0.00386837770447
909.725815189	674.271210625	1959.99702581	376.0	0.117469655991	-0.331004801869	-0.0585227726076	792.736266045	784.17108855	1962.29942758	385.392072983	1.6957616731	0.0251970530921
909.725815189	674.271210625	1959.99702581	376.0	-1.53305567366	-0.24669172174	-0.0436159338296	1073.53931038	505.971077919	1929.94918021	350.438791911	0.891457959994	0.013246032095
909.725815189	674.271210625	1959.99702581	376.0	-6.25958029812	-0.35225255194	-0.0622794469483	884.173947601	602.256501168	1837.30943814	350.878989373	0.354110826139	0.00526167646566
909.725815189	674.271210625	1959.99702581	376.0	-3.62142721655	-0.370662774912	-0.0655344368656	841.558299751	666.196686293	1889.01716008	381.262174033	0.734070577882	0.0109074380072
909.725815189	674.271210625	1959.99702581	376.0	17.1006256984	0.593487183191	0.104930548655	1019.53607187	833.348221789	2295.1687809	442.284487235	7.87073414904	0.116949987356
909.725815189	674.271210625	1959.99702581	376.0	15.6342908813	0.822863388426	0.145485040386	1102.47099117	796.248205171	2266.42866209	367.709465758	8.37013883909	0.124370562245
909.725815189	674.271210625	1959.99702581	376.0	-5.20284473136	-0.512765553042	-0.0906586904247	729.640166384	770.78928687	1858.02142382	357.591970567	0.658755553891	0.00978834403999
909.725815189	674.271210625	1959.99702581	376.0	4.56093025885	-0.150832333051	-0.0266676685026	1022.14040904	591.042646613	2049.39112324	436.208067581	1.74772264908	0.025969132973
909.725815189	674.271210625	1959.99702581	376.0	1.98869788866	0.194602541576	0.0344063899533	1097.82612869	591.385654905	1998.97544528	309.763661691	2.53105308109	0.0376085153209
909.725815189	674.271210625	1959.99702581	376.0	8.07223622345	0.160094970593	0.0283053342633	998.774505212	697.368841539	2118.21261571	422.069268959	3.66505600983	0.0544584845444
909.725815189	674.271210625	1959.99702581	376.0	-0.726918418215	0.0404234775731	0.00714700805748	942.134588333	716.279018145	1945.74944644	287.335839959	2.35766203916	0.0350321253961
909.725815189	674.271210625	1959.99702581	376.0	2.60604770443	-0.192250633151	-0.03399056456	1076.55893803	536.709571407	2011.07548331	397.806973878	1.4339136313	0.0213062946701
909.725815189	674.271210625	1959.99702581	376.0	9.49980343034	0.707539005873	0.125095298068	1098.41212343	739.749431218	2146.19289051	308.031335857	6.43007481404	0.0955434593468
909.725815189	674.271210625	1959.99702581	376.0	17.1656887201	0.697891163685	0.123389526818	1087.75748087	764.435771416	2296.44401419	444.250761906	7.44677284536	0.11065041375
909.725815189	674.271210625	1959.99702581	376.0	-13.6018795011	-0.573920800993	-0.101471145862	750.136201625	634.481052752	1693.40059214	308.78333776	-0.708075452885	-0.0105211805778
909.725815189	674.271210625	1959.99702581	376.0	-18.8103459639	-0.643534491805	-0.11377908271	784.500427424	522.182786703	1591.31480438	284.631590249	-1.87531610021	-0.0278650237773
909.725815189	674.271210625	1959.99702581	376.0	1.61974061822	-0.294094019524	-0.0519968209907	910.567747221	630.00644726	1991.74389376	451.169699275	1.24079615822	0.0184367928413
909.725815189	674.271210625	1959.99702581	376.0	1.20901961513	-0.224442888282	-0.0396822645477	943.098173514	641.452862893	1983.69377431	399.142737905	1.34804977903	0.0200304573408
909.725815189	674.271210625	1959.99702581	376.0	-15.0262509469	-0.59467612904	-0.105140758317	747.128470422	620.446303675	1665.48295416	297.908180067	-0.963246898686	-0.0143127325213
909.725815189	674.271210625	1959.99702581	376.0	9.83220742091	0.452685384317	0.0800363126445	1005.01581116	785.519162994	2152.70799884	362.17302468	5.91140511337	0.0878366287276
909.725815189	674.271210625	1959.99702581	376.0	-11.0833774266	-0.605096556928	-0.106983125341	717.76642096	681.226841253	1742.76315789	343.769895681	-0.291158308698	-0.0043262750178
909.725815189	674.271210625	1959.99702581	376.0	-3.20366766968	-0.30687044365	-0.0542557361475	926.653547026	584.285907656	1897.20523477	386.265780089	0.707420849764	0.0105114539341
909.725815189	674.271210625	1959.99702581	376.0	1.95357661214	-0.287515265276	-0.0508336749074	923.326107917	616.60370882	1998.28706931	458.357252572	1.25329649097	0.0186225332983
909.725815189	674.271210625	1959.99702581	376.0	-8.95326199103	-0.686678631371	-0.121407113043	717.690897136	618.6534798	1784.51335708	448.168980141	-0.482281193275	-0.00716613957318
909.725815189	674.271210625	1959.99702581	376.0	12.6462385921	0.345391778768	0.0610664389619	974.461015068	793.197887163	2207.8629261	440.204023865	5.76950488007	0.0857281557218
909.725815189	674.271210625	1959.99702581	376.0	2.9095870609	-0.309374950522	-0.0546985414642	880.121227225	669.091296049	2017.02484567	467.812322397	1.39538413665	0.0207337910349
909.725815189	674.271210625	1959.99702581	376.0	-10.7759232088	-0.522023178643	-0.0922954700571	779.487134431	628.63245242	1748.78925142	340.669664566	-0.305296726822	-0.00453635552485
909.725815189	674.271210625	1959.99702581	376.0	-4.61453705504	-0.348131817376	-0.0615508870891	878.754613138	618.806428228	1869.55223678	371.991195414	0.568485562325	0.0084470365873
909.725815189	674.271210625	1959.99702581	376.0	-7.3282685115	-0.527395000087	-0.0932452263237	854.781286601	512.824435578	1816.36318094	448.757458766	-0.335655088347	-0.00498744559209
909.725815189	674.271210625	1959.99702581	376.0	-11.3378572377	-0.46152059144	-0.081598407256	860.828398408	541.110482578	1737.77536116	335.836480178	-0.505761618873	-0.00751503148399
909.725815189	674.271210625	1959.99702581	376.0	15.4775557247	0.653466511839	0.115535097567	1042.88124307	819.326757869	2263.35665769	401.148656753	7.8384996883	0.116471020628
909.725815189	674.271210625	1959.99702581	376.0	8.87605498861	0.080760512047	0.0142787326816	1033.37990205	640.735269115	2133.9674396	459.852268433	3.09275936848	0.0459548197396
909.725815189	674.271210625	1959.99702581	376.0	-1.16674704351	-0.295900198484	-0.0523161595622	863.436013289	702.47715715	1937.12881846	371.215648023	1.14537689061	0.0170189731145
909.725815189	674.271210625	1959.99702581	376.0	12.7602336996	0.405967492322	0.07177643075	1060.83900753	696.225262062	2210.09722681	453.032957217	5.04136261894	0.0749088056307
909.725815189	674.271210625	1959.99702581	376.0	-2.24681535925	-0.341989079146	-0.0604648301178	897.047112632	599.673652964	1915.9595116	419.238746001	0.771918175513	0.011469809443
909.725815189	674.271210625	1959.99702581	376.0	-5.8422249704	-0.362774851337	-0.064139825201	919.431155073	542.029663594	1845.48959015	384.028771486	0.277198767163	0.00411885240955
909.725815189	674.271210625	1959.99702581	376.0	0.484376902298	-0.307311356478	-0.0543336910321	899.664773891	633.028568825	1969.49079869	436.797455977	1.13179591372	0.0168171755381
909.725815189	674.271210625	1959.99702581	376.0	-8.28923099563	-0.535348874576	-0.0946514983338	712.453387211	785.53279147	1797.52834484	299.542166156	0.281101146432	0.00417683724267
909.725815189	674.271210625	1959.99702581	376.0	3.95785129092	-0.207974859368	-0.036770661133	993.82543953	595.823509375	2037.5707934	447.921844497	1.52986501773	0.0227320210658
909.725815189	674.271210625	1959.99702581	376.0	-2.1252397954	-0.212689003071	-0.0376041377424	868.210510049	726.159886474	1918.34238903	323.971992509	1.41433343321	0.0210153556197
909.725815189	674.271210625	1959.99702581	376.0	-9.61341183668	-0.412551422899	-0.072940492026	868.547509363	569.104088636	1771.57443974	333.922841737	-0.168207909475	-0.00249937458358
909.725815189	674.271210625	1959.99702581	376.0	9.17947927147	0.393967394769	0.0696547727668	1083.73982755	662.034274821	2139.91454652	394.140444151	4.41227557036	0.065561301194
909.725815189	674.271210625	1959.99702581	376.0	-2.46078281105	-0.545988373978	-0.0965325979453	736.219689338	713.264182788	1911.76575591	462.281883779	0.717555658642	0.0106620454479
909.725815189	674.271210625	1959.99702581	376.0	-9.72468954606	-0.660006475641	-0.116691385368	740.776244559	596.592822326	1769.39339994	432.024333056	-0.578627941079	-0.00859774058067
909.725815189	674.271210625	1959.99702581	376.0	9.87471629224	0.199411729706	0.03525667074	1110.35441916	590.911790414	2153.54117145	452.274961876	3.39262757397	0.0504105137291
909.725815189	674.271210625	1959.99702581	376.0	3.55912245823	-0.0120259180215	-0.00212622312968	1020.41628724	626.905390664	2029.75572014	382.43404224	2.22360585735	0.0330402059042
909.725815189	674.271210625	1959.99702581	376.0	-8.72621234283	-0.310450336616	-0.0548886733762	951.472174511	529.010527018	1788.96352343	308.480821899	-0.0266380960782	-0.000395811234446
909.725815189	674.271210625	1959.99702581	376.0	0.624558188007	0.157234647099	0.0277996193599	963.296198832	726.534761872	1972.23834772	282.407387019	3.0216211573	0.04489778837
909.725815189	674.271210625	1959.99702581	376.0	-1.41351362592	-0.600958377148	-0.106251481108	688.060291501	790.999118843	1932.29220079	453.232790442	0.98627344332	0.0146548802871
909.725815189	674.271210625	1959.99702581	376.0	2.42734066032	-0.185756306786	-0.0328423456128	931.337673129	669.620915238	2007.57283056	406.614242195	1.69419094034	0.0251737138238
909.725815189	674.271210625	1959.99702581	376.0	4.44546216182	0.298737440814	0.0528177936375	930.184911562	831.109900584	2047.12795197	285.833139823	5.1765262801	0.0769171809821
909.725815189	674.271210625	1959.99702581	376.0	-7.47161805793	-0.429022111737	-0.0758525657244	810.077705298	660.591724635	1813.5535341	342.884104166	0.24880684494	0.00369698135127
909.725815189	674.271210625	1959.99702581	376.0	-4.20905863369	-0.3750105171	-0.0663031324433	922.848044537	530.387395847	1877.49960178	424.264161395	0.383354948059	0.00569621022376
909.725815189	674.271210625	1959.99702581	376.0	-0.558087769627	-0.423224197963	-0.0748274748874	758.824289493	792.497445949	1949.05852213	397.736786686	1.38142092854	0.0205263139455
909.725815189	674.271210625	1959.99702581	376.0	-11.2556246191	-0.365423437324	-0.0646081041945	921.865716965	519.834255531	1739.38711804	297.687145547	-0.427664729091	-0.00635460221532
909.725815189	674.271210625	1959.99702581	376.0	-2.99178615555	-0.431725733324	-0.0763305751988	744.707398797	807.403449759	1901.35810615	349.247257591	1.22567981727	0.0182121815345
909.725815189	674.271210625	1959.99702581	376.0	3.32171513375	-0.120020932176	-0.0212201082347	997.594847389	622.134638393	2025.10254364	405.373057859	1.82058014613	0.027051710938
909.725815189	674.271210625	1959.99702581	376.0	-7.22229788388	-0.644125469083	-0.113883569498	716.656124058	655.301713927	1818.44020209	446.482364109	-0.0752585180002	-0.00111825435364
909.725815189	674.271210625	1959.99702581	376.0	0.876004038432	0.204376754966	0.0361345040605	1035.01234447	656.186541761	1977.16667891	285.967792687	2.71583010997	0.0403540878153
909.725815189	674.271210625	1959.99702581	376.0	-2.95860963118	-0.439259482018	-0.077662567542	817.201518967	645.795406668	1902.00836504	439.011439402	0.649392653189	0.00964922218706
909.725815189	674.271210625	1959.99702581	376.0	-4.79046345598	-0.558794310537	-0.0987967310001	704.769876082	788.625459714	1866.10408455	372.708748758	0.712924119983	0.0105932261513
909.725815189	674.271210625	1959.99702581	376.0	-10.1076384869	-0.477974504626	-0.0845075149621	800.127595369	628.764413733	1761.88761209	332.995602987	-0.176017123684	-0.00261541045593
909.725815189	674.271210625	1959.99702581	376.0	4.26961263817	-0.227299047431	-0.040187243181	787.175099782	839.02333048	2043.68130654	417.482876273	3.04897259789	0.0453041990771
909.725815189	674.271210625	1959.99702581	376.0	6.86113479469	0.0321442535141	0.00568321313899	888.982033851	793.863878964	2094.47506373	411.629150911	3.88741244613	0.0577624434789
909.725815189	674.271210625	1959.99702581	376.0	11.1367394801	0.336278223763	0.0594551314998	997.66194059	755.077805197	2178.2767884	425.537042609	5.17376955132	0.0768762191876
909.725815189	674.271210625	1959.99702581	376.0	0.288179207693	-0.168156070543	-0.0297305640989	934.737953028	668.736288933	1965.64532971	362.171087752	1.52857189971	0.0227128068308
909.725815189	674.271210625	1959.99702581	376.0	14.8168002887	0.389705194843	0.0689012013514	965.614908629	827.874678339	2250.40587079	456.916283824	6.59685804109	0.0980216648007
909.725815189	674.271210625	1959.99702581	376.0	14.1028485024	0.628883937694	0.11118881501	1024.34937801	839.314582824	2236.41243702	372.748476185	7.88242160784	0.117123649448
909.725815189	674.271210625	1959.99702581	376.0	-4.3283354795	-0.334993773596	-0.05922803635	851.831172302	681.759173349	1875.16177915	341.571433497	0.702597060563	0.0104397780173
909.725815189	674.271210625	1959.99702581	376.0	7.36818022335	0.489455292062	0.0865373571538	1031.58646762	754.988616604	2104.41313905	317.838054824	5.43810500489	0.0808039376656
909.725815189	674.271210625	1959.99702581	376.0	-7.52765851931	-0.476887304312	-0.084315294256	737.539152595	785.468508645	1812.45514272	289.447481482	0.386141621672	0.00573761696392
909.725815189	674.271210625	1959.99702581	376.0	-6.01728695962	-0.310816439717	-0.0549534016472	966.889282882	516.417308571	1842.05838037	358.751788917	0.295599687013	0.00439226875206
909.725815189	674.271210625	1959.99702581	376.0	-3.54546448914	-0.257313452559	-0.0454938918951	997.013346832	529.161455171	1890.50602728	364.331225273	0.658158344349	0.00977947019835
909.725815189	674.271210625	1959.99702581	376.0	-11.9516317893	-0.575778260614	-0.101799551028	722.769518539	695.18414766	1725.74539821	307.791732009	-0.345244133507	-0.00512992768955
909.725815189	674.271210625	1959.99702581	376.0	1.02761218082	-0.220678132831	-0.0390166430041	1039.40293646	530.539517333	1980.13819399	410.195740202	1.18051602461	0.0175410999199
909.725815189	674.271210625	1959.99702581	376.0	-2.98971546511	-0.290535665182	-0.0513676918638	937.491894549	583.463313205	1901.39869162	380.443483863	0.749003215682	0.0111293196981
909.725815189	674.271210625	1959.99702581	376.0	-3.54298242693	-0.24704766153	-0.0436788651928	1000.49041555	533.820269968	1890.55467562	356.243990103	0.674588170043	0.0100235983662
909.725815189	674.271210625	1959.99702581	376.0	-17.4088746687	-0.70159641672	-0.124044628133	688.309795594	647.122956885	1618.78360008	283.350847602	-1.33734510551	-0.0198713982988
909.725815189	674.271210625	1959.99702581	376.0	-4.02250443429	-0.614904096402	-0.108717131613	699.987411315	728.6332659	1881.15605854	452.535381323	0.539029238722	0.00800934975813
909.725815189	674.271210625	1959.99702581	376.0	-15.8044331231	-0.705552572004	-0.124744089817	714.481098657	601.434751351	1650.23060665	334.314756645	-1.28508191135	-0.019094827806
909.725815189	674.271210625	1959.99702581	376.0	-5.16885739378	-0.417625764364	-0.0738376528225	854.984945179	596.055654444	1858.68757463	407.646975004	0.362949371383	0.0053930070042
909.725815189	674.271210625	1959.99702581	376.0	-7.01416605773	-0.528868203515	-0.0935056936907	798.081621358	598.027043442	1822.5195797	426.410914896	-0.0244279601786	-0.000362971176502
909.725815189	674.271210625	1959.99702581	376.0	-4.47882249664	-0.35518161395	-0.0627973150547	901.824941094	576.794468005	1872.21223809	393.59282899	0.494933744848	0.00735414182538
909.725815189	674.271210625	1959.99702581	376.0	0.412947720333	-0.216915300423	-0.038351361461	1069.18811008	526.275116149	1968.09078885	372.627562617	1.14267174162	0.0169787777357
909.725815189	674.271210625	1959.99702581	376.0	-4.71003530087	-0.418550553864	-0.0740011587454	867.866837155	575.849987499	1867.680474	423.963649348	0.352081721983	0.00523152632962
909.725815189	674.271210625	1959.99702581	376.0	0.292526849583	-0.32648225534	-0.057723171029	808.333431778	764.579609524	1965.73054337	392.817502063	1.57195317198	0.0233574022582
909.725815189	674.271210625	1959.99702581	376.0	17.8307584532	0.918389879193	0.162374448231	1135.48346337	788.079159046	2309.47936118	385.91673876	8.94597870885	0.132926875317
909.725815189	674.271210625	1959.99702581	376.0	-3.117262147	-0.129992443805	-0.0229831053403	887.105801584	727.169326648	1898.89878045	284.623652214	1.54056850161	0.022891062431
909.725815189	674.271210625	1959.99702581	376.0	-2.07978658488	-0.25406511244	-0.0449195743353	1097.5679104	507.825018316	1919.23327061	313.840341887	0.815737148065	0.0121209085894
909.725815189	674.271210625	1959.99702581	376.0	-3.51680972696	-0.364463862727	-0.0644384481484	881.287327692	602.302068091	1891.06765976	407.478263979	0.623551335763	0.00926525015993
909.725815189	674.271210625	1959.99702581	376.0	11.2964733244	0.540151010612	0.0955005322864	1003.99896796	827.538037922	2181.40756699	349.870561115	7.00659638051	0.104109901642
909.725815189	674.271210625	1959.99702581	376.0	13.2676113091	0.233083891316	0.0412100232172	915.499203349	839.710936204	2220.04181287	464.831673317	5.8793753867	0.0873607041115
909.725815189	674.271210625	1959.99702581	376.0	15.6053084641	0.542010488141	0.0958292942257	1041.72792454	771.105406234	2265.86060758	453.027276804	6.65628974007	0.0989047509669
909.725815189	674.271210625	1959.99702581	376.0	1.87466271341	0.0378025176561	0.00668361344698	860.202270638	830.635368878	1996.74035924	305.902719725	3.79232787829	0.0563495970028
909.725815189	674.271210625	1959.99702581	376.0	4.77718624879	0.113930588112	0.0201433147298	1043.13688357	634.451153981	2053.62973421	376.04169666	2.80750962678	0.0417163391796
909.725815189	674.271210625	1959.99702581	376.0	-2.14864756151	-0.356841948157	-0.0630908677788	762.982010095	813.589161232	1917.88359751	341.312426185	1.62837061499	0.0241957000741
909.725815189	674.271210625	1959.99702581	376.0	-6.04781562214	-0.4397533505	-0.0777498851661	827.919883661	620.97815409	1841.46001949	392.561981742	0.303274747588	0.00450631125689
909.725815189	674.271210625	1959.99702581	376.0	8.50662278626	-0.00781660128923	-0.00138200164237	928.975461587	730.538847643	2126.72657942	467.212270192	3.26490250461	0.0485126672305
909.725815189	674.271210625	1959.99702581	376.0	0.0496614593756	-0.232867770577	-0.0411718123367	1007.83757202	547.445284958	1960.97038894	405.687531963	1.08180760486	0.0160744072045
909.725815189	674.271210625	1959.99702581	376.0	9.12439735121	0.516761220542	0.0913651380026	1095.98569779	679.976001214	2138.83494252	362.873243515	5.01568002637	0.0745271920708
909.725815189	674.271210625	1959.99702581	376.0	-3.00933967005	-0.414303830416	-0.0732503236237	886.20840571	553.803475914	1901.01405778	461.00217616	0.445192193311	0.00661504001948
909.725815189	674.271210625	1959.99702581	376.0	7.71632455616	0.297573548875	0.0526120135918	1016.68239868	714.208650573	2111.23675762	380.345708365	4.30810940977	0.0640135127752
909.725815189	674.271210625	1959.99702581	376.0	-1.67351422613	-0.499274511912	-0.0882734285558	733.609119141	785.932004584	1927.19619676	407.65507303	1.05835919573	0.0157259910212
909.725815189	674.271210625	1959.99702581	376.0	1.96571444948	0.0769390990991	0.0136030939001	880.57081156	814.983490229	1998.52497056	302.970668771	3.77617118753	0.0561095273036
909.725815189	674.271210625	1959.99702581	376.0	8.31772381354	0.259877220233	0.0459471747229	1008.26908188	714.363212022	2123.02416517	400.391871272	4.2172556434	0.0626635311055
909.725815189	674.271210625	1959.99702581	376.0	1.03819776513	-0.344105038962	-0.0608389389962	796.043252739	775.109455856	1980.34567113	409.192962537	1.66135103972	0.0246857509617
909.725815189	674.271210625	1959.99702581	376.0	0.589793270055	-0.322149100265	-0.0569570545024	852.203054858	705.872191968	1971.55695637	413.481709539	1.27077916911	0.0188823056332
909.725815189	674.271210625	1959.99702581	376.0	-14.4779955063	-0.865729877238	-0.153063981124	713.095219496	521.569308967	1676.22874449	441.564216032	-1.98724156349	-0.0295281064411
909.725815189	674.271210625	1959.99702581	376.0	10.4306295263	0.480101610905	0.0848835945729	999.956199534	805.792320823	2164.4370543	358.688533945	6.34899005007	0.0943386337306
909.725815189	674.271210625	1959.99702581	376.0	9.74758845456	0.57385149407	0.101458892162	1105.0096739	685.919157719	2151.04946961	360.120637991	5.35748547327	0.0796060248629
909.725815189	674.271210625	1959.99702581	376.0	0.0418080524529	-0.203465187525	-0.0359733358424	1025.1532373	553.766269258	1960.8164624	381.896955845	1.12726173949	0.0167498029642
909.725815189	674.271210625	1959.99702581	376.0	-4.7707119346	-0.561764523557	-0.0993218747449	755.669177256	650.315600128	1866.49121379	460.506436402	0.275828524037	0.0040984921848
909.725815189	674.271210625	1959.99702581	376.0	-13.6426593023	-0.673343789805	-0.119049467787	706.377771087	642.416887576	1692.60130925	343.806650584	-0.811270363678	-0.0120545373503
909.725815189	674.271210625	1959.99702581	376.0	1.59579904973	-0.0157041423722	-0.00277654568109	1062.13750544	583.176519192	1991.27463973	345.960615097	1.84966507794	0.0274838793157
909.725815189	674.271210625	1959.99702581	376.0	-1.38721593164	-0.376141421944	-0.0665030802588	858.970881894	632.219194605	1932.80763481	441.617558313	0.857500182585	0.0127414588794
909.725815189	674.271210625	1959.99702581	376.0	12.7212824098	0.722421727269	0.127726613732	1058.32024617	821.54196907	2209.33378269	329.471567456	7.93584368269	0.117917439565
909.725815189	674.271210625	1959.99702581	376.0	-3.29037036792	-0.452248267943	-0.0799590289856	766.347061252	748.117839432	1895.50586446	381.04096378	0.856723297553	0.0127299152683
909.725815189	674.271210625	1959.99702581	376.0	3.60094396408	0.0774199430055	0.0136881087351	1104.61050577	565.834410981	2030.57542041	360.130503662	2.32090996194	0.034486032124
909.725815189	674.271210625	1959.99702581	376.0	-2.28640139455	-0.324153089217	-0.0573113665518	948.368711098	539.897039802	1915.18362648	426.917875583	0.685779765096	0.0101898924977
909.725815189	674.271210625	1959.99702581	376.0	11.2590687022	0.454483801122	0.0803542788405	1072.8451302	694.016476987	2180.67443751	413.812830324	5.09817470036	0.0757529673159
909.725815189	674.271210625	1959.99702581	376.0	5.42119944161	-0.0942306561127	-0.0166602998785	1124.33457397	529.983394117	2066.25237363	411.934405544	2.09556728923	0.0311377011773
909.725815189	674.271210625	1959.99702581	376.0	-1.58805644359	-0.203170648147	-0.0359212602805	1024.27013045	550.127266235	1928.87116675	354.473770067	0.947215227222	0.0140745204639
909.725815189	674.271210625	1959.99702581	376.0	-9.13345523765	-0.512890721114	-0.0906808205647	776.016967698	646.610854767	1780.9815748	358.353752336	-0.0567846421249	-0.000843753969166
909.725815189	674.271210625	1959.99702581	376.0	3.96149668894	0.41103495752	0.0726723757991	1091.46683661	648.112620646	2037.64224309	298.062785841	3.7596306045	0.0558637534101
909.725815189	674.271210625	1959.99702581	376.0	-7.7013715998	-0.302320277535	-0.0534512513323	905.157971342	607.206041733	1809.05037151	296.686358436	0.192786758537	0.00286458779402
909.725815189	674.271210625	1959.99702581	376.0	5.80282450658	0.395258533281	0.0698830504387	1104.31514717	633.780148378	2073.73221356	335.636918012	3.85846349495	0.0573322956159
909.725815189	674.271210625	1959.99702581	376.0	-4.13136297041	-0.572475910698	-0.101215684353	705.959196984	765.66655759	1879.02243447	407.396679894	0.710686314379	0.0105599749536
909.725815189	674.271210625	1959.99702581	376.0	-9.79322595256	-0.320547757086	-0.0566739315924	921.519900715	559.541644718	1768.05008841	286.988542979	-0.152114991069	-0.00226025246759
909.725815189	674.271210625	1959.99702581	376.0	-7.00288109353	-0.444796983473	-0.0786416165971	885.411131365	526.417871724	1822.74076466	410.911761571	-0.0433986466147	-0.000644853590114
909.725815189	674.271210625	1959.99702581	376.0	0.602165277909	-0.373975956556	-0.0661202186273	757.779106829	817.976213228	1971.79944735	396.044127295	1.89527243921	0.0281615518456
909.725815189	674.271210625	1959.99702581	376.0	6.03898428894	0.346529996366	0.061267679697	977.661285161	779.70736424	2078.36093827	320.992288865	4.96794429148	0.0738178943757
909.725815189	674.271210625	1959.99702581	376.0	-6.61646227813	-0.400011365578	-0.0707233673229	770.165366637	775.159923409	1830.31456195	284.989271902	0.598946563696	0.00889965176369
909.725815189	674.271210625	1959.99702581	376.0	-9.83465566654	-0.56683339617	-0.10021806863	717.256384129	725.093158817	1767.23806725	324.888524305	-0.00205187667177	-3.04885092388e-05
909.725815189	674.271210625	1959.99702581	376.0	10.3639775514	0.528485033816	0.0934379479873	1012.02345174	806.694829507	2163.13067758	344.41239633	6.57284746643	0.0976648954893
909.725815189	674.271210625	1959.99702581	376.0	4.76902358667	-0.122866239952	-0.0217231683083	1045.58428583	577.349169133	2053.46974627	430.536291308	1.83109542214	0.0272079557525
909.725815189	674.271210625	1959.99702581	376.0	-9.79632469501	-0.743896137254	-0.131523362315	706.796075531	598.591550072	1767.98935315	462.601727549	-0.803011479478	-0.0119318199031
909.725815189	674.271210625	1959.99702581	376.0	-16.9553734172	-0.768857444157	-0.13593660611	709.193708486	571.488187643	1627.67221112	346.990314992	-1.68556645443	-0.0250455639589
909.725815189	674.271210625	1959.99702581	376.0	1.09288372198	-0.282189449969	-0.049892052682	976.325850755	544.179790977	1981.41751426	460.911872528	1.06753295443	0.0158623024433
909.725815189	674.271210625	1959.99702581	376.0	-2.40053009362	-0.470283450476	-0.0831477104801	754.750049777	759.290970045	1912.94670738	398.905687553	0.953540231143	0.0141685026916
909.725815189	674.271210625	1959.99702581	376.0	-0.0119719917263	-0.0507233664181	-0.00896806336954	974.951281754	657.927859474	1959.76237513	326.883233904	1.81582451666	0.0269810477959
909.725815189	674.271210625	1959.99702581	376.0	-4.10451937606	-0.278219500977	-0.0491901522236	923.03517245	613.261885387	1879.54856812	343.251510281	0.67394325713	0.0100140157077
909.725815189	674.271210625	1959.99702581	376.0	10.8270674652	0.360242736333	0.0636921386727	1009.86192445	746.248635003	2172.20722612	416.096666663	5.16031197359	0.0766762551796
909.725815189	674.271210625	1959.99702581	376.0	0.309288924414	-0.278683104616	-0.0492721189208	989.022293221	528.962394651	1966.05907953	448.074391661	0.987128004401	0.0146675780743
909.725815189	674.271210625	1959.99702581	376.0	-7.91381067725	-0.538155944854	-0.0951477978879	731.572605836	724.854639302	1804.88657191	348.459326773	0.247858445731	0.0036828892382
909.725815189	674.271210625	1959.99702581	376.0	-5.72346443652	-0.59174995188	-0.104623400262	755.13824195	625.127536016	1847.81729308	467.551515119	0.0342208260422	0.000508481813405
909.725815189	674.271210625	1959.99702581	376.0	4.17654989618	0.12677467526	0.0224141929385	1069.25819952	610.145547241	2041.85727956	362.453532798	2.67891740172	0.0398056077522
909.725815189	674.271210625	1959.99702581	376.0	11.2748166912	0.293524707006	0.0518961646051	1084.08676377	639.174268309	2180.98309763	457.722065544	4.06792494813	0.0604446500465
909.725815189	674.271210625	1959.99702581	376.0	-12.6258775596	-0.712892194415	-0.126041759974	710.218073237	609.678180134	1712.53020116	392.633947793	-0.914650864772	-0.0135906517797
909.725815189	674.271210625	1959.99702581	376.0	16.7317735383	0.742648810756	0.131302830756	1070.72634773	815.28373462	2287.93928953	401.929207184	8.33972599524	0.123918662634
909.725815189	674.271210625	1959.99702581	376.0	7.10152719765	0.339284975974	0.0599867354976	1061.78482204	670.759883657	2099.18674768	366.642041975	4.06100893322	0.0603418860806
909.725815189	674.271210625	1959.99702581	376.0	-9.04213308213	-0.504759195599	-0.0892431392502	853.22690795	527.987399578	1782.77148633	401.557178807	-0.376445178817	-0.00559353906117
909.725815189	674.271210625	1959.99702581	376.0	8.89713009641	0.0323382773292	0.00571751720813	941.457162306	728.173793719	2134.38051109	464.749555061	3.44400433992	0.051173912926
909.725815189	674.271210625	1959.99702581	376.0	3.98085952441	-0.292366386481	-0.0516913696041	774.104887925	831.325521147	2038.02175409	432.591345022	2.66055882278	0.0395328205465
909.725815189	674.271210625	1959.99702581	376.0	3.52244047052	0.04502010963	0.00795970820897	1034.01425815	626.453747513	2029.03675427	368.568748608	2.40702635563	0.0357656219262
909.725815189	674.271210625	1959.99702581	376.0	1.8861615813	-0.254114468433	-0.0449283006422	1001.83430775	538.031773276	1996.96573671	457.099655679	1.18595300126	0.0176218870915
909.725815189	674.271210625	1959.99702581	376.0	1.92925908162	-0.442946636617	-0.0783144689916	728.417758855	834.364829696	1997.81044643	435.027857882	1.91658968855	0.0284783014643
909.725815189	674.271210625	1959.99702581	376.0	9.04818758398	0.316820486057	0.0560149374217	1044.99637365	687.005658136	2137.34123335	405.339201566	4.29063238278	0.0637538244098
909.725815189	674.271210625	1959.99702581	376.0	6.30510189507	0.563792874544	0.0996804940848	1134.72954565	639.425063926	2083.57683543	309.422225852	4.52177295647	0.0671883054453
909.725815189	674.271210625	1959.99702581	376.0	-0.383173234826	-0.349294238535	-0.061756407096	754.660226681	832.253106245	1952.48684181	365.573508882	2.03894333083	0.030296334782
909.725815189	674.271210625	1959.99702581	376.0	2.15881733584	-0.219688820743	-0.0388417292686	1121.03373081	514.513581805	2002.30978139	366.762468772	1.51225622151	0.0224703747624
909.725815189	674.271210625	1959.99702581	376.0	-10.2973491342	-0.601452123724	-0.106338777179	699.319086029	733.866891311	1758.16928905	324.983311706	-0.0601878200223	-0.000894321248474
909.725815189	674.271210625	1959.99702581	376.0	-0.647827908251	-0.154124184228	-0.0272496789654	880.151283517	733.22096238	1947.29961808	333.927372183	1.84068686055	0.0273504734109
909.725815189	674.271210625	1959.99702581	376.0	18.5341112669	0.681848275372	0.120553089705	1070.40949486	787.307642578	2323.26505541	465.547917972	7.77291900049	0.115496567615
909.725815189	674.271210625	1959.99702581	376.0	-1.07875759959	-0.255226546684	-0.0451249198522	1020.42962988	511.252154867	1938.85340895	407.171624195	0.892721619228	0.0132648086067
909.725815189	674.271210625	1959.99702581	376.0	15.716126065	0.876557424133	0.154978328171	1112.43038444	806.241491603	2268.03262926	349.360753223	8.79269543853	0.130649263574
909.725815189	674.271210625	1959.99702581	376.0	-2.96363421669	-0.519326358643	-0.0918186631263	727.73533696	772.840208832	1901.90988331	401.334337519	0.888812168752	0.0132067187036
909.725815189	674.271210625	1959.99702581	376.0	6.91468254626	0.22569920175	0.0399043850336	933.956806314	800.88903384	2095.52459806	360.678757911	4.80384720592	0.071379601871
909.725815189	674.271210625	1959.99702581	376.0	6.96913512269	-0.083692000778	-0.0147970298405	891.87636688	750.4282411	2096.59186694	454.287258964	2.98977821961	0.0444246392215
909.725815189	674.271210625	1959.99702581	376.0	12.4196793923	0.784384236544	0.138681795711	1136.14067628	717.120906269	2203.42237252	350.160789967	6.84255079744	0.101672374405
909.725815189	674.271210625	1959.99702581	376.0	23.4691410011	0.935537505912	0.165406206844	1118.0495832	840.925171015	2419.99149142	461.016737203	10.3136077376	0.153248257616
909.725815189	674.271210625	1959.99702581	376.0	11.4791122851	0.661545079301	0.116963415718	1118.7110809	697.575557928	2184.98728519	368.700646365	6.00686039993	0.0892549836542
909.725815189	674.271210625	1959.99702581	376.0	8.58631352705	0.624859775413	0.110477329458	1101.30195493	704.524897155	2128.28851557	322.461663484	5.6029172088	0.083252856
909.725815189	674.271210625	1959.99702581	376.0	-4.91966944885	-0.286955881718	-0.0507347739953	884.692732583	666.764894451	1863.57165094	312.114023902	0.615796517505	0.00915002254837
909.725815189	674.271210625	1959.99702581	376.0	-2.87325881428	-0.261463739961	-0.0462276767964	987.010208836	540.894250077	1903.68123851	375.776779597	0.740231187042	0.0109989775192
909.725815189	674.271210625	1959.99702581	376.0	1.11847416613	-0.234847206425	-0.0415217833142	973.1549278	593.722467047	1981.9190862	415.041691357	1.23528353498	0.018354881649
909.725815189	674.271210625	1959.99702581	376.0	-16.4715451096	-0.629528035872	-0.111302693754	739.323163616	605.988674895	1637.15523156	291.843393048	-1.24833346696	-0.0185487885135
909.725815189	674.271210625	1959.99702581	376.0	-10.0142846478	-0.445256046548	-0.078722780507	871.300981352	540.445989757	1763.71734456	351.970373452	-0.322572074171	-0.0047930471645
909.725815189	674.271210625	1959.99702581	376.0	-4.44907108484	-0.248525911502	-0.0439402248059	949.227610857	599.79620483	1872.79536487	323.771549188	0.62687038549	0.00931456739213
909.725815189	674.271210625	1959.99702581	376.0	-9.05865384454	-0.534563769463	-0.0945126890846	753.070798673	674.038368622	1782.44767988	355.338512587	-0.00129994362594	-1.93156556603e-05
909.725815189	674.271210625	1959.99702581	376.0	9.49012966014	0.483385961787	0.0854642789582	1110.22804896	654.153492935	2146.0032849	381.621743008	4.71888160249	0.0701171114784
909.725815189	674.271210625	1959.99702581	376.0	0.795643448917	-0.166349534921	-0.0294111624683	1034.5502404	569.648197573	1975.59161375	371.393175772	1.2906205404	0.0191771254145
909.725815189	674.271210625	1959.99702581	376.0	-4.35599183422	-0.382642107886	-0.0676524236009	925.167366007	520.602198179	1874.61971542	428.850151233	0.329490216191	0.00489584273687
909.725815189	674.271210625	1959.99702581	376.0	-12.3728972641	-0.72670043319	-0.128483103464	713.464907164	595.830741495	1717.48860743	408.192958771	-0.988420417924	-0.0146867818414
909.725815189	674.271210625	1959.99702581	376.0	-4.69019490641	-0.518373299458	-0.0916501590273	720.040454318	796.478555458	1868.06934514	351.550335366	0.756608186324	0.0112423207478
909.725815189	674.271210625	1959.99702581	376.0	5.71036663625	0.282808490598	0.0500015011665	1064.97820735	651.238033995	2071.92004205	355.703800704	3.57667557937	0.0531452537796
909.725815189	674.271210625	1959.99702581	376.0	7.8680505959	0.58069141227	0.102668212919	1021.77197241	807.806783699	2114.21058348	284.631827377	6.50937494822	0.0967217674327
909.725815189	674.271210625	1959.99702581	376.0	2.39898330026	0.0318517253682	0.00563149316978	886.985221401	790.284642347	2007.01702715	329.7471634	3.38954148957	0.0503646580917
909.725815189	674.271210625	1959.99702581	376.0	-12.9683368673	-0.486244311842	-0.0859696449509	867.709031989	510.34425001	1705.81800892	327.764726917	-0.825679615979	-0.0122686421394
909.725815189	674.271210625	1959.99702581	376.0	5.58848850792	-0.0751800714608	-0.0132920918424	868.039868871	782.845730482	2069.53123436	418.645635003	3.20538385477	0.0476282890753
909.725815189	674.271210625	1959.99702581	376.0	-16.6026726158	-0.874296077649	-0.154578514436	693.852979737	542.5381699	1634.58513634	398.193986701	-2.08843126396	-0.0310316681123
909.725815189	674.271210625	1959.99702581	376.0	1.42697130107	-0.327691343609	-0.0579369419393	842.401320661	718.287399482	1987.96562087	427.276900731	1.38319768063	0.0205527144224
909.725815189	674.271210625	1959.99702581	376.0	10.3204210528	0.255012985602	0.0450871615279	971.681557964	761.967009827	2162.2769715	428.62840371	4.82025365875	0.0716233827452
909.725815189	674.271210625	1959.99702581	376.0	11.4159674026	0.522346162952	0.0923525747794	1134.09238454	638.237383074	2183.74964737	411.419879756	4.93079981164	0.0732659704553
909.725815189	674.271210625	1959.99702581	376.0	8.7976533649	0.462432055901	0.0817595572667	976.236433427	835.176270201	2132.43077011	321.018066479	6.47909329307	0.0962718171333
909.725815189	674.271210625	1959.99702581	376.0	2.62256325982	-0.133501593902	-0.0236035349897	995.366328422	619.833896346	2011.39918771	396.198962938	1.70044187266	0.0252665954333
909.725815189	674.271210625	1959.99702581	376.0	7.45058453155	0.413391740189	0.0730890629753	1122.61877983	620.401013873	2106.02826104	363.008467331	4.02871304283	0.05986200658
909.725815189	674.271210625	1959.99702581	376.0	-10.102792091	-0.515116664573	-0.0910743749246	861.906696	506.755684266	1761.98260131	393.320221041	-0.572340079115	-0.00850431023946
909.725815189	674.271210625	1959.99702581	376.0	-0.557269396701	-0.041332976639	-0.00730781057974	961.486184927	673.45377085	1949.07456221	314.134606436	1.85175533171	0.0275149380641
909.725815189	674.271210625	1959.99702581	376.0	2.31898072198	-0.146816147763	-0.0259575933103	887.92372349	730.602386158	2005.44897899	386.922869346	2.17579019706	0.0323297206101
909.725815189	674.271210625	1959.99702581	376.0	15.0941603217	0.817028024349	0.144453328209	1107.45391295	783.280203109	2255.84211919	365.108003131	8.10632942395	0.120450660088
909.725815189	674.271210625	1959.99702581	376.0	-9.07696789269	-0.342866123076	-0.0606198944618	923.593912404	542.334940431	1782.08872508	316.159872248	-0.0774277538218	-0.00115048668383
909.725815189	674.271210625	1959.99702581	376.0	-8.89275128081	-0.359526957915	-0.0635655866186	853.19961036	639.407946347	1785.6993652	293.091808491	0.054047681945	0.000803085913001
909.725815189	674.271210625	1959.99702581	376.0	4.26072236794	-0.0168836425798	-0.00298508532175	922.819578575	731.393119788	2043.5070575	389.29435914	2.87017254065	0.0426474374539
909.725815189	674.271210625	1959.99702581	376.0	-10.3009039787	-0.351552751809	-0.0621557199097	897.161549859	569.665919009	1758.0996142	291.272145332	-0.220263996763	-0.00327286770821
909.725815189	674.271210625	1959.99702581	376.0	-5.29070433585	-0.221391755392	-0.0391428138954	948.629525008	621.441961903	1856.29937819	286.227891276	0.511607016952	0.00760188732469
909.725815189	674.271210625	1959.99702581	376.0	-12.7460571587	-0.7092324639	-0.125394707196	713.720217691	605.900798496	1710.17468459	390.553668408	-0.935207240261	-0.0138960956948
909.725815189	674.271210625	1959.99702581	376.0	-0.40255937489	-0.169867655301	-0.0300331780942	824.24851711	800.615245962	1952.10687404	327.243110967	2.38618592246	0.0354559572431
909.725815189	674.271210625	1959.99702581	376.0	-0.117122802139	-0.278833512002	-0.0492987114573	944.275587607	590.302332561	1957.70142238	423.123502208	1.05100988463	0.015616788776
909.725815189	674.271210625	1959.99702581	376.0	-6.99958230323	-0.539756519615	-0.095430784939	794.493940873	595.775676722	1822.80542085	432.535803255	-0.0556401807295	-0.00082674859925
909.725815189	674.271210625	1959.99702581	376.0	3.35117516496	0.121680496691	0.0215135248747	1058.88245813	618.100409999	2025.67995938	348.697091249	2.59970934994	0.038628667904
909.725815189	674.271210625	1959.99702581	376.0	-4.49509630798	-0.297432984198	-0.0525871612798	944.197474856	564.008371112	1871.89327187	363.687425902	0.552320991344	0.00820684979709
909.725815189	674.271210625	1959.99702581	376.0	10.4372706027	0.093804972738	0.0165850376128	894.758578012	811.872120744	2164.5672192	457.936520447	4.65697825751	0.0691972995172
909.725815189	674.271210625	1959.99702581	376.0	-9.86662903495	-0.676739312741	-0.119649807769	743.45157146	581.326514884	1766.61139018	441.833303837	-0.702912194645	-0.0104444605445
909.725815189	674.271210625	1959.99702581	376.0	10.0457288571	0.491815911759	0.0869547227296	1112.36361312	654.520483667	2156.89301263	390.008915842	4.80830609582	0.0714458558071
909.725815189	674.271210625	1959.99702581	376.0	-23.4921238182	-0.952463381996	-0.168398759193	687.816372456	506.523122302	1499.55209768	305.212602919	-3.33805018925	-0.0495995570468
909.725815189	674.271210625	1959.99702581	376.0	1.29840607063	-0.248862088195	-0.0439996619864	997.714307595	547.697906219	1985.44574618	440.033532367	1.16396348575	0.0172951483766
909.725815189	674.271210625	1959.99702581	376.0	-10.2078438372	-0.536820957312	-0.0949117675587	789.822084776	600.668088196	1759.92359021	369.433417233	-0.3412312789	-0.00507030132095
909.725815189	674.271210625	1959.99702581	376.0	6.48784439943	0.117118624131	0.0207069703201	1077.85795831	602.662600557	2087.15858308	406.638024212	2.85923141888	0.042484865065
909.725815189	674.271210625	1959.99702581	376.0	13.1425563949	0.622794205821	0.110112129742	1087.8960039	730.287008834	2217.59074027	399.407727532	6.34764982335	0.0943187195148
909.725815189	674.271210625	1959.99702581	376.0	2.7954711512	0.0282246238191	0.00499020930324	1005.51500276	650.324697494	2014.78817723	358.948476983	2.37611216173	0.035306272834
909.725815189	674.271210625	1959.99702581	376.0	10.2546601925	0.470008320771	0.0830990666145	1009.01208084	786.858744235	2160.98806059	365.117235515	6.04779248765	0.0898631870379
909.725815189	674.271210625	1959.99702581	376.0	18.7087369275	0.742801216825	0.131329776666	1092.69819791	777.736919588	2326.68771316	456.25259566	7.96505429915	0.11835147547
909.725815189	674.271210625	1959.99702581	376.0	-9.75736344462	-0.457039820421	-0.0808061917294	775.913631416	698.346655418	1768.7529925	294.492705668	-0.00883939929714	-0.000131343228784
909.725815189	674.271210625	1959.99702581	376.0	0.267863296489	-0.341242273533	-0.0603327923503	843.083088168	703.955781382	1965.24713846	418.208268908	1.20937390682	0.0179698946036
909.725815189	674.271210625	1959.99702581	376.0	6.25864600297	0.31286030984	0.0553147648232	1089.85842319	631.889484364	2082.66630133	360.918393777	3.62575346198	0.0538744942345
909.725815189	674.271210625	1959.99702581	376.0	0.0331913470994	-0.104312215019	-0.0184427537163	1067.66040798	556.226289128	1960.64757523	336.760878121	1.35000276973	0.020059476519
909.725815189	674.271210625	1959.99702581	376.0	-2.5049901845	-0.426740737503	-0.0754492110153	811.099397196	671.181650815	1910.8992927	428.61824469	0.778127071947	0.0115620664479
909.725815189	674.271210625	1959.99702581	376.0	-13.2282994185	-0.546591631424	-0.0966392559095	832.665352071	522.756342222	1700.72275064	345.301056352	-0.93627231727	-0.0139119215047
909.725815189	674.271210625	1959.99702581	376.0	14.9080714264	0.638787937552	0.112939875805	1042.80904276	811.463172189	2252.19478238	397.922567426	7.60385182449	0.112984425327
909.725815189	674.271210625	1959.99702581	376.0	4.94353935294	0.0511470023905	0.00904296364754	963.287360567	704.705886357	2056.8902501	388.897003178	3.00347935487	0.0446282222121
909.725815189	674.271210625	1959.99702581	376.0	-3.54027181486	-0.237643070584	-0.0420161015885	952.182026351	608.551867296	1890.60780354	329.87390989	0.750064217001	0.011145084948
909.725815189	674.271210625	1959.99702581	376.0	17.8205496492	0.938909425845	0.166002373735	1131.63922699	807.373198026	2309.27926892	370.266843908	9.33946421819	0.13877361394
909.725815189	674.271210625	1959.99702581	376.0	2.86840084421	0.161476222362	0.0285495442649	1127.96446436	558.529262614	2016.21759705	329.723870073	2.45362303018	0.0364579945049
909.725815189	674.271210625	1959.99702581	376.0	-5.87885457865	-0.376941444586	-0.0666445269777	817.223025875	704.699873452	1844.77165092	322.848751594	0.526676023588	0.00782579529849
909.725815189	674.271210625	1959.99702581	376.0	-11.3362902134	-0.795684464845	-0.140679714435	694.728165649	586.08555798	1737.80607479	456.992351165	-1.14242916657	-0.0169751733516
909.725815189	674.271210625	1959.99702581	376.0	-14.9805776901	-0.590700318527	-0.104437821522	751.217183436	616.169103208	1666.37814864	298.991861993	-0.96407423199	-0.0143250257354
909.725815189	674.271210625	1959.99702581	376.0	-5.64398101604	-0.374467419355	-0.0662071109184	929.920916659	518.000268519	1849.37516576	401.453980584	0.223889009864	0.00332673120155
909.725815189	674.271210625	1959.99702581	376.0	-4.0550516144	-0.384221438919	-0.0679316546887	798.605927652	744.438201254	1880.51813478	337.47400587	0.81160662757	0.0120595338421
909.725815189	674.271210625	1959.99702581	376.0	2.02270989686	-0.030509841722	-0.00539424358592	1085.75096328	559.576542076	1999.64207963	354.314574275	1.80884961186	0.0268774087943
909.725815189	674.271210625	1959.99702581	376.0	-5.91097433899	-0.507379954395	-0.0897064983018	774.640664207	660.552583274	1844.14210457	408.948857092	0.318176799891	0.00472773848278
909.725815189	674.271210625	1959.99702581	376.0	1.70696628332	0.100709211574	0.0178057304762	889.906030721	809.403430326	1993.4535142	294.144053152	3.76987120192	0.0560159168191
909.725815189	674.271210625	1959.99702581	376.0	10.1054701516	0.379643550478	0.0671222684721	1094.37218797	647.375254307	2158.06394023	416.316497949	4.34312045301	0.0645337363003
909.725815189	674.271210625	1959.99702581	376.0	5.73080609877	-0.047114614011	-0.00833002369361	968.908553124	672.777192491	2072.3206549	430.63490929	2.51059822962	0.037304579935
909.725815189	674.271210625	1959.99702581	376.0	3.03846729132	-0.251537116975	-0.0444726161555	807.353314926	798.27461927	2019.55089435	413.922960158	2.40271581667	0.0357015723131
909.725815189	674.271210625	1959.99702581	376.0	-8.72882741829	-0.313668797464	-0.0554577081797	907.375638802	590.244662047	1788.91226803	291.291967179	0.0319140712514	0.00047420611072
909.725815189	674.271210625	1959.99702581	376.0	-6.17517767846	-0.296427078901	-0.0524093138085	893.424991906	637.412003568	1838.96372698	308.126731503	0.428064393086	0.00636054075908
909.725815189	674.271210625	1959.99702581	376.0	2.33475580727	-0.421955175681	-0.0746031074401	770.033968635	777.787965773	2005.7581702	457.936235789	1.52351372299	0.0226376481871
909.725815189	674.271210625	1959.99702581	376.0	-11.7558864638	-0.738243758806	-0.130524002618	745.159418763	541.620275143	1729.58200077	442.80230686	-1.22757330974	-0.0182403166381
909.725815189	674.271210625	1959.99702581	376.0	3.48625099786	0.243246945626	0.0430068857189	1080.79692956	621.585274142	2028.32744168	325.945237986	3.01200482714	0.044754900849
909.725815189	674.271210625	1959.99702581	376.0	10.1818798244	0.546510859597	0.0966249751762	1135.72019912	640.8638795	2159.56156754	382.977488925	4.92266518126	0.0731450992758
909.725815189	674.271210625	1959.99702581	376.0	4.30472185326	-0.293642594301	-0.051917007479	855.384738046	719.615551934	2044.36944611	469.369156127	1.73129370366	0.025725017885
909.725815189	674.271210625	1959.99702581	376.0	-2.37093814765	-0.162131957477	-0.0286654804592	928.460378773	672.586988423	1913.52670864	312.47934144	1.2354937762	0.01835800559
909.725815189	674.271210625	1959.99702581	376.0	11.4095211292	0.64778321627	0.114530271618	1062.78568819	776.144175905	2183.62330061	344.693436516	6.83347976515	0.101537589378
909.725815189	674.271210625	1959.99702581	376.0	10.7664397029	0.498756913471	0.0881819153944	1033.54705522	761.452788881	2171.01892378	376.019079677	5.92556186257	0.0880469816132
909.725815189	674.271210625	1959.99702581	376.0	8.12272842992	0.562127218103	0.0993860003718	1049.18663451	756.915022184	2119.20226146	313.100604759	5.84991821236	0.0869230046413
909.725815189	674.271210625	1959.99702581	376.0	17.8879552628	0.750163967665	0.132631536009	1091.62261196	782.395674769	2310.60041694	436.582130217	8.00434561613	0.118935298902
909.725815189	674.271210625	1959.99702581	376.0	2.81906233808	-0.307038865421	-0.0542855136883	871.854701837	687.36279488	2015.2505638	456.033067079	1.43438175963	0.0213132505146
909.725815189	674.271210625	1959.99702581	376.0	2.52111085216	0.047927168172	0.00847368602758	1089.23915605	572.40242698	2009.41072353	347.769140505	2.12027179186	0.0315047814541
909.725815189	674.271210625	1959.99702581	376.0	-6.48047590164	-0.40436732905	-0.0714935164516	868.956725548	582.42367491	1832.97989088	381.599490425	0.225453763741	0.00334998163063
909.725815189	674.271210625	1959.99702581	376.0	-8.51384692766	-0.508836127623	-0.0899639546717	746.908490711	716.623921873	1793.12587925	329.593466666	0.175650954843	0.00260996961134
909.725815189	674.271210625	1959.99702581	376.0	-1.0850192587	-0.165150911491	-0.029199241777	1081.51666355	533.413805191	1938.73068061	323.800211871	1.06529828906	0.0158290979057
909.725815189	674.271210625	1959.99702581	376.0	19.8623645217	0.944023293631	0.166906522919	1136.44294623	803.5538731	2349.2987797	409.301960367	9.48988320699	0.14100866578
909.725815189	674.271210625	1959.99702581	376.0	-10.6764049274	-0.447504287751	-0.0791202771838	855.897916361	559.851229523	1750.73980677	334.99066089	-0.361999103795	-0.0053788871292
909.725815189	674.271210625	1959.99702581	376.0	2.59543311392	-0.0458046832036	-0.00809842348013	944.112937824	696.491965512	2010.86743765	370.262534318	2.349165108	0.034905870847
909.725815189	674.271210625	1959.99702581	376.0	3.99400416395	-0.0682000950804	-0.012058008324	1007.92401186	626.149660959	2038.27938864	404.205715815	2.07441428594	0.0308233920645
909.725815189	674.271210625	1959.99702581	376.0	11.6810464148	0.387781022383	0.0685610011286	1085.98423188	660.403888185	2188.94518813	442.557068066	4.59873108331	0.0683318140165
909.725815189	674.271210625	1959.99702581	376.0	6.32484684569	0.213394677953	0.037728903457	953.190516637	768.212433102	2083.96383588	362.560886137	4.33307195765	0.0643844273053
909.725815189	674.271210625	1959.99702581	376.0	-12.6683594293	-0.623480791381	-0.1102335204	729.57963288	637.682378323	1711.69755778	344.435546578	-0.638379713182	-0.00948558266244
909.725815189	674.271210625	1959.99702581	376.0	6.48487908066	0.141620957924	0.025039066111	946.381509218	753.844803856	2087.10046292	386.874149849	3.91309211243	0.0581440135577
909.725815189	674.271210625	1959.99702581	376.0	-18.0187657484	-0.666611810068	-0.117859230917	772.672837777	529.496479272	1606.82975306	304.660436007	-1.77412249885	-0.0263614041434
909.725815189	674.271210625	1959.99702581	376.0	-0.167042090699	0.00302258990736	0.000534404156181	1043.11701815	601.898197759	1956.7230058	311.707789896	1.72863541198	0.0256855187515
909.725815189	674.271210625	1959.99702581	376.0	-3.30311986224	-0.298606817704	-0.0527946990283	962.197444071	540.786803036	1895.25597475	392.271727648	0.641045503024	0.00952519320987
909.725815189	674.271210625	1959.99702581	376.0	-5.33925177115	-0.44427655406	-0.0785496029102	835.102128584	606.133398714	1855.3478499	414.1123226	0.323782753796	0.00481103646056
909.725815189	674.271210625	1959.99702581	376.0	-1.47378406145	-0.486095368642	-0.0859433112875	766.469747086	707.89129569	1931.11090204	456.749859266	0.874560901247	0.0129949613855
909.725815189	674.271210625	1959.99702581	376.0	9.06847816797	0.180967324763	0.0319956373343	957.715529735	754.654617676	2137.73892819	425.368780782	4.32060253375	0.0641991461182
909.725815189	674.271210625	1959.99702581	376.0	7.46914581331	0.495033658005	0.087523631189	983.551016588	834.408309938	2106.39206161	288.432735082	6.44238616513	0.0957263917553
909.725815189	674.271210625	1959.99702581	376.0	-7.84845256531	-0.571747064252	-0.101086821827	747.125469998	654.799224117	1806.16758896	404.242894846	0.0111502543435	0.000165679856515
909.725815189	674.271210625	1959.99702581	376.0	8.2016624053	0.0474205847774	0.00838412036376	955.897517374	715.233833062	2120.74936502	449.618014589	3.35359075388	0.0498304718259
909.725815189	674.271210625	1959.99702581	376.0	5.62892135903	0.353995766583	0.0625876532148	1008.80473081	737.959450171	2070.32371704	323.559536051	4.5133212941	0.0670627235379
909.725815189	674.271210625	1959.99702581	376.0	9.00062684428	0.203241519876	0.0359337906429	1050.90952235	651.611032386	2136.40904427	433.888489528	3.61591435115	0.053728296451
909.725815189	674.271210625	1959.99702581	376.0	-7.73376139602	-0.673641584934	-0.119102118977	712.913154607	638.271779113	1808.41553247	457.230598748	-0.260815207724	-0.00387541170466
909.725815189	674.271210625	1959.99702581	376.0	7.50622375057	0.358952131431	0.063463955345	1069.68280387	667.202504816	2107.11878808	370.233479387	4.1505508721	0.0616723755141
909.725815189	674.271210625	1959.99702581	376.0	18.9029720242	0.875168198696	0.154732708397	1101.13002988	833.463357042	2330.49471528	395.901328355	9.50028899123	0.141163283673
909.725815189	674.271210625	1959.99702581	376.0	11.0636471966	0.608382410364	0.107564075383	1066.61973264	753.613311017	2176.84418181	356.611138155	6.34710274822	0.0943105906124
909.725815189	674.271210625	1959.99702581	376.0	6.93907663937	0.371919754761	0.06575667517	1037.78186746	708.267897403	2096.00272156	349.952956703	4.46395850958	0.0663292497709
909.725815189	674.271210625	1959.99702581	376.0	-11.0211679556	-0.598804674542	-0.105870699176	806.078003688	533.660128725	1743.98246167	404.244329261	-0.787287873109	-0.0116981853359
909.725815189	674.271210625	1959.99702581	376.0	-8.58172159086	-0.290327929581	-0.0513309635045	956.070814941	538.970643839	1791.79553787	296.754079089	0.00972641888826	0.000144523311861
909.725815189	674.271210625	1959.99702581	376.0	2.87526552174	0.215298711629	0.0380655430743	956.351713841	758.182208374	2016.35214452	301.818222309	3.8282243168	0.0568829764755
909.725815189	674.271210625	1959.99702581	376.0	13.3775244948	0.563211765408	0.099577752017	1014.27513222	823.58753966	2222.19610804	384.333436164	7.26634847978	0.107969516787
909.725815189	674.271210625	1959.99702581	376.0	6.11203591186	0.469694801076	0.083043635268	1019.93595694	762.184033145	2079.7927479	297.67275782	5.27538233321	0.0783860673582
909.725815189	674.271210625	1959.99702581	376.0	-9.82000548184	-0.516753201189	-0.0913637201536	805.862499792	589.823581208	1767.52521043	371.839129435	-0.2965040157	-0.00440570602823
909.725815189	674.271210625	1959.99702581	376.0	1.08257261092	-0.294309709417	-0.052034955696	928.322347835	601.054508412	1981.21541679	451.838560544	1.14255222645	0.0169770018789
909.725815189	674.271210625	1959.99702581	376.0	10.6298401205	0.388629065371	0.0687109380075	971.949066062	812.6567207	2168.34157602	383.735789262	6.03942534481	0.0897388609928
909.725815189	674.271210625	1959.99702581	376.0	5.07575573043	0.157544463643	0.0278543959764	891.770148419	835.842381692	2059.48168717	331.869157057	4.73470154032	0.0703521774193
909.725815189	674.271210625	1959.99702581	376.0	-6.18110692064	-0.285178066781	-0.0504204502796	988.507602351	507.074295195	1838.84751401	343.265616461	0.294714473928	0.00437911551156
909.725815189	674.271210625	1959.99702581	376.0	-15.9394962894	-0.66491765697	-0.117559698899	714.733997285	627.089866652	1647.58337261	305.759508676	-1.14776963573	-0.0170545265339
909.725815189	674.271210625	1959.99702581	376.0	-2.99512500198	-0.34118986374	-0.060323526121	859.590983561	663.384475223	1901.29266486	378.317206073	0.821244530411	0.012202741908
909.725815189	674.271210625	1959.99702581	376.0	6.00722175431	0.172124701409	0.030432231508	901.680718052	827.720712387	2077.73839353	348.336963093	4.79958447898	0.0713162626892
909.725815189	674.271210625	1959.99702581	376.0	1.40425644418	0.0877690838171	0.015517871962	1025.31779515	641.287504419	1987.52041035	320.915110783	2.35396839931	0.0349772421888
909.725815189	674.271210625	1959.99702581	376.0	3.95777511649	-0.145888444951	-0.0257935723039	820.841569203	821.011518191	2037.56930039	395.716212991	3.16014789883	0.0469561351981
909.725815189	674.271210625	1959.99702581	376.0	17.6979099383	0.753727983553	0.133261666116	1081.6750945	801.789871567	2306.87553424	423.410568164	8.2810314439	0.123046529627
909.725815189	674.271210625	1959.99702581	376.0	5.27894816539	0.323995927321	0.0572835797951	938.342121069	830.362427994	2063.46425285	294.759703786	5.38299332669	0.0799850420013
909.725815189	674.271210625	1959.99702581	376.0	1.11922478791	-0.118675871684	-0.0209822969738	927.76416736	691.981270426	1981.93379837	362.188360582	1.90478326575	0.028302871705
909.725815189	674.271210625	1959.99702581	376.0	0.631601895795	-0.127448882394	-0.0225333950485	811.953136491	836.837697887	1972.37640419	323.585569808	3.06240774939	0.0455038298572
909.725815189	674.271210625	1959.99702581	376.0	11.8458367414	0.451170205807	0.0797684239404	1076.25125292	689.384919163	2192.17507363	426.538901543	5.09511467541	0.0757074988916
909.725815189	674.271210625	1959.99702581	376.0	9.15188018884	0.268512837023	0.0474739810862	1038.82009429	681.447093731	2139.37360532	419.106417303	4.07025512952	0.0604792738413
909.725815189	674.271210625	1959.99702581	376.0	15.6600355588	0.927557803162	0.16399536831	1125.94518877	808.266074425	2266.93325701	332.721993813	9.07418378656	0.134831854184
909.725815189	674.271210625	1959.99702581	376.0	5.53687888175	0.471187280739	0.0833075107388	1084.86639901	674.574481343	2068.51968722	309.078806868	4.37373363485	0.0649886127021
909.725815189	674.271210625	1959.99702581	376.0	-6.58882639019	-0.428258229338	-0.0757175087231	895.005091048	525.355433296	1830.85622453	410.495700186	0.0313478605246	0.000465792875551
909.725815189	674.271210625	1959.99702581	376.0	1.40806796456	-0.188049472889	-0.0332477851643	948.355013598	649.565671065	1987.59511604	389.674431377	1.50459221666	0.0223564965329
909.725815189	674.271210625	1959.99702581	376.0	5.09841534166	0.202414202995	0.0357875182098	1077.53756187	619.100097894	2059.92581487	363.288155112	3.064652169	0.0455371793313
909.725815189	674.271210625	1959.99702581	376.0	9.55573554818	0.699395804965	0.123655552504	1135.32570754	683.40636008	2147.28915835	328.557090732	5.80577566949	0.086267097615
909.725815189	674.271210625	1959.99702581	376.0	3.36841210237	0.301269722336	0.0532655096068	965.331992069	775.501162321	2026.01780284	285.184648447	4.39160726706	0.0652541941614
909.725815189	674.271210625	1959.99702581	376.0	-4.598520167	-0.347638370963	-0.0614636440882	918.200941167	558.752557271	1869.86616731	392.912668871	0.461101124588	0.00685142829997
909.725815189	674.271210625	1959.99702581	376.0	-11.3426091656	-0.589603425555	-0.104243887121	707.826988192	720.480979499	1737.68222352	309.374255828	-0.219395395561	-0.00325996130105
909.725815189	674.271210625	1959.99702581	376.0	1.17478277692	-0.33731075372	-0.0596376863013	875.659513499	644.863157936	1983.0227333	462.500061866	1.16060684683	0.0172452726126
909.725815189	674.271210625	1959.99702581	376.0	-2.06985111306	-0.30387040359	-0.0537253188809	910.124463281	614.693824092	1919.42800556	394.609718185	0.872964692096	0.0129712435676
909.725815189	674.271210625	1959.99702581	376.0	-5.95325352138	-0.49524465906	-0.0875609368917	815.464481574	596.59733872	1843.31343386	431.251613561	0.137271912323	0.00203970152041
909.725815189	674.271210625	1959.99702581	376.0	-3.55738418001	-0.314417062994	-0.0555900040654	908.904840054	603.533476315	1890.27240169	377.83408532	0.692254503057	0.0102860995997
909.725815189	674.271210625	1959.99702581	376.0	-15.943908963	-0.781154633136	-0.138110790866	699.841023272	580.996216688	1647.49688434	366.659644381	-1.55563827585	-0.0231149818106
909.725815189	674.271210625	1959.99702581	376.0	10.2520489601	0.390239835836	0.0689957276937	1003.25168668	765.226078664	2160.93688052	392.45911517	5.44222751865	0.0808651934421
909.725815189	674.271210625	1959.99702581	376.0	10.044794324	0.258947180041	0.0457827404598	925.813249163	831.24425361	2156.87469581	399.817193041	5.62939819889	0.0836463328216
909.725815189	674.271210625	1959.99702581	376.0	-2.25765593346	-0.615676631852	-0.108853718503	690.239180358	759.956612993	1915.74703666	465.551243314	0.792558448426	0.0117764999766
909.725815189	674.271210625	1959.99702581	376.0	3.23466591508	-0.32972027538	-0.0582956639638	845.420820546	714.081678169	2023.39638154	463.89388283	1.50614048654	0.0223795020288
909.725815189	674.271210625	1959.99702581	376.0	-13.3113762727	-0.489405124936	-0.0865284874356	817.801270936	581.204307523	1699.09444677	300.088868314	-0.713923621811	-0.0106080775901
909.725815189	674.271210625	1959.99702581	376.0	6.91007561704	0.222873540364	0.0394047985085	967.713647407	752.715159297	2095.43430239	375.005495685	4.27771922074	0.0635619497881
909.725815189	674.271210625	1959.99702581	376.0	-8.67717593161	-0.615652467284	-0.108849446125	734.352404127	641.812259577	1789.92463563	413.759971926	-0.196167982974	-0.00291482887034
909.725815189	674.271210625	1959.99702581	376.0	-14.7047417166	-0.549679792521	-0.0971852532745	812.787384873	545.872709366	1671.78452551	313.124431275	-1.0639972138	-0.0158097654354
909.725815189	674.271210625	1959.99702581	376.0	-10.1137796773	-0.581314865357	-0.102778441541	801.476434466	552.451209477	1761.76724494	407.839600999	-0.587694181534	-0.00873245440615
909.725815189	674.271210625	1959.99702581	376.0	12.4793589059	0.668678367997	0.118224605374	1047.042285	814.733354358	2204.59208921	342.816449851	7.55810184562	0.112304633665
909.725815189	674.271210625	1959.99702581	376.0	-8.17693140311	-0.455381784728	-0.0805130453904	759.856737355	747.156857044	1799.72941351	292.715819111	0.252474251949	0.00375147476893
909.725815189	674.271210625	1959.99702581	376.0	-1.87127155304	-0.236521904805	-0.0418178756727	857.985754453	731.054728766	1923.32015903	334.27967581	1.40213525237	0.0208341047901
909.725815189	674.271210625	1959.99702581	376.0	-4.34873174531	-0.459304921808	-0.0812066693436	857.487581374	560.24140558	1874.76201295	457.033025991	0.243509239093	0.00361826506824
909.725815189	674.271210625	1959.99702581	376.0	10.2967170313	0.24717341836	0.0437010994272	1004.80317951	716.812328396	2161.81237338	440.196865479	4.35863492122	0.0647642633168
909.725815189	674.271210625	1959.99702581	376.0	8.98462346001	0.61679495297	0.109051441473	1023.13670299	825.061708703	2136.09537841	287.896966721	7.0435058552	0.104658333658
909.725815189	674.271210625	1959.99702581	376.0	-2.38946691347	-0.368618850572	-0.0651730641039	821.457647067	714.659618036	1913.16354538	377.046280274	0.947981548074	0.0140859071036
909.725815189	674.271210625	1959.99702581	376.0	-4.73255588661	-0.497056922179	-0.0878813511632	712.217626611	826.215267955	1867.23907119	328.806176625	0.988201754737	0.0146835327598
909.725815189	674.271210625	1959.99702581	376.0	0.362811499434	-0.360271822714	-0.0636972812437	871.658581198	627.711859759	1967.10812041	467.737679455	1.0144925271	0.0150741831664
909.725815189	674.271210625	1959.99702581	376.0	19.4773400063	0.717222025039	0.126807288727	1072.84132714	800.876547742	2341.75231065	468.034435762	8.21313224003	0.122037626152
909.725815189	674.271210625	1959.99702581	376.0	11.3901623257	0.295497992113	0.0522450481106	1009.59964702	726.283016048	2183.24386863	447.361205567	4.73393129145	0.0703407324138
909.725815189	674.271210625	1959.99702581	376.0	-14.6710933363	-0.694698869848	-0.122825118431	751.187937028	552.877680273	1672.44403277	368.378415467	-1.33000775255	-0.0197623737378
909.725815189	674.271210625	1959.99702581	376.0	-2.21887186477	-0.394770734605	-0.0697968059768	808.04997064	715.017008892	1916.50720326	393.440223726	0.944871403232	0.0140396939559
909.725815189	674.271210625	1959.99702581	376.0	-12.4985143157	-0.511214823527	-0.0903845161824	818.066152371	568.432025865	1715.02651695	328.528338718	-0.65827873492	-0.0097812590627
909.725815189	674.271210625	1959.99702581	376.0	-6.87681842791	-0.341990168793	-0.0604650227711	865.913057194	640.052106562	1825.21158916	319.2464254	0.335280531796	0.00498188011584
909.725815189	674.271210625	1959.99702581	376.0	5.3689182637	0.260114718782	0.0459891652727	980.77583118	745.003794469	2065.2276641	339.448038452	4.18568523628	0.0621944314454
909.725815189	674.271210625	1959.99702581	376.0	-1.44584988945	-0.570263554236	-0.10082453222	689.538928468	830.311769828	1931.65841098	411.807712688	1.16544997247	0.0173172358466
909.725815189	674.271210625	1959.99702581	376.0	-5.11025171785	-0.492970106378	-0.0871587882564	789.348426463	645.90851228	1859.83624413	424.579305389	0.369516041	0.00549058010402
909.725815189	674.271210625	1959.99702581	376.0	-0.893782222974	-0.442930958266	-0.0783116970059	786.79665242	710.196086621	1942.47892083	445.486181785	0.993462927071	0.0147617076831
909.725815189	674.271210625	1959.99702581	376.0	5.04797761007	0.23313184722	0.0412185019838	955.64758984	769.400469897	2058.93723683	333.889177098	4.28300411272	0.0636404771578
909.725815189	674.271210625	1959.99702581	376.0	4.72456108476	-0.244289815652	-0.0431912686796	886.542958121	701.55858948	2052.59828256	464.496734957	1.83963578406	0.0273348556324
909.725815189	674.271210625	1959.99702581	376.0	0.643282296724	-0.510753165005	-0.0903028933885	725.564240887	798.911325658	1972.6053397	448.129773153	1.28643011345	0.0191148605267
909.725815189	674.271210625	1959.99702581	376.0	-8.13074116275	-0.330427754854	-0.0584207487365	859.133888985	658.592291585	1800.63474085	282.908560278	0.167784123688	0.00249307761795
909.725815189	674.271210625	1959.99702581	376.0	-11.1058262092	-0.497889971679	-0.0880286371427	867.88722791	507.339224163	1742.32316242	367.09671035	-0.634721417062	-0.00943122462202
909.725815189	674.271210625	1959.99702581	376.0	-2.86225571196	-0.532090949171	-0.0940754860628	700.219107472	831.843517806	1903.89689899	371.83427371	1.14539697153	0.0170192714938
909.725815189	674.271210625	1959.99702581	376.0	-11.2433466683	-0.584233873374	-0.103294532068	780.29549131	581.124394172	1739.62776551	378.20788003	-0.605060952463	-0.00899050449426
909.725815189	674.271210625	1959.99702581	376.0	-11.054362588	-0.50698631013	-0.0896369006596	811.961526408	584.42666399	1743.33184787	346.943657469	-0.433788650906	-0.00644559659593
909.725815189	674.271210625	1959.99702581	376.0	-4.01181066945	-0.343811169191	-0.0607869818229	895.798084354	596.678279567	1881.36565601	388.88929209	0.596336144121	0.00886086395425
909.725815189	674.271210625	1959.99702581	376.0	13.2663671431	0.520921799763	0.0921007425323	1049.84972182	748.75323218	2220.01742725	421.414473249	6.10769317168	0.0907532417783
909.725815189	674.271210625	1959.99702581	376.0	-14.6983096226	-0.597199032933	-0.105586816289	761.821046281	594.655079782	1671.91059437	315.434468304	-0.992584556947	-0.014748656121
909.725815189	674.271210625	1959.99702581	376.0	0.674322151407	0.034464141132	0.00609337714498	903.917278256	764.96983592	1973.21371993	304.32660575	2.9343453725	0.0436009713596
909.725815189	674.271210625	1959.99702581	376.0	-10.8070017675	-0.605917332049	-0.107128241168	779.489163134	568.975220607	1748.18011259	399.715728851	-0.65383910066	-0.00971529124309
909.725815189	674.271210625	1959.99702581	376.0	12.735830897	0.405955463299	0.0717743039779	1062.25397976	694.45326037	2209.61893261	452.911692481	5.02417883861	0.0746534745708
909.725815189	674.271210625	1959.99702581	376.0	-17.7485893146	-0.700120639456	-0.123783705703	733.704216804	569.494683523	1612.12520312	308.926302796	-1.6528339168	-0.0245591963863
909.725815189	674.271210625	1959.99702581	376.0	-13.257326459	-0.430803390724	-0.0761675018961	886.285282411	518.448198144	1700.15382151	295.42034096	-0.774230398209	-0.0115041663924
909.725815189	674.271210625	1959.99702581	376.0	-6.17290525915	-0.566892414727	-0.100228503311	720.760265356	724.386233592	1839.00826633	393.86176738	0.404692342835	0.00601325918031
909.725815189	674.271210625	1959.99702581	376.0	-10.2862802117	-0.39020748153	-0.0689900073426	866.556665173	586.883846098	1758.3862396	304.945728327	-0.20935930768	-0.00311083666686
909.725815189	674.271210625	1959.99702581	376.0	18.0338980716	0.84114002666	0.148716412069	1129.40105706	760.087050105	2313.46089166	423.972784492	8.17238866042	0.12143222378
909.725815189	674.271210625	1959.99702581	376.0	-1.86182262136	-0.28357131571	-0.0501363712358	890.810912318	668.474139671	1923.50535781	364.220305821	0.991248373212	0.0147288019794
909.725815189	674.271210625	1959.99702581	376.0	10.6407524551	0.693749628622	0.12265728936	1061.81588847	796.598125833	2168.55545746	310.141443159	7.21559876898	0.107215434903
909.725815189	674.271210625	1959.99702581	376.0	20.7107595394	0.853648366023	0.150927928929	1128.47749145	770.190220133	2365.92729681	467.259585226	8.57955655091	0.12748226673
909.725815189	674.271210625	1959.99702581	376.0	16.3053740193	0.719093536762	0.127138178353	1097.57835926	756.781280109	2279.58187164	425.222232267	7.38395131295	0.109716958588
909.725815189	674.271210625	1959.99702581	376.0	7.08751850165	0.149517409625	0.0264351855773	923.700089285	787.843026338	2098.91217765	387.369062027	4.34841493591	0.06461240618
909.725815189	674.271210625	1959.99702581	376.0	0.627347149758	-0.250499849876	-0.0442892238111	1102.09083281	514.05216754	1972.29301129	356.150010939	1.18766813873	0.0176473720465
909.725815189	674.271210625	1959.99702581	376.0	-1.23482944745	-0.450185131748	-0.0795942595029	752.6868818	787.205226755	1935.79440537	395.902296815	1.19736576656	0.0177914675567
909.725815189	674.271210625	1959.99702581	376.0	8.36918615651	0.00350644209379	0.000619950865239	1090.80866156	568.622916901	2124.03282557	464.6012471	2.54620131636	0.0378336005402
909.725815189	674.271210625	1959.99702581	376.0	9.69525518312	0.355358868553	0.0628286542704	1127.87500812	605.098030721	2150.02373905	417.050700204	3.97163901053	0.0590139526081
909.725815189	674.271210625	1959.99702581	376.0	6.72534904276	-0.0434612554024	-0.00768409748981	1078.8326268	568.079209216	2091.81366703	444.901831013	2.25103648277	0.0334477932061
909.725815189	674.271210625	1959.99702581	376.0	-12.0761231584	-0.577218186374	-0.10205413479	810.38062992	538.790923257	1723.30537108	374.1338179	-0.821575622546	-0.0122076615534
909.725815189	674.271210625	1959.99702581	376.0	-0.712362686733	-0.539322109603	-0.0953539797743	714.536441023	792.164823721	1946.03473834	439.333473597	1.11810145776	0.0166136917943
909.725815189	674.271210625	1959.99702581	376.0	-0.928844309548	-0.185114317678	-0.0327288397591	979.78538622	614.331334174	1941.79170497	347.674984578	1.14272208403	0.0169795257657
909.725815189	674.271210625	1959.99702581	376.0	-8.93817707713	-0.347631497978	-0.0614624289211	891.214719519	586.775150006	1784.80902094	306.819151415	-0.00444601433806	-6.60626201792e-05
909.725815189	674.271210625	1959.99702581	376.0	5.60616903966	0.0227544795495	0.00402306922728	940.114372526	724.192235713	2069.87777225	405.571164015	3.09861981796	0.0460418992267
909.725815189	674.271210625	1959.99702581	376.0	11.7437644873	0.569290990176	0.100652579593	1040.09879507	780.480867631	2190.17446048	369.594797777	6.56641759468	0.0975693550472
909.725815189	674.271210625	1959.99702581	376.0	-12.1039460127	-0.693204174152	-0.122560851158	757.676170036	547.80415697	1722.76004396	417.279716952	-1.0927811194	-0.0162374609123
909.725815189	674.271210625	1959.99702581	376.0	5.4653999262	0.239031818116	0.0422616368664	991.006140623	725.672878546	2067.11870182	350.439682647	3.93952718965	0.0585368081672
909.725815189	674.271210625	1959.99702581	376.0	0.710741379511	-0.21269336458	-0.0376049088719	1001.42441227	576.444005629	1973.92753571	396.059117818	1.20634506308	0.017924889496
909.725815189	674.271210625	1959.99702581	376.0	-13.3893633394	-0.466982465615	-0.0825640851512	844.174287484	555.760016019	1697.56590259	297.631599082	-0.756477081703	-0.011240372685
909.725815189	674.271210625	1959.99702581	376.0	13.5190482924	0.591154412014	0.104518106792	1063.96091774	754.472289508	2224.96997026	406.536763011	6.51582996067	0.0968176814365
909.725815189	674.271210625	1959.99702581	376.0	7.29841980087	0.000696561709123	0.000123154474739	1014.2227249	639.755087125	2103.04583684	449.068024812	2.6650154831	0.0395990413537
909.725815189	674.271210625	1959.99702581	376.0	2.86282727738	-0.425447878419	-0.0752206291406	754.390324147	801.511504251	2016.1083553	460.206526906	1.739752118	0.0258507001188
909.725815189	674.271210625	1959.99702581	376.0	-13.5220034053	-0.665923467627	-0.117737529637	790.093077386	514.585405801	1694.96616124	390.287678052	-1.29187282252	-0.0191957328755
909.725815189	674.271210625	1959.99702581	376.0	3.40793354308	-0.171567550433	-0.0303337253241	937.574127247	668.392001604	2026.7924219	420.826293049	1.82817690402	0.0271645899557
909.725815189	674.271210625	1959.99702581	376.0	-3.24089550814	-0.219307508598	-0.0387743119869	1017.025736	538.472210955	1896.47557024	340.977623292	0.734733209646	0.0109172839472
909.725815189	674.271210625	1959.99702581	376.0	0.552442953553	0.131630875754	0.0232727856708	941.685142393	746.000564801	1970.82489127	283.139184079	3.08859882376	0.0458929988671
909.725815189	674.271210625	1959.99702581	376.0	2.69717419457	-0.357022148667	-0.0631227278407	754.872689628	832.031897061	2012.86155981	425.95697312	2.29474509852	0.0340972525784
909.725815189	674.271210625	1959.99702581	376.0	11.6284183734	0.428665253129	0.0757894719111	1005.89929499	777.261215728	2187.91368008	404.75316936	5.87677073777	0.0873220020471
909.725815189	674.271210625	1959.99702581	376.0	-12.8676766965	-0.506049193409	-0.0894712152421	800.694275572	598.406544016	1707.79094527	308.690125683	-0.62993908814	-0.00936016475691
909.725815189	674.271210625	1959.99702581	376.0	-5.85293882183	-0.395598938577	-0.0699432352505	915.091908005	522.386309012	1845.27959898	407.801381966	0.16771099772	0.00249199105081
909.725815189	674.271210625	1959.99702581	376.0	1.42139058576	-0.191082603428	-0.03378405294	852.191083262	758.739178417	1987.85623902	376.925977341	2.13305388467	0.0316947085389
909.725815189	674.271210625	1959.99702581	376.0	12.5790160013	0.669124625498	0.118303505215	1131.50665944	684.065396291	2206.54536532	390.973309588	6.012345037	0.0893364790045
909.725815189	674.271210625	1959.99702581	376.0	3.74757573119	0.424480994744	0.0750496808247	1053.51176703	696.650325675	2033.44939869	283.28730598	4.14137041375	0.0615359645431
909.725815189	674.271210625	1959.99702581	376.0	5.08678799593	-0.219999448577	-0.038896649324	855.428897625	748.078695064	2059.69791924	456.190326554	2.2641551105	0.0336427208098
909.725815189	674.271210625	1959.99702581	376.0	16.6650339517	0.690511502414	0.122084777654	1115.64347259	717.980947661	2286.63119562	453.006775365	6.81041036548	0.101194804836
909.725815189	674.271210625	1959.99702581	376.0	17.924199392	0.679122104637	0.120071093465	1071.17783403	784.274783076	2311.3108008	455.858183695	7.67330496764	0.114016418539
909.725815189	674.271210625	1959.99702581	376.0	6.55898874832	-0.29591414229	-0.0523186248745	1121.78417881	507.230350136	2088.5530102	459.538481259	1.76876201701	0.026281753596
909.725815189	674.271210625	1959.99702581	376.0	-0.755350259043	-0.355700271187	-0.062889015415	836.635990616	699.101606671	1945.1921832	409.454585914	1.09050945052	0.0162037065456
909.725815189	674.271210625	1959.99702581	376.0	-13.951490054	-0.670640434921	-0.118571505467	704.458409151	647.519845852	1686.5482357	334.569980697	-0.826089665646	-0.0122747350022
909.725815189	674.271210625	1959.99702581	376.0	-5.19281864747	-0.313276235777	-0.0553883019408	812.002968613	755.377884015	1858.21793477	290.83708214	0.893027775403	0.0132693577326
909.725815189	674.271210625	1959.99702581	376.0	-8.62589988817	-0.672279852371	-0.118861360037	704.841372488	654.536255944	1790.92964456	431.552016124	-0.255721671429	-0.00379972765868
909.725815189	674.271210625	1959.99702581	376.0	-2.42105677698	-0.500124378171	-0.0884236877955	751.974631228	727.192124086	1912.54438499	433.377629678	0.836015555862	0.0124222222268
909.725815189	674.271210625	1959.99702581	376.0	-2.59765867289	-0.371705913353	-0.0657188672831	813.522677685	729.284377904	1909.08299308	366.275937495	0.948185293604	0.0140889345261
909.725815189	674.271210625	1959.99702581	376.0	-3.82456431936	-0.29847828475	-0.0527719739656	909.689965344	616.246661154	1885.0356789	359.099052406	0.697272748593	0.0103606649122
909.725815189	674.271210625	1959.99702581	376.0	11.2089853614	0.318557916614	0.056322121042	957.87311184	806.528749555	2179.69280552	415.290944126	5.69084577157	0.0845593725345
909.725815189	674.271210625	1959.99702581	376.0	-10.1801575878	-0.571699720075	-0.101078451216	731.462912529	683.853809784	1760.46623987	345.149517555	-0.142947040403	-0.00212402734626
909.725815189	674.271210625	1959.99702581	376.0	-9.05403386154	-0.391324857428	-0.0691875631946	871.21008485	582.775037294	1782.53823141	328.553109268	-0.0520649476988	-0.000773624780071
909.725815189	674.271210625	1959.99702581	376.0	12.077094117	0.227231462731	0.0401752939764	963.776422706	764.462556068	2196.70771131	468.468732539	4.86024177962	0.0722175598755
909.725815189	674.271210625	1959.99702581	376.0	7.26332713919	-0.0525579383476	-0.00929242191436	838.166926884	835.916522193	2102.35802172	428.274572639	4.03026875678	0.0598851226862
909.725815189	674.271210625	1959.99702581	376.0	1.44335686497	-0.399641749056	-0.070658017867	736.75685755	840.610828392	1988.28677744	410.919091496	2.11073542365	0.031363082075
909.725815189	674.271210625	1959.99702581	376.0	1.24290813327	-0.207368369981	-0.0366634317505	914.331319599	679.794759332	1984.35798826	390.231909329	1.55334530376	0.0230809109028
909.725815189	674.271210625	1959.99702581	376.0	10.6926577531	0.815820072741	0.144239758264	1115.36078506	759.736331153	2169.57279976	294.475683538	7.28645886369	0.108268333784
909.725815189	674.271210625	1959.99702581	376.0	-12.3423719294	-0.461933316301	-0.0816713784124	820.367093046	599.824695078	1718.08690308	297.895114959	-0.519669416178	-0.00772168523296
909.725815189	674.271210625	1959.99702581	376.0	3.06216605644	-0.0196631325492	-0.00347650858366	931.229103938	719.133339206	2020.01538945	369.652946302	2.64585143702	0.0393142858399
909.725815189	674.271210625	1959.99702581	376.0	2.27904163615	-0.263756659785	-0.0466330728049	1100.16606891	514.47151375	2004.6661741	390.028591437	1.33844899824	0.0198878008654
909.725815189	674.271210625	1959.99702581	376.0	7.54302794463	0.275156135974	0.0486485388922	1025.43174849	697.048581314	2107.84014918	385.359819382	4.06244756745	0.0603632625178
909.725815189	674.271210625	1959.99702581	376.0	-2.87978993839	-0.541498645487	-0.095738798707	712.758089354	791.114925764	1903.55322867	399.680213554	0.921668917254	0.0136949319057
909.725815189	674.271210625	1959.99702581	376.0	3.95202466379	-0.149498489429	-0.0264318404224	968.950509081	642.942626278	2037.45659168	425.563456325	1.84955908023	0.0274823043125
909.725815189	674.271210625	1959.99702581	376.0	-0.761191164378	-0.367094616648	-0.0649035743721	812.226358176	738.489337503	1945.07770163	394.362005953	1.17775698475	0.0175001037852
909.725815189	674.271210625	1959.99702581	376.0	-3.01100950555	-0.28243170221	-0.0499348837006	785.708964944	808.246173973	1900.98132906	307.026190142	1.72732652673	0.0256660702337
909.725815189	674.271210625	1959.99702581	376.0	-17.4946090248	-0.701664273654	-0.124056625469	738.707835961	561.765016712	1617.10320925	316.630356577	-1.65040393268	-0.0245230896387
909.725815189	674.271210625	1959.99702581	376.0	-0.129823467688	-0.27258733987	-0.0481943670209	1094.52412238	506.45583154	1957.45248971	356.472535789	1.04228650544	0.0154871694717
909.725815189	674.271210625	1959.99702581	376.0	-14.213814384	-0.718073105266	-0.1269577626	711.985033638	600.934739237	1681.40668663	368.486913757	-1.12888686183	-0.0167739503987
909.725815189	674.271210625	1959.99702581	376.0	11.3062207487	0.362592478985	0.0641075811501	971.592250189	803.214839141	2181.59861622	406.79152689	5.8612531623	0.0870914288604
909.725815189	674.271210625	1959.99702581	376.0	8.29677912933	0.0410841464826	0.00726381656341	929.624906674	744.826285991	2122.61364999	448.162457321	3.57194053477	0.0530748965047
909.725815189	674.271210625	1959.99702581	376.0	18.3499271565	0.82576575792	0.145998189165	1088.51211688	828.947805441	2319.65505232	402.195129997	9.11780160724	0.135479964446
909.725815189	674.271210625	1959.99702581	376.0	6.478475508	-0.134091716751	-0.0237078707126	935.702627407	684.088611722	2086.97495309	467.18371396	2.29813390682	0.0341476063421
909.725815189	674.271210625	1959.99702581	376.0	-9.7550850246	-0.614982822296	-0.108731050618	738.272331497	633.305336327	1768.79764947	397.219981642	-0.328541583597	-0.00488174715597
909.725815189	674.271210625	1959.99702581	376.0	-6.93411503284	-0.341069942165	-0.0603023235793	920.215397056	555.450156045	1824.0885774	348.423024303	0.212610544853	0.00315914628311
909.725815189	674.271210625	1959.99702581	376.0	5.7801319449	-0.159771333441	-0.0282481141161	1014.00500749	596.92084829	2073.28744002	462.36158424	1.83068561338	0.0272018664692
909.725815189	674.271210625	1959.99702581	376.0	-17.3875618742	-0.596762151965	-0.105509574251	785.119841277	550.921516175	1619.20133022	283.159972766	-1.50397412795	-0.022347312451
909.725815189	674.271210625	1959.99702581	376.0	-1.31429253311	-0.253422084567	-0.0448058848245	1002.96554097	530.964793279	1934.23693125	400.306597006	0.896975718477	0.013328019591
909.725815189	674.271210625	1959.99702581	376.0	8.31441333238	0.585835854652	0.103577767796	1120.12893068	667.404443516	2122.95927984	335.42590565	5.07758345832	0.0754470053242
909.725815189	674.271210625	1959.99702581	376.0	5.30207336379	-0.225711470161	-0.0399065541303	864.435738447	735.068528084	2063.91750605	464.413239519	2.16286270206	0.0321376330173
909.725815189	674.271210625	1959.99702581	376.0	6.8594641647	0.0940909103015	0.0166355923447	1129.26937935	552.109647899	2094.44231943	413.063292181	2.70233637602	0.0401535865679
909.725815189	674.271210625	1959.99702581	376.0	14.8773798556	0.881484397584	0.155849433802	1108.58121172	814.994145357	2251.5932285	328.01787142	8.856071173	0.131590953536
909.725815189	674.271210625	1959.99702581	376.0	-1.75977077405	-0.30471657154	-0.0538749242468	795.034788254	788.693620411	1925.50557098	341.777162316	1.62666043769	0.0241702888215
[truncated: 1 more rows]
