# Supplementary material for: Optimization of nutritional strategies using a mechanistic computational model in prediabetes: Application to the J-DOIT1 study data
Source: PLoS One. 2023 Nov 30;18(11):e0287069. doi: 10.1371/journal.pone.0287069 (PMC10688723; doi:10.1371/journal.pone.0287069)
Supplement: S1 File — (ZIP) [file pone.0287069.s011.zip › improved_intervention_M0411017.csv]

baseline_carb	baseline_fat	baseline_kcal	baseline_protein	diet_change_percent	hba1c_change	hba1c_percent_change	random_carb_kcal	random_fat_kcal	random_total_kcal	random_protein_kcal	weight_change	weight_percent_change
837.813406728	411.49362792	1625.30703465	376.0	7.65954991439	0.576906530333	0.103872259693	1027.45959969	342.366870336	1749.79823823	379.971768203	0.802184831548	0.0148552746583
837.813406728	411.49362792	1625.30703465	376.0	2.63297232404	0.265524925754	0.0478078728402	887.407706345	434.18254401	1668.10091905	346.510668696	0.638198744046	0.0118184952601
837.813406728	411.49362792	1625.30703465	376.0	-4.24181836093	0.0701781276675	0.0126356009484	824.023839359	313.673837326	1556.36446243	418.666785746	-1.18482806608	-0.021941260483
837.813406728	411.49362792	1625.30703465	376.0	-14.3432481431	-0.373716761795	-0.0672878577233	674.636098824	314.785183137	1392.18521358	402.76393162	-2.00194019153	-0.0370729665098
837.813406728	411.49362792	1625.30703465	376.0	-3.87980520549	-0.256113780109	-0.0461133921694	701.510087921	494.889811822	1562.24828771	365.84838797	0.106485697058	0.00197195735293
837.813406728	411.49362792	1625.30703465	376.0	-4.62288948224	0.0804664383701	0.014488015551	824.549030826	362.54883188	1550.17088669	363.073023984	-0.832645760438	-0.015419365934
837.813406728	411.49362792	1625.30703465	376.0	-5.46324530665	-0.416025545639	-0.0749055717751	653.738095922	478.919777808	1536.51252436	403.854650628	-0.191550306419	-0.00354722789664
837.813406728	411.49362792	1625.30703465	376.0	21.1162610365	0.661094974603	0.119030423947	1021.10556427	485.183250769	1968.51111073	462.222295689	3.91698298064	0.0725367218638
837.813406728	411.49362792	1625.30703465	376.0	4.27082100601	0.230753996526	0.0415473526334	879.377194667	360.340260259	1694.7209889	455.00353397	-0.0210349255859	-0.000389535658998
837.813406728	411.49362792	1625.30703465	376.0	-7.43892730798	-0.480922294724	-0.0865902583226	634.911728617	479.330578795	1504.40162581	390.159318397	-0.366002124095	-0.00677781711287
837.813406728	411.49362792	1625.30703465	376.0	5.06153012294	0.428821778411	0.0772095387849	962.493680904	344.881701378	1707.5724398	400.197057515	0.234873298357	0.00434950552513
837.813406728	411.49362792	1625.30703465	376.0	7.1039589687	0.206761451692	0.0372274850004	857.333587188	504.31665644	1740.76817951	379.117935877	1.62532692369	0.030098646735
837.813406728	411.49362792	1625.30703465	376.0	5.24150966526	0.541954728335	0.0975791732689	1014.82990105	322.270621517	1710.49765996	373.397137391	0.274368162911	0.00508089190575
837.813406728	411.49362792	1625.30703465	376.0	2.0257071549	0.388411323492	0.0699336196421	945.229157238	353.463988108	1658.23099554	359.537850192	-0.00260005733403	-4.81492098894e-05
837.813406728	411.49362792	1625.30703465	376.0	3.5329899344	0.439529694159	0.0791375034496	962.293065883	391.908164636	1682.72896859	328.527738067	0.627933249831	0.0116283935154
837.813406728	411.49362792	1625.30703465	376.0	-13.2482298315	-0.488894391807	-0.0880256377039	635.235031797	440.684863242	1409.98262323	334.062728191	-1.1642251105	-0.0215597242685
837.813406728	411.49362792	1625.30703465	376.0	-1.61248328443	0.07125685278	0.0128298258516	818.854786608	383.088593601	1599.09923039	397.155850185	-0.410986289758	-0.00761085721775
837.813406728	411.49362792	1625.30703465	376.0	-1.66640800191	0.0503971132642	0.00907402111348	815.82460377	314.639607952	1598.22278817	467.758576445	-1.01143247284	-0.0187302309785
837.813406728	411.49362792	1625.30703465	376.0	-9.17815726991	-0.328100554768	-0.0590746407577	684.372879643	415.396288272	1476.13379889	376.364630974	-0.931671577483	-0.0172531773608
837.813406728	411.49362792	1625.30703465	376.0	-3.48700719406	0.443083200482	0.0797773137346	974.10106285	311.153400677	1568.63246142	283.377997897	-0.898235622632	-0.0166339930117
837.813406728	411.49362792	1625.30703465	376.0	0.414260618089	-0.104843863672	-0.0188771810716	748.314595014	510.009444288	1632.04004162	373.716002314	0.699345863389	0.012950849322
837.813406728	411.49362792	1625.30703465	376.0	4.25111512308	0.327227641072	0.0589174722852	910.093161125	446.974470552	1694.40070779	337.333076118	1.02805977747	0.0190381440272
837.813406728	411.49362792	1625.30703465	376.0	-1.48703468202	-0.134707052875	-0.0242540606544	741.137411872	475.22104477	1601.13815535	384.779698712	0.224369224799	0.00415498564443
837.813406728	411.49362792	1625.30703465	376.0	-2.61882498987	0.197711199446	0.0355979833357	869.890503474	342.584556299	1582.74308786	370.26802809	-0.740922836493	-0.0137207932684
837.813406728	411.49362792	1625.30703465	376.0	-1.03257262857	-0.10959126075	-0.0197319518815	750.426563646	458.279782907	1608.52455908	399.818212526	0.138167564274	0.00255865859766
837.813406728	411.49362792	1625.30703465	376.0	6.55385840802	0.339710576051	0.0611650298975	906.73943104	511.806682374	1731.82735639	313.281242981	1.95360386827	0.0361778494124
837.813406728	411.49362792	1625.30703465	376.0	-9.56241128127	-0.471627284601	-0.0849166879008	640.117251596	421.441214425	1469.88849141	408.33002539	-0.926295728789	-0.0171536246072
837.813406728	411.49362792	1625.30703465	376.0	11.820922354	0.449666406852	0.0809626227677	952.191399207	487.566550149	1817.43331723	377.675367872	2.46181572761	0.0455891801409
837.813406728	411.49362792	1625.30703465	376.0	-14.5481088788	-0.282043603995	-0.0507820676981	702.239669768	372.445592942	1388.85559763	314.170334923	-1.75560864656	-0.0325112712326
837.813406728	411.49362792	1625.30703465	376.0	1.24178465698	0.265460211325	0.0477962209804	889.903106779	410.138853614	1645.48984803	345.44788764	0.279883839149	0.00518303405832
837.813406728	411.49362792	1625.30703465	376.0	-1.77834639195	0.185814016153	0.033455890557	859.314235361	414.256593813	1596.40344564	322.832616466	-0.0748237029906	-0.00138562412946
837.813406728	411.49362792	1625.30703465	376.0	-10.7928195799	-0.411459776923	-0.0740835032271	658.960262493	414.694610273	1449.89057878	376.235706013	-1.07623452696	-0.0199302690178
837.813406728	411.49362792	1625.30703465	376.0	-12.0143640425	-0.423772305247	-0.0763003790506	658.069797945	311.897640459	1430.0367307	460.069292294	-1.85197544558	-0.0342958415848
837.813406728	411.49362792	1625.30703465	376.0	3.89481138029	0.602547528041	0.108488931948	1040.80644796	333.496126938	1688.609678	314.3071031	0.445253376579	0.00824543289962
837.813406728	411.49362792	1625.30703465	376.0	6.98808829035	0.41291682787	0.0743458458534	950.69615015	388.88295348	1738.88492522	399.305821589	0.824450550835	0.0152676027932
837.813406728	411.49362792	1625.30703465	376.0	-12.6444108657	-0.172111073142	-0.0309886699932	737.349863987	379.102456693	1419.79653536	303.344214678	-1.56830908497	-0.0290427608327
837.813406728	411.49362792	1625.30703465	376.0	-10.7069013986	-0.479473505351	-0.0863294031961	638.216742446	415.008381548	1451.28701302	398.06188903	-1.06327536182	-0.0196902844782
837.813406728	411.49362792	1625.30703465	376.0	0.929706666474	-0.0284230060982	-0.0051175740184	774.231006482	505.951190025	1640.4176225	360.235425993	0.777384076017	0.0143960014077
837.813406728	411.49362792	1625.30703465	376.0	4.80384420669	0.389297470514	0.0700931707804	931.942940311	467.875768704	1703.38425247	303.565543458	1.43466357181	0.0265678439224
837.813406728	411.49362792	1625.30703465	376.0	15.0192037534	0.45119081883	0.0812370937757	948.665128008	510.432541031	1869.4152098	410.317540761	2.97788546649	0.0551460271573
837.813406728	411.49362792	1625.30703465	376.0	-7.4887518723	0.0360127967575	0.00648411896966	806.51534182	397.710703704	1503.59182366	299.365778137	-0.906254828368	-0.0167824968216
837.813406728	411.49362792	1625.30703465	376.0	0.284780864678	0.193317211935	0.0348068440646	856.739586717	470.941505899	1629.93559808	302.25450546	0.632292646498	0.0117091230833
837.813406728	411.49362792	1625.30703465	376.0	3.46173642344	0.0190854194098	0.00343633766831	795.864973843	421.656536178	1681.57088026	464.049370238	0.244087758239	0.0045201436711
837.813406728	411.49362792	1625.30703465	376.0	3.41833276833	0.366428752802	0.065975648686	936.714989856	340.876105836	1680.8654376	403.274341908	-0.0524551203727	-0.000971391118014
837.813406728	411.49362792	1625.30703465	376.0	12.2485722309	0.570847611067	0.10278134877	995.471709225	487.481096571	1824.38394076	341.431134964	2.97318471836	0.0550589762659
837.813406728	411.49362792	1625.30703465	376.0	-0.985762233855	0.341222142967	0.0614371881468	925.278901141	363.531636036	1609.28537172	320.474834539	-0.269788030646	-0.0049960746416
837.813406728	411.49362792	1625.30703465	376.0	-6.64556875912	0.193554574153	0.0348495812303	869.417537742	341.144462762	1517.29613811	306.73413761	-1.17151738014	-0.0216947662989
837.813406728	411.49362792	1625.30703465	376.0	-15.3709306037	-0.248129248682	-0.0446757739795	715.321480834	329.611547549	1375.48221826	330.549189873	-2.07120696125	-0.0383556844676
837.813406728	411.49362792	1625.30703465	376.0	11.8606432108	0.674639642365	0.121469146987	1038.11868837	449.276012187	1818.07890311	330.684202551	2.92799004298	0.0542220378329
837.813406728	411.49362792	1625.30703465	376.0	-6.9071967269	0.0823509307144	0.014827319178	823.838282152	388.621947635	1513.04388035	300.583650562	-0.894275894919	-0.0165606647207
837.813406728	411.49362792	1625.30703465	376.0	-3.18381468412	-0.0225246263117	-0.00405556829524	785.077493715	392.535775082	1573.56027062	395.94700182	-0.520590659017	-0.00964056775958
837.813406728	411.49362792	1625.30703465	376.0	12.1297822979	0.376482405106	0.0677858129467	926.478373683	460.717041645	1822.45323962	435.257824297	1.91651203187	0.0354909635532
837.813406728	411.49362792	1625.30703465	376.0	8.88278514688	0.395923933652	0.0712862682124	935.739392621	455.069534843	1769.67956651	378.870639049	1.68062687674	0.0311227199396
837.813406728	411.49362792	1625.30703465	376.0	-1.70933858214	0.0774991247758	0.0139537495095	817.069286857	438.855713818	1597.52503443	341.600033752	0.0509967626003	0.000944384492598
837.813406728	411.49362792	1625.30703465	376.0	4.03903607721	0.385723058995	0.0694495965061	930.250831662	470.037452048	1690.95377214	290.665488433	1.36498150511	0.0252774352799
837.813406728	411.49362792	1625.30703465	376.0	-4.75122306164	-0.0857762520701	-0.0154440497065	761.010633302	433.27367069	1548.085072	353.800768003	-0.374512637906	-0.00693541922048
837.813406728	411.49362792	1625.30703465	376.0	15.4027821744	0.572196624744	0.103024239241	1008.35548188	440.981293752	1875.64953686	426.312761232	2.58803759027	0.047926622042
837.813406728	411.49362792	1625.30703465	376.0	3.81506564711	0.180032956086	0.0324150082977	859.008596268	369.68470477	1687.31356499	458.620263949	-0.031410246906	-0.000581671238999
837.813406728	411.49362792	1625.30703465	376.0	-0.4428635166	0.191384453896	0.0344588501793	867.652829709	331.07642801	1618.10914276	419.37988504	-0.669929829206	-0.0124061079483
837.813406728	411.49362792	1625.30703465	376.0	7.70691885957	0.415449427485	0.074801841463	953.156456307	373.360910255	1750.56812903	424.050762466	0.705822111789	0.013070779848
837.813406728	411.49362792	1625.30703465	376.0	-9.41970934957	0.108678380186	0.019567587358	838.039770433	337.758264274	1472.20783595	296.40980124	-1.52635386872	-0.0282658123837
837.813406728	411.49362792	1625.30703465	376.0	-10.9159615303	-0.156942718065	-0.0282576013801	742.959050227	361.855303793	1447.889144	343.074789977	-1.46229111242	-0.0270794650449
837.813406728	411.49362792	1625.30703465	376.0	-5.95545476502	-0.126096317402	-0.0227036941667	747.236266037	441.452658794	1528.51260941	339.823684576	-0.446886656906	-0.00827567883159
837.813406728	411.49362792	1625.30703465	376.0	9.32795164317	0.529555090526	0.0953466133463	984.950299532	475.125032173	1776.91488889	316.839557188	2.39840598131	0.0444149255798
837.813406728	411.49362792	1625.30703465	376.0	-6.04704668446	0.172366676774	0.031034691533	858.856316932	368.89187646	1527.0239595	299.275766105	-0.913142702717	-0.0169100500503
837.813406728	411.49362792	1625.30703465	376.0	-10.7283673892	-0.059101632016	-0.0106412733194	778.743520986	322.303736926	1450.93812477	349.890866858	-1.70550933262	-0.0315835061596
837.813406728	411.49362792	1625.30703465	376.0	2.32809830165	0.070105896619	0.0126225957182	816.448421181	394.515482022	1663.14578012	452.181876916	-0.0259672150982	-0.00048087435367
837.813406728	411.49362792	1625.30703465	376.0	10.4548955927	0.205935162385	0.0370787112685	856.714403963	498.261183108	1795.23118818	440.255601111	1.7956121918	0.033252077626
837.813406728	411.49362792	1625.30703465	376.0	5.70690515393	0.492708728145	0.088712410541	979.198720782	427.78203973	1718.06176558	311.081005064	1.36520222635	0.0252815227102
837.813406728	411.49362792	1625.30703465	376.0	17.4373189968	0.626481316751	0.112798220517	1009.53615456	492.585958233	1908.71700696	406.594894163	3.64486229796	0.0674974499623
837.813406728	411.49362792	1625.30703465	376.0	-1.69908257672	0.0442673294356	0.00797035099669	805.009904817	440.139573383	1597.691726	352.542247804	0.0386272856276	0.000715320104214
837.813406728	411.49362792	1625.30703465	376.0	-13.7186190494	-0.455426610518	-0.0819997498231	645.907525332	425.290997334	1402.33735418	331.138831515	-1.30733437641	-0.0242098958595
837.813406728	411.49362792	1625.30703465	376.0	18.9821043659	0.561674861789	0.101129791464	984.162636916	512.957756573	1933.82451223	436.704118742	3.70121070464	0.0685409389749
837.813406728	411.49362792	1625.30703465	376.0	-6.6431942022	-0.299655501181	-0.0539530970798	691.426620892	441.424110147	1517.33473195	384.484000916	-0.532341867533	-0.00985818273209
837.813406728	411.49362792	1625.30703465	376.0	2.86640005524	0.285865190001	0.0514701458409	895.194273282	435.722580219	1671.89483639	340.977982886	0.708040635532	0.013111863621
837.813406728	411.49362792	1625.30703465	376.0	-0.145489202654	0.0929623036773	0.0167379012743	820.713655141	459.796338259	1622.9423884	342.432395004	0.392917797986	0.00727625551825
837.813406728	411.49362792	1625.30703465	376.0	-19.8114393699	-0.276288079134	-0.0497457830633	707.905686806	310.92164202	1303.3103169	284.482988079	-2.69089569564	-0.0498314017711
837.813406728	411.49362792	1625.30703465	376.0	-5.37986397645	0.214985892748	0.0387082990183	874.111555768	380.75134502	1537.86772698	283.004826197	-0.740373799767	-0.0137106259216
837.813406728	411.49362792	1625.30703465	376.0	9.23649956815	0.450754492185	0.0811585329825	957.762969223	455.415213568	1775.42851188	362.250329093	1.87626505254	0.034745649121
837.813406728	411.49362792	1625.30703465	376.0	-9.68584233597	-0.212337724573	-0.0382314952418	718.643936328	461.052158761	1467.8823578	288.186262708	-0.759742092504	-0.0140692980093
837.813406728	411.49362792	1625.30703465	376.0	-9.40543389496	-0.32775448622	-0.0590123309722	687.942022493	318.687081132	1472.43985591	465.81075229	-1.60791153733	-0.0297761395802
837.813406728	411.49362792	1625.30703465	376.0	-0.590474618439	0.187911707296	0.033833580716	855.914410778	459.538395761	1615.71000914	300.257202598	0.430609708691	0.00797425386464
837.813406728	411.49362792	1625.30703465	376.0	-3.97802080964	0.0804695180161	0.0144885700425	821.070514156	407.311026651	1560.65198259	332.270441782	-0.42815444116	-0.00792878594741
837.813406728	411.49362792	1625.30703465	376.0	-7.43749256506	-0.322436190631	-0.058054769649	682.743974199	476.586326781	1504.42494479	345.094643807	-0.377591146802	-0.00699242864448
837.813406728	411.49362792	1625.30703465	376.0	9.49448105469	0.312791287872	0.0563182009132	899.526008597	482.242325971	1779.62150313	397.853168565	1.81224512738	0.0335600949514
837.813406728	411.49362792	1625.30703465	376.0	0.9482681378	0.558778911475	0.10060837441	1021.67766319	332.618063422	1640.7193034	286.423576792	0.0063399295638	0.000117406103033
837.813406728	411.49362792	1625.30703465	376.0	-5.37175322948	-0.22270735569	-0.0400985516186	717.736580467	399.68967832	1537.99955153	420.573292739	-0.712508223393	-0.0131945967295
837.813406728	411.49362792	1625.30703465	376.0	10.1625223101	0.230686211295	0.0415351478746	869.828403746	456.559567439	1790.47922465	464.091253466	1.36450659996	0.02526864074
837.813406728	411.49362792	1625.30703465	376.0	-2.20055633802	0.0408015870776	0.0073463426499	801.112873439	477.149115595	1589.54123769	311.279248651	0.27657423759	0.00512174514055
837.813406728	411.49362792	1625.30703465	376.0	4.43846091192	0.45855819994	0.0825635937955	976.35441848	337.267847732	1697.44565208	383.823385868	0.170719417526	0.00316147069493
837.813406728	411.49362792	1625.30703465	376.0	6.89714266433	0.279541099248	0.0503314906821	895.713828842	389.117755085	1737.40677956	452.575195634	0.527397668877	0.00976662349772
837.813406728	411.49362792	1625.30703465	376.0	13.6685719359	0.393878614745	0.0709180076963	928.232564988	500.060733408	1847.46329586	419.169997464	2.55353391377	0.0472876650698
837.813406728	411.49362792	1625.30703465	376.0	-3.56204226777	0.0709878558876	0.0127813928498	814.320042289	449.167885077	1567.41291109	303.924983727	-0.0750689688516	-0.00139016608984
837.813406728	411.49362792	1625.30703465	376.0	-13.3627905069	-0.323165512595	-0.0581860843707	690.409344949	324.40626695	1408.12066051	393.305048615	-1.86603056999	-0.0345561216665
837.813406728	411.49362792	1625.30703465	376.0	-9.15138744961	-0.0568981911509	-0.0102445428792	779.398837294	316.527413227	1476.56889066	380.642640141	-1.58958871701	-0.0294368280929
837.813406728	411.49362792	1625.30703465	376.0	-2.53424251131	-0.0732560996292	-0.0131897910747	768.929706201	364.922805168	1584.11781284	450.265301468	-0.72314104919	-0.0133915009109
837.813406728	411.49362792	1625.30703465	376.0	0.71834026422	0.232791686516	0.04191423956	873.021464703	456.082926642	1636.9822695	307.877878151	0.598836070241	0.0110895568563
837.813406728	411.49362792	1625.30703465	376.0	4.05105502678	0.0840140864753	0.0151267710614	815.957536568	465.533684996	1691.14911698	409.657895412	0.792687057998	0.0146793899629
837.813406728	411.49362792	1625.30703465	376.0	-11.0196958609	-0.441615870867	-0.0795131204298	651.010131338	370.734328395	1446.20314262	424.458682891	-1.37572353153	-0.025476361695
837.813406728	411.49362792	1625.30703465	376.0	11.8097785327	0.303594407299	0.0546622987574	895.966158356	476.081563817	1817.25219592	445.204473743	1.87006973762	0.034630921067
837.813406728	411.49362792	1625.30703465	376.0	-2.56409583307	-0.0571137607556	-0.0102833562758	773.035773595	389.610218706	1583.6326047	420.986612397	-0.514752478499	-0.00953245330554
837.813406728	411.49362792	1625.30703465	376.0	4.47020754169	0.251916796649	0.0453577235594	875.058210311	501.329677365	1697.96163229	321.573744611	1.44802865638	0.0268153454885
837.813406728	411.49362792	1625.30703465	376.0	-9.55872701362	-0.27067429082	-0.0487350181527	699.278340179	475.810921832	1469.94837207	294.859110062	-0.64167607975	-0.0118828903657
837.813406728	411.49362792	1625.30703465	376.0	-1.43254673126	-0.152586155374	-0.0274732004634	736.168543379	460.168023045	1602.02375185	405.687185427	0.0937487214582	0.00173608743441
837.813406728	411.49362792	1625.30703465	376.0	-3.13889205847	-0.046460599841	-0.00836525024145	774.000640731	433.702364126	1574.29040121	366.587396355	-0.202929853316	-0.00375796024659
837.813406728	411.49362792	1625.30703465	376.0	6.30141520503	0.530939550942	0.0955958860176	1002.25236245	380.377275796	1727.72437926	345.094741009	0.995201431229	0.0184296561339
837.813406728	411.49362792	1625.30703465	376.0	7.40668359021	0.24393991921	0.0439214834732	873.505880125	481.289290443	1745.68838407	390.893213506	1.48201452024	0.0274447133377
837.813406728	411.49362792	1625.30703465	376.0	11.6717301823	0.573662366778	0.103288146701	993.247583805	495.332498532	1815.00848637	326.428404031	3.0320132171	0.0561483929092
837.813406728	411.49362792	1625.30703465	376.0	1.43634639619	0.264748865118	0.0476681428012	886.252024012	445.422380113	1648.65207367	316.977669542	0.62351413379	0.0115465580331
837.813406728	411.49362792	1625.30703465	376.0	-4.42497476187	0.342163478189	0.0616066759434	930.291780327	322.056476067	1553.38760856	301.039352168	-0.996589896908	-0.0184553684613
837.813406728	411.49362792	1625.30703465	376.0	-4.29939947437	-0.292238530811	-0.0526176684931	693.06931223	442.859419684	1555.42859254	419.49986063	-0.329433306985	-0.00610061679603
837.813406728	411.49362792	1625.30703465	376.0	-8.68060619008	-0.07549849974	-0.0135935361433	767.588988364	400.866596861	1484.22053159	315.764946366	-1.01197062337	-0.018740196729
837.813406728	411.49362792	1625.30703465	376.0	-2.75917947408	-0.316193235909	-0.0569307230661	683.507415694	476.848414558	1580.46189656	420.106066306	0.0383743723149	0.000710636524351
837.813406728	411.49362792	1625.30703465	376.0	-12.788710663	-0.279927830947	-0.0504011218847	699.95763652	424.155075659	1417.4512206	293.338508422	-1.30772546548	-0.0242171382495
837.813406728	411.49362792	1625.30703465	376.0	9.14319995792	0.369117809666	0.066459814488	932.559048278	379.615553304	1773.91210676	461.737505175	0.75362769313	0.0139560683913
837.813406728	411.49362792	1625.30703465	376.0	-8.18678757965	-0.106627098477	-0.0191982532368	756.634973365	404.98726055	1492.2466002	330.62436629	-0.924568234449	-0.0171216339713
837.813406728	411.49362792	1625.30703465	376.0	-2.18545664612	-0.0338665865586	-0.00609769293458	774.498582912	485.691621749	1589.78665404	329.596449378	0.302203853675	0.00559636766066
837.813406728	411.49362792	1625.30703465	376.0	-0.637184427819	0.0966540173607	0.0174025958518	831.988554003	324.81090263	1614.95083132	458.151374685	-0.824633453082	-0.0152709898719
837.813406728	411.49362792	1625.30703465	376.0	-7.85960695111	-0.102934195124	-0.0185333444588	754.696164966	451.315440343	1497.56428998	291.552684667	-0.608899737934	-0.0112759210728
837.813406728	411.49362792	1625.30703465	376.0	-10.823799207	-0.48268196681	-0.0869070880105	637.527103025	405.39139059	1449.38706472	406.468571106	-1.13496366908	-0.0210178457238
837.813406728	411.49362792	1625.30703465	376.0	-10.2206790601	-0.172331171677	-0.0310282988256	734.639562546	414.253520077	1459.1896189	310.296536273	-1.08903035943	-0.0201672288784
837.813406728	411.49362792	1625.30703465	376.0	-11.7375577304	-0.116135656176	-0.0209102729882	757.457420852	353.315569598	1434.53568316	323.76269271	-1.61918729378	-0.0299849498849
837.813406728	411.49362792	1625.30703465	376.0	-6.28129501251	-0.423879453838	-0.0763196711988	653.26212678	435.834849235	1523.21670494	434.119728928	-0.566703831526	-0.0104945153986
837.813406728	411.49362792	1625.30703465	376.0	-0.0586291456063	0.0413211666627	0.00743989316936	799.287721773	497.674983018	1624.35413102	327.391426229	0.672921956575	0.0124615177144
837.813406728	411.49362792	1625.30703465	376.0	11.6210285609	0.457469761591	0.0823676200201	955.279450238	487.397796211	1814.18442935	371.507182899	2.47210423804	0.0457797081119
837.813406728	411.49362792	1625.30703465	376.0	-10.9034894968	-0.498046364785	-0.0896734542285	630.508353945	483.473664745	1448.09185284	334.109834145	-0.680312471391	-0.0125983790998
837.813406728	411.49362792	1625.30703465	376.0	6.51291000263	0.370823093382	0.0667668515271	923.277015854	477.697771034	1731.16181908	330.187032193	1.6646195747	0.0308262884203
837.813406728	411.49362792	1625.30703465	376.0	0.441513796561	0.338625256037	0.0609696175796	928.624349578	309.575821816	1632.48298944	394.282818049	-0.630329151553	-0.0116727620658
837.813406728	411.49362792	1625.30703465	376.0	-1.60947162354	-0.0823997015047	-0.0148361003789	762.431693476	415.876708362	1599.14817913	420.839777293	-0.242656184372	-0.00449363304392
837.813406728	411.49362792	1625.30703465	376.0	-10.4998533519	-0.498772791493	-0.0898042476581	630.529780222	474.738191907	1454.65217949	349.384207363	-0.684148999293	-0.0126694259128
837.813406728	411.49362792	1625.30703465	376.0	0.997934675688	0.372154693762	0.0670066067271	938.616777661	353.776790743	1641.52653713	349.13296873	-0.119315356084	-0.00220954363119
837.813406728	411.49362792	1625.30703465	376.0	-0.196980844455	0.249068146453	0.044844822912	880.147825556	448.389198571	1622.10549113	293.568466999	0.446475338822	0.00826806183003
837.813406728	411.49362792	1625.30703465	376.0	-12.202229308	-0.473939282168	-0.0853329640202	638.634946924	463.990124278	1426.98334332	324.35827212	-0.936272531178	-0.017338380207
837.813406728	411.49362792	1625.30703465	376.0	9.56366628756	0.658719267926	0.118602676976	1033.94434083	446.683471154	1780.74597559	300.118163608	2.62104658717	0.0485378997625
837.813406728	411.49362792	1625.30703465	376.0	4.00816764476	0.504880675558	0.0909039747133	995.896933574	345.016841769	1690.45206534	349.538289996	0.325542409	0.00602856312962
837.813406728	411.49362792	1625.30703465	376.0	-13.4760489691	-0.199697425978	-0.0359556042453	730.583360221	336.767976244	1406.27986276	338.928526295	-1.85384305389	-0.0343304269239
837.813406728	411.49362792	1625.30703465	376.0	7.38106076111	0.274745121722	0.0494679729424	889.427915928	438.54496804	1745.27193443	417.299050462	1.08332987336	0.0200616643216
837.813406728	411.49362792	1625.30703465	376.0	8.57978465688	0.46065096147	0.0829403963756	974.396166611	353.265983202	1764.75487823	437.092728421	0.649873306726	0.0120346908653
837.813406728	411.49362792	1625.30703465	376.0	6.63761175989	0.169039015443	0.0304355447323	845.203334842	483.174823301	1733.18860551	404.810447371	1.29593178908	0.0239987368349
837.813406728	411.49362792	1625.30703465	376.0	7.34945509764	0.234240290188	0.042175061251	868.610224992	493.986784228	1744.75824536	382.161236138	1.59285547623	0.0294973236339
837.813406728	411.49362792	1625.30703465	376.0	12.1105761616	0.513440683039	0.0924452076051	989.458264049	410.420887225	1822.14108094	422.261929666	1.74165325304	0.0322528380192
837.813406728	411.49362792	1625.30703465	376.0	3.9484745214	0.294867664892	0.0530910451731	894.436168507	474.622803844	1689.48186881	320.422896455	1.2133494671	0.022469434576
837.813406728	411.49362792	1625.30703465	376.0	-8.18906521543	-0.00520000159654	-0.00093626244086	797.222476752	321.425034971	1492.20958163	373.562069907	-1.47327075377	-0.0272827917364
837.813406728	411.49362792	1625.30703465	376.0	-1.4585118435	-0.132010988333	-0.0237686331171	744.781778749	430.361430879	1601.60173905	426.458529427	-0.14252816326	-0.00263941043074
837.813406728	411.49362792	1625.30703465	376.0	-3.4693088654	-0.0877586141839	-0.0158009748261	763.718975064	373.366339575	1568.92011361	431.834798967	-0.726901969053	-0.013461147575
837.813406728	411.49362792	1625.30703465	376.0	-7.46230237694	-0.181375160497	-0.0326566727579	734.05375326	357.252708327	1504.02170917	412.715247583	-1.17212892485	-0.0217060912009
837.813406728	411.49362792	1625.30703465	376.0	8.55181442855	0.268972589133	0.0484286260592	883.56873861	473.867775246	1764.30027615	406.86376229	1.54134619484	0.0285434480527
837.813406728	411.49362792	1625.30703465	376.0	1.87603235554	0.323975461442	0.058331915996	914.325633237	397.701400533	1655.7983205	343.771286726	0.308256677316	0.00570845698734
837.813406728	411.49362792	1625.30703465	376.0	-0.89471615965	0.0792207125053	0.0142637220931	817.945999862	432.855053484	1610.76514997	359.96409662	0.0806528318805	0.00149357096075
837.813406728	411.49362792	1625.30703465	376.0	4.8975974947	0.160812147828	0.0289542938112	845.81280369	442.972313211	1704.90803126	416.122914358	0.744896595582	0.0137943813997
837.813406728	411.49362792	1625.30703465	376.0	-1.50121387396	-0.236722795114	-0.0426220372909	708.420422267	470.210800391	1600.90769995	422.276477291	0.119915987329	0.00222066643202
837.813406728	411.49362792	1625.30703465	376.0	-14.9938293808	-0.488265128213	-0.0879123385331	638.295538488	332.636379404	1381.61127096	410.679353066	-1.94103869676	-0.0359451610511
837.813406728	411.49362792	1625.30703465	376.0	9.28056113615	0.580642856274	0.104544986726	1031.49500273	320.889771407	1776.14464765	423.759873507	0.668944141293	0.0123878544684
837.813406728	411.49362792	1625.30703465	376.0	10.3295614298	0.293411762802	0.0528289093989	890.741917563	492.204883073	1793.19412322	410.247322579	1.93472507127	0.0358282420605
837.813406728	411.49362792	1625.30703465	376.0	5.74395730798	0.316997749846	0.0570755761336	912.090415658	379.423155813	1718.66397684	427.150405372	0.421909459202	0.00781313813336
837.813406728	411.49362792	1625.30703465	376.0	0.781761141327	-0.192274381145	-0.0346190819491	722.441940502	463.108468834	1638.01305347	452.462644136	0.248323453328	0.00459858246903
837.813406728	411.49362792	1625.30703465	376.0	2.73136962389	-0.104064889607	-0.0187369264686	751.733194381	449.860251485	1669.70017729	468.106731422	0.330691116048	0.00612390955645
837.813406728	411.49362792	1625.30703465	376.0	3.25512873821	0.14093675708	0.0253757214765	843.078500174	385.861995033	1678.21287102	449.272375811	0.0382328448609	0.000708015645572
837.813406728	411.49362792	1625.30703465	376.0	-6.38421021329	0.299624276977	0.0539474751489	913.695628596	316.179348181	1521.54401694	291.669040168	-1.2956123907	-0.02399282205
837.813406728	411.49362792	1625.30703465	376.0	11.1649871183	0.393659286535	0.0708785175613	937.903422089	422.76645233	1806.7723557	446.102481282	1.4476173694	0.026807729063
837.813406728	411.49362792	1625.30703465	376.0	-6.31519242227	-0.335892137983	-0.0604775185421	682.044981195	393.290970725	1522.66576796	447.329816038	-0.857187202627	-0.0158738370857
837.813406728	411.49362792	1625.30703465	376.0	-5.36841458531	0.0684234890869	0.0123196775453	823.297202349	320.036434732	1538.05381474	394.720177664	-1.22561605044	-0.0226965935267
837.813406728	411.49362792	1625.30703465	376.0	-5.07152796729	-0.0488540615526	-0.0087961940138	773.160966342	440.74562912	1542.87913383	328.97253837	-0.344166568104	-0.00637345496489
837.813406728	411.49362792	1625.30703465	376.0	14.7507676066	0.551205735851	0.099244821003	983.472474289	506.74634357	1865.05229822	374.833480364	3.31511978768	0.0613911071793
837.813406728	411.49362792	1625.30703465	376.0	-3.6587187714	0.225979947132	0.040687783063	876.821357381	394.866863044	1565.84162108	294.153400654	-0.416607007164	-0.0077149445771
837.813406728	411.49362792	1625.30703465	376.0	4.43763292689	0.607721514483	0.10942051035	1044.10863346	326.630858342	1697.43219478	326.692702979	0.436860807137	0.00809001494697
837.813406728	411.49362792	1625.30703465	376.0	9.24759104919	0.435356436501	0.0783861066801	961.080583395	374.381583519	1775.60878251	440.146615593	0.870289931898	0.0161164802203
837.813406728	411.49362792	1625.30703465	376.0	-0.63485602765	0.214739534624	0.038663942136	869.845170837	417.910525948	1614.98867497	327.232978186	0.102622814652	0.00190042249355
837.813406728	411.49362792	1625.30703465	376.0	-6.63073810317	-0.310252486702	-0.0558610887113	686.943688425	464.616000506	1517.53718181	365.977492878	-0.375011662436	-0.00694466041549
837.813406728	411.49362792	1625.30703465	376.0	6.59267697199	0.248922449057	0.0448185900355	874.66687647	490.785389295	1732.45827725	367.006011481	1.52893750772	0.0283136575504
837.813406728	411.49362792	1625.30703465	376.0	-11.778393752	-0.369838919985	-0.0665896506995	672.988777424	389.793772513	1433.87197243	371.089422491	-1.3236906957	-0.0245127906611
837.813406728	411.49362792	1625.30703465	376.0	-9.43524900339	-0.321278787164	-0.0578463786755	685.827110719	431.734462774	1471.95526886	354.393695366	-0.856976842063	-0.0158699415197
837.813406728	411.49362792	1625.30703465	376.0	3.44303684934	0.136766542895	0.0246248726855	833.619696174	488.276580577	1681.26695477	359.370678016	1.0355254719	0.0191763976277
837.813406728	411.49362792	1625.30703465	376.0	-2.23850611073	-0.0403185235457	-0.00725936686094	777.009670324	416.803967774	1588.92443736	395.110799261	-0.257154326427	-0.00476211715605
837.813406728	411.49362792	1625.30703465	376.0	15.1271531711	0.395249718973	0.0711648755804	931.241308874	477.557804895	1871.16971928	462.370605512	2.36484869143	0.0437934942857
837.813406728	411.49362792	1625.30703465	376.0	-18.3685213204	-0.362340413631	-0.0652395415252	679.10312762	325.763293645	1326.76216547	321.895744201	-2.35628523917	-0.0436349118365
837.813406728	411.49362792	1625.30703465	376.0	13.6131212682	0.365552956958	0.0658179612817	921.036129994	466.435506097	1846.56205225	459.090416164	2.04224732045	0.0378193948232
837.813406728	411.49362792	1625.30703465	376.0	7.4967314076	0.425249326142	0.0765663172743	947.001507522	460.576626508	1747.15193758	339.573803555	1.7114517294	0.0316935505444
837.813406728	411.49362792	1625.30703465	376.0	-3.13624160936	0.0353639803112	0.00636729929983	803.364763118	423.908503591	1574.33347915	347.060212439	-0.236662309832	-0.00438263536726
837.813406728	411.49362792	1625.30703465	376.0	5.39458774778	0.583314020352	0.105025930924	1019.54866886	407.116651904	1712.9856488	286.320328041	1.38053242932	0.0255654153578
837.813406728	411.49362792	1625.30703465	376.0	-11.3370675126	-0.191949996044	-0.0345606762774	728.492421728	413.651750208	1441.04487884	298.900706908	-1.22312234055	-0.0226504137139
837.813406728	411.49362792	1625.30703465	376.0	4.04057072521	0.168164771785	0.0302781367996	852.80249954	390.939048498	1690.97871489	447.237166847	0.176764525222	0.00327341713373
837.813406728	411.49362792	1625.30703465	376.0	3.26096542275	0.345769295316	0.0622559048102	929.984872765	318.429713331	1678.30773506	429.893148966	-0.325473382993	-0.00602728487023
837.813406728	411.49362792	1625.30703465	376.0	1.79494667959	0.127754880202	0.0230023190857	834.958499536	434.500174232	1654.4804293	385.021755532	0.379038765453	0.00701923639728
837.813406728	411.49362792	1625.30703465	376.0	4.46474257188	0.18453767438	0.0332260846922	852.558144071	471.434513075	1697.87280975	373.880152602	1.03366100829	0.019141870524
837.813406728	411.49362792	1625.30703465	376.0	9.73622625105	0.535404885837	0.0963998714146	1000.09860601	404.803355724	1783.55060482	378.648643086	1.58248183256	0.0293052191216
837.813406728	411.49362792	1625.30703465	376.0	13.0883507435	0.399885767899	0.0719995981092	931.91678042	490.963097101	1838.03292	415.153042481	2.42337933719	0.0448773951332
837.813406728	411.49362792	1625.30703465	376.0	-4.03090665143	0.35345240591	0.0636392520544	936.093864443	309.347835612	1559.79242528	314.350725228	-1.04186027656	-0.0192937088252
837.813406728	411.49362792	1625.30703465	376.0	10.3354170206	0.319057670899	0.0574464657722	908.155827378	417.282466092	1793.28929454	467.851001074	1.1336870915	0.0209942053982
837.813406728	411.49362792	1625.30703465	376.0	15.9151058007	0.430260943564	0.0774686610666	945.017023928	478.095517808	1883.9763688	460.863827063	2.53898091568	0.0470181651051
837.813406728	411.49362792	1625.30703465	376.0	13.9844755123	0.427076709235	0.076895338357	946.916268074	457.112955643	1852.59769891	448.56847519	2.14819990711	0.0397814797612
837.813406728	411.49362792	1625.30703465	376.0	5.31758242063	0.440128184525	0.0792452618878	964.9486113	367.613969802	1711.7340758	379.171494702	0.526672417363	0.00975319291413
837.813406728	411.49362792	1625.30703465	376.0	-1.45397391967	-0.00712256386913	-0.0012824205742	782.453241847	500.665020452	1601.67549425	318.557231951	0.511849643874	0.00947869710878
837.813406728	411.49362792	1625.30703465	376.0	5.25920237983	0.0921599667202	0.0165934401729	819.949999359	446.528127138	1710.78522089	444.307094397	0.700026001941	0.0129634444804
837.813406728	411.49362792	1625.30703465	376.0	13.7820585851	0.535711037944	0.0964549942283	995.518967729	430.608435138	1849.30780235	423.180399484	2.19295376761	0.0406102549558
837.813406728	411.49362792	1625.30703465	376.0	9.5020736764	0.28627814966	0.0515444993986	891.581100981	457.975027203	1779.74490655	430.188778365	1.4688159697	0.0272002957352
837.813406728	411.49362792	1625.30703465	376.0	-3.42311262815	-0.199979484825	-0.0360063890574	721.754896556	451.705918546	1569.6709443	396.210129197	-0.158158881107	-0.00292886816864
837.813406728	411.49362792	1625.30703465	376.0	5.68742065682	0.0508321274092	0.00915234559042	800.226745397	511.809502668	1717.74508267	405.708834608	1.31935773791	0.024432550702
837.813406728	411.49362792	1625.30703465	376.0	11.0905665213	0.184159831146	0.0331580538614	847.448066738	508.886934071	1805.5627925	449.227791693	1.90463708805	0.035271057186
837.813406728	411.49362792	1625.30703465	376.0	-1.38287813176	-0.282167787993	-0.0508044270783	693.852600511	474.169665895	1602.83101909	434.808752686	0.134371046321	0.00248835270964
837.813406728	411.49362792	1625.30703465	376.0	17.9564103482	0.473077593688	0.0851778166525	958.944339268	495.793981499	1917.15383521	462.415514441	3.05040675291	0.0564890139428
837.813406728	411.49362792	1625.30703465	376.0	15.4247326983	0.55293241285	0.0995557099117	1005.05171018	413.181959555	1876.00630027	457.772630539	2.12869883088	0.03942034872
837.813406728	411.49362792	1625.30703465	376.0	1.10310814081	0.111128793703	0.0200087853264	827.610402128	452.573782247	1643.23592886	363.051744486	0.465426240444	0.00861900445266
837.813406728	411.49362792	1625.30703465	376.0	10.1483999804	0.276929505855	0.0498612722101	886.161856582	474.592363899	1790.24969343	429.495472953	1.67771217015	0.0310687438916
837.813406728	411.49362792	1625.30703465	376.0	-11.3468350033	-0.34995429265	-0.0630094153133	680.445428251	350.629657089	1440.88612713	409.811041789	-1.52985991274	-0.0283307391249
837.813406728	411.49362792	1625.30703465	376.0	-1.5013659748	-0.116841718739	-0.021037399845	744.838821773	509.319019642	1600.90522784	346.747386429	0.507895832637	0.00940547838217
837.813406728	411.49362792	1625.30703465	376.0	1.27505853888	0.271214123347	0.0488322152227	888.568338271	447.566402056	1646.03065078	309.895910449	0.634901147526	0.0117574286579
837.813406728	411.49362792	1625.30703465	376.0	-18.8449224949	-0.404046710594	-0.0727487775646	665.894945357	326.586357304	1319.01918366	326.537881003	-2.37854271037	-0.0440470872291
837.813406728	411.49362792	1625.30703465	376.0	-10.3783084534	-0.0498749186442	-0.00897999975588	781.004560518	337.082633784	1456.62765728	338.540462975	-1.58562804007	-0.0293634822236
837.813406728	411.49362792	1625.30703465	376.0	4.1829487104	0.168607988773	0.0303579382019	854.107564803	374.946546404	1693.29279429	464.238683087	0.0272084940836	0.000503861001548
837.813406728	411.49362792	1625.30703465	376.0	-2.33482554638	-0.296394899232	-0.0533660243486	691.484414259	437.4100547	1587.3589508	458.464481837	-0.236342730793	-0.00437671723691
837.813406728	411.49362792	1625.30703465	376.0	-2.68356578144	0.0770669141516	0.0138759298076	816.726848802	444.139332936	1581.69085122	320.824669485	-0.00942438365207	-0.000174525623187
837.813406728	411.49362792	1625.30703465	376.0	-4.01729202382	-0.455115539415	-0.0819437413422	640.921443679	498.987640062	1560.01370478	420.104621042	0.0559855232077	0.00103676894829
837.813406728	411.49362792	1625.30703465	376.0	4.78869653038	0.35183957216	0.0633488606697	930.39863543	337.885310857	1703.13805622	434.854109937	-0.0125109519128	-0.000231684294682
837.813406728	411.49362792	1625.30703465	376.0	-5.59483727632	-0.092047921465	-0.0165732663783	764.274928343	348.8487463	1534.37375082	421.250076176	-1.07331435013	-0.0198761916691
837.813406728	411.49362792	1625.30703465	376.0	-13.2287486708	-0.439842563534	-0.07919383571	651.842744975	382.412727487	1410.29925191	376.043779444	-1.48905617617	-0.0275751143736
837.813406728	411.49362792	1625.30703465	376.0	3.36086966374	0.36623431439	0.0659406399694	933.45422283	375.538196754	1679.93148572	370.939066135	0.29438167864	0.00545151256741
837.813406728	411.49362792	1625.30703465	376.0	-15.9703493846	-0.321782873917	-0.0579371397041	690.428466733	358.057365185	1365.73982264	317.253990725	-1.96188326037	-0.0363311714883
837.813406728	411.49362792	1625.30703465	376.0	6.3015239866	0.361808739658	0.0651438134061	934.69469713	330.812802052	1727.72614729	462.218648111	0.0280109491674	0.000518721280877
837.813406728	411.49362792	1625.30703465	376.0	12.9310004583	0.541463401881	0.0974907097372	990.49986718	471.569909998	1835.47549475	373.405717569	2.6994740046	0.0499902593444
837.813406728	411.49362792	1625.30703465	376.0	-9.16876852155	-0.295544999658	-0.0532129995783	692.169931827	463.164833862	1476.28639488	320.951629188	-0.652079034861	-0.0120755376826
837.813406728	411.49362792	1625.30703465	376.0	-0.0707485078743	0.176905366677	0.0318518845295	856.594112722	400.801778913	1624.15715417	366.761262538	-0.0308650799582	-0.000571575554781
837.813406728	411.49362792	1625.30703465	376.0	-3.11061254596	-0.0989771270656	-0.0178208727162	754.041647752	465.49515962	1574.75003012	355.213222746	0.0207034922871	0.000383398005318
837.813406728	411.49362792	1625.30703465	376.0	-0.0184095003501	0.0615969845049	0.0110905625684	811.918255769	424.741110025	1625.00782374	388.348457951	0.070996263129	0.0013147456135
837.813406728	411.49362792	1625.30703465	376.0	12.0424577707	0.519318054415	0.0935034307553	996.429575775	376.106293527	1821.03394794	448.498078638	1.3229041608	0.0244982252
837.813406728	411.49362792	1625.30703465	376.0	-5.72146184154	-0.38848889322	-0.0699475861038	661.856352553	483.911857904	1532.31571285	386.547502397	-0.171649100172	-0.00317868704022
837.813406728	411.49362792	1625.30703465	376.0	4.55483071924	0.320816376133	0.0577631213779	903.960288335	478.241740937	1699.33701874	317.134989472	1.36333819407	0.025247003594
837.813406728	411.49362792	1625.30703465	376.0	-19.8908488266	-0.316446180658	-0.0569762658728	694.608471773	316.083185701	1302.01966942	291.328011944	-2.63639711788	-0.0488221688497
837.813406728	411.49362792	1625.30703465	376.0	0.0340434990452	0.206270384338	0.0371390681199	872.369907058	343.616861839	1625.86034603	409.873577136	-0.505798987246	-0.00936664791196
837.813406728	411.49362792	1625.30703465	376.0	9.22058992856	0.183649954297	0.0330662503235	850.238331364	479.780308461	1775.16993139	445.151291568	1.46386821789	0.0271086707017
837.813406728	411.49362792	1625.30703465	376.0	-9.55551891218	-0.335316594745	-0.0603738917438	678.333025289	493.273704009	1470.00051357	298.393784273	-0.525661499027	-0.00973447220421
837.813406728	411.49362792	1625.30703465	376.0	13.287830776	0.47217621073	0.0850155222777	967.478685587	442.765213982	1841.275083	431.031183434	2.08081947303	0.038533693945
837.813406728	411.49362792	1625.30703465	376.0	8.25328440996	0.572102623629	0.103007314301	1027.29705499	325.645163903	1759.44824675	406.506027855	0.629267872705	0.0116531087538
837.813406728	411.49362792	1625.30703465	376.0	4.4186237856	0.33578356154	0.0604579693086	922.11761839	357.669518994	1697.12323787	417.336100487	0.137619354764	0.00254850656971
837.813406728	411.49362792	1625.30703465	376.0	0.719530416343	0.384548226722	0.0692380674688	946.106061965	330.503968477	1637.00161312	360.391582679	-0.346704745648	-0.00642045825273
837.813406728	411.49362792	1625.30703465	376.0	3.90117568688	0.123010440957	0.0221480808349	835.050754999	400.905387206	1688.71311752	452.756975317	0.20271138583	0.0037539145524
837.813406728	411.49362792	1625.30703465	376.0	4.56518729341	0.303445673895	0.0546355192465	905.261818664	398.472104697	1699.50534487	395.771421512	0.510161377494	0.00944743291656
837.813406728	411.49362792	1625.30703465	376.0	11.877062728	0.463779482923	0.0835036879588	965.847145535	431.264452142	1818.34577068	421.234172999	1.81690464829	0.0336463823758
837.813406728	411.49362792	1625.30703465	376.0	2.17711748217	0.243258166054	0.043798733535	884.493667993	366.773516509	1660.69187824	409.424693736	-0.0823829339896	-0.0015256098887
837.813406728	411.49362792	1625.30703465	376.0	11.1810412627	0.610299864919	0.109884743414	1032.96581807	396.500874285	1807.03328484	377.566592488	1.87068297565	0.0346422773268
837.813406728	411.49362792	1625.30703465	376.0	9.4120964078	0.602249194675	0.108435216902	1028.65863871	401.992037819	1778.28249967	347.631823144	1.77054483699	0.0327878673516
837.813406728	411.49362792	1625.30703465	376.0	2.98860592302	-0.0653251988513	-0.0117618291054	761.655968983	498.318337089	1673.88105695	413.906750881	0.839903342282	0.0155537655978
837.813406728	411.49362792	1625.30703465	376.0	12.5665747315	0.470770270229	0.0847623821082	956.062326219	511.402178868	1829.55245777	362.087952687	2.89202367776	0.0535559940325
837.813406728	411.49362792	1625.30703465	376.0	-4.68289582355	-0.106616061287	-0.0191962659861	752.522631846	455.40654568	1549.1955994	341.266421877	-0.213335434538	-0.00395065619515
837.813406728	411.49362792	1625.30703465	376.0	-14.8812074799	-0.286998000905	-0.0516741089134	701.989624599	341.658185977	1383.44172264	339.793912062	-1.93338206044	-0.0358033714896
837.813406728	411.49362792	1625.30703465	376.0	-3.66081348379	-0.244955309184	-0.0441043048585	706.142355914	474.294496623	1565.80757557	385.370723035	-0.0235052578914	-0.000435282553545
837.813406728	411.49362792	1625.30703465	376.0	-4.36259081535	-0.0854339827286	-0.0153824239699	762.915005337	403.948831553	1554.40153923	387.537702343	-0.557776616362	-0.0103291965993
837.813406728	411.49362792	1625.30703465	376.0	-3.82178457201	0.0334308829743	0.00601924432378	801.554342852	441.295245474	1563.19130115	320.341712825	-0.177424630683	-0.00328564130895
837.813406728	411.49362792	1625.30703465	376.0	14.0577252346	0.72239701634	0.130067881948	1030.87437192	484.17742334	1853.7882318	338.736436536	3.7109070847	0.0687205015686
837.813406728	411.49362792	1625.30703465	376.0	3.34403938668	0.275025292747	0.0495184178515	893.904264682	401.767852559	1679.65794204	383.985824801	0.398218620116	0.00737441889104
837.813406728	411.49362792	1625.30703465	376.0	-3.04625951067	-0.0487335532629	-0.00877449644633	769.811120738	482.784934438	1575.79596453	323.199909352	0.18039536321	0.00334065487426
837.813406728	411.49362792	1625.30703465	376.0	1.35727728184	0.0279815950419	0.00503809777493	798.602404602	437.122762274	1647.36695779	411.641790914	0.256480910732	0.00474964649503
837.813406728	411.49362792	1625.30703465	376.0	2.49200571361	0.181335253497	0.0326494874859	856.00490101	420.872036683	1665.80977882	388.932841122	0.376075460299	0.0069643603759
837.813406728	411.49362792	1625.30703465	376.0	-1.60038948897	-0.0765116786588	-0.0137759594272	762.307104294	449.115927229	1599.2957917	387.87276018	0.0381465713618	0.000706417988181
837.813406728	411.49362792	1625.30703465	376.0	-4.20812028179	-0.255494558601	-0.0460019010805	705.208973204	432.191241136	1556.91215968	419.511945341	-0.390705332878	-0.00723528394219
837.813406728	411.49362792	1625.30703465	376.0	-16.713543132	-0.329464461973	-0.0593202128148	689.051535962	332.195615844	1353.66064238	332.413490579	-2.15726182176	-0.0399492929956
837.813406728	411.49362792	1625.30703465	376.0	6.24298689506	0.422765508501	0.0761191048796	957.216007914	368.241646299	1726.77473983	401.317085612	0.563287152693	0.0104312435684
837.813406728	411.49362792	1625.30703465	376.0	-11.6705848946	-0.0125226094969	-0.00225470102573	793.784446314	347.712525237	1435.62419737	294.127225821	-1.70354229847	-0.0315470796014
837.813406728	411.49362792	1625.30703465	376.0	-1.83642996405	0.181556908276	0.0326893965208	865.21731033	318.31580967	1595.45940926	411.926289256	-0.894863438373	-0.0165715451551
837.813406728	411.49362792	1625.30703465	376.0	-6.83525387563	0.0308175020424	0.00554870400475	803.061597794	417.156170839	1514.21317257	293.995403938	-0.702020814775	-0.0130003854588
837.813406728	411.49362792	1625.30703465	376.0	-11.7510502211	-0.410283636588	-0.0738717386727	661.012922759	368.25495276	1434.31638876	405.04851324	-1.44832990267	-0.0268209241235
837.813406728	411.49362792	1625.30703465	376.0	-15.3926363028	-0.336075389269	-0.0605105130121	685.515329502	363.58879172	1375.129434	326.02531278	-1.8576616885	-0.0344011423797
837.813406728	411.49362792	1625.30703465	376.0	16.991554778	0.523578538678	0.0942705327112	978.137783328	493.48657187	1901.47196975	429.847614553	3.17369356795	0.0587721031102
837.813406728	411.49362792	1625.30703465	376.0	-8.00285779017	0.00243567996896	0.000438545187066	797.382516277	359.930106574	1495.23602401	337.923401161	-1.20192900053	-0.0222579444544
837.813406728	411.49362792	1625.30703465	376.0	3.66670993622	0.173222417449	0.0311887679959	848.030955464	476.947183739	1684.90232918	359.924189978	1.00103461195	0.018537677999
837.813406728	411.49362792	1625.30703465	376.0	4.26276030507	0.369234407509	0.0664808079778	935.642234163	363.010626079	1694.58997776	395.937117515	0.243846484843	0.00451567564524
837.813406728	411.49362792	1625.30703465	376.0	-9.10394184285	-0.496977555021	-0.0894810145879	631.126839949	463.450845545	1477.34002745	382.762341953	-0.616853466828	-0.0114232123487
837.813406728	411.49362792	1625.30703465	376.0	3.48769396155	0.561552099275	0.101107688022	1022.84515753	331.260584006	1681.99276995	327.887028413	0.269852041204	0.0049972600223
837.813406728	411.49362792	1625.30703465	376.0	2.09901457146	-0.249082248283	-0.0448473619522	702.230746648	493.741012758	1659.42246614	463.450706731	0.556795225267	0.0103110226901
837.813406728	411.49362792	1625.30703465	376.0	-5.72610643376	-0.456930142597	-0.0822704613966	641.86951919	471.962206844	1532.24022397	418.408497935	-0.273003900079	-0.00505562777924
837.813406728	411.49362792	1625.30703465	376.0	-2.67030801236	-0.219587039292	-0.039536737359	713.93879103	474.671415692	1581.90633068	393.296123954	0.073755864522	0.001365849343
837.813406728	411.49362792	1625.30703465	376.0	-11.654312964	-0.222890180893	-0.0401314693721	719.797119609	390.597111925	1435.8886662	325.494434671	-1.35980733505	-0.0251816173158
837.813406728	411.49362792	1625.30703465	376.0	0.891810708462	0.290901976866	0.0523770214018	900.258096548	408.115851261	1639.80169683	331.42774902	0.26139755623	0.00484069548575
837.813406728	411.49362792	1625.30703465	376.0	-5.46672086795	0.159164935472	0.0286577125445	857.846275565	315.626102567	1536.45603582	362.983657685	-1.23708239804	-0.0229089332971
837.813406728	411.49362792	1625.30703465	376.0	9.39861370438	0.181072992001	0.032602267195	847.796308124	496.90018397	1778.06336435	433.366872251	1.65747173706	0.0306939210566
837.813406728	411.49362792	1625.30703465	376.0	-9.63511741118	0.144619856789	0.0260388651042	852.903166401	321.325009173	1468.70679357	294.478617994	-1.66153633663	-0.0307691914191
837.813406728	411.49362792	1625.30703465	376.0	9.61279182735	0.700802720037	0.126179819956	1036.82658322	457.885328169	1781.54441644	286.832505053	2.93582007603	0.054367038445
837.813406728	411.49362792	1625.30703465	376.0	-7.42116694618	-0.262766135098	-0.04731115144	702.714948457	451.253610505	1504.69028622	350.721727257	-0.538641299494	-0.00997483887952
837.813406728	411.49362792	1625.30703465	376.0	-10.5575621775	-0.484004746819	-0.0871452550988	637.41363611	390.358179124	1453.71423389	425.942418656	-1.21393223944	-0.0224802266563
837.813406728	411.49362792	1625.30703465	376.0	-5.785182185	0.00908177932401	0.0016351781282	802.074643152	314.480689664	1531.28006163	414.724728812	-1.31793691138	-0.0244062390997
837.813406728	411.49362792	1625.30703465	376.0	13.7463238149	0.577328928364	0.103948312633	1022.18480913	371.068097938	1848.72700262	455.474095554	1.57030376034	0.0290796992655
837.813406728	411.49362792	1625.30703465	376.0	-19.1509021215	-0.480957174977	-0.0865965385266	641.412788228	346.466014094	1314.04607527	326.167272948	-2.27935600927	-0.0422102964679
837.813406728	411.49362792	1625.30703465	376.0	-21.5571758404	-0.391090765937	-0.0704160543639	671.005431126	314.327314179	1274.93673924	289.603993938	-2.78899559812	-0.0516480666318
837.813406728	411.49362792	1625.30703465	376.0	-0.631150107405	0.479646078767	0.0863604751111	986.105368613	341.178319645	1615.04890755	287.765219296	-0.245168599186	-0.00454015924418
837.813406728	411.49362792	1625.30703465	376.0	13.8803372361	0.370266013874	0.0666665491311	918.281595615	505.309616235	1850.90513218	427.313920329	2.55353827171	0.0472877457725
837.813406728	411.49362792	1625.30703465	376.0	-10.6145166909	-0.449840785434	-0.0809940197036	645.757833584	456.314472117	1452.78854818	350.716242477	-0.809309963731	-0.0149872215506
837.813406728	411.49362792	1625.30703465	376.0	-5.11328660399	0.213353367483	0.0384143621684	877.298114226	334.707382504	1542.20042777	330.194931042	-1.03847673879	-0.0192310507183
837.813406728	411.49362792	1625.30703465	376.0	-3.76007422089	-0.474078049114	-0.0853579490663	634.712348779	513.308177952	1564.19428383	416.173757097	0.175482989607	0.00324968499272
837.813406728	411.49362792	1625.30703465	376.0	-9.33799930897	-0.363343701337	-0.0654201838921	674.290470844	392.214519219	1473.53587498	407.030884921	-1.094692222	-0.0202720781853
837.813406728	411.49362792	1625.30703465	376.0	10.2241755186	0.478685782739	0.0861875734135	971.395276713	438.555809907	1791.48127859	381.530191968	1.8409477689	0.0340916253499
837.813406728	411.49362792	1625.30703465	376.0	17.308811779	0.607402256898	0.109363027889	1009.46178131	478.637754274	1906.62837011	418.528834526	3.36783985458	0.0623674047144
837.813406728	411.49362792	1625.30703465	376.0	4.96223905495	0.25214976975	0.0453996704628	879.719936075	455.037771505	1705.95865508	371.200947504	1.0280434852	0.0190378423185
837.813406728	411.49362792	1625.30703465	376.0	-1.6420855582	0.432302980843	0.0778363307243	968.102890419	320.70148819	1598.61810256	309.813723946	-0.609353755979	-0.0112843288144
837.813406728	411.49362792	1625.30703465	376.0	10.2287817957	0.496361842425	0.08937015528	970.192339026	487.286756642	1791.55614473	334.077049064	2.49949464293	0.046286937832
837.813406728	411.49362792	1625.30703465	376.0	8.80375964009	0.632387405738	0.113861614285	1044.1750816	386.583285331	1768.39515939	337.636792463	1.64453365305	0.0304543269083
837.813406728	411.49362792	1625.30703465	376.0	-0.912368121905	0.402472386116	0.0724653197905	950.792167189	362.833420712	1610.47825138	296.85266348	-0.193851375894	-0.00358984029434
837.813406728	411.49362792	1625.30703465	376.0	10.4260064599	0.58668973497	0.105633729739	1035.26838297	309.801887688	1794.76165107	449.691380417	0.62423086344	0.0115598308044
837.813406728	411.49362792	1625.30703465	376.0	7.41648080028	0.519689866163	0.0935703756145	1003.0137893	332.941064021	1745.84761882	409.892765494	0.499066850054	0.0092419787047
837.813406728	411.49362792	1625.30703465	376.0	-6.85274014305	-0.061184124833	-0.0110162270135	774.247150849	367.107645953	1513.92896704	372.574170236	-1.04060674148	-0.0192704952126
837.813406728	411.49362792	1625.30703465	376.0	-3.24682687534	0.131470297369	0.0236712814852	845.439708388	331.718200296	1572.53612904	395.378220356	-0.92965800946	-0.0172158890641
837.813406728	411.49362792	1625.30703465	376.0	18.3292323053	0.63598452944	0.114509277897	1029.91740527	443.230121282	1923.2133367	450.065810148	3.08117686098	0.0570588307588
837.813406728	411.49362792	1625.30703465	376.0	15.0027226323	0.6408381827	0.115383180176	1019.06920555	477.139049496	1869.14734098	372.939085936	3.35770216084	0.0621796696451
837.813406728	411.49362792	1625.30703465	376.0	-7.73096555685	-0.22395662181	-0.040323482501	715.919033823	437.546358276	1499.65510761	346.189715508	-0.659502146113	-0.0122130027058
837.813406728	411.49362792	1625.30703465	376.0	-5.67921682369	-0.1915219917	-0.0344836139179	729.873562434	362.977519798	1533.0023241	440.151241868	-1.00001315077	-0.0185187620514
837.813406728	411.49362792	1625.30703465	376.0	-9.49261260179	-0.168204041555	-0.0302852073379	738.541179989	366.848336349	1471.02293426	365.633417921	-1.28538778956	-0.0238034775845
837.813406728	411.49362792	1625.30703465	376.0	-2.63016666331	0.201814998638	0.0363368740796	870.032560897	361.039964981	1582.55875085	351.486224968	-0.58598116912	-0.0108515031318
837.813406728	411.49362792	1625.30703465	376.0	2.98204692565	0.156303680738	0.0281425424447	842.963589626	463.989090213	1673.77445311	366.821773268	0.792737586889	0.0146803256831
837.813406728	411.49362792	1625.30703465	376.0	-9.43118869338	0.0364717204904	0.00656674837782	813.080077327	314.746834552	1472.02126136	344.194349486	-1.64364861992	-0.0304379374058
837.813406728	411.49362792	1625.30703465	376.0	5.25211394002	-0.0654932206514	-0.0117920815001	762.003782322	482.011485595	1710.67001198	466.654744066	0.834825028976	0.0154597227588
837.813406728	411.49362792	1625.30703465	376.0	5.35750431222	0.426596586958	0.0768088921422	959.945588224	359.962963652	1712.38292912	392.47437724	0.415093666076	0.00768691974214
837.813406728	411.49362792	1625.30703465	376.0	1.08602610778	-0.145596274223	-0.0262146694676	736.3723104	483.32950979	1642.95829338	423.256473186	0.486086491053	0.00900160168617
837.813406728	411.49362792	1625.30703465	376.0	11.4336217531	0.514492503587	0.0926345883304	982.635311511	458.253132129	1811.13849332	370.250049676	2.30424315145	0.0426711694713
837.813406728	411.49362792	1625.30703465	376.0	7.26934846618	0.278803947474	0.0501987661999	885.876797208	491.431790454	1743.45626664	366.14767898	1.6580339191	0.0307043318352
837.813406728	411.49362792	1625.30703465	376.0	2.37274117455	0.243977167786	0.0439281900946	886.849832025	339.622108542	1663.87136387	437.399423305	-0.330047749459	-0.00611199536035
837.813406728	411.49362792	1625.30703465	376.0	9.27658599726	0.380818648939	0.0685665554445	931.887566511	434.570670156	1776.08003944	409.62180277	1.4282942588	0.0264498936815
837.813406728	411.49362792	1625.30703465	376.0	6.95889975897	0.560330755386	0.100887784549	1017.00901865	365.676304209	1738.41052197	355.725199101	0.970304011912	0.0179685928132
837.813406728	411.49362792	1625.30703465	376.0	4.68319757844	0.308390738649	0.0555258802033	913.452660793	324.205773287	1701.42337434	463.764940257	-0.237351774823	-0.00439540323747
837.813406728	411.49362792	1625.30703465	376.0	-5.81184955269	-0.459866271428	-0.0827991126086	641.920367937	446.379215142	1530.84663503	442.547051947	-0.466914765507	-0.00864656973161
837.813406728	411.49362792	1625.30703465	376.0	6.57721187764	0.328478977537	0.059142775934	903.831471059	501.543795495	1732.20692198	326.831655425	1.82117936017	0.0337255437069
837.813406728	411.49362792	1625.30703465	376.0	22.5474076307	0.803774515229	0.144719934323	1041.20062132	493.766123634	1991.771637	456.804892043	4.67302876872	0.0865375697912
837.813406728	411.49362792	1625.30703465	376.0	-12.1233112608	-0.287376700326	-0.051742293901	700.552801649	356.608145968	1428.26600389	371.105056278	-1.57020052123	-0.0290777874302
837.813406728	411.49362792	1625.30703465	376.0	-14.303512185	-0.354428330966	-0.0638149677649	677.159452603	420.206199318	1392.8310449	295.465392983	-1.46887198792	-0.0272013331097
837.813406728	411.49362792	1625.30703465	376.0	-4.95424081655	-0.00501520825731	-0.000902990323606	787.939358191	445.719810599	1544.78541014	311.126241354	-0.286581275967	-0.00530706066605
837.813406728	411.49362792	1625.30703465	376.0	13.7142885461	0.315222005544	0.0567558526367	899.600837857	479.824439501	1848.20633114	468.781053781	2.060044188	0.0381489664445
837.813406728	411.49362792	1625.30703465	376.0	-7.50037553901	-0.497562037267	-0.0895862508582	629.449452624	495.25050764	1503.40290339	378.702943123	-0.268431344668	-0.00497095082719
837.813406728	411.49362792	1625.30703465	376.0	-12.2730735783	-0.423571933615	-0.0762643020553	655.784379898	409.736789502	1425.83190641	360.310737012	-1.24520048551	-0.0230592682503
837.813406728	411.49362792	1625.30703465	376.0	-1.61790448895	-0.0054587485986	-0.000982849945732	793.68114356	344.910541941	1599.01111918	460.419433675	-0.789358010333	-0.0146177409321
837.813406728	411.49362792	1625.30703465	376.0	-9.97601891839	-0.0944336037575	-0.017002809463	765.488372398	335.035952368	1463.16609739	362.641772624	-1.54348626003	-0.0285830788894
837.813406728	411.49362792	1625.30703465	376.0	-6.1634564591	0.129018675927	0.0232298660294	843.699090017	353.334963549	1525.13194324	328.097889675	-1.04153212645	-0.0192876319712
837.813406728	411.49362792	1625.30703465	376.0	-5.96145593367	0.189225069796	0.0340700521779	865.166962515	370.426606448	1528.41507199	292.821503028	-0.889688576021	-0.0164757143708
837.813406728	411.49362792	1625.30703465	376.0	-8.67306351247	-0.372895642995	-0.0671400149433	672.5449941	345.27477597	1484.34312326	466.523353191	-1.37740025456	-0.0255074121215
837.813406728	411.49362792	1625.30703465	376.0	13.8777111465	0.903499400381	0.162675441192	1045.38098128	489.084980448	1850.86245016	316.396488433	4.22031462771	0.0781539745872
837.813406728	411.49362792	1625.30703465	376.0	-1.25812218786	-0.132438764311	-0.0238456543591	746.814038763	391.759702506	1604.85868622	466.284944955	-0.452481807117	-0.0083792927244
837.813406728	411.49362792	1625.30703465	376.0	-5.55762303487	0.178302418454	0.0321034242805	863.990274104	331.960087846	1534.9785965	339.028234554	-1.11822550314	-0.0207078796879
837.813406728	411.49362792	1625.30703465	376.0	13.7899240714	0.476988302321	0.0858819413613	973.545716255	409.754870169	1849.43564065	466.135054229	1.70577498636	0.0315884256733
837.813406728	411.49362792	1625.30703465	376.0	-5.05307405223	0.0806833888371	0.0145270775724	822.551309245	392.101744526	1543.17906661	328.526012841	-0.655680929234	-0.0121422394303
837.813406728	411.49362792	1625.30703465	376.0	-14.8864409881	-0.37219658413	-0.0670141491052	673.503822395	376.565422092	1383.35666206	333.287417573	-1.71646550255	-0.0317863981953
837.813406728	411.49362792	1625.30703465	376.0	0.37295165698	0.10757460521	0.0193688522165	824.782602785	474.080093844	1631.36864417	332.505947536	0.580307429081	0.0107464338719
837.813406728	411.49362792	1625.30703465	376.0	-3.92962098088	-0.0978658801342	-0.017620792246	759.495149855	388.607577383	1561.43862841	413.335901173	-0.645596121593	-0.0119554837332
837.813406728	411.49362792	1625.30703465	376.0	21.0347600231	0.607339465266	0.10935172223	1000.71971033	501.604205047	1967.18646903	464.862553646	3.87017732896	0.0716699505362
837.813406728	411.49362792	1625.30703465	376.0	-5.34449390375	-0.116595855604	-0.0209931320857	753.786910926	384.317068445	1538.44259926	400.338619893	-0.796551097726	-0.0147509462542
837.813406728	411.49362792	1625.30703465	376.0	-8.36061300738	-0.237064862503	-0.042683626666	713.985160062	397.866723794	1489.4214033	377.569519443	-0.974802751936	-0.0180519028136
837.813406728	411.49362792	1625.30703465	376.0	2.17468925603	-0.123015114215	-0.022148922257	742.506267455	499.622402661	1660.65241211	418.523741993	0.731740024933	0.0135507412025
837.813406728	411.49362792	1625.30703465	376.0	7.39716436604	0.411075057172	0.0740142342765	934.02871381	508.869775725	1745.53366745	302.63517792	2.19713581954	0.0406877003619
837.813406728	411.49362792	1625.30703465	376.0	-6.38252614971	0.00118748936376	0.000213807951704	793.340184172	405.545618152	1521.57138815	322.685585825	-0.723567720191	-0.0133994022258
837.813406728	411.49362792	1625.30703465	376.0	9.05560048189	0.437846430007	0.078834431042	956.752117359	423.02145609	1772.48834631	392.714772861	1.43947437257	0.0266569328253
837.813406728	411.49362792	1625.30703465	376.0	-0.8201172224	0.0867260381024	0.015615059075	815.439812889	498.815035838	1611.97761174	297.722763013	0.632964386444	0.0117215627119
837.813406728	411.49362792	1625.30703465	376.0	5.09635919157	0.418201810593	0.0752974091813	958.054382647	343.336749033	1708.1385191	406.74738742	0.197998378944	0.00366663664711
837.813406728	411.49362792	1625.30703465	376.0	-0.0570409149264	-0.405706113083	-0.0730475536699	653.878092613	514.365736262	1624.37994465	456.136115771	0.480607119021	0.00890013183372
837.813406728	411.49362792	1625.30703465	376.0	3.96566737465	0.0964891589548	0.0173729130275	820.267223971	468.906620444	1689.76130546	400.587461043	0.836371660463	0.0154883640826
837.813406728	411.49362792	1625.30703465	376.0	0.884967870537	0.334296761287	0.0601902703073	920.042910737	384.253092737	1639.6904797	335.394476229	0.100635627849	0.00186362273794
837.813406728	411.49362792	1625.30703465	376.0	-15.9192778781	-0.369951492636	-0.066609919452	676.387361875	310.358265502	1366.56989143	379.824264052	-2.16790956885	-0.0401464734972
837.813406728	411.49362792	1625.30703465	376.0	5.62857858901	0.388655211825	0.0699775318375	943.16118253	365.737005913	1716.78871841	407.890529963	0.413938025269	0.00766551898646
837.813406728	411.49362792	1625.30703465	376.0	4.48465392838	0.0967084811578	0.017412402081	823.844876774	418.615973429	1698.19643043	455.735580223	0.378257426509	0.00700476715757
837.813406728	411.49362792	1625.30703465	376.0	-17.4454794033	-0.385924968811	-0.0694859504521	671.51107497	317.6093561	1341.76443068	352.643999608	-2.27402002393	-0.0421114819246
837.813406728	411.49362792	1625.30703465	376.0	-11.5689716751	-0.154732522134	-0.0278596546874	742.288807319	389.08883894	1437.27572418	305.898077917	-1.39513337895	-0.0258358033139
837.813406728	411.49362792	1625.30703465	376.0	-1.24831278694	0.0566264436697	0.0101956146326	816.650672955	335.345512091	1605.01811911	453.021934062	-0.803999397014	-0.0148888777225
837.813406728	411.49362792	1625.30703465	376.0	-0.904156804477	-0.124253503194	-0.0223718947054	745.490814551	458.493018003	1610.6117105	406.627877947	0.139781420136	0.00258854481733
837.813406728	411.49362792	1625.30703465	376.0	-10.0089813024	-0.289126726687	-0.0520573868719	699.992649226	340.225322565	1462.63035744	422.412385653	-1.49308422417	-0.0276497078549
837.813406728	411.49362792	1625.30703465	376.0	-0.472039550147	0.38906671134	0.0700516224955	950.0432853	312.158896222	1617.63494263	355.432761112	-0.619419848861	-0.0114707379419
837.813406728	411.49362792	1625.30703465	376.0	5.91557505995	0.49077418966	0.0883640960857	991.361457974	325.515767447	1721.45329224	404.576066816	0.230263290594	0.00426413501099
837.813406728	411.49362792	1625.30703465	376.0	-9.53621069311	-0.193376033095	-0.0348174348389	727.954540778	408.052900227	1470.31433141	334.306890409	-1.03637636354	-0.0191921548803
837.813406728	411.49362792	1625.30703465	376.0	4.37759984518	0.229827649497	0.0413805634673	870.014413168	468.485398177	1696.45647288	357.956661536	1.07334959454	0.0198768443433
837.813406728	411.49362792	1625.30703465	376.0	-3.96633374672	-0.358554447162	-0.0645578766947	669.678323535	500.456475111	1560.84193325	390.707134599	0.105387682438	0.00195162374886
837.813406728	411.49362792	1625.30703465	376.0	-13.2919691624	-0.382514632457	-0.0688719179792	668.883142978	404.393360931	1409.27172481	335.9952209	-1.39621247475	-0.0258557865695
837.813406728	411.49362792	1625.30703465	376.0	-14.1693732503	-0.453992237583	-0.0817414903822	648.978716807	320.319462888	1395.01121445	425.71303475	-1.95317697827	-0.036169944042
837.813406728	411.49362792	1625.30703465	376.0	7.21625106322	0.552976261596	0.0995636048966	1013.3229144	368.664587407	1742.59327082	360.605769009	1.00395593478	0.0185917765701
837.813406728	411.49362792	1625.30703465	376.0	-4.130616002	0.238471562473	0.0429369035781	886.474498166	340.58759304	1558.17184219	331.109750987	-0.877375827889	-0.0162477005165
837.813406728	411.49362792	1625.30703465	376.0	-5.60655037473	-0.0909457880095	-0.0163748267932	763.235997027	373.583676955	1534.18337701	397.363703024	-0.890787487265	-0.016496064579
837.813406728	411.49362792	1625.30703465	376.0	11.5598316556	0.324833585058	0.0584864215085	906.589556787	454.510710729	1813.18979174	452.089524224	1.65712015435	0.0306874102657
837.813406728	411.49362792	1625.30703465	376.0	20.3339045573	0.673303093191	0.121228500755	1039.90431247	446.378387534	1955.79541584	469.512715836	3.41565450538	0.0632528612107
837.813406728	411.49362792	1625.30703465	376.0	-0.293219788354	0.28121847306	0.0506335025314	899.364464148	378.391632022	1620.5413128	342.785216631	-0.13651092674	-0.00252798012482
837.813406728	411.49362792	1625.30703465	376.0	19.6693734378	0.845499626531	0.152232557892	1033.78803486	512.152150953	1944.9947448	399.054558987	4.76516690371	0.0882438315502
837.813406728	411.49362792	1625.30703465	376.0	11.5733716998	0.442906427905	0.0797454857589	948.941816579	491.650978112	1813.40985903	372.817064339	2.46950678319	0.0457316070961
837.813406728	411.49362792	1625.30703465	376.0	12.0795731504	0.601930558804	0.108377846382	1039.34259813	329.477219376	1821.63718682	452.81736931	1.02547705469	0.0189903158277
837.813406728	411.49362792	1625.30703465	376.0	13.2923963822	0.439665778842	0.0791620055531	949.196209841	479.60824186	1841.34928812	412.54483642	2.43170472531	0.0450315689871
837.813406728	411.49362792	1625.30703465	376.0	9.15283030191	0.467488819152	0.0841715554829	968.306313014	428.78921469	1774.06862941	376.973101711	1.60551772057	0.0297318096402
837.813406728	411.49362792	1625.30703465	376.0	-12.2050670424	-0.156774903234	-0.0282273862503	741.386099906	394.965311462	1426.93722142	290.585810056	-1.4497689947	-0.0268475739759
837.813406728	411.49362792	1625.30703465	376.0	13.1141513451	0.505275566773	0.0909750750402	976.877526941	469.369681265	1838.452259	392.20505079	2.53331991314	0.0469133317248
837.813406728	411.49362792	1625.30703465	376.0	-5.24846361488	-0.373521897666	-0.0672527723562	666.732744115	473.867072035	1540.0033863	399.403570155	-0.199549741024	-0.00369536557451
837.813406728	411.49362792	1625.30703465	376.0	13.7433308296	0.531168029625	0.0956370236991	994.657684861	423.883818679	1848.67835742	430.136853878	2.0845098096	0.0386020335112
837.813406728	411.49362792	1625.30703465	376.0	4.43390589661	-0.0831952270964	-0.0149793350912	756.19591392	482.990367922	1697.3716191	458.185337254	0.772202844086	0.0143000526683
837.813406728	411.49362792	1625.30703465	376.0	-7.17863145265	-0.328539207478	-0.0591536203597	685.666247577	364.023625509	1508.63223266	458.942359571	-1.12970354915	-0.0209204360954
837.813406728	411.49362792	1625.30703465	376.0	-15.5982418137	-0.393425239381	-0.0708363772742	668.28251528	332.034413351	1371.78771317	371.470784537	-2.00963020243	-0.0372153741191
837.813406728	411.49362792	1625.30703465	376.0	-9.67512661788	-0.337530312975	-0.0607724726278	679.64351332	456.266944134	1468.05652112	332.146063663	-0.73669471435	-0.0136424947102
837.813406728	411.49362792	1625.30703465	376.0	-14.722873944	-0.188867668032	-0.0340057018423	732.860910044	368.561695086	1386.01512873	284.592523605	-1.87919747938	-0.0347999533218
837.813406728	411.49362792	1625.30703465	376.0	10.9839393019	0.536295606963	0.0965602461222	1001.52867335	395.789348839	1803.8297728	406.511750617	1.56302537177	0.028944914292
837.813406728	411.49362792	1625.30703465	376.0	-6.13262146686	-0.365651342675	-0.0658356756706	672.229787098	405.144842351	1525.63310654	448.258477091	-0.765281668361	-0.0141718827474
837.813406728	411.49362792	1625.30703465	376.0	-11.5805332099	-0.508328645667	-0.0915247831593	630.393775378	384.662300271	1437.08781374	422.031738089	-1.33412261033	-0.0247059742653
837.813406728	411.49362792	1625.30703465	376.0	10.6890578897	0.496898578233	0.0894667947845	988.142115756	366.566309935	1799.03704447	444.328618775	1.04788677126	0.0194053105789
837.813406728	411.49362792	1625.30703465	376.0	-2.1002410562	0.166444934182	0.029968479327	857.10216499	349.727980697	1591.17166902	384.341523331	-0.660020848589	-0.0122226083072
837.813406728	411.49362792	1625.30703465	376.0	-11.5675112724	-0.423800335843	-0.076305425971	657.230572572	348.099642934	1437.2994602	431.969244698	-1.56772850274	-0.02903200931
837.813406728	411.49362792	1625.30703465	376.0	13.0843861149	0.543037148276	0.0977740634275	1001.32547395	413.833632143	1837.96848261	422.809376523	1.95779540032	0.0362554703764
837.813406728	411.49362792	1625.30703465	376.0	8.30999863512	0.492774006042	0.0887241638535	976.286958236	445.625940058	1760.37002704	338.45712875	1.81614947642	0.0336323977115
837.813406728	411.49362792	1625.30703465	376.0	-10.0567439594	0.00140949379349	0.000253779941211	796.272108644	377.08210412	1461.85406762	288.499854856	-1.34743299213	-0.0249524628172
837.813406728	411.49362792	1625.30703465	376.0	4.91232870072	0.182380858669	0.0328377491302	855.994915075	417.098557519	1705.14745859	432.053985992	0.518812693848	0.00960764247867
837.813406728	411.49362792	1625.30703465	376.0	2.07442768227	0.143739343981	0.0258803284085	847.576909112	343.429706663	1659.0228537	468.016237922	-0.439321165954	-0.0081355771473
837.813406728	411.49362792	1625.30703465	376.0	17.8284135119	0.672497832409	0.121083513217	1022.30200143	487.981963907	1915.07349362	404.789528288	3.82195868013	0.0707770125949
837.813406728	411.49362792	1625.30703465	376.0	-11.1488520517	0.0377117743404	0.00679002058704	814.375926019	308.946787442	1444.10395797	320.781244509	-1.86874684278	-0.0346064230144
837.813406728	411.49362792	1625.30703465	376.0	14.852150906	0.609138079005	0.109675563379	1024.5253843	433.727421104	1866.70008812	408.447282715	2.62730365855	0.0486537714547
837.813406728	411.49362792	1625.30703465	376.0	9.76317736518	0.481043467585	0.0866120755465	968.804296661	462.23290077	1783.98864317	352.951445739	2.09979134632	0.0388850249319
837.813406728	411.49362792	1625.30703465	376.0	9.6742144026	0.568125467913	0.102291225768	1022.78449596	344.107667842	1782.54272188	415.650558078	0.939246032167	0.0173934450401
837.813406728	411.49362792	1625.30703465	376.0	-4.64449302994	0.123451114085	0.0222274242141	842.109549541	341.351381247	1549.81976271	366.358831921	-0.978939817488	-0.0181285151387
837.813406728	411.49362792	1625.30703465	376.0	-18.986908717	-0.513146181868	-0.0923921825473	631.074022493	367.346335238	1316.71147161	318.291113878	-2.15329001739	-0.0398757410627
837.813406728	411.49362792	1625.30703465	376.0	10.8942563922	0.44114755818	0.0794288005365	944.545769453	514.041703083	1802.37215016	343.784677627	2.67837072189	0.0495994578128
837.813406728	411.49362792	1625.30703465	376.0	11.2259658316	0.347634361374	0.0625917107262	918.362495773	429.194922	1807.76344702	460.206029244	1.39872998831	0.025902407191
837.813406728	411.49362792	1625.30703465	376.0	7.25186079614	0.519630822338	0.0935597447493	992.813007157	411.202144137	1743.17203831	339.156887018	1.40304704011	0.0259823525947
837.813406728	411.49362792	1625.30703465	376.0	-15.1028094691	-0.422692778827	-0.0761060098717	658.595729306	345.19522114	1379.84000992	376.049059472	-1.88116289345	-0.0348363498788
837.813406728	411.49362792	1625.30703465	376.0	6.50987271052	0.156792633933	0.0282305786699	842.113250203	465.12713686	1731.11245376	423.872066696	1.07778248161	0.0199589348447
837.813406728	411.49362792	1625.30703465	376.0	13.2319483013	0.563972799849	0.101543536163	999.236042835	469.169561755	1840.36682121	371.96121662	2.78883892907	0.0516451653531
837.813406728	411.49362792	1625.30703465	376.0	-10.9121720594	-0.167729658323	-0.0301997944405	741.845621322	309.691150767	1447.95073453	396.413962444	-1.77256130161	-0.0328252092891
837.813406728	411.49362792	1625.30703465	376.0	-10.5884410181	-0.144036876459	-0.0259338992545	748.761613423	332.58095909	1453.21235792	371.869785408	-1.6055272818	-0.0297319867001
837.813406728	411.49362792	1625.30703465	376.0	-1.35778122326	0.329205135039	0.0592735208929	921.835723501	348.224664089	1603.23892091	333.178533321	-0.454707901612	-0.00842051669651
837.813406728	411.49362792	1625.30703465	376.0	-1.16410202821	0.000912993036794	0.00016438477436	787.523717942	468.430838898	1606.38680249	350.432245653	0.290451874634	0.00537873841915
837.813406728	411.49362792	1625.30703465	376.0	-12.6408905752	0.0194110928847	0.00349497531233	806.680925273	329.320023801	1419.85375089	283.852801814	-1.94698472014	-0.0360552725953
837.813406728	411.49362792	1625.30703465	376.0	-9.01409367125	-0.274698829164	-0.0494596379482	701.926278963	400.276917058	1478.8003361	376.597140078	-1.01664568207	-0.0188267718901
837.813406728	411.49362792	1625.30703465	376.0	-5.63768998203	-0.377205154223	-0.0679159442245	664.510939565	499.122254591	1533.67726278	370.044068622	-0.0567076949359	-0.00105014249881
837.813406728	411.49362792	1625.30703465	376.0	-0.412706369347	0.00645610780906	0.0011624248846	794.716353637	389.245914376	1618.59928899	434.637020982	-0.319601314189	-0.00591854285536
837.813406728	411.49362792	1625.30703465	376.0	-17.4779143606	-0.490174508716	-0.0882561232835	637.351410501	386.019569758	1341.23726304	317.866282777	-1.90774308289	-0.0353285756091
837.813406728	411.49362792	1625.30703465	376.0	-5.10099164268	0.0157039722204	0.00282750670154	799.408363102	388.101594491	1542.40025864	354.89030105	-0.709715414063	-0.0131428780382
837.813406728	411.49362792	1625.30703465	376.0	-1.54306488771	-0.3161737796	-0.0569272199495	684.2736261	454.550031105	1600.22749248	461.403835274	-0.0564896388206	-0.0010461044226
837.813406728	411.49362792	1625.30703465	376.0	8.67164031915	0.38920598237	0.0700766983022	938.320039803	408.056920843	1766.24781477	419.870854129	1.10113711854	0.020391428121
837.813406728	411.49362792	1625.30703465	376.0	1.92425785356	0.0837776709836	0.0150842043543	822.71370952	378.307221575	1656.58213291	455.561201813	-0.188756522068	-0.0034954911494
837.813406728	411.49362792	1625.30703465	376.0	3.35301835763	0.147508251636	0.0265589217926	844.186166698	404.17275656	1679.80387789	431.44495463	0.232214864406	0.00430027526677
837.813406728	411.49362792	1625.30703465	376.0	0.0882428016653	0.173846450325	0.0313011253736	852.574539682	435.609356148	1626.74125111	338.557355281	0.28719740002	0.00531847037074
837.813406728	411.49362792	1625.30703465	376.0	4.55118527627	0.165821772206	0.0298562787551	852.257575492	383.98116171	1699.2777691	463.039031902	0.135939524818	0.00251739860774
837.813406728	411.49362792	1625.30703465	376.0	1.16123599617	0.215160517986	0.0387397403649	868.794943286	427.269288308	1644.18068498	348.116453389	0.364221677602	0.00674484588151
837.813406728	411.49362792	1625.30703465	376.0	4.50940623511	0.299957573155	0.0540074852638	909.043962864	336.644380979	1698.59873141	452.910387565	-0.134941052288	-0.0024989083757
837.813406728	411.49362792	1625.30703465	376.0	10.6395098551	0.64040784083	0.115305696945	1023.06643283	462.915480338	1798.23173678	312.249823603	2.83585254195	0.0525157878139
837.813406728	411.49362792	1625.30703465	376.0	0.240936136314	0.33632858682	0.0605561013359	924.944638703	341.851174178	1629.22298662	362.42717374	-0.350270104594	-0.00648648341841
837.813406728	411.49362792	1625.30703465	376.0	-5.23538854521	-0.164416418054	-0.0296032441581	738.402028498	370.696586309	1540.21589633	431.117281525	-0.902900373312	-0.0167203772836
837.813406728	411.49362792	1625.30703465	376.0	-10.6338190994	-0.30154799559	-0.0542938414819	694.852731049	375.206672039	1452.47482477	382.415421685	-1.31773377683	-0.0244024773487
837.813406728	411.49362792	1625.30703465	376.0	15.4852335685	0.739906707089	0.133220509019	1022.84943684	505.495104558	1876.98962517	348.645083768	4.09585539373	0.0758491739579
837.813406728	411.49362792	1625.30703465	376.0	-13.8889682315	-0.482801976963	-0.0869286958882	638.565018353	393.066357806	1399.56865694	367.937280782	-1.48294491981	-0.0274619429595
837.813406728	411.49362792	1625.30703465	376.0	-5.76421262519	-0.193245492609	-0.0347939309702	730.284663312	341.90931156	1531.62088136	459.426906487	-1.16493571649	-0.0215728836386
837.813406728	411.49362792	1625.30703465	376.0	5.36862922188	0.486923801181	0.0876708320456	988.313492119	339.452420582	1712.56374306	384.797830354	0.334243001694	0.00618968521655
837.813406728	411.49362792	1625.30703465	376.0	-4.69682750083	-0.145472688347	-0.0261924177794	745.445079784	354.407546509	1548.96916687	449.116540579	-0.983286462465	-0.0182090085642
837.813406728	411.49362792	1625.30703465	376.0	-14.3100659795	-0.308939244683	-0.0556246389418	691.94125127	408.295139514	1392.72452562	292.488134836	-1.55531770599	-0.0288021797405
837.813406728	411.49362792	1625.30703465	376.0	-2.46756988624	-0.202274610112	-0.0364196273159	719.329155514	476.347929975	1585.2014477	389.524362214	0.11238851206	0.00208126874185
837.813406728	411.49362792	1625.30703465	376.0	5.9399673369	0.328903079537	0.0592191356746	914.211687787	409.180451062	1721.84974163	398.457602781	0.776763405288	0.0143845075053
837.813406728	411.49362792	1625.30703465	376.0	-12.8162727605	-0.340783761747	-0.0613582574265	679.799082512	446.421145928	1417.00325189	290.783023452	-1.17215772547	-0.0217066245457
837.813406728	411.49362792	1625.30703465	376.0	-22.6390368411	-0.484206096266	-0.0871815081502	641.619829024	324.146069885	1257.35317629	291.587277384	-2.81070632916	-0.0520501172067
837.813406728	411.49362792	1625.30703465	376.0	6.21610361392	0.0840426793141	0.0151319192139	816.839359561	444.457992847	1726.33780397	465.040451559	0.726586820208	0.0134553114853
837.813406728	411.49362792	1625.30703465	376.0	-0.548713648047	0.207577719538	0.0373744543641	868.76781697	397.637968887	1616.38875313	349.98296727	-0.0710664199212	-0.00131604481336
837.813406728	411.49362792	1625.30703465	376.0	3.37970431192	0.0461545454402	0.00831014501984	802.189731812	470.194814045	1680.23760658	407.853060724	0.737361117773	0.0136548355143
837.813406728	411.49362792	1625.30703465	376.0	-3.75534488204	0.207317378062	0.0373275797734	872.667155174	358.482763247	1564.27115011	333.121231684	-0.715929140816	-0.0132579470521
837.813406728	411.49362792	1625.30703465	376.0	-16.7556070247	-0.485728072445	-0.0874555405915	639.053820911	362.002516597	1352.97697498	351.920637469	-1.93664590444	-0.0358638130453
837.813406728	411.49362792	1625.30703465	376.0	-4.48171879801	-0.467441461177	-0.0841630286599	638.458972354	471.30128739	1552.46534375	442.705084007	-0.190688378387	-0.00353126626642
837.813406728	411.49362792	1625.30703465	376.0	-4.68141621331	0.0664593075281	0.0119660258423	813.016613795	447.671800175	1549.21964761	288.531233642	-0.225211352555	-0.00417058060286
837.813406728	411.49362792	1625.30703465	376.0	6.49199266125	0.483142895387	0.0869900783917	965.523002395	482.866209605	1730.82184806	282.43263606	2.03476340514	0.0376808037989
837.813406728	411.49362792	1625.30703465	376.0	-7.47408954728	0.227618961199	0.0409828882246	883.26781975	336.617472305	1503.83013146	283.944839406	-1.30600104085	-0.0241852044602
837.813406728	411.49362792	1625.30703465	376.0	-7.47094400392	-0.363547834823	-0.0654569382108	669.949056916	481.133955798	1503.8812562	352.798243484	-0.351214524626	-0.00650397267826
837.813406728	411.49362792	1625.30703465	376.0	14.9640336141	0.590720668535	0.106359500997	1015.74623498	441.181511503	1868.51852565	411.59077916	2.64997497635	0.0490736106732
837.813406728	411.49362792	1625.30703465	376.0	17.8028717395	0.764924020237	0.137724886611	1029.89650455	501.837665174	1914.6583614	382.924191676	4.32220080095	0.0800407555732
837.813406728	411.49362792	1625.30703465	376.0	-7.70089525461	-0.0488928260666	-0.00880317358059	778.646565781	368.722414154	1500.14384234	352.77486241	-1.11057115535	-0.0205661325065
837.813406728	411.49362792	1625.30703465	376.0	2.48754466286	-0.012259853423	-0.00220739168582	780.372129801	492.088342863	1665.73727304	393.276800381	0.8033917226	0.0148776244926
837.813406728	411.49362792	1625.30703465	376.0	2.22534709491	0.102289186742	0.0184172104324	829.92751251	371.752608455	1661.47575753	459.795636562	-0.210449469468	-0.00389721239755
837.813406728	411.49362792	1625.30703465	376.0	2.31810237119	0.40094136506	0.0721896588154	940.736572255	437.777677077	1662.98331556	284.469066225	0.879999564225	0.0162962882264
837.813406728	411.49362792	1625.30703465	376.0	6.97332377739	0.43374298182	0.0780956034965	960.877017403	376.087342053	1738.64495655	401.680597095	0.731552621739	0.013547270773
837.813406728	411.49362792	1625.30703465	376.0	-15.2647885875	-0.13140963151	-0.0236603585722	755.127097924	317.143150572	1377.20735191	304.937103415	-2.21046432495	-0.0409345245361
837.813406728	411.49362792	1625.30703465	376.0	15.0570491327	0.670783220638	0.120774796658	1036.23744182	454.327755405	1870.03031341	379.465116192	3.21133907452	0.0594692421207
837.813406728	411.49362792	1625.30703465	376.0	-11.5933771774	-0.478073493336	-0.086077330453	637.220750515	465.484704108	1436.87905983	334.173605207	-0.857399193464	-0.0158777628419
837.813406728	411.49362792	1625.30703465	376.0	11.0843934466	0.440466809075	0.0793062313782	948.23383925	490.43585587	1805.46246108	366.792765964	2.40858810487	0.0446034834235
837.813406728	411.49362792	1625.30703465	376.0	-9.15722184786	-0.215274430846	-0.0387602504224	716.951861376	471.416990749	1476.47406378	288.105211652	-0.634400264205	-0.0117481530408
837.813406728	411.49362792	1625.30703465	376.0	4.12961771386	0.183211971041	0.032987391257	856.250755155	420.924662942	1692.42600186	415.250583758	0.503884653427	0.00933119728569
837.813406728	411.49362792	1625.30703465	376.0	19.8070625816	0.660535069319	0.118929612769	1011.29957783	507.42605932	1947.23261614	428.506978998	4.11963034609	0.0762894508536
837.813406728	411.49362792	1625.30703465	376.0	12.9896689022	0.706811315222	0.127261670008	1025.4237663	487.943146915	1836.42903709	323.062123876	3.59874679146	0.0666434591011
837.813406728	411.49362792	1625.30703465	376.0	2.18375290715	0.3624729016	0.065263396039	924.637712789	444.047594866	1660.79972427	292.114416613	0.851877271716	0.0157755050318
837.813406728	411.49362792	1625.30703465	376.0	0.270253927433	0.114184089673	0.0205588926312	831.635555796	417.28269998	1629.69949074	380.781234966	0.0804425795786	0.0014896773996
837.813406728	411.49362792	1625.30703465	376.0	0.649166224181	-0.00801850086906	-0.00144373440206	786.053967734	437.754399552	1635.85797896	412.04961167	0.173384325446	0.0032108208416
837.813406728	411.49362792	1625.30703465	376.0	5.19950975613	0.249342264962	0.0448941780631	881.742537235	418.990140124	1709.81503248	409.082355123	0.671189190417	0.0124294294522
837.813406728	411.49362792	1625.30703465	376.0	7.24298797942	0.353937221064	0.0637265432235	919.230323885	455.161070783	1743.0278278	368.636433129	1.43909971969	0.026649994809
837.813406728	411.49362792	1625.30703465	376.0	0.796314287808	0.0674913975593	0.0121518540798	813.450971963	429.970316113	1638.24958679	394.828298711	0.189379248912	0.00350702312799
837.813406728	411.49362792	1625.30703465	376.0	-0.319388051426	0.367700716016	0.0662046661895	938.884725961	334.439635976	1620.11599818	346.791636244	-0.429609864197	-0.00795573822587
837.813406728	411.49362792	1625.30703465	376.0	18.8784598752	0.579053331726	0.104258792172	989.096905459	513.219231973	1932.13997103	429.823833601	3.77587820274	0.0699236704211
837.813406728	411.49362792	1625.30703465	376.0	5.11856612202	0.327310593152	0.0589324078416	908.271821732	462.324620133	1708.4994499	337.903008038	1.26843004082	0.0234894452003
837.813406728	411.49362792	1625.30703465	376.0	7.38455455345	0.257164297548	0.0463025382694	881.308206265	452.169381918	1745.32871928	411.8511311	1.19419082053	0.0221146448247
837.813406728	411.49362792	1625.30703465	376.0	-2.53868918403	-0.191629610442	-0.034502990717	724.00117084	455.54074352	1584.04554075	404.503626392	-0.0529664024906	-0.000980859305381
837.813406728	411.49362792	1625.30703465	376.0	4.28980371997	0.228571205948	0.0411543402858	872.722989239	432.734700724	1695.02951628	389.571826319	0.706305262772	0.0130797270884
837.813406728	411.49362792	1625.30703465	376.0	-6.19679849227	0.0359557858008	0.00647385412329	805.165848847	411.818574129	1524.59003283	307.605609854	-0.657390552867	-0.0121738991272
837.813406728	411.49362792	1625.30703465	376.0	8.8058871716	0.129943398034	0.0233963626276	829.680919253	488.298396222	1768.42973831	450.450422836	1.42355952742	0.0263622134707
837.813406728	411.49362792	1625.30703465	376.0	4.98369964575	-0.0865288026774	-0.015579546755	753.81685994	500.47620227	1706.30745558	452.014393366	0.971800473586	0.0179963050664
837.813406728	411.49362792	1625.30703465	376.0	-16.0924234231	-0.455545685098	-0.0820211892506	647.377616901	394.791249703	1363.75574471	321.586878103	-1.72493582761	-0.0319432560668
837.813406728	411.49362792	1625.30703465	376.0	6.93743619626	0.447624444669	0.080594966631	948.012327023	505.589086588	1738.06167317	284.460259559	2.22252518598	0.0411578738144
837.813406728	411.49362792	1625.30703465	376.0	2.33639242697	0.321074647193	0.0578096231893	907.038649982	454.929721712	1663.28058512	301.312213427	0.89900017786	0.0166481514418
837.813406728	411.49362792	1625.30703465	376.0	-2.66029403076	-0.227059956442	-0.0408822391866	711.70427473	471.942980685	1582.06908862	398.421833209	0.0495153337185	0.000916950624416
837.813406728	411.49362792	1625.30703465	376.0	-3.54909285729	0.0386725074098	0.00696300097404	810.968771281	332.913671277	1567.62337877	423.740936215	-0.99519818605	-0.018429596038
837.813406728	411.49362792	1625.30703465	376.0	-5.36050586036	0.174978734624	0.0315049936305	861.61948518	345.142369799	1538.18235581	331.420500828	-1.00166720281	-0.0185493926446
837.813406728	411.49362792	1625.30703465	376.0	-8.60718701604	-0.0735491348987	-0.0132425521964	772.630089852	330.186960666	1485.41381859	382.596768073	-1.4498090585	-0.0268483158982
837.813406728	411.49362792	1625.30703465	376.0	-10.9170131469	-0.407021562206	-0.0732844008293	658.167073775	468.476261368	1447.872052	321.228716855	-0.790511853408	-0.0146391083965
837.813406728	411.49362792	1625.30703465	376.0	5.41350294866	0.288562499854	0.051955797597	895.847375902	433.893488636	1713.29307889	383.552214356	0.915770787464	0.0169587182864
837.813406728	411.49362792	1625.30703465	376.0	-8.95842363482	-0.189656344206	-0.0341477033141	733.206191163	324.429806882	1479.70514512	422.069147073	-1.51648384934	-0.028083034247
837.813406728	411.49362792	1625.30703465	376.0	-8.79878896265	-0.241612876517	-0.0435024984726	708.734522847	468.018552618	1482.29969867	305.54662321	-0.596453205159	-0.0110454297252
837.813406728	411.49362792	1625.30703465	376.0	-2.58379533954	0.0680616582041	0.0122545297451	814.207360998	434.240946375	1583.31242723	334.86411986	-0.0811199258767	-0.00150222084957
837.813406728	411.49362792	1625.30703465	376.0	12.3205171354	0.323692029501	0.0582808839576	906.131142546	452.2031099	1825.55326635	467.219013909	1.67092855649	0.0309431214166
837.813406728	411.49362792	1625.30703465	376.0	7.63132106415	0.494798796427	0.0890887282008	973.158983047	467.673523424	1749.33943274	308.50692627	2.01813742243	0.0373729152301
837.813406728	411.49362792	1625.30703465	376.0	-0.765318924312	0.0246913552691	0.00444568874129	794.427431554	486.622917468	1612.86825233	331.817903312	0.496088877749	0.00918683106942
837.813406728	411.49362792	1625.30703465	376.0	-1.19595718468	0.045968855871	0.00827671153601	810.651656965	366.745999177	1605.86905839	428.471402252	-0.538633991125	-0.00997470353936
837.813406728	411.49362792	1625.30703465	376.0	13.8150816498	0.488120856436	0.0878863623399	974.463403828	439.063212579	1849.84452854	436.317912138	2.12358986973	0.0393257383282
837.813406728	411.49362792	1625.30703465	376.0	4.09420969497	0.512110065399	0.0922056293481	999.319917855	342.850341769	1691.85051283	349.680253209	0.327458894553	0.00606405360284
837.813406728	411.49362792	1625.30703465	376.0	3.07569629332	0.291671822646	0.0525156324533	905.28848411	346.963480381	1675.29654287	423.044578377	-0.139903634184	-0.00259080804044
837.813406728	411.49362792	1625.30703465	376.0	11.4221553831	0.826123407575	0.148743861645	1039.07666047	483.116993865	1810.9521296	288.758475266	3.7472918323	0.0693942931908
837.813406728	411.49362792	1625.30703465	376.0	-1.33039985484	0.302373562406	0.0544424851289	907.262787963	387.390684363	1603.68395222	309.030479893	-0.144399663109	-0.00267406783535
837.813406728	411.49362792	1625.30703465	376.0	2.42895682241	0.0530496476274	0.00955161102402	809.975911684	397.961392655	1664.78504075	456.847736413	-0.00640889042469	-0.000118683156013
837.813406728	411.49362792	1625.30703465	376.0	3.55293662185	0.480699299003	0.0865501078508	985.690231667	342.516814018	1683.0531635	354.846117815	0.201787045388	0.00373679713682
837.813406728	411.49362792	1625.30703465	376.0	-0.188851529907	-0.23657326738	-0.0425951147605	706.41508091	500.560990012	1622.23761745	415.261546526	0.469679893427	0.0086977758042
837.813406728	411.49362792	1625.30703465	376.0	-7.32423678547	-0.295780790391	-0.0532554537974	691.840942494	460.216729712	1506.26569894	354.208026734	-0.470755693515	-0.00871769802805
837.813406728	411.49362792	1625.30703465	376.0	-16.7241792009	-0.252915973378	-0.0455376257432	713.340702375	347.227053537	1353.48777361	292.920017698	-2.16697455553	-0.0401291584358
837.813406728	411.49362792	1625.30703465	376.0	-0.842875035002	0.00657829612025	0.00118442494063	795.417176415	381.251143072	1611.60772741	434.939407924	-0.418934745154	-0.00775805083619
837.813406728	411.49362792	1625.30703465	376.0	5.69489517321	0.170386852971	0.0306782234374	846.979544237	470.793423147	1717.86656651	400.09359913	1.10094345723	0.0203878418005
837.813406728	411.49362792	1625.30703465	376.0	4.47483544026	0.262432120498	0.0472510119729	882.544390895	468.048425478	1698.03684985	347.444033475	1.13664154663	0.0210489175301
837.813406728	411.49362792	1625.30703465	376.0	3.56354859223	0.104333333483	0.0187852598996	823.986992455	458.959295998	1683.2256406	400.279352148	0.720395196033	0.0133406517784
837.813406728	411.49362792	1625.30703465	376.0	-1.96791276773	-0.276293532009	-0.0497467648558	695.908814595	473.010421456	1593.32241	424.403173948	0.0862593324162	0.00159739504475
837.813406728	411.49362792	1625.30703465	376.0	-6.79776168153	-0.144257496195	-0.0259736219292	740.16080573	460.756396329	1514.82253584	313.905333781	-0.414499147052	-0.00767591013059
837.813406728	411.49362792	1625.30703465	376.0	-5.92140516546	0.142850475477	0.0257202872663	850.086391925	337.416104611	1529.06601994	341.563523409	-1.12626952837	-0.020856843118
837.813406728	411.49362792	1625.30703465	376.0	-15.4669337778	-0.433068658166	-0.0779741912434	656.049022208	313.326976951	1373.92187191	404.545872755	-2.10092945493	-0.0389061010173
837.813406728	411.49362792	1625.30703465	376.0	15.3140031437	0.544414447387	0.0980220467027	996.798106422	442.790454741	1874.20660503	434.618043866	2.48536876202	0.0460253474447
837.813406728	411.49362792	1625.30703465	376.0	-8.39969996808	-0.0849634787337	-0.0152977095307	764.526137106	397.393944253	1488.78612018	326.866038819	-0.998532172776	-0.0184913365329
837.813406728	411.49362792	1625.30703465	376.0	2.89289255979	0.392924428226	0.0707462060184	949.348306491	327.342469593	1672.32542093	395.634644844	-0.182701044312	-0.00338335267244
837.813406728	411.49362792	1625.30703465	376.0	9.38142947153	0.555970691666	0.100102753271	1020.88038789	314.821689995	1777.7840678	442.081989919	0.521912959671	0.00966505480872
837.813406728	411.49362792	1625.30703465	376.0	-6.01057589971	0.180858216165	0.0325635967167	862.613105899	362.653039072	1527.61672173	302.350576757	-0.949951371737	-0.0175916920692
837.813406728	411.49362792	1625.30703465	376.0	3.74481596809	0.305202976559	0.0549519223189	900.786077484	453.637666736	1686.17179201	331.748047792	1.00374496692	0.0185878697578
837.813406728	411.49362792	1625.30703465	376.0	-1.10867150793	0.220156018226	0.0396391822517	871.128494883	428.029269029	1607.28771864	308.129954727	0.141286397597	0.00261641477031
837.813406728	411.49362792	1625.30703465	376.0	-1.26266354014	0.411115516941	0.0740215190747	956.624797109	343.024236994	1604.78487531	305.135841204	-0.397314414892	-0.00735767434985
837.813406728	411.49362792	1625.30703465	376.0	1.45503666208	0.15471326436	0.0278561873173	843.082829332	459.711706248	1648.95584787	346.161312293	0.612196760891	0.0113369770535
837.813406728	411.49362792	1625.30703465	376.0	0.414626916588	-0.295354394779	-0.0531786810909	687.744499445	503.287017409	1632.04599509	441.014478237	0.493924000161	0.00914674074373
837.813406728	411.49362792	1625.30703465	376.0	-2.19894923609	0.0831882812541	0.0149780844894	818.377724002	450.067811152	1589.56735803	321.121822871	0.0932499032883	0.0017268500609
837.813406728	411.49362792	1625.30703465	376.0	13.3421904915	0.622097387093	0.112008892167	1032.41008051	421.724013376	1842.15859528	388.0245014	2.42233462027	0.0448580485235
837.813406728	411.49362792	1625.30703465	376.0	5.06882868776	0.429597851436	0.0773492710543	957.741273796	392.796704709	1707.69106388	357.15308538	0.755610867661	0.0139927938456
837.813406728	411.49362792	1625.30703465	376.0	-0.528600118173	0.115509968118	0.0207976175941	827.301503338	480.640704925	1616.71565974	308.77345148	0.545400870941	0.0101000161285
837.813406728	411.49362792	1625.30703465	376.0	5.97495172138	0.0745208865301	0.01341751648	810.201892584	489.972002812	1722.41834529	422.244449897	1.15852824627	0.0214542267828
837.813406728	411.49362792	1625.30703465	376.0	16.3785047434	0.639852403978	0.115205690309	1032.98649249	439.144377547	1891.50802441	419.377154378	2.93681322095	0.0543854300177
837.813406728	411.49362792	1625.30703465	376.0	12.581116795	0.590625986777	0.106342453507	1012.77966143	453.513027642	1829.78881096	363.496121883	2.65435772838	0.0491547727478
837.813406728	411.49362792	1625.30703465	376.0	-4.03022100113	-0.328997497641	-0.0592361356934	678.517371255	503.610576021	1559.80356921	377.675621929	0.132825540999	0.00245973224072
837.813406728	411.49362792	1625.30703465	376.0	-1.09110976229	0.0996964865683	0.0179503936925	822.200249115	474.251591915	1607.57315093	311.121309896	0.418134746782	0.00774323605152
837.813406728	411.49362792	1625.30703465	376.0	16.5676376971	0.733131060401	0.132000551026	1042.50908	469.171810811	1894.58201561	382.901124805	3.78415446901	0.0700769346113
837.813406728	411.49362792	1625.30703465	376.0	2.18695711557	0.165226081899	0.0297490244687	849.619532617	425.273972995	1660.85180249	385.95829688	0.371761771766	0.00688447725493
837.813406728	411.49362792	1625.30703465	376.0	-0.0485998430944	-0.000592656894704	-0.00010670811932	793.642226461	365.370882366	1624.51713798	465.504029153	-0.510615598401	-0.00945584441484
837.813406728	411.49362792	1625.30703465	376.0	2.53804612238	0.610423280247	0.109906964394	1043.59088443	338.089210566	1666.55807682	284.877981824	0.370633577291	0.00686358476466
837.813406728	411.49362792	1625.30703465	376.0	-4.56993509285	-0.22680826058	-0.0408369212424	713.368224358	452.647608825	1551.03155811	385.015724922	-0.257249110861	-0.00476387242336
837.813406728	411.49362792	1625.30703465	376.0	8.98042240542	0.369966604983	0.0666126404363	933.010786273	379.143895636	1771.26647174	459.111789835	0.740603555001	0.0137148806482
837.813406728	411.49362792	1625.30703465	376.0	-18.002051703	-0.398558975903	-0.0717607086609	667.670618869	315.455124944	1332.71842194	349.592678125	-2.3373901457	-0.0432850026981
837.813406728	411.49362792	1625.30703465	376.0	-16.4909454967	-0.169259813093	-0.0304752994406	742.260420903	322.70284127	1357.27853741	292.315275238	-2.31405655374	-0.0428528991433
837.813406728	411.49362792	1625.30703465	376.0	6.67271213837	0.576170232548	0.103739688972	1013.27266474	424.377609578	1733.75909444	296.108820121	1.6957409508	0.0314026102
837.813406728	411.49362792	1625.30703465	376.0	-1.14220747662	0.228817316919	0.0411986526681	879.832849048	365.599011257	1606.74265618	361.310795875	-0.384505555867	-0.0071204732568
837.813406728	411.49362792	1625.30703465	376.0	-10.9906774686	-0.344514233065	-0.0620299303322	682.567375979	334.193702812	1446.6747806	429.913701804	-1.61119364065	-0.0298369192713
837.813406728	411.49362792	1625.30703465	376.0	6.56137485422	0.602540664784	0.108487696216	1039.62057373	339.289185701	1731.94952172	353.039762291	0.759259984726	0.0140603700875
837.813406728	411.49362792	1625.30703465	376.0	-4.34623929661	0.159261696181	0.0286751343502	855.956222038	336.949177769	1554.66730162	361.761901811	-0.968595314151	-0.017936950262
837.813406728	411.49362792	1625.30703465	376.0	-4.01379461431	-0.045066034929	-0.00811415825152	774.152594438	441.674774499	1560.07054843	344.243179488	-0.225523203285	-0.00417635561638
837.813406728	411.49362792	1625.30703465	376.0	9.05262298855	0.477216548115	0.0859230371112	975.558814048	404.5140369	1772.4399529	392.367101954	1.33776770062	0.0247734759374
837.813406728	411.49362792	1625.30703465	376.0	-10.398810071	-0.0592018014459	-0.0106593088668	776.285868815	360.280160686	1456.29444305	319.728413545	-1.4527599245	-0.0269029615647
837.813406728	411.49362792	1625.30703465	376.0	-6.17736748163	-0.295649501536	-0.0532318151848	694.689997743	395.098350107	1524.90584641	435.117498564	-0.823869071509	-0.0152568346576
837.813406728	411.49362792	1625.30703465	376.0	-1.66282339867	0.48398839908	0.0871423116817	991.432433633	313.403649394	1598.28104898	293.444965948	-0.611390559599	-0.0113220474
837.813406728	411.49362792	1625.30703465	376.0	-4.38886433519	0.0265586529454	0.00478189646118	805.174018765	357.958498297	1553.97451387	390.841996806	-0.869368768806	-0.0160994216446
837.813406728	411.49362792	1625.30703465	376.0	-2.11099094282	-0.0729154019294	-0.0131284483128	759.449569989	511.191543288	1590.99695035	320.355837077	0.482914662197	0.00894286411476
837.813406728	411.49362792	1625.30703465	376.0	8.93537242674	0.391444988986	0.0704798323706	933.928055251	455.042717457	1770.53427127	381.563498564	1.6716714386	0.0309568784926
837.813406728	411.49362792	1625.30703465	376.0	-3.37077734048	0.113508150105	0.020437189432	831.90275684	422.146588805	1570.52155341	316.472207766	-0.234225668216	-0.00433751237438
837.813406728	411.49362792	1625.30703465	376.0	9.81686533678	0.132144312136	0.0237926381232	829.285264704	500.046461278	1784.86123755	455.529511567	1.61709392753	0.0299461838432
837.813406728	411.49362792	1625.30703465	376.0	11.3528988524	0.465352272604	0.0837868693922	957.428385847	492.755515076	1809.82649833	359.64259741	2.54516283069	0.0471326450128
837.813406728	411.49362792	1625.30703465	376.0	7.29713271286	0.450566315017	0.0811246516056	967.744452077	378.213443381	1743.90784596	397.9499505	0.823383707092	0.0152478464276
837.813406728	411.49362792	1625.30703465	376.0	7.39744164494	0.500143351137	0.0900510174896	983.139298398	421.44245896	1745.53817409	340.95641673	1.47495562503	0.0273139930562
837.813406728	411.49362792	1625.30703465	376.0	1.1520495815	0.227173150353	0.0409026197971	870.608243954	458.145426331	1644.03137754	315.277707253	0.657366950421	0.0121734620448
837.813406728	411.49362792	1625.30703465	376.0	-7.38915849309	-0.359551932894	-0.0647374744137	675.183305928	385.375790067	1505.21052186	444.651425863	-0.995308122632	-0.0184316319006
837.813406728	411.49362792	1625.30703465	376.0	-5.86302058378	-0.216524923189	-0.0389854020866	721.436644491	367.653294245	1530.01494866	440.925009921	-0.984613323517	-0.0182335800651
837.813406728	411.49362792	1625.30703465	376.0	-2.09471827966	0.211386973216	0.0380603120662	868.446121542	422.429963883	1591.26143109	300.385345668	-0.0253276703434	-0.000469030932285
837.813406728	411.49362792	1625.30703465	376.0	-2.57829122755	0.035025773534	0.00630640502953	801.52158672	445.63823522	1583.40188595	336.242064013	-0.0105891684998	-0.00019609571296
837.813406728	411.49362792	1625.30703465	376.0	8.48955204315	0.244430670456	0.0440098434383	877.866497086	430.488630758	1763.28832122	454.933193371	1.00393376906	0.0185913660937
837.813406728	411.49362792	1625.30703465	376.0	-4.13726099941	0.329180545801	0.0592690935905	922.140551018	350.985656608	1558.06384058	284.937632957	-0.750723585569	-0.0139022886216
837.813406728	411.49362792	1625.30703465	376.0	-13.092593438	-0.498612510686	-0.0897753890325	633.345707186	402.3559926	1412.51219248	376.810492697	-1.35149044294	-0.0250276007951
837.813406728	411.49362792	1625.30703465	376.0	0.981362294685	0.307817292384	0.0554226309659	903.616165564	440.628810707	1641.25718506	297.012208788	0.591710476937	0.0109576014248
837.813406728	411.49362792	1625.30703465	376.0	-7.97890253648	-0.229521015377	-0.041325353867	715.521985575	413.439165852	1495.62537044	366.664219008	-0.838396019137	-0.0155258522062
837.813406728	411.49362792	1625.30703465	376.0	6.28308940175	0.332303564383	0.0598313943793	912.550175687	438.986165861	1727.42652869	375.89018714	1.13208072744	0.0209644579155
837.813406728	411.49362792	1625.30703465	376.0	-1.2663149039	0.11268325315	0.0202886663936	829.448764454	443.509090985	1604.72552943	331.767673995	0.160703105003	0.00297598342599
837.813406728	411.49362792	1625.30703465	376.0	-8.32190416784	-0.121271083031	-0.02183490872	755.750981065	335.315269161	1490.05054079	398.984290566	-1.38972544862	-0.0257356564559
837.813406728	411.49362792	1625.30703465	376.0	6.5661509372	0.254334821436	0.0457930899237	886.08080473	384.807165118	1732.02714774	461.139177889	0.413422996629	0.00765598141906
837.813406728	411.49362792	1625.30703465	376.0	-6.87473111048	0.159697425015	0.0287535875072	855.201302044	356.683495984	1513.5715463	301.686748268	-1.09787621261	-0.0203310409742
837.813406728	411.49362792	1625.30703465	376.0	-2.4449292652	0.0334797026052	0.00602803431854	798.669180096	475.945933252	1585.56942731	310.954313961	0.235652354048	0.00436393248237
837.813406728	411.49362792	1625.30703465	376.0	1.42243352231	0.00288263452215	0.000519019539457	786.292474006	486.554551507	1648.42594675	375.578921236	0.68180266009	0.0126259751869
837.813406728	411.49362792	1625.30703465	376.0	-6.28220877324	0.152390747813	0.0274380172512	855.961486634	309.123887725	1523.20185353	358.116479167	-1.36476913821	-0.0252735025595
837.813406728	411.49362792	1625.30703465	376.0	7.96525570127	0.528127238404	0.0950895279805	1007.61250739	324.271574147	1754.76689589	422.882814347	0.459427876415	0.00850792363731
837.813406728	411.49362792	1625.30703465	376.0	-6.2273391688	-0.178528269146	-0.0321440887911	726.948242509	490.52358091	1524.09365307	306.621829647	-0.159108936599	-0.00294646178887
837.813406728	411.49362792	1625.30703465	376.0	5.09349330279	0.576215585317	0.103747854756	1028.57465	335.537645164	1708.09193961	343.979644442	0.507103151953	0.00939079911024
837.813406728	411.49362792	1625.30703465	376.0	-6.08210773034	-0.244321865016	-0.0439902529737	710.828273483	401.726700906	1526.45410985	413.899135463	-0.757112649384	-0.0140206046182
837.813406728	411.49362792	1625.30703465	376.0	-2.44067929581	0.0409265771972	0.0073688471727	805.069021883	425.442796297	1585.63850236	355.126684181	-0.15372073801	-0.00284668033352
837.813406728	411.49362792	1625.30703465	376.0	13.858399904	0.567283975366	0.102139714686	1013.50450401	400.546816718	1850.54858318	436.497262445	1.92671280924	0.0356798668378
837.813406728	411.49362792	1625.30703465	376.0	7.56582003859	0.0235483381284	0.00423988803176	790.850371398	500.816756335	1748.27483996	456.607712231	1.29279290462	0.0239406093448
837.813406728	411.49362792	1625.30703465	376.0	-10.1376631444	-0.344650465505	-0.0620544590395	678.906156696	427.673970642	1460.53888241	353.958755075	-0.947471437969	-0.0175457673698
837.813406728	411.49362792	1625.30703465	376.0	14.4619085418	0.532746580531	0.0959212424434	983.490498345	487.46026246	1860.35745152	389.406690717	2.97734808882	0.0551360757188
837.813406728	411.49362792	1625.30703465	376.0	3.89830375505	0.452689915445	0.081507006742	972.902769591	347.192548615	1688.66643981	368.571121605	0.219253081634	0.00406024225249
837.813406728	411.49362792	1625.30703465	376.0	-14.0714312032	-0.377320279737	-0.0679366726209	672.367729928	354.957427704	1396.60307343	369.277915794	-1.74021875826	-0.0322262733011
837.813406728	411.49362792	1625.30703465	376.0	5.24686659331	0.454553819694	0.081842603474	956.980767086	470.075297663	1710.58472649	283.528661739	1.67065575694	0.030938069573
837.813406728	411.49362792	1625.30703465	376.0	11.2713664337	0.822447197488	0.148081958496	1036.9457998	485.61829407	1808.5013462	285.937252322	3.73979494632	0.0692554619689
837.813406728	411.49362792	1625.30703465	376.0	5.02809603915	0.477703677217	0.0860107449076	976.768293609	402.251430302	1707.02903328	328.009309371	0.975715427485	0.0180688042127
837.813406728	411.49362792	1625.30703465	376.0	3.03794862788	0.287208385858	0.0517119888113	901.539217527	370.623206656	1674.68302741	402.520603224	0.0849804318808	0.0015737117015
837.813406728	411.49362792	1625.30703465	376.0	-1.65956976796	-0.050502385633	-0.00909297544706	767.371657896	504.673843254	1598.33393046	326.288429315	0.49456732536	0.00915865417333
837.813406728	411.49362792	1625.30703465	376.0	-23.7850301626	-0.509988331967	-0.091823610365	634.003213731	309.326364711	1238.72726622	295.39768778	-2.98823863796	-0.0553377525548
837.813406728	411.49362792	1625.30703465	376.0	-2.11583267989	-0.0979640522122	-0.0176384681693	756.440626035	429.507115253	1590.91825726	404.970515973	-0.178230765602	-0.00330056973337
837.813406728	411.49362792	1625.30703465	376.0	-0.462840912708	-0.0890106292817	-0.0160264006629	758.045218821	444.756658373	1617.78444873	414.982571541	0.0824641937395	0.00152711469888
837.813406728	411.49362792	1625.30703465	376.0	-7.69744459022	-0.163464399581	-0.0294318328378	742.252590093	311.310902801	1500.19992624	446.636433341	-1.51493695456	-0.0280543880475
837.813406728	411.49362792	1625.30703465	376.0	-19.1415620769	-0.507172103823	-0.0913165473214	632.664625802	381.046203624	1314.19787967	300.487050244	-2.12814324385	-0.0394100600714
837.813406728	411.49362792	1625.30703465	376.0	-0.5816000033	0.382380368332	0.068847743668	943.40013037	352.379473689	1615.85424888	320.074644823	-0.275601061116	-0.005103723354
837.813406728	411.49362792	1625.30703465	376.0	14.8602560056	0.413029355073	0.0743661064229	935.041335343	503.207200995	1866.83182087	428.583284537	2.73486792259	0.0506457022702
837.813406728	411.49362792	1625.30703465	376.0	-17.4396253942	-0.332530711811	-0.0598722923678	687.070857605	365.336592098	1341.8595763	289.452126596	-2.11908578659	-0.0392423293812
837.813406728	411.49362792	1625.30703465	376.0	5.82138719464	0.389493618602	0.0701284873248	947.423335842	321.831628513	1719.92245024	450.667485882	-0.0421129097908	-0.000779868699829
837.813406728	411.49362792	1625.30703465	376.0	-6.46658654316	-0.380219919269	-0.0684587539195	668.50090937	383.785407869	1520.20514866	467.918831422	-0.951580325667	-0.0176218578827
837.813406728	411.49362792	1625.30703465	376.0	-4.24191927392	0.220112714893	0.0396313854688	879.22374665	340.9658728	1556.36282229	336.173202836	-0.895951237313	-0.0165916895799
837.813406728	411.49362792	1625.30703465	376.0	-5.65071803444	-0.139895966137	-0.0251883266361	748.923934184	327.933556025	1533.46551693	456.608026718	-1.24779003117	-0.0231072227995
837.813406728	411.49362792	1625.30703465	376.0	-14.4214280307	-0.439103062935	-0.079060688321	650.887196279	428.701701082	1390.91455037	311.325653008	-1.38576709819	-0.0256623536703
837.813406728	411.49362792	1625.30703465	376.0	-3.75419346178	-0.0684886131	-0.0123314031509	764.026396106	471.79717915	1564.28986422	328.466288964	0.0150453807595	0.000278618162214
837.813406728	411.49362792	1625.30703465	376.0	9.33115967249	0.197388158946	0.0355398197598	856.826268912	462.361485806	1776.96702922	457.779274501	1.30785746356	0.0242195826584
837.813406728	411.49362792	1625.30703465	376.0	13.1045868115	0.334168532569	0.0601671826736	903.752900302	511.045805448	1838.29680596	423.498100208	2.45924727313	0.045541616169
837.813406728	411.49362792	1625.30703465	376.0	16.2740006427	0.585693840786	0.105454418579	1017.45002437	420.620359158	1889.80951191	451.739128389	2.4188376974	0.0447932906926
837.813406728	411.49362792	1625.30703465	376.0	2.54175125721	0.345753891105	0.0622531312756	928.710272629	336.094768961	1666.61829664	401.813255044	-0.20140825831	-0.00372978256129
837.813406728	411.49362792	1625.30703465	376.0	-4.48213724311	-0.189470327765	-0.0341142109768	722.699985766	496.346487656	1552.45854273	333.412069312	0.0763863494308	0.0014145620265
837.813406728	411.49362792	1625.30703465	376.0	9.08667181068	0.451389203661	0.0812728130466	960.370066843	438.547861294	1772.9933508	374.075422665	1.66660605284	0.0308630750527
837.813406728	411.49362792	1625.30703465	376.0	-12.5033388377	-0.418057407016	-0.0752714092575	658.492105712	379.056022913	1422.08938895	384.541260329	-1.44571517669	-0.026772503272
837.813406728	411.49362792	1625.30703465	376.0	10.9251472651	0.600490885277	0.108118632567	1037.67197175	339.700112837	1802.87422169	425.502137106	1.08017446312	0.0200032307985
837.813406728	411.49362792	1625.30703465	376.0	8.12745125526	0.545266221581	0.0981754089991	1004.29309172	405.976466171	1757.40307164	347.133513747	1.50104278029	0.0277970885238
837.813406728	411.49362792	1625.30703465	376.0	16.6314616759	0.563919300899	0.101533903655	1007.00800674	428.151037326	1895.61935123	460.460307161	2.44590603596	0.0452945562214
837.813406728	411.49362792	1625.30703465	376.0	-10.8298549023	-0.253632300729	-0.0456666007794	712.935588015	309.758631287	1449.28864108	426.594421777	-1.76012146039	-0.0325948418592
837.813406728	411.49362792	1625.30703465	376.0	9.56562908752	0.466172189336	0.0839344957393	967.711450843	428.561296768	1780.77787712	384.505129506	1.63002869882	0.0301857166449
837.813406728	411.49362792	1625.30703465	376.0	-2.94065764413	0.0343321777265	0.00618152281717	800.216828367	460.873877391	1577.51231909	316.421613336	0.0668446675226	0.00123786421338
837.813406728	411.49362792	1625.30703465	376.0	-18.3386576022	-0.516482154722	-0.0929928258412	628.943415369	411.485835432	1327.24754258	286.81829178	-1.91186356772	-0.0354048808838
837.813406728	411.49362792	1625.30703465	376.0	7.34970053813	0.385892348921	0.0694800772274	931.633034645	457.982196877	1744.76223452	355.147002998	1.56179396794	0.0289221105175
837.813406728	411.49362792	1625.30703465	376.0	20.3265107077	0.660152199882	0.118860676968	1018.45717262	491.045315522	1955.67524308	446.172754936	3.9467272099	0.073087540924
837.813406728	411.49362792	1625.30703465	376.0	17.4182741309	0.607097239882	0.109308109449	1024.29914228	428.606912573	1908.40746941	455.501414558	2.69453630842	0.0498988205262
837.813406728	411.49362792	1625.30703465	376.0	6.69545938581	0.115859252038	0.0208605063085	828.837040826	438.080021077	1734.12880705	467.211745146	0.740051051008	0.0137046490927
837.813406728	411.49362792	1625.30703465	376.0	-2.04974064801	0.370628839106	0.0667318759643	937.241452452	367.148944348	1591.9924557	287.602058904	-0.330049999664	-0.00611203703081
837.813406728	411.49362792	1625.30703465	376.0	2.52373372859	0.497810754156	0.0896310324371	994.751259815	330.924474891	1666.32545647	340.649721769	0.0240851496816	0.0004460212904
837.813406728	411.49362792	1625.30703465	376.0	-6.78532931702	-0.0642750857362	-0.0115727558041	775.992632975	318.243536513	1515.02459993	420.788430447	-1.38241162952	-0.0256002153614
837.813406728	411.49362792	1625.30703465	376.0	-7.47334895722	0.223302392516	0.0402056882456	883.905633434	308.838991577	1503.84216832	311.097543312	-1.48494647276	-0.0274990087547
837.813406728	411.49362792	1625.30703465	376.0	-1.48553457901	-0.0782071521037	-0.0140812301231	764.332260746	407.761600352	1601.16253663	429.068675535	-0.298839586939	-0.00553406642479
837.813406728	411.49362792	1625.30703465	376.0	3.45296831583	0.585593320305	0.105436319824	1034.22014685	326.910101433	1681.42837159	320.298123306	0.282012126565	0.00522244678824
837.813406728	411.49362792	1625.30703465	376.0	1.21346232867	0.0451550445005	0.00813018446174	800.079415619	501.479740709	1645.02952324	343.470366911	0.836645388215	0.0154934331151
837.813406728	411.49362792	1625.30703465	376.0	-14.6681034962	-0.217295546315	-0.0391241530996	726.166475384	310.041608573	1386.90531667	350.697232717	-2.10893084123	-0.0390542748376
837.813406728	411.49362792	1625.30703465	376.0	-4.27696405935	-0.242800260246	-0.0437162874047	709.759567592	422.977639552	1555.79323692	423.056029779	-0.46155594462	-0.00854733230778
837.813406728	411.49362792	1625.30703465	376.0	14.1692925407	0.408587054716	0.073566268404	938.228090357	466.332565248	1855.60154307	451.040887468	2.21289185438	0.0409794787849
837.813406728	411.49362792	1625.30703465	376.0	-15.3530579308	-0.431490881061	-0.0776901118223	653.573549219	424.01898163	1375.77270406	298.180173215	-1.53154276036	-0.0283619029696
837.813406728	411.49362792	1625.30703465	376.0	-0.456036056183	-0.308734654303	-0.0555878023591	684.664937331	487.448055439	1617.89504855	445.782055777	0.29184390263	0.00540451671538
837.813406728	411.49362792	1625.30703465	376.0	-0.183980477252	0.402765972935	0.0725181802188	948.150021611	386.290353959	1622.31678701	287.87641144	0.102235365284	0.00189324750526
837.813406728	411.49362792	1625.30703465	376.0	-13.9634301135	-0.466735285232	-0.0840358813886	644.80904241	327.95038196	1398.35842274	425.598998365	-1.88835961681	-0.0349696225335
837.813406728	411.49362792	1625.30703465	376.0	8.03107956302	0.560957143944	0.101000566068	1004.89361087	437.018130807	1755.83673574	313.92499407	1.92672694778	0.0356801286626
837.813406728	411.49362792	1625.30703465	376.0	-16.1692471818	-0.388826501193	-0.0700083725591	669.856390435	333.691196725	1362.50712275	358.959535594	-2.05884842198	-0.0381268226293
837.813406728	411.49362792	1625.30703465	376.0	-4.61419448185	-0.242983496979	-0.0437492792544	712.127041522	373.748839116	1550.31220714	464.436326505	-0.86297738772	-0.0159810627356
837.813406728	411.49362792	1625.30703465	376.0	-4.44425940376	-0.179994652682	-0.0324081117541	726.588051564	482.878126636	1553.07417392	343.607995721	-0.0122877124739	-0.000227550230998
837.813406728	411.49362792	1625.30703465	376.0	0.0678751733374	0.499955794695	0.0900172478744	993.902174624	348.314596622	1626.41021462	284.193443369	-0.0607956472355	-0.00112584531918
837.813406728	411.49362792	1625.30703465	376.0	-2.16359959392	-0.0755780420454	-0.0136078577683	758.752151113	508.555615256	1590.14189825	322.834131878	0.45613432046	0.00844693186038
837.813406728	411.49362792	1625.30703465	376.0	-17.7273351878	-0.498193995504	-0.0897000352005	634.95575285	386.410865487	1337.18340878	315.816790448	-1.93164279127	-0.0357711628014
837.813406728	411.49362792	1625.30703465	376.0	4.36743238981	0.310604300628	0.0559244329542	898.835293246	488.291289746	1696.29122051	309.164637522	1.42376491198	0.0263660168886
837.813406728	411.49362792	1625.30703465	376.0	7.42964817496	0.460295342046	0.0828763669511	973.236817496	365.966205362	1746.06162909	406.858606227	0.718376963989	0.0133032771109
837.813406728	411.49362792	1625.30703465	376.0	-5.14290732689	0.120507115899	0.0216973561215	838.856006971	371.561496352	1541.71900008	331.301496756	-0.802525661769	-0.0148615863291
837.813406728	411.49362792	1625.30703465	376.0	-0.512857402939	0.158563608296	0.0285494433374	850.326241341	393.153522999	1616.9715272	373.491762861	-0.155938982043	-0.00288775892672
837.813406728	411.49362792	1625.30703465	376.0	-0.272747274806	0.143637968693	0.025862075746	839.923750268	452.687707716	1620.874054	328.26259602	0.367009356478	0.00679646956441
837.813406728	411.49362792	1625.30703465	376.0	12.8644587021	0.499706903821	0.0899724349696	971.585532655	486.825121722	1834.3939869	375.983332526	2.7177292568	0.0503283195703
837.813406728	411.49362792	1625.30703465	376.0	8.27352795516	0.333527001465	0.0600516747326	913.337771418	431.014510446	1759.77726652	415.424984653	1.19539973526	0.0221370321344
837.813406728	411.49362792	1625.30703465	376.0	8.61296834381	0.398049874479	0.0716690447388	945.947205313	368.562582021	1765.29421503	450.784427698	0.666242278672	0.0123378199754
837.813406728	411.49362792	1625.30703465	376.0	-4.33692079598	-0.250633303228	-0.0451266300375	702.339118095	511.849189557	1554.81875586	340.630448212	0.185044616115	0.00342675215028
837.813406728	411.49362792	1625.30703465	376.0	-6.44832085925	-0.327647510269	-0.0589930699079	679.95153557	494.845303302	1520.50202211	345.705183234	-0.158770822775	-0.00294020042177
837.813406728	411.49362792	1625.30703465	376.0	9.38420001624	0.518674020492	0.0933874721807	996.041148611	382.679395406	1777.82909766	399.108553641	1.22905347074	0.0227602494581
837.813406728	411.49362792	1625.30703465	376.0	5.26697823311	0.208828632008	0.0375996816724	857.726765233	511.979310125	1710.91160238	341.205527026	1.54947275489	0.0286939399053
837.813406728	411.49362792	1625.30703465	376.0	9.04825818705	0.542004511273	0.0975881367074	992.885515119	459.9553096	1772.36901148	319.528186756	2.23281255151	0.0413483805835
837.813406728	411.49362792	1625.30703465	376.0	8.56444210011	0.568358036035	0.102333099754	993.633322097	486.25523424	1764.50551458	284.616958244	2.61435970585	0.0484140686269
837.813406728	411.49362792	1625.30703465	376.0	-3.46971488058	0.160162826937	0.0288373833159	857.437346701	318.415378273	1568.91351461	393.060789637	-1.03871242299	-0.0192354152406
837.813406728	411.49362792	1625.30703465	376.0	-14.5116817546	-0.170329640213	-0.0306679222566	739.348501289	361.838999649	1389.44765024	288.260149306	-1.89361796495	-0.035066999351
837.813406728	411.49362792	1625.30703465	376.0	-6.4013249548	-0.377835856572	-0.0680295024437	665.567078121	476.877281389	1521.26584985	378.821490338	-0.27833135532	-0.00515428435777
837.813406728	411.49362792	1625.30703465	376.0	3.97907779557	0.338696218093	0.0609823943271	921.886486069	375.417417847	1689.97926597	392.675362058	0.292679126819	0.00541998382998
837.813406728	411.49362792	1625.30703465	376.0	-4.19746600666	0.0030560403574	0.000550241331904	792.370365847	421.152145079	1557.08532437	343.56281344	-0.378885217453	-0.00701639291579
837.813406728	411.49362792	1625.30703465	376.0	4.88871221046	0.24910627163	0.0448516873659	882.36885662	411.465147373	1704.76361811	410.929614116	0.570759298702	0.0105696166426
837.813406728	411.49362792	1625.30703465	376.0	7.93139825852	0.391989679758	0.0705779041696	928.993415815	495.081328702	1754.21660849	330.141863973	2.04362849094	0.0378449720544
837.813406728	411.49362792	1625.30703465	376.0	5.91530634778	0.471579102396	0.0849080126749	974.073995279	402.263921169	1721.44892484	345.111008392	1.04157174057	0.019288365566
837.813406728	411.49362792	1625.30703465	376.0	3.73677680131	0.289782013516	0.0521753715369	901.582022126	379.987245542	1686.04113087	404.471863201	0.235299642647	0.00435740078977
837.813406728	411.49362792	1625.30703465	376.0	13.4632337106	0.460936946192	0.0829918880432	954.523919809	498.875624612	1844.12591924	390.726374817	2.76297607515	0.0511662236138
837.813406728	411.49362792	1625.30703465	376.0	-8.47253840467	-0.263453431381	-0.0474348994203	705.490377718	398.106843081	1487.60227194	384.005051146	-0.982411393531	-0.0181928035839
837.813406728	411.49362792	1625.30703465	376.0	5.658537691	0.314725836958	0.0566665172772	897.194533379	513.005356757	1717.2756458	307.075755662	1.8158014941	0.0336259535944
837.813406728	411.49362792	1625.30703465	376.0	-5.14678504915	0.00765441160385	0.00137817997909	799.217763022	348.645047027	1541.65597519	393.793165137	-1.01083136956	-0.0187190994363
837.813406728	411.49362792	1625.30703465	376.0	-1.96651879703	0.224664328076	0.0404509053072	873.872824526	418.62553753	1593.3450663	300.846704246	-0.0303484058717	-0.000562007516142
837.813406728	411.49362792	1625.30703465	376.0	0.145855368946	-0.0367354365494	-0.00661423056344	774.936818695	456.775168914	1627.67763222	395.965644611	0.276300574831	0.00511667731169
837.813406728	411.49362792	1625.30703465	376.0	16.7254063264	0.50955694056	0.0917459381635	975.282933555	484.873909114	1897.14624024	436.989397575	2.98802604989	0.0553338157386
837.813406728	411.49362792	1625.30703465	376.0	7.73827372118	0.64114491536	0.115438407519	1037.66905922	423.605286213	1751.0777418	289.803396364	2.07899997249	0.0384999994906
837.813406728	411.49362792	1625.30703465	376.0	-0.996860309888	0.0731929909169	0.013178428325	812.805133241	472.035897021	1609.10499391	324.263963644	0.390614880044	0.0072336088897
837.813406728	411.49362792	1625.30703465	376.0	10.4853550123	0.425580909869	0.0766260190618	955.242281288	386.82545822	1795.72624727	453.658507764	1.06658773746	0.0197516247678
837.813406728	411.49362792	1625.30703465	376.0	3.76857296964	0.258415854518	0.0465278816201	888.680350131	383.681590787	1686.55791623	414.195975312	0.223450037643	0.00413796366006
837.813406728	411.49362792	1625.30703465	376.0	5.15078047966	0.293172251629	0.0527857853131	906.201948144	334.676846246	1709.02303212	468.144237733	-0.127302377841	-0.0023574514415
837.813406728	411.49362792	1625.30703465	376.0	6.24757296658	0.320446235171	0.0576964773443	902.642470306	486.39306935	1726.84927757	337.813737913	1.61106533538	0.0298345432478
837.813406728	411.49362792	1625.30703465	376.0	-3.51918546617	0.0555945294393	0.0100098180481	815.250699795	360.824390004	1568.1094657	392.034375905	-0.760501823402	-0.0140833671
837.813406728	411.49362792	1625.30703465	376.0	-3.93786421528	-0.12553167473	-0.0226020300197	751.052320684	371.868662508	1561.30465054	438.383667351	-0.788031438001	-0.0145931747778
837.813406728	411.49362792	1625.30703465	376.0	16.1233080172	0.444606086683	0.0800515100258	946.880503003	504.537834111	1887.36029407	435.941956956	2.94623329303	0.0545598757968
837.813406728	411.49362792	1625.30703465	376.0	-2.75369600526	0.0956241213737	0.0172171626528	825.631394711	416.424963329	1580.55101976	338.494661721	-0.222541848859	-0.00412114534925
837.813406728	411.49362792	1625.30703465	376.0	11.0370684712	0.791804621956	0.142564750082	1044.39769398	468.493005078	1804.69328493	291.802585873	3.50089727619	0.0648314310406
837.813406728	411.49362792	1625.30703465	376.0	-7.84530381811	0.0143179471337	0.00257795231071	798.402567674	403.985240944	1497.7967598	295.408951185	-0.90992394028	-0.0168504433385
837.813406728	411.49362792	1625.30703465	376.0	3.19701607728	-0.088612135956	-0.0159546517746	755.506214153	470.63793143	1677.26836185	451.124216268	0.570033813156	0.0105561817251
837.813406728	411.49362792	1625.30703465	376.0	7.13744177917	0.504071571689	0.0907582952268	990.702198588	378.945075958	1741.31237798	371.665103433	0.969741417069	0.0179581743902
837.813406728	411.49362792	1625.30703465	376.0	-2.40078127932	-0.182444607742	-0.0328492271771	723.854848731	506.534167836	1586.28696763	355.897951061	0.363576077215	0.00673289031879
837.813406728	411.49362792	1625.30703465	376.0	-0.615134057784	0.219552298963	0.0395304823484	877.933412995	341.70459324	1615.30921753	395.6712113	-0.559483236982	-0.0103608006849
837.813406728	411.49362792	1625.30703465	376.0	-17.7786424609	-0.416561590004	-0.075002086785	660.362913073	375.889952843	1336.34950807	300.09664215	-2.04438796146	-0.0378590363233
837.813406728	411.49362792	1625.30703465	376.0	11.0457024607	0.383331460609	0.0690189882263	923.557493497	507.762192918	1804.83361377	373.513927354	2.42638096958	0.0449329809181
837.813406728	411.49362792	1625.30703465	376.0	3.02335856506	0.373791941141	0.0673013937956	934.94492586	392.7443831	1674.44589409	346.756585129	0.452877434426	0.00838661915604
837.813406728	411.49362792	1625.30703465	376.0	18.6754772768	0.679774321237	0.122393648044	1025.69839015	484.324014987	1928.84088058	418.818475449	3.86172642511	0.0715134523169
837.813406728	411.49362792	1625.30703465	376.0	0.668534415409	0.417789713254	0.0752232108847	961.396287634	319.633422949	1636.17277153	355.143060948	-0.404776754096	-0.00749586581659
837.813406728	411.49362792	1625.30703465	376.0	9.00730864449	0.589294401443	0.106102701016	1018.21831381	426.958643091	1771.70345568	326.526498779	2.00345879121	0.0371010887262
837.813406728	411.49362792	1625.30703465	376.0	6.94115624373	0.423182937438	0.0761942631325	952.06012547	415.235579952	1738.12213536	370.826429941	1.14513657257	0.0212062328254
837.813406728	411.49362792	1625.30703465	376.0	7.54683386825	0.379307490835	0.0682944708021	933.471188846	418.234650648	1747.9662564	396.260416908	1.11233569388	0.020598809146
837.813406728	411.49362792	1625.30703465	376.0	-7.05836522644	-0.161360213068	-0.0290529731847	737.416426268	415.782591296	1510.58692809	357.387910528	-0.734588831038	-0.0136034968711
837.813406728	411.49362792	1625.30703465	376.0	-0.268412967813	-0.259169355938	-0.0466635498628	698.81730517	509.752716906	1620.9444998	412.374477724	0.525113132928	0.00972431727645
837.813406728	411.49362792	1625.30703465	376.0	-1.05212734593	-0.236913270056	-0.0426563323832	709.00482617	456.160398244	1608.20673488	443.041510467	0.0354942004226	0.000657300007825
837.813406728	411.49362792	1625.30703465	376.0	-4.01510051224	0.143845762539	0.025899489114	846.219510136	385.913552892	1560.04932357	327.916260547	-0.565208398458	-0.0104668221937
837.813406728	411.49362792	1625.30703465	376.0	4.18252778568	0.178223981484	0.0320893016716	847.641482993	500.966770527	1693.28595298	344.677699455	1.28709250727	0.0238350464309
837.813406728	411.49362792	1625.30703465	376.0	-13.1116073752	-0.515505858774	-0.0928170433515	629.25678026	341.133985244	1412.20315762	441.81239212	-1.74509001597	-0.0323164817772
837.813406728	411.49362792	1625.30703465	376.0	-8.21031645098	-0.297488488555	-0.0535629255591	693.246012897	426.290942802	1491.8641838	372.327228104	-0.774547948823	-0.0143434805338
837.813406728	411.49362792	1625.30703465	376.0	-4.73188727793	0.236946796814	0.0426623688898	883.91518643	365.266151716	1548.39933785	299.217999703	-0.760907116052	-0.0140908725195
837.813406728	411.49362792	1625.30703465	376.0	-5.35318085181	0.0852001652747	0.0153403250405	828.204951223	338.793180988	1538.30140969	371.303277476	-1.07787129291	-0.0199605794984
837.813406728	411.49362792	1625.30703465	376.0	9.62899485195	0.431719199049	0.0777312205706	958.021165552	387.706516699	1781.80776534	436.080083092	1.04163150831	0.0192894723761
837.813406728	411.49362792	1625.30703465	376.0	8.15929696439	0.375783574365	0.0676599881823	936.96605007	365.435574799	1757.92066219	455.519037319	0.549924370723	0.010183784643
837.813406728	411.49362792	1625.30703465	376.0	13.2834528943	0.533946870955	0.0961373552313	984.974713979	484.04281286	1841.20392898	372.186402146	2.85711911965	0.0529096133269
837.813406728	411.49362792	1625.30703465	376.0	6.14671315135	0.404156958082	0.0727686276704	950.598779058	355.06211956	1725.2099959	419.549097279	0.368842759133	0.00683042146543
837.813406728	411.49362792	1625.30703465	376.0	9.63261866119	0.58224659583	0.104833740697	1017.55075968	416.975712593	1781.86666337	347.3401911	1.90046271526	0.0351937539863
837.813406728	411.49362792	1625.30703465	376.0	5.82488664235	0.346712064057	0.0624256507124	926.1802991	358.126616854	1719.97932701	435.672411054	0.259560808607	0.00480668164087
837.813406728	411.49362792	1625.30703465	376.0	-1.45872520407	0.0227864807033	0.00410271528688	800.043195616	401.063406398	1601.59827129	400.491669276	-0.282757419842	-0.0052362485156
837.813406728	411.49362792	1625.30703465	376.0	6.90920999399	0.2236682764	0.0402715657904	869.855187109	435.372305535	1737.60291072	432.375418075	0.914518901549	0.0169355352139
837.813406728	411.49362792	1625.30703465	376.0	-5.45088544159	0.275761402594	0.0496509547343	903.209230154	322.911673702	1536.71341012	310.59250626	-1.14026147152	-0.0211159531762
837.813406728	411.49362792	1625.30703465	376.0	5.0227650758	0.49830166866	0.0897194217968	985.664668859	400.438123827	1706.94238876	320.839596073	1.00989716826	0.0187017994123
837.813406728	411.49362792	1625.30703465	376.0	11.1032923015	0.312640771921	0.056291100454	900.648155915	466.880022307	1805.7696255	438.241447281	1.74220519828	0.0322630592274
837.813406728	411.49362792	1625.30703465	376.0	7.1761594201	0.559869689113	0.100804769376	1015.70984546	373.031976492	1741.94165852	353.199836567	1.07417345565	0.0198921010306
837.813406728	411.49362792	1625.30703465	376.0	5.1338922134	-0.0253540104289	-0.00456500007723	776.284197422	474.398830643	1708.74854594	458.065517879	0.804846441988	0.0149045637405
837.813406728	411.49362792	1625.30703465	376.0	18.2041590592	0.595844061466	0.107281970016	1016.66974035	440.995936413	1921.18051244	463.514835675	2.85348451733	0.0528423058766
837.813406728	411.49362792	1625.30703465	376.0	-0.0332685902745	0.164890619158	0.0296886242632	853.623769714	379.803181572	1624.76631791	391.339366624	-0.227911345787	-0.00422058047753
837.813406728	411.49362792	1625.30703465	376.0	-15.2629803667	-0.180392038666	-0.032479661265	738.336533737	319.616593605	1377.23674105	319.28361371	-2.1556316928	-0.0399191054222
837.813406728	411.49362792	1625.30703465	376.0	11.0880577141	0.656118978643	0.118134493814	1014.24778911	489.258573474	1805.52201668	302.0156541	3.24403407577	0.0600747051068
837.813406728	411.49362792	1625.30703465	376.0	5.19072496811	0.267327466313	0.0481324210142	879.7853507	510.021776286	1709.6722527	319.865125718	1.63689858039	0.0303129366739
837.813406728	411.49362792	1625.30703465	376.0	-20.2183191819	-0.436589009651	-0.0786080319861	656.000759233	323.73948667	1296.6972707	316.957024794	-2.5328345587	-0.0469043436796
837.813406728	411.49362792	1625.30703465	376.0	2.0241778012	0.181405413231	0.0326621197751	857.981291848	397.619428044	1658.20613885	402.605418953	0.118121316775	0.00218743179213
837.813406728	411.49362792	1625.30703465	376.0	-3.77778631997	-0.00238116035318	-0.000428728907666	789.369813504	435.072463284	1563.90640784	339.464131048	-0.233789868554	-0.00432944201025
837.813406728	411.49362792	1625.30703465	376.0	-4.25255218532	0.061134502763	0.0110072925393	819.543168762	330.882466828	1556.19000483	405.764369238	-1.05438346507	-0.0195256197235
837.813406728	411.49362792	1625.30703465	376.0	-6.49849744442	0.0926689612512	0.016685084849	832.185595386	326.379747346	1519.68649854	361.121155805	-1.27372647182	-0.0235875272559
837.813406728	411.49362792	1625.30703465	376.0	-3.22314210375	0.0877311225838	0.0157960249521	826.329786692	369.607860061	1572.9210793	376.983432547	-0.646703009039	-0.0119759816489
837.813406728	411.49362792	1625.30703465	376.0	-14.4743088618	-0.311067349644	-0.0560078051214	694.347863484	333.720593008	1390.0550745	361.986618009	-1.91954644443	-0.0355471563784
837.813406728	411.49362792	1625.30703465	376.0	8.96973196858	0.611493509586	0.11009965963	1041.06460248	353.65917455	1771.09271932	376.368942297	1.15916047324	0.0214659346895
837.813406728	411.49362792	1625.30703465	376.0	0.68704292273	0.123157086856	0.0221744844898	839.831687901	349.066568107	1636.4735916	447.575335595	-0.49738086951	-0.00921075684278
837.813406728	411.49362792	1625.30703465	376.0	-6.73058964112	-0.011882608263	-0.00213946853853	788.597920241	408.776017159	1515.91428774	318.540350337	-0.742342948844	-0.0137470916453
837.813406728	411.49362792	1625.30703465	376.0	-15.117384025	-0.433074111581	-0.077975173133	654.407715793	382.491251239	1379.60312864	342.704161603	-1.68186042609	-0.0311455634461
837.813406728	411.49362792	1625.30703465	376.0	8.41652007615	0.487850300334	0.0878376486017	981.915684012	391.089508653	1762.10132752	389.096134854	1.16306440197	0.0215382296661
837.813406728	411.49362792	1625.30703465	376.0	1.77727576912	-0.227991925158	-0.0410500405397	708.373774789	504.625104504	1654.19322275	441.194343456	0.651440967712	0.0120637216243
837.813406728	411.49362792	1625.30703465	376.0	8.14429010239	0.0930864852725	0.0167602602219	814.909351708	508.414999965	1757.6767546	434.352402931	1.52640637684	0.0282667847563
837.813406728	411.49362792	1625.30703465	376.0	9.55170987791	0.248290740289	0.0447048506101	876.693026631	458.255459207	1780.55164722	445.603161385	1.38615766753	0.0256695864357
837.813406728	411.49362792	1625.30703465	376.0	4.99139554409	0.308060516631	0.0554664235921	908.453356352	381.963722048	1706.43253755	416.015459153	0.379244315864	0.00702304288636
837.813406728	411.49362792	1625.30703465	376.0	-2.13499977262	0.0895897557052	0.0161306726153	824.369633511	401.674566167	1590.60673315	364.562533476	-0.286249671352	-0.00530091983985
837.813406728	411.49362792	1625.30703465	376.0	-6.17839231454	-0.263624549611	-0.0474657093287	706.107527223	368.187596381	1524.88918973	450.594066128	-1.0147438569	-0.0187915529056
837.813406728	411.49362792	1625.30703465	376.0	0.904245627861	0.123605847879	0.0222552840977	831.692681293	459.632311273	1640.00380245	348.678809883	0.523599530374	0.00969628759952
837.813406728	411.49362792	1625.30703465	376.0	-3.64851772131	-0.481653456727	-0.0867219043441	633.018190903	499.430271464	1566.00741946	433.558957097	0.0757786766752	0.00140330882732
837.813406728	411.49362792	1625.30703465	376.0	-0.985962975457	-0.100482726245	-0.0180919564719	750.417162707	505.119447987	1609.28210905	353.745498356	0.534711843638	0.00990207117848
837.813406728	411.49362792	1625.30703465	376.0	-4.85351015431	-0.240637751958	-0.043326926892	710.10506724	432.708926991	1546.42259268	403.608598451	-0.432358662589	-0.0080066418998
837.813406728	411.49362792	1625.30703465	376.0	-11.3417546511	-0.049580961772	-0.00892707269932	781.205745025	339.465162367	1440.96869845	320.29779106	-1.68154767098	-0.0311397716849
837.813406728	411.49362792	1625.30703465	376.0	-5.34951948734	0.0726729662792	0.0130847976736	817.842419875	416.383895394	1538.3609181	304.134602832	-0.520049429588	-0.00963054499237
837.813406728	411.49362792	1625.30703465	376.0	6.97664025043	0.252261592587	0.0454198042108	881.313120991	431.496963618	1738.69885942	425.888774812	0.93329459728	0.017283233283
837.813406728	411.49362792	1625.30703465	376.0	16.7744823437	0.664557858593	0.119653917644	1025.81791769	475.732634003	1897.94387621	396.393324511	3.56795077637	0.0660731625254
837.813406728	411.49362792	1625.30703465	376.0	1.28933931092	0.413802536799	0.0745053181128	956.704638342	348.238253234	1646.26275717	341.319865593	-0.0789818511714	-0.00146262687354
837.813406728	411.49362792	1625.30703465	376.0	11.5938088711	0.556167805665	0.100138243728	1007.35297495	412.648989744	1813.74202581	393.74006112	1.89312571242	0.0350578835634
837.813406728	411.49362792	1625.30703465	376.0	5.87844796245	0.150562925616	0.0271089171077	838.907335173	478.475344841	1720.84986291	403.467182897	1.15899602316	0.0214628893178
837.813406728	411.49362792	1625.30703465	376.0	5.99625205283	0.31561323115	0.056826292969	905.773235801	440.793300863	1722.76454108	376.198004414	1.09144962958	0.0202120301775
837.813406728	411.49362792	1625.30703465	376.0	-11.6898025414	-0.197108950135	-0.0354895480977	729.900197039	359.07129426	1435.31185161	346.340360307	-1.54410778759	-0.0285945886591
837.813406728	411.49362792	1625.30703465	376.0	-9.64819596254	-0.361316367712	-0.0650551616335	676.664494184	339.379055833	1468.49422695	452.450676936	-1.4819050065	-0.0274426853056
837.813406728	411.49362792	1625.30703465	376.0	-12.3102918979	-0.349216996775	-0.0628766648857	680.380862331	368.065168622	1425.22699445	376.780963493	-1.50550086232	-0.0278796455985
837.813406728	411.49362792	1625.30703465	376.0	1.24440938469	0.152288798286	0.0274196611966	848.284991921	381.983354984	1645.53250792	415.264161013	-0.123176122891	-0.0022810393128
837.813406728	411.49362792	1625.30703465	376.0	1.86991108039	0.499747864716	0.0899798099958	997.131769658	318.778940213	1655.69883098	339.788121108	-0.157941183515	-0.00292483673175
837.813406728	411.49362792	1625.30703465	376.0	-1.4946516843	-0.226280801469	-0.040741952011	714.377334745	421.252792643	1601.01435568	465.384228292	-0.277091202311	-0.00513131856131
837.813406728	411.49362792	1625.30703465	376.0	-0.262528691841	-0.0179728388874	-0.00323601708452	782.690045316	439.839362606	1621.04013735	398.51072943	0.112496196951	0.0020832629065
837.813406728	411.49362792	1625.30703465	376.0	4.52288370133	0.613112634	0.110391183651	1043.63251238	345.01578774	1698.81778162	310.169481499	0.66911779301	0.0123910702409
837.813406728	411.49362792	1625.30703465	376.0	7.37528551594	0.22739386618	0.0409423597731	869.633799426	453.652677767	1745.17806896	421.891591772	1.14844333153	0.0212674691024
837.813406728	411.49362792	1625.30703465	376.0	10.1454164624	0.621425683989	0.111887951744	1023.31969291	449.440916169	1790.20120211	317.440593028	2.54209142486	0.047075767127
837.813406728	411.49362792	1625.30703465	376.0	4.99256634754	0.429971447755	0.0774165372263	951.121836581	446.037714669	1706.4515667	309.292015454	1.3235930679	0.0245109827389
837.813406728	411.49362792	1625.30703465	376.0	14.2429112993	0.652993974126	0.117571835457	1047.16246582	409.612141626	1856.79807393	400.023466492	2.46609725473	0.0456684676802
837.813406728	411.49362792	1625.30703465	376.0	3.38812383665	0.27442519458	0.0494103699279	886.605257857	475.070409678	1680.37444971	318.698782173	1.1226655528	0.0207901028296
837.813406728	411.49362792	1625.30703465	376.0	-4.06152521629	0.175727171452	0.0316397499913	856.781944289	404.312605427	1559.29477959	298.200229877	-0.419235551975	-0.00776362133287
837.813406728	411.49362792	1625.30703465	376.0	0.479407544972	0.343624806704	0.0618697887476	923.84209393	385.258781261	1633.0988792	323.998004011	0.0820529415623	0.00151949891782
837.813406728	411.49362792	1625.30703465	376.0	-8.51844627531	-0.0999932260028	-0.0180038217506	760.518924992	380.384481831	1486.85612809	345.952721269	-1.11453010576	-0.020639446403
837.813406728	411.49362792	1625.30703465	376.0	1.48410829789	0.457063511726	0.0822944745636	973.008214895	367.06386639	1649.42835122	309.356269931	0.201989208014	0.00374054088915
837.813406728	411.49362792	1625.30703465	376.0	-14.8516976353	-0.500101765545	-0.0900435299865	634.41088411	345.259719904	1383.92134822	404.250744203	-1.8503022035	-0.0342648556203
837.813406728	411.49362792	1625.30703465	376.0	-9.64803990178	-0.365945071638	-0.0658885616922	672.112045599	429.485186568	1468.49676342	366.899531253	-0.884649947586	-0.0163824064368
837.813406728	411.49362792	1625.30703465	376.0	5.36695824172	0.419699993666	0.075567157664	953.00772408	397.389891989	1712.5365845	362.138968429	0.807485666554	0.0149534382695
837.813406728	411.49362792	1625.30703465	376.0	-0.410707825368	0.349788882866	0.0629796332133	932.535846051	321.516358378	1618.63177147	364.579567042	-0.577883648052	-0.010701549038
837.813406728	411.49362792	1625.30703465	376.0	6.95426222578	0.179000724805	0.0322291546282	847.960690964	493.580914802	1738.33514781	396.793542045	1.44636831399	0.0267845984072
837.813406728	411.49362792	1625.30703465	376.0	20.4836724289	0.780266188327	0.140487250329	1041.45442221	486.970377798	1958.22960359	429.804803584	4.40827471414	0.0816347169286
837.813406728	411.49362792	1625.30703465	376.0	6.06251213422	0.329029259319	0.0592418543966	910.889133187	442.861033313	1723.84147084	370.091304342	1.14859110734	0.0212702056914
837.813406728	411.49362792	1625.30703465	376.0	-7.85848941885	-0.199677995426	-0.0359521057663	726.251357744	393.779311774	1497.58245331	377.551783789	-0.956910643031	-0.0177205674635
837.813406728	411.49362792	1625.30703465	376.0	10.5786743213	0.371085984344	0.0668141851537	929.758811921	412.981214959	1797.24297256	454.502945684	1.23184660173	0.022811974106
837.813406728	411.49362792	1625.30703465	376.0	-0.114796072983	0.138995357091	0.0250261716044	846.865898715	338.08439404	1623.441246	438.490953243	-0.634948891731	-0.0117583128098
837.813406728	411.49362792	1625.30703465	376.0	4.92355211243	0.592259654332	0.106636596027	1038.35567979	317.144574611	1705.32987349	349.829619087	0.329461885941	0.00610114603595
837.813406728	411.49362792	1625.30703465	376.0	16.4927703305	0.456812455236	0.0822492717386	955.531831139	478.109785167	1893.36519104	459.723574734	2.6705253975	0.0494541740279
837.813406728	411.49362792	1625.30703465	376.0	-6.28861404971	0.0256880332512	0.0046251410247	808.44287167	311.508404484	1523.09774812	403.146471963	-1.375801678	-0.0254778088519
837.813406728	411.49362792	1625.30703465	376.0	-14.0267079146	-0.401177139112	-0.072232110031	664.618575274	362.75730386	1397.32996418	369.95408505	-1.68551567489	-0.0312132532387
837.813406728	411.49362792	1625.30703465	376.0	4.34255016459	0.428826265293	0.0772103466499	953.699071997	424.106755155	1695.88680796	318.080980804	1.02212541579	0.0189282484405
837.813406728	411.49362792	1625.30703465	376.0	3.61904171546	-0.119405373834	-0.0214989870065	744.83937631	474.560332297	1684.12757424	464.727865629	0.600096678082	0.011112901446
837.813406728	411.49362792	1625.30703465	376.0	5.24876566776	0.58588533717	0.105488897582	1031.72800458	343.616984697	1710.61559228	335.270603007	0.641567411224	0.0118808779856
837.813406728	411.49362792	1625.30703465	376.0	-6.08782366997	-0.17086800085	-0.0307648543123	736.825000545	364.164207968	1526.36120828	425.371999771	-1.01569834616	-0.0188092286326
837.813406728	411.49362792	1625.30703465	376.0	-2.18892595631	0.0807077835358	0.014531469848	824.044765969	361.15688746	1589.7302671	404.528613668	-0.634922394996	-0.0117578221296
837.813406728	411.49362792	1625.30703465	376.0	-12.2760434111	-0.464498813709	-0.0836332037647	643.527482619	401.354732496	1425.78363751	380.901422396	-1.28613149508	-0.023817249909
837.813406728	411.49362792	1625.30703465	376.0	12.6311379452	0.528232340475	0.095108451652	994.857009807	415.847371218	1830.60180823	419.897427203	1.89861571059	0.0351595501962
837.813406728	411.49362792	1625.30703465	376.0	9.50013492808	0.0468832659753	0.00844135145396	797.710500594	512.354416728	1779.71339594	469.648478614	1.56927049297	0.0290605646846
837.813406728	411.49362792	1625.30703465	376.0	-4.70003680986	-0.021329233926	-0.00384033740115	789.110766077	342.891090405	1548.91700575	416.915149265	-1.02889389362	-0.0190535906227
837.813406728	411.49362792	1625.30703465	376.0	-10.1025186979	-0.50354188247	-0.0906629244634	631.895404885	359.903767732	1461.11008757	469.310914958	-1.40325607674	-0.0259862236434
837.813406728	411.49362792	1625.30703465	376.0	-7.55483968316	0.0711368021336	0.012808210683	822.07988373	359.714844707	1502.51769382	320.722965385	-1.15810345066	-0.0214463601974
837.813406728	411.49362792	1625.30703465	376.0	1.14218300778	0.24500613082	0.0441134553151	878.345217125	448.765258784	1643.87101542	316.760539513	0.595512896672	0.011028016605
837.813406728	411.49362792	1625.30703465	376.0	-8.94375299603	-0.373591383943	-0.067265283389	670.836627864	396.322622238	1479.94358804	412.78433794	-1.03619928579	-0.0191888756628
837.813406728	411.49362792	1625.30703465	376.0	3.70367649593	0.10519008988	0.0189395192438	822.658279687	480.078823957	1685.50314928	382.766045634	0.935441510814	0.017322990941
837.813406728	411.49362792	1625.30703465	376.0	2.2303180578	0.281065315938	0.0506059265283	900.428473793	356.918697716	1661.55655094	404.209379428	-0.119916215393	-0.00222067065542
837.813406728	411.49362792	1625.30703465	376.0	-6.69658062994	-0.170451222652	-0.030689813225	729.612448548	490.969977429	1516.46703859	295.884612612	-0.21522852572	-0.00398571343926
837.813406728	411.49362792	1625.30703465	376.0	-9.01783071988	0.0898594069993	0.0161792234424	829.284218725	359.591918594	1478.73959759	289.863460267	-1.34255182912	-0.0248620709096
837.813406728	411.49362792	1625.30703465	376.0	-4.34787459689	0.0136196919502	0.00245223117576	796.349069743	418.14879442	1554.64072297	340.142858804	-0.41263065094	-0.00764130835073
837.813406728	411.49362792	1625.30703465	376.0	-4.32698074701	0.352380449418	0.0634462458441	934.470731721	322.708826272	1554.98031218	297.800754186	-0.974317205519	-0.0180429112133
837.813406728	411.49362792	1625.30703465	376.0	4.4509861599	0.111519888071	0.0200792020293	830.128844178	407.427808639	1697.64922582	460.092573	0.285771539584	0.00529206554785
837.813406728	411.49362792	1625.30703465	376.0	0.659118076531	-0.0929977605619	-0.016744285301	753.551992068	489.206312937	1636.01972711	393.261422107	0.551083948661	0.0102052583085
837.813406728	411.49362792	1625.30703465	376.0	2.31139745279	0.292409539232	0.0526484586301	901.600708246	396.476335567	1662.87434005	364.797296235	0.287071725047	0.00531614305642
837.813406728	411.49362792	1625.30703465	376.0	-3.58696297228	-0.250891886683	-0.0451731880957	707.162064757	419.156061054	1567.00787313	440.689747318	-0.444491006959	-0.00823131494369
837.813406728	411.49362792	1625.30703465	376.0	-11.0685489069	-0.147652605185	-0.0265849127088	744.707485648	386.237587422	1445.40913063	314.464057561	-1.35154641516	-0.0250286373178
837.813406728	411.49362792	1625.30703465	376.0	-3.46306738973	-0.169168113248	-0.0304587888455	735.495623504	386.074495679	1569.02155675	447.451437565	-0.661721523481	-0.0122541022867
837.813406728	411.49362792	1625.30703465	376.0	7.72461403035	0.567404502718	0.102161415686	1016.12875943	390.886805091	1750.85572988	343.840165363	1.35953020295	0.0251764852399
837.813406728	411.49362792	1625.30703465	376.0	-13.7700663728	-0.413703654314	-0.0744875142806	661.297150223	334.944107107	1401.50117722	405.259919885	-1.82583412247	-0.0338117430087
837.813406728	411.49362792	1625.30703465	376.0	-6.63194283805	0.0542915797208	0.00977522141174	818.753198418	315.659667433	1517.51760117	383.104735316	-1.36924805463	-0.0253564454562
837.813406728	411.49362792	1625.30703465	376.0	-5.26949995307	0.264220144178	0.047572946377	897.674030296	332.749102368	1539.66148122	309.238348557	-1.05154884192	-0.0194731267023
837.813406728	411.49362792	1625.30703465	376.0	-10.7316585909	-0.313584934484	-0.0564610973144	690.504316956	388.380013001	1450.88463264	372.000302678	-1.24448383159	-0.0230459968813
837.813406728	411.49362792	1625.30703465	376.0	-7.22977607127	-0.41468566881	-0.0746643263973	653.671210699	498.753179382	1507.80097557	355.376585492	-0.215618610147	-0.00399293722495
837.813406728	411.49362792	1625.30703465	376.0	2.08399670069	0.370192093792	0.0666532397896	932.404542395	404.378318852	1659.17837963	322.39551838	0.470543265043	0.00871376416746
837.813406728	411.49362792	1625.30703465	376.0	-2.62188801914	-0.29046140522	-0.0522976962946	689.998661524	503.966955715	1582.69330423	388.727686994	0.272429756545	0.00504499549158
837.813406728	411.49362792	1625.30703465	376.0	-9.6058064772	-0.355597331912	-0.0640254468692	676.495443327	400.136678903	1469.18318624	392.55106401	-1.06526879724	-0.0197271999489
837.813406728	411.49362792	1625.30703465	376.0	-7.06203609052	-0.461790489252	-0.0831455688247	643.035055217	399.792777527	1510.52726528	467.699432536	-0.897564274431	-0.0166215606376
837.813406728	411.49362792	1625.30703465	376.0	6.23570187108	0.213456661765	0.0384329603467	864.026902848	460.316650261	1726.65633582	402.31278271	1.11060552347	0.0205667689532
837.813406728	411.49362792	1625.30703465	376.0	-3.89363436346	-0.124339707406	-0.0223874158095	749.23983949	410.180664936	1562.02352144	402.60301701	-0.486140671647	-0.0090026050305
837.813406728	411.49362792	1625.30703465	376.0	2.46342696412	0.185255328097	0.0333552985411	860.0074192	388.815847575	1665.34528639	416.522019614	0.0718024998306	0.00132967592279
837.813406728	411.49362792	1625.30703465	376.0	6.12820294538	0.468221505083	0.0843034758881	979.760151659	340.602419631	1724.90914822	404.546576927	0.357999600442	0.00662962223041
837.813406728	411.49362792	1625.30703465	376.0	3.80156175186	0.206733008895	0.037222363863	867.535496747	393.671620535	1687.09408523	425.886967946	0.245078424952	0.00453848935096
837.813406728	411.49362792	1625.30703465	376.0	-10.7270480473	-0.132607622698	-0.0238760573818	753.842322843	309.306338364	1450.95956813	387.810906919	-1.76473276541	-0.0326802363965
837.813406728	411.49362792	1625.30703465	376.0	-9.52961005771	-0.279699628762	-0.0503600339867	701.064323233	386.986244947	1470.42161201	382.371043826	-1.14735365864	-0.0212472899749
837.813406728	411.49362792	1625.30703465	376.0	18.0474781999	0.660578874392	0.118937499891	1018.67467409	490.388539276	1918.63396741	409.570754038	3.81090377123	0.0705722920599
837.813406728	411.49362792	1625.30703465	376.0	-2.60781341584	0.278273739355	0.0501033020084	904.001039161	316.912592257	1582.92205975	362.008428331	-0.890980443883	-0.0164996378497
837.813406728	411.49362792	1625.30703465	376.0	-10.5613003985	-0.292112889699	-0.0525950467589	699.87436871	319.082921715	1453.65347632	434.696185896	-1.67865618684	-0.0310862256823
837.813406728	411.49362792	1625.30703465	376.0	-7.21979614027	-0.0215319421609	-0.00387683510279	791.687168943	311.262509302	1507.96318009	405.013501848	-1.46047350167	-0.0270458055864
837.813406728	411.49362792	1625.30703465	376.0	10.0170083811	0.635004651966	0.114332850552	1029.660617	442.870832745	1788.11417653	315.582726782	2.50839384302	0.0464517378337
837.813406728	411.49362792	1625.30703465	376.0	-10.0031438867	-0.352042679786	-0.0633854302819	678.970580973	364.574904953	1462.72523337	419.179747445	-1.33152790088	-0.0246579240904
837.813406728	411.49362792	1625.30703465	376.0	15.969981858	0.461351895276	0.0830665997977	958.949849336	467.775126909	1884.86827322	458.143296974	2.52314755006	0.0467249546308
837.813406728	411.49362792	1625.30703465	376.0	-1.93217206457	-0.151873852795	-0.0273449500891	734.018345082	500.569250865	1593.90330616	359.315710215	0.377656950899	0.00699364723886
837.813406728	411.49362792	1625.30703465	376.0	7.85333576445	0.363429463358	0.0654356253795	932.486432423	358.453506658	1752.94785328	462.007914202	0.425703882901	0.00788340523891
837.813406728	411.49362792	1625.30703465	376.0	-0.0382420816619	0.262676812399	0.047295068851	889.937214668	400.755989271	1624.6854834	333.992279466	0.0659814546835	0.00122187879044
837.813406728	411.49362792	1625.30703465	376.0	-0.730438821093	0.384022740173	0.0691434533981	940.66362928	384.75048732	1613.43516111	288.021044506	-0.0033766884094	-6.25312668408e-05
837.813406728	411.49362792	1625.30703465	376.0	-12.897705685	-0.500592565225	-0.0901318986721	632.889861748	393.864545179	1415.67971684	388.925309915	-1.3839424286	-0.0256285634926
837.813406728	411.49362792	1625.30703465	376.0	-13.5287788091	-0.297326860655	-0.0535338243887	698.525246168	334.380776887	1405.42284096	372.516817907	-1.82871191459	-0.0338650354553
837.813406728	411.49362792	1625.30703465	376.0	-6.64886802707	0.167016542742	0.0300713976849	857.156990227	366.254299404	1517.24251488	293.831225249	-1.00658351415	-0.0186404354472
837.813406728	411.49362792	1625.30703465	376.0	11.3862413606	0.600846318832	0.108182628526	1020.09229454	439.259849983	1810.36841646	351.016271938	2.41846772155	0.0447864392879
837.813406728	411.49362792	1625.30703465	376.0	-1.50113863383	-0.397077643546	-0.0714939941566	658.685231838	472.404447737	1600.90892283	469.819243258	0.0471300828167	0.00087277931142
837.813406728	411.49362792	1625.30703465	376.0	-2.76665566199	0.268533192802	0.0483495125678	898.097137683	341.030516036	1580.34038555	341.212731831	-0.713308823336	-0.0132094226544
837.813406728	411.49362792	1625.30703465	376.0	-0.582657974381	0.07595123914	0.0136750520598	822.520581486	350.725927289	1615.8370536	442.590544828	-0.611092181884	-0.0113165218867
837.813406728	411.49362792	1625.30703465	376.0	-6.4352190561	-0.401689742759	-0.0723244045298	659.983356008	437.823012903	1520.71496663	422.908597723	-0.558086705255	-0.0103349389862
837.813406728	411.49362792	1625.30703465	376.0	6.54756562633	0.255898867507	0.0460746970665	883.911701547	419.189676986	1731.72507937	428.623700839	0.780048215135	0.0144453373173
837.813406728	411.49362792	1625.30703465	376.0	-4.42727771901	-0.0808259473267	-0.0145527452875	766.787450388	366.584348297	1553.35017844	419.978379753	-0.847439969257	-0.015693332764
837.813406728	411.49362792	1625.30703465	376.0	2.19133351219	-0.219565701604	-0.0395328954994	711.118575871	501.372487208	1660.92293237	448.431869295	0.657381725445	0.0121737356564
837.813406728	411.49362792	1625.30703465	376.0	6.56074780389	0.34169412437	0.0615221685937	918.999795694	411.748191788	1731.93933023	401.191342748	0.878275890426	0.0162643683412
837.813406728	411.49362792	1625.30703465	376.0	-12.2675388149	-0.301044357323	-0.0542031612033	696.64415621	343.727590751	1425.92186331	385.550116351	-1.65660120207	-0.0306778000383
837.813406728	411.49362792	1625.30703465	376.0	-5.10146548355	0.205653355168	0.0370279717623	871.963330209	362.947366693	1542.39255727	307.481860372	-0.832873075209	-0.0154235754668
837.813406728	411.49362792	1625.30703465	376.0	-3.88805324179	-0.0617675071651	-0.011121265244	775.85230195	320.333864731	1562.1142318	465.928065118	-1.16476743329	-0.0215697672831
837.813406728	411.49362792	1625.30703465	376.0	-14.0115068677	-0.261918956154	-0.0471586165204	709.380416685	355.144178643	1397.57702787	333.052432539	-1.7854406016	-0.0330637148445
837.813406728	411.49362792	1625.30703465	376.0	-7.41281739163	0.017624965369	0.00317338231346	805.010928715	324.765955002	1504.82599212	375.049108399	-1.37909497902	-0.0255387959078
837.813406728	411.49362792	1625.30703465	376.0	3.38025759491	0.277369821554	0.0499405512341	897.815353104	366.299154354	1680.24659913	416.132091669	0.0517853733899	0.00095898839611
837.813406728	411.49362792	1625.30703465	376.0	-10.584776123	-0.331961166408	-0.0597697454822	681.73129763	452.890068053	1453.27192372	318.650558037	-0.861611405129	-0.0159557667616
837.813406728	411.49362792	1625.30703465	376.0	-1.72043161329	-0.286625430595	-0.0516070274747	692.588472133	473.454984712	1597.34473861	431.301281767	0.102123806949	0.00189118161017
837.813406728	411.49362792	1625.30703465	376.0	16.2969094739	0.568967918267	0.102442909303	999.753620515	471.227010226	1890.18185076	419.201220016	3.03581961279	0.0562188817183
837.813406728	411.49362792	1625.30703465	376.0	-16.9276721851	-0.379253114436	-0.0682846803089	672.005687359	370.145733982	1350.18038782	308.02896648	-1.98664099561	-0.0367896480669
837.813406728	411.49362792	1625.30703465	376.0	3.66239981762	0.253877934739	0.0457108272847	890.891493155	333.112709681	1684.83227652	460.828073685	-0.296529770759	-0.00549129205109
837.813406728	411.49362792	1625.30703465	376.0	3.76688180848	0.359405667934	0.0647111393471	926.654958888	414.005029303	1686.53042967	345.870441477	0.709716859302	0.0131429048019
837.813406728	411.49362792	1625.30703465	376.0	2.53669523869	0.269138229937	0.0484584497546	895.310889057	359.510432593	1666.53612081	411.71479916	-0.0892267983584	-0.00165234811775
837.813406728	411.49362792	1625.30703465	376.0	-10.1832600884	-0.248095857731	-0.0446697619249	712.664119723	359.781750865	1459.79779208	387.351921488	-1.38108374885	-0.0255756249788
837.813406728	411.49362792	1625.30703465	376.0	5.11272336539	0.335071212657	0.0603297105973	917.843536186	399.702608791	1708.40448717	390.858342191	0.625790981493	0.0115887218795
837.813406728	411.49362792	1625.30703465	376.0	-13.0783088482	-0.418621242805	-0.0753729281248	659.516281328	336.836747286	1412.74436093	416.391332312	-1.7577296974	-0.0325505499518
837.813406728	411.49362792	1625.30703465	376.0	13.7294024902	0.446327987281	0.0803615389415	954.449810013	460.105659666	1848.45197914	433.896509457	2.23726650747	0.0414308612495
837.813406728	411.49362792	1625.30703465	376.0	-11.6086135947	-0.304036955456	-0.0547419797365	690.764504002	449.773185003	1436.63142127	296.093732264	-1.02004140826	-0.0188896557085
837.813406728	411.49362792	1625.30703465	376.0	2.30853866433	0.302836211685	0.0545257853232	903.923349836	416.378494825	1662.82787596	342.526031297	0.495374916398	0.00917360956292
837.813406728	411.49362792	1625.30703465	376.0	15.0132671901	0.443825625148	0.0799109876032	952.11920163	467.575081335	1869.31872242	449.624439454	2.40087642775	0.044460674588
837.813406728	411.49362792	1625.30703465	376.0	-6.86224787834	-0.242917407216	-0.0437373797653	712.50308943	380.463551048	1513.77443715	420.807796669	-0.969649938054	-0.0179564803343
837.813406728	411.49362792	1625.30703465	376.0	-2.32314802313	-0.292830539594	-0.0527242599197	692.433247348	440.959713599	1587.5487464	454.155785456	-0.205175826919	-0.00379955235035
837.813406728	411.49362792	1625.30703465	376.0	-1.57662096071	0.224154161215	0.0403590495525	881.069682037	328.498232643	1599.68210326	390.114188585	-0.749387574219	-0.0138775476707
837.813406728	411.49362792	1625.30703465	376.0	-15.8598759549	-0.415408306413	-0.0747944375969	660.852926947	354.559376079	1367.53535507	352.12305204	-1.90855556501	-0.0353436215743
837.813406728	411.49362792	1625.30703465	376.0	11.0366101315	0.633232464167	0.114013767405	1020.99246674	464.185961058	1804.6858355	319.507407699	2.85470875699	0.0528649769813
837.813406728	411.49362792	1625.30703465	376.0	-9.12342870553	-0.298469142056	-0.053739492628	694.494099091	397.572960392	1477.0233061	384.956246613	-1.04214403106	-0.0192989635381
837.813406728	411.49362792	1625.30703465	376.0	1.72010250744	-0.0604553271364	-0.0108850066864	766.74259766	450.861271533	1653.2639817	435.660112513	0.317966263318	0.00588826413551
837.813406728	411.49362792	1625.30703465	376.0	18.0202433437	0.493395093378	0.0888359908856	965.607275547	500.394943907	1918.19131737	452.18909792	3.19722950898	0.0592079538699
837.813406728	411.49362792	1625.30703465	376.0	1.9654817027	-0.014838336667	-0.00267164866169	780.048776236	485.800331178	1657.25214703	391.403039613	0.701564432588	0.0129919339368
837.813406728	411.49362792	1625.30703465	376.0	16.5761674822	0.564939893111	0.101717661705	988.758723758	502.868458278	1894.72065081	403.093468775	3.44565930311	0.0638085056131
837.813406728	411.49362792	1625.30703465	376.0	6.82445896529	0.0400096724604	0.00720375809514	798.073314539	483.599073718	1736.22544629	454.553058031	1.0961966154	0.0202999373222
837.813406728	411.49362792	1625.30703465	376.0	1.78117250825	0.141620420234	0.0254988153105	842.985408364	396.809488718	1654.25655672	414.461659643	0.0423538740545	0.000784331001009
837.813406728	411.49362792	1625.30703465	376.0	-4.17728119529	-0.218104702594	-0.0392698420226	718.667750395	404.215713967	1557.41338952	434.529925162	-0.589199353881	-0.0109110991459
837.813406728	411.49362792	1625.30703465	376.0	-7.74960477932	-0.503957723827	-0.090737796872	628.912101695	457.928291047	1499.35216301	412.511770271	-0.540075278106	-0.010001394039
837.813406728	411.49362792	1625.30703465	376.0	3.11332531174	0.207965516505	0.0374442773685	866.674178894	413.222069288	1675.90812995	396.011881769	0.388993598224	0.00720358515229
837.813406728	411.49362792	1625.30703465	376.0	13.7805042805	0.497060053368	0.0894958684494	978.191367759	439.017767104	1849.28254013	432.073405266	2.15393886981	0.0398877568483
837.813406728	411.49362792	1625.30703465	376.0	1.17272490519	-0.0129823266771	-0.00233747329441	786.314378926	405.240120328	1644.36741503	452.812915776	-0.0878537580839	-0.001626921446
837.813406728	411.49362792	1625.30703465	376.0	-13.5395557358	-0.477130824951	-0.08590760262	640.486716671	381.161965425	1405.24768281	383.599000718	-1.51937165069	-0.0281365120499
837.813406728	411.49362792	1625.30703465	376.0	6.71106748035	0.11291909206	0.020331129287	825.236995895	472.41694558	1734.38248651	436.728545032	1.09168082093	0.0202163114987
837.813406728	411.49362792	1625.30703465	376.0	-5.91684295947	-0.100326446898	-0.0180638183107	761.898559259	341.807665845	1529.1401698	425.433944694	-1.1518131659	-0.0213298734427
837.813406728	411.49362792	1625.30703465	376.0	-12.0893637961	-0.206108271062	-0.0371098795575	728.331152836	330.702670747	1428.81775443	369.783930843	-1.7418002621	-0.0322555604093
837.813406728	411.49362792	1625.30703465	376.0	21.3661172488	0.728053870171	0.131086400823	1030.71466222	493.485010312	1972.57204132	448.372368797	4.33114315432	0.0802063547097
837.813406728	411.49362792	1625.30703465	376.0	4.49106974189	0.365852970822	0.065871978902	929.937870251	406.348442186	1698.30070709	362.014394657	0.707862390881	0.0131085627941
837.813406728	411.49362792	1625.30703465	376.0	9.90499400367	0.597654157519	0.107607878559	1038.7172993	324.099631938	1786.29359897	423.476667729	0.807352286954	0.0149509682769
837.813406728	411.49362792	1625.30703465	376.0	-3.19193137768	-0.290353199324	-0.0522782137782	689.728885344	511.975000512	1573.42834943	371.724463571	0.283692636746	0.00525356734715
837.813406728	411.49362792	1625.30703465	376.0	-2.03566817368	-0.129581578271	-0.0233312168295	746.633091441	415.641275344	1592.22117662	429.946809835	-0.304356335449	-0.00563622843424
837.813406728	411.49362792	1625.30703465	376.0	0.377996397937	-0.114082342318	-0.0205405729778	750.166069982	431.736220218	1631.45063669	449.548346495	0.00880219035442	0.000163003525082
837.813406728	411.49362792	1625.30703465	376.0	-3.42716300585	-0.0736508173466	-0.0132608601632	760.254804084	499.897365018	1569.60511323	309.452944124	0.251568132388	0.0046586691183
837.813406728	411.49362792	1625.30703465	376.0	2.70947318605	0.405146094466	0.072946722086	955.727869371	315.537360203	1669.34429294	398.079063369	-0.294178423791	-0.00544774858872
837.813406728	411.49362792	1625.30703465	376.0	-14.4213788659	-0.449325861496	-0.0809013074354	649.140778	385.451553453	1390.91534945	356.323017995	-1.58662181118	-0.0293818853922
837.813406728	411.49362792	1625.30703465	376.0	-2.25472789666	-0.19452081273	-0.0350235528862	722.269172723	467.889346529	1588.66078353	398.50226428	0.0667372103453	0.00123587426565
837.813406728	411.49362792	1625.30703465	376.0	1.40939610975	0.211700874207	0.0381168300698	866.980192414	432.221448372	1648.21404877	349.01240798	0.428532022081	0.00793577818669
837.813406728	411.49362792	1625.30703465	376.0	-7.35969373042	-0.447689253188	-0.0806066354318	646.367244157	434.83729103	1505.68941472	424.484879533	-0.659148002664	-0.0122064444938
837.813406728	411.49362792	1625.30703465	376.0	-0.968119946739	0.49549718139	0.0892144727026	994.844768046	326.407506188	1609.57211305	288.319838816	-0.39585024673	-0.00733056012463
837.813406728	411.49362792	1625.30703465	376.0	-5.64259156141	0.100454902719	0.0180869468345	834.025871713	337.837280408	1533.59759706	361.734444944	-1.10719823077	-0.0205036709403
837.813406728	411.49362792	1625.30703465	376.0	-1.75157690014	-0.117014287899	-0.0210684709938	749.072776885	443.399468518	1596.83853207	404.366286671	-0.0472004790542	-0.000874082945448
837.813406728	411.49362792	1625.30703465	376.0	-6.02950730169	-0.320936111519	-0.0577846797838	686.643035755	394.481408469	1527.30902832	446.184584095	-0.824617649374	-0.0152706972106
837.813406728	411.49362792	1625.30703465	376.0	-9.30569683174	-0.341727380297	-0.0615281563372	676.128513619	497.012908501	1474.06088942	300.919467299	-0.471948037863	-0.00873977847895
837.813406728	411.49362792	1625.30703465	376.0	3.57871817941	0.0485130813033	0.00873480037869	804.747720642	445.004013556	1683.47219297	433.72045877	0.512938772972	0.00949886616615
837.813406728	411.49362792	1625.30703465	376.0	7.43796977926	0.613390544074	0.110441221475	1045.68188223	330.239096937	1746.19688071	370.275901535	0.758879181485	0.0140533181756
837.813406728	411.49362792	1625.30703465	376.0	12.1088488591	0.591977876556	0.106585861821	1028.24849789	376.854318203	1822.11300697	417.010190874	1.60315719252	0.0296880961578
837.813406728	411.49362792	1625.30703465	376.0	-9.00782268086	0.11657012982	0.0209885001477	839.901394086	350.435453599	1478.90225895	288.565411263	-1.40272611348	-0.0259764095089
837.813406728	411.49362792	1625.30703465	376.0	-5.36733833887	-0.428528731892	-0.0771567756377	649.253293076	495.798267321	1538.07130705	393.019746657	-0.0666722181578	-0.00123467070663
837.813406728	411.49362792	1625.30703465	376.0	-6.25627768973	-0.204472996253	-0.0368154476509	720.675248875	457.397378208	1523.62331325	345.550686167	-0.378135081014	-0.00700250150026
837.813406728	411.49362792	1625.30703465	376.0	9.14366685496	0.336099215271	0.0605148028936	912.682951502	445.509907875	1773.91969527	415.72683589	1.42679680001	0.0264221629631
837.813406728	411.49362792	1625.30703465	376.0	11.0543879903	0.407297325892	0.0733340521952	944.465471526	414.576079496	1804.97478029	445.933229269	1.38189542168	0.025590655957
837.813406728	411.49362792	1625.30703465	376.0	13.0142222356	0.224784626317	0.0404725650553	862.143410966	508.84161155	1836.82810415	465.843081631	2.11760226383	0.0392148567376
837.813406728	411.49362792	1625.30703465	376.0	-3.62734167589	-0.167174965433	-0.0300999217561	731.84177595	462.1185308	1566.35159522	372.391288469	-0.0825407326085	-0.00152853208534
837.813406728	411.49362792	1625.30703465	376.0	-5.58510641137	-0.105575015507	-0.0190088252624	757.910845453	378.983021965	1534.53190725	397.638039834	-0.852844129616	-0.0157934098077
837.813406728	411.49362792	1625.30703465	376.0	7.5501536491	0.526888097055	0.0948664200676	997.454220429	400.459856678	1748.02021303	350.106135927	1.32566453774	0.0245493432915
837.813406728	411.49362792	1625.30703465	376.0	-4.22321282353	-0.0443026528735	-0.00797671099631	776.167391077	416.705485315	1556.66685954	363.793983148	-0.433162984627	-0.00802153675236
837.813406728	411.49362792	1625.30703465	376.0	-2.15711158476	0.315789602831	0.0568580487632	913.388157623	381.479640932	1590.24734832	295.37954976	-0.276892607117	-0.00512764087253
837.813406728	411.49362792	1625.30703465	376.0	2.99504449851	0.510374044897	0.0918930581378	993.305870247	383.641381502	1673.98570357	297.038451824	0.649633976046	0.0120302588157
837.813406728	411.49362792	1625.30703465	376.0	7.32879596971	0.40379739402	0.0727038880123	941.487458086	436.450571888	1744.4224711	366.484441125	1.36526842318	0.0252827485774
837.813406728	411.49362792	1625.30703465	376.0	-8.96797628887	-0.236724752712	-0.0426223897573	717.152433401	332.853617562	1479.54988516	429.543834197	-1.46204419263	-0.027074892456
837.813406728	411.49362792	1625.30703465	376.0	-7.36016003484	-0.163326490375	-0.0294070022281	732.604631208	482.457634223	1505.68183584	290.61957041	-0.351812103382	-0.00651503895152
837.813406728	411.49362792	1625.30703465	376.0	3.56688083995	0.284993840188	0.0513132589464	891.016542966	471.614803309	1683.27979986	320.648453583	1.12639137677	0.0208590995698
837.813406728	411.49362792	1625.30703465	376.0	19.7867909407	0.619663022243	0.111570583767	1005.77659125	497.536345207	1946.90313974	443.590203281	3.81077923717	0.0705699858734
837.813406728	411.49362792	1625.30703465	376.0	10.0127671532	0.617932285517	0.111258963903	1021.02961347	452.688248609	1788.04524355	314.327381478	2.55568002626	0.0473274078937
837.813406728	411.49362792	1625.30703465	376.0	-14.6189630284	-0.288873385335	-0.0520117726567	701.527549975	335.743620351	1387.70400016	350.43282983	-1.93377106918	-0.0358105753552
837.813406728	411.49362792	1625.30703465	376.0	14.3814038305	0.358710653914	0.064586001785	916.071574751	484.568363645	1859.04900279	458.409064391	2.28995584076	0.0424065896437
837.813406728	411.49362792	1625.30703465	376.0	-19.0991894238	-0.412448661911	-0.0742615523786	662.432479674	360.040899636	1314.88656538	292.413186072	-2.28219735281	-0.0422629139408
837.813406728	411.49362792	1625.30703465	376.0	6.40778907709	0.250421767053	0.0450885428616	874.729690551	496.149226422	1729.45328128	358.574364311	1.57279849838	0.0291258981181
837.813406728	411.49362792	1625.30703465	376.0	-1.77532050256	0.239688471137	0.0431560084871	885.746498559	347.816506095	1596.45262563	362.889620979	-0.585695012957	-0.0108462039436
837.813406728	411.49362792	1625.30703465	376.0	3.8984413839	0.50071798579	0.0901544806969	993.701211893	348.289381359	1688.6686767	346.678083451	0.340916319894	0.00631326518323
837.813406728	411.49362792	1625.30703465	376.0	-8.96823810097	-0.199103619429	-0.0358486891302	730.103563749	322.689998277	1479.54562991	426.752067883	-1.52977642376	-0.0283291930325
837.813406728	411.49362792	1625.30703465	376.0	-5.837180104	0.126017776098	0.0226895527724	841.65174441	364.224652309	1530.43493579	324.558539074	-0.929446687416	-0.0172119756929
837.813406728	411.49362792	1625.30703465	376.0	3.34993703183	0.049446588556	0.00890287874612	803.06172617	474.545116612	1679.75379688	402.146954102	0.780652075359	0.0144565199141
837.813406728	411.49362792	1625.30703465	376.0	15.7281440059	0.592665163665	0.10670960815	1015.37763164	444.996297309	1880.9376656	420.563736651	2.75796038804	0.0510733405192
837.813406728	411.49362792	1625.30703465	376.0	-12.1323121191	-0.187634604353	-0.0337836882162	732.548869149	370.767831491	1428.11971231	324.803011671	-1.5357943712	-0.0284406365037
837.813406728	411.49362792	1625.30703465	376.0	7.33078288537	0.00240214405229	0.000432507031382	783.937594372	494.560707366	1744.45476458	465.956462841	1.18118241294	0.0218737483878
837.813406728	411.49362792	1625.30703465	376.0	-15.9165105192	-0.460319519761	-0.0828807201587	646.69183174	362.099855552	1366.61486951	357.823182217	-1.85828182475	-0.0344126263843
837.813406728	411.49362792	1625.30703465	376.0	6.55600589436	0.45716997903	0.0823136440458	961.732070822	447.643182088	1731.86225964	322.487006731	1.56923309086	0.0290598720529
837.813406728	411.49362792	1625.30703465	376.0	-8.21342243445	-0.0151545590047	-0.00272858462453	786.912693813	420.36124859	1491.81370204	284.539759633	-0.855822283748	-0.0158485608102
837.813406728	411.49362792	1625.30703465	376.0	-6.39678545636	-0.214419566867	-0.038606331809	721.853148108	376.894196663	1521.33963063	422.592285864	-0.954989970622	-0.017684999456
837.813406728	411.49362792	1625.30703465	376.0	14.1967963765	0.521780618417	0.0939468164236	984.063494519	464.768625792	1856.04856485	407.216444539	2.61356261048	0.0483993076015
837.813406728	411.49362792	1625.30703465	376.0	5.53770281831	0.502481815585	0.0904720589817	995.258441365	338.362163362	1715.31170811	381.691103385	0.374682919286	0.00693857257938
837.813406728	411.49362792	1625.30703465	376.0	4.26376593534	0.107595028845	0.0193725295004	829.23889316	400.272335919	1694.60632234	465.095093257	0.197911969233	0.00366503646728
837.813406728	411.49362792	1625.30703465	376.0	7.68361083813	0.580838406005	0.104580195536	1031.49499889	325.096517881	1750.18930212	393.597785346	0.609570361409	0.0112883400261
837.813406728	411.49362792	1625.30703465	376.0	2.73414945903	0.359808877109	0.064783737326	925.762618033	425.2309047	1669.74535814	318.751835411	0.723259471364	0.0133936939142
837.813406728	411.49362792	1625.30703465	376.0	-5.16064795216	-0.468551412418	-0.0843628758405	637.112382607	502.362512015	1541.43066045	401.955765827	-0.0133686865789	-0.000247568269981
837.813406728	411.49362792	1625.30703465	376.0	-8.91813569708	-0.406973794163	-0.0732758001734	659.494136284	424.898341731	1480.3599478	395.96746979	-0.845994401408	-0.015666562989
837.813406728	411.49362792	1625.30703465	376.0	6.57022980146	0.487593718824	0.0877914509946	982.939715203	385.206921319	1732.0934418	363.946805281	0.948651713539	0.0175676243248
837.813406728	411.49362792	1625.30703465	376.0	4.86281810241	0.155087490978	0.0279235669748	845.300761149	421.450459945	1704.34275935	437.591538255	0.516716602533	0.00956882597283
837.813406728	411.49362792	1625.30703465	376.0	-5.02025941017	0.0166457615498	0.00299707626032	798.441950181	406.166524925	1543.7124053	339.103930191	-0.569117735733	-0.0105392173284
837.813406728	411.49362792	1625.30703465	376.0	1.16706798448	-0.337654293201	-0.0607947953188	674.713408456	500.220442715	1644.2754727	469.341621528	0.484979753689	0.0089811065498
837.813406728	411.49362792	1625.30703465	376.0	-5.3438560901	0.135282687075	0.0243577038306	848.280357602	321.045275697	1538.45296569	369.127332395	-1.19330333938	-0.0220982099886
837.813406728	411.49362792	1625.30703465	376.0	-2.71117899556	-0.195377626435	-0.0351778225486	721.843765603	472.393245952	1581.24205171	387.005040157	0.0642137317336	0.00118914318025
837.813406728	411.49362792	1625.30703465	376.0	7.93849486677	0.424274279601	0.0763907597409	961.561076579	323.87018503	1754.33195016	468.900688554	0.183862363997	0.00340485859254
837.813406728	411.49362792	1625.30703465	376.0	12.0415047372	0.616096724189	0.110928470326	1045.77721409	330.170505618	1821.01845822	445.070738511	1.08541279655	0.0201002369732
837.813406728	411.49362792	1625.30703465	376.0	8.7566455033	0.447003718141	0.0804832045626	957.993836333	443.295929042	1767.62941001	366.339644638	1.68309485281	0.0311684232001
837.813406728	411.49362792	1625.30703465	376.0	2.98037998212	0.308271825813	0.0555044698979	910.75687922	363.09523169	1673.74736016	399.895249247	0.0394386480924	0.000730345335044
837.813406728	411.49362792	1625.30703465	376.0	7.23114211044	0.415650003411	0.0748379552414	952.073647008	386.103944007	1742.83529605	404.65770504	0.817645378157	0.015141581077
837.813406728	411.49362792	1625.30703465	376.0	7.96465896866	0.323480884672	0.0582428672438	909.972621624	424.797274917	1754.75719715	419.98730061	1.08052470085	0.0200097166825
837.813406728	411.49362792	1625.30703465	376.0	9.17107554507	0.546525499339	0.0984021424809	1016.21977164	318.50693549	1774.36517064	439.6384635	0.52395036644	0.00970278456371
837.813406728	411.49362792	1625.30703465	376.0	-4.54560752813	0.341409973112	0.0614710070421	928.723892012	335.646402696	1551.42695573	287.056661018	-0.910447044218	-0.0168601304485
837.813406728	411.49362792	1625.30703465	376.0	-8.63621155798	-0.321890707483	-0.0579565551824	683.551381071	469.517500705	1484.94208067	331.873198894	-0.549092046862	-0.0101683712382
837.813406728	411.49362792	1625.30703465	376.0	3.04361047854	0.158873293189	0.0286052022307	851.174356495	369.182455989	1674.77504986	454.418237379	-0.113783112371	-0.00210709467353
837.813406728	411.49362792	1625.30703465	376.0	-0.201525322467	-0.182397099998	-0.0328406733881	728.077811628	424.961019509	1622.03162941	468.992798268	-0.137577320838	-0.00254772816366
837.813406728	411.49362792	1625.30703465	376.0	6.42302445836	0.31151192838	0.0560878517069	910.430982561	369.948249283	1729.70090301	449.321671163	0.354934553119	0.0065728620948
837.813406728	411.49362792	1625.30703465	376.0	5.97061380577	0.246255344356	0.0443383767295	873.145513967	497.011964261	1722.34784085	352.190362617	1.53493245142	0.0284246750263
837.813406728	411.49362792	1625.30703465	376.0	-0.503509223893	0.170704224746	0.0307353663568	855.238421179	389.373536551	1617.12346381	372.511506083	-0.176411362052	-0.00326687707503
837.813406728	411.49362792	1625.30703465	376.0	7.33311836454	0.344108024896	0.0619567923832	922.218189547	385.402606605	1744.49272329	436.871927134	0.648303486069	0.0120056201124
837.813406728	411.49362792	1625.30703465	376.0	-3.36971871892	0.178351584501	0.0321122766476	864.32412486	319.887536284	1570.53875926	386.327098117	-1.00698570461	-0.0186478834187
837.813406728	411.49362792	1625.30703465	376.0	8.7826601564	0.500449254753	0.0901060955624	985.112837827	407.137597428	1768.052228	375.801792745	1.42164408014	0.0263267422249
837.813406728	411.49362792	1625.30703465	376.0	-9.87557963808	-0.269359820223	-0.0484983471773	700.729476206	459.185639377	1464.79854408	304.883428495	-0.768310223627	-0.0142279671042
837.813406728	411.49362792	1625.30703465	376.0	-6.34385773661	0.14560487478	0.0262162180015	847.011832976	390.339512814	1522.19986859	284.848522798	-0.811225417336	-0.0150226929136
837.813406728	411.49362792	1625.30703465	376.0	2.47989026693	-0.0347129445161	-0.00625008003531	776.951802234	426.475896135	1665.61286561	462.185167239	0.168797022759	0.00312587079183
837.813406728	411.49362792	1625.30703465	376.0	-13.0062671156	-0.403934292626	-0.072728536663	664.311599091	328.816523374	1413.91526027	420.787137809	-1.80385973142	-0.0334048098412
837.813406728	411.49362792	1625.30703465	376.0	5.0996818184	0.237715865741	0.0428008400686	877.716345562	412.840526926	1708.19252199	417.635649499	0.580262195315	0.0107455962095
837.813406728	411.49362792	1625.30703465	376.0	10.268863777	0.37575398564	0.0676546607201	926.688193161	460.446074328	1792.20759999	405.073332505	1.78773083928	0.0331061266534
837.813406728	411.49362792	1625.30703465	376.0	-7.41693933198	-0.483409376053	-0.0870380583459	634.826976042	460.696423054	1504.75899793	409.235598835	-0.490708406956	-0.00908719272141
837.813406728	411.49362792	1625.30703465	376.0	-3.44240884012	-0.107061540624	-0.0192764747253	752.195552936	453.58403647	1569.35732161	363.577732202	-0.105548700295	-0.00195460556102
837.813406728	411.49362792	1625.30703465	376.0	2.58042141092	0.333231164953	0.059998409246	921.851872551	354.922974416	1667.24680536	390.471958396	-0.0325002361624	-0.00060185622523
837.813406728	411.49362792	1625.30703465	376.0	-5.29307670257	-0.150828977826	-0.0271568199183	741.202731963	402.822785203	1539.27828665	395.252769486	-0.664632089567	-0.0123080016586
837.813406728	411.49362792	1625.30703465	376.0	2.18461234822	-0.175081146216	-0.0315234328801	724.775631432	511.537409146	1660.81369282	424.500652246	0.78956944077	0.0146216563106
837.813406728	411.49362792	1625.30703465	376.0	5.79697986149	0.203204817809	0.0365871115968	865.346990273	396.150648471	1719.52575613	458.028117391	0.395348409038	0.00732126683404
837.813406728	411.49362792	1625.30703465	376.0	8.87746309997	0.120661164606	0.021725092655	826.433039001	485.836165719	1769.59306691	457.32386219	1.38400786236	0.0256297752289
837.813406728	411.49362792	1625.30703465	376.0	-2.37120832153	-0.0385349430586	-0.00693823245563	779.422667979	389.803485345	1586.76761899	417.541465668	-0.488067733763	-0.00903829136598
837.813406728	411.49362792	1625.30703465	376.0	1.9644276449	0.130782768624	0.0235474916499	842.211020112	350.267174538	1657.23501535	464.756820702	-0.39653229299	-0.00734319061093
837.813406728	411.49362792	1625.30703465	376.0	3.00713251124	0.530326300799	0.0954854700754	1000.64579472	390.483420219	1674.18217089	283.052955953	0.771319636772	0.0142836969773
837.813406728	411.49362792	1625.30703465	376.0	5.38707578139	0.175930255254	0.0316763153141	845.948576555	507.515189405	1712.86355629	359.399790326	1.45598855844	0.0269627510823
837.813406728	411.49362792	1625.30703465	376.0	-7.51577595889	-0.00428107721157	-0.000770809724806	797.980636872	311.124751643	1503.15259928	394.047210765	-1.48427472524	-0.027486568986
837.813406728	411.49362792	1625.30703465	376.0	-10.2336162594	-0.0272461965768	-0.00490568897674	790.594969305	310.239422184	1458.97934969	358.144958195	-1.73716041496	-0.032169637314
837.813406728	411.49362792	1625.30703465	376.0	1.18627084337	0.189682171898	0.0341523536006	854.498926068	478.801034963	1644.58757812	311.287617085	0.796672583472	0.0147531959902
837.813406728	411.49362792	1625.30703465	376.0	0.969814544685	-0.239030473204	-0.0430375356868	705.531836637	496.98725043	1641.06949867	438.550411599	0.520132805105	0.00963208898342
837.813406728	411.49362792	1625.30703465	376.0	-3.32591049022	0.188187242751	0.0338831909887	867.700821518	325.566851713	1571.25077748	377.983104254	-0.950489253798	-0.0176016528481
837.813406728	411.49362792	1625.30703465	376.0	-7.93306611893	-0.209072237492	-0.0376435429406	723.370761385	390.337885836	1496.37035295	382.661705733	-0.986485183673	-0.0182682441421
837.813406728	411.49362792	1625.30703465	376.0	-8.54104901821	-0.361013106415	-0.0650005593113	669.761923429	504.06077728	1486.48876412	312.666063413	-0.333501012427	-0.00617594467458
837.813406728	411.49362792	1625.30703465	376.0	5.4915791606	0.38724194754	0.0697230730177	943.771421572	353.248271221	1714.56205706	417.542364266	0.267123078146	0.00494672366936
837.813406728	411.49362792	1625.30703465	376.0	-11.0541256389	-0.464443774015	-0.083623293845	643.908246488	373.462260815	1445.64355302	428.273045717	-1.36292152374	-0.0252392874767
837.813406728	411.49362792	1625.30703465	376.0	-0.833462513557	-0.221414800546	-0.0398658265296	714.670666797	441.968710849	1611.76070978	455.121332139	-0.0590203510774	-0.0010929694644
837.813406728	411.49362792	1625.30703465	376.0	-12.8778918487	-0.511303374644	-0.0920603843435	629.16890294	414.79208241	1416.00175252	372.040767168	-1.25775062549	-0.0232916782498
837.813406728	411.49362792	1625.30703465	376.0	-1.44431265708	0.124448825574	0.0224070625809	843.676813066	310.930316051	1601.83251943	447.225390314	-0.975840778131	-0.0180711255209
837.813406728	411.49362792	1625.30703465	376.0	10.0612837812	0.526605742173	0.0948155819541	978.422125424	497.606402911	1788.83378772	312.805259385	2.73210575316	0.0505945509844
837.813406728	411.49362792	1625.30703465	376.0	-16.4509605431	-0.36694459654	-0.0660685265646	674.557622286	401.335876094	1357.92841567	282.034917294	-1.82548712919	-0.0338053172071
837.813406728	411.49362792	1625.30703465	376.0	5.38535210117	0.185694371398	0.0334343484692	852.733339765	471.788496979	1712.83554119	388.313704446	1.11367188319	0.0206235533923
837.813406728	411.49362792	1625.30703465	376.0	3.8313943678	-0.0312288367584	-0.00562276499071	773.545501753	490.872569512	1687.57895683	423.160885568	0.870535823501	0.0161210337685
837.813406728	411.49362792	1625.30703465	376.0	5.53719742612	0.35211898392	0.0633991688729	916.040538042	477.952453998	1715.30349394	321.310501897	1.5278896296	0.0282942524001
837.813406728	411.49362792	1625.30703465	376.0	5.30463033065	0.345787611099	0.0622592025746	929.536239766	315.58810188	1711.52356457	466.399222928	-0.223426237227	-0.00413752291161
837.813406728	411.49362792	1625.30703465	376.0	15.8794772066	0.861607608622	0.155132806738	1042.12478127	493.866672716	1883.39729475	347.405840765	4.35844120921	0.0807118742447
837.813406728	411.49362792	1625.30703465	376.0	8.05011580951	0.518878245872	0.0934242430449	990.80447012	421.638251488	1756.1461332	343.70341159	1.59410892182	0.0295205355893
837.813406728	411.49362792	1625.30703465	376.0	-6.15444749373	-0.487643226294	-0.087800364835	633.681320245	447.209138519	1525.27836659	444.387907825	-0.493872157128	-0.00914578068756
837.813406728	411.49362792	1625.30703465	376.0	-1.27581556704	0.338616602164	0.0609680594461	921.713604536	389.13396933	1604.57111449	293.723540622	-0.0854756708107	-0.00158288279279
837.813406728	411.49362792	1625.30703465	376.0	-2.18391814264	-0.0455252619532	-0.00819684226742	779.489065086	347.83822879	1589.81165945	462.484365569	-0.825455563765	-0.0152862141438
837.813406728	411.49362792	1625.30703465	376.0	16.1384119123	0.553286100226	0.0996193914703	1000.7824205	439.678193723	1887.60577874	447.145164516	2.52972516647	0.046846762342
837.813406728	411.49362792	1625.30703465	376.0	-7.35645791353	-0.0622422457564	-0.0112067421239	769.102045956	440.217839383	1505.74200668	296.42212134	-0.617021311524	-0.0114263205838
837.813406728	411.49362792	1625.30703465	376.0	1.77838494728	0.294578796848	0.0530390343622	896.002614547	461.914843279	1654.2112503	296.293792474	0.857614981176	0.0158817589107
837.813406728	411.49362792	1625.30703465	376.0	1.29783952474	-0.0334877908634	-0.00602949061279	773.095246678	496.005601927	1646.40091174	377.300063138	0.718478179596	0.013305151474
837.813406728	411.49362792	1625.30703465	376.0	-14.1525068891	-0.348322974479	-0.0627156958011	679.668158422	405.693371923	1395.2853446	309.923814255	-1.51311559138	-0.0280206590997
837.813406728	411.49362792	1625.30703465	376.0	10.5625294826	0.353131566803	0.0635814848403	919.994296082	437.233785257	1796.98056937	439.752488027	1.46863438767	0.0271969331051
837.813406728	411.49362792	1625.30703465	376.0	-1.53908113739	0.381878374631	0.0687573594943	946.659792266	318.603860082	1600.29224065	335.028588305	-0.67385007059	-0.0124787050109
837.813406728	411.49362792	1625.30703465	376.0	-1.85415761771	0.060260774319	0.0108499773711	816.554466575	359.464478658	1595.17128045	419.152335222	-0.638074792776	-0.0118161998662
837.813406728	411.49362792	1625.30703465	376.0	16.4201037187	0.562249399085	0.101233237142	991.984689046	490.113454819	1892.18413548	410.08599162	3.26077121741	0.0603846521743
837.813406728	411.49362792	1625.30703465	376.0	5.74710424312	0.480556462238	0.0865243900321	983.386716174	357.694724866	1718.7151242	377.63368316	0.551061211675	0.0102048372532
837.813406728	411.49362792	1625.30703465	376.0	-2.08403068692	0.252261787412	0.0454198392892	893.581941352	313.88318302	1591.43513729	383.970012918	-0.892708112547	-0.0165316317138
837.813406728	411.49362792	1625.30703465	376.0	-7.55812693598	-0.0210274686083	-0.00378600443073	789.148445848	356.932652558	1502.46426587	356.383167464	-1.17515177674	-0.0217620699397
837.813406728	411.49362792	1625.30703465	376.0	9.65339363678	0.617403808237	0.11116381135	1030.54045818	420.93518512	1782.20432051	330.72867721	2.10514584786	0.0389841823678
837.813406728	411.49362792	1625.30703465	376.0	8.5960597534	0.60660607622	0.109219675229	1033.96351306	383.707616495	1765.01939852	347.348268964	1.48701989587	0.027537405479
837.813406728	411.49362792	1625.30703465	376.0	8.67133435294	0.597533968783	0.107586238528	1031.58816915	374.911748714	1766.24284188	359.74292402	1.34956946406	0.0249920271123
837.813406728	411.49362792	1625.30703465	376.0	7.3650873931	0.477627257994	0.0859969855948	985.720955951	318.989061695	1745.01231816	440.30230051	0.222936969081	0.0041284623904
837.813406728	411.49362792	1625.30703465	376.0	3.70305892442	0.422714127783	0.07610985376	962.509886151	321.262610382	1685.49311184	401.720615311	-0.128190068937	-0.0023738901655
837.813406728	411.49362792	1625.30703465	376.0	1.54046570483	-0.15243705176	-0.0274463542961	733.961933192	484.048853376	1650.34433212	432.333545547	0.518597928721	0.00960366534668
837.813406728	411.49362792	1625.30703465	376.0	-13.265820582	-0.375474182606	-0.067604282068	671.901072944	381.369881643	1409.69671953	356.425764939	-1.51592763152	-0.0280727339171
837.813406728	411.49362792	1625.30703465	376.0	7.28526291821	0.486933267528	0.0876725364652	968.256617042	477.240338569	1743.71492535	298.21796974	2.06748949349	0.038286842472
837.813406728	411.49362792	1625.30703465	376.0	4.4664484865	0.296239136621	0.053337979226	895.926668554	465.183488164	1697.9005361	336.79037938	1.17200580736	0.0217038112474
837.813406728	411.49362792	1625.30703465	376.0	1.43796359806	0.361321657936	0.0650561141405	928.561011517	407.427832106	1648.67835816	312.68951454	0.417148995746	0.00772498140271
837.813406728	411.49362792	1625.30703465	376.0	-3.48776743381	0.0381390183058	0.00686694603994	804.150146549	427.871738284	1568.62010519	336.598220362	-0.24021094567	-0.00444835084573
837.813406728	411.49362792	1625.30703465	376.0	-17.2044372715	-0.390567104071	-0.070321768828	669.329687934	343.120436945	1345.6821054	333.231980524	-2.12408066922	-0.0393348272077
837.813406728	411.49362792	1625.30703465	376.0	5.6340964157	0.536987605417	0.0966848407305	1007.18475608	364.420298496	1716.87840003	345.273345451	0.771006167935	0.0142778919988
837.813406728	411.49362792	1625.30703465	376.0	1.80363546182	0.165505440464	0.029799323094	848.515943499	441.731331156	1654.62164869	364.374374034	0.49335400947	0.00913618536056
837.813406728	411.49362792	1625.30703465	376.0	-8.80060811844	0.0586522734941	0.0105603661314	821.3974368	309.447390642	1482.27013181	351.425304365	-1.61599559921	-0.0299258444298
837.813406728	411.49362792	1625.30703465	376.0	-2.50114507893	0.0966006644625	0.0173929896403	826.877100628	403.883163964	1584.65574773	353.895483142	-0.297544202829	-0.00551007783017
837.813406728	411.49362792	1625.30703465	376.0	-10.9247272269	-0.16152447181	-0.0290825480392	741.79481239	354.886956838	1447.74667451	351.064905287	-1.50129164499	-0.0278016971295
837.813406728	411.49362792	1625.30703465	376.0	-0.738887068273	-0.208903683592	-0.037613194741	717.139959096	469.51419523	1613.29785115	426.643696823	0.187040011384	0.00346370391452
837.813406728	411.49362792	1625.30703465	376.0	9.5906846483	0.373641977303	0.0672743927444	933.254769817	390.944676128	1781.18510691	456.985660963	0.921659359643	0.0170677659193
837.813406728	411.49362792	1625.30703465	376.0	-7.09932397841	0.169100905678	0.0304466880948	861.607793956	322.118175937	1509.92122261	326.195252722	-1.35531681507	-0.0250984595383
837.813406728	411.49362792	1625.30703465	376.0	10.8020179251	0.575007346974	0.103530310942	1029.05867677	315.682222195	1800.87299187	456.132092899	0.680289223156	0.012597948577
837.813406728	411.49362792	1625.30703465	376.0	-5.15899788439	-0.00954347848983	-0.0017183072542	787.365794831	432.479941254	1541.45747912	321.61174303	-0.403044326145	-0.00746378381749
837.813406728	411.49362792	1625.30703465	376.0	17.8004415706	0.64513198375	0.116156280834	1010.87341486	500.17386908	1914.61886369	403.571579755	3.84541737701	0.0712114329076
837.813406728	411.49362792	1625.30703465	376.0	5.98347326653	0.599268551169	0.107898550805	1026.86944815	403.11971688	1722.55684657	292.567681538	1.45314538134	0.0269100996544
837.813406728	411.49362792	1625.30703465	376.0	-6.30123549315	-0.286166366887	-0.051524372864	698.278271837	382.579727498	1522.89261091	442.034611574	-0.922356159752	-0.017080669625
837.813406728	411.49362792	1625.30703465	376.0	-5.70226161908	-0.0977697324415	-0.0176034808141	763.806392152	320.838377258	1532.62777542	447.983006009	-1.29288909823	-0.023942390708
837.813406728	411.49362792	1625.30703465	376.0	-12.2174688452	-0.494940129751	-0.0891141753242	632.389984488	464.837360172	1426.73565405	329.508309391	-0.925331043486	-0.0171357600646
837.813406728	411.49362792	1625.30703465	376.0	10.711273779	0.479634724408	0.0863584307541	969.304289834	454.880898178	1799.39812088	375.212932866	2.08075643183	0.0385325265154
837.813406728	411.49362792	1625.30703465	376.0	-0.00505318951764	0.396756510566	0.0714361740306	948.859214163	356.979049813	1625.2249048	319.386640828	-0.153327948874	-0.00283940646063
837.813406728	411.49362792	1625.30703465	376.0	9.64722194456	0.570589025537	0.102734790338	1010.67750257	428.020391255	1782.10401156	343.406117733	1.99609696375	0.036964758588
837.813406728	411.49362792	1625.30703465	376.0	5.57039737168	0.435248720971	0.0783667124543	950.261537934	465.722134591	1715.84309499	299.859422463	1.6075568925	0.0297695720833
837.813406728	411.49362792	1625.30703465	376.0	1.56739206738	0.0809272422914	0.0145709834878	817.513259491	438.307528469	1650.78196818	394.96118022	0.34114129867	0.00631743145684
837.813406728	411.49362792	1625.30703465	376.0	1.00980529863	0.241364362694	0.0434577534559	887.942659835	317.668214058	1641.7194712	436.108597311	-0.635051362673	-0.0117602104199
837.813406728	411.49362792	1625.30703465	376.0	12.0837439602	0.677771985113	0.122033126596	1039.06813579	449.085127049	1821.70497528	333.551712441	2.95847898385	0.0547866478491
837.813406728	411.49362792	1625.30703465	376.0	6.11369410184	0.266687031145	0.0480171103969	892.963021331	362.125839612	1724.67333496	469.58447402	0.169503980937	0.00313896260995
837.813406728	411.49362792	1625.30703465	376.0	5.64071836114	0.266101913364	0.0479117596983	893.355649643	356.140436876	1716.98602698	467.489940458	0.077812152289	0.00144096578313
837.813406728	411.49362792	1625.30703465	376.0	12.2084785716	0.518017207921	0.0932692128054	996.371414949	371.447259486	1823.7322957	455.913621261	1.26928486216	0.0235052752251
837.813406728	411.49362792	1625.30703465	376.0	1.33373310656	0.314067442902	0.0565479731548	912.653412318	373.758130923	1646.98429265	360.572749411	0.0154002201137	0.000285189261365
837.813406728	411.49362792	1625.30703465	376.0	1.65202018253	0.539991556171	0.0972257033076	1010.44557325	353.352470886	1652.15743489	288.35939075	0.255397227695	0.00472957829065
837.813406728	411.49362792	1625.30703465	376.0	3.77742070515	-0.0309017002633	-0.00556386392929	774.104018658	484.369339072	1686.7017191	428.228361367	0.805215255075	0.0149113936125
837.813406728	411.49362792	1625.30703465	376.0	-6.09460372381	-0.420915274849	-0.0757859695443	654.526979701	423.886271043	1526.25101159	447.837760848	-0.640440931687	-0.0118600172535
837.813406728	411.49362792	1625.30703465	376.0	-1.5756006201	0.108698613615	0.0195712303951	836.819647122	324.692085436	1599.69868693	438.186954374	-0.878606585307	-0.0162704923205
837.813406728	411.49362792	1625.30703465	376.0	-0.844413145399	0.0915948978012	0.01649169928	830.011529975	327.094892326	1611.58272839	454.476306093	-0.82216315393	-0.0152252435913
837.813406728	411.49362792	1625.30703465	376.0	-10.9570708212	-0.187065885044	-0.0336812900692	731.024026508	396.469386498	1447.2209918	319.727578794	-1.26510119622	-0.02342779993
837.813406728	411.49362792	1625.30703465	376.0	2.59812450562	-0.201374938684	-0.0362576411026	716.885575611	500.025216828	1667.53453501	450.623742568	0.688563080838	0.0127511681637
837.813406728	411.49362792	1625.30703465	376.0	-3.34487734823	-0.0415190537124	-0.00747552281463	775.915650342	431.346535879	1570.94250781	363.680321586	-0.237873691093	-0.00440506835358
837.813406728	411.49362792	1625.30703465	376.0	-2.21857154195	-0.326356393251	-0.0587606037542	679.779101087	485.983461318	1589.24843531	423.485872903	0.145706379668	0.00269826629016
837.813406728	411.49362792	1625.30703465	376.0	-5.76160431571	-0.363838503207	-0.0655092731737	672.681047021	405.445369756	1531.6632744	453.536857619	-0.737395035276	-0.0136554636162
837.813406728	411.49362792	1625.30703465	376.0	10.9619102138	0.494271533634	0.0889937943165	984.042800769	390.971286565	1803.47173249	428.457645152	1.35790763243	0.0251464376377
837.813406728	411.49362792	1625.30703465	376.0	10.0451097562	0.39125712395	0.0704460071929	937.084527403	424.176221819	1788.57091015	427.310160932	1.38686215178	0.0256826324404
837.813406728	411.49362792	1625.30703465	376.0	16.4002478545	0.693966341135	0.124948927104	1033.15480976	473.413510103	1891.86141673	385.29309686	3.65088132527	0.0676089134309
837.813406728	411.49362792	1625.30703465	376.0	0.535599760505	0.0391325682615	0.00704583512091	804.599185439	411.508314061	1634.01217523	417.904675734	-0.0252700772895	-0.000467964394249
837.813406728	411.49362792	1625.30703465	376.0	5.6397228884	0.491888008933	0.0885646397071	978.46227342	430.30603849	1716.96984749	308.201535578	1.3841010722	0.025631501337
837.813406728	411.49362792	1625.30703465	376.0	4.13353567637	0.147234288761	0.0265095946635	839.750906553	458.166247336	1692.48968078	394.572526887	0.818040868284	0.0151489049682
837.813406728	411.49362792	1625.30703465	376.0	-11.8099651226	-0.0853678681974	-0.0153705200211	767.985660756	353.845898603	1433.35884072	311.527281361	-1.64311033542	-0.0304279691744
837.813406728	411.49362792	1625.30703465	376.0	-4.72668820889	-0.0140532473139	-0.00253029299854	793.059196858	320.434165657	1548.48383868	434.990476168	-1.20143840431	-0.0222488593391
837.813406728	411.49362792	1625.30703465	376.0	11.563601918	0.395428199456	0.0711970110652	927.274418664	513.778238096	1813.25107008	372.198413321	2.57565601362	0.0476973335856
837.813406728	411.49362792	1625.30703465	376.0	15.0899112168	0.59530958004	0.107185736413	1027.53121628	386.201704611	1870.56442318	456.831502285	1.92184796837	0.035589777192
837.813406728	411.49362792	1625.30703465	376.0	-8.13772268601	-0.220603830757	-0.0397198110834	722.409972442	328.949923469	1493.04405537	441.684159461	-1.42770688084	-0.0264390163118
837.813406728	411.49362792	1625.30703465	376.0	-5.1022643978	-0.454263712138	-0.0817903694883	643.817732436	434.024992932	1542.37957246	464.536847097	-0.51026368663	-0.00944932753019
837.813406728	411.49362792	1625.30703465	376.0	12.8328059053	0.642594773636	0.115699455102	1033.54486618	440.488851299	1833.87953177	359.845814288	2.73799461882	0.0507036040523
837.813406728	411.49362792	1625.30703465	376.0	-9.15314666158	-0.286026277607	-0.0514991497312	699.886984563	363.748752084	1476.54029807	412.904561419	-1.26755963098	-0.0234733264997
837.813406728	411.49362792	1625.30703465	376.0	2.54612575261	0.315248921383	0.0567606988445	912.48785928	377.397545357	1666.68939562	376.80399098	0.157066105881	0.00290863159038
837.813406728	411.49362792	1625.30703465	376.0	4.3311601788	-0.0109845748269	-0.00197777724647	781.378405583	476.267478329	1695.70168572	438.055801804	0.789984457828	0.0146293418116
837.813406728	411.49362792	1625.30703465	376.0	13.82001927	0.413073905972	0.0743741278308	941.773401012	452.713194964	1849.92478003	455.438184058	2.03589251058	0.0377017131589
837.813406728	411.49362792	1625.30703465	376.0	6.14342898449	0.387744869527	0.0698136243296	934.700199219	440.549298044	1725.1566181	349.907120839	1.26893769413	0.0234988461876
837.813406728	411.49362792	1625.30703465	376.0	-3.7931495448	0.00615632611886	0.00110844906713	799.831963931	323.747358745	1563.65670826	440.077385586	-1.10148370914	-0.0203978464655
837.813406728	411.49362792	1625.30703465	376.0	-4.71096222456	0.283236599627	0.0509968670556	902.683984546	360.889393981	1548.73943421	285.166055686	-0.772687906143	-0.0143090352989
837.813406728	411.49362792	1625.30703465	376.0	10.6163608216	0.267032534673	0.0480793184502	880.537074854	491.786372955	1797.85549391	425.532046096	1.88076348404	0.0348289534082
837.813406728	411.49362792	1625.30703465	376.0	-8.96489641268	-0.136166150078	-0.0245167717102	746.178977333	416.453353733	1479.5999426	316.967611539	-0.938571717263	-0.0173809577271
837.813406728	411.49362792	1625.30703465	376.0	7.08028439083	0.571265534407	0.10285659604	1024.96619718	343.018113082	1740.38339493	372.399084659	0.746726442702	0.0138282674574
837.813406728	411.49362792	1625.30703465	376.0	11.7840950648	0.493975296925	0.0889404567743	983.331604492	393.865377396	1816.83476071	439.637778818	1.44468777934	0.0267534773951
837.813406728	411.49362792	1625.30703465	376.0	9.55234006728	0.568578441307	0.102372783815	1019.75224378	368.431863303	1780.56188974	392.377782649	1.23371316027	0.0228465400051
837.813406728	411.49362792	1625.30703465	376.0	15.683195035	0.542571920414	0.0976902989583	996.722929863	438.228920685	1880.20710681	445.255256262	2.43783795681	0.0451451473484
837.813406728	411.49362792	1625.30703465	376.0	-1.63912889976	-0.233303952466	-0.0420064732564	711.493942731	434.111780976	1598.66615733	453.060433626	-0.184218302619	-0.00341145004849
837.813406728	411.49362792	1625.30703465	376.0	10.1379206464	0.529394397163	0.0953176804398	989.174676277	454.810736675	1790.07937208	346.09395913	2.21455817725	0.0410103366158
837.813406728	411.49362792	1625.30703465	376.0	-19.8412164188	-0.432670159673	-0.0779024414247	656.649091698	346.140192356	1302.82634843	300.037064379	-2.40784732759	-0.0445897653257
837.813406728	411.49362792	1625.30703465	376.0	7.91952707164	0.441836440016	0.0795528339964	949.604854344	485.912112248	1754.02366525	318.506698663	2.08573211534	0.0386246688025
837.813406728	411.49362792	1625.30703465	376.0	-19.4168518855	-0.444349620874	-0.0800053332506	652.289915385	370.133265984	1309.72357505	287.300393677	-2.26289068767	-0.041905383105
837.813406728	411.49362792	1625.30703465	376.0	0.509529618451	0.213813676404	0.0384972409802	870.145443728	406.976477441	1633.58845538	356.466534211	0.117708471306	0.00217978650567
837.813406728	411.49362792	1625.30703465	376.0	17.4860819626	0.967797129852	0.17425227401	1042.4275481	509.92441464	1909.50955487	357.157592127	4.81882323267	0.0892374672717
837.813406728	411.49362792	1625.30703465	376.0	19.7490744057	0.55445662014	0.0998301440654	986.99318906	495.458142332	1946.29013024	463.838798851	3.48087817006	0.064460706853
837.813406728	411.49362792	1625.30703465	376.0	-2.76737367104	-0.229314601465	-0.0412881889566	714.842477301	399.60284792	1580.3287157	465.883390477	-0.535693313838	-0.00992024655255
837.813406728	411.49362792	1625.30703465	376.0	-6.7469082197	0.175496232342	0.0315981693089	860.42511348	366.080449526	1515.64906073	289.143497727	-1.02019693916	-0.0188925359104
837.813406728	411.49362792	1625.30703465	376.0	2.54534380833	0.175569598478	0.0316113789122	858.486972544	359.034529248	1666.67668662	449.15518483	-0.222111343764	-0.00411317303267
837.813406728	411.49362792	1625.30703465	376.0	-8.70221049691	-0.342846640802	-0.0617296796547	681.939088941	351.518663227	1483.86939527	450.411643104	-1.32656246501	-0.0245659715743
837.813406728	411.49362792	1625.30703465	376.0	-15.6323465512	-0.185984586412	-0.0334866018026	735.216454125	346.579846836	1371.23340647	289.43710551	-2.09064711587	-0.0387156873309
837.813406728	411.49362792	1625.30703465	376.0	9.95116440907	0.455235473849	0.0819653355868	960.401487672	448.79444874	1787.04400982	377.848073407	1.86775192123	0.0345879985413
837.813406728	411.49362792	1625.30703465	376.0	-1.96303998446	-0.176798083893	-0.0318325682199	731.953904834	396.84327823	1593.40160769	464.604424624	-0.480406121412	-0.00889640965577
837.813406728	411.49362792	1625.30703465	376.0	10.4149048433	0.212416540783	0.0382456861331	859.707893807	492.187883569	1794.58121572	442.685438343	1.73972310389	0.0322170945165
837.813406728	411.49362792	1625.30703465	376.0	8.44023091425	0.38882254633	0.0700076604844	931.533760585	466.699749481	1762.48670144	364.253191372	1.75939678833	0.0325814220062
837.813406728	411.49362792	1625.30703465	376.0	9.08829034298	0.483036959021	0.086971004505	975.036194465	426.849526196	1773.01965692	371.133936261	1.62637497793	0.0301180551469
837.813406728	411.49362792	1625.30703465	376.0	-9.30682841406	0.00956900038058	0.0017229024812	801.599428086	340.315505545	1474.04249773	332.127564101	-1.46742293539	-0.0271744988036
837.813406728	411.49362792	1625.30703465	376.0	13.2457583308	0.560184696147	0.100861486523	1015.92023861	361.83757963	1840.59127659	462.833458348	1.35604819959	0.025112003696
837.813406728	411.49362792	1625.30703465	376.0	16.9657989802	0.619288555901	0.111503160947	1025.07923922	442.084062065	1901.05335896	433.890057674	2.91153978533	0.0539174034321
837.813406728	411.49362792	1625.30703465	376.0	-1.14492075227	-0.10573308352	-0.0190372854735	752.136119029	452.144080655	1606.69855712	402.418357436	0.080544656666	0.00149156771604
837.813406728	411.49362792	1625.30703465	376.0	2.54310828209	0.222951318189	0.0401424771677	871.608540983	425.592169831	1666.64035246	369.439641642	0.483712669403	0.00895764202598
837.813406728	411.49362792	1625.30703465	376.0	11.6210210721	0.301126494702	0.0542179500723	891.684648497	508.264687168	1814.18430763	414.234971966	2.23085360612	0.041312103817
837.813406728	411.49362792	1625.30703465	376.0	-0.992456863311	0.456842222628	0.0822546313697	977.338813629	332.354800797	1609.17656343	299.482949007	-0.401261573096	-0.00743076987216
837.813406728	411.49362792	1625.30703465	376.0	-12.768396158	-0.175117163819	-0.0315299178644	738.393950639	341.650577348	1417.78139368	337.736865693	-1.76443421764	-0.032674707734
837.813406728	411.49362792	1625.30703465	376.0	13.0943897476	0.556815341259	0.10025483278	1010.92123813	388.4888423	1838.13107236	438.720991934	1.68100779227	0.031129773931
837.813406728	411.49362792	1625.30703465	376.0	4.85226317398	-0.000249694677304	-4.49576300512e-05	782.855337027	507.328060944	1704.17120935	413.987811383	1.1414429385	0.0211378321944
837.813406728	411.49362792	1625.30703465	376.0	-0.579217574665	0.458607401025	0.0825724524712	978.377690426	329.292608724	1615.89297066	308.222671512	-0.379724268923	-0.00703193090599
837.813406728	411.49362792	1625.30703465	376.0	3.82017476622	0.1881105557	0.0338693834534	852.997046416	483.388364667	1687.39660386	351.011192777	1.099995931	0.0203702950186
837.813406728	411.49362792	1625.30703465	376.0	-2.37274296332	0.183982732878	0.0331261672448	866.143993693	320.7645415	1586.74267635	399.834141158	-0.913841490673	-0.016922990568
837.813406728	411.49362792	1625.30703465	376.0	-0.537221101506	0.0509982289896	0.00918225224875	804.913081962	470.156278814	1616.57554229	341.506181518	0.404820366423	0.00749667345227
837.813406728	411.49362792	1625.30703465	376.0	-7.39233953117	-0.480998353702	-0.0866039527731	635.902156224	449.547835217	1505.15882022	419.708828782	-0.565584393321	-0.0104737850615
837.813406728	411.49362792	1625.30703465	376.0	-3.34443154597	0.374005691041	0.0673398795537	941.527332359	341.232769143	1570.94975346	288.189651961	-0.696680129117	-0.0129014838725
837.813406728	411.49362792	1625.30703465	376.0	-6.52677159449	-0.0581337653341	-0.0104670085225	777.103002338	335.644392756	1519.22695679	406.479561694	-1.23532552078	-0.0228763985329
837.813406728	411.49362792	1625.30703465	376.0	-4.96428304737	-0.390294540144	-0.0702726935802	661.417329762	477.476958557	1544.62219306	405.727904741	-0.154908013397	-0.00286866691475
837.813406728	411.49362792	1625.30703465	376.0	-3.07695315087	0.114803133558	0.020670351739	835.432060264	381.714827262	1575.29709863	358.150211108	-0.519544683866	-0.00962119784937
837.813406728	411.49362792	1625.30703465	376.0	2.52080135594	0.459149074289	0.0826699809667	978.377047568	325.121822816	1666.27779642	362.778926032	-0.114166490158	-0.00211419426218
837.813406728	411.49362792	1625.30703465	376.0	-3.04835708971	0.355646937704	0.0640343784126	934.106890933	338.186683151	1575.76187243	303.468298345	-0.698963043764	-0.0129437600697
837.813406728	411.49362792	1625.30703465	376.0	-0.615002730236	-0.0371595256721	-0.00669058798561	773.061793788	485.019606431	1615.31135201	357.229951792	0.450780999438	0.00834779628589
837.813406728	411.49362792	1625.30703465	376.0	-6.40352857736	-0.13474797606	-0.0242614288908	742.21022701	475.704516636	1521.23003421	303.315290568	-0.274102501995	-0.00507597225917
837.813406728	411.49362792	1625.30703465	376.0	0.120519135	0.536716241835	0.0966359816052	1012.82140129	326.625300594	1627.26584063	287.819138742	-0.193954734556	-0.00359175434362
837.813406728	411.49362792	1625.30703465	376.0	0.430866949651	0.439655419512	0.0791601403515	966.919295853	357.203534076	1632.30994549	308.187115562	-0.0385253249431	-0.000713431943391
837.813406728	411.49362792	1625.30703465	376.0	2.74689205613	0.114363537215	0.0205912022353	831.945246974	404.221720394	1669.95246447	433.785497103	0.147465668435	0.00273084571175
837.813406728	411.49362792	1625.30703465	376.0	-3.97327030256	-0.173883205446	-0.0313077431484	733.976509745	388.034361977	1560.72919292	438.718321193	-0.683411367884	-0.0126557660719
837.813406728	411.49362792	1625.30703465	376.0	4.1654334676	0.35740897776	0.0643516344544	932.012877701	348.554198758	1693.00811782	412.441041362	0.0649250205862	0.00120231519604
837.813406728	411.49362792	1625.30703465	376.0	3.19715128567	0.580619018957	0.104540694807	1033.95357537	312.715349725	1677.2705594	330.601634312	0.0898897626938	0.00166462523507
837.813406728	411.49362792	1625.30703465	376.0	-10.8613786117	-0.345017748026	-0.0621205884094	678.85528134	430.111331574	1448.77628401	339.809671099	-1.00959638952	-0.0186962294355
837.813406728	411.49362792	1625.30703465	376.0	-13.9110989771	-0.279066471065	-0.0502460336811	703.335639429	365.756434528	1399.20896438	330.11689042	-1.71216126729	-0.0317066901349
837.813406728	411.49362792	1625.30703465	376.0	-7.96369562407	-0.157489387403	-0.0283560294208	743.086134139	339.609906461	1495.87252945	413.176488853	-1.33267574867	-0.0246791805308
837.813406728	411.49362792	1625.30703465	376.0	-4.66867854125	0.220801878007	0.0397554695728	881.537798557	317.009506282	1549.42667389	350.879369053	-1.12410359344	-0.0208167332119
837.813406728	411.49362792	1625.30703465	376.0	-12.5541206431	-0.22891498618	-0.041216238059	720.407120319	341.618987111	1421.2640287	359.237921269	-1.71704917654	-0.0317972069729
837.813406728	411.49362792	1625.30703465	376.0	3.01019177067	-0.0642961895401	-0.0115765555528	761.489443981	506.088087853	1674.23189325	406.654361419	0.914500671085	0.0169351976127
837.813406728	411.49362792	1625.30703465	376.0	-2.08611593706	-0.0493497594047	-0.00888544461733	770.979558827	459.742997366	1591.40124557	360.678689379	0.0991311202478	0.00183576148607
837.813406728	411.49362792	1625.30703465	376.0	-10.5400735642	-0.123196456678	-0.0221815730425	751.563472018	405.345058841	1453.99847755	297.089946693	-1.19989920937	-0.022220355729
837.813406728	411.49362792	1625.30703465	376.0	-2.06915796824	-0.0194697324913	-0.00350553339779	788.101282596	356.901750954	1591.67686463	446.673831083	-0.727324376945	-0.0134689699434
837.813406728	411.49362792	1625.30703465	376.0	-2.05258342031	0.19926279002	0.035877347861	869.697950608	350.731366511	1591.94625193	371.516934808	-0.620741862486	-0.0114952196757
837.813406728	411.49362792	1625.30703465	376.0	-8.62763996344	-0.445579573812	-0.0802267867865	647.947706913	415.533250623	1485.0813954	421.600437862	-0.889325391052	-0.0164689887232
837.813406728	411.49362792	1625.30703465	376.0	7.99659589195	0.478070135475	0.0860767258688	986.074544952	315.232106745	1755.27627021	453.969618515	0.220815561517	0.00408917706514
837.813406728	411.49362792	1625.30703465	376.0	-3.72863108926	0.0658012572122	0.0118475436104	811.034703854	467.395754122	1564.70533126	286.274873283	0.0316734721142	0.000586545779894
837.813406728	411.49362792	1625.30703465	376.0	-6.3532497786	-0.311987697123	-0.0561735140662	687.360876814	444.166284491	1522.04721907	390.520057763	-0.489904770268	-0.00907231056052
837.813406728	411.49362792	1625.30703465	376.0	-5.81554389598	-0.24125510742	-0.0434380819985	709.912183154	437.361590406	1530.7865906	383.512817043	-0.479544735382	-0.00888045806263
837.813406728	411.49362792	1625.30703465	376.0	1.64257678817	-0.265588124447	-0.0478192517909	696.205568387	511.623356176	1652.00395074	444.175026173	0.672334499957	0.0124506388881
837.813406728	411.49362792	1625.30703465	376.0	6.404191709	0.489993530265	0.0882235380384	989.094836254	342.089753602	1729.39481301	398.21022315	0.450238935323	0.00833775806154
837.813406728	411.49362792	1625.30703465	376.0	6.83313645833	0.269763047279	0.0485709483757	884.304736211	473.749467799	1736.36648219	378.312278183	1.41217303198	0.026151352444
837.813406728	411.49362792	1625.30703465	376.0	19.0993213032	0.564131336335	0.101572080723	997.484223908	469.870536064	1935.72964736	468.374887387	3.14840297839	0.0583037588591
837.813406728	411.49362792	1625.30703465	376.0	-3.0290486806	-0.0723166911056	-0.0130206501811	760.313776115	504.325556552	1576.07569336	311.436360693	0.329617476183	0.00610402733672
837.813406728	411.49362792	1625.30703465	376.0	-17.8704556852	-0.49080571408	-0.0883697720707	636.814442091	402.991164551	1334.85726127	295.051654631	-1.89653926116	-0.0351210974288
837.813406728	411.49362792	1625.30703465	376.0	8.75248216259	0.668493094766	0.120362458546	1041.9592696	432.810965253	1767.56174294	292.79150809	2.41733618886	0.0447654849788
837.813406728	411.49362792	1625.30703465	376.0	-5.14450731375	0.243360921545	0.0438172347038	886.620082989	364.132082162	1541.69299538	290.940830229	-0.818088591655	-0.0151497887344
837.813406728	411.49362792	1625.30703465	376.0	2.51017865036	0.137036604599	0.0246734974071	843.202355373	367.044025399	1666.10514483	455.858764064	-0.195961244208	-0.00362891192978
837.813406728	411.49362792	1625.30703465	376.0	14.247129024	0.623129675729	0.112194756163	1033.07329513	420.346049952	1856.86662491	403.447279825	2.46853479363	0.0457136072894
837.813406728	411.49362792	1625.30703465	376.0	13.0108389969	0.740072907504	0.133250433472	1046.55875635	458.740769104	1836.77311613	331.473590673	3.42313495334	0.0633913880248
837.813406728	411.49362792	1625.30703465	376.0	4.0507905725	0.259832884072	0.046783018378	886.483631235	415.641740268	1691.14481878	389.019447279	0.568124822523	0.0105208300467
837.813406728	411.49362792	1625.30703465	376.0	-9.74152363456	-0.134454255413	-0.0242085443668	752.456126119	319.003167009	1466.97736573	395.518072607	-1.61710385026	-0.0299463675975
837.813406728	411.49362792	1625.30703465	376.0	-9.51829529673	-0.143300814128	-0.0258013709268	746.586744104	372.512976609	1470.60551161	351.505790899	-1.25808206305	-0.0232978159824
837.813406728	411.49362792	1625.30703465	376.0	10.1624380724	0.231664010882	0.041711201095	870.063874056	458.256918629	1790.47785553	462.157062846	1.38581968352	0.0256633274725
837.813406728	411.49362792	1625.30703465	376.0	-6.62520912985	-0.177980317138	-0.0320454298051	732.183077683	409.64249801	1517.6270446	375.801468907	-0.736582210686	-0.013640411309
837.813406728	411.49362792	1625.30703465	376.0	-0.0577369089188	-0.0436896340641	-0.00786633670581	769.713300441	499.2550188	1624.36863261	355.400313366	0.616162488798	0.0114104164592
837.813406728	411.49362792	1625.30703465	376.0	-4.3941406945	-0.0775708691399	-0.013966667112	760.84488721	475.430761983	1553.88875683	317.613107635	-0.0325370345284	-0.000602537676452
837.813406728	411.49362792	1625.30703465	376.0	-1.38776289706	-0.220000607441	-0.0396112004755	711.490458027	508.718847228	1602.75162666	382.542321403	0.451786352127	0.00836641392827
837.813406728	411.49362792	1625.30703465	376.0	8.0843716327	0.389361244698	0.0701046533486	931.468453557	469.33577075	1756.7028955	355.898671195	1.76131774254	0.0326169952322
837.813406728	411.49362792	1625.30703465	376.0	8.32710542985	0.394616873715	0.0710509315295	936.289121603	447.071252277	1760.64806498	377.287691102	1.54137609219	0.0285440017071
837.813406728	411.49362792	1625.30703465	376.0	-0.251174174525	0.143612295028	0.0258574531919	849.251146692	329.930938912	1621.22468312	442.042597516	-0.712788612209	-0.013199789115
837.813406728	411.49362792	1625.30703465	376.0	6.33825209282	0.375449130955	0.067599771508	938.118420374	357.616694633	1728.32309179	432.58797678	0.347171100183	0.00642909444783
837.813406728	411.49362792	1625.30703465	376.0	0.426213151985	0.097241997078	0.0175084618434	824.193300589	432.733519695	1632.23430699	375.307486707	0.214051653985	0.00396391951825
837.813406728	411.49362792	1625.30703465	376.0	-3.53023118821	0.116496026415	0.0209751577989	834.208101992	407.340407536	1567.92993881	326.381429279	-0.362966924677	-0.00672160971624
837.813406728	411.49362792	1625.30703465	376.0	-4.17439956314	-0.192851313476	-0.0347229588541	724.785286098	442.639588256	1557.46022489	390.03535054	-0.287114175955	-0.00531692918436
837.813406728	411.49362792	1625.30703465	376.0	9.47392260675	0.588145040352	0.105895758076	1029.27896794	362.426076466	1779.28736523	387.582320823	1.22225122183	0.0226342818858
837.813406728	411.49362792	1625.30703465	376.0	18.1442797814	0.608412262003	0.109544879727	1007.73514419	484.148725135	1920.20729032	428.323420996	3.49309988253	0.0646870348616
837.813406728	411.49362792	1625.30703465	376.0	-5.05973795133	-0.237369374552	-0.0427384541865	707.250638729	501.927854224	1543.07075779	333.892264838	0.0434913077813	0.000805394588542
837.813406728	411.49362792	1625.30703465	376.0	12.6076695159	0.632490150266	0.11388011348	1034.05976571	429.813244696	1830.22037419	366.347363789	2.53309964309	0.0469092526499
837.813406728	411.49362792	1625.30703465	376.0	5.28047465195	0.223775620519	0.0402908931435	866.360425327	480.796662234	1711.13096063	363.973873068	1.26474421363	0.0234211891413
837.813406728	411.49362792	1625.30703465	376.0	-7.22391040019	-0.177459636136	-0.0319516809751	736.229410631	337.301671767	1507.89631074	434.36522834	-1.29569421024	-0.0239943372266
837.813406728	411.49362792	1625.30703465	376.0	-2.28050236969	-0.0196180780566	-0.00353224307825	788.482098268	350.922563004	1588.24186921	448.837207937	-0.791214594918	-0.0146521221281
837.813406728	411.49362792	1625.30703465	376.0	-10.8121388225	-0.463292990635	-0.0834160948208	643.555638595	400.099475659	1449.57658177	405.921467515	-1.1672079453	-0.0216149619501
837.813406728	411.49362792	1625.30703465	376.0	-2.93251568813	0.023797428446	0.00428473684659	798.35072236	435.649305841	1577.64465088	343.644622676	-0.130946995045	-0.00242494435268
837.813406728	411.49362792	1625.30703465	376.0	-3.57766383827	0.353934326002	0.0637260219666	932.916345807	344.137481353	1567.15901261	290.105185449	-0.71725981684	-0.0132825892007
837.813406728	411.49362792	1625.30703465	376.0	17.1608859785	0.469969253552	0.0846181587239	960.874538582	476.499151792	1904.22412167	466.850431292	2.73745282724	0.0506935708749
837.813406728	411.49362792	1625.30703465	376.0	-3.04659004858	-0.027007970877	-0.00486279634084	785.451402175	361.512374979	1575.79059227	428.826815118	-0.761911595177	-0.0141094739848
837.813406728	411.49362792	1625.30703465	376.0	11.5617586824	0.548056740488	0.0986778430839	1000.49059028	433.449626733	1813.22111184	379.280894832	2.12718379818	0.0393922925589
837.813406728	411.49362792	1625.30703465	376.0	1.07390595921	0.464938794747	0.0837124225328	980.140401703	335.411607834	1642.76130375	327.209294213	-0.136644828703	-0.0025304597908
837.813406728	411.49362792	1625.30703465	376.0	-17.4515282803	-0.405552478572	-0.0730198917126	664.810862396	336.903970715	1341.66611785	339.951284742	-2.17139901183	-0.0402110928116
837.813406728	411.49362792	1625.30703465	376.0	-2.777847757	0.18721603615	0.033708324838	863.841085597	368.261461176	1580.15847964	348.055932868	-0.55178448185	-0.0102182311454
837.813406728	411.49362792	1625.30703465	376.0	-10.3295411124	-0.399078705245	-0.0718542861443	658.572606944	506.325231153	1457.4202763	292.522438205	-0.535485797566	-0.00991640365862
837.813406728	411.49362792	1625.30703465	376.0	15.2399831956	0.515810670173	0.0928719247701	974.013886187	501.023661467	1873.0035536	397.966005951	3.13133494235	0.0579876841175
837.813406728	411.49362792	1625.30703465	376.0	-8.53236261525	-0.120713420139	-0.0217345012854	754.182747752	368.576291424	1486.62994484	363.870905665	-1.18856897047	-0.0220105364903
837.813406728	411.49362792	1625.30703465	376.0	-2.58238472868	0.307001330731	0.0552757167323	911.689672006	362.793601043	1583.33535399	308.852080943	-0.485504507316	-0.00899082420956
837.813406728	411.49362792	1625.30703465	376.0	0.37055568417	0.404663422407	0.0728598167819	950.121273862	375.407697588	1631.32970225	305.800730801	0.0693263367781	0.00128382105145
837.813406728	411.49362792	1625.30703465	376.0	-5.84055212521	-0.0504448542591	-0.00908261689937	777.299817012	373.490348636	1530.38013009	379.589964446	-0.902289382897	-0.0167090626462
837.813406728	411.49362792	1625.30703465	376.0	-7.99285815779	-0.241500610507	-0.043482284931	714.729176624	347.016353392	1495.39854874	433.653018724	-1.29155376923	-0.0239176623931
837.813406728	411.49362792	1625.30703465	376.0	6.66311112776	0.331744998919	0.0597308244362	905.520990253	498.010465641	1733.60304853	330.071592641	1.79985190572	0.0333305908467
837.813406728	411.49362792	1625.30703465	376.0	-1.03327312286	0.170599059501	0.0307164313109	856.73345287	371.424685587	1608.5131739	380.355035438	-0.379510472843	-0.00702797171932
837.813406728	411.49362792	1625.30703465	376.0	9.34964823804	0.469444249545	0.084523631535	980.080796172	332.664284934	1777.26752518	464.522444069	0.480221969106	0.0088929994279
837.813406728	411.49362792	1625.30703465	376.0	5.01724057467	0.43347943476	0.0780481517393	957.628804388	407.49984277	1706.85259865	341.723951496	0.920157778036	0.0170399588525
837.813406728	411.49362792	1625.30703465	376.0	-4.70480312382	0.14596813333	0.0262816228537	851.845606776	325.388435571	1548.83953851	371.605496164	-1.09764731572	-0.0203268021429
837.813406728	411.49362792	1625.30703465	376.0	-8.79258047724	-0.175538783082	-0.0316058305873	732.023725382	434.53137294	1482.40060562	315.845507303	-0.803186145658	-0.0148738175122
837.813406728	411.49362792	1625.30703465	376.0	-6.08521891786	-0.194080212427	-0.0349442226192	720.481402001	512.820305679	1526.4035435	293.101835823	-0.00457286185363	-8.46826269191e-05
837.813406728	411.49362792	1625.30703465	376.0	6.70919851629	0.325216214289	0.05855531406	903.753915532	491.970178384	1734.3521101	338.628016186	1.72408717822	0.0319275403375
837.813406728	411.49362792	1625.30703465	376.0	-5.65949501792	-0.123530761304	-0.0222417647288	743.871197845	503.219687405	1533.322864	286.231978746	-0.0106844662835	-0.000197860486731
837.813406728	411.49362792	1625.30703465	376.0	3.42862754702	0.0249037002264	0.00448392153878	795.355112619	459.747883362	1681.03275936	425.929763381	0.614458714217	0.0113788650781
837.813406728	411.49362792	1625.30703465	376.0	2.32177160684	0.10822535379	0.0194860197677	825.218214546	465.823429589	1663.0429519	372.001307769	0.689659045203	0.0127714638001
837.813406728	411.49362792	1625.30703465	376.0	-2.0079053843	-0.335970495517	-0.0604916268486	676.151998498	498.465524917	1592.67240719	418.054883774	0.255710207854	0.00473537421952
837.813406728	411.49362792	1625.30703465	376.0	21.8576808599	0.780590287645	0.140545604545	1032.09638277	505.059634747	1980.56145928	443.405441754	4.66726764335	0.0864308822842
837.813406728	411.49362792	1625.30703465	376.0	9.58187593226	0.476767439292	0.0858421748815	964.692053577	476.61338442	1781.04193823	339.73650023	2.2427606859	0.0415326052944
837.813406728	411.49362792	1625.30703465	376.0	-8.89974116162	-0.332444880847	-0.0598568384672	685.491966914	346.043422559	1480.65891548	449.12352601	-1.37731491767	-0.0255058318087
837.813406728	411.49362792	1625.30703465	376.0	9.16832451357	0.255389717215	0.0459830243455	882.677692531	421.786105069	1774.32045793	469.856660327	0.971343097344	0.017987835136
837.813406728	411.49362792	1625.30703465	376.0	13.0454332819	0.578844908319	0.104221265452	1016.11667931	415.587954081	1837.33537948	405.630746089	2.12230636924	0.0393019698008
837.813406728	411.49362792	1625.30703465	376.0	-12.1044871703	0.0563705004596	0.0101495319517	820.259542835	325.250949733	1428.57195316	283.061460594	-1.92147629952	-0.0355828944355
837.813406728	411.49362792	1625.30703465	376.0	-4.5398223945	0.231436600687	0.0416702557953	886.046487024	312.880757037	1551.52098191	352.593737849	-1.13818683548	-0.0210775339904
837.813406728	411.49362792	1625.30703465	376.0	-8.88092315736	-0.463986943908	-0.083541041395	640.195675175	480.745824031	1480.96476583	360.023266625	-0.489429225832	-0.00906350418207
837.813406728	411.49362792	1625.30703465	376.0	-8.15416551178	-0.389001277507	-0.0700398411068	665.415742148	408.372587317	1492.77680897	418.988479503	-0.893913701819	-0.0165539574411
837.813406728	411.49362792	1625.30703465	376.0	-3.43331524008	-0.299051146529	-0.0538442827744	688.127291763	493.15349405	1569.50512053	388.224334717	0.11756186283	0.00217707153389
837.813406728	411.49362792	1625.30703465	376.0	-0.714277217915	0.0845413413453	0.0152217035191	816.305692561	478.597390896	1613.69783678	318.794753322	0.482942670162	0.00894338278078
837.813406728	411.49362792	1625.30703465	376.0	3.99563792217	0.271970978704	0.0489684873431	881.114190367	514.15863035	1690.24841888	294.975598159	1.55952452952	0.02888008388
837.813406728	411.49362792	1625.30703465	376.0	1.29761696117	0.579160306991	0.104278053113	1032.16390581	322.473346647	1646.3972944	291.760041941	-0.0105241129538	-0.000194890980625
837.813406728	411.49362792	1625.30703465	376.0	5.25455138333	0.15147941358	0.0272739311451	839.653032236	475.507416368	1710.70962792	395.549179317	1.08340280702	0.0200630149449
837.813406728	411.49362792	1625.30703465	376.0	12.5934792091	0.533162858838	0.095996193525	1004.18491863	361.066564793	1829.98973814	464.738254721	1.21200814055	0.0224445951953
837.813406728	411.49362792	1625.30703465	376.0	8.90999835764	0.357610751852	0.0643879639633	924.84705857	411.67327392	1770.12186474	433.601532252	1.07749558169	0.0199536218832
837.813406728	411.49362792	1625.30703465	376.0	17.0074026479	0.652633715564	0.117506970753	1046.98785405	407.005716793	1901.7295463	447.735975456	2.58790678956	0.0479241998067
837.813406728	411.49362792	1625.30703465	376.0	3.14771026269	-0.149829828204	-0.0269769226151	735.102064146	471.502624969	1676.46699098	469.862301863	0.510886736698	0.0094608654944
837.813406728	411.49362792	1625.30703465	376.0	6.96975698027	0.283712491534	0.0510825515905	898.00905565	381.310703414	1738.58698515	459.267226083	0.456240254513	0.00844889360209
837.813406728	411.49362792	1625.30703465	376.0	14.4141170992	0.391712370786	0.0705279745743	927.349358579	499.036317558	1859.58069384	433.195017707	2.58081716897	0.0477929105365
837.813406728	411.49362792	1625.30703465	376.0	11.9501761103	0.458476259519	0.0825488403887	965.72113439	414.082981061	1819.53408762	439.729972171	1.58982937773	0.0294412847728
837.813406728	411.49362792	1625.30703465	376.0	-3.24570224157	-0.0406449952255	-0.00731814822209	774.480586117	456.271258591	1572.55440779	341.802563085	-0.0360185988345	-0.000667011089527
837.813406728	411.49362792	1625.30703465	376.0	11.3715556566	0.606497204817	0.109200072888	1029.36773966	406.886641516	1810.12972868	373.875347503	2.00633409128	0.0371543350237
837.813406728	411.49362792	1625.30703465	376.0	7.61797884801	0.513315551182	0.0924226775625	978.709862602	474.565798123	1749.12258076	295.846920038	2.16282117842	0.0400522440448
837.813406728	411.49362792	1625.30703465	376.0	-15.6115111076	-0.317124111977	-0.0570983276877	693.453797955	309.016488451	1371.5720464	369.101759996	-2.16317708369	-0.0400588348832
837.813406728	411.49362792	1625.30703465	376.0	6.14925841549	0.462630588782	0.083296829093	977.207219968	341.543704594	1725.25136425	406.500439692	0.356293658736	0.00659803071734
837.813406728	411.49362792	1625.30703465	376.0	7.39127831	0.517092865572	0.0931027845826	1003.08209477	321.865082001	1745.43800097	420.490824201	0.361485848181	0.00669418237372
837.813406728	411.49362792	1625.30703465	376.0	-17.6149423524	-0.500631873619	-0.0901389761647	633.873596522	399.54831212	1339.01013744	305.588228803	-1.86554926457	-0.0345472086031
837.813406728	411.49362792	1625.30703465	376.0	7.78417368953	0.299942051046	0.0540046905016	892.894490758	500.396374015	1751.82375721	358.53289244	1.84845919013	0.0342307257431
837.813406728	411.49362792	1625.30703465	376.0	12.1784626669	0.550242900618	0.0990714621207	993.486158487	472.834612609	1823.24444509	356.92367399	2.69857415535	0.0499735954695
837.813406728	411.49362792	1625.30703465	376.0	10.4893667142	0.508252031596	0.0915109887642	974.82393445	486.426971139	1795.79144974	334.540544155	2.55782114782	0.047367058293
837.813406728	411.49362792	1625.30703465	376.0	-1.19110985952	-0.283594890071	-0.0510613773985	692.142897637	497.031773381	1605.94784231	416.773171293	0.334629309746	0.00619683906936
837.813406728	411.49362792	1625.30703465	376.0	-0.0233589770968	0.121042871694	0.0217938191742	831.275503857	455.695251972	1624.92737955	337.956623722	0.396448580093	0.00734164037209
837.813406728	411.49362792	1625.30703465	376.0	-0.874453595782	0.0926153145899	0.0166754257454	828.906133366	348.935476301	1611.09447884	433.252869175	-0.632929300114	-0.0117209129651
837.813406728	411.49362792	1625.30703465	376.0	-9.52837971982	-0.315626574416	-0.0568286954295	686.71974142	449.732457001	1470.44160877	333.989410353	-0.763107596381	-0.0141316221552
837.813406728	411.49362792	1625.30703465	376.0	-18.7748247012	-0.390362718305	-0.0702849690863	669.683531055	346.897895265	1320.15848804	303.577061716	-2.30333908504	-0.0426544275007
837.813406728	411.49362792	1625.30703465	376.0	0.181745079591	0.486736144537	0.0876370443891	989.159136207	340.543490636	1628.26095021	298.558323369	-0.144390075863	-0.00267389029375
837.813406728	411.49362792	1625.30703465	376.0	2.31256537055	0.15529012385	0.0279600511073	850.412110856	364.110071171	1662.8933223	448.371140269	-0.214198054744	-0.00396663064341
837.813406728	411.49362792	1625.30703465	376.0	-10.7596156142	-0.348891694409	-0.06281809406	681.538311892	317.432506819	1450.43024517	451.459426459	-1.71150877241	-0.0316946068964
837.813406728	411.49362792	1625.30703465	376.0	-4.6487165474	-0.274680583991	-0.0494563528973	700.028670188	415.603792573	1549.75111758	434.118654821	-0.555513729306	-0.0102872912834
837.813406728	411.49362792	1625.30703465	376.0	14.3197075124	0.361202788136	0.0650347115837	917.355346343	482.104860203	1858.04624819	458.586041641	2.26372301186	0.0419207965159
837.813406728	411.49362792	1625.30703465	376.0	-7.73787214522	-0.175830015653	-0.0316582671324	731.948633455	430.3286071	1499.54285434	337.265613785	-0.709491856484	-0.013138738083
837.813406728	411.49362792	1625.30703465	376.0	-14.3893173321	-0.414227756243	-0.0745818790499	661.609791838	319.943604204	1391.43644781	409.883051769	-1.97117550619	-0.0365032501146
837.813406728	411.49362792	1625.30703465	376.0	9.96195597055	0.554864247167	0.0999035374806	1000.02416468	449.998524922	1787.21940583	337.196716226	2.23963176535	0.0414746623213
837.813406728	411.49362792	1625.30703465	376.0	6.55805821	0.296100822581	0.0533130757257	891.163859068	504.259367972	1731.89561607	336.472389032	1.77207851576	0.0328162688104
837.813406728	411.49362792	1625.30703465	376.0	13.4983183581	0.384770780981	0.0692781384554	923.375591113	510.148022806	1844.69615248	411.172538563	2.63576862745	0.048810530138
837.813406728	411.49362792	1625.30703465	376.0	20.6471337337	0.593242957275	0.106813640129	998.894652542	495.404795923	1960.88635167	466.58690321	3.70290541582	0.0685723225152
837.813406728	411.49362792	1625.30703465	376.0	2.01066670998	0.380157675165	0.0684475468428	944.403865337	324.633010356	1657.98654213	388.949666437	-0.300516320577	-0.00556511704772
837.813406728	411.49362792	1625.30703465	376.0	14.479025806	0.562416416053	0.101263308616	991.260227305	493.182165132	1860.63565962	376.193267183	3.1744550746	0.0587862050852
837.813406728	411.49362792	1625.30703465	376.0	-3.22567455326	-0.0081382686518	-0.00146529864094	793.126342004	346.573405514	1572.87991922	433.180171701	-0.8856368175	-0.0164006818055
837.813406728	411.49362792	1625.30703465	376.0	7.04058275187	0.26983835684	0.0485845078935	882.577064547	490.587940427	1739.73812139	366.573116421	1.6096528176	0.0298083855111
837.813406728	411.49362792	1625.30703465	376.0	-3.41133539057	0.0906424390216	0.0163202086823	831.227996661	315.979769653	1569.86236057	422.654594256	-1.09421411342	-0.0202632243225
837.813406728	411.49362792	1625.30703465	376.0	-5.89618969169	-0.0804162583602	-0.0144789806194	769.92193388	320.744860573	1529.47584881	438.80905436	-1.3023611968	-0.0241177999407
837.813406728	411.49362792	1625.30703465	376.0	7.17021068393	0.529112544573	0.0952669327643	988.101864905	457.903597342	1741.84497329	295.839511046	1.97618365277	0.0365959935698
837.813406728	411.49362792	1625.30703465	376.0	4.908400236	0.0945540508949	0.01702449602	819.01575974	472.755512811	1705.08360897	413.312336422	0.941417051412	0.0174336491002
837.813406728	411.49362792	1625.30703465	376.0	5.03284772971	0.343722251354	0.0618873336971	926.19469868	346.389022208	1707.10626284	434.522541954	0.0773843930252	0.00143304431528
837.813406728	411.49362792	1625.30703465	376.0	3.47238539431	0.388298929591	0.0699133830737	942.011497301	381.676195308	1681.74395873	358.056266123	0.4086989045	0.00756849823149
837.813406728	411.49362792	1625.30703465	376.0	8.00097574999	0.285638045625	0.0514292484021	893.155885219	442.92569154	1755.34745635	419.265879595	1.19797093835	0.0221846470064
837.813406728	411.49362792	1625.30703465	376.0	12.8754016792	0.589700719345	0.106175858723	1014.98065324	443.406638005	1834.57184388	376.184552634	2.53466339881	0.0469382110891
837.813406728	411.49362792	1625.30703465	376.0	-2.03996648037	-0.163027127954	-0.0293531019002	732.256143119	470.871683239	1592.15131594	389.02348958	0.125623542577	0.00232636189958
837.813406728	411.49362792	1625.30703465	376.0	14.6491500951	0.518034747735	0.0932723708561	991.621160804	403.710421596	1863.40070166	468.069119261	1.82350238765	0.0337685627343
837.813406728	411.49362792	1625.30703465	376.0	8.97253947855	0.673459468977	0.12125665628	1045.43897612	428.212341033	1771.13834998	297.487032825	2.40396983605	0.0445179599268
837.813406728	411.49362792	1625.30703465	376.0	18.5816058632	0.4794950085	0.086333274847	960.88686085	498.071207083	1927.31518189	468.35711396	3.14115557238	0.0581695476367
837.813406728	411.49362792	1625.30703465	376.0	-5.28361023998	0.0844590503888	0.0152068869983	829.014747334	323.027412955	1539.43214573	387.389985445	-1.19058449623	-0.0220478610414
837.813406728	411.49362792	1625.30703465	376.0	-11.1651027723	-0.479597837176	-0.0863517891926	635.736515977	489.439751206	1443.83983387	318.663566682	-0.686333044172	-0.0127098711884
837.813406728	411.49362792	1625.30703465	376.0	-6.19560077719	0.226398669046	0.040763174117	881.642728567	346.993965637	1524.60949938	295.972805174	-1.07283072169	-0.0198672355868
837.813406728	411.49362792	1625.30703465	376.0	16.1691668173	0.550420413574	0.0991034234019	1003.21973265	416.919879991	1888.10564037	467.966027738	2.20995193125	0.0409250357639
837.813406728	411.49362792	1625.30703465	376.0	8.22250118586	0.34084449412	0.0613691923154	921.856446542	370.854208672	1758.94792485	466.237269631	0.53532568418	0.00991343859592
837.813406728	411.49362792	1625.30703465	376.0	9.7867570913	0.576747477708	0.103843622202	1019.08604298	395.751379059	1784.37188612	369.534464082	1.6222012296	0.0300407635111
837.813406728	411.49362792	1625.30703465	376.0	-2.09097573725	-0.344018600143	-0.0619406914194	675.191999365	468.004592283	1591.3222589	448.12566725	0.00191310534114	3.54278766878e-05
837.813406728	411.49362792	1625.30703465	376.0	-19.5561036483	-0.446300279647	-0.0803565501706	652.646479524	330.204849864	1307.46030635	324.608976961	-2.41859776856	-0.044788847566
837.813406728	411.49362792	1625.30703465	376.0	2.89102747802	0.176418079004	0.0317641481822	855.247089807	405.018493109	1672.29510762	412.029524706	0.247482835569	0.00458301547349
837.813406728	411.49362792	1625.30703465	376.0	15.4900438852	0.611604453197	0.110119635073	1026.50593358	428.940096669	1877.06780758	421.621777337	2.61180051598	0.0483666762218
837.813406728	411.49362792	1625.30703465	376.0	4.94485217535	0.132728490262	0.0238978196367	836.207062349	430.458910879	1705.67606491	439.01009168	0.578714407464	0.0107169334716
837.813406728	411.49362792	1625.30703465	376.0	2.47812232971	0.185436162623	0.0333878578724	851.780717961	488.600959993	1665.5841312	325.202453247	1.0154605708	0.0188048253851
837.813406728	411.49362792	1625.30703465	376.0	-12.1949362906	-0.371655092862	-0.0669166533781	674.218431314	334.371756943	1427.10187725	418.511688989	-1.70319673986	-0.0315406803677
837.813406728	411.49362792	1625.30703465	376.0	-15.2308302164	-0.165960390572	-0.0298812370494	743.196142713	319.937438733	1377.75927971	314.625698261	-2.16258013794	-0.0400477803323
837.813406728	411.49362792	1625.30703465	376.0	0.784747449188	0.0857866517381	0.0154459221711	825.751926167	350.256415455	1638.06159014	462.053248523	-0.517311529698	-0.00957984314255
837.813406728	411.49362792	1625.30703465	376.0	-2.82148011346	0.268543499381	0.0483513682717	898.885615179	331.836685052	1579.44931988	348.727019652	-0.794595114744	-0.0147147243471
837.813406728	411.49362792	1625.30703465	376.0	-8.41921330038	-0.234226398133	-0.0421725599807	709.701873839	488.944143298	1488.46896862	289.822951478	-0.436697028737	-0.00808698201365
837.813406728	411.49362792	1625.30703465	376.0	8.88105999872	0.439421594571	0.0791180400739	954.029798638	449.646208656	1769.65152756	365.975520265	1.74472436443	0.0323097104524
837.813406728	411.49362792	1625.30703465	376.0	-15.7881675586	-0.494473663994	-0.0890301879715	635.893836384	373.845298293	1368.70083668	358.961701999	-1.77275923799	-0.0328288747776
837.813406728	411.49362792	1625.30703465	376.0	-6.29884162465	-0.219852815586	-0.0395845904909	717.231002853	431.479175284	1522.93151862	374.221340485	-0.560628834641	-0.0103820154563
837.813406728	411.49362792	1625.30703465	376.0	-11.7988911755	-0.509561229175	-0.0917467103305	630.54730373	356.243797971	1433.53882636	446.747724661	-1.54517698518	-0.0286143886144
837.813406728	411.49362792	1625.30703465	376.0	-0.722618431678	0.0162299775833	0.00292221418497	792.532719521	471.88527335	1613.56226644	349.144273573	0.373030622248	0.00690797448607
837.813406728	411.49362792	1625.30703465	376.0	1.33905056301	0.329080854056	0.0592511440504	924.391003506	309.041715489	1647.07071765	413.637998651	-0.579602047087	-0.0107333712424
837.813406728	411.49362792	1625.30703465	376.0	-5.37492188468	0.220319352706	0.0396685906925	880.986019449	323.832011897	1537.94805115	333.130019803	-1.14466549519	-0.0211975091701
837.813406728	411.49362792	1625.30703465	376.0	15.0301205806	0.591929341031	0.10657712298	1014.3978715	448.301241839	1869.59264176	406.893528422	2.75668202968	0.0510496672163
837.813406728	411.49362792	1625.30703465	376.0	1.11780938789	-0.0282750959829	-0.0050909427409	780.653623592	410.193985719	1643.47486926	452.627259952	-0.0608640661221	-0.00112711233559
837.813406728	411.49362792	1625.30703465	376.0	-5.51062980253	0.0534396052053	0.00962182304741	816.076385103	345.778382115	1535.74238081	373.887613596	-1.04990458076	-0.0194426774216
837.813406728	411.49362792	1625.30703465	376.0	1.64856972526	0.329351746079	0.0592999182713	920.079748997	359.832579566	1652.10135436	372.1890258	-0.0674248968164	-0.0012486092003
837.813406728	411.49362792	1625.30703465	376.0	-8.18569609849	-0.136553974752	-0.0245865997033	745.106776844	428.464981071	1492.26434012	318.692582209	-0.776281602491	-0.0143755852313
837.813406728	411.49362792	1625.30703465	376.0	-4.16018459188	0.0923133673526	0.0166210600203	831.545715636	323.868363982	1557.69126182	402.277182205	-1.08788389464	-0.0201459980489
837.813406728	411.49362792	1625.30703465	376.0	12.4555148414	0.233895350346	0.0421129546896	865.494730863	511.574306183	1827.74739357	450.67835652	2.14037997537	0.0396366662106
837.813406728	411.49362792	1625.30703465	376.0	-3.75857423234	-0.187569769607	-0.0337720146933	722.121035719	512.728952708	1564.21866325	329.36867482	0.269495003422	0.00499064821151
837.813406728	411.49362792	1625.30703465	376.0	-0.246895004324	-0.0237789029521	-0.00428140132375	784.291580114	384.449303713	1621.29423277	452.553348948	-0.374581798705	-0.00693669997602
837.813406728	411.49362792	1625.30703465	376.0	-3.06280474819	0.0123155073202	0.00221741219305	792.196307946	464.821194328	1575.52705362	318.509551344	0.0723203417774	0.00133926558847
837.813406728	411.49362792	1625.30703465	376.0	8.55748514001	0.620372199836	0.111698271487	1046.87923529	342.121258458	1764.39244262	375.391948873	1.01605840104	0.0188158963156
837.813406728	411.49362792	1625.30703465	376.0	2.67685968925	-0.293841227943	-0.0529062347755	687.043576825	513.864911958	1668.81422349	467.905734702	0.734181844894	0.0135959600906
837.813406728	411.49362792	1625.30703465	376.0	20.3549289072	0.69512876419	0.125158221856	1036.02649593	469.312845808	1956.13712607	450.797784334	3.83860962171	0.071085363365
837.813406728	411.49362792	1625.30703465	376.0	0.00277988546117	0.191357042623	0.0344539147682	857.469167432	455.609746214	1625.35221632	312.273302676	0.468495359151	0.00867583998427
837.813406728	411.49362792	1625.30703465	376.0	-10.1301150114	-0.232799081479	-0.0419155710261	716.466466744	385.185146024	1460.66156275	359.009949982	-1.22277774421	-0.0226440323003
837.813406728	411.49362792	1625.30703465	376.0	0.477472897995	0.148122103107	0.0266694460041	839.276794157	478.064104069	1633.06743525	315.726537022	0.666135834062	0.0123358487789
837.813406728	411.49362792	1625.30703465	376.0	6.86434149093	0.426281829656	0.0767522199596	950.294602768	439.855316616	1736.87365978	346.723740399	1.42478292611	0.0263848690021
837.813406728	411.49362792	1625.30703465	376.0	-7.12685440455	-0.161032998912	-0.0289940581404	740.566010867	361.37331872	1509.47376866	407.534439075	-1.11431478248	-0.0206354589348
837.813406728	411.49362792	1625.30703465	376.0	-6.08560863128	-0.155548364378	-0.0280065474212	734.602163515	486.854915086	1526.39720946	304.940130861	-0.165128075468	-0.00305792732348
837.813406728	411.49362792	1625.30703465	376.0	-10.9628505329	-0.429250638354	-0.0772867551952	652.726726691	438.185354167	1447.12705374	356.214972881	-0.951978857544	-0.0176292381027
837.813406728	411.49362792	1625.30703465	376.0	4.21338692086	0.435591702425	0.078428466407	959.200730163	402.894710689	1693.78750867	331.692067818	0.800532048833	0.014824667571
837.813406728	411.49362792	1625.30703465	376.0	-2.89125088035	0.0708659572527	0.0127594449501	814.298966955	447.156088458	1578.3153307	316.860275288	-0.0127322678503	-0.000235782737969
837.813406728	411.49362792	1625.30703465	376.0	13.9487865417	0.610930434186	0.109998277671	1034.43139592	387.255270959	1852.01764356	430.330976677	1.93571802318	0.0358466300589
837.813406728	411.49362792	1625.30703465	376.0	6.33794309425	-0.0606851131689	-0.0109263797567	761.559420211	509.588595995	1728.31806961	457.170053405	1.18048426243	0.0218608196746
837.813406728	411.49362792	1625.30703465	376.0	-7.38682973878	-0.22732373378	-0.0409297324055	713.752651023	454.979167997	1505.24837127	336.516552247	-0.512832399685	-0.00949689629046
837.813406728	411.49362792	1625.30703465	376.0	2.56930978665	0.0703227790993	0.0126616454986	809.638465151	489.32711766	1667.06620735	368.100624541	0.881044909237	0.0163156464674
837.813406728	411.49362792	1625.30703465	376.0	-8.50137895045	-0.489122544128	-0.0880667166237	634.261328338	432.805999568	1487.13352452	420.066196619	-0.768410686838	-0.014229827534
837.813406728	411.49362792	1625.30703465	376.0	15.2232812859	0.642859314995	0.115747085883	1028.63530219	454.468933262	1872.73209629	389.627860838	3.08821222133	0.0571891152098
837.813406728	411.49362792	1625.30703465	376.0	19.6908026237	0.634625212361	0.114264532294	1006.39990684	505.449311262	1945.34303487	433.493816767	3.97443744709	0.0736006934646
837.813406728	411.49362792	1625.30703465	376.0	4.24863224684	0.0601568225907	0.0108312608194	807.356807679	464.579936871	1694.36035343	422.423608883	0.764800206026	0.0141629667783
837.813406728	411.49362792	1625.30703465	376.0	9.03392827653	0.335764820027	0.0604545948914	914.978470544	421.153043375	1772.13610643	436.004592513	1.13971615418	0.0211058547071
837.813406728	411.49362792	1625.30703465	376.0	-5.27983365489	0.019521631513	0.00351487783813	800.289360143	395.512221338	1539.49352684	343.691945357	-0.672304366902	-0.0124500808686
837.813406728	411.49362792	1625.30703465	376.0	13.7322376995	0.593454742578	0.10685177216	1018.52740143	433.554311242	1848.49805999	396.416347318	2.47615321625	0.0458546891898
837.813406728	411.49362792	1625.30703465	376.0	0.961375914397	0.336167675955	0.0605271292682	918.313477427	408.818447678	1640.93234501	313.800419909	0.339517657124	0.00628736402081
837.813406728	411.49362792	1625.30703465	376.0	7.79447267201	0.518726887781	0.093396990958	994.452895138	396.993155495	1751.9911473	360.545096668	1.27946622937	0.0236938190624
837.813406728	411.49362792	1625.30703465	376.0	-6.50882468928	-0.122386320362	-0.0220357076633	755.103908151	329.747740987	1519.5186491	434.666999962	-1.28894559134	-0.0238693628025
837.813406728	411.49362792	1625.30703465	376.0	13.7002748531	0.364921576917	0.0657042810438	917.228647458	497.208355171	1847.9785656	433.541562973	2.42536940711	0.0449142482799
837.813406728	411.49362792	1625.30703465	376.0	-6.84871256048	-0.23172134582	-0.0417215242743	718.109793762	334.537136997	1513.99442762	461.347496861	-1.30176738992	-0.024106803517
837.813406728	411.49362792	1625.30703465	376.0	8.81751077756	0.313258522301	0.0564023266657	908.31151388	394.231637294	1768.6186576	466.075506423	0.769796611986	0.0142554928146
837.813406728	411.49362792	1625.30703465	376.0	2.93439414569	0.370039383845	0.0666257443005	941.135019268	309.328782249	1672.99994912	422.536147605	-0.399379063067	-0.00739590857531
837.813406728	411.49362792	1625.30703465	376.0	-9.81682593056	-0.428781171181	-0.0772022274363	654.418323151	380.367982598	1465.75347222	430.967166471	-1.21813222478	-0.0225580041626
837.813406728	411.49362792	1625.30703465	376.0	-4.19616833154	-0.317983258597	-0.0572530173924	686.231187645	414.769631287	1557.10641557	456.105596638	-0.546356109838	-0.0101177057377
837.813406728	411.49362792	1625.30703465	376.0	4.31005227084	0.600280101818	0.108080680918	1041.66694019	320.337480527	1695.3586174	333.354196686	0.332649980721	0.00616018482817
837.813406728	411.49362792	1625.30703465	376.0	-11.4129552182	-0.245932923107	-0.0442803246502	710.600865384	421.873941491	1439.81147062	307.336663749	-1.16110836358	-0.021502006733
837.813406728	411.49362792	1625.30703465	376.0	-1.37445541618	0.22215080932	0.0399983452143	874.745224955	396.17335117	1602.96791408	332.049337957	-0.151430859108	-0.00280427516866
837.813406728	411.49362792	1625.30703465	376.0	3.48002845693	0.281240485695	0.0506374659155	897.86567973	384.114932738	1681.86818197	399.887569498	0.243221512434	0.0045041020821
837.813406728	411.49362792	1625.30703465	376.0	0.798298577129	0.495886737392	0.0892846124221	990.893651649	357.428910887	1638.28183758	289.959275044	0.105502780599	0.00195375519627
837.813406728	411.49362792	1625.30703465	376.0	-11.2766885363	-0.271055232613	-0.0488036068802	707.292568207	310.012518889	1442.02622259	424.721135497	-1.79250838151	-0.0331945996576
837.813406728	411.49362792	1625.30703465	376.0	-4.95922542824	0.162115366785	0.0291889389242	854.139461206	375.983214233	1544.7043949	314.58171946	-0.736339406043	-0.0136359149267
837.813406728	411.49362792	1625.30703465	376.0	-17.8139918038	-0.512542778493	-0.0922835395197	630.280896221	401.002913733	1335.77497271	304.491162755	-1.87704512806	-0.034760094964
837.813406728	411.49362792	1625.30703465	376.0	-10.2937947281	-0.491638783727	-0.0885197666054	635.271567364	378.128507992	1458.0012648	444.601189444	-1.28090720601	-0.0237205038149
837.813406728	411.49362792	1625.30703465	376.0	-0.418962319772	-0.204718131633	-0.0368595843776	720.344123803	434.548840068	1618.49761059	463.604646721	-0.084372966444	-0.00156246234155
837.813406728	411.49362792	1625.30703465	376.0	1.79884308123	0.0389346060668	0.00701019194577	804.471466602	406.836318633	1654.54375779	443.235972555	0.0201831357364	0.000373761772896
837.813406728	411.49362792	1625.30703465	376.0	2.29258726134	-0.0993590860852	-0.0178896445958	749.974367841	505.132999438	1662.56861668	407.461249404	0.814118497095	0.0150762684647
837.813406728	411.49362792	1625.30703465	376.0	10.1516228781	0.615192714574	0.11076570302	1045.25706291	334.73409303	1790.30207542	410.31091948	1.01998514807	0.0188886138532
837.813406728	411.49362792	1625.30703465	376.0	-6.442592745	0.0878904105446	0.0158247048154	825.489355273	392.205634165	1520.59512155	302.900132112	-0.813663863241	-0.0150678493193
837.813406728	411.49362792	1625.30703465	376.0	-2.11847865494	0.338596009704	0.0609643517652	926.745905676	338.934343357	1590.87525204	325.195003009	-0.603861271075	-0.011182616131
837.813406728	411.49362792	1625.30703465	376.0	-6.89194835903	-0.305813255631	-0.0550618033185	686.261463234	503.477332003	1513.29171314	323.552917907	-0.152134037825	-0.00281729699676
837.813406728	411.49362792	1625.30703465	376.0	-4.08285852182	0.140053326149	0.0252166593714	842.537729409	414.185287584	1558.94804788	302.225030886	-0.364148612394	-0.0067434928221
837.813406728	411.49362792	1625.30703465	376.0	12.4734667756	0.334878681142	0.0602950452181	909.162376287	465.972476721	1828.03916762	452.904314608	1.87744386282	0.0347674789411
837.813406728	411.49362792	1625.30703465	376.0	-11.8521032671	-0.176856872165	-0.0318431530726	738.185605306	328.532538342	1432.67396649	365.955822846	-1.74107056186	-0.0322420474419
837.813406728	411.49362792	1625.30703465	376.0	-0.561155463279	0.204714778226	0.0368589805953	864.161766817	438.641321228	1616.18653543	313.383447384	0.276365732134	0.0051178839284
837.813406728	411.49362792	1625.30703465	376.0	-9.82254959029	-0.191410476274	-0.0344635355193	727.348622889	430.101787818	1465.66044518	308.210034468	-0.947278726847	-0.0175421986453
837.813406728	411.49362792	1625.30703465	376.0	-5.00253656447	0.240981596277	0.043388836204	886.664834276	352.502529985	1544.00045596	304.833091694	-0.884633455508	-0.0163821010279
837.813406728	411.49362792	1625.30703465	376.0	17.2002141886	0.616482262546	0.110997886666	1026.6638813	432.883058932	1904.86332583	445.316385593	2.78491868903	0.0515725683153
837.813406728	411.49362792	1625.30703465	376.0	6.25872624751	0.265775918013	0.0478530641003	881.881866037	483.781505084	1727.03055263	361.367181508	1.46278976657	0.027088699381
837.813406728	411.49362792	1625.30703465	376.0	-5.58018096433	-0.303287023665	-0.0546069542069	690.218724224	437.153732658	1534.61196089	407.239504006	-0.4742089989	-0.00878164812777
837.813406728	411.49362792	1625.30703465	376.0	-9.87611376944	-0.39784966452	-0.0716329968527	658.703477334	509.27327505	1464.7898628	296.813110419	-0.461932271448	-0.00855430132312
837.813406728	411.49362792	1625.30703465	376.0	-7.82323076863	-0.196799201578	-0.0354337777419	728.020100942	377.732580561	1498.15551463	392.402833126	-1.06143338078	-0.0196561737182
837.813406728	411.49362792	1625.30703465	376.0	-1.03163470952	0.0560791060829	0.0100970662735	810.023511601	427.164602607	1608.53980314	371.351688934	0.00077561288316	1.436320154e-05
837.813406728	411.49362792	1625.30703465	376.0	-6.96634131436	-0.0536851452162	-0.00966603262805	778.539331531	340.016924711	1512.08259921	393.526342966	-1.23961549114	-0.0229558424286
837.813406728	411.49362792	1625.30703465	376.0	-2.67142526586	0.174846845728	0.0314812469802	860.073218586	355.197708747	1581.88817188	366.617244544	-0.657847881629	-0.0121823681783
837.813406728	411.49362792	1625.30703465	376.0	-13.552298163	-0.433551059544	-0.0780610478112	652.349934982	429.461290562	1405.04057925	323.229353705	-1.27942650287	-0.0236930833865
837.813406728	411.49362792	1625.30703465	376.0	-4.9959120762	-0.361672773439	-0.0651193326322	672.509988032	422.154531071	1544.10812423	449.443605127	-0.559189420584	-0.0103553596405
837.813406728	411.49362792	1625.30703465	376.0	14.0308012673	0.546309213865	0.0983632001917	1003.71556762	405.494827265	1853.35063466	444.140239777	1.91943477723	0.0355450884673
837.813406728	411.49362792	1625.30703465	376.0	14.5952353396	0.831505240594	0.149712862909	1037.86543256	494.062341529	1862.52442135	330.596647253	4.17187868859	0.0772570127516
837.813406728	411.49362792	1625.30703465	376.0	-2.18723302824	-0.0828315627957	-0.0149138571832	764.89596834	375.598584671	1589.75778238	449.263229365	-0.617641808603	-0.0114378112704
837.813406728	411.49362792	1625.30703465	376.0	-6.94550040004	-0.009879200612	-0.00177875416132	787.279966297	436.963537561	1512.42132806	288.177824197	-0.590612648167	-0.0109372712624
837.813406728	411.49362792	1625.30703465	376.0	11.6297574097	0.563681454582	0.101491079327	988.014589027	502.058342996	1814.32629994	324.253367919	3.06747263966	0.0568050488826
837.813406728	411.49362792	1625.30703465	376.0	-10.6884053552	-0.163830757486	-0.0294977957303	742.706208474	318.805526805	1451.58763052	390.07589524	-1.69612674582	-0.0314097545523
837.813406728	411.49362792	1625.30703465	376.0	7.28854726743	0.460030720596	0.0828287217494	965.097034314	431.911346394	1743.76830611	346.759925401	1.46651883225	0.0271577561527
837.813406728	411.49362792	1625.30703465	376.0	10.3917410315	0.639400823482	0.115124383054	998.764100249	512.146127239	1794.20473266	283.294505167	3.34436046963	0.0619326012894
837.813406728	411.49362792	1625.30703465	376.0	-7.12527879466	-0.285208863723	-0.0513519740228	695.300744138	456.456106775	1509.49937716	357.742526248	-0.475385302853	-0.00880343153431
837.813406728	411.49362792	1625.30703465	376.0	-0.0848067788521	0.250399867179	0.0450845997802	884.232626262	410.610778981	1623.92866411	329.085258863	0.134166996225	0.00248457400417
837.813406728	411.49362792	1625.30703465	376.0	14.9848945186	0.5401336833	0.0972512933562	988.562391011	477.420893187	1868.85757939	402.874295195	2.91322757047	0.0539486587125
837.813406728	411.49362792	1625.30703465	376.0	1.16651118708	0.147392735199	0.0265381230103	842.873143675	429.113053203	1644.26642303	372.280226154	0.299873066612	0.00555320493726
837.813406728	411.49362792	1625.30703465	376.0	9.13571787061	0.372549923396	0.0670777679863	934.445848231	374.707824985	1773.79049986	464.636826648	0.705498683526	0.0130647904357
837.813406728	411.49362792	1625.30703465	376.0	-2.81560979891	-0.264272502033	-0.0475823734304	697.87880269	509.351633766	1579.54473052	372.314294062	0.308705906964	0.00571677605488
837.813406728	411.49362792	1625.30703465	376.0	9.91121183742	0.296149797283	0.0533218936411	891.201137521	498.743407258	1786.39465786	396.450113081	1.9872111071	0.036800205687
837.813406728	411.49362792	1625.30703465	376.0	-6.73426842637	-0.211708019511	-0.0381181165846	723.907921749	353.788222977	1515.85449618	438.158351456	-1.14725492469	-0.0212454615683
837.813406728	411.49362792	1625.30703465	376.0	9.54082202882	0.427679211336	0.0770038191099	950.277728797	440.694866541	1780.37468625	389.402090908	1.65455467533	0.0306399013951
837.813406728	411.49362792	1625.30703465	376.0	3.67637242167	0.307397125334	0.0553469797144	900.365252847	465.333760997	1685.05937424	319.360360394	1.11760216625	0.020696336412
837.813406728	411.49362792	1625.30703465	376.0	7.76109892282	0.423808905509	0.076306968943	958.124712354	359.088694486	1751.44872141	434.235314567	0.568318860928	0.0105244233505
837.813406728	411.49362792	1625.30703465	376.0	4.69311772231	0.554312035726	0.0998041115819	1019.42498461	331.03155185	1701.58460713	351.128070674	0.359570560359	0.00665871408072
837.813406728	411.49362792	1625.30703465	376.0	7.70667734626	0.573866792571	0.10332495365	1022.94262697	364.88722874	1750.56420369	362.734347982	1.06653143533	0.0197505821358
837.813406728	411.49362792	1625.30703465	376.0	-4.85138362335	-0.0938504607217	-0.0168978143179	755.837910975	470.156010663	1546.45715534	320.463233702	-0.12454874822	-0.00230645830037
837.813406728	411.49362792	1625.30703465	376.0	-7.33732809318	-0.272037631584	-0.0489804882218	704.306424531	353.118795381	1506.05292499	448.627705083	-1.20682232871	-0.0223485616428
837.813406728	411.49362792	1625.30703465	376.0	5.33139133489	0.234457487616	0.0422141677378	869.180739709	493.310801252	1711.95851306	349.466972098	1.41650518654	0.0262315775285
837.813406728	411.49362792	1625.30703465	376.0	-11.2909920788	-0.475263407684	-0.0855713733676	638.645883337	446.997868581	1441.79374611	356.149994192	-0.925679422214	-0.0171422115225
837.813406728	411.49362792	1625.30703465	376.0	-9.14355243672	-0.498839050572	-0.0898161776327	631.472442016	434.365117985	1476.69623368	410.858673677	-0.809769896481	-0.0149957388237
837.813406728	411.49362792	1625.30703465	376.0	-10.2472681773	0.10445181124	0.018806591869	837.295366475	329.32884032	1458.7574641	292.133257309	-1.67951844772	-0.0311021934764
837.813406728	411.49362792	1625.30703465	376.0	11.9412065865	0.579246435465	0.104293560581	998.428346472	485.73487748	1819.38830532	335.225081369	2.96203245299	0.0548524528332
837.813406728	411.49362792	1625.30703465	376.0	5.19000100445	0.0713797651318	0.0128519562715	809.713084901	484.199865516	1709.66048607	415.747535655	1.04064239234	0.0192711554137
837.813406728	411.49362792	1625.30703465	376.0	-0.860282126541	-0.195174012283	-0.0351411617362	719.29939262	508.236774502	1611.32480873	383.788641606	0.508305013597	0.00941305580736
837.813406728	411.49362792	1625.30703465	376.0	0.204842052989	-0.0639701513715	-0.0115178522455	766.711002733	439.408732804	1628.63634695	422.516611409	0.105360538267	0.00195112107902
837.813406728	411.49362792	1625.30703465	376.0	4.69301836825	0.277564851098	0.0499756663842	896.903068001	373.428427603	1701.58299232	431.251496721	0.216005576054	0.00400010326026
837.813406728	411.49362792	1625.30703465	376.0	-3.20563861726	-0.202800229973	-0.0365142653894	721.520878871	438.739163425	1573.2055647	412.9455224	-0.243000986196	-0.0045000182629
837.813406728	411.49362792	1625.30703465	376.0	-6.65847563051	-0.0852883834111	-0.0153562087524	762.635310839	418.154284595	1517.08636183	336.296766391	-0.674899578407	-0.0124981403409
837.813406728	411.49362792	1625.30703465	376.0	7.34214871282	0.424013023978	0.0763437205578	938.820379756	508.846393703	1744.63949417	296.972720713	2.22902114392	0.0412781693318
837.813406728	411.49362792	1625.30703465	376.0	-8.45639818995	0.119903581074	0.0215886894264	841.000428907	350.835557633	1487.86459999	296.028613449	-1.32927728848	-0.024616246083
837.813406728	411.49362792	1625.30703465	376.0	6.98220638551	0.245117883168	0.0441335763716	879.133497827	424.040983678	1738.78932621	435.614844701	0.839865220301	0.0155530596352
837.813406728	411.49362792	1625.30703465	376.0	-5.9600411367	0.0107781223731	0.00194060539666	802.219141705	322.980042837	1528.43806679	403.238882244	-1.26820929934	-0.0234853573951
837.813406728	411.49362792	1625.30703465	376.0	0.0144295801038	0.242865620422	0.0437280555315	878.068091391	445.042622435	1625.54155963	302.430845803	0.435577824541	0.00806625601002
837.813406728	411.49362792	1625.30703465	376.0	-0.970755968661	0.229514548679	0.0413241895354	883.228526917	325.699283002	1609.5292696	400.601459681	-0.72009181617	-0.0133350336328
837.813406728	411.49362792	1625.30703465	376.0	-16.1991845025	-0.491969638285	-0.0885793371057	636.273777491	395.58794965	1362.02054937	330.158822233	-1.71247000838	-0.0317124075626
837.813406728	411.49362792	1625.30703465	376.0	-1.97319829797	0.1316702236	0.0237072782859	834.838293617	464.370297292	1593.2365039	294.027912995	0.260064502096	0.00481600929808
837.813406728	411.49362792	1625.30703465	376.0	12.520509015	1.00966835594	0.181791205607	1044.62365759	497.333194044	1828.80374844	286.846896807	4.29568642647	0.0795497486384
837.813406728	411.49362792	1625.30703465	376.0	4.84855820264	0.504101667961	0.090763714073	989.151847248	393.233075769	1704.11099219	321.726069179	0.929074961328	0.0172050918764
837.813406728	411.49362792	1625.30703465	376.0	2.79819144859	0.159357853861	0.0286924475802	844.377558071	461.200749031	1670.78623711	365.207930004	0.754574172927	0.0139735957949
837.813406728	411.49362792	1625.30703465	376.0	1.67184971029	0.289547006612	0.0521330584465	903.342559133	365.148572777	1652.4797256	383.988593688	-0.0724492034083	-0.00134165191497
837.813406728	411.49362792	1625.30703465	376.0	1.04048018873	0.412471351779	0.0742656376988	959.927350142	309.682937605	1642.21803235	372.607744603	-0.47498510519	-0.00879602046649
837.813406728	411.49362792	1625.30703465	376.0	0.920649505997	0.164690916767	0.029652667765	843.655829503	496.070931782	1640.27041583	300.543654549	0.886431342953	0.0164153952399
837.813406728	411.49362792	1625.30703465	376.0	-10.3142682477	-0.214062586789	-0.0385420573981	724.244306623	351.947702715	1457.66850725	381.476497909	-1.44679963551	-0.0267925858428
837.813406728	411.49362792	1625.30703465	376.0	-7.62268241213	-0.354606954339	-0.0638471289771	673.599103141	462.868255711	1501.41504118	364.947682323	-0.482636894013	-0.0089377202595
837.813406728	411.49362792	1625.30703465	376.0	2.67906373482	0.412173610067	0.0742120291803	954.055304722	364.110692093	1668.85004599	350.684049178	0.204918532632	0.00379478764133
837.813406728	411.49362792	1625.30703465	376.0	8.04177610811	0.512712878011	0.0923141660085	985.793177778	436.854725278	1756.01058744	333.362684388	1.75392403255	0.0324800746769
837.813406728	411.49362792	1625.30703465	376.0	-15.9806742327	-0.483690202797	-0.0870886213175	639.224781482	374.931697533	1365.57201216	351.415533146	-1.79073266266	-0.0331617159752
837.813406728	411.49362792	1625.30703465	376.0	-6.8673459013	-0.121765537307	-0.0219239354171	755.943943429	319.140746189	1513.69157862	438.606889003	-1.39222635942	-0.0257819696189
837.813406728	411.49362792	1625.30703465	376.0	-4.42938553206	-0.180141547352	-0.0324345602002	729.54393073	433.151163089	1553.31592	390.620826185	-0.375634428766	-0.0069561931253
837.813406728	411.49362792	1625.30703465	376.0	-2.96762560288	-0.0969229948122	-0.0174510253533	756.772454847	433.4716513	1577.07400696	386.829900815	-0.215222072349	-0.00398559393238
837.813406728	411.49362792	1625.30703465	376.0	10.3098400702	0.433500851623	0.0780520078543	959.945398497	374.430981928	1792.87359057	458.497210145	0.930566661964	0.0172327159623
837.813406728	411.49362792	1625.30703465	376.0	-4.17062570493	-0.0319044373946	-0.00574440716504	781.341763182	403.490099452	1557.52156168	372.689699043	-0.523945065735	-0.0097026864025
837.813406728	411.49362792	1625.30703465	376.0	0.570047395455	0.197624316887	0.0355823400949	866.300561951	376.474323282	1634.57205507	391.797169835	-0.173535981592	-0.00321362928875
837.813406728	411.49362792	1625.30703465	376.0	6.3631455104	0.111410810126	0.0200595625003	824.578596987	475.179031892	1728.72768625	428.970057374	1.09425917169	0.0202640587351
837.813406728	411.49362792	1625.30703465	376.0	-5.92591037379	0.26944087379	0.0485129409056	901.380466756	315.774302525	1528.99279648	311.838027195	-1.24892852306	-0.0231283059825
837.813406728	411.49362792	1625.30703465	376.0	3.00063095722	-0.0124641247453	-0.00224417082199	783.842587314	437.284603575	1674.07650068	452.949309791	0.327455894184	0.00606399804045
837.813406728	411.49362792	1625.30703465	376.0	-18.9436774535	-0.489958567606	-0.0882172429971	638.530274476	348.761090296	1317.41411238	330.122747603	-2.23954001808	-0.0414729632977
837.813406728	411.49362792	1625.30703465	376.0	5.12403021176	0.461255893017	0.0830493145511	979.410035609	316.588391354	1708.58825814	412.589831175	0.0062275098653	0.000115324256765
837.813406728	411.49362792	1625.30703465	376.0	13.6990093185	0.587329847542	0.105748982273	1028.30931632	359.030471904	1847.95799678	460.618208552	1.44803193414	0.0268154061877
837.813406728	411.49362792	1625.30703465	376.0	1.59103005945	0.331249184116	0.0596415527756	920.226175363	367.093280495	1651.16615813	363.84670227	3.46868006886e-05	6.42348160901e-07
837.813406728	411.49362792	1625.30703465	376.0	5.32243243249	0.231733207482	0.0417236599715	869.182503559	482.79306084	1711.81290339	359.837338989	1.30361385606	0.0241409973345
837.813406728	411.49362792	1625.30703465	376.0	20.866973117	0.681733632243	0.122746422802	1021.16982343	495.553178635	1964.45941664	447.736414567	4.13018446979	0.0764848975887
837.813406728	411.49362792	1625.30703465	376.0	-10.4237099247	-0.340709451515	-0.0613448778385	677.343291277	484.384602121	1455.88974397	294.161850572	-0.68070148959	-0.0126055831406
837.813406728	411.49362792	1625.30703465	376.0	0.224242440746	-0.135542716731	-0.0244045222779	739.522668358	489.553537022	1628.95166281	399.875457432	0.48376303896	0.00895857479555
837.813406728	411.49362792	1625.30703465	376.0	-5.06518368585	-0.142376359204	-0.025634922435	739.523029017	474.309828267	1542.98224788	329.149390601	-0.129094354004	-0.00239063618527
837.813406728	411.49362792	1625.30703465	376.0	-10.1847461591	-0.369684980637	-0.0665619338561	673.10969419	375.099687827	1459.77363886	411.564256847	-1.2764394221	-0.0236377670759
837.813406728	411.49362792	1625.30703465	376.0	-20.3362402187	-0.494170585248	-0.0889756185178	637.638617895	344.389875477	1294.78069179	312.752198419	-2.4245973546	-0.0448999510112
837.813406728	411.49362792	1625.30703465	376.0	-3.61729753385	-0.360256738982	-0.0648643750417	668.387882456	514.203538417	1566.51484337	383.923422494	0.236292926372	0.00437579493281
837.813406728	411.49362792	1625.30703465	376.0	-6.72864857976	0.047871024781	0.00861919783597	809.297774905	414.889087874	1515.94583594	291.758973166	-0.703532760448	-0.0130283844527
837.813406728	411.49362792	1625.30703465	376.0	-1.28993508685	-0.23245772062	-0.0418541088621	710.572971611	454.672898767	1604.34162894	439.095758561	0.00954449304798	0.000176749871259
837.813406728	411.49362792	1625.30703465	376.0	-18.9271610689	-0.361563953521	-0.0650997395608	679.188455796	336.260438566	1317.68255434	302.233659975	-2.38888290603	-0.0442385723339
837.813406728	411.49362792	1625.30703465	376.0	-1.24380483617	0.0222677836113	0.00400932366065	793.359015481	490.851853756	1605.09138715	320.880517912	0.477374601703	0.0088402704019
837.813406728	411.49362792	1625.30703465	376.0	-3.5529996638	-0.400986746814	-0.0721978298189	656.405398313	509.189036379	1567.55988117	401.96544648	0.189148459929	0.00350274925794
837.813406728	411.49362792	1625.30703465	376.0	3.09766863031	0.53966488316	0.0971668856967	1010.00067553	354.823733633	1675.65366081	310.829251642	0.428430123388	0.00793389117386
837.813406728	411.49362792	1625.30703465	376.0	-1.87146299459	0.148479374788	0.0267337729182	840.487561997	470.125273229	1594.89001495	284.277179719	0.327083698598	0.0060571055296
837.813406728	411.49362792	1625.30703465	376.0	14.4671381453	0.581148287249	0.104635989782	1021.79649816	384.24602463	1860.44244864	454.399925842	1.80154781386	0.0333619965529
837.813406728	411.49362792	1625.30703465	376.0	-10.9810690454	-0.370958674183	-0.0667912629066	673.433950446	358.62493125	1446.83094697	414.772065277	-1.44843026029	-0.0268227825979
837.813406728	411.49362792	1625.30703465	376.0	-11.9422114091	-0.308473593252	-0.0555407982089	695.142430015	311.960667509	1431.20943252	424.106334999	-1.83062552454	-0.0339004726766
837.813406728	411.49362792	1625.30703465	376.0	3.38655993014	0.423821022926	0.0763091506889	962.166171241	330.98617562	1680.34903143	387.196684564	-0.0503198250488	-0.000931848612015
837.813406728	411.49362792	1625.30703465	376.0	-1.34801520275	-0.325035778121	-0.0585228264532	678.699102033	510.653502428	1603.39764873	414.045044269	0.409195406045	0.00757769270455
837.813406728	411.49362792	1625.30703465	376.0	2.75231651883	0.190924804318	0.0343760900825	858.225133077	437.834934088	1670.04062864	373.98056148	0.57281844903	0.0106077490561
837.813406728	411.49362792	1625.30703465	376.0	9.58009660525	0.590540289545	0.106327023685	1033.65056287	338.655583352	1781.0130187	408.706872478	0.942140626375	0.0174470486366
837.813406728	411.49362792	1625.30703465	376.0	-10.3386960785	-0.427715295866	-0.0770103161444	654.33917335	399.658659036	1457.27147999	403.273647607	-1.12979359888	-0.020922103683
837.813406728	411.49362792	1625.30703465	376.0	6.91829223072	0.399384926907	0.0719094214813	943.053019959	407.63410675	1737.75052495	387.063398243	0.99613061238	0.0184468631922
837.813406728	411.49362792	1625.30703465	376.0	-11.3285221634	-0.0942016400959	-0.0169610443097	765.501175176	342.59840172	1441.183767	333.084190108	-1.6408265846	-0.0303856774925
837.813406728	411.49362792	1625.30703465	376.0	13.2595058465	0.47235544223	0.0850477929835	965.541750615	457.316819648	1840.81471593	417.956145667	2.2647560138	0.0419399261815
837.813406728	411.49362792	1625.30703465	376.0	11.8954815269	0.536671924258	0.0966280022071	986.881895308	479.866306463	1818.64513271	351.89693094	2.70887048797	0.0501642682957
837.813406728	411.49362792	1625.30703465	376.0	1.52709458095	0.180563524095	0.0325105372875	862.906097173	329.715069454	1650.1270103	457.505843672	-0.559797464647	-0.0103666197157
837.813406728	411.49362792	1625.30703465	376.0	11.7959515658	0.609422388934	0.109726753499	1041.36703651	340.642458259	1817.02746525	435.017970487	1.18050994662	0.0218612953077
837.813406728	411.49362792	1625.30703465	376.0	-6.35463448182	0.0973810843307	0.0175335045608	832.394149176	347.097105771	1522.02471339	342.533458443	-1.11148709742	-0.0205830943968
837.813406728	411.49362792	1625.30703465	376.0	10.343838361	0.450667433865	0.081142858096	951.581985351	494.277545852	1793.42616718	347.566635978	2.42935638379	0.0449880811813
837.813406728	411.49362792	1625.30703465	376.0	3.93780982674	0.526013651828	0.0947089758423	997.317915836	400.138730439	1689.30853477	291.851888499	0.967894519713	0.0179239725873
837.813406728	411.49362792	1625.30703465	376.0	3.19749269854	-0.233948197126	-0.0421224697742	705.649279878	512.673544169	1677.27610841	458.953284363	0.811224226059	0.0150226708529
837.813406728	411.49362792	1625.30703465	376.0	-6.41264699531	-0.3105832914	-0.0559206502341	689.204027371	414.116115688	1521.08183193	417.761688867	-0.706740631522	-0.0130877894726
837.813406728	411.49362792	1625.30703465	376.0	3.94190308154	0.305943011359	0.055085165891	913.39189274	315.455588713	1689.37506273	460.527581279	-0.375754255316	-0.00695841213548
837.813406728	411.49362792	1625.30703465	376.0	-3.87408361972	-0.462882382833	-0.083342164716	640.26786628	453.699759336	1562.34128105	468.373655433	-0.283848766929	-0.00525645864684
837.813406728	411.49362792	1625.30703465	376.0	5.25053632027	0.25809869079	0.0464707761596	885.309233993	417.435362557	1710.64437082	407.899774269	0.674593871441	0.0124924791008
837.813406728	411.49362792	1625.30703465	376.0	10.5704074527	0.410019773457	0.0738242300067	932.98144286	513.273823214	1797.10861057	350.853344494	2.53735024039	0.0469879674147
837.813406728	411.49362792	1625.30703465	376.0	-13.4313016802	-0.304620391733	-0.0548470276797	693.90469109	391.353956179	1407.00714359	321.748496326	-1.51849461275	-0.0281202706065
837.813406728	411.49362792	1625.30703465	376.0	8.48240705913	0.583566159226	0.105071328633	1000.32013506	479.329986688	1763.17219329	283.522071535	2.5857142171	0.047883596613
837.813406728	411.49362792	1625.30703465	376.0	5.3227997792	0.372802743334	0.0671232883209	940.428222482	322.147632323	1711.8188739	449.243019095	-0.103055044423	-0.00190842674857
837.813406728	411.49362792	1625.30703465	376.0	-1.64926077779	0.183243122954	0.0329930001717	858.064624254	417.148186812	1598.50148321	323.288672141	-0.0393687560911	-0.000729051038723
837.813406728	411.49362792	1625.30703465	376.0	0.92563027101	0.48121195395	0.0866424115862	989.506135741	315.344419627	1640.35136856	335.50081319	-0.318051704371	-0.00588984637724
837.813406728	411.49362792	1625.30703465	376.0	4.24103256118	0.0258877715777	0.00466110399311	794.352850563	475.923496451	1694.23683521	423.960488193	0.828497088034	0.0153425386673
837.813406728	411.49362792	1625.30703465	376.0	-11.6247727803	-0.349521808172	-0.0629315463039	675.908889321	465.245149338	1436.36878489	295.214746229	-0.923991226058	-0.0171109486307
837.813406728	411.49362792	1625.30703465	376.0	6.88781772188	0.246338111205	0.044353278935	881.335290058	403.261640856	1737.25522062	452.658289702	0.614377424734	0.0113773597173
837.813406728	411.49362792	1625.30703465	376.0	5.06764655218	0.474616642559	0.085454923039	970.251182429	437.993651496	1707.67185055	299.427016626	1.3608666917	0.0252012350315
837.813406728	411.49362792	1625.30703465	376.0	12.324500757	0.499216997895	0.0898842272048	966.096257056	511.26015254	1825.61801244	348.261602841	2.9833377666	0.0552469956779
837.813406728	411.49362792	1625.30703465	376.0	-12.7611452922	-0.283999369317	-0.0511342040542	702.43523214	340.423614726	1417.89924251	375.040395647	-1.72547022574	-0.0319531523286
837.813406728	411.49362792	1625.30703465	376.0	-1.00873552396	-0.0927451578083	-0.0166988040706	755.064761173	473.829617624	1608.91198522	380.017606419	0.281788849865	0.00521831203455
837.813406728	411.49362792	1625.30703465	376.0	19.0052794033	0.56745114863	0.102169814301	997.634272127	473.778119862	1934.20117774	462.788785755	3.21126775537	0.0594679213957
837.813406728	411.49362792	1625.30703465	376.0	-4.28555571129	0.0926829865419	0.0166876101084	826.509348475	395.51128133	1555.6535962	333.632966394	-0.544224633055	-0.0100782339455
837.813406728	411.49362792	1625.30703465	376.0	-2.9771606829	0.0273645203284	0.00492699321722	795.247816129	493.497661498	1576.91903264	288.173555009	0.296160748088	0.00548445829793
837.813406728	411.49362792	1625.30703465	376.0	10.1711525073	0.532060510591	0.0957977152667	1001.95813269	380.483856241	1790.61949185	408.177502925	1.30148710582	0.0241016130707
837.813406728	411.49362792	1625.30703465	376.0	-9.84332139699	-0.360428410173	-0.0648952845109	674.019764625	425.853076102	1465.32283954	365.449998813	-0.926205560938	-0.0171519548322
837.813406728	411.49362792	1625.30703465	376.0	4.78905695038	0.479506195251	0.0863352890262	973.025483079	432.8940697	1703.14391416	297.224361378	1.28913891618	0.0238729428923
837.813406728	411.49362792	1625.30703465	376.0	7.83518327493	0.386280766437	0.069550011962	924.873176002	508.076414074	1752.65281959	319.703229518	2.16157753769	0.0400292136608
837.813406728	411.49362792	1625.30703465	376.0	8.50268203847	0.441798933158	0.0795460808711	955.612103488	445.521840818	1763.50172395	362.367779648	1.67291869072	0.030979975754
837.813406728	411.49362792	1625.30703465	376.0	-11.2853619251	-0.2994796468	-0.0539214344257	692.612827162	440.66349995	1441.88525339	308.608926282	-1.02395770424	-0.0189621797081
837.813406728	411.49362792	1625.30703465	376.0	-7.3036032849	-0.0623026296687	-0.0112176142724	775.589079372	340.533742614	1506.60105668	390.47823469	-1.26550100355	-0.0234352037695
837.813406728	411.49362792	1625.30703465	376.0	-16.898819338	-0.217625996591	-0.0391836508086	726.222820361	320.515257329	1350.64933517	303.911257485	-2.3242739885	-0.0430421108982
837.813406728	411.49362792	1625.30703465	376.0	1.62041754801	0.265447740503	0.0477939756036	890.330165879	404.259990592	1651.64379505	357.053638575	0.260184644878	0.0048182341644
837.813406728	411.49362792	1625.30703465	376.0	-5.37384568686	-0.17685849664	-0.0318434455599	729.254254105	459.791591308	1537.96554267	348.919697256	-0.268523796745	-0.00497266290269
837.813406728	411.49362792	1625.30703465	376.0	8.14708633368	0.511769963426	0.0921443938469	997.356167306	349.801880061	1757.72220195	410.564154581	0.725211414198	0.0134298410037
837.813406728	411.49362792	1625.30703465	376.0	0.476388161707	0.230181304146	0.0414442391333	877.064795335	400.483024181	1633.04980495	355.501985436	0.075196155397	0.00139252139624
837.813406728	411.49362792	1625.30703465	376.0	0.307883514188	0.342566569707	0.061679252738	923.592521007	383.756237868	1630.31108706	322.962328188	0.0489841509041	0.000907113905632
837.813406728	411.49362792	1625.30703465	376.0	-17.4714715497	-0.340520197157	-0.0613108025129	686.077458784	319.171908437	1341.34197849	336.092611273	-2.29534421938	-0.042506374433
837.813406728	411.49362792	1625.30703465	376.0	-1.2964501149	0.314007548236	0.0565371890954	918.577657254	313.29459477	1604.23573973	372.363487706	-0.770645522074	-0.0142712133717
837.813406728	411.49362792	1625.30703465	376.0	-11.2169028631	-0.298612200013	-0.0537652502723	697.297991332	339.04011113	1442.99792334	406.659820883	-1.59630950572	-0.0295612871429
837.813406728	411.49362792	1625.30703465	376.0	13.7665663497	0.562713224487	0.101316749097	1014.50344098	379.916842644	1849.05600596	454.635722336	1.63124079099	0.030208162796
837.813406728	411.49362792	1625.30703465	376.0	7.51692788931	0.447461928837	0.0805657055882	969.182529246	351.35865713	1747.48019242	426.939006046	0.5238232122	0.00970042985556
837.813406728	411.49362792	1625.30703465	376.0	-5.98629593414	-0.085537104043	-0.0154009910052	761.641897175	429.432050517	1528.01134572	336.937398024	-0.527269458044	-0.00976424922304
837.813406728	411.49362792	1625.30703465	376.0	5.58677171423	0.357459460674	0.0643607239239	928.687998581	380.879864833	1716.10922833	406.541364916	0.50745450278	0.00939730560704
837.813406728	411.49362792	1625.30703465	376.0	7.92416098518	0.396730748041	0.0714315354773	930.954826647	494.162110714	1754.09898058	328.982043217	2.04609714709	0.0378906879091
837.813406728	411.49362792	1625.30703465	376.0	2.32565356718	0.38777175256	0.069818464631	948.184414273	317.631232894	1663.10604568	397.290398511	-0.332351120793	-0.00615465038506
837.813406728	411.49362792	1625.30703465	376.0	-8.9711407533	-0.266868756779	-0.0480498301727	704.910548783	389.82810403	1479.4984529	384.759800084	-1.08031717287	-0.0200058735716
837.813406728	411.49362792	1625.30703465	376.0	8.9609118615	0.353892698634	0.0637185269416	926.58490206	376.029691414	1770.9493655	468.334772028	0.666050477633	0.0123342681043
837.813406728	411.49362792	1625.30703465	376.0	-6.33221602095	-0.429071085321	-0.0772544265972	649.923385043	481.881903282	1522.38908221	390.583793887	-0.245870294937	-0.00455315360995
837.813406728	411.49362792	1625.30703465	376.0	3.00577363987	0.204228595938	0.0367714432729	866.041575402	403.381325238	1674.16008506	404.737184423	0.279378819856	0.00517368184918
837.813406728	411.49362792	1625.30703465	376.0	3.21992022859	0.32046163341	0.0576992498037	917.75117258	338.68320903	1677.64062463	421.206243023	-0.166607769704	-0.0030853290686
837.813406728	411.49362792	1625.30703465	376.0	-1.65330773609	-5.67391136492e-05	-1.02159009091e-05	791.310763259	411.010908094	1598.43570771	396.114036356	-0.231048512704	-0.00427867616118
837.813406728	411.49362792	1625.30703465	376.0	-2.99657722193	-0.492501516286	-0.08867510196	630.268858295	483.095031028	1576.60345426	463.239564939	-0.0117080628557	-0.000216815978809
837.813406728	411.49362792	1625.30703465	376.0	3.78009890204	0.335813563512	0.0604633711762	907.98610878	492.092499286	1686.74524802	286.666639953	1.44749805666	0.0268055195677
837.813406728	411.49362792	1625.30703465	376.0	-0.16972568143	0.256264531337	0.0461405349904	891.315465268	354.993637695	1622.54847121	376.239368245	-0.363542104591	-0.00673226119613
837.813406728	411.49362792	1625.30703465	376.0	3.75347588903	0.140640811372	0.0253224363291	837.090376786	462.08020126	1686.31254232	387.141964271	0.816513115992	0.0151206132591
837.813406728	411.49362792	1625.30703465	376.0	-7.75611871763	-0.216795951142	-0.0390342007817	719.356793695	417.594391043	1499.24629152	362.295106777	-0.790498556671	-0.0146388621606
837.813406728	411.49362792	1625.30703465	376.0	2.56456917472	0.17397616189	0.0313244799946	856.189509281	381.575497867	1666.98915785	429.224150706	-0.0057469457625	-0.000106424921528
837.813406728	411.49362792	1625.30703465	376.0	19.5065662811	0.63481296422	0.114298337094	1007.95635697	501.778695723	1942.34862863	432.613575944	3.91946681285	0.0725827187565
837.813406728	411.49362792	1625.30703465	376.0	-11.3341234365	-0.409685394651	-0.0737640249642	661.392563797	356.530823735	1441.09272912	423.169341586	-1.4918211029	-0.0276263167203
837.813406728	411.49362792	1625.30703465	376.0	13.1644936445	0.627441970115	0.112971186553	1038.83700199	401.819063837	1839.27047593	398.614410105	2.15842889694	0.0399709054989
837.813406728	411.49362792	1625.30703465	376.0	-5.15911814142	-0.10164306234	-0.0183008754664	760.787864144	349.729044087	1541.45552457	430.938616339	-1.03720010947	-0.0192074094347
837.813406728	411.49362792	1625.30703465	376.0	-14.4316119497	-0.244913079181	-0.044096701329	716.732393093	313.948346168	1390.74903042	360.068291156	-2.05019190428	-0.0379665167459
837.813406728	411.49362792	1625.30703465	376.0	-7.75519905837	-0.121920430902	-0.021951824073	750.482742867	419.170699786	1499.2612388	329.607796149	-0.786530899112	-0.0145653870206
837.813406728	411.49362792	1625.30703465	376.0	13.721081319	0.583803518551	0.105114065277	1010.90283341	451.476132227	1848.31673456	385.937768919	2.67755566252	0.0495843641207
837.813406728	411.49362792	1625.30703465	376.0	-0.419569379349	-0.0874328326128	-0.0157423177193	755.239342856	496.045723577	1618.48774401	367.202677577	0.522083160048	0.00966820666756
837.813406728	411.49362792	1625.30703465	376.0	-13.8715898456	-0.207330577859	-0.0373299564025	727.920826245	341.569378434	1399.85110907	330.360904392	-1.86981660565	-0.034626233438
837.813406728	411.49362792	1625.30703465	376.0	2.40072711779	0.448145928824	0.0806888600691	973.287301981	328.148354904	1664.32622138	362.890564491	-0.114991570277	-0.00212947352365
837.813406728	411.49362792	1625.30703465	376.0	6.179198101	0.358394528679	0.0645290833055	921.118333954	455.882007083	1725.73797607	348.737635032	1.36748676168	0.0253238289199
837.813406728	411.49362792	1625.30703465	376.0	1.46903452415	0.516563187281	0.0930074157871	998.471022286	366.470616595	1649.18335611	284.24171723	0.314746389589	0.00582863684424
837.813406728	411.49362792	1625.30703465	376.0	5.76768690533	0.257739396708	0.0464060851113	888.456365105	375.246359535	1719.04965566	455.346931017	0.270002385468	0.00500004417533
837.813406728	411.49362792	1625.30703465	376.0	-9.47715646202	-0.401034614705	-0.0722064484524	662.97239376	379.306915484	1471.27414399	428.994834742	-1.19615172681	-0.0221509579039
837.813406728	411.49362792	1625.30703465	376.0	-1.43692207947	0.228064885446	0.0410631770699	880.871766357	350.045036827	1601.95263901	371.035835824	-0.546757946909	-0.010125147165
837.813406728	411.49362792	1625.30703465	376.0	-3.1284770144	0.423413256619	0.0762357321964	964.093757363	324.960884757	1574.45967766	285.405035536	-0.759173620898	-0.0140587707574
837.813406728	411.49362792	1625.30703465	376.0	-3.19451585211	0.0974603362448	0.0175477739008	827.650638722	400.131086085	1573.38634378	345.604618974	-0.394626597396	-0.00730789995177
837.813406728	411.49362792	1625.30703465	376.0	2.6418941546	0.405115102187	0.0729411419133	954.526612963	328.720917364	1668.24592619	384.998395863	-0.167298558962	-0.00309812146226
837.813406728	411.49362792	1625.30703465	376.0	7.52127639604	0.389818586437	0.070186997918	929.855702388	483.280198505	1747.55086901	334.414968115	1.8691314667	0.0346135456796
837.813406728	411.49362792	1625.30703465	376.0	0.144222707579	0.109993667025	0.019804405298	836.417843566	329.493207222	1627.65109646	461.740045672	-0.721965973222	-0.0133697402448
837.813406728	411.49362792	1625.30703465	376.0	7.34395159518	0.371827528122	0.0669477004181	932.103103991	402.071045981	1744.66879655	410.494646574	0.897514034971	0.0166206302772
837.813406728	411.49362792	1625.30703465	376.0	1.47756293965	0.261822169463	0.0471411900365	895.537377518	323.797565725	1649.32196905	429.987025805	-0.519423324957	-0.00961895046216
837.813406728	411.49362792	1625.30703465	376.0	12.2540217943	0.445551890362	0.0802218023699	951.166908394	483.353933636	1824.4725129	389.951670869	2.42731189743	0.0449502203228
837.813406728	411.49362792	1625.30703465	376.0	-5.89460309877	-0.284809782098	-0.0512801192109	699.403413935	362.068518336	1529.50163582	468.029703549	-1.04846421717	-0.0194160040217
837.813406728	411.49362792	1625.30703465	376.0	-0.765982537097	0.413384504513	0.0744300512267	959.938053817	318.792900579	1612.85746659	334.126512193	-0.556545002258	-0.0103063889307
837.813406728	411.49362792	1625.30703465	376.0	-2.39177907788	-0.097041739878	-0.0174724054516	753.756370823	477.016341931	1586.43328104	355.660568288	0.179703449228	0.00332784165237
837.813406728	411.49362792	1625.30703465	376.0	-3.4395210843	-0.047513315649	-0.00855479215863	779.175316197	347.971701698	1569.40425651	442.257238612	-0.908593069086	-0.0168257975757
837.813406728	411.49362792	1625.30703465	376.0	-0.500015538877	0.212058367758	0.0381811969316	868.814361614	417.539109805	1617.18024692	330.826775502	0.110717906162	0.00205033159559
837.813406728	411.49362792	1625.30703465	376.0	10.2173159788	0.585283808344	0.105380592068	1009.5280486	457.590971872	1791.36979	324.250769536	2.494809125	0.0462001689815
837.813406728	411.49362792	1625.30703465	376.0	-15.3172848528	-0.327746709703	-0.0590109308072	689.817915433	312.362731707	1376.35412642	374.173479278	-2.11270233825	-0.039124117375
837.813406728	411.49362792	1625.30703465	376.0	-11.5037338921	-0.220522412768	-0.0397051517407	722.892388546	341.680325706	1438.33603845	373.763324199	-1.61751540756	-0.0299539890289
837.813406728	411.49362792	1625.30703465	376.0	0.044888081937	-0.227044220142	-0.0408794058592	708.697986352	512.198118133	1626.0366038	405.140499317	0.592473534558	0.0109717321214
837.813406728	411.49362792	1625.30703465	376.0	3.57773057311	0.369881640771	0.0665973425947	931.457729889	409.397752942	1683.45614133	342.600658503	0.665946158164	0.0123323362623
837.813406728	411.49362792	1625.30703465	376.0	6.32395564753	0.38063796309	0.0685340228826	938.972628467	372.112905339	1728.09073066	417.005196849	0.515084159752	0.00953859555097
837.813406728	411.49362792	1625.30703465	376.0	-9.60957506203	-0.422852818913	-0.0761348251554	654.65164331	429.622107753	1469.12193517	384.848184103	-0.875750427768	-0.0162176005142
837.813406728	411.49362792	1625.30703465	376.0	-14.6121915187	-0.339564902396	-0.0611388012956	682.581113192	404.174492422	1387.81405798	301.058452365	-1.58572103408	-0.0293652043349
837.813406728	411.49362792	1625.30703465	376.0	3.9716497175	0.361993475903	0.0651770752437	928.47031174	406.38250831	1689.8585369	355.005716849	0.654941732771	0.0121285506069
837.813406728	411.49362792	1625.30703465	376.0	-7.69828849647	0.0326616277669	0.00588073960514	808.380662124	356.384089329	1500.18621017	335.421458714	-1.19415223537	-0.0221139302847
837.813406728	411.49362792	1625.30703465	376.0	-16.2247680776	-0.361104263899	-0.065016972254	679.270121181	312.517524196	1361.60473773	369.817092351	-2.18759826433	-0.0405110789691
837.813406728	411.49362792	1625.30703465	376.0	7.83774290264	0.259529271519	0.0467283528123	879.652951799	478.501268036	1752.6944214	394.540201567	1.51860524019	0.0281223192628
837.813406728	411.49362792	1625.30703465	376.0	6.6389130168	0.413632809693	0.0744747586771	953.717575732	363.116532627	1733.20975493	416.375646575	0.513282343485	0.00950522858306
837.813406728	411.49362792	1625.30703465	376.0	-5.84941531406	-0.384534820364	-0.0692356536485	664.919713823	441.706411811	1530.23607606	423.609950428	-0.481831105835	-0.0089227982562
837.813406728	411.49362792	1625.30703465	376.0	10.0230869971	0.514015893557	0.0925487744972	989.463340658	415.331587793	1788.2129727	383.418044249	1.66028688623	0.0307460534486
837.813406728	411.49362792	1625.30703465	376.0	9.56004179418	0.24809873767	0.0446702804592	877.289957626	450.466166479	1780.68706644	452.930942339	1.2988837168	0.0240534021629
837.813406728	411.49362792	1625.30703465	376.0	-7.97522166526	-0.477554539874	-0.0859838926672	634.953795474	506.4468944	1495.68519589	354.284506021	-0.242135615263	-0.00448399287524
837.813406728	411.49362792	1625.30703465	376.0	11.6849668937	0.561918898028	0.101173730289	986.600647843	504.634670788	1815.22362357	323.988304937	3.09535731523	0.0573214317635
837.813406728	411.49362792	1625.30703465	376.0	-0.15906474449	0.0972333927951	0.0175069126387	821.663580507	467.498774209	1622.72174417	333.55938945	0.460609883334	0.00852981265434
837.813406728	411.49362792	1625.30703465	376.0	-11.5212774529	-0.514600152019	-0.0926539704752	629.1212889	341.15626568	1438.05090173	467.773347145	-1.63641627664	-0.0303040051229
837.813406728	411.49362792	1625.30703465	376.0	6.54160728425	0.235173096258	0.0423430133701	868.845739717	496.99006042	1731.62823802	365.792437881	1.56101969127	0.0289077720606
837.813406728	411.49362792	1625.30703465	376.0	-7.84458366023	-0.365327348079	-0.0657773403096	670.367836078	463.008241303	1497.80846458	364.432387199	-0.502949212428	-0.00931387430423
837.813406728	411.49362792	1625.30703465	376.0	-5.50336689231	0.136496357571	0.024576225706	847.499436535	338.295016985	1535.86042541	350.065971885	-1.07932843752	-0.0199875636577
837.813406728	411.49362792	1625.30703465	376.0	20.5087518735	0.641925873777	0.115579019405	1021.69087869	470.987620309	1958.63722157	465.958722565	3.60334514352	0.0667286137688
837.813406728	411.49362792	1625.30703465	376.0	6.76805655258	0.575079093016	0.103543228847	1017.31338892	402.588199968	1735.30873391	315.407145015	1.43885588852	0.0266454794171
837.813406728	411.49362792	1625.30703465	376.0	7.07651817731	0.437520119749	0.0787756787449	947.435532954	488.663777497	1740.32218239	304.222871942	2.020146084	0.0374101126666
837.813406728	411.49362792	1625.30703465	376.0	2.28177575309	-0.0334779404802	-0.00602771704721	773.324542136	488.935002967	1662.39289648	400.133351375	0.735056398406	0.013612155526
837.813406728	411.49362792	1625.30703465	376.0	-13.5100643489	-0.349763399182	-0.0629750448653	680.266536716	375.358668992	1405.7270084	350.101802692	-1.58319365893	-0.0293184010913
837.813406728	411.49362792	1625.30703465	376.0	14.4620303926	0.38080483437	0.0685640681257	923.086651736	498.770479198	1860.35943197	438.502301039	2.54368709825	0.0471053166342
837.813406728	411.49362792	1625.30703465	376.0	-16.8577531771	-0.514934028129	-0.0927140850071	629.157900389	408.694756678	1351.31678638	313.464129311	-1.7227803789	-0.03190334035
837.813406728	411.49362792	1625.30703465	376.0	-1.96024325414	0.120468721227	0.0216904431449	834.677449264	415.488226821	1593.44706314	343.281387058	-0.133458916622	-0.00247146141893
837.813406728	411.49362792	1625.30703465	376.0	-8.40485236045	-0.00075144398549	-0.000135297800772	793.037984564	406.189970343	1488.70237798	289.474423076	-0.966263022687	-0.0178937596794
837.813406728	411.49362792	1625.30703465	376.0	13.0757031916	0.37854882648	0.0681578729707	926.470388284	465.860931593	1837.82735845	445.496038575	2.04415325553	0.0378546899173
837.813406728	411.49362792	1625.30703465	376.0	-3.85644738277	0.00216999194846	0.000390707948948	791.7343408	424.542536074	1562.62792405	346.351047175	-0.319401871394	-0.00591484947025
837.813406728	411.49362792	1625.30703465	376.0	-10.1304989171	-0.32310741226	-0.0581756233814	682.43181244	488.525946617	1460.6553231	289.697564047	-0.630690517812	-0.0116794540336
837.813406728	411.49362792	1625.30703465	376.0	5.13647322165	0.0458821358698	0.00826109756387	802.209583587	461.331638911	1708.79049525	445.249272754	0.772946106686	0.0143138167905
837.813406728	411.49362792	1625.30703465	376.0	1.49545677947	0.493544189016	0.0888628356168	987.859237558	372.16853579	1649.61279889	289.585025538	0.326296940519	0.00604253593554
837.813406728	411.49362792	1625.30703465	376.0	9.07442159766	0.438121764687	0.0788840051652	952.847971723	454.24505921	1772.79424723	365.701216296	1.81034654052	0.0335249359355
837.813406728	411.49362792	1625.30703465	376.0	4.09744835292	0.313592054618	0.0564623792974	902.334929733	468.69250881	1691.90315097	320.875712426	1.20592900491	0.0223320186094
837.813406728	411.49362792	1625.30703465	376.0	12.8091850862	0.624999600565	0.112531436904	1001.07107438	507.259544967	1833.49562093	325.165001585	3.47479555141	0.0643480657669
837.813406728	411.49362792	1625.30703465	376.0	-5.10657130302	0.119361358096	0.0214910619546	842.948711071	310.264553926	1542.30957203	389.096307034	-1.26005820619	-0.0233344112258
837.813406728	411.49362792	1625.30703465	376.0	-10.9067021316	-0.503150310088	-0.0905924216939	632.370077905	350.235227328	1448.03963766	465.434332422	-1.52600182308	-0.02825929302
837.813406728	411.49362792	1625.30703465	376.0	7.57114270803	0.362333947806	0.0652383773508	923.001798443	450.88782903	1748.36134969	374.471722212	1.43911891556	0.0266503502882
837.813406728	411.49362792	1625.30703465	376.0	14.8524585094	0.518942980884	0.0934358986107	984.629867759	454.184463327	1866.70508762	427.890756534	2.50373465753	0.046365456621
837.813406728	411.49362792	1625.30703465	376.0	2.53241000132	0.140934800369	0.0253753691698	836.150954349	478.754443818	1666.46647255	351.561074379	0.869691918021	0.0161054058893
837.813406728	411.49362792	1625.30703465	376.0	8.51109070414	0.574148365791	0.103375651025	995.57866739	485.088655614	1763.63839059	282.971067585	2.61782352243	0.0484782133784
837.813406728	411.49362792	1625.30703465	376.0	8.59236812134	0.496164567176	0.0893346357897	980.618320068	426.405655031	1764.95939817	357.935423069	1.62314277477	0.0300581995328
837.813406728	411.49362792	1625.30703465	376.0	-2.35084922841	0.121450676265	0.0218672445562	837.334361052	386.81575288	1587.09851676	362.948402833	-0.405895330961	-0.00751658020298
837.813406728	411.49362792	1625.30703465	376.0	9.0727664581	0.500467407741	0.0901093640153	976.443002749	462.393742651	1772.76734613	333.930600729	2.1098016494	0.0390704009148
837.813406728	411.49362792	1625.30703465	376.0	9.58872465923	0.553229492263	0.099609199183	1003.98600512	426.477032645	1781.15325107	350.690213304	1.90442373163	0.0352671061413
837.813406728	411.49362792	1625.30703465	376.0	-5.91523030871	-0.24847950408	-0.044738837609	705.012195506	483.89544344	1529.16638033	340.258741379	-0.169693193939	-0.00314246655442
837.813406728	411.49362792	1625.30703465	376.0	-19.7751040738	-0.482395342074	-0.086855481108	640.525206839	374.822608475	1303.90087703	288.553061715	-2.25991110416	-0.0418502056325
837.813406728	411.49362792	1625.30703465	376.0	-3.23402423617	-0.0133690165878	-0.00240709697295	793.258539416	312.940844406	1572.74421124	466.544827414	-1.16044530707	-0.0214897279086
837.813406728	411.49362792	1625.30703465	376.0	18.5770472986	0.656188634773	0.118147035429	1042.17913875	425.4868857	1927.24109122	459.575066775	2.94615480475	0.0545584223102
837.813406728	411.49362792	1625.30703465	376.0	-1.41177190476	-0.102954669046	-0.0185370307969	750.448678827	493.716721962	1602.36140657	358.196005778	0.401221487991	0.00743002755539
837.813406728	411.49362792	1625.30703465	376.0	4.39639723949	0.134752715947	0.0242622823095	834.235201436	468.469040114	1696.76198825	394.057746703	0.920915953943	0.0170539991471
837.813406728	411.49362792	1625.30703465	376.0	4.99267900864	0.319524363946	0.0575304940486	909.175991522	424.70492575	1706.45339779	372.572480521	0.847337887661	0.0156914423641
837.813406728	411.49362792	1625.30703465	376.0	-14.2575261371	-0.218493176776	-0.03933978696	723.281156322	363.094683129	1393.57845938	307.202619924	-1.81003786074	-0.0335192196434
837.813406728	411.49362792	1625.30703465	376.0	-3.43556190529	-0.275748744892	-0.0496486757098	694.766195091	503.826433739	1569.46860532	370.875976492	0.206409493898	0.00382239803515
837.813406728	411.49362792	1625.30703465	376.0	-7.52018210629	-0.418253367581	-0.0753066920384	656.841550272	388.04257996	1503.08098586	458.196855624	-1.00027328373	-0.0185235793283
837.813406728	411.49362792	1625.30703465	376.0	-9.12211446042	-0.407129555119	-0.0733038449981	656.204538856	501.247645669	1477.04466661	319.59248209	-0.406490650837	-0.00752760464513
837.813406728	411.49362792	1625.30703465	376.0	6.99900703181	0.0444497501056	0.00800319591387	798.984699309	492.419983108	1739.06238829	447.657705875	1.2044564085	0.0223047483056
837.813406728	411.49362792	1625.30703465	376.0	19.3001867927	0.966019124629	0.173932143433	1041.76204282	514.318980566	1938.99432829	382.913304907	4.99627824124	0.0925236711341
837.813406728	411.49362792	1625.30703465	376.0	-6.68683722104	0.0798491837337	0.0143768785981	821.834117413	402.039324952	1516.6253989	292.751956534	-0.780616605423	-0.0144558630634
837.813406728	411.49362792	1625.30703465	376.0	-12.2392268135	-0.20754074551	-0.037367797175	727.012598387	350.241733197	1426.38202026	349.127688678	-1.64596868131	-0.0304809015057
837.813406728	411.49362792	1625.30703465	376.0	-0.65873239793	-0.233920063521	-0.0421174043069	708.515800249	480.396220221	1614.60061065	425.688590176	0.267462405956	0.0049530075177
837.813406728	411.49362792	1625.30703465	376.0	1.23071643909	0.432499298896	0.0778716778711	961.401136497	377.560316281	1645.30995551	306.348502731	0.231320045637	0.00428370454883
837.813406728	411.49362792	1625.30703465	376.0	17.5493769946	0.622317983408	0.112048610624	1029.9208904	428.166459089	1910.53829348	452.450943991	2.76574379933	0.0512174777653
837.813406728	411.49362792	1625.30703465	376.0	0.332852106051	0.281722961931	0.0507243359617	900.772847976	362.548935219	1630.71690334	367.395120148	-0.22098532457	-0.00409232082537
837.813406728	411.49362792	1625.30703465	376.0	-9.67859368908	-0.318141860322	-0.0572815736986	689.529240064	368.733473659	1468.00017056	409.737456842	-1.2769032409	-0.0236463563129
837.813406728	411.49362792	1625.30703465	376.0	12.0264749004	0.371345240977	0.0668608644178	918.809393454	507.470387483	1820.77417722	394.494396287	2.45833846771	0.0455247864391
837.813406728	411.49362792	1625.30703465	376.0	6.31908625226	0.468711088303	0.0843916255497	978.19157558	356.775694786	1728.01158803	393.044317666	0.554573659858	0.01026988259
837.813406728	411.49362792	1625.30703465	376.0	-6.27994810749	-0.0768731876723	-0.0138410492748	761.942018097	468.379722295	1523.23859629	292.916855893	-0.306469013818	-0.00567535210773
837.813406728	411.49362792	1625.30703465	376.0	14.1111029009	0.329935015881	0.0594049362408	904.879554369	483.643998406	1854.65578276	466.132229988	2.17326768274	0.0402456978285
837.813406728	411.49362792	1625.30703465	376.0	-6.29988982539	-0.315342721287	-0.0567775875562	683.504546925	498.229598816	1522.91448214	341.1803364	-0.120743726434	-0.00223599493396
837.813406728	411.49362792	1625.30703465	376.0	14.891169029	0.420449893166	0.0757021773795	942.011098502	472.89903868	1867.33425242	452.424115236	2.37888661525	0.0440534558379
837.813406728	411.49362792	1625.30703465	376.0	-5.92020627416	-0.222927226455	-0.0401381394409	716.948130302	416.553320094	1529.08550561	395.584055213	-0.633230281724	-0.0117264866986
837.813406728	411.49362792	1625.30703465	376.0	-7.56941001988	-0.470143710908	-0.0846495698429	640.05967728	421.164424993	1502.28088111	441.056778841	-0.777262281378	-0.0143937459514
837.813406728	411.49362792	1625.30703465	376.0	6.31685090227	0.262777732288	0.0473132395189	889.767695107	381.834613677	1727.97525673	456.372947948	0.382244256709	0.00707859734646
837.813406728	411.49362792	1625.30703465	376.0	-15.0634298087	-0.450564094076	-0.0811242517242	648.470317332	401.155201201	1380.48005031	330.854531776	-1.57801653022	-0.0292225283375
837.813406728	411.49362792	1625.30703465	376.0	13.209545377	0.309910027705	0.055799428827	895.985813616	496.054593446	1840.00270491	447.962297843	2.21213062577	0.0409653819587
837.813406728	411.49362792	1625.30703465	376.0	6.44125985437	0.453726184703	0.0816935874511	966.938397677	398.480102332	1729.99728418	364.578784172	0.996091055713	0.0184461306614
837.813406728	411.49362792	1625.30703465	376.0	2.37724306945	0.235450359511	0.0423929347338	870.566996303	487.920279584	1663.94453349	305.4572576	1.07203222283	0.019852448571
837.813406728	411.49362792	1625.30703465	376.0	-8.75064891991	-0.359250083695	-0.0646831263405	675.082481908	401.278730833	1483.08212218	406.720909434	-0.986369239762	-0.0182660970326
837.813406728	411.49362792	1625.30703465	376.0	6.12306027459	0.0768997996716	0.0138458407763	813.194813358	459.692383274	1724.82556403	451.938367395	0.865378514752	0.016025528051
837.813406728	411.49362792	1625.30703465	376.0	-0.213809805456	0.0325066207851	0.00585283053387	796.311448302	496.473891694	1621.83196884	329.046628844	0.639601277649	0.0118444681046
837.813406728	411.49362792	1625.30703465	376.0	-8.30913519095	-0.144429149792	-0.0260045282305	746.55222623	360.288302661	1490.25807587	383.41754698	-1.22065921384	-0.0226048002562
837.813406728	411.49362792	1625.30703465	376.0	8.47114168035	0.193293115261	0.0348025054485	854.012197317	480.738139213	1762.98909629	428.238759764	1.44559971154	0.0267703650284
837.813406728	411.49362792	1625.30703465	376.0	2.55551038642	0.308567901249	0.0555577784028	906.206106941	415.909003247	1666.84192473	344.726814542	0.523495478025	0.00969436070417
837.813406728	411.49362792	1625.30703465	376.0	-14.0751155913	-0.43330696954	-0.0780170993051	651.869630026	446.461716804	1396.54319081	298.211843978	-1.27238461206	-0.0235626780011
837.813406728	411.49362792	1625.30703465	376.0	-4.10335692774	0.340069264708	0.0612296119388	927.415129749	342.671837219	1558.61488585	288.527918878	-0.80272470979	-0.0148652724035
837.813406728	411.49362792	1625.30703465	376.0	-9.11176698045	-0.156589119758	-0.0281939358586	742.658856675	360.644344857	1477.21284493	373.909643402	-1.29022218964	-0.0238930035118
837.813406728	411.49362792	1625.30703465	376.0	14.717502917	0.376933063362	0.0678669541522	923.198134165	484.676048454	1864.51164488	456.637462263	2.36985503545	0.0438862043601
837.813406728	411.49362792	1625.30703465	376.0	0.296648841474	0.00584748571907	0.00105284222526	791.423262596	431.898568336	1630.12848914	406.806658205	0.107445724129	0.00198973563202
837.813406728	411.49362792	1625.30703465	376.0	-7.02381954173	-0.0835082888526	-0.01503570199	761.040629242	451.499407216	1511.14840154	298.608365077	-0.503921754371	-0.0093318843402
837.813406728	411.49362792	1625.30703465	376.0	-5.69604452385	-0.0507433153347	-0.00913635493964	770.876869384	465.645890319	1532.72882231	296.206062602	-0.249578900233	-0.00462183148581
837.813406728	411.49362792	1625.30703465	376.0	-5.66268277525	0.0754173102623	0.0135789179442	820.009362987	402.072182593	1533.27105315	311.189507572	-0.655185613303	-0.012133066913
837.813406728	411.49362792	1625.30703465	376.0	-0.939562031929	0.237052865773	0.0426814666499	887.161010658	313.582001131	1610.03626685	409.293255059	-0.817803026095	-0.0151445004832
837.813406728	411.49362792	1625.30703465	376.0	-2.67267329705	-0.31991455363	-0.0576007478629	683.782016943	446.845349173	1581.86788754	451.240521422	-0.194441021046	-0.00360075964901
837.813406728	411.49362792	1625.30703465	376.0	-10.0757482109	-0.28690674824	-0.0516576788332	698.587118159	394.04907308	1461.54519018	368.908998944	-1.15300911604	-0.0213520206674
837.813406728	411.49362792	1625.30703465	376.0	-4.63423485125	-0.0472911093088	-0.00851478381505	778.455331651	367.135320446	1549.98648961	404.395837512	-0.847167403073	-0.0156882852421
837.813406728	411.49362792	1625.30703465	376.0	-7.49518090495	-0.263536967623	-0.0474499401553	703.932982511	424.035746846	1503.48733214	375.518602783	-0.723536260158	-0.0133988196326
837.813406728	411.49362792	1625.30703465	376.0	1.29464440224	0.28216420096	0.0508037812315	903.834554468	323.95306664	1646.34898119	418.561360084	-0.504333781328	-0.00933951446903
837.813406728	411.49362792	1625.30703465	376.0	10.328106073	0.55812398576	0.100490454764	1010.97025191	396.28140615	1793.1704692	385.91881114	1.6010849836	0.0296497219185
837.813406728	411.49362792	1625.30703465	376.0	-6.27994719028	-0.00274725758696	-0.000494644866215	790.057299889	431.342377843	1523.23861119	301.83893346	-0.541450415917	-0.010026859554
837.813406728	411.49362792	1625.30703465	376.0	-7.93664079765	-0.411311977099	-0.0740568918075	658.541955093	406.3271557	1496.31225345	431.443142656	-0.895616192235	-0.0165854850414
837.813406728	411.49362792	1625.30703465	376.0	-8.78740631594	-0.50765102535	-0.0914027773407	628.801938017	432.543581968	1482.48470163	421.139181647	-0.795701595319	-0.0147352147281
837.813406728	411.49362792	1625.30703465	376.0	6.79984936147	0.535181167764	0.096359590883	1011.03708671	325.106920821	1735.82546467	399.681457139	0.407870030899	0.00755314872035
837.813406728	411.49362792	1625.30703465	376.0	-11.6648393365	-0.383894882105	-0.0691204325	670.231106655	331.951804404	1435.71758033	433.534669272	-1.67997326392	-0.0311106159985
837.813406728	411.49362792	1625.30703465	376.0	-7.77754302048	0.0483787909027	0.00871062133647	810.993865035	397.832910066	1498.89808081	290.071305712	-0.944515749859	-0.0174910324048
837.813406728	411.49362792	1625.30703465	376.0	-1.4391930961	-0.347151871736	-0.0625048382673	671.873993776	513.017853559	1601.91572802	417.02388068	0.408822302272	0.0075707833754
837.813406728	411.49362792	1625.30703465	376.0	17.4523561483	0.630678637932	0.113553949934	1038.75771976	405.239241886	1908.96140684	464.964445194	2.47959361745	0.0459184003231
837.813406728	411.49362792	1625.30703465	376.0	5.40137886691	0.461982452699	0.0831801319227	969.36547418	408.096833395	1713.09602534	335.633717764	1.03413846472	0.0191507123096
837.813406728	411.49362792	1625.30703465	376.0	-5.15113093394	-0.410116479607	-0.073841641989	657.53843121	424.856918469	1541.58534122	459.189991536	-0.566290761658	-0.0104868659566
837.813406728	411.49362792	1625.30703465	376.0	-8.77508325329	-0.347723298803	-0.0626077239473	677.885350931	421.317211756	1482.68498924	383.48242655	-0.856471892903	-0.0158605906093
837.813406728	411.49362792	1625.30703465	376.0	-0.23482983217	-0.121209480647	-0.0218238171853	746.44467715	456.492449182	1621.49032887	418.553202535	0.175646009173	0.00325270387357
837.813406728	411.49362792	1625.30703465	376.0	-7.81709008812	-0.354439915436	-0.0638170535534	677.859574673	355.967076751	1498.25531954	464.428668118	-1.23807982422	-0.0229274041523
837.813406728	411.49362792	1625.30703465	376.0	-8.71832193462	-0.0463772808987	-0.00835024863137	779.315960798	375.777469331	1483.60753494	328.514104813	-1.17370528463	-0.0217352830487
837.813406728	411.49362792	1625.30703465	376.0	0.830242741274	0.0355637517791	0.00640326823534	804.977615292	385.847575	1638.80102833	447.975838036	-0.23988134817	-0.00444224718834
837.813406728	411.49362792	1625.30703465	376.0	-10.7200101418	-0.484746714433	-0.0872788466751	635.870018541	441.1375288	1451.0739557	374.066408357	-0.902726129457	-0.0167171505455
837.813406728	411.49362792	1625.30703465	376.0	8.86692558719	0.222497982032	0.0400608538048	865.785082769	471.589931011	1769.42179997	432.046786194	1.43343698627	0.0265451293753
837.813406728	411.49362792	1625.30703465	376.0	-0.695264007453	-0.0384787608502	-0.00692811682575	770.724827953	512.098130487	1614.00685983	331.183901386	0.661848758298	0.012256458487
837.813406728	411.49362792	1625.30703465	376.0	-14.9036030093	-0.167625041366	-0.0301809581141	741.36314424	343.318840375	1383.07772652	298.395741906	-2.02210108494	-0.0374463163879
837.813406728	411.49362792	1625.30703465	376.0	2.99809124856	0.0526100507871	0.00947246143088	805.91357002	451.745014053	1674.03522262	416.376638543	0.541825779498	0.0100338107315
837.813406728	411.49362792	1625.30703465	376.0	-4.01265079517	-0.381315795861	-0.0686560669538	664.236795011	469.70569884	1560.089139	426.146645148	-0.136628338123	-0.00253015440968
837.813406728	411.49362792	1625.30703465	376.0	8.01636975469	0.221135838436	0.0398155992863	866.9949909	454.132599895	1755.59765619	434.4700654	1.18403848087	0.0219266385346
837.813406728	411.49362792	1625.30703465	376.0	-2.41314366305	-0.117469694877	-0.0211504672086	745.932352353	492.706846051	1586.08604094	347.446842533	0.28864029934	0.00534519072853
837.813406728	411.49362792	1625.30703465	376.0	-2.18436093568	0.133067476411	0.0239588542331	843.488199674	362.250283733	1589.8044627	384.065979292	-0.587312368044	-0.0108761549638
837.813406728	411.49362792	1625.30703465	376.0	-12.7927522587	-0.140074003933	-0.0252203824151	750.817255832	330.670560191	1417.38553226	335.897716238	-1.843569582	-0.0341401774444
837.813406728	411.49362792	1625.30703465	376.0	1.65783654218	-0.274301272676	-0.0493880577379	694.519600041	492.406922749	1652.25196859	465.325445801	0.496298918222	0.00919072070781
837.813406728	411.49362792	1625.30703465	376.0	4.22857374858	0.543184794519	0.0978006471947	1009.40469859	368.971074737	1694.03434125	315.658567923	0.706047983553	0.0130749626584
837.813406728	411.49362792	1625.30703465	376.0	-2.02548528652	0.250954637478	0.0451844864022	892.993126286	314.466734625	1592.3866798	384.92681889	-0.88395833619	-0.0163695988183
837.813406728	411.49362792	1625.30703465	376.0	4.57248886119	0.403364110359	0.0726258751096	951.581153278	346.110199994	1699.62401777	401.932664496	0.157921271491	0.00292446799057
837.813406728	411.49362792	1625.30703465	376.0	-15.3922445807	-0.352892145141	-0.063538376871	681.105724119	334.140732575	1375.13580069	359.889343993	-1.9924266858	-0.0368967904778
837.813406728	411.49362792	1625.30703465	376.0	3.51982060022	0.304896542208	0.054896748687	900.880058694	451.991155377	1682.51492647	329.643712399	0.964753679768	0.0178658088846
837.813406728	411.49362792	1625.30703465	376.0	8.35234982624	0.618011728211	0.111273267593	1028.26728477	429.202377497	1761.05836393	303.588701661	2.10108346722	0.0389089530967
837.813406728	411.49362792	1625.30703465	376.0	-6.06591371315	-0.0539493578742	-0.00971360422654	776.00197638	375.714086819	1526.71731235	375.001249154	-0.907133714717	-0.0167987724948
837.813406728	411.49362792	1625.30703465	376.0	-3.84105831314	0.34364084271	0.0618726760371	931.37015308	315.611546339	1562.87804368	315.896344261	-0.977753399603	-0.0181065444371
837.813406728	411.49362792	1625.30703465	376.0	-7.31472683721	0.21644726401	0.0389714195192	880.957099939	311.354719287	1506.4202648	314.108445572	-1.44969784381	-0.0268462563669
837.813406728	411.49362792	1625.30703465	376.0	-10.1708243141	-0.134771132581	-0.0242655982321	750.530874083	356.595253582	1459.99991159	352.873783925	-1.42236979311	-0.0263401813538
837.813406728	411.49362792	1625.30703465	376.0	-16.3957126746	-0.446643571776	-0.0804183600604	650.814241844	371.88145727	1358.82636317	336.130664054	-1.86769113346	-0.0345868728418
837.813406728	411.49362792	1625.30703465	376.0	-12.7283602831	-0.339947501952	-0.0612076885042	684.187514852	345.411681886	1418.43209957	388.832902833	-1.68026916134	-0.0311160955804
837.813406728	411.49362792	1625.30703465	376.0	-11.5423478086	-0.294724616324	-0.0530652892192	695.288228421	418.890432512	1437.70844375	323.529782819	-1.16607265716	-0.0215939380956
837.813406728	411.49362792	1625.30703465	376.0	-6.51072720359	-0.0843528464126	-0.0151877649284	765.168579189	383.107905177	1519.4877274	371.211243036	-0.900111194897	-0.0166687258314
837.813406728	411.49362792	1625.30703465	376.0	-1.01013908615	0.147974145479	0.026642806172	850.023430018	345.555941748	1608.88917302	413.309801256	-0.624654792439	-0.0115676813415
837.813406728	411.49362792	1625.30703465	376.0	5.04227874893	0.425609794737	0.0766312197941	958.594468481	369.753196413	1707.25954586	378.911880968	0.494198220519	0.00915181889849
837.813406728	411.49362792	1625.30703465	376.0	3.26301970301	0.378372827026	0.0681261841962	944.028888393	315.802663378	1678.34112342	418.509571652	-0.296876813671	-0.00549771877168
837.813406728	411.49362792	1625.30703465	376.0	-4.14832844051	0.0365027894003	0.00657234234792	801.541723159	456.685995498	1557.88396068	299.656242028	-0.1038877185	-0.00192384663889
837.813406728	411.49362792	1625.30703465	376.0	11.7955387448	0.612734268833	0.110323058846	1046.79402575	310.905844359	1817.02075564	459.320885536	0.810502585013	0.0150093071299
837.813406728	411.49362792	1625.30703465	376.0	-2.70733381201	-0.209741493223	-0.037764042712	717.174997029	473.264132023	1581.30454775	390.865418698	0.064397180973	0.00119254038839
837.813406728	411.49362792	1625.30703465	376.0	5.83734124752	0.437672711584	0.0788031529679	962.72890347	377.197172583	1720.18175258	380.255676527	0.667548562458	0.0123620104159
837.813406728	411.49362792	1625.30703465	376.0	-8.69678971652	-0.063386389026	-0.0114127455935	772.440322929	390.525325666	1483.9574996	320.991851002	-1.07834193091	-0.0199692950169
837.813406728	411.49362792	1625.30703465	376.0	-6.05260444825	-0.0750263194684	-0.0135085198899	771.819555417	321.459022956	1526.93362877	433.655050398	-1.30683809903	-0.0242007055375
837.813406728	411.49362792	1625.30703465	376.0	4.90121121395	0.495185071857	0.0891582772519	979.341508956	432.86076427	1704.96676529	292.764492066	1.34360503202	0.024881574667
837.813406728	411.49362792	1625.30703465	376.0	8.27374843043	0.583379856857	0.105037784814	1034.4723191	309.200045408	1759.78084992	416.108485405	0.46845949608	0.00867517585333
837.813406728	411.49362792	1625.30703465	376.0	-1.89928611062	-0.264434548624	-0.0476115499863	701.666515808	433.222775421	1594.43780388	459.548512656	-0.225573231807	-0.00417728207049
837.813406728	411.49362792	1625.30703465	376.0	13.9217858076	0.51051537514	0.0919185047064	983.163894913	442.854917015	1851.57879873	425.559986799	2.2634921701	0.0419165216684
837.813406728	411.49362792	1625.30703465	376.0	-7.18001689412	-0.0555108920821	-0.00999475910733	776.493709814	364.146141842	1508.60971498	367.969863323	-1.09096337645	-0.0202030254897
837.813406728	411.49362792	1625.30703465	376.0	6.56497033845	0.472311726415	0.0850399219329	960.953610208	485.741598134	1732.00795938	285.31275104	2.03993545005	0.0377765824083
837.813406728	411.49362792	1625.30703465	376.0	8.46948740292	0.599760730833	0.107987167957	1028.35272541	398.308239409	1762.96220921	336.301244385	1.63351345678	0.0302502491996
837.813406728	411.49362792	1625.30703465	376.0	-8.27281025919	-0.456588805848	-0.0822090035737	645.342172762	383.93888143	1490.84846754	461.56741335	-1.09184616505	-0.0202193734268
837.813406728	411.49362792	1625.30703465	376.0	6.58449322075	0.149809176225	0.0269732042176	841.282129174	441.507152682	1732.32526616	449.535984305	0.825282078918	0.0152830014614
837.813406728	411.49362792	1625.30703465	376.0	-11.5650897417	-0.413661195948	-0.0744798696342	659.531601862	381.811898302	1437.33881751	395.995317349	-1.34686551454	-0.0249419539729
837.813406728	411.49362792	1625.30703465	376.0	-0.733775513238	0.0776575961922	0.0139822823537	815.772177994	453.68260322	1613.38092961	343.926148399	0.270171668887	0.00500317905347
837.813406728	411.49362792	1625.30703465	376.0	-1.83519729281	-0.1400880873	-0.025222918131	738.302259203	493.425850929	1595.47944395	363.751333817	0.33701253751	0.00624097291685
837.813406728	411.49362792	1625.30703465	376.0	-8.52289379521	0.0469288704079	0.00844956255094	813.366117171	361.46889	1486.78384224	311.948835068	-1.25732340124	-0.0232837666897
837.813406728	411.49362792	1625.30703465	376.0	7.08851253823	0.545981505722	0.0983041962049	1012.80518188	349.718178888	1740.51712758	377.99376682	0.748592112748	0.0138628169027
837.813406728	411.49362792	1625.30703465	376.0	12.6794961383	0.598286037348	0.107721648784	1015.67972785	452.267325274	1831.38777734	363.44072422	2.67895920745	0.0496103556935
837.813406728	411.49362792	1625.30703465	376.0	5.31201175007	0.225431694983	0.0405890700366	870.118820862	445.813566537	1711.6435353	395.711147904	0.912927813223	0.0169060706152
837.813406728	411.49362792	1625.30703465	376.0	-8.57029564186	-0.402782477498	-0.0725211518722	662.590454039	364.432761434	1486.01341669	458.990201218	-1.23846719544	-0.0229345776932
837.813406728	411.49362792	1625.30703465	376.0	3.09248889719	0.213418518719	0.0384260926754	863.790108866	471.200849201	1675.56947424	340.578516173	0.954851413609	0.0176824335854
837.813406728	411.49362792	1625.30703465	376.0	-9.66555791825	-0.294508422	-0.0530263633418	698.674087656	324.012268406	1468.21204187	445.525685803	-1.58064975643	-0.0292712917858
837.813406728	411.49362792	1625.30703465	376.0	-4.72790366129	-0.111430541107	-0.0200631150715	752.27287922	434.650205779	1548.46408385	361.540998851	-0.369759284945	-0.00684739416565
837.813406728	411.49362792	1625.30703465	376.0	6.09630250089	0.614521450563	0.110644841657	1044.85413587	340.604665762	1724.39066805	338.93186642	0.77288102335	0.0143126115435
837.813406728	411.49362792	1625.30703465	376.0	-9.92613223902	-0.457135131204	-0.0823073696803	643.254243166	460.599516967	1463.9769091	360.123148965	-0.713688804751	-0.0132164593472
837.813406728	411.49362792	1625.30703465	376.0	-5.98944323926	-0.326641258769	-0.0588118939087	685.392361686	379.386475231	1527.96019234	463.181355428	-0.936701887819	-0.0173463312559
837.813406728	411.49362792	1625.30703465	376.0	7.50719601235	0.47769521523	0.0860092213233	970.202605735	445.952397281	1747.32201954	331.167016526	1.69994597876	0.0314804810881
837.813406728	411.49362792	1625.30703465	376.0	2.76719735326	0.306547730093	0.0551940457495	912.155878202	338.66911113	1670.28248789	419.457498562	-0.220928302678	-0.00409126486441
837.813406728	411.49362792	1625.30703465	376.0	-9.24071058273	-0.291322471119	-0.0524527315663	697.741798128	375.436927202	1475.1171155	401.938390166	-1.19668442212	-0.0221608226319
837.813406728	411.49362792	1625.30703465	376.0	-19.5643746527	-0.330722889282	-0.0595467931729	689.311269238	333.898918006	1307.32587713	284.115689889	-2.52086415871	-0.0466826696058
837.813406728	411.49362792	1625.30703465	376.0	13.1827941049	0.420829574508	0.0757705391624	944.108663955	460.958168911	1839.5679146	434.501081733	2.12684667649	0.0393860495646
837.813406728	411.49362792	1625.30703465	376.0	-16.5040564962	-0.445704156093	-0.0802492178777	650.249942026	402.412608213	1357.06544341	304.402893174	-1.75351228094	-0.032472449647
837.813406728	411.49362792	1625.30703465	376.0	19.8379105746	0.544688498083	0.0980713896441	979.837750441	509.316915234	1947.73399075	458.57932507	3.62466910625	0.0671235019677
837.813406728	411.49362792	1625.30703465	376.0	16.1456211394	0.477177811498	0.0859160625672	967.500764664	452.316533203	1887.72295081	467.905652947	2.39019939228	0.0442629517089
837.813406728	411.49362792	1625.30703465	376.0	0.933016824614	0.481844221472	0.0867562516154	984.705403577	358.60163099	1640.47142273	297.164388166	0.105573610343	0.0019550668582
837.813406728	411.49362792	1625.30703465	376.0	-2.86911406105	0.0520642792678	0.00937419504282	815.683546611	332.421599473	1578.67512198	430.569975898	-0.942530543898	-0.0174542693314
837.813406728	411.49362792	1625.30703465	376.0	13.2205748129	0.847831300594	0.152652376772	1028.77932929	507.990869577	1840.1819671	303.411768238	4.16796151217	0.0771844724477
837.813406728	411.49362792	1625.30703465	376.0	3.31478680752	0.417043406109	0.0750888379743	956.753431154	356.530994704	1679.18249781	365.898071957	0.193254064659	0.00357877897516
837.813406728	411.49362792	1625.30703465	376.0	-5.19502717824	-0.324561505227	-0.0584374334223	685.353165215	392.060544125	1540.87189247	463.458183129	-0.788462084539	-0.0146011497137
837.813406728	411.49362792	1625.30703465	376.0	5.63345554547	0.325511513161	0.0586084827442	914.106617779	396.340367538	1716.86798392	406.420998606	0.610211950646	0.0113002213083
837.813406728	411.49362792	1625.30703465	376.0	-8.30619577525	-0.435399843515	-0.0783939221309	651.057306441	412.58298868	1490.3058504	426.665555281	-0.883695611796	-0.0163647335518
837.813406728	411.49362792	1625.30703465	376.0	3.70032483945	0.318696738329	0.0573814797135	916.128780294	347.567438348	1685.44867457	421.752455927	-0.0462295489772	-0.000856102758837
837.813406728	411.49362792	1625.30703465	376.0	-12.2013436375	-0.312503450602	-0.0562663756936	692.56900945	353.886459156	1426.99773819	380.542269581	-1.58732803944	-0.0293949636934
837.813406728	411.49362792	1625.30703465	376.0	-6.46310988586	0.216588671428	0.0389968799835	878.921150299	334.303167868	1520.26165502	307.03733685	-1.19350842426	-0.0221020078567
837.813406728	411.49362792	1625.30703465	376.0	-19.6654352879	-0.408397994298	-0.0735322279975	664.380891354	340.51299126	1305.68333152	300.789448906	-2.42666925649	-0.0449383195647
837.813406728	411.49362792	1625.30703465	376.0	9.30213309641	0.505456841114	0.0910077135603	986.964608493	408.373621294	1776.49525824	381.157028449	1.49250251858	0.0276389355292
837.813406728	411.49362792	1625.30703465	376.0	-14.5618609394	-0.488040158428	-0.0878718326301	635.199782706	457.140588422	1388.63208442	296.291713296	-1.25552692517	-0.0232504986142
837.813406728	411.49362792	1625.30703465	376.0	-0.488412333539	0.261226772512	0.047033988569	887.803714902	418.762555784	1617.36883463	310.802563947	0.173743473879	0.0032174717385
837.813406728	411.49362792	1625.30703465	376.0	-0.031021127221	-0.333245340737	-0.060000961602	676.961424832	488.477132526	1624.80284609	459.364288727	0.312315716004	0.00578362437045
837.813406728	411.49362792	1625.30703465	376.0	4.23298991832	0.262970010213	0.0473478592389	891.643911684	367.706738969	1694.10611757	434.755466914	0.102146318253	0.00189159848617
837.813406728	411.49362792	1625.30703465	376.0	-4.69779828937	0.264036183229	0.047539824132	898.185324894	324.290313207	1548.95338858	326.477750477	-1.05008153617	-0.0194459543735
837.813406728	411.49362792	1625.30703465	376.0	-1.01955527651	-0.0763147493437	-0.0137405022225	765.602505712	395.377294784	1608.73613102	447.756330521	-0.37001557215	-0.00685214022499
837.813406728	411.49362792	1625.30703465	376.0	12.5153445562	0.761789860175	0.137160579794	1017.7711038	511.967974599	1828.71981013	298.980731729	3.9294685374	0.0727679358778
837.813406728	411.49362792	1625.30703465	376.0	0.496183155732	0.266207028193	0.0479306856667	891.928682466	392.633819549	1633.37153438	348.809032368	0.0494762188067	0.000916226274197
837.813406728	411.49362792	1625.30703465	376.0	-7.39449192614	-0.293885703707	-0.0529142426552	693.050650166	448.793603495	1505.1238372	363.279583536	-0.551633890851	-0.0102154424232
837.813406728	411.49362792	1625.30703465	376.0	1.7120681601	0.247381254933	0.0445410973951	878.945807871	450.969371919	1653.13339889	323.218219102	0.678664551596	0.0125678620666
837.813406728	411.49362792	1625.30703465	376.0	1.54495421194	0.189663029261	0.034148906961	866.90282018	323.413571209	1650.41728414	460.100892748	-0.607227423677	-0.0112449522903
837.813406728	411.49362792	1625.30703465	376.0	-7.9585154702	0.16163778554	0.0291029502233	858.845528039	323.462582508	1495.95672286	313.648612311	-1.44474047158	-0.0267544531774
837.813406728	411.49362792	1625.30703465	376.0	2.65936598136	0.315510451835	0.0568077875108	908.977468772	415.77365184	1668.52989702	343.778776408	0.543555016808	0.0100658336446
837.813406728	411.49362792	1625.30703465	376.0	4.83344817263	0.582226046295	0.104830040745	1032.66087181	325.732573761	1703.86540781	345.471962247	0.389994042751	0.0072221119028
837.813406728	411.49362792	1625.30703465	376.0	0.909242739189	0.178315491668	0.0321057781181	856.735060228	402.490760209	1640.08502085	380.859200413	0.0705195220175	0.0013059170744
837.813406728	411.49362792	1625.30703465	376.0	6.05836749353	0.222864399156	0.0401268273597	866.135405696	477.564315278	1723.77410771	380.074386731	1.29427153868	0.023967991457
837.813406728	411.49362792	1625.30703465	376.0	8.04047777001	0.465084955222	0.0837387387869	961.958338032	465.946529212	1755.98948546	328.08461822	1.94075106869	0.0359398346053
837.813406728	411.49362792	1625.30703465	376.0	-14.897603314	-0.250183413217	-0.0450456271547	714.220782908	336.930408025	1383.17523999	332.024049059	-1.98118703305	-0.0366886487601
837.813406728	411.49362792	1625.30703465	376.0	0.794463376362	0.0520440766624	0.00937055755535	808.456905385	421.7108377	1638.21950379	408.051760707	0.0988294909256	0.00183017575788
837.813406728	411.49362792	1625.30703465	376.0	-3.30734800232	-0.0892272793607	-0.0160654085993	756.088957266	484.342071734	1571.55247491	331.121445906	0.146933578222	0.0027209921893
837.813406728	411.49362792	1625.30703465	376.0	-7.25470346065	-0.112114175015	-0.0201862036397	759.386335159	319.377128823	1507.39582896	428.632364977	-1.41688701293	-0.0262386483876
837.813406728	411.49362792	1625.30703465	376.0	-3.07793663035	-0.0665349414018	-0.0119796437526	762.682305657	498.449870635	1575.28111407	314.148937781	0.284009550932	0.00525943612837
837.813406728	411.49362792	1625.30703465	376.0	-7.79136970121	-0.0763006651067	-0.0137379663498	765.204782593	428.932217526	1498.6733548	304.53635468	-0.73699482662	-0.0136480523448
837.813406728	411.49362792	1625.30703465	376.0	-8.4407427304	-0.0123599366386	-0.00222541171023	794.44069188	326.092121149	1488.11904927	367.586236245	-1.4654331107	-0.0271376501982
837.813406728	411.49362792	1625.30703465	376.0	1.29917030463	0.0323800458046	0.0058300406562	799.202577973	451.1692986	1646.422541	396.050664429	0.384443322056	0.00711932077881
837.813406728	411.49362792	1625.30703465	376.0	-6.14064183155	-0.20422595831	-0.036770968367	718.601216222	491.91248224	1525.50275099	314.989052525	-0.139966273913	-0.00259196803543
837.813406728	411.49362792	1625.30703465	376.0	-5.83414751283	-0.414501734547	-0.074631208957	656.115513037	432.47233287	1530.48422471	441.896378804	-0.556863259546	-0.0103122825842
837.813406728	411.49362792	1625.30703465	376.0	16.784970148	0.431872657096	0.0777588507556	942.843322969	497.131512151	1898.11433523	458.139500108	2.84034586552	0.0525989975096
837.813406728	411.49362792	1625.30703465	376.0	-19.398784719	-0.296302732452	-0.0533494296816	701.208702751	311.522838212	1310.01722197	297.285681011	-2.60560767707	-0.0482519940198
837.813406728	411.49362792	1625.30703465	376.0	13.5104225759	0.506151056236	0.0911327072804	984.710207025	419.989255651	1844.89288319	440.193420509	1.92528872454	0.0356534948989
837.813406728	411.49362792	1625.30703465	376.0	-16.3052054024	-0.349375287876	-0.062905165264	681.845185414	354.094530877	1360.29738423	324.357667939	-1.99849286084	-0.0370091270525
837.813406728	411.49362792	1625.30703465	376.0	-9.91457913069	-0.0759988475242	-0.0136836239691	771.328378877	344.260540511	1464.16468258	348.575763194	-1.48598050218	-0.0275181574478
837.813406728	411.49362792	1625.30703465	376.0	17.0485030073	0.665384874825	0.119802822259	1020.02645634	489.196008227	1902.39755333	393.175088757	3.75522267389	0.0695411606275
837.813406728	411.49362792	1625.30703465	376.0	-19.8770430817	-0.449148620919	-0.0808693951962	651.623616945	340.552040982	1302.24405516	310.068397233	-2.41655575711	-0.0447510325391
837.813406728	411.49362792	1625.30703465	376.0	3.13167210748	0.536783276745	0.0966480512685	1010.14882795	344.455181071	1676.20632171	321.602312695	0.314493368786	0.00582395127381
837.813406728	411.49362792	1625.30703465	376.0	2.77404905178	0.436006312683	0.0785031171558	966.440644206	342.681389919	1670.39384903	361.271814907	0.0417635709735	0.000773399462472
837.813406728	411.49362792	1625.30703465	376.0	4.12364580024	0.415387430619	0.0747906789015	954.665654788	368.005162318	1692.32893992	369.658122818	0.37779210576	0.00699615010667
837.813406728	411.49362792	1625.30703465	376.0	14.8444899044	0.487384256346	0.0877537371886	974.358029906	435.590534673	1866.57557332	456.627008743	2.13668916366	0.0395683178455
837.813406728	411.49362792	1625.30703465	376.0	0.807633116571	0.332332150295	0.0598365412846	924.374634869	327.388266084	1638.43355251	386.670651553	-0.442024983241	-0.00818564783779
837.813406728	411.49362792	1625.30703465	376.0	5.14014777232	0.0903984232988	0.0162762735504	815.215154044	502.31791361	1708.85021798	391.317150328	1.2441859816	0.0230404811407
837.813406728	411.49362792	1625.30703465	376.0	-2.21313300696	0.041736705334	0.00751471107923	804.34634811	438.560826731	1589.3368282	346.42965336	-0.0257867772112	-0.000477532911319
837.813406728	411.49362792	1625.30703465	376.0	9.07611835901	0.288375658498	0.0519221567335	896.95000342	408.483952981	1772.82182481	467.38786841	0.889233406137	0.0164672852988
837.813406728	411.49362792	1625.30703465	376.0	-2.18980757629	0.0575767023783	0.0103667091066	818.932786878	310.043396669	1589.71593807	460.739754519	-1.07851255231	-0.0199724546724
837.813406728	411.49362792	1625.30703465	376.0	6.8948108124	0.35510814685	0.0639373688963	919.461985461	457.803466587	1737.36887981	360.10342776	1.44233382167	0.0267098855865
837.813406728	411.49362792	1625.30703465	376.0	-1.10089399535	0.247749836726	0.0446074606997	887.654626852	361.3798153	1607.4141271	358.379684946	-0.398794900047	-0.00738509074162
837.813406728	411.49362792	1625.30703465	376.0	18.3810893817	0.642058466967	0.115602892864	1034.82560072	433.963347558	1924.05617341	455.267225134	2.98467644522	0.0552717860227
837.813406728	411.49362792	1625.30703465	376.0	-15.0455075318	-0.428235334445	-0.0771039493059	657.53381235	309.335434758	1380.77134234	413.902095227	-2.09160215381	-0.0387333732188
837.813406728	411.49362792	1625.30703465	376.0	-12.7176305867	-0.0521765383017	-0.00939440732836	780.617965372	339.599515714	1418.60649008	298.389008996	-1.85089070346	-0.0342757537677
837.813406728	411.49362792	1625.30703465	376.0	8.14035573949	0.403040844124	0.0725676708902	933.242838099	495.048921033	1757.61280913	329.321049996	2.09402199693	0.0387781851283
837.813406728	411.49362792	1625.30703465	376.0	4.01189540254	0.171651620843	0.0309059454165	848.627624693	461.868430184	1690.51265285	380.016597971	0.881681927008	0.0163274430927
837.813406728	411.49362792	1625.30703465	376.0	3.67697828527	-0.0829749642555	-0.0149396766755	757.397043116	468.569007502	1685.06922138	459.103170763	0.587207302314	0.0108742093021
837.813406728	411.49362792	1625.30703465	376.0	3.61305231294	0.298210174357	0.0536928653865	898.046914018	453.873394378	1684.03022806	332.109919661	0.980166981615	0.0181512404003
837.813406728	411.49362792	1625.30703465	376.0	11.4461424826	0.332786302882	0.059918311646	911.641445173	435.780933132	1811.34199361	463.919615308	1.44961685855	0.0268447566398
837.813406728	411.49362792	1625.30703465	376.0	-12.9165055993	-0.267840721981	-0.0482248329098	708.531886112	319.050923111	1415.37416051	387.79135129	-1.87009942377	-0.0346314708105
837.813406728	411.49362792	1625.30703465	376.0	3.95223588857	0.235025562625	0.0423164498785	881.01731009	362.35242316	1689.54300257	446.173269321	-0.0145644979578	-0.000269712925145
837.813406728	411.49362792	1625.30703465	376.0	-3.73277238105	0.0359120454554	0.006465978656	809.347743224	343.197501761	1564.63802255	412.092777567	-0.928249721896	-0.0171898096647
837.813406728	411.49362792	1625.30703465	376.0	0.466174384031	0.215640354183	0.0388261350707	870.166881931	415.28239252	1632.88379971	347.434525254	0.190445042035	0.00352676003769
837.813406728	411.49362792	1625.30703465	376.0	-6.82000638769	0.267744644786	0.0482075341711	900.673686431	318.3608892	1514.46099107	295.426415435	-1.33971708963	-0.024809575734
837.813406728	411.49362792	1625.30703465	376.0	15.977361137	0.496378403578	0.0893731371224	974.560833468	458.301792916	1884.98820916	452.125582774	2.53453517925	0.0469358366528
837.813406728	411.49362792	1625.30703465	376.0	-12.1908387821	-0.356402323249	-0.0641703858928	679.693791516	310.627605166	1427.16847434	436.847077657	-1.860856595	-0.0344603073149
837.813406728	411.49362792	1625.30703465	376.0	5.82644335099	0.198045981639	0.0356582610081	858.508786731	457.323668003	1720.0046283	404.172173568	1.02113172829	0.0189098468203
837.813406728	411.49362792	1625.30703465	376.0	-1.50410147198	0.0792108065188	0.0142619385162	816.076921849	459.241488198	1600.86076762	325.542357569	0.238101370499	0.00440928463887
837.813406728	411.49362792	1625.30703465	376.0	3.4627295302	0.270321757342	0.048671544354	896.053717224	352.579786298	1681.58702129	432.953517772	-0.090346409206	-0.00167308165196
837.813406728	411.49362792	1625.30703465	376.0	-12.9453246086	-0.112783061818	-0.0203066369855	759.679636524	339.917364314	1414.90576313	315.308762289	-1.83263170111	-0.0339376240945
837.813406728	411.49362792	1625.30703465	376.0	-11.0073236492	-0.4084805202	-0.0735470868204	658.627868772	448.356206165	1446.40422905	339.420154115	-0.905788076291	-0.0167738532647
837.813406728	411.49362792	1625.30703465	376.0	14.4837392821	0.628377117879	0.113139560295	1039.42220065	399.957854786	1860.71226808	421.332212646	2.2222182825	0.0411521904166
837.813406728	411.49362792	1625.30703465	376.0	0.398245394451	0.214872957988	0.0386879650681	865.10513843	467.985709215	1631.77974506	298.688897415	0.6443009807	0.0119314996426
837.813406728	411.49362792	1625.30703465	376.0	4.81219501204	0.0799032393663	0.0143866113371	814.324286209	464.531443148	1703.5199787	424.664249343	0.83164444388	0.0154008230348
837.813406728	411.49362792	1625.30703465	376.0	-6.01492480251	-0.298729812808	-0.0537864265049	689.150978358	487.460314261	1527.5460387	350.934746085	-0.161155895943	-0.00298436844338
837.813406728	411.49362792	1625.30703465	376.0	-0.23849973772	0.495015850738	0.0891278089193	992.491469658	342.930856968	1621.43068163	286.008355008	-0.156784217533	-0.0029034114358
837.813406728	411.49362792	1625.30703465	376.0	-12.4624887778	-0.0318225787772	-0.00572966848707	788.195621242	332.109167967	1422.75332785	302.448538641	-1.86836716437	-0.0345993919329
837.813406728	411.49362792	1625.30703465	376.0	-11.912006025	-0.459291057681	-0.0826955451353	642.182651931	481.930356344	1431.70036276	307.587354482	-0.823216755881	-0.0152447547385
837.813406728	411.49362792	1625.30703465	376.0	4.41323890961	0.422738131865	0.076114175705	944.826162602	468.847044411	1697.0357171	283.362510089	1.48099284402	0.0274257934078
837.813406728	411.49362792	1625.30703465	376.0	2.97757932762	0.195801855028	0.0352542050824	858.283660572	458.454503667	1673.70184092	356.963676684	0.796241525686	0.0147452134386
837.813406728	411.49362792	1625.30703465	376.0	11.5808609577	0.495982559257	0.0893018651885	966.615071326	504.576971981	1813.53158247	342.339539159	2.82836534238	0.05237713597
837.813406728	411.49362792	1625.30703465	376.0	2.34280706619	0.0775103333965	0.0139557676263	813.327064714	475.420097797	1663.3848427	374.637680192	0.742499910104	0.0137499983353
837.813406728	411.49362792	1625.30703465	376.0	-9.0705394141	-0.459836958563	-0.082793834815	644.828317473	372.052096326	1477.88291947	461.002505671	-1.23237686952	-0.02282179388
837.813406728	411.49362792	1625.30703465	376.0	-4.66441086575	-0.01036341574	-0.00186593729564	792.814113625	345.884036346	1549.49603672	410.797886752	-0.999159181614	-0.0185029478077
837.813406728	411.49362792	1625.30703465	376.0	3.94858706144	-0.0137616105517	-0.00247778367874	778.391178258	507.743842347	1689.48369793	403.348677322	1.06077682226	0.019644015227
837.813406728	411.49362792	1625.30703465	376.0	5.78341056068	0.360268289902	0.0648664547897	919.030984864	479.189531757	1719.30521333	321.084696712	1.58437002547	0.0293401856568
837.813406728	411.49362792	1625.30703465	376.0	-2.22422007875	0.110245900194	0.0198498199845	838.540010414	311.130771742	1589.15662924	439.485847086	-1.03740881766	-0.0192112744012
837.813406728	411.49362792	1625.30703465	376.0	-1.44806721825	0.0126956994507	0.00228586594358	799.680947511	352.088462791	1601.77149628	450.002085981	-0.70544155609	-0.0130637325202
837.813406728	411.49362792	1625.30703465	376.0	3.31676663191	0.500212137475	0.0900634024982	991.044027249	368.451308947	1679.21467604	319.719339844	0.499593813621	0.00925173728928
837.813406728	411.49362792	1625.30703465	376.0	-13.853639939	-0.302057098047	-0.05438550559	693.769051957	413.21221069	1400.14285017	293.161587519	-1.47955093376	-0.027399091366
837.813406728	411.49362792	1625.30703465	376.0	8.42219865272	0.530626260329	0.0955394779131	996.734593424	414.785491548	1762.19362182	350.673536851	1.58290495489	0.0293130547202
837.813406728	411.49362792	1625.30703465	376.0	-6.79415072546	-0.292956385238	-0.05274691848	695.514880117	399.89696725	1514.88122496	419.469377596	-0.834279470622	-0.0154496198263
837.813406728	411.49362792	1625.30703465	376.0	-3.68847856954	0.331277152882	0.0596465885636	922.513637527	355.209976089	1565.35793299	287.634319371	-0.660661549101	-0.0122344731315
837.813406728	411.49362792	1625.30703465	376.0	0.541611866633	0.264227864802	0.0475743364786	886.520826424	442.14843142	1634.10989042	305.440632573	0.49579083509	0.00918131176093
837.813406728	411.49362792	1625.30703465	376.0	5.42791383389	0.398852868608	0.0718136241642	944.554580335	394.992919509	1713.52730003	373.97980018	0.737503314792	0.0136574687924
837.813406728	411.49362792	1625.30703465	376.0	14.3398580913	0.60394400755	0.108740368662	1034.65621658	365.502743791	1858.37375696	458.214796588	1.63651438686	0.0303058219789
837.813406728	411.49362792	1625.30703465	376.0	-6.70508857992	-0.00097730711373	-0.000175964550546	790.68775951	432.308963448	1516.32875828	293.332035322	-0.588774641818	-0.0109032341077
837.813406728	411.49362792	1625.30703465	376.0	-3.09085009391	0.0195610561402	0.00352197625859	800.36168349	386.369964453	1575.07123064	388.339582699	-0.539552179427	-0.00999170702642
837.813406728	411.49362792	1625.30703465	376.0	-6.21735938045	-0.0928147414325	-0.016711332631	765.945604372	315.796507189	1524.25585527	442.513743707	-1.36495723144	-0.0252769857675
837.813406728	411.49362792	1625.30703465	376.0	1.93490092873	-0.0704553010453	-0.0126855061299	761.425458231	479.58077987	1656.75511556	415.748877456	0.584920486146	0.0108318608546
837.813406728	411.49362792	1625.30703465	376.0	-9.22665901657	-0.47303782448	-0.0851706561902	637.200304737	490.758432674	1475.34549659	347.386759178	-0.464204519351	-0.00859637998799
837.813406728	411.49362792	1625.30703465	376.0	9.00231219517	0.495904185777	0.0892877540111	976.088730681	454.192120118	1771.62224804	341.341397238	1.98920167773	0.0368370681061
837.813406728	411.49362792	1625.30703465	376.0	-2.94472298168	-0.0443047806872	-0.00797709411004	773.892559255	445.503243826	1577.44624488	358.050441795	-0.0913804882728	-0.00169223126431
837.813406728	411.49362792	1625.30703465	376.0	9.53484616106	0.49023526625	0.0882670627026	985.874628902	363.903186851	1780.27756005	430.499744294	0.922252955807	0.0170787584409
837.813406728	411.49362792	1625.30703465	376.0	1.00136323733	0.213832798172	0.0385006838625	869.547809263	412.75830262	1641.58226179	359.276149904	0.215195965127	0.00398511046531
837.813406728	411.49362792	1625.30703465	376.0	-9.96754294796	-0.336886088616	-0.0606564797653	678.245473519	487.565891627	1463.30385793	297.492492788	-0.607039103895	-0.0112414648869
837.813406728	411.49362792	1625.30703465	376.0	-5.09416615658	-0.347163026089	-0.0625068466131	674.021289597	488.2612189	1542.51119375	380.228685251	-0.0771558464163	-0.00142881197067
837.813406728	411.49362792	1625.30703465	376.0	-10.4339420792	-0.295053267942	-0.0531244630793	697.226634911	366.514260865	1455.72344004	391.982544268	-1.35521399296	-0.0250965554252
837.813406728	411.49362792	1625.30703465	376.0	-11.2624784228	-0.302354159621	-0.0544389916494	692.798935178	419.263943593	1442.25718057	330.194301795	-1.12843104014	-0.0208968711138
837.813406728	411.49362792	1625.30703465	376.0	14.4266035707	0.620486420054	0.111718836884	1021.65358746	455.32390501	1859.78363734	382.806144873	2.94117561546	0.054466215101
837.813406728	411.49362792	1625.30703465	376.0	0.930777934002	0.271515618284	0.0488864995109	899.745327507	322.401937355	1640.43503389	418.287769025	-0.559125431809	-0.0103541746631
837.813406728	411.49362792	1625.30703465	376.0	-9.46227787758	0.0109080507486	0.00196399905448	803.700080029	316.38978076	1471.51596667	351.426105876	-1.6310556427	-0.0302047341241
837.813406728	411.49362792	1625.30703465	376.0	-10.1557588947	-0.445522735678	-0.080216553057	647.238725462	448.53409329	1460.24477091	364.471952158	-0.809024224712	-0.0149819300873
837.813406728	411.49362792	1625.30703465	376.0	-14.9845983609	-0.426337771689	-0.0767622923458	657.322674043	349.458877576	1381.76130337	374.979751755	-1.84508873588	-0.0341683099237
837.813406728	411.49362792	1625.30703465	376.0	18.3937960767	0.583423980487	0.105045729292	1004.54605985	469.247468464	1924.26269622	450.469167911	3.19101687245	0.0590929050454
837.813406728	411.49362792	1625.30703465	376.0	2.47868920477	0.335924105705	0.0604832743437	924.601753375	336.351907066	1665.59334466	404.63968422	-0.219249412895	-0.00406017431287
837.813406728	411.49362792	1625.30703465	376.0	-8.25495437265	-0.103984806995	-0.0187225075613	754.995890366	442.999854234	1491.13868052	293.142935923	-0.707542603948	-0.0131026408139
837.813406728	411.49362792	1625.30703465	376.0	-3.69657071832	0.275495401797	0.0496030611806	902.83405191	320.969072535	1565.22641072	341.423286278	-0.96481098223	-0.0178668700413
837.813406728	411.49362792	1625.30703465	376.0	14.3138563778	0.397086594063	0.071495605701	927.528039852	513.447679621	1857.95114929	416.975429813	2.77196657627	0.0513327143753
837.813406728	411.49362792	1625.30703465	376.0	6.73842424626	0.348012379942	0.062659773126	918.92779097	437.268832348	1734.82711795	378.63049463	1.18612424362	0.0219652637708
837.813406728	411.49362792	1625.30703465	376.0	-4.44125736033	-0.140421986638	-0.0252830368452	742.256265831	439.143683101	1553.12296634	371.723017412	-0.318995895288	-0.00590733139422
837.813406728	411.49362792	1625.30703465	376.0	2.98245806328	0.0437037392045	0.00786887634219	802.462035959	455.537790579	1673.78113536	415.781308818	0.565705320902	0.0104760244611
837.813406728	411.49362792	1625.30703465	376.0	-15.4846198625	-0.44253429865	-0.0796784837325	650.12362619	427.430399282	1373.63441874	296.080393263	-1.52753421517	-0.0282876706513
837.813406728	411.49362792	1625.30703465	376.0	-15.0542155144	-0.407768532785	-0.0734188931915	663.701722697	326.761379034	1380.62981088	390.166709151	-1.98639476038	-0.0367850881551
837.813406728	411.49362792	1625.30703465	376.0	1.23855291986	-0.115606150893	-0.0208149353427	748.824591502	441.302578871	1645.43732238	455.310152009	0.148323515862	0.00274673177522
837.813406728	411.49362792	1625.30703465	376.0	-4.40362315202	-0.059765496747	-0.0107608024391	776.408951127	326.125002108	1553.73463778	451.200684544	-1.15191952094	-0.0213318429804
837.813406728	411.49362792	1625.30703465	376.0	-14.9482788659	-0.488564700179	-0.0879662765896	637.195423485	387.724686507	1382.35160668	357.43149669	-1.61599132744	-0.029925765323
837.813406728	411.49362792	1625.30703465	376.0	-7.45534810198	-0.410624599861	-0.0739331292511	654.629467201	505.086664634	1504.13473749	344.418605654	-0.199012487931	-0.00368541644317
837.813406728	411.49362792	1625.30703465	376.0	1.63834128013	0.0762383146883	0.0137267401311	821.146492865	362.027173732	1651.93511073	468.76144413	-0.36616762644	-0.00678088197111
837.813406728	411.49362792	1625.30703465	376.0	-5.71951967989	-0.121700987591	-0.0219123132141	756.094389871	308.670826509	1532.34727894	467.582062564	-1.39361707323	-0.0258077235783
837.813406728	411.49362792	1625.30703465	376.0	-8.18910219326	-0.0405185601392	-0.00729538353245	781.988037113	364.226753797	1492.20898063	345.994189717	-1.19007266803	-0.0220383827412
837.813406728	411.49362792	1625.30703465	376.0	10.5800159765	0.493717890084	0.088894110566	977.795872693	436.707580775	1797.26477858	382.761325114	1.89568348602	0.0351052497411
837.813406728	411.49362792	1625.30703465	376.0	-5.26155927958	0.0130092519632	0.00234232120332	800.29224119	361.877995752	1539.79054155	377.620304603	-0.919869422786	-0.0170346189405
837.813406728	411.49362792	1625.30703465	376.0	-6.39010594062	-0.349308863575	-0.062893205541	673.014880901	500.995685978	1521.44819327	347.437626395	-0.114069019309	-0.00211238924646
837.813406728	411.49362792	1625.30703465	376.0	2.21883610708	-0.0680746346769	-0.0122568661644	762.781021621	469.870512691	1661.36993398	428.718399672	0.518943790677	0.00961007019773
837.813406728	411.49362792	1625.30703465	376.0	-9.91953901405	-0.146907725296	-0.0264507967764	743.566918325	404.630373569	1464.08406925	315.886777355	-1.11515473176	-0.020651013551
837.813406728	411.49362792	1625.30703465	376.0	11.6017682669	0.461973070493	0.0831784426526	966.21409948	422.912926107	1813.87139043	424.744364846	1.68913171723	0.0312802169858
837.813406728	411.49362792	1625.30703465	376.0	-5.31168510907	0.00516524049096	0.000930003689406	799.593571299	329.488581983	1538.97584291	409.89368963	-1.1695009234	-0.0216574245074
837.813406728	411.49362792	1625.30703465	376.0	7.78311154581	0.273038869471	0.049160761518	886.30486658	463.879203963	1751.80649412	401.622423574	1.38494331504	0.0256470984267
837.813406728	411.49362792	1625.30703465	376.0	12.5077262622	0.455190519532	0.0819572415435	956.351105264	473.942756712	1828.59598946	398.302127486	2.36225202688	0.0437454079053
837.813406728	411.49362792	1625.30703465	376.0	-19.8065947326	-0.299225622606	-0.0538756972643	700.203121333	315.993766514	1303.38905713	287.192169288	-2.64610872757	-0.0490020134736
837.813406728	411.49362792	1625.30703465	376.0	-12.0480075331	-0.4583000041	-0.0825171055275	646.782115729	337.222993726	1429.48992068	445.484811222	-1.68336589513	-0.0311734425025
837.813406728	411.49362792	1625.30703465	376.0	-8.35024807018	-0.409925209722	-0.073807203767	657.209982737	456.88920361	1489.58986535	375.490679006	-0.589111694629	-0.0109094758265
837.813406728	411.49362792	1625.30703465	376.0	-5.68671224618	-0.207855561309	-0.03742447989	717.586591123	488.130531697	1532.88050047	327.163377652	-0.113118030856	-0.00209477834919
837.813406728	411.49362792	1625.30703465	376.0	9.39878422809	0.175018935535	0.0315122318212	844.825415748	505.308783504	1778.06613588	427.931936627	1.73659305104	0.0321591305748
837.813406728	411.49362792	1625.30703465	376.0	-11.0107934619	-0.341223809894	-0.0614374882776	678.700332408	458.111812439	1446.34783394	309.535689095	-0.882930262415	-0.0163505604151
837.813406728	411.49362792	1625.30703465	376.0	-11.0509701862	-0.347386869497	-0.0625471497113	679.787275315	391.302066275	1445.69483881	374.605497225	-1.25065584611	-0.0231602934465
837.813406728	411.49362792	1625.30703465	376.0	-4.90691348086	-0.162863481629	-0.0293236373117	738.938989877	368.467005076	1545.55462466	438.148629707	-0.895829431067	-0.0165894339086
837.813406728	411.49362792	1625.30703465	376.0	-9.90519211192	-0.206897813354	-0.037252036974	725.28941137	377.087612754	1464.31725046	361.940226333	-1.2550950541	-0.0232425010019
837.813406728	411.49362792	1625.30703465	376.0	-3.45635528501	-0.109630934275	-0.0197390951162	753.545481455	418.722642219	1569.13064906	396.862525385	-0.378042481528	-0.00700078669497
837.813406728	411.49362792	1625.30703465	376.0	9.16808577811	0.389132874556	0.07006353521	934.121509738	445.04171331	1774.31657774	395.153354694	1.56609055306	0.0290016769085
837.813406728	411.49362792	1625.30703465	376.0	3.4174291996	0.614201733944	0.110587276547	1043.6255539	347.753035662	1680.85075183	289.472162269	0.585446122314	0.0108415948577
837.813406728	411.49362792	1625.30703465	376.0	1.29949822385	0.0109430643358	0.00197030326536	795.767119781	389.546490356	1646.4278707	461.114260558	-0.199680058643	-0.00369777886376
837.813406728	411.49362792	1625.30703465	376.0	4.14673651102	0.234693225066	0.0422566123633	870.769463763	480.440427415	1692.70423487	341.494343692	1.17932408128	0.0218393348385
837.813406728	411.49362792	1625.30703465	376.0	9.42193530369	0.717916027925	0.129261078128	1044.76743096	448.150928128	1778.44241194	285.524052857	2.87968724699	0.0533275416109
837.813406728	411.49362792	1625.30703465	376.0	1.24056736273	-0.148907518654	-0.0268108603987	736.053473676	469.915030742	1645.47006326	439.501558847	0.374980563885	0.00694408451638
837.813406728	411.49362792	1625.30703465	376.0	-0.700661498483	0.195118983803	0.0351312538357	863.670248169	401.641590552	1613.91913402	348.607295303	-0.0632194632213	-0.0011707308004
837.813406728	411.49362792	1625.30703465	376.0	-4.32322180123	-0.165707367736	-0.0298356801829	732.250697612	466.001506762	1555.04140659	356.789202215	-0.117989697184	-0.0021849943923
837.813406728	411.49362792	1625.30703465	376.0	1.18470058393	0.0295062698167	0.00531261609951	797.827105455	456.648646038	1644.56205658	390.086305086	0.421777332062	0.00781069133448
837.813406728	411.49362792	1625.30703465	376.0	13.3824574177	0.541622291504	0.0975193178798	986.165340614	488.774869635	1842.81305647	367.872846219	2.95503047591	0.0547227865909
837.813406728	411.49362792	1625.30703465	376.0	-3.48136223619	0.116279490558	0.0209361704282	836.263599994	379.386770377	1568.72420932	353.073838952	-0.57585213237	-0.0106639283772
837.813406728	411.49362792	1625.30703465	376.0	5.26424313955	0.268590191264	0.0483597751646	882.725793386	487.749924753	1710.86714872	340.391430578	1.42131167753	0.0263205866208
837.813406728	411.49362792	1625.30703465	376.0	-11.0175569139	-0.317359036162	-0.0571406258843	689.903151418	375.219862786	1446.23790708	381.114892877	-1.34995483725	-0.0249991636527
837.813406728	411.49362792	1625.30703465	376.0	1.31181974363	0.033367488498	0.00600783012208	804.055390752	385.572249038	1646.62813322	457.000493433	-0.213322166098	-0.00395041048329
837.813406728	411.49362792	1625.30703465	376.0	-10.9452680117	-0.372706228129	-0.0671059107183	667.234917296	493.829341949	1447.41282369	286.348564448	-0.690475689114	-0.0127865868354
837.813406728	411.49362792	1625.30703465	376.0	-7.03303964873	0.0442119653881	0.00796038267701	811.581058306	367.628857093	1510.99854649	331.788631089	-1.04766642808	-0.0194012301496
837.813406728	411.49362792	1625.30703465	376.0	1.51002017448	0.138466634252	0.0249309748384	838.800661435	437.385307221	1649.84949877	373.663530112	0.394623439426	0.00730784147085
837.813406728	411.49362792	1625.30703465	376.0	4.02315850037	0.213723715106	0.0384810434113	863.893548812	469.195596763	1690.69571277	357.606567194	1.02159550075	0.0189184351991
837.813406728	411.49362792	1625.30703465	376.0	4.99711882277	0.592064943021	0.106601538174	1032.96976779	353.604875571	1706.5255584	319.950915048	0.750151758686	0.0138916992349
837.813406728	411.49362792	1625.30703465	376.0	-17.2081922019	-0.473145455732	-0.0851900352416	643.730372442	323.137153865	1345.62107625	378.753549947	-2.19226751254	-0.0405975465285
837.813406728	411.49362792	1625.30703465	376.0	-9.2955884053	-0.447506327507	-0.0805736995872	644.877883097	487.711026898	1474.22518239	341.63627239	-0.492860089155	-0.00912703868806
837.813406728	411.49362792	1625.30703465	376.0	-5.87310154149	-0.0797400228474	-0.0143572241353	767.339822239	370.640811632	1529.85110214	391.870468272	-0.932039785555	-0.0172599960288
837.813406728	411.49362792	1625.30703465	376.0	-6.36016424093	-0.365742340121	-0.0658520597984	671.703295688	420.024359872	1521.93483783	430.207182266	-0.672279814812	-0.0124496262002
837.813406728	411.49362792	1625.30703465	376.0	2.21909686468	0.118409062906	0.0213196008114	836.600238411	362.533331458	1661.3741721	462.240602227	-0.279329596913	-0.0051727703132
837.813406728	411.49362792	1625.30703465	376.0	-1.59173181197	0.0230762846888	0.00415489461447	795.665387808	464.701366	1599.43650554	339.069751727	0.233659024238	0.00432701896736
837.813406728	411.49362792	1625.30703465	376.0	-2.07972222438	0.218895291012	0.0394121877947	877.590856523	348.150120006	1591.50516303	365.764186505	-0.628691084032	-0.0116424274821
837.813406728	411.49362792	1625.30703465	376.0	8.97642105948	0.209560961485	0.0377315378979	862.076578118	456.339730182	1771.20143759	452.785129287	1.24527997481	0.0230607402742
837.813406728	411.49362792	1625.30703465	376.0	-15.5168560018	-0.319737923052	-0.0575689454541	690.348877658	373.823187871	1373.11048249	308.938416965	-1.84168940825	-0.0341053594121
837.813406728	411.49362792	1625.30703465	376.0	10.7430332378	0.470369171079	0.0846901640401	970.044602087	422.12985336	1799.9143096	407.73985415	1.64978115061	0.030551502789
837.813406728	411.49362792	1625.30703465	376.0	-3.57535018872	-0.162573621171	-0.0292714478162	738.100805659	378.920774861	1567.19661652	450.175035998	-0.723024224684	-0.0133893374941
837.813406728	411.49362792	1625.30703465	376.0	11.7902021614	0.233140722174	0.0419770835747	865.902849898	506.168661392	1816.93401978	444.862508487	2.03510299875	0.0376870925695
837.813406728	411.49362792	1625.30703465	376.0	-3.80154270754	-0.109392982539	-0.0196962518075	754.305354787	409.199445586	1563.5202936	400.015493224	-0.48021381057	-0.00889284834389
837.813406728	411.49362792	1625.30703465	376.0	14.4457679397	0.408232140797	0.073502366006	932.179930992	510.838480079	1860.09511718	417.07670611	2.78707257813	0.0516124551506
837.813406728	411.49362792	1625.30703465	376.0	-11.1984104816	-0.0735711702256	-0.0132465196661	773.671801005	324.552718624	1443.29848132	345.073961693	-1.7362724932	-0.0321531943186
837.813406728	411.49362792	1625.30703465	376.0	0.532480515685	-0.205260406726	-0.0369572212326	716.520799775	494.562224255	1633.96147793	422.878453899	0.494940540155	0.00916556555843
837.813406728	411.49362792	1625.30703465	376.0	-7.79476930804	-0.214250568258	-0.0385759035395	724.743051835	320.845368967	1498.61810075	453.029679948	-1.46155552714	-0.0270658430953
837.813406728	411.49362792	1625.30703465	376.0	6.45850244891	0.0402482596839	0.00724671582353	799.289144061	468.780335748	1730.27752928	462.208049475	0.922757044524	0.0170880934171
837.813406728	411.49362792	1625.30703465	376.0	10.7569121561	0.67853325715	0.122170193941	1022.47192746	480.280602727	1800.13988463	297.387354443	3.20286905344	0.0593123898785
837.813406728	411.49362792	1625.30703465	376.0	12.6927504044	0.637368517355	0.114758465494	1038.846013	419.46261499	1831.60319986	373.294571875	2.42169039296	0.0448461183881
837.813406728	411.49362792	1625.30703465	376.0	6.39661355922	0.185892969234	0.0334701060918	853.9777369	454.264305867	1729.27164481	421.029602038	1.00860753002	0.0186779172225
837.813406728	411.49362792	1625.30703465	376.0	-4.51081576461	-0.279491173758	-0.0503225015769	694.99816192	483.38699148	1551.99242871	373.607275306	-0.0425123406985	-0.00078726556849
837.813406728	411.49362792	1625.30703465	376.0	14.1071340291	0.412115198336	0.074201512124	933.540299488	512.214266266	1854.59127641	408.836710657	2.79562584157	0.0517708489179
837.813406728	411.49362792	1625.30703465	376.0	1.06713815321	0.292841766713	0.0527262813672	897.420278941	443.652921171	1642.65130612	301.57810601	0.607150169838	0.0112435216637
837.813406728	411.49362792	1625.30703465	376.0	-3.47638198504	0.103470881336	0.0186299750334	833.031395007	358.637631886	1568.80515369	377.136126801	-0.747949683707	-0.0138509200687
837.813406728	411.49362792	1625.30703465	376.0	-8.4178467436	-0.360566063713	-0.0649200690877	672.974961628	440.847572961	1488.49117936	374.66864477	-0.698454337228	-0.0129343395783
837.813406728	411.49362792	1625.30703465	376.0	-7.07844879515	-0.0794843645598	-0.0143111927547	769.21189699	346.193567219	1510.26050844	394.855044228	-1.20835993313	-0.0223770357986
837.813406728	411.49362792	1625.30703465	376.0	6.69950861216	0.0460443435927	0.00829030313157	800.426574819	481.155816227	1734.19461941	452.612228362	1.07280871566	0.0198668280679
837.813406728	411.49362792	1625.30703465	376.0	-9.00516068618	-0.0503249671298	-0.0090610311721	779.555266715	352.002888649	1478.94552453	347.38736917	-1.35045013549	-0.0250083358424
837.813406728	411.49362792	1625.30703465	376.0	-15.8659452154	-0.455577738398	-0.0820269604606	648.693701655	334.882863801	1367.43671095	383.860145493	-2.00426158796	-0.0371159553326
837.813406728	411.49362792	1625.30703465	376.0	-11.3984421154	0.0411027889022	0.00740057416316	815.490321381	311.687656829	1440.04735311	312.869374897	-1.88574651509	-0.0349212317608
837.813406728	411.49362792	1625.30703465	376.0	-0.510320888074	0.373765883037	0.0672967020233	943.283321091	314.858049111	1617.01275336	358.871383153	-0.617724284056	-0.0114393385936
837.813406728	411.49362792	1625.30703465	376.0	6.05212309331	0.470945673445	0.0847939635299	975.317448617	390.200920557	1723.67261703	358.154247855	0.916191664967	0.0169665123142
837.813406728	411.49362792	1625.30703465	376.0	-1.32785706754	0.16056223474	0.0289092968564	856.853157318	319.390066244	1603.72528032	427.482056757	-0.865515039261	-0.0160280562826
837.813406728	411.49362792	1625.30703465	376.0	10.1188439285	0.296786394483	0.0534365132306	893.231995764	481.313915828	1789.76931684	415.223405253	1.80365451416	0.0334010095216
837.813406728	411.49362792	1625.30703465	376.0	7.71907698556	0.493961824856	0.0889380311227	975.076041026	455.590040729	1750.7657359	320.09965415	1.88290541051	0.0348686187131
837.813406728	411.49362792	1625.30703465	376.0	3.25002548213	0.348406044829	0.062730652652	928.877498757	344.486275403	1678.12992744	404.766153278	-0.0598224482	-0.00110782311482
837.813406728	411.49362792	1625.30703465	376.0	6.63391184518	0.520544347829	0.0937242253924	1002.60188405	341.669969466	1733.12847054	388.856617029	0.54557182905	0.0101031820195
837.813406728	411.49362792	1625.30703465	376.0	2.73617187757	0.259652553098	0.0467505497116	885.94131856	424.827452799	1669.77822865	359.009457295	0.548196455255	0.0101517862084
837.813406728	411.49362792	1625.30703465	376.0	6.93694428731	0.53321397274	0.0960053966042	1009.913058	326.83970145	1738.05367814	401.30091869	0.432335073843	0.00800620507117
837.813406728	411.49362792	1625.30703465	376.0	5.13161967229	0.272664416711	0.0490933411434	890.283960325	426.756208644	1708.71161017	391.671441205	0.788876940728	0.0146088322357
837.813406728	411.49362792	1625.30703465	376.0	-4.2742783081	0.0202745534942	0.00365044175265	798.921475877	414.911315725	1555.83688863	342.004097025	-0.42670930995	-0.00790202425833
837.813406728	411.49362792	1625.30703465	376.0	13.1122555462	0.351899389231	0.0633596307582	911.694669043	502.071219283	1838.42144644	424.655558116	2.40620679935	0.0445593851732
837.813406728	411.49362792	1625.30703465	376.0	-14.0120317616	-0.113084890501	-0.0203609813649	760.694191625	324.801706792	1397.56849673	312.072598313	-2.03444225459	-0.0376748565666
837.813406728	411.49362792	1625.30703465	376.0	-6.36796394677	-0.163408182257	-0.0294217108853	737.040931821	407.60738285	1521.80806866	377.159753987	-0.725784585356	-0.0134404552844
837.813406728	411.49362792	1625.30703465	376.0	-18.1331433352	-0.375483364435	-0.0676059352601	675.100950505	315.097504376	1330.58778042	340.389325537	-2.36613466004	-0.0438173085192
837.813406728	411.49362792	1625.30703465	376.0	-13.4346008798	-0.0883190238143	-0.0159018768121	769.750359665	313.437442105	1406.95352147	323.765719702	-2.03660162543	-0.0377148449154
837.813406728	411.49362792	1625.30703465	376.0	-6.85039001695	-0.378260667253	-0.0681059897827	669.23400133	383.370549046	1513.9671638	461.362613426	-0.978793457825	-0.0181258047745
837.813406728	411.49362792	1625.30703465	376.0	-6.64388755441	0.0995744541711	0.0179284217089	833.240687539	347.674184712	1517.32346285	336.408590602	-1.13742308233	-0.0210633904135
837.813406728	411.49362792	1625.30703465	376.0	-14.0487444558	-0.318274987127	-0.057305543235	691.272922801	352.195252507	1396.97180273	353.503627421	-1.77474775222	-0.0328656991151
837.813406728	411.49362792	1625.30703465	376.0	-3.01112826111	0.0013666456609	0.000246065117195	795.856941964	356.008909707	1576.3669552	424.501103527	-0.788832340074	-0.0146080062977
837.813406728	411.49362792	1625.30703465	376.0	-7.92338979916	-0.387657048135	-0.0697978120517	665.891581066	404.886162762	1496.52762286	425.749879031	-0.900427765323	-0.0166745882467
837.813406728	411.49362792	1625.30703465	376.0	-4.36239788728	0.109513375491	0.0197179286083	834.108827713	377.564476501	1554.40467491	342.731370694	-0.680588992381	-0.0126034998589
837.813406728	411.49362792	1625.30703465	376.0	3.41677077119	-0.222945149816	-0.0401413665495	709.527818755	504.486635739	1680.84005035	466.825595856	0.760206913733	0.0140779058099
837.813406728	411.49362792	1625.30703465	376.0	14.5315521177	0.684393163553	0.123225272516	1031.19452913	471.662301967	1861.48937346	358.632542367	3.45497642612	0.0639810449281
837.813406728	411.49362792	1625.30703465	376.0	14.646644894	0.757589391648	0.136404283696	1034.23824256	487.573893119	1863.35998445	341.547848773	3.91590212137	0.0725167059512
837.813406728	411.49362792	1625.30703465	376.0	-6.29589277274	-0.184851184806	-0.0332825323742	733.035488345	346.826887023	1522.97944652	443.11707115	-1.16169892013	-0.0215129429654
837.813406728	411.49362792	1625.30703465	376.0	-2.87642839438	-0.184490323907	-0.0332175592198	730.34164516	384.017144942	1578.55624161	464.197451506	-0.646636562943	-0.0119747511656
837.813406728	411.49362792	1625.30703465	376.0	6.07789964366	0.513962320095	0.092539128573	1002.68491227	316.133206124	1724.09156512	405.273446723	0.195707494373	0.00362421285875
837.813406728	411.49362792	1625.30703465	376.0	-5.16875562346	-0.170428085704	-0.0306856474079	736.806401037	362.017626068	1541.2988859	442.474858791	-0.965548483509	-0.0178805274724
837.813406728	411.49362792	1625.30703465	376.0	-3.43039507554	-0.458212145255	-0.0825012865061	639.854429235	499.170696109	1569.55258217	430.527456825	0.0994771596993	0.00184216962406
837.813406728	411.49362792	1625.30703465	376.0	-10.1773861559	-0.173047990934	-0.0311573624296	738.347653244	342.284594194	1459.89326151	379.261014076	-1.50160977189	-0.0278075883683
837.813406728	411.49362792	1625.30703465	376.0	-4.82034109365	-0.0981661079429	-0.0176748483873	757.832700628	417.876722644	1546.96169176	371.252268486	-0.497900443362	-0.00922037858078
837.813406728	411.49362792	1625.30703465	376.0	-0.370805918674	0.176786744257	0.0318305265138	852.277865207	453.144639472	1619.28029997	313.857795288	0.391942586926	0.00725819605419
837.813406728	411.49362792	1625.30703465	376.0	6.97144868636	0.285316623738	0.0513713762582	895.004636762	424.332616683	1738.61448056	419.277227119	0.923030732216	0.0170931617077
837.813406728	411.49362792	1625.30703465	376.0	3.64680244292	-0.0719199082434	-0.0129492092624	761.121989835	468.979075377	1684.57877129	454.47770608	0.601733682452	0.0111432163417
837.813406728	411.49362792	1625.30703465	376.0	-16.4509193453	-0.150569604631	-0.0271101196672	748.899842372	316.636672712	1357.92908526	292.39257018	-2.35143248003	-0.0435450459264
837.813406728	411.49362792	1625.30703465	376.0	17.9829229456	0.627201918272	0.112927965119	1004.1657853	506.312110921	1917.58474632	407.106850097	3.85168988339	0.0713275904332
837.813406728	411.49362792	1625.30703465	376.0	13.9866787074	0.447892641479	0.0806432555777	952.944186537	475.320860496	1852.63350759	424.368460559	2.45193649693	0.0454062314246
[truncated: 1 more rows]
