# Supplementary material for: Optimization of nutritional strategies using a mechanistic computational model in prediabetes: Application to the J-DOIT1 study data
Source: PLoS One. 2023 Nov 30;18(11):e0287069. doi: 10.1371/journal.pone.0287069 (PMC10688723; doi:10.1371/journal.pone.0287069)
Supplement: S1 File — (ZIP) [file pone.0287069.s011.zip › improved_intervention_M0411061.csv]

baseline_carb	baseline_fat	baseline_kcal	baseline_protein	diet_change_percent	hba1c_change	hba1c_percent_change	random_carb_kcal	random_fat_kcal	random_total_kcal	random_protein_kcal	weight_change	weight_percent_change
1913.59931738	589.734522906	2879.33384028	376.0	7.66099829096	-0.182579725356	-0.0306239056283	2022.00757777	636.207450113	3099.91955658	441.704528692	0.932949419792	0.0131401326731
1913.59931738	589.734522906	2879.33384028	376.0	6.71683260103	-0.179123973196	-0.0300442759469	2046.86548523	709.230580647	3072.73387436	316.637808482	1.70241799964	0.0239777183049
1913.59931738	589.734522906	2879.33384028	376.0	-15.7041640808	-0.76515400409	-0.128338477707	1468.70635493	544.493268843	2427.15852957	413.958905799	-3.25725041619	-0.0458767664252
1913.59931738	589.734522906	2879.33384028	376.0	-2.13890142661	-0.154349866562	-0.0258889410537	2053.88607174	459.825061702	2817.7477277	304.036594254	-0.565641217259	-0.00796677770787
1913.59931738	589.734522906	2879.33384028	376.0	18.2165628378	0.0458187690568	0.00768513402496	2280.04038186	682.654664294	3403.84949861	441.154452448	5.09356582388	0.0717403637166
1913.59931738	589.734522906	2879.33384028	376.0	-14.1482407994	-0.642512203828	-0.107767897321	1588.17650473	498.269936302	2471.95875514	385.512314112	-2.77024494782	-0.0390175344763
1913.59931738	589.734522906	2879.33384028	376.0	9.01955580389	0.0402279596065	0.00674739342611	2280.89960391	542.333417096	3139.03696279	315.803941783	2.24332877853	0.0315961799792
1913.59931738	589.734522906	2879.33384028	376.0	-12.7359273419	-0.708876552469	-0.118899119837	1542.39760281	595.659291987	2512.62397445	374.567079659	-2.23270349731	-0.0314465281311
1913.59931738	589.734522906	2879.33384028	376.0	2.57483299258	-0.241763238709	-0.0405506941813	1971.9941706	675.257031389	2953.47187797	306.220675978	0.196356438581	0.00276558364199
1913.59931738	589.734522906	2879.33384028	376.0	-1.22500566356	-0.407753899459	-0.0683921334214	1813.5237034	704.086667091	2844.06183767	326.451467177	-0.294889462693	-0.00415337271399
1913.59931738	589.734522906	2879.33384028	376.0	2.25371934227	-0.166642149152	-0.0279507127058	2047.14277783	614.614719859	2944.22594397	282.468446276	0.0848034152257	0.00119441429895
1913.59931738	589.734522906	2879.33384028	376.0	1.71539307898	-0.192462246219	-0.0322814904762	2013.33740323	551.653973319	2928.7257337	363.73435715	0.0841429612903	0.00118511213085
1913.59931738	589.734522906	2879.33384028	376.0	16.2279295861	-0.0592320894704	-0.00993493617417	2172.4407564	717.175125771	3346.59010843	456.974226257	4.1483235106	0.0584270916987
1913.59931738	589.734522906	2879.33384028	376.0	-17.1865903457	-0.716793509308	-0.120227022695	1505.00331372	484.690900109	2384.47452847	394.780314635	-3.71315673043	-0.0522979821188
1913.59931738	589.734522906	2879.33384028	376.0	11.2876655242	-0.00447667764108	-0.000750868440301	2226.40343205	678.661951549	3204.3434135	299.278029895	3.67147828801	0.051710961803
1913.59931738	589.734522906	2879.33384028	376.0	13.8642634999	0.0997190697955	0.0167257748735	2334.05109153	627.631599425	3278.53227094	316.849579985	4.49806512094	0.0633530298725
1913.59931738	589.734522906	2879.33384028	376.0	-1.93013671069	-0.154551213619	-0.0259227127842	2054.23928372	475.387147362	2823.75876081	294.132329727	-0.576229197197	-0.00811590418587
1913.59931738	589.734522906	2879.33384028	376.0	-1.158300234	-0.236932272375	-0.0397404012706	1972.59274594	570.732207769	2845.98250967	302.65755596	-0.422417100666	-0.0059495366291
1913.59931738	589.734522906	2879.33384028	376.0	-0.59984090941	-0.183355453317	-0.0307540176647	2023.83248686	512.648662815	2862.06241799	325.581268316	-0.292241692531	-0.00411608017649
1913.59931738	589.734522906	2879.33384028	376.0	7.62503878257	-0.125156734666	-0.0209924076931	2105.06443236	707.941921729	3098.88416228	285.877808198	2.31118807214	0.0325519446781
1913.59931738	589.734522906	2879.33384028	376.0	-15.5503293756	-0.804617507386	-0.134957649679	1452.74469079	626.962934137	2431.5879443	351.880319364	-2.80082020077	-0.0394481718418
1913.59931738	589.734522906	2879.33384028	376.0	6.08905835918	-0.108193897045	-0.0181472487495	2094.44690154	513.35730532	3054.65815817	446.853951314	0.662381522278	0.00932931721519
1913.59931738	589.734522906	2879.33384028	376.0	2.62724868673	-0.415123012946	-0.0696281470892	1802.51366528	693.634431033	2954.98110079	458.833004478	0.335094295406	0.00471963796347
1913.59931738	589.734522906	2879.33384028	376.0	-0.162733174454	-0.284844356667	-0.0477766448619	1923.78611038	584.254745371	2874.64820892	366.60735317	-0.115113514151	-0.00162131710071
1913.59931738	589.734522906	2879.33384028	376.0	12.9080425674	-0.0523976370854	-0.00878860065169	2170.61289145	614.106983164	3250.99947804	466.279603434	2.50994637851	0.0353513574438
1913.59931738	589.734522906	2879.33384028	376.0	-15.0762584516	-0.803283562976	-0.134733908584	1462.19418016	667.374177424	2445.23802884	315.669671257	-2.55672997061	-0.0360102812761
1913.59931738	589.734522906	2879.33384028	376.0	-12.2881531054	-0.756275537597	-0.126849301845	1504.10858239	648.07216681	2525.51688957	373.336140377	-2.06262225251	-0.0290510176411
1913.59931738	589.734522906	2879.33384028	376.0	9.99808754626	0.106058490529	0.0177890792569	2358.14821395	505.58185519	3167.21215838	303.48208924	2.65968352155	0.0374603312894
1913.59931738	589.734522906	2879.33384028	376.0	-21.2142268938	-0.725944355852	-0.121761884578	1485.03870303	451.687972561	2268.50542637	331.778750784	-4.68721011049	-0.0660170438098
1913.59931738	589.734522906	2879.33384028	376.0	9.46344833564	0.0340542917533	0.00571189059935	2274.67279326	555.482857412	3151.81811067	321.662460001	2.40421272375	0.0338621510387
1913.59931738	589.734522906	2879.33384028	376.0	-5.64881785738	-0.43209633364	-0.0724750643475	1776.14748988	483.409681923	2716.68551614	457.128344338	-1.07503861227	-0.0151413889053
1913.59931738	589.734522906	2879.33384028	376.0	19.0403472025	0.0852493631459	0.0142987861701	2299.8495945	702.943830204	3427.56900059	424.77557589	5.69944929285	0.0802739337021
1913.59931738	589.734522906	2879.33384028	376.0	-10.2837059804	-0.472565614426	-0.0792629343216	1739.47735317	464.821067581	2583.23161395	378.933193204	-1.84311763732	-0.0259594033425
1913.59931738	589.734522906	2879.33384028	376.0	-10.1223394912	-0.511308493699	-0.0857612367828	1709.85027901	532.217937683	2587.87789388	345.809677193	-1.68547908076	-0.0237391419826
1913.59931738	589.734522906	2879.33384028	376.0	-13.0129815243	-0.579993282234	-0.0972816642458	1642.99759354	486.363168026	2504.64665962	375.285898053	-2.44927678464	-0.0344968561217
1913.59931738	589.734522906	2879.33384028	376.0	-8.48813922946	-0.447551886126	-0.0750674079379	1770.02459427	545.431141423	2634.93197504	319.476239341	-1.38344345632	-0.0194851191031
1913.59931738	589.734522906	2879.33384028	376.0	16.7193443307	0.0706907994674	0.0118568935705	2315.65288138	590.719846986	3360.73957947	454.366851108	4.0928029079	0.0576451113788
1913.59931738	589.734522906	2879.33384028	376.0	-6.76005997041	-0.709300046287	-0.11897015201	1549.08084016	710.893084917	2684.68914593	424.715220856	-1.00306696214	-0.0141277036921
1913.59931738	589.734522906	2879.33384028	376.0	0.88716962969	-0.420549270194	-0.07053828752	1796.8673609	664.576998401	2904.87841565	443.434056347	0.107616392156	0.00151572383318
1913.59931738	589.734522906	2879.33384028	376.0	-18.6351431687	-0.680262485184	-0.114099712376	1541.21475945	448.629996195	2342.76585684	352.921101193	-4.00626357663	-0.0564262475582
1913.59931738	589.734522906	2879.33384028	376.0	10.3082310692	0.00662402000926	0.00111103992104	2246.80010216	617.946828377	3176.14222579	311.395295259	2.99873863327	0.0422357553981
1913.59931738	589.734522906	2879.33384028	376.0	14.3734884457	0.100970985038	0.0169357573026	2351.57848634	571.175159619	3293.19455713	370.440911168	3.99492498032	0.0562665490185
1913.59931738	589.734522906	2879.33384028	376.0	2.40158341539	-0.259602453008	-0.0435428468649	1947.50872562	608.359537185	2948.48344426	392.615181458	0.231742975671	0.00326398557284
1913.59931738	589.734522906	2879.33384028	376.0	3.14240091032	-0.126505726586	-0.0212186726913	2078.44419286	511.251571384	2969.81405309	380.118288844	0.262559647001	0.0036980231972
1913.59931738	589.734522906	2879.33384028	376.0	8.77412049943	0.00750190797556	0.00125828714786	2214.52894125	469.310819922	3131.97006101	448.130299839	0.942763782729	0.013278363137
1913.59931738	589.734522906	2879.33384028	376.0	-6.60464330483	-0.582795873802	-0.0977517399868	1658.60398759	724.297841863	2689.16411058	306.262281124	-1.01475490754	-0.0142923226415
1913.59931738	589.734522906	2879.33384028	376.0	-13.3517666435	-0.672764462361	-0.11284207688	1565.22170184	529.681908297	2494.89190504	399.988294899	-2.57476601104	-0.0362643100146
1913.59931738	589.734522906	2879.33384028	376.0	4.75367281424	-0.120273972106	-0.0201734270556	2084.48064258	556.111599353	3016.20795028	375.615708348	0.431291695603	0.00607453092399
1913.59931738	589.734522906	2879.33384028	376.0	8.72583478491	0.0553653950781	0.00928637958371	2296.658227	520.351226398	3130.57975409	313.570300693	2.0887426635	0.0294189107535
1913.59931738	589.734522906	2879.33384028	376.0	-20.101401986	-0.737107502996	-0.123634267527	1478.90995044	472.534138552	2300.54737053	349.103281535	-4.37515042894	-0.0616218370273
1913.59931738	589.734522906	2879.33384028	376.0	16.0149512734	0.0840996635985	0.0141059482721	2330.90544589	605.365032951	3340.4577518	404.187272959	4.40218648172	0.0620026265031
1913.59931738	589.734522906	2879.33384028	376.0	4.4678837054	-0.206740297914	-0.0346763330953	2014.31512163	690.636081744	3007.97912776	303.027924387	0.909222250889	0.0128059471956
1913.59931738	589.734522906	2879.33384028	376.0	-2.34243383545	-0.453196484081	-0.0760141704262	1764.3157604	605.431852574	2811.88735017	442.139737197	-0.375204103113	-0.00528456483258
1913.59931738	589.734522906	2879.33384028	376.0	15.1002377889	0.0299064482894	0.00501617717031	2270.91316614	637.433337123	3314.1200969	405.773593635	4.077328425	0.0574271609155
1913.59931738	589.734522906	2879.33384028	376.0	-1.43246969582	-0.207456982058	-0.0347965417742	2001.97506303	547.736982332	2838.08825558	288.376210215	-0.525086736788	-0.00739558784209
1913.59931738	589.734522906	2879.33384028	376.0	16.440840196	0.0728917395879	0.012226054946	2317.66423591	620.465283194	3352.72051567	414.590996563	4.50161492752	0.0634030271482
1913.59931738	589.734522906	2879.33384028	376.0	-14.1059424145	-0.534011490317	-0.0895691865677	1685.46793609	468.181398597	2473.17666685	319.527332166	-2.58263695188	-0.0363751683363
1913.59931738	589.734522906	2879.33384028	376.0	-16.0531309581	-0.74921468412	-0.125664992305	1502.1598338	577.567385576	2417.11060818	337.3833888	-2.96234259287	-0.0417231351108
1913.59931738	589.734522906	2879.33384028	376.0	15.180889635	-0.0513814172679	-0.00861815116873	2181.20267412	681.984018127	3316.4423328	453.255640555	3.69034793961	0.0519767315437
1913.59931738	589.734522906	2879.33384028	376.0	9.51012531886	-0.0875667491909	-0.0146874788982	2128.64721896	605.848265122	3153.16209684	418.666612758	1.67455116871	0.0235852277284
1913.59931738	589.734522906	2879.33384028	376.0	-17.1585968449	-0.731372763785	-0.122672385741	1485.36416384	486.693074396	2385.28055481	413.22331657	-3.80607559182	-0.0536066984764
1913.59931738	589.734522906	2879.33384028	376.0	-6.81412554833	-0.462489647005	-0.0775729028857	1757.62282861	584.371227286	2683.13241745	341.138361552	-1.06366173653	-0.0149811512188
1913.59931738	589.734522906	2879.33384028	376.0	-1.89610317819	-0.25733930453	-0.0431632513468	1948.30693777	502.488807055	2824.73869983	373.942955	-0.359602839524	-0.00506482872569
1913.59931738	589.734522906	2879.33384028	376.0	2.71094458104	-0.120836366711	-0.0202677569123	2085.11188897	515.715527902	2957.390985	356.56356812	0.164270677891	0.00231367151959
1913.59931738	589.734522906	2879.33384028	376.0	-3.37943322893	-0.454282232622	-0.076196281889	1767.12096315	642.224352175	2782.02867571	372.683360384	-0.494792896934	-0.00696891404132
1913.59931738	589.734522906	2879.33384028	376.0	2.73667262828	-0.197017402106	-0.0330455219903	2008.16495246	566.697089283	2958.13178137	383.269739627	0.240211339834	0.00338325830752
1913.59931738	589.734522906	2879.33384028	376.0	-1.48041382845	-0.190743762786	-0.0319932510544	2014.60416213	465.519970483	2836.70778394	356.583651329	-0.342722585629	-0.00482707867082
1913.59931738	589.734522906	2879.33384028	376.0	4.90823075101	-0.144690095494	-0.024268717795	2057.12142462	499.207188716	3020.65818925	464.329575916	0.531902916419	0.0074915903721
1913.59931738	589.734522906	2879.33384028	376.0	8.21397379081	-0.105692034836	-0.0177276140282	2122.64548068	661.098642465	3115.84156727	332.097444131	2.06252614879	0.0290496640674
1913.59931738	589.734522906	2879.33384028	376.0	-3.26981061882	-0.347070110881	-0.0582137052802	1861.07168822	525.561061942	2785.18507662	398.552326461	-0.535675411639	-0.00754472410759
1913.59931738	589.734522906	2879.33384028	376.0	11.0299366322	-0.0364995339712	-0.0061220285091	2196.59167928	627.730384465	3196.92253829	372.600474548	2.73489521944	0.0385196509781
1913.59931738	589.734522906	2879.33384028	376.0	1.59369457482	-0.424701457971	-0.0712347296161	1794.6692445	698.003701162	2925.22162749	432.548681825	0.20868613876	0.00293924139099
1913.59931738	589.734522906	2879.33384028	376.0	17.811087427	0.0540209869651	0.00906088342253	2289.81244576	672.548693169	3392.17450789	429.813368965	5.0317079203	0.070869125638
1913.59931738	589.734522906	2879.33384028	376.0	11.8460166795	0.00650579856985	0.00109121076314	2246.28118211	626.568551863	3220.42020726	347.570473284	3.30993125805	0.0466187501134
1913.59931738	589.734522906	2879.33384028	376.0	2.98007318847	-0.0136672561169	-0.00229239451809	2199.51458993	467.555502693	2965.14009606	298.070003441	-0.00884171916566	-0.000124531255854
1913.59931738	589.734522906	2879.33384028	376.0	8.0609292492	0.0364957699492	0.00612139717364	2248.9813074	451.461437838	3111.434904	410.992158757	0.906299867404	0.0127647868648
1913.59931738	589.734522906	2879.33384028	376.0	-0.149241833714	-0.35647668548	-0.059791460161	1853.9182951	593.589796945	2875.03666966	427.52857762	-0.0599932246675	-0.000844974995316
1913.59931738	589.734522906	2879.33384028	376.0	14.2113185599	-0.00709217000676	-0.00118956222857	2222.97976518	598.597823583	3288.52514473	466.947555962	2.96867547211	0.0418123305932
1913.59931738	589.734522906	2879.33384028	376.0	4.55439857217	-0.0550281142353	-0.00922980782209	2152.12013904	497.812616923	3010.47017959	360.537423627	0.359659649592	0.0050656288675
1913.59931738	589.734522906	2879.33384028	376.0	-1.2925081672	-0.257130803399	-0.0431282796711	1953.13009329	585.372244589	2842.11821524	303.615877356	-0.428725053888	-0.00603838104068
1913.59931738	589.734522906	2879.33384028	376.0	-6.85265194343	-0.361371623122	-0.0606124829122	1846.34567533	474.422554885	2682.02311392	361.254883702	-1.13872475569	-0.0160383768407
1913.59931738	589.734522906	2879.33384028	376.0	13.9542068991	-0.0196457161935	-0.00329515534947	2212.70348929	623.671926075	3281.12204167	444.746626308	3.15949879331	0.0444999830043
1913.59931738	589.734522906	2879.33384028	376.0	14.1668458474	0.00179042554449	0.00030030619666	2240.12931111	655.019772329	3287.24462687	392.095543429	3.87808283786	0.0546208850403
1913.59931738	589.734522906	2879.33384028	376.0	-3.7503998788	-0.386970919271	-0.0649062259764	1827.87381822	594.281430961	2771.34730743	349.192058242	-0.598513680125	-0.00842977014261
1913.59931738	589.734522906	2879.33384028	376.0	0.46592018074	-0.350052839566	-0.0587139952309	1860.37609487	605.035054635	2892.74923771	427.338088207	0.0262492435505	0.000369707655641
1913.59931738	589.734522906	2879.33384028	376.0	14.6937932498	0.831893747116	0.139532664729	2356.10879356	659.508761084	3302.41720175	286.799647105	5.51438526288	0.0776673980687
1913.59931738	589.734522906	2879.33384028	376.0	-15.4764210152	-0.797466267454	-0.133758179714	1459.64528713	624.052611003	2433.71601273	350.018114592	-2.78144992416	-0.0391753510445
1913.59931738	589.734522906	2879.33384028	376.0	-0.325344022735	-0.299413781138	-0.0502203591308	1913.42951974	647.112579536	2869.96609974	309.424000461	-0.28017623587	-0.00394614416719
1913.59931738	589.734522906	2879.33384028	376.0	-4.94178316375	-0.390393721535	-0.0654803290062	1828.16383002	622.810648452	2737.04340533	286.068926863	-0.920540267516	-0.0129653558805
1913.59931738	589.734522906	2879.33384028	376.0	7.59260988359	-0.0789779840677	-0.0132468943421	2136.44228176	582.55219674	3097.95042602	378.955947518	1.26230584864	0.0177789556147
1913.59931738	589.734522906	2879.33384028	376.0	9.59037568296	-0.1005408922	-0.0168636182824	2119.54849229	631.94481088	3155.47277273	403.979469567	1.8931233805	0.0266637095846
1913.59931738	589.734522906	2879.33384028	376.0	-0.109779585868	-0.453056581424	-0.0759907047005	1772.19939556	734.626106702	2876.17291952	369.347417255	-0.0455278179101	-0.000641236871973
1913.59931738	589.734522906	2879.33384028	376.0	9.10151163084	0.057418603156	0.00963076201879	2301.83130216	535.850495302	3141.39674465	303.714947181	2.36537729727	0.0333151732009
1913.59931738	589.734522906	2879.33384028	376.0	-1.00330136851	-0.448883700707	-0.0752907917992	1770.16799969	641.66231902	2850.44544446	438.615125746	-0.15548032321	-0.00218986370719
1913.59931738	589.734522906	2879.33384028	376.0	3.36035318782	-0.208604730176	-0.034989052361	1993.39588687	515.876548663	2976.08962677	466.817191235	0.350937819944	0.0049427861964
1913.59931738	589.734522906	2879.33384028	376.0	-6.85058895019	-0.485552389391	-0.0814411924506	1726.05582496	486.528726721	2682.08251438	469.497962699	-1.36469875676	-0.0192211092501
1913.59931738	589.734522906	2879.33384028	376.0	-0.722446651101	-0.363982004808	-0.0610503194915	1847.13888182	593.326600955	2858.53218938	418.0667066	-0.136983403333	-0.00192934370892
1913.59931738	589.734522906	2879.33384028	376.0	-15.2187576432	-0.671566874241	-0.112641206682	1549.27951644	461.584513122	2441.13500139	430.270971827	-3.39420374746	-0.047805686584
1913.59931738	589.734522906	2879.33384028	376.0	-3.45762922866	-0.180672658171	-0.0303040352517	2027.76989177	458.862398781	2779.77715183	293.144861275	-0.770015749037	-0.01084529224
1913.59931738	589.734522906	2879.33384028	376.0	4.46979105409	-0.0477005966055	-0.00800077098382	2159.6889304	479.228643153	3008.03404669	369.116473135	0.369748221585	0.00520772143078
1913.59931738	589.734522906	2879.33384028	376.0	11.1873365114	-0.0399681648777	-0.00670381832904	2190.37364811	619.079690859	3201.45460628	392.001267311	2.58962550912	0.03647359872
1913.59931738	589.734522906	2879.33384028	376.0	8.39682686251	-0.001762457223	-0.000295615099463	2210.55034149	498.21321977	3121.10651764	412.342956385	1.09618830487	0.0154392718996
1913.59931738	589.734522906	2879.33384028	376.0	0.650689076693	-0.386832086317	-0.0648829396707	1826.96197384	636.021218636	2898.06935106	435.086158581	0.0645754478596	0.000909513350135
1913.59931738	589.734522906	2879.33384028	376.0	-4.96778425986	-0.330371224537	-0.0554128186073	1882.26351247	558.494772233	2736.29474698	295.53646227	-0.913990335225	-0.012873103313
1913.59931738	589.734522906	2879.33384028	376.0	8.87612393177	-0.026936814775	-0.004518083659	2177.62222061	499.884764219	3134.90708035	457.400095526	0.96807197177	0.0136348165038
1913.59931738	589.734522906	2879.33384028	376.0	-8.75577810413	-0.495218643254	-0.0830625030618	1720.7045422	504.40695752	2627.22575835	402.114258627	-1.53330834183	-0.0215958921385
1913.59931738	589.734522906	2879.33384028	376.0	-18.9605782652	-0.713597326155	-0.119690930251	1493.2400689	452.232904229	2333.39549398	387.922520849	-4.28939035325	-0.0604139486373
1913.59931738	589.734522906	2879.33384028	376.0	5.53344667503	-0.123171545975	-0.0206594340784	2090.02772807	602.509702986	3038.66024293	346.122811875	0.820323167723	0.0115538474327
1913.59931738	589.734522906	2879.33384028	376.0	17.8387182581	1.79212340157	0.300590976446	2386.74711921	723.052950623	3392.97009176	283.170021932	7.08584340771	0.0998006113762
1913.59931738	589.734522906	2879.33384028	376.0	3.1239836654	-0.364337194197	-0.0611098950347	1849.3080504	684.39414511	2969.28375912	435.581563618	0.383345810554	0.00539923676837
1913.59931738	589.734522906	2879.33384028	376.0	17.4528424211	0.0636774651562	0.0106805543704	2296.08732329	675.910495778	3381.8594382	409.861619136	5.12157629445	0.0721348773867
1913.59931738	589.734522906	2879.33384028	376.0	-14.8948028605	-0.764985580823	-0.128310228249	1479.37787777	573.594780557	2450.46274108	397.490082747	-2.89674515782	-0.040799227575
1913.59931738	589.734522906	2879.33384028	376.0	-5.67318226133	-0.455581232314	-0.0764141617434	1761.31797771	564.014092204	2715.98398361	390.651913701	-0.889123192688	-0.0125228618688
1913.59931738	589.734522906	2879.33384028	376.0	11.4800379281	-0.131816390451	-0.0221094247653	2097.33305174	736.929873578	3209.88245722	375.619531905	3.11570026907	0.0438831023813
1913.59931738	589.734522906	2879.33384028	376.0	-9.63720560159	-0.495057296506	-0.0830354405411	1726.94413222	555.972946025	2601.84651814	318.929439896	-1.5736850618	-0.0221645783352
1913.59931738	589.734522906	2879.33384028	376.0	-5.88500805412	-0.492974845782	-0.0826861532678	1736.59799752	683.902256406	2709.88481188	289.384557946	-0.998773107379	-0.0140672268645
1913.59931738	589.734522906	2879.33384028	376.0	6.77252678643	-0.123555892296	-0.0207239000832	2078.68376031	548.082069437	3074.33749589	447.571666139	0.743877974548	0.0104771545711
1913.59931738	589.734522906	2879.33384028	376.0	-4.93174504793	-0.418786691575	-0.0702426520588	1790.01197788	499.326282857	2737.3324362	447.994175468	-0.898452268993	-0.0126542573098
1913.59931738	589.734522906	2879.33384028	376.0	4.4259720107	-0.203089969387	-0.0340640673243	2018.7504309	690.38608258	3006.77235015	297.635836669	0.929002650203	0.0130845443691
1913.59931738	589.734522906	2879.33384028	376.0	-4.26682304482	-0.38144414048	-0.0639792251727	1833.84936806	594.875700159	2756.47776045	327.752692227	-0.709289774932	-0.00998999683003
1913.59931738	589.734522906	2879.33384028	376.0	5.30701367376	-0.103206345204	-0.0173106919161	2100.08489891	498.268539424	3032.1404809	433.787042561	0.564548952517	0.00795139369743
1913.59931738	589.734522906	2879.33384028	376.0	13.7701983361	0.0940459956918	0.0157742361107	2285.8963919	689.095019483	3275.82382085	300.832409468	4.79261954189	0.0675016836885
1913.59931738	589.734522906	2879.33384028	376.0	0.877461923356	-0.38041252378	-0.0638061931869	1831.2783971	612.320200316	2904.59889838	461.000300962	0.0747561002701	0.00105290282071
1913.59931738	589.734522906	2879.33384028	376.0	3.00909621507	-0.317610459408	-0.0532724688708	1890.58821352	620.402278715	2965.97576589	454.985273651	0.351243960457	0.00494709803461
1913.59931738	589.734522906	2879.33384028	376.0	22.1847867039	0.637051006405	0.106851896411	2324.73678471	733.460049764	3518.10791124	459.911076769	6.91966078947	0.0974600111193
1913.59931738	589.734522906	2879.33384028	376.0	-16.2016420685	-0.687033562223	-0.115235418018	1554.63304797	522.032990224	2412.83447752	336.168439331	-3.08543557122	-0.0434568390313
1913.59931738	589.734522906	2879.33384028	376.0	7.93183872914	-0.177563071864	-0.0297824676055	2030.5807858	647.467368005	3107.71795697	429.66980316	1.11866585845	0.0157558571613
1913.59931738	589.734522906	2879.33384028	376.0	-13.9120177053	-0.823590984397	-0.138140051056	1438.27835226	661.476776773	2478.76040663	379.005277599	-2.43416406767	-0.0342840009532
1913.59931738	589.734522906	2879.33384028	376.0	-9.22483862793	-0.397039829221	-0.0665950736701	1814.88788647	488.396928073	2613.71993996	310.435125412	-1.55985878306	-0.021969842015
1913.59931738	589.734522906	2879.33384028	376.0	-11.9737407595	-0.621653230073	-0.104269243555	1601.93718065	482.295808157	2534.56987065	450.336881838	-2.53989677725	-0.0357731940457
1913.59931738	589.734522906	2879.33384028	376.0	-12.8919045139	-0.703645277372	-0.118021683558	1548.67234438	611.421114447	2508.13287096	348.039412125	-2.18369214813	-0.0307562274385
1913.59931738	589.734522906	2879.33384028	376.0	5.29711681887	-0.0727057708267	-0.0121948626009	2132.09391633	487.303628427	3031.85551741	412.457972652	0.538196000956	0.00758022536558
1913.59931738	589.734522906	2879.33384028	376.0	1.05801001955	-0.341949835014	-0.0573548867852	1870.24994153	645.271037593	2909.79748081	394.276501687	0.0938343761469	0.00132161093165
1913.59931738	589.734522906	2879.33384028	376.0	-2.65217386858	-0.170316027685	-0.0285669284947	2037.86938346	464.040719843	2802.96890058	301.058797278	-0.637697645281	-0.00898165697579
1913.59931738	589.734522906	2879.33384028	376.0	3.54985507937	-0.330701197793	-0.055468164675	1882.79875811	719.260597699	2981.54601886	379.486663051	0.362433477984	0.00510469687301
1913.59931738	589.734522906	2879.33384028	376.0	11.3390728583	-0.122741412728	-0.0205872882805	2094.47010601	652.786779366	3205.82360226	458.566716888	2.0825122714	0.0293311587521
1913.59931738	589.734522906	2879.33384028	376.0	-16.9878386088	-0.78349169081	-0.131414238646	1437.12713991	523.86430477	2390.19725449	429.20580981	-3.75709797266	-0.0529168728543
1913.59931738	589.734522906	2879.33384028	376.0	9.61134638209	-0.0416753687912	-0.00699016584892	2169.67299402	545.600420234	3156.07658917	440.803174912	1.38588246707	0.0195194713672
1913.59931738	589.734522906	2879.33384028	376.0	-1.63706168009	-0.430588452689	-0.0722221490589	1787.52094613	637.375888224	2832.19736934	407.300534987	-0.240234992278	-0.00338359144053
1913.59931738	589.734522906	2879.33384028	376.0	-1.11778631181	-0.452111647708	-0.0758322119605	1765.37331733	617.615014742	2847.14904074	464.160708673	-0.207955809996	-0.00292895507036
1913.59931738	589.734522906	2879.33384028	376.0	13.7865405838	0.109680637236	0.0183966181208	2351.42996945	485.433966661	3276.29436872	439.430432608	2.80420100349	0.0394957887815
1913.59931738	589.734522906	2879.33384028	376.0	16.943134054	-0.0504178851546	-0.00845653893905	2180.70249067	724.294347702	3367.1832327	462.186394331	4.39838870493	0.0619491366892
1913.59931738	589.734522906	2879.33384028	376.0	-3.60094949079	-0.332472681451	-0.055765293769	1876.48791919	532.635409438	2775.65048302	366.527154392	-0.588963577749	-0.00829526165844
1913.59931738	589.734522906	2879.33384028	376.0	12.5308294564	0.0253533206747	0.0042524858562	2260.89922175	569.388711461	3240.13825329	409.850320077	2.82404642268	0.0397753017278
1913.59931738	589.734522906	2879.33384028	376.0	9.5450100994	0.0924450382451	0.0155057091991	2333.83194523	476.129065303	3154.16654613	344.2055356	2.03422705631	0.0286510853002
1913.59931738	589.734522906	2879.33384028	376.0	-7.90061738626	-0.432298600692	-0.0725089903877	1783.573806	539.381436514	2651.84869029	328.893447776	-1.28019658535	-0.0180309378219
1913.59931738	589.734522906	2879.33384028	376.0	0.527856905005	-0.273677709797	-0.0459036749072	1937.99658834	650.15108092	2894.53260278	306.384933512	-0.204012494646	-0.00287341541755
1913.59931738	589.734522906	2879.33384028	376.0	20.7913083814	1.47785374053	0.247878856178	2352.35582997	736.994853567	3477.98501834	388.63433481	7.16092802957	0.100858141262
1913.59931738	589.734522906	2879.33384028	376.0	10.557566762	0.0997549816643	0.0167317983335	2345.5474793	489.830565504	3183.32143277	347.943387966	2.43786398268	0.0343361124321
1913.59931738	589.734522906	2879.33384028	376.0	-9.60982866758	-0.490014863985	-0.0821896786289	1726.88611712	507.708034728	2602.63479146	368.040639613	-1.63390095663	-0.02301268953
1913.59931738	589.734522906	2879.33384028	376.0	-1.79208271944	-0.297112134003	-0.0498343062736	1910.6089788	542.774288337	2827.7337961	374.350528954	-0.326811596644	-0.00460298023442
1913.59931738	589.734522906	2879.33384028	376.0	-0.453818745318	-0.549749969238	-0.0922089851121	1683.9329898	722.379758404	2866.26688357	459.954135373	-0.0478972879126	-0.000674609688911
1913.59931738	589.734522906	2879.33384028	376.0	6.01125375169	0.0268144802817	0.0044975646229	2243.17795046	459.514839679	3052.41790378	349.725113637	0.653841955227	0.00920904162292
1913.59931738	589.734522906	2879.33384028	376.0	-12.9250677411	-0.618634979816	-0.103762995608	1613.64342591	530.494956959	2507.17799093	363.039608059	-2.3277374074	-0.0327850339071
1913.59931738	589.734522906	2879.33384028	376.0	-0.451720721579	-0.490781695655	-0.0823182984997	1737.68000964	731.705645084	2866.32729268	396.941637962	-0.0476746065711	-0.000671473331987
1913.59931738	589.734522906	2879.33384028	376.0	-6.651594568	-0.43932838368	-0.0736880885071	1768.67080538	470.575105724	2687.81222697	448.566315862	-1.26452454106	-0.0178102048036
1913.59931738	589.734522906	2879.33384028	376.0	-0.96723269508	-0.377507181311	-0.0633188831451	1834.27404996	593.2691999	2851.48398198	423.940732123	-0.170912907402	-0.00240722404791
1913.59931738	589.734522906	2879.33384028	376.0	5.76457739148	-0.0382683827235	-0.00641871565305	2169.32709117	501.921257999	3045.31526786	374.066918694	0.545100932134	0.00767747791738
1913.59931738	589.734522906	2879.33384028	376.0	3.48916065765	-0.240567025625	-0.0403500546168	1980.05216651	706.207725235	2979.79842384	293.53853209	0.638429625025	0.00899196654965
1913.59931738	589.734522906	2879.33384028	376.0	-0.918296612724	-0.551798567885	-0.0925525944121	1681.03412574	704.020769667	2852.89301516	467.838119752	-0.131156891512	-0.00184728016214
1913.59931738	589.734522906	2879.33384028	376.0	-10.046784629	-0.579344324664	-0.0971728152741	1657.02581484	637.614771417	2590.0533706	295.412784344	-1.61574467841	-0.0227569673015
1913.59931738	589.734522906	2879.33384028	376.0	0.545267030257	-0.43494387793	-0.0729526799614	1785.66509178	693.349271141	2895.0338984	416.019535482	0.0716855570762	0.00100965573347
1913.59931738	589.734522906	2879.33384028	376.0	-13.7645696633	-0.583926352568	-0.0979413540033	1645.38893696	524.10729254	2483.005928	313.509698496	-2.42792737718	-0.034196160242
1913.59931738	589.734522906	2879.33384028	376.0	8.59340842451	0.0267132524301	0.00448058578163	2251.6519489	503.434423456	3126.76675708	371.680384729	1.50178067844	0.0211518405414
1913.59931738	589.734522906	2879.33384028	376.0	-20.8320618209	-0.759584653932	-0.127404336453	1444.95099168	468.533753897	2279.50923464	366.024489067	-4.69461199004	-0.0661212956344
1913.59931738	589.734522906	2879.33384028	376.0	-6.54203855675	-0.578747182943	-0.0970726573202	1652.54724032	607.997824315	2690.96671027	430.421645642	-1.06448766144	-0.014992783964
1913.59931738	589.734522906	2879.33384028	376.0	1.60414870435	-0.401298752074	-0.0673094183284	1818.51223595	730.133962189	2925.52263677	376.876438636	0.158016057327	0.00222557827221
1913.59931738	589.734522906	2879.33384028	376.0	14.2744769556	0.0554977393961	0.00930857755721	2300.08050691	606.258022195	3290.34368579	384.005156679	3.89441656214	0.054850937495
1913.59931738	589.734522906	2879.33384028	376.0	-6.80142211632	-0.531995742961	-0.0892310873803	1693.39989655	590.37042831	2683.49819167	399.727866805	-1.07297336203	-0.0151123008737
1913.59931738	589.734522906	2879.33384028	376.0	11.6022340012	-0.0759617707472	-0.0127409880488	2143.17327329	616.7568303	3213.40089011	453.470786519	2.14997357628	0.0302813179757
1913.59931738	589.734522906	2879.33384028	376.0	-6.42220979325	-0.572720579308	-0.0960618214204	1658.42779724	614.161394225	2694.41698041	421.827788942	-1.01992641958	-0.0143651608391
1913.59931738	589.734522906	2879.33384028	376.0	4.46052963139	-0.277508510004	-0.0465462110037	1931.46788765	684.34927517	3007.76737941	391.950216593	0.469930431231	0.00661873846804
1913.59931738	589.734522906	2879.33384028	376.0	-9.11466304318	-0.563194460689	-0.0944640155466	1666.15384812	583.406651496	2616.89226285	367.331763233	-1.46550926954	-0.0206409756274
1913.59931738	589.734522906	2879.33384028	376.0	6.51980091465	-0.107999516043	-0.0181146454282	2119.13603322	643.084121489	3067.06067434	304.840519626	1.58009143303	0.0222548089159
1913.59931738	589.734522906	2879.33384028	376.0	-8.42037146771	-0.301372245951	-0.0505488503775	1906.81282449	442.540853629	2636.88323513	287.529557015	-1.49834660323	-0.0211034732849
1913.59931738	589.734522906	2879.33384028	376.0	2.90164509817	-0.129968675097	-0.021799509409	2076.22155946	541.776236497	2962.88188952	344.884093564	0.156820249041	0.00220873590199
1913.59931738	589.734522906	2879.33384028	376.0	-19.8704756898	-0.766230755087	-0.128519080021	1454.32700082	498.474377716	2307.19650952	354.395130987	-4.265735444	-0.0600807809014
1913.59931738	589.734522906	2879.33384028	376.0	-1.77326611913	-0.470883135581	-0.0789807339116	1755.67846906	713.040745243	2828.27558884	359.55637453	-0.269900532022	-0.00380141594397
1913.59931738	589.734522906	2879.33384028	376.0	5.49115420371	-0.324095185572	-0.0543601451814	1886.83026961	708.754161639	3037.44250149	441.85807024	0.651965841344	0.00918261748372
1913.59931738	589.734522906	2879.33384028	376.0	-7.01186354248	-0.339929499874	-0.0570160180936	1872.09419249	519.70450935	2677.43888047	285.64017863	-1.24784425235	-0.0175752711599
1913.59931738	589.734522906	2879.33384028	376.0	-10.1816876489	-0.41208896045	-0.0691192486498	1798.76559792	464.429007569	2586.1690623	322.974456808	-1.74660578102	-0.0246000814228
1913.59931738	589.734522906	2879.33384028	376.0	-1.3067590252	-0.172686896913	-0.0289645919008	2034.6703546	487.440715789	2841.70788546	319.596815066	-0.402439885173	-0.00566816739681
1913.59931738	589.734522906	2879.33384028	376.0	12.6355873646	0.0170794092618	0.00286471138239	2257.73481761	627.833983287	3243.15458319	357.585782295	3.54010408031	0.0498606208494
1913.59931738	589.734522906	2879.33384028	376.0	-1.17611194345	-0.245509001748	-0.0411789670829	1957.04991759	463.119155563	2845.46965109	425.30057794	-0.269128700476	-0.00379054507713
1913.59931738	589.734522906	2879.33384028	376.0	-11.3576116445	-0.819174081234	-0.137399208526	1446.07349901	693.69015363	2552.31028475	412.546632112	-1.91115395596	-0.0269176613516
1913.59931738	589.734522906	2879.33384028	376.0	7.94326083356	-0.0348926573762	-0.00585250878501	2200.72542908	614.363599996	3108.04683748	292.957808407	2.17670533449	0.0306578216125
1913.59931738	589.734522906	2879.33384028	376.0	-2.34670910281	-0.41428002331	-0.0694867533227	1797.78610638	563.490018565	2811.76425095	450.488126009	-0.412711669023	-0.00581284040878
1913.59931738	589.734522906	2879.33384028	376.0	6.51235571081	-0.116107345591	-0.0194745631651	2086.34882436	535.846186484	3066.84630206	444.651291217	0.711479673918	0.0100208404777
1913.59931738	589.734522906	2879.33384028	376.0	6.81871269302	-0.227517525709	-0.0381612756976	1976.45630983	639.97545152	3075.66734232	459.23558097	0.781216147865	0.0110030443361
1913.59931738	589.734522906	2879.33384028	376.0	1.87209531868	-0.432925989212	-0.0726142216054	1788.82000359	729.545243936	2933.23771432	414.872466794	0.242761995809	0.00341918303957
1913.59931738	589.734522906	2879.33384028	376.0	-1.1322360542	-0.383283459567	-0.0642877322319	1825.89395237	554.246514985	2846.73298442	466.592517066	-0.251947084883	-0.00354855049131
1913.59931738	589.734522906	2879.33384028	376.0	-11.2770319224	-0.786681853911	-0.131949321354	1467.25149884	635.106872935	2554.63044396	452.272072188	-2.12514134306	-0.0299315682121
1913.59931738	589.734522906	2879.33384028	376.0	-9.91392468911	-0.635791421421	-0.106640627545	1601.16925445	576.042189224	2593.87885181	416.66740813	-1.74640761653	-0.0245972903737
1913.59931738	589.734522906	2879.33384028	376.0	21.8115566857	1.26356205532	0.211935936819	2385.43679695	699.06684228	3507.36137303	422.857733798	7.15248963353	0.100739290613
1913.59931738	589.734522906	2879.33384028	376.0	-11.3769173709	-0.704190383756	-0.118113113679	1541.42924081	566.6014757	2551.75440844	443.723691933	-2.2151446702	-0.031199220707
1913.59931738	589.734522906	2879.33384028	376.0	-18.6453101691	-0.742589075688	-0.124553685959	1499.04451027	526.902303133	2342.47311496	316.52630155	-3.68398766333	-0.0518871501877
1913.59931738	589.734522906	2879.33384028	376.0	3.53653385097	-0.293039633216	-0.0491512299926	1916.35079099	664.904624739	2981.16245623	399.9070405	0.383720168103	0.0054045094099
1913.59931738	589.734522906	2879.33384028	376.0	-3.5428134347	-0.527639560584	-0.088500429484	1706.36182429	728.709066324	2777.32441416	342.253523547	-0.51753794992	-0.00728926690028
1913.59931738	589.734522906	2879.33384028	376.0	1.84853047359	-0.116315766653	-0.019509521411	2089.49276151	475.032931579	2932.55920376	368.033510668	0.0850689666596	0.00119815445999
1913.59931738	589.734522906	2879.33384028	376.0	8.8849708267	0.0468155015612	0.00785231492136	2284.0374003	518.389149935	3135.16181199	332.735261757	1.98249417951	0.0279224532325
1913.59931738	589.734522906	2879.33384028	376.0	-2.38702761461	-0.443843845941	-0.0744454622511	1779.46710162	687.031211505	2810.6033464	344.105033276	-0.38861458872	-0.00547344491154
1913.59931738	589.734522906	2879.33384028	376.0	-3.22797160528	-0.44464751372	-0.0745802606039	1779.74570724	689.988508045	2786.3897615	316.655546212	-0.565613157736	-0.00796638250332
1913.59931738	589.734522906	2879.33384028	376.0	4.39797094682	-0.0472554093207	-0.00792610018797	2159.84153299	460.362037446	3005.96610604	385.762535603	0.394157695204	0.00555151683385
1913.59931738	589.734522906	2879.33384028	376.0	-6.07001299467	-0.674465184625	-0.11312733724	1578.54479838	719.453120595	2704.55790202	406.559983044	-0.85324272591	-0.0120175031818
1913.59931738	589.734522906	2879.33384028	376.0	2.28340014671	-0.307905986869	-0.0516447478814	1903.3640332	668.788457726	2945.08055342	372.928062489	0.20179473245	0.00284217933028
1913.59931738	589.734522906	2879.33384028	376.0	7.60337282632	-0.0210453334167	-0.00352991167673	2214.27976495	588.929917088	3098.26032707	295.050645039	1.96118469653	0.0276223196694
1913.59931738	589.734522906	2879.33384028	376.0	6.5244095394	-0.0156635915996	-0.00262723777249	2215.11594068	553.579938729	3067.19337203	298.497492623	1.42099934288	0.0200140752518
1913.59931738	589.734522906	2879.33384028	376.0	-7.59848236304	-0.593120617203	-0.0994834983568	1650.02505014	725.235746911	2660.54816626	285.287369208	-1.22061659806	-0.0171917830712
1913.59931738	589.734522906	2879.33384028	376.0	5.40821615795	-0.0937084478994	-0.0157176195739	2115.68435361	562.645615715	3035.05443827	356.724468948	0.629073124916	0.00886018485797
1913.59931738	589.734522906	2879.33384028	376.0	-10.73035657	-0.519782105444	-0.0871825067836	1698.98060927	500.193559266	2570.37105238	371.196883848	-1.88362643887	-0.0265299498432
1913.59931738	589.734522906	2879.33384028	376.0	17.628797459	0.138433381105	0.0232192856599	2362.60417012	645.606101111	3386.92577115	378.715499927	5.50517391235	0.0775376607373
1913.59931738	589.734522906	2879.33384028	376.0	-3.17301931205	-0.25313540672	-0.0424581359812	1954.546638	507.103895479	2787.97202147	326.321487993	-0.607610461933	-0.00855789383004
1913.59931738	589.734522906	2879.33384028	376.0	-14.0834639382	-0.802610687641	-0.13462104791	1448.70424753	615.667341031	2473.82389723	409.452308661	-2.66385219207	-0.0375190449587
1913.59931738	589.734522906	2879.33384028	376.0	4.14006938941	-0.223561619785	-0.0374977557505	1982.83036436	636.202715043	2998.54025922	379.507179819	0.398561568931	0.00561354322438
1913.59931738	589.734522906	2879.33384028	376.0	-1.78116699212	-0.368598992896	-0.0618247220557	1848.30344686	657.744945375	2828.04809633	321.999704088	-0.390216673813	-0.00549600949033
1913.59931738	589.734522906	2879.33384028	376.0	-7.55627774949	-0.765197179467	-0.128345719468	1500.16551569	713.663333675	2661.76337798	447.934528608	-1.20245470146	-0.0169359817108
1913.59931738	589.734522906	2879.33384028	376.0	-3.82011376904	-0.449781904635	-0.075441446601	1774.81171262	681.018281715	2769.34001179	313.510017457	-0.652105638168	-0.00918458645307
1913.59931738	589.734522906	2879.33384028	376.0	-12.3145469498	-0.637711868093	-0.106962742048	1604.50423101	607.888365621	2524.75692268	312.364326051	-2.03278738406	-0.0286308082263
1913.59931738	589.734522906	2879.33384028	376.0	-9.4388955966	-0.648122801965	-0.108708957056	1596.00741443	634.787882849	2607.55652522	376.761227937	-1.49209138981	-0.0210153716874
1913.59931738	589.734522906	2879.33384028	376.0	11.8564227565	0.0774739603387	0.0129946260213	2306.69672802	475.919558896	3220.71983296	438.103546045	2.0529792705	0.0289152009929
1913.59931738	589.734522906	2879.33384028	376.0	3.42105432218	-0.272114697683	-0.0456415125264	1937.90263515	684.112342832	2977.83741508	355.82243709	0.282664458345	0.00398118955415
1913.59931738	589.734522906	2879.33384028	376.0	7.89928783188	-0.107192030816	-0.017979206779	2094.54104508	548.300545198	3106.78070797	463.939117688	0.870260389284	0.0122571885815
1913.59931738	589.734522906	2879.33384028	376.0	-2.04738043186	-0.377804784849	-0.063368799874	1830.38525384	533.940792361	2820.38292267	456.056876468	-0.392414389807	-0.00552696323671
1913.59931738	589.734522906	2879.33384028	376.0	-2.38303033794	-0.363235464843	-0.0609251031269	1844.27930143	525.672390231	2810.71844134	440.766749681	-0.430068796067	-0.00605730698685
1913.59931738	589.734522906	2879.33384028	376.0	13.4805254565	0.0038928589156	0.000652945138477	2241.65593974	621.358032061	3267.4831716	404.469199793	3.3862154709	0.0476931756465
1913.59931738	589.734522906	2879.33384028	376.0	7.06306934869	-0.152948430082	-0.0256538795844	2053.49412758	616.726468232	3082.7031862	412.482590391	0.904798331223	0.0127436384679
1913.59931738	589.734522906	2879.33384028	376.0	1.47063358381	-0.244237354149	-0.0409656749664	1966.66223795	654.952331477	2921.67829073	300.063721304	-0.123160732573	-0.00173465820525
1913.59931738	589.734522906	2879.33384028	376.0	15.4162438149	0.115277835127	0.0193354302461	2367.36124456	545.054221494	3323.21896535	410.803499294	3.92404865431	0.0552682909058
1913.59931738	589.734522906	2879.33384028	376.0	18.6110426886	0.0724810651507	0.0121571729538	2299.42924958	688.0905128	3415.20789045	427.688128066	5.43979922327	0.0766168904685
1913.59931738	589.734522906	2879.33384028	376.0	10.0859437688	0.0620335972574	0.0104048301337	2294.66245586	493.673340685	3169.74183233	381.406035787	1.95510027681	0.0275366236171
1913.59931738	589.734522906	2879.33384028	376.0	1.10626291413	-0.168317057175	-0.0282316432699	2034.1187331	447.26843613	2911.18684273	429.799673497	0.0405159245689	0.000570646824914
1913.59931738	589.734522906	2879.33384028	376.0	-3.35749247052	-0.368621878005	-0.061828560551	1843.67091122	573.071455528	2782.66042339	365.918056649	-0.533977311501	-0.00752080720424
1913.59931738	589.734522906	2879.33384028	376.0	6.39396051442	-0.105930625291	-0.0177676325547	2097.18746821	541.309073148	3063.43730911	424.940767749	0.680704792206	0.00958739143953
1913.59931738	589.734522906	2879.33384028	376.0	4.1742382277	-0.175344123086	-0.0294102856568	2027.49604992	535.054864296	2999.52409415	436.973179932	0.45185780363	0.00636419441733
1913.59931738	589.734522906	2879.33384028	376.0	-5.90966779407	-0.335815520002	-0.0563259845692	1875.25624081	524.906954032	2709.17477564	309.011580801	-1.0169744373	-0.0143235836239
1913.59931738	589.734522906	2879.33384028	376.0	12.7827463463	-0.0528913834071	-0.00887141620381	2170.12528873	613.933778726	3247.39178155	463.332714094	2.49141956063	0.0350904163469
1913.59931738	589.734522906	2879.33384028	376.0	9.42415340722	0.0429730845013	0.00720783034238	2287.49339934	574.595810907	3150.6866785	288.597468253	2.72940913337	0.0384423821602
1913.59931738	589.734522906	2879.33384028	376.0	9.40089101181	0.00862709348954	0.0014470133327	2230.86806425	522.373358708	3150.01687647	396.77545351	1.63208826025	0.0229871585951
1913.59931738	589.734522906	2879.33384028	376.0	7.00383252328	-0.293393534124	-0.0492105894203	1915.74203688	717.251745321	3080.99756024	448.003778043	0.83855490408	0.0118106324518
1913.59931738	589.734522906	2879.33384028	376.0	-8.09158499727	-0.610534720029	-0.102404347539	1633.2898902	702.061777309	2646.35009524	310.998427731	-1.2297293098	-0.0173201311239
1913.59931738	589.734522906	2879.33384028	376.0	-2.40631825866	-0.506689493343	-0.084986496703	1722.9413649	707.478793709	2810.04790436	379.627745745	-0.323644920195	-0.00455837915768
1913.59931738	589.734522906	2879.33384028	376.0	-8.6040276542	-0.521869659848	-0.0875326500919	1697.00908897	518.503877766	2631.59516041	416.082193671	-1.52487562477	-0.0214771214756
1913.59931738	589.734522906	2879.33384028	376.0	-8.35448446937	-0.79117071665	-0.132702233588	1477.22045954	733.039882416	2638.78034177	428.519999814	-1.28951102363	-0.0181621270934
1913.59931738	589.734522906	2879.33384028	376.0	1.53652591187	-0.176739875456	-0.0296443937363	2027.42501866	501.143907326	2923.57555083	395.006624838	0.0987200957934	0.00139042388441
1913.59931738	589.734522906	2879.33384028	376.0	-10.7794268198	-0.688181745177	-0.115428001539	1567.12826846	694.119349039	2568.95815607	307.710538573	-1.67502783582	-0.0235919413495
1913.59931738	589.734522906	2879.33384028	376.0	9.74301196278	0.00690183519043	0.00115763756968	2220.97215787	502.467304434	3159.86768079	436.428218486	1.37070852583	0.0193057538849
1913.59931738	589.734522906	2879.33384028	376.0	-0.230375696573	-0.344829491566	-0.0578378885552	1865.26132428	592.749257771	2872.70055489	414.689972839	-0.0722917921504	-0.00101819425564
1913.59931738	589.734522906	2879.33384028	376.0	-0.160596801066	-0.198657193885	-0.0333205625436	2009.50399897	553.075601769	2874.70972224	312.130121505	-0.278977790519	-0.00392926465519
1913.59931738	589.734522906	2879.33384028	376.0	3.33478165012	-0.130538271006	-0.0218950471328	2072.66984238	474.741584988	2975.35333683	427.941909464	0.329849071813	0.00464576157483
1913.59931738	589.734522906	2879.33384028	376.0	-14.1705950719	-0.693385484522	-0.116300819276	1543.65735106	515.360316373	2471.31510101	412.297433573	-2.88134811272	-0.0405823677847
1913.59931738	589.734522906	2879.33384028	376.0	-12.175006254	-0.802517297091	-0.134605383611	1452.1071049	637.870498241	2528.77476515	438.797162013	-2.27904694094	-0.0320992526893
1913.59931738	589.734522906	2879.33384028	376.0	-6.50519792053	-0.650193395604	-0.109056255552	1598.8092667	711.35769463	2692.02747518	381.860513848	-0.915319514657	-0.0128918241501
1913.59931738	589.734522906	2879.33384028	376.0	4.51004440229	-0.149028672072	-0.0249964226891	2053.79853115	521.724206907	3009.19307497	433.670336908	0.483500014549	0.00680985935984
1913.59931738	589.734522906	2879.33384028	376.0	9.79563930428	-0.11385645918	-0.019097024351	2114.80707783	685.490434818	3161.38299764	361.085484993	2.48035617275	0.0349345939824
1913.59931738	589.734522906	2879.33384028	376.0	9.17504341543	-0.025816213856	-0.00433012644348	2210.26358659	650.313621559	3143.5139702	282.936762052	2.85667748899	0.0402348942111
1913.59931738	589.734522906	2879.33384028	376.0	18.3475124146	0.978948757267	0.164198047177	2385.35784546	668.446144979	3407.61997409	353.815983642	6.41245851593	0.0903163171258
1913.59931738	589.734522906	2879.33384028	376.0	7.64138884366	0.0395986828706	0.00664184549992	2255.92159992	456.99512626	3099.35493513	386.438208945	0.943524146178	0.0132890724814
1913.59931738	589.734522906	2879.33384028	376.0	16.9398005006	0.0256164947668	0.00429662777035	2265.26662892	636.621728774	3367.08724857	465.198890879	4.17222028382	0.0587636659693
1913.59931738	589.734522906	2879.33384028	376.0	-3.87162348062	-0.415838220319	-0.069748108071	1794.71115974	529.703969829	2767.85687524	443.441745672	-0.675904610487	-0.0095197832463
1913.59931738	589.734522906	2879.33384028	376.0	17.0088221182	0.154862220851	0.0259748777005	2381.70291779	626.375954821	3369.07461136	360.995738753	5.39461962324	0.0759805580738
1913.59931738	589.734522906	2879.33384028	376.0	17.9987480641	0.112947049454	0.0189444900124	2310.20193457	700.436732071	3397.57788412	386.939217479	5.70629558102	0.0803703602961
1913.59931738	589.734522906	2879.33384028	376.0	1.53935046715	-0.275721473221	-0.0462464732004	1927.67313967	526.123788272	2923.6568792	469.859951261	0.11592246004	0.00163271070479
1913.59931738	589.734522906	2879.33384028	376.0	-7.43003752203	-0.514783600605	-0.0863441128153	1716.20518689	665.73128902	2665.39825556	283.461779659	-1.23785187226	-0.0174345334121
1913.59931738	589.734522906	2879.33384028	376.0	11.9976158737	-0.0570325724838	-0.00956601349947	2171.5379992	720.74755563	3224.78525416	332.49969933	3.73265225886	0.0525725670262
1913.59931738	589.734522906	2879.33384028	376.0	-6.00236277852	-0.374475950127	-0.0628104579213	1829.40915323	444.725516646	2706.50577758	432.371107711	-1.11090177878	-0.0156465039264
1913.59931738	589.734522906	2879.33384028	376.0	6.29679693911	-0.285876511813	-0.0479497671609	1921.61892299	682.620459637	3060.6396454	456.400262776	0.738097843519	0.0103957442749
1913.59931738	589.734522906	2879.33384028	376.0	-9.88863352487	-0.762899154862	-0.127960274214	1505.60937282	724.408209913	2594.60706886	364.589486131	-1.48099028342	-0.0208590180763
1913.59931738	589.734522906	2879.33384028	376.0	-10.7973896558	-0.536406757921	-0.0899709422879	1689.73783091	558.786228697	2568.44094606	319.916886448	-1.78319941586	-0.0251154847304
1913.59931738	589.734522906	2879.33384028	376.0	-7.20318184444	-0.646152334917	-0.108378452687	1594.87104959	620.025510606	2671.93018786	457.033627667	-1.25256947206	-0.0176418235502
1913.59931738	589.734522906	2879.33384028	376.0	7.88529933065	-0.171588982634	-0.0287804398917	2032.51867344	627.457653462	3106.37793232	446.401605416	0.954473669791	0.0134432911238
1913.59931738	589.734522906	2879.33384028	376.0	-2.31662427254	-0.408861504844	-0.0685779109097	1810.76521086	664.604394487	2812.63049365	337.260888301	-0.406182913166	-0.00572088610092
1913.59931738	589.734522906	2879.33384028	376.0	0.462943258856	-0.207931523121	-0.0348761360485	1997.21690046	517.824790608	2892.6635222	377.621831124	-0.0466627365262	-0.000657221641214
1913.59931738	589.734522906	2879.33384028	376.0	2.58006613028	-0.298013530947	-0.0499854966366	1912.75196888	670.273496064	2953.62255747	370.597092533	0.228176477411	0.00321375320297
1913.59931738	589.734522906	2879.33384028	376.0	6.8163966006	-0.25501815903	-0.0427739280494	1951.45242542	684.105702133	3075.60065429	440.042526739	0.792319115082	0.0111594241561
1913.59931738	589.734522906	2879.33384028	376.0	18.7594987657	1.31536149542	0.22062420252	2359.71294119	705.222328449	3419.48243651	354.547166867	6.63328269627	0.0934265168488
1913.59931738	589.734522906	2879.33384028	376.0	-1.05266308333	-0.4078873189	-0.0684145117243	1805.01849434	590.94413341	2849.0241559	453.061528154	-0.201728822581	-0.00284125102227
1913.59931738	589.734522906	2879.33384028	376.0	-21.1352513277	-0.726588660082	-0.12186995305	1502.24859431	473.663732681	2270.77939657	294.867069588	-4.45271226267	-0.0627142572208
1913.59931738	589.734522906	2879.33384028	376.0	-13.3568254265	-0.666307687243	-0.111759088769	1581.20472677	617.247417876	2494.74624579	296.294101141	-2.23619395258	-0.0314956894729
1913.59931738	589.734522906	2879.33384028	376.0	-9.62638118625	-0.594423253179	-0.0997019881213	1641.1353316	611.787680899	2602.15818919	349.235176692	-1.52209477205	-0.021437954536
1913.59931738	589.734522906	2879.33384028	376.0	20.0473812457	0.18170088488	0.030476498638	2389.4518387	650.202960817	3456.56487258	416.910073066	6.13614873028	0.0864246300039
1913.59931738	589.734522906	2879.33384028	376.0	10.3624040617	-0.0594673722595	-0.00997439990935	2167.73593968	714.048603562	3177.7020471	295.917503853	3.38214379078	0.0476358280391
1913.59931738	589.734522906	2879.33384028	376.0	5.09113208162	-0.0708581141918	-0.0118849570936	2134.50926863	496.497524714	3025.92452916	394.917735815	0.491843877837	0.00692737856108
1913.59931738	589.734522906	2879.33384028	376.0	-3.41380007763	-0.350894134122	-0.0588551046833	1863.88968575	609.080670293	2781.03913941	308.068783362	-0.650933406051	-0.00916807614156
1913.59931738	589.734522906	2879.33384028	376.0	-3.68862266673	-0.498705991843	-0.0836474323789	1722.37003464	598.410977695	2773.1260796	452.345067263	-0.610047232208	-0.00859221453814
1913.59931738	589.734522906	2879.33384028	376.0	18.8306290434	0.134988986569	0.0226415609811	2384.8600255	594.634277755	3421.53051467	442.036211408	5.13623930374	0.0723413986443
1913.59931738	589.734522906	2879.33384028	376.0	7.37210227238	0.077509152175	0.013000528711	2320.10908293	480.638578691	3091.60127575	290.853614131	1.63094736975	0.0229710897148
1913.59931738	589.734522906	2879.33384028	376.0	-0.206364728696	-0.360381922309	-0.0604464814339	1851.67532958	615.198097897	2873.39191081	406.518483339	-0.0622618257207	-0.000876927122827
1913.59931738	589.734522906	2879.33384028	376.0	5.31358411916	-0.15672749571	-0.0262877382942	2045.32490961	529.736359167	3032.32966596	457.268397183	0.587068652334	0.00826857256809
1913.59931738	589.734522906	2879.33384028	376.0	7.97366635354	0.0385149355328	0.00646006969688	2272.52482425	510.675927715	3108.92231391	325.721561951	1.66550022373	0.02345774963
1913.59931738	589.734522906	2879.33384028	376.0	-5.99455762025	-0.405796856894	-0.068063880727	1806.26302031	527.500983137	2706.73051415	372.966510704	-0.959570550006	-0.0135150781691
1913.59931738	589.734522906	2879.33384028	376.0	-9.23852646796	-0.547995198325	-0.0919146592293	1670.32981395	495.93571183	2613.32582135	447.060295567	-1.80449862345	-0.0254154735698
1913.59931738	589.734522906	2879.33384028	376.0	-9.16004096983	-0.818850884713	-0.137344999113	1447.23824543	711.762305875	2615.58568085	456.58512955	-1.55897266352	-0.021957361458
1913.59931738	589.734522906	2879.33384028	376.0	6.09735328498	-0.231006909406	-0.0387465463613	1974.07582654	651.234857493	3054.89699678	429.586312745	0.68415924566	0.00963604571352
1913.59931738	589.734522906	2879.33384028	376.0	10.6869705581	-0.0726766046169	-0.0121899705832	2144.79295058	602.491540659	3187.04740006	439.762908827	1.9076886956	0.0268688548676
1913.59931738	589.734522906	2879.33384028	376.0	9.22637603315	-0.096216740241	-0.0161383328147	2112.97771632	589.762201882	3144.99200764	442.252089436	1.33784876526	0.0188429403558
1913.59931738	589.734522906	2879.33384028	376.0	2.34541405825	-0.288351358616	-0.0483648706165	1919.96402753	623.738269637	2946.86614096	403.163843791	0.244895865242	0.00344923753862
1913.59931738	589.734522906	2879.33384028	376.0	-16.3963467199	-0.679234403994	-0.113927273397	1537.41038055	454.657170055	2407.22828061	415.160729999	-3.66825412336	-0.0516655510332
1913.59931738	589.734522906	2879.33384028	376.0	0.134194092622	-0.350701341584	-0.0588227677933	1864.11475808	667.209538166	2883.1977362	351.873439955	-0.0823080962492	-0.00115926896126
1913.59931738	589.734522906	2879.33384028	376.0	12.0195286692	0.101324838401	0.0169951087556	2341.57345167	598.210882458	3225.4161967	285.631862573	3.93581639835	0.0554340337796
1913.59931738	589.734522906	2879.33384028	376.0	0.636024319209	-0.343663520376	-0.0576423214318	1871.57475919	686.701048744	2897.64710374	339.371295808	-0.056185934139	-0.000791351185057
1913.59931738	589.734522906	2879.33384028	376.0	-13.4367664689	-0.731518236818	-0.12269678578	1526.05896852	615.770515625	2492.4444763	350.614992156	-2.30649273007	-0.0324858130996
1913.59931738	589.734522906	2879.33384028	376.0	4.22838950522	-0.159770987972	-0.0267982200557	2052.90661348	622.632386567	3001.0832902	325.544290156	0.543869583589	0.00766013498012
1913.59931738	589.734522906	2879.33384028	376.0	-4.28415976881	-0.470664550613	-0.0789440708845	1754.68127381	668.276428207	2755.97857829	333.020876271	-0.663892727479	-0.00935060179548
1913.59931738	589.734522906	2879.33384028	376.0	-3.52880947059	-0.312216253383	-0.0523677043581	1895.55239727	517.60667019	2777.72763504	364.568567571	-0.588072263233	-0.00828270793285
1913.59931738	589.734522906	2879.33384028	376.0	-2.63635867682	-0.619394744247	-0.103890430098	1624.44267929	727.161114804	2803.42427275	451.82047865	-0.352270242252	-0.00496155270777
1913.59931738	589.734522906	2879.33384028	376.0	1.1616384654	-0.436758641116	-0.0732570682852	1785.87512578	729.852659779	2912.78128972	397.053504161	0.142116505028	0.00200164091589
1913.59931738	589.734522906	2879.33384028	376.0	10.812595063	-0.055473457738	-0.0093045048202	2175.9279668	640.613965407	3190.66454894	374.122616738	2.66321679889	0.037510095759
1913.59931738	589.734522906	2879.33384028	376.0	18.4816818538	0.0891016690776	0.0149449293991	2326.49367199	654.091411121	3411.48316015	430.898077037	5.26557058362	0.0741629659665
1913.59931738	589.734522906	2879.33384028	376.0	-2.89269523103	-0.241697025497	-0.0405395883087	1962.3781254	454.722422256	2796.0434876	378.942939947	-0.519882255476	-0.00732228528839
1913.59931738	589.734522906	2879.33384028	376.0	1.25132408481	-0.162070444158	-0.0271839054274	2043.61730811	513.084367847	2915.36363811	358.661962151	0.00904881372627	0.000127448080652
1913.59931738	589.734522906	2879.33384028	376.0	4.91196119716	-0.220507722857	-0.0369855288255	1984.5278878	622.74465923	3020.76560125	413.493054221	0.535102977091	0.00753666164917
1913.59931738	589.734522906	2879.33384028	376.0	-9.40803932061	-0.656587415471	-0.110128717791	1589.80653941	647.37897049	2608.44498042	371.259470521	-1.46735370215	-0.0206669535514
1913.59931738	589.734522906	2879.33384028	376.0	8.07233678192	-0.0385823948936	-0.00647138458463	2184.85991981	568.98854606	3111.76336495	357.914899075	1.57917998125	0.0222419715669
1913.59931738	589.734522906	2879.33384028	376.0	16.62629276	0.152916667424	0.0256485520671	2380.23542138	624.399269404	3358.06031411	353.425623326	5.3082692482	0.0747643556085
1913.59931738	589.734522906	2879.33384028	376.0	-9.48876226139	-0.774023708747	-0.129826183956	1495.36019509	735.054598233	2606.12069747	375.705904138	-1.4086158384	-0.0198396596958
1913.59931738	589.734522906	2879.33384028	376.0	-2.75331192476	-0.594668325086	-0.099743093775	1642.95500587	687.353425288	2800.0567983	469.74836715	-0.422885517508	-0.00595613404942
1913.59931738	589.734522906	2879.33384028	376.0	-7.49767612016	-0.477154030597	-0.0800325445482	1747.00664188	614.244859092	2663.45071452	302.199213544	-1.21652054248	-0.0171340921477
1913.59931738	589.734522906	2879.33384028	376.0	5.65879853551	-0.0910326109044	-0.0152688042443	2123.76899392	578.249094456	3042.26954147	340.25145309	0.852337520766	0.0120047538136
1913.59931738	589.734522906	2879.33384028	376.0	-10.7064891542	-0.807030608109	-0.13536239653	1463.56629546	734.478588597	2571.05827496	373.013390899	-1.63892233522	-0.0230834131721
1913.59931738	589.734522906	2879.33384028	376.0	12.7481177559	0.0542086909444	0.00909236681389	2299.20179403	589.878972687	3246.39470883	357.313942111	3.49741987627	0.049259434877
1913.59931738	589.734522906	2879.33384028	376.0	14.4324508493	0.138030552404	0.0231517196249	2379.71455957	593.223918583	3294.89228157	321.95380342	4.608244935	0.0649048582395
1913.59931738	589.734522906	2879.33384028	376.0	2.85116533209	-0.382827910738	-0.0642113235053	1830.63104721	661.1629282	2961.42840853	469.634433125	0.34665944824	0.00488252744
1913.59931738	589.734522906	2879.33384028	376.0	9.70888135821	-0.175528830422	-0.0294412664244	2050.43311027	730.663099837	3158.88494674	377.788736639	2.37906901477	0.0335080142925
1913.59931738	589.734522906	2879.33384028	376.0	-5.02351603415	-0.413805035531	-0.0694070841213	1799.32963655	548.036388303	2734.69004314	387.324018281	-0.791920115575	-0.0111538044447
1913.59931738	589.734522906	2879.33384028	376.0	-13.7465500183	-0.696564238209	-0.116833988294	1542.96594723	526.458128953	2483.52477374	414.100697557	-2.7546821992	-0.0387983408338
1913.59931738	589.734522906	2879.33384028	376.0	-14.7465409321	-0.720769021944	-0.120893831255	1534.54784199	601.1788916	2454.73169695	319.004963363	-2.56637450913	-0.0361461198468
1913.59931738	589.734522906	2879.33384028	376.0	13.4158121071	0.026074343119	0.00437342219373	2262.58212816	660.730964859	3265.61985823	342.306765214	4.10630701943	0.0578353101328
1913.59931738	589.734522906	2879.33384028	376.0	12.2415758406	0.064072856821	0.0107468729992	2292.58281238	493.132249881	3231.80967604	446.094613785	2.1639006411	0.0304774738184
1913.59931738	589.734522906	2879.33384028	376.0	-0.533568958011	-0.246049866685	-0.0412696857908	1954.70119019	446.054974857	2863.97060871	463.214443662	-0.219766617481	-0.00309530447157
1913.59931738	589.734522906	2879.33384028	376.0	4.71591075105	-0.144025901088	-0.0241573131647	2059.6486106	548.099880668	3015.12065441	407.372163143	0.485838508732	0.00684279589764
1913.59931738	589.734522906	2879.33384028	376.0	-7.38649136345	-0.352325157396	-0.0590951287146	1858.07373065	496.587341488	2666.65209484	311.991022706	-1.24775363333	-0.0175739948357
1913.59931738	589.734522906	2879.33384028	376.0	-0.433652623244	-0.318717252666	-0.0534581101419	1894.32982582	643.430605132	2866.84753355	329.087102601	-0.219526833269	-0.00309192722914
1913.59931738	589.734522906	2879.33384028	376.0	8.63249831461	0.0170568429316	0.00286092635552	2239.63780314	508.298312832	3127.89228552	379.956169546	1.45894551083	0.0205485283216
1913.59931738	589.734522906	2879.33384028	376.0	-5.23967619425	-0.6500527804	-0.109032670312	1598.30794112	711.783230016	2728.4660705	418.37489936	-0.734608864697	-0.0103466037281
1913.59931738	589.734522906	2879.33384028	376.0	-7.15962920466	-0.715126386636	-0.11994739796	1545.6334803	727.746233735	2673.18421375	399.804499722	-1.02354901362	-0.0144161832905
1913.59931738	589.734522906	2879.33384028	376.0	4.04925116381	-0.362976978779	-0.0608817475309	1850.46740651	695.641247597	2995.92529932	449.816645217	0.498580266689	0.00702225727732
1913.59931738	589.734522906	2879.33384028	376.0	-2.58278964333	-0.425950649624	-0.0714442552204	1798.94993288	720.374839981	2804.96670406	285.641931197	-0.60873890519	-0.00857378739704
1913.59931738	589.734522906	2879.33384028	376.0	17.0641228842	1.59637990388	0.267759125106	2367.63593797	705.08126138	3370.66690503	297.949705687	6.51315015122	0.0917345091721
1913.59931738	589.734522906	2879.33384028	376.0	-10.1236084334	-0.56265102148	-0.0943728650587	1668.55861484	595.462383273	2587.8413568	323.820358685	-1.62619712234	-0.0229041848217
1913.59931738	589.734522906	2879.33384028	376.0	12.0093026571	0.104385476551	0.017508466379	2349.68291118	493.210321128	3225.12175567	382.228523365	2.69847059599	0.0380066281125
1913.59931738	589.734522906	2879.33384028	376.0	14.7946557967	0.0431379853683	0.00723548899166	2285.43771712	630.807549904	3305.32137119	389.07610416	4.11697757412	0.0579855996355
1913.59931738	589.734522906	2879.33384028	376.0	-3.87282531897	-0.556513236389	-0.0933433808099	1674.08459106	646.636086746	2767.8222703	447.101592497	-0.596552447097	-0.00840214714221
1913.59931738	589.734522906	2879.33384028	376.0	-11.3513516497	-0.802161176853	-0.134545651938	1464.43195812	700.594182423	2552.4905309	387.464390356	-1.83287532361	-0.0258151454029
1913.59931738	589.734522906	2879.33384028	376.0	-0.836329642913	-0.284505064427	-0.0477197357308	1918.06355045	481.081923504	2855.25311786	456.107643899	-0.236346011837	-0.00332881706812
1913.59931738	589.734522906	2879.33384028	376.0	-3.87119319117	-0.539748966092	-0.0905315273552	1695.61974581	728.087562387	2767.86926471	344.161956514	-0.556114692064	-0.00783260129668
1913.59931738	589.734522906	2879.33384028	376.0	2.82822922276	-0.18538515896	-0.0310944580611	2021.40989748	601.230830359	2960.76800137	338.12727353	0.141257040382	0.00198953578003
1913.59931738	589.734522906	2879.33384028	376.0	2.80809579205	-0.29677035892	-0.0497769806977	1911.80170572	633.663196328	2960.18829269	414.723390646	0.313194258011	0.00441118673254
1913.59931738	589.734522906	2879.33384028	376.0	5.24643339732	-0.147506503068	-0.0247411108803	2060.7278391	605.893978306	3030.3961725	363.774355093	0.619783149926	0.0087293401398
1913.59931738	589.734522906	2879.33384028	376.0	2.85392690447	-0.104057652294	-0.0174534807605	2102.96483048	524.842560805	2961.50792342	333.700532139	0.11057206496	0.0015573530276
1913.59931738	589.734522906	2879.33384028	376.0	-13.5406743048	-0.644769885261	-0.108146575857	1585.9667981	501.709505824	2489.45262282	401.776318893	-2.67744962604	-0.0377105581133
1913.59931738	589.734522906	2879.33384028	376.0	12.0020488594	0.0927200950828	0.0155518441937	2333.34529328	602.384060833	3224.91289462	289.183540502	3.90248940376	0.0549646394896
1913.59931738	589.734522906	2879.33384028	376.0	-3.07728033393	-0.426620584686	-0.0715566227249	1796.51940598	688.941271211	2790.72866627	305.267989078	-0.588880179533	-0.00829408703567
1913.59931738	589.734522906	2879.33384028	376.0	-5.8500301132	-0.499289661296	-0.0837453306434	1719.71592942	557.09210916	2710.89194357	434.083904988	-0.988141574528	-0.0139174869652
1913.59931738	589.734522906	2879.33384028	376.0	12.1874059357	0.0114125938612	0.0019142223853	2250.32961192	606.033564115	3230.24994364	373.886767612	3.13763501228	0.0441920424264
1913.59931738	589.734522906	2879.33384028	376.0	-15.5241690669	-0.766176454174	-0.128509972186	1494.00550039	625.697610816	2432.34118691	312.638075713	-2.70810406323	-0.0381423107497
1913.59931738	589.734522906	2879.33384028	376.0	-10.5160893725	-0.431821323956	-0.072428937262	1783.57503381	503.525680564	2576.5405203	289.439805926	-1.80612813937	-0.0254384244981
1913.59931738	589.734522906	2879.33384028	376.0	13.169583757	-0.0366887047104	-0.00615375791856	2195.30665645	638.284956614	3258.53012202	424.938508957	3.08807556358	0.0434940220223
1913.59931738	589.734522906	2879.33384028	376.0	-15.6265825138	-0.776889954947	-0.130306936422	1482.20122261	623.422142265	2429.39236188	323.768997002	-2.75432545255	-0.038793316233
1913.59931738	589.734522906	2879.33384028	376.0	-4.22366488702	-0.616720018147	-0.103441801098	1627.45831013	724.684547501	2757.72042789	405.57757026	-0.558708286966	-0.00786913080233
1913.59931738	589.734522906	2879.33384028	376.0	-12.0391442606	-0.798014650559	-0.133850159436	1449.70947179	613.709778927	2532.68668551	469.267434785	-2.43183408619	-0.0342511843125
1913.59931738	589.734522906	2879.33384028	376.0	2.21187112987	-0.252298030122	-0.0423176836837	1962.86541054	684.125717767	2943.02099423	296.029865923	0.139784776719	0.0019687996721
1913.59931738	589.734522906	2879.33384028	376.0	15.4966154875	-0.00529583432817	-0.000888264731327	2231.35861805	675.034399201	3325.53313411	419.14011686	4.18069647724	0.0588830489752
1913.59931738	589.734522906	2879.33384028	376.0	7.71472300865	-0.00186689603624	-0.000313132511949	2235.26528218	572.902345591	3101.46647055	293.298842784	1.98123265709	0.0279046853112
1913.59931738	589.734522906	2879.33384028	376.0	-7.80820078163	-0.487331576661	-0.0817396136634	1737.28693954	609.153472195	2654.50967286	308.069261122	-1.2522047277	-0.0176366863057
1913.59931738	589.734522906	2879.33384028	376.0	4.91034529195	-0.144352428959	-0.0242120813416	2077.50973011	643.991251502	3020.71907395	299.21809234	1.00500838712	0.014155047706
1913.59931738	589.734522906	2879.33384028	376.0	-16.3931051663	-0.74969072919	-0.125744838844	1499.64319553	568.72404853	2407.32161575	338.954371692	-3.06990612493	-0.0432381144356
1913.59931738	589.734522906	2879.33384028	376.0	8.06828020284	-0.177362430043	-0.0297488141636	2026.85063222	633.33319298	3111.64656249	451.462737291	0.985058487529	0.0138740632046
1913.59931738	589.734522906	2879.33384028	376.0	-11.3585248225	-0.52117897404	-0.0874168020866	1691.27778148	449.38031637	2552.28399131	411.625893462	-2.23086966462	-0.0314206995018
1913.59931738	589.734522906	2879.33384028	376.0	15.5357789927	1.23706953652	0.207492374457	2380.03495704	656.373421211	3326.66078217	290.252403923	5.84362172953	0.0823045314018
1913.59931738	589.734522906	2879.33384028	376.0	16.8875257969	1.63775303726	0.274698597327	2354.12081869	723.402124211	3365.58208534	288.059142435	6.57471804161	0.0926016625578
1913.59931738	589.734522906	2879.33384028	376.0	15.5907475812	-0.021045387869	-0.00352992080996	2213.81651558	690.66064528	3328.24351134	423.766350486	4.20233732765	0.0591878496852
1913.59931738	589.734522906	2879.33384028	376.0	-3.17401182058	-0.329909243417	-0.0553353309991	1883.01968663	591.722037773	2787.94344384	313.201719438	-0.610951703554	-0.00860495357119
1913.59931738	589.734522906	2879.33384028	376.0	0.280721946323	-0.223752675953	-0.037529801401	1982.29699833	538.31810339	2887.41676228	366.801660561	-0.0786492452226	-0.00110773584821
1913.59931738	589.734522906	2879.33384028	376.0	4.60035441415	-0.22415504135	-0.0375972897266	1995.49090382	699.823773932	3011.7934017	316.478723952	0.885006791458	0.0124648843867
1913.59931738	589.734522906	2879.33384028	376.0	16.3589996871	-0.0535917751539	-0.0089888921761	2175.51082243	736.950398301	3350.3640542	437.902833479	4.45671938258	0.0627706955292
1913.59931738	589.734522906	2879.33384028	376.0	-15.1904161227	-0.664139249945	-0.111395379058	1566.27983441	482.717774085	2441.95104838	392.953439882	-3.12471208057	-0.0440100293038
1913.59931738	589.734522906	2879.33384028	376.0	7.33776142612	-0.119029849106	-0.0199647516112	2098.17107366	624.335454167	3090.61248814	368.105960315	1.34869283857	0.0189956737827
1913.59931738	589.734522906	2879.33384028	376.0	13.5215183111	0.394806310194	0.0662204478688	2268.2912482	715.914526013	3268.66349273	284.457718524	5.10226751585	0.0718629227585
1913.59931738	589.734522906	2879.33384028	376.0	15.5972463608	0.0671707059096	0.0112664719741	2311.66396393	581.225078267	3328.4306329	435.541590702	3.81806219716	0.0537755239037
1913.59931738	589.734522906	2879.33384028	376.0	-16.321387448	-0.760807225355	-0.127609397074	1500.16047411	621.765462491	2409.38660829	287.460671687	-2.87500670902	-0.0404930522397
1913.59931738	589.734522906	2879.33384028	376.0	-11.6487738145	-0.589249925128	-0.0988342712392	1633.77233142	493.059663316	2543.92675386	417.09475913	-2.26728215847	-0.0319335515277
1913.59931738	589.734522906	2879.33384028	376.0	16.9583872436	0.131850442292	0.0221151362449	2334.76152284	673.560103047	3367.62242295	359.300797069	5.51407297385	0.0776629996317
1913.59931738	589.734522906	2879.33384028	376.0	9.15967365186	-0.00473348009437	-0.000793941646154	2229.69790781	577.345014703	3143.0714234	336.028500883	2.20867659074	0.0311081209964
1913.59931738	589.734522906	2879.33384028	376.0	5.33002457301	-0.18322003396	-0.0307313039182	2021.03358712	609.689442935	3032.80304151	402.080011452	0.556164543167	0.00783330342489
1913.59931738	589.734522906	2879.33384028	376.0	-14.0624528037	-0.645304248014	-0.108236203961	1597.31712856	588.163782858	2474.42887793	288.947966511	-2.41402482403	-0.0340003496343
1913.59931738	589.734522906	2879.33384028	376.0	0.00311834468014	-0.271744251482	-0.0455793779742	1934.04360476	540.764691036	2879.42362784	404.61533204	-0.0689835174428	-0.000971598837223
1913.59931738	589.734522906	2879.33384028	376.0	1.22584037602	-0.0934290107648	-0.0156707498767	2115.94457747	502.305988103	2914.62987706	296.379311483	-0.216803596118	-0.00305357177631
1913.59931738	589.734522906	2879.33384028	376.0	-17.6512207838	-0.640602491036	-0.1074475832	1584.88693421	449.281888919	2371.09626703	336.9274439	-3.62557789822	-0.0510644774398
1913.59931738	589.734522906	2879.33384028	376.0	-5.32378760171	-0.515281742455	-0.0864276656249	1709.47630977	611.351993818	2726.04422228	405.215918696	-0.80890861882	-0.0113930791383
1913.59931738	589.734522906	2879.33384028	376.0	0.295539835639	-0.387045970089	-0.0649188141712	1825.36163923	611.690459909	2887.84341878	450.791319642	0.00169515232523	2.38753848623e-05
1913.59931738	589.734522906	2879.33384028	376.0	-4.33862119507	-0.291041491089	-0.0488160837116	1919.59924743	538.506012486	2754.41045201	296.305192095	-0.838254989413	-0.0118064083016
1913.59931738	589.734522906	2879.33384028	376.0	14.4515045007	0.071578098921	0.0120057193762	2316.9735263	568.978323421	3295.4408998	409.489050081	3.60091702838	0.0507171412449
1913.59931738	589.734522906	2879.33384028	376.0	13.1599755788	0.114248528451	0.0191627857181	2356.24150736	475.402704643	3258.25347049	426.609258491	2.66347227613	0.03751369403
1913.59931738	589.734522906	2879.33384028	376.0	5.47006630078	0.011788510392	0.00197727447032	2230.10351179	477.919689822	3036.83531037	328.812108753	0.639520767279	0.0090073347504
1913.59931738	589.734522906	2879.33384028	376.0	-7.18194332194	-0.599477983953	-0.100549812807	1634.15951862	603.996592541	2672.54171582	434.385604661	-1.19963426577	-0.0168962572643
1913.59931738	589.734522906	2879.33384028	376.0	14.0628305752	0.138362036217	0.0232073190568	2388.81161758	477.350522872	3284.24967993	418.087539483	3.11453291941	0.0438666608368
1913.59931738	589.734522906	2879.33384028	376.0	-3.24772699236	-0.398914927202	-0.0669095818856	1821.84495748	672.077550931	2785.82093795	291.898429545	-0.671324878043	-0.00945527997244
1913.59931738	589.734522906	2879.33384028	376.0	-19.9718157541	-0.679381927044	-0.113952017284	1555.72564073	461.855245825	2304.27859076	286.697704204	-4.09622134044	-0.057693258316
1913.59931738	589.734522906	2879.33384028	376.0	-7.21629182358	-0.420454782392	-0.0705224391801	1791.11725682	504.591399624	2671.55270779	375.844051349	-1.18909394296	-0.0167478020135
1913.59931738	589.734522906	2879.33384028	376.0	-13.3065605717	-0.599130022427	-0.100491449585	1617.9757115	448.916567274	2496.19353876	429.301259986	-2.84900489925	-0.0401268295669
1913.59931738	589.734522906	2879.33384028	376.0	-10.5324163332	-0.666725656731	-0.111829194353	1578.53741656	611.809094735	2576.0704126	385.723901302	-1.75287827114	-0.0246884263541
1913.59931738	589.734522906	2879.33384028	376.0	2.66387090441	-0.143011351686	-0.0239871438587	2063.0266625	544.864680783	2956.03557669	348.144233412	0.143129377872	0.00201590673059
1913.59931738	589.734522906	2879.33384028	376.0	4.73980943953	-0.0709111389553	-0.0118938508815	2151.53170964	572.493524425	3015.80877744	291.783543379	0.830572447107	0.0116982034804
1913.59931738	589.734522906	2879.33384028	376.0	-18.4884778837	-0.748987271019	-0.125626848544	1503.47189598	559.717123718	2346.98884002	283.799820326	-3.49784555921	-0.0492654304115
1913.59931738	589.734522906	2879.33384028	376.0	8.34286233471	-0.0605701799387	-0.0101593726834	2156.5234295	574.422667848	3119.55269873	388.606601383	1.43638519294	0.0202307773653
1913.59931738	589.734522906	2879.33384028	376.0	0.238645500116	-0.379885260505	-0.0637177558714	1832.55935127	615.902542103	2886.20524093	437.743347548	0.00096316383636	1.35656878361e-05
1913.59931738	589.734522906	2879.33384028	376.0	-14.1999460468	-0.682854106542	-0.114534402305	1567.09487336	611.314982542	2470.46998846	292.060132551	-2.41721935076	-0.0340453429684
1913.59931738	589.734522906	2879.33384028	376.0	18.7446520526	0.0266051476527	0.00446245348082	2259.80435014	695.621933588	3419.05495008	463.628666346	5.0790780918	0.0715363111521
1913.59931738	589.734522906	2879.33384028	376.0	-4.64027068137	-0.462500229588	-0.0775746778914	1758.15730749	613.550530169	2745.72495627	374.017118615	-0.691357587153	-0.00973743080497
1913.59931738	589.734522906	2879.33384028	376.0	-0.944103609072	-0.288730123584	-0.0484284004669	1916.29349854	515.791003685	2852.14994558	420.065443351	-0.20636393852	-0.00290653434535
1913.59931738	589.734522906	2879.33384028	376.0	-11.5870626059	-0.766434366983	-0.128553231631	1490.80928418	640.397601056	2545.70362558	414.496740342	-2.0386370066	-0.028713197276
1913.59931738	589.734522906	2879.33384028	376.0	14.7729739435	0.0726427390764	0.0121842903516	2294.55839012	674.580122865	3304.69707825	335.558565269	4.80638965724	0.0676956289752
1913.59931738	589.734522906	2879.33384028	376.0	-7.6635300889	-0.323962459091	-0.0543378831082	1882.55351548	444.149779317	2658.67522507	331.971930276	-1.30309924632	-0.0183535105116
1913.59931738	589.734522906	2879.33384028	376.0	-12.9731373394	-0.764148737534	-0.128169865403	1481.80184071	588.978716543	2505.79390672	435.013349471	-2.54320633517	-0.0358198075377
1913.59931738	589.734522906	2879.33384028	376.0	2.39758556752	-0.328524992958	-0.0551031521231	1887.87244432	733.729930369	2948.36833288	326.765958191	0.150109285767	0.00211421529249
1913.59931738	589.734522906	2879.33384028	376.0	-9.37894762906	-0.401272994011	-0.0673050979555	1812.65032307	507.4714863	2609.28262734	289.16081797	-1.60949226082	-0.022668905082
1913.59931738	589.734522906	2879.33384028	376.0	0.815060788492	-0.238030085787	-0.0399245363614	1968.71883859	567.140353187	2902.80216138	366.942969603	-0.0057910064681	-8.15634713817e-05
1913.59931738	589.734522906	2879.33384028	376.0	0.350800089126	-0.247635059721	-0.0415355685544	1962.65014506	621.786690746	2889.43454596	304.997710149	-0.236139972473	-0.00332591510526
1913.59931738	589.734522906	2879.33384028	376.0	8.95140716536	-0.131383988286	-0.0220368984042	2087.61744768	652.686896159	3137.07473598	396.770392139	1.76362609984	0.0248398042231
1913.59931738	589.734522906	2879.33384028	376.0	-8.8410586696	-0.717788230349	-0.120393866211	1542.34429131	702.215655737	2624.77024617	380.210299121	-1.32224267514	-0.0186231362696
1913.59931738	589.734522906	2879.33384028	376.0	-14.0194970345	-0.704601887759	-0.118182134814	1528.61599969	515.192343571	2475.66571793	431.857374668	-2.94514175963	-0.041480869854
1913.59931738	589.734522906	2879.33384028	376.0	2.57647985623	-0.452314365907	-0.0758662136712	1770.46324195	730.045404742	2953.51929667	453.010649981	0.344292060582	0.00484918395186
1913.59931738	589.734522906	2879.33384028	376.0	-2.39763684629	-0.237144928407	-0.0397760698435	1970.72873914	517.866810277	2810.2978712	321.702321784	-0.517304610419	-0.00728598042843
1913.59931738	589.734522906	2879.33384028	376.0	-6.79579802477	-0.506960860945	-0.0850320129059	1717.77278659	605.012157251	2683.66012804	360.875184198	-1.03691088785	-0.0146043787022
1913.59931738	589.734522906	2879.33384028	376.0	1.88756956905	-0.231108396923	-0.038763568756	1972.95335504	536.75086036	2933.68326964	423.979054244	0.176028720822	0.00247927775806
1913.59931738	589.734522906	2879.33384028	376.0	-15.9619015155	-0.737234879347	-0.123655632229	1478.5872712	494.572841998	2419.73740839	446.577295196	-3.63600995454	-0.0512114078104
1913.59931738	589.734522906	2879.33384028	376.0	-7.2089831833	-0.534140287483	-0.0895907895812	1688.58726921	557.594346643	2671.76314794	425.581532093	-1.22705161225	-0.017282417074
1913.59931738	589.734522906	2879.33384028	376.0	-10.2494175279	-0.432004496709	-0.0724596606355	1782.36084105	495.866651832	2584.21889297	305.991400085	-1.74140274398	-0.0245267992109
1913.59931738	589.734522906	2879.33384028	376.0	7.42253389304	-0.247390354487	-0.0414945244024	1959.71945558	687.764284676	3093.05337047	445.569630213	0.92119204637	0.0129745358644
1913.59931738	589.734522906	2879.33384028	376.0	0.816093894237	-0.253985104871	-0.0426006549599	1958.01280079	659.01253097	2902.83190795	285.806576191	-0.264044619911	-0.0037189383086
1913.59931738	589.734522906	2879.33384028	376.0	-17.3977569041	-0.8145348602	-0.136621076853	1446.37217373	629.051742748	2378.39433829	302.970421813	-3.14186747655	-0.0442516545993
1913.59931738	589.734522906	2879.33384028	376.0	0.11830471512	-0.25357015239	-0.0425310554159	1949.78831062	499.68900464	2882.74022798	433.262912724	-0.0700299369089	-0.000986337139562
1913.59931738	589.734522906	2879.33384028	376.0	-12.4395584799	-0.602014867759	-0.100975321664	1626.74505556	519.336400917	2521.15742339	375.075966913	-2.26323263996	-0.0318765160558
1913.59931738	589.734522906	2879.33384028	376.0	-6.00946140986	-0.346412034013	-0.0581033267381	1864.32612745	519.97254337	2706.30138429	322.002713468	-1.00535442203	-0.014159921437
1913.59931738	589.734522906	2879.33384028	376.0	-0.130952755223	-0.174291816793	-0.0292337834271	2033.64280031	531.326616636	2875.56327329	310.593856344	-0.288074426964	-0.00405738629527
1913.59931738	589.734522906	2879.33384028	376.0	-11.0050406282	-0.666676755579	-0.111820992214	1577.64026677	599.36381871	2562.46198134	385.457895862	-1.86751329744	-0.0263030041893
1913.59931738	589.734522906	2879.33384028	376.0	-7.91980542254	-0.464534996288	-0.0779159671734	1752.01631412	532.873275442	2651.29620267	366.406613109	-1.28592621307	-0.0181116368038
1913.59931738	589.734522906	2879.33384028	376.0	-2.3810118779	-0.239486819706	-0.0401688728121	1963.84441084	451.509256192	2810.77655954	395.422892505	-0.443593035239	-0.00624778922872
1913.59931738	589.734522906	2879.33384028	376.0	3.76543589013	-0.0788252380936	-0.0132212744203	2140.39777568	562.512395278	2987.7533101	284.843139147	0.491070187509	0.00691648151421
1913.59931738	589.734522906	2879.33384028	376.0	-14.7183486349	-0.534943820335	-0.0897255653027	1684.041666	458.310169405	2455.54344731	313.191611898	-2.73135659605	-0.0384698112119
1913.59931738	589.734522906	2879.33384028	376.0	10.7921496172	0.044868344695	0.00752572034468	2288.82299891	574.066790249	3190.0758563	327.186067146	2.94386694413	0.0414629147061
1913.59931738	589.734522906	2879.33384028	376.0	7.86264543362	0.0216647443072	0.00363380481502	2261.68172598	555.338781232	3105.72565099	288.70514378	2.03487259531	0.0286601773987
1913.59931738	589.734522906	2879.33384028	376.0	-3.63088022132	-0.385887846427	-0.0647245633054	1820.84478952	498.01787381	2774.78867737	455.926014036	-0.682281361593	-0.00960959664216
1913.59931738	589.734522906	2879.33384028	376.0	-9.3502020225	-0.562643261485	-0.0943715634829	1670.03602963	618.846147618	2610.11030931	321.228132067	-1.47370627234	-0.020756426371
1913.59931738	589.734522906	2879.33384028	376.0	13.0977753045	0.140988668676	0.0236478813613	2373.27663114	596.192077	3256.46251695	286.993808811	4.40144276905	0.0619921516768
1913.59931738	589.734522906	2879.33384028	376.0	-3.6492821554	-0.652503764249	-0.109443771259	1596.61916892	728.147679681	2774.25882425	449.491975649	-0.505221124123	-0.0071157904806
1913.59931738	589.734522906	2879.33384028	376.0	13.3450033429	0.111398363353	0.0186847305188	2358.93597096	502.521186057	3263.58103752	402.1238805	3.05779366276	0.0430675163769
1913.59931738	589.734522906	2879.33384028	376.0	-14.3242027248	-0.76715433875	-0.128673991739	1469.09004013	557.937951973	2466.89222388	439.86423177	-2.98695644891	-0.0420698091396
1913.59931738	589.734522906	2879.33384028	376.0	-4.04776309647	-0.38607557316	-0.0647560505132	1820.21460599	488.840378561	2762.78522767	453.730243121	-0.758698740847	-0.0106858977584
1913.59931738	589.734522906	2879.33384028	376.0	-9.57044150355	-0.454289728868	-0.0761975392265	1765.30045439	552.671420392	2603.76887941	285.797004626	-1.61922265702	-0.0228059529158
1913.59931738	589.734522906	2879.33384028	376.0	-0.214300002669	-0.126237733396	-0.021173722475	2083.10549187	501.571649043	2873.16342779	288.486286873	-0.405667252268	-0.00571362327138
1913.59931738	589.734522906	2879.33384028	376.0	-9.13436652228	-0.49454060517	-0.0829487764458	1730.68398817	597.672031728	2616.32493391	287.968914016	-1.51430535702	-0.0213282444651
1913.59931738	589.734522906	2879.33384028	376.0	5.74141739315	-0.225018092231	-0.0377420483447	2000.19203632	735.240005193	3044.64841419	309.216372678	1.42990716094	0.0201395374781
1913.59931738	589.734522906	2879.33384028	376.0	-4.15261775032	-0.621909970333	-0.104312306329	1620.27617024	690.563875244	2759.76611214	448.926066651	-0.613065521333	-0.00863472565257
1913.59931738	589.734522906	2879.33384028	376.0	1.88070136293	-0.350239981474	-0.0587453843465	1860.51553022	629.153550418	2933.48551106	443.81643042	0.216928916084	0.00305533684625
1913.59931738	589.734522906	2879.33384028	376.0	-5.13877890505	-0.476516347416	-0.079925586618	1751.50032746	687.017351953	2731.37124029	292.853560883	-0.888444955009	-0.0125133092255
1913.59931738	589.734522906	2879.33384028	376.0	8.16641392416	-0.207682657207	-0.03483439403	2001.92780641	676.1853427	3114.47215994	436.359010825	1.19825987986	0.0168768997164
1913.59931738	589.734522906	2879.33384028	376.0	19.1184569565	0.785759647235	0.131794640596	2365.41852204	686.670182848	3429.81804117	377.729336287	6.50453483739	0.0916131667238
1913.59931738	589.734522906	2879.33384028	376.0	-3.8061475186	-0.602061534368	-0.100983149005	1640.82232484	735.976465619	2769.74214677	392.943356311	-0.490343524993	-0.00690624683089
1913.59931738	589.734522906	2879.33384028	376.0	3.77400363119	-0.26760321188	-0.0448848057498	1940.17551321	648.45758202	2988.00000397	399.366908735	0.402875886041	0.0056743082541
1913.59931738	589.734522906	2879.33384028	376.0	-14.1402646468	-0.748058368532	-0.125471044705	1511.27913879	625.617359804	2472.1884152	335.291916606	-2.42462581489	-0.0341496593647
1913.59931738	589.734522906	2879.33384028	376.0	-6.27886289586	-0.453876967004	-0.0761283071123	1763.63873198	565.658318022	2698.54441614	369.247366139	-0.979519343097	-0.0137960470859
1913.59931738	589.734522906	2879.33384028	376.0	-8.77529145504	-0.731993366181	-0.122776478729	1525.97954355	649.854507154	2626.66390383	450.829853128	-1.52828962583	-0.0215252059977
1913.59931738	589.734522906	2879.33384028	376.0	12.9171403224	0.0393918294777	0.00660715019754	2264.68865949	517.535218057	3251.26143278	469.037555233	2.25432726705	0.0317510882683
1913.59931738	589.734522906	2879.33384028	376.0	0.680855716396	-0.183923030904	-0.0308492168574	2025.45176578	590.045734098	2898.93794933	283.440449445	-0.320890274181	-0.00451958132649
1913.59931738	589.734522906	2879.33384028	376.0	7.69176653206	0.0412901416993	0.00692555211326	2277.21832635	510.657462107	3100.80547696	312.929688501	1.6592064154	0.0233691044422
1913.59931738	589.734522906	2879.33384028	376.0	6.89293909034	-0.0792480767364	-0.0132921967018	2148.46637097	618.092396841	3077.8045681	311.245800286	1.61967716291	0.0228123544072
1913.59931738	589.734522906	2879.33384028	376.0	15.7325697874	0.394093478159	0.0661008853	2334.77790982	680.458439872	3332.32704612	317.090696426	5.67561426241	0.079938229048
1913.59931738	589.734522906	2879.33384028	376.0	-3.16961204367	-0.189728327733	-0.0318229331992	2018.23654869	467.661003048	2788.0701281	302.172576368	-0.696368095005	-0.0098080013381
1913.59931738	589.734522906	2879.33384028	376.0	-8.36402307884	-0.58832110363	-0.0986784809845	1643.69704195	591.181800701	2638.50569336	403.626850711	-1.3718364107	-0.0193216395874
1913.59931738	589.734522906	2879.33384028	376.0	-8.02038739042	-0.528440437186	-0.0886347596756	1693.91832089	551.601766382	2648.40011203	402.880024753	-1.34036898624	-0.0188784364259
1913.59931738	589.734522906	2879.33384028	376.0	-10.7071441977	-0.463372800437	-0.0777210332836	1755.4394006	527.304828895	2571.03941407	288.295184575	-1.82418027416	-0.0256926799177
1913.59931738	589.734522906	2879.33384028	376.0	-6.72687211441	-0.477653381245	-0.0801163001082	1738.66614043	535.261903943	2685.6447351	411.716690729	-1.12470574931	-0.0158409260466
1913.59931738	589.734522906	2879.33384028	376.0	2.23095377325	-0.301062464268	-0.0504968910212	1910.56690702	677.962077746	2943.57044724	355.041462475	0.154426867779	0.00217502630674
1913.59931738	589.734522906	2879.33384028	376.0	10.352189932	-0.204896794466	-0.0343671241976	2014.93612472	726.352674352	3177.40794821	436.119149137	2.07167743605	0.0291785554373
1913.59931738	589.734522906	2879.33384028	376.0	16.3874328808	0.0212299972885	0.00356088515405	2250.96260492	700.615583422	3351.18274077	399.604552426	4.83530145694	0.0681028374217
1913.59931738	589.734522906	2879.33384028	376.0	11.2276389204	0.0069543895704	0.00116645246065	2226.72526955	528.433101022	3202.61504718	447.456676612	1.86200693041	0.0262254497241
1913.59931738	589.734522906	2879.33384028	376.0	11.6084642002	-0.00302971140654	-0.000508170313072	2215.94352793	539.372213404	3213.58027833	458.264536998	1.92679437355	0.0271379489233
1913.59931738	589.734522906	2879.33384028	376.0	10.2765155886	0.0899018011481	0.0150791347112	2331.52261234	486.624371752	3175.22903123	357.082047137	2.23315425158	0.0314528767828
1913.59931738	589.734522906	2879.33384028	376.0	-4.57228954999	-0.209756920196	-0.0351823079832	1997.69171484	446.65619696	2747.68235999	303.334448197	-0.883793338729	-0.0124477935032
1913.59931738	589.734522906	2879.33384028	376.0	3.6707256386	-0.28602692738	-0.047974996206	1927.8496926	712.29738678	2985.02628578	344.8792064	0.41376527227	0.00582767989112
1913.59931738	589.734522906	2879.33384028	376.0	10.0115681704	-0.0832993037389	-0.0139717047533	2140.85100688	632.623982938	3167.60031055	394.125320739	2.14411073114	0.0301987426921
1913.59931738	589.734522906	2879.33384028	376.0	-12.0024410624	-0.752251040855	-0.126174277232	1514.87787128	699.012273621	2533.74349311	319.853348211	-1.88396339747	-0.026534695739
1913.59931738	589.734522906	2879.33384028	376.0	-5.82543895178	-0.580431390757	-0.0973551477284	1661.13803043	736.697903619	2711.6000052	313.764071154	-0.880887915243	-0.0124068720457
1913.59931738	589.734522906	2879.33384028	376.0	14.4738003258	0.133606656579	0.0224097042232	2387.44387894	558.124608069	3296.08287104	350.514384023	4.2209719914	0.059450309738
1913.59931738	589.734522906	2879.33384028	376.0	-14.6293899787	-0.759933094747	-0.127462780065	1495.30617243	608.013844601	2458.104864	354.784846965	-2.61096701734	-0.0367741833429
1913.59931738	589.734522906	2879.33384028	376.0	-5.82077314645	-0.259068712477	-0.043453323126	1947.52063861	446.660643874	2711.73434931	317.553066821	-1.02539785977	-0.014442223377
1913.59931738	589.734522906	2879.33384028	376.0	-15.4593296059	-0.559508933215	-0.0938458458931	1662.86206245	466.912495691	2434.20813146	304.433573314	-2.8869556451	-0.0406613471141
1913.59931738	589.734522906	2879.33384028	376.0	-14.093095342	-0.675086432617	-0.113231538513	1568.21656422	558.385069476	2473.54657696	346.944943257	-2.52649331919	-0.0355844129463
1913.59931738	589.734522906	2879.33384028	376.0	-13.623682289	-0.553463826719	-0.0928319065279	1671.32214053	506.256980298	2487.06254584	309.48342501	-2.41253993064	-0.0339794356429
1913.59931738	589.734522906	2879.33384028	376.0	5.94039931662	-0.0399676938362	-0.00670373932174	2165.78136193	454.999846919	3050.37776805	429.596559205	0.617489042906	0.00869702877332
1913.59931738	589.734522906	2879.33384028	376.0	-9.50815330528	-0.553401854744	-0.0928215120335	1675.60797306	585.925178087	2605.56236458	344.029213426	-1.52054589724	-0.0214161393977
1913.59931738	589.734522906	2879.33384028	376.0	-0.689458382508	-0.287271316009	-0.0481837162042	1919.45164911	545.207320912	2859.48203176	394.823061741	-0.162953991669	-0.00229512664322
1913.59931738	589.734522906	2879.33384028	376.0	-12.2039892551	-0.631848009707	-0.105979203238	1609.7950297	610.893480009	2527.94024779	307.251738081	-2.00948239004	-0.0283025688738
1913.59931738	589.734522906	2879.33384028	376.0	-5.08674507032	-0.376228124347	-0.0631043482635	1836.03828707	548.19018605	2732.8694681	348.640994986	-0.813930367698	-0.0114638079957
1913.59931738	589.734522906	2879.33384028	376.0	18.0493223342	0.11183546349	0.0187580448658	2362.31870124	578.571523722	3399.03408619	458.143861231	4.57199012245	0.0643942270767
1913.59931738	589.734522906	2879.33384028	376.0	-10.4314995568	-0.484116420064	-0.0812003388233	1729.92179434	476.826303562	2578.97614349	372.228045589	-1.84609803825	-0.0260013808204
1913.59931738	589.734522906	2879.33384028	376.0	3.70213334852	-0.0241311007345	-0.00404748418894	2189.32222845	488.577391748	2985.9306186	308.030998401	0.196579806872	0.00276872967425
1913.59931738	589.734522906	2879.33384028	376.0	4.1332903421	0.00992567702805	0.00166482338612	2232.4016408	478.545781766	2998.34506782	287.397645253	0.417542810713	0.00588088465792
1913.59931738	589.734522906	2879.33384028	376.0	-9.56722221696	-0.661787461947	-0.111000916127	1582.60692059	616.69678795	2603.86157341	404.557864871	-1.59129686074	-0.0224126318414
1913.59931738	589.734522906	2879.33384028	376.0	11.7888547169	-0.125967901514	-0.0211284638568	2097.70651767	685.050551572	3218.77432353	436.017254289	2.53802168088	0.0357467842378
1913.59931738	589.734522906	2879.33384028	376.0	9.00321258129	-0.128203760003	-0.0215034820535	2075.23448208	596.743120602	3138.56638685	466.588784161	1.09696104332	0.0154501555398
1913.59931738	589.734522906	2879.33384028	376.0	6.8547563003	-0.19482091585	-0.0326771076569	2009.54267877	638.277827888	3076.70515811	428.884651445	0.789392188222	0.0111181998341
1913.59931738	589.734522906	2879.33384028	376.0	-1.12050684548	-0.332985943375	-0.0558513826526	1874.14948447	541.911393419	2847.0707075	431.009829613	-0.222029686524	-0.00312717868344
1913.59931738	589.734522906	2879.33384028	376.0	13.2641679658	0.052080330304	0.00873537911842	2289.94732341	642.665496734	3261.25351715	328.64069701	4.14366583979	0.0583614907013
1913.59931738	589.734522906	2879.33384028	376.0	-2.73702158416	-0.473614553007	-0.0794388716886	1754.30736423	717.219421852	2800.52585159	328.999065507	-0.456729713181	-0.0064328128617
1913.59931738	589.734522906	2879.33384028	376.0	2.9362457057	-0.149332123544	-0.0250473202857	2053.88382518	488.089499227	2963.87815652	421.904832108	0.283813160616	0.00399736845938
1913.59931738	589.734522906	2879.33384028	376.0	6.60520121504	-0.179969720098	-0.0301861321869	2048.27776742	731.344051638	3069.51963409	289.897815025	1.91021752735	0.0269044722162
1913.59931738	589.734522906	2879.33384028	376.0	15.0581213547	0.549112207537	0.0921020140116	2318.61785932	690.336652796	3312.90742416	303.952912044	5.54595034008	0.0781119766209
1913.59931738	589.734522906	2879.33384028	376.0	17.4488664483	0.0051709953056	0.00086732561315	2239.80864913	693.162056685	3381.74495667	448.774250859	4.70049961962	0.0662042199946
1913.59931738	589.734522906	2879.33384028	376.0	10.497150654	-0.120080566365	-0.0201409873138	2109.90139392	726.141679531	3181.58185133	345.538777882	2.98990200159	0.042111295797
1913.59931738	589.734522906	2879.33384028	376.0	-9.07576309486	-0.497290150503	-0.0834099547976	1724.60291139	558.972576026	2618.01232223	334.436834809	-1.46418250885	-0.0206222888571
1913.59931738	589.734522906	2879.33384028	376.0	-17.7824921316	-0.721871958158	-0.121078825588	1510.58346207	502.034730572	2367.31652669	354.69833405	-3.64265053232	-0.0513049370749
1913.59931738	589.734522906	2879.33384028	376.0	11.9259092413	-0.0266669915135	-0.00447282648666	2200.63314811	595.960841184	3222.72058083	426.126591533	2.49011374042	0.0350720245129
1913.59931738	589.734522906	2879.33384028	376.0	-7.07256672683	-0.571172725949	-0.0958022016016	1654.66167674	557.627542526	2675.69103314	463.401813873	-1.31254269148	-0.0184865167814
1913.59931738	589.734522906	2879.33384028	376.0	7.2316462566	-0.120626580372	-0.02023256967	2081.92087879	572.03558121	3087.55707816	433.600618162	0.785966134837	0.0110699455611
1913.59931738	589.734522906	2879.33384028	376.0	4.5593907314	0.0425090699624	0.00713000167099	2267.38123918	450.217064811	3010.61392052	293.015616531	0.471969832341	0.00664746242734
1913.59931738	589.734522906	2879.33384028	376.0	11.1919107744	0.0967380678533	0.0162257745477	2345.71128712	515.287047187	3201.58631458	340.587980272	2.83078818984	0.0398702561949
1913.59931738	589.734522906	2879.33384028	376.0	-8.90543998526	-0.709005462178	-0.118920741727	1547.92981739	679.647067457	2622.91649316	395.339608316	-1.37634768357	-0.0193851786418
1913.59931738	589.734522906	2879.33384028	376.0	9.47650620696	-0.119895647458	-0.0201099710597	2110.41560423	716.085055231	3152.19409038	325.693430916	2.73959916768	0.0385859037701
1913.59931738	589.734522906	2879.33384028	376.0	14.0075462994	0.0364763960791	0.00611814761474	2276.39747895	587.452775775	3282.65786107	418.807606349	3.36694753785	0.0474217963077
1913.59931738	589.734522906	2879.33384028	376.0	14.4506795481	0.0468453607864	0.00785732317786	2290.17623516	605.213917074	3295.41714666	400.026994427	3.79240903917	0.0534142118193
1913.59931738	589.734522906	2879.33384028	376.0	18.4072326053	1.10273822365	0.184961124396	2312.17642944	735.654163334	3409.33951775	361.508924973	6.44613767725	0.0907906715106
1913.59931738	589.734522906	2879.33384028	376.0	-7.96869841976	-0.327188995782	-0.0548790667195	1879.85530448	446.366669575	2649.88841005	323.666435996	-1.35962517466	-0.0191496503473
1913.59931738	589.734522906	2879.33384028	376.0	15.0855775465	-0.0486958296477	-0.008167700377	2181.32526033	726.967953979	3313.69797958	405.404765274	4.26985587001	0.0601388150706
1913.59931738	589.734522906	2879.33384028	376.0	16.0890343333	0.118763347442	0.019920051567	2370.75136772	541.873806807	3342.59085042	429.96567589	3.98234445266	0.0560893584881
1913.59931738	589.734522906	2879.33384028	376.0	-5.95640115752	-0.399270582382	-0.0669692355556	1805.52786781	453.356080711	2707.82916609	448.945217567	-1.14008854666	-0.0160575851642
1913.59931738	589.734522906	2879.33384028	376.0	0.424439379403	-0.154544699929	-0.0259216202497	2053.6517832	534.034527172	2891.55486696	303.868556595	-0.256510614617	-0.00361282555798
1913.59931738	589.734522906	2879.33384028	376.0	-5.66437800021	-0.447937004665	-0.0751320034661	1770.19460732	582.461393781	2716.23748768	363.581486576	-0.870718485989	-0.0122636406477
1913.59931738	589.734522906	2879.33384028	376.0	5.22347515329	-0.267999081402	-0.0449512045291	1943.90327804	705.502177538	3029.73512801	380.329672429	0.68648517955	0.00966880534577
1913.59931738	589.734522906	2879.33384028	376.0	-17.4535106879	-0.739137889784	-0.123974822171	1478.54079542	491.489878466	2376.78900073	406.758326846	-3.84387745183	-0.0541391190398
1913.59931738	589.734522906	2879.33384028	376.0	-16.1575898631	-0.662298149184	-0.111086573161	1580.53256568	550.196735387	2414.10288758	283.373586515	-2.92358473848	-0.0411772498377
1913.59931738	589.734522906	2879.33384028	376.0	8.78157079476	0.0898004042633	0.0150621275182	2324.73268787	454.319252622	3132.18457988	353.132639388	1.60603898988	0.022620267463
1913.59931738	589.734522906	2879.33384028	376.0	-10.7052255074	-0.6226851217	-0.104442321654	1615.4683813	596.275097356	2571.09465957	359.351180917	-1.75533563101	-0.0247230370564
1913.59931738	589.734522906	2879.33384028	376.0	6.60973376019	-0.25238673273	-0.042332561679	1967.23465902	734.889289903	3069.65014119	367.526192267	1.30299950969	0.0183521057703
1913.59931738	589.734522906	2879.33384028	376.0	15.5420705491	0.118624997773	0.0198968463222	2317.58281687	677.494205084	3326.84193708	331.764915133	5.21247792275	0.0734151820106
1913.59931738	589.734522906	2879.33384028	376.0	-1.71810565068	-0.369161678096	-0.0619191006535	1844.93805249	619.279057329	2829.86384287	365.64673305	-0.294128598454	-0.00414265631625
1913.59931738	589.734522906	2879.33384028	376.0	-15.7730134224	-0.729067343466	-0.122285700011	1512.22353518	539.194019186	2425.17612718	373.758572817	-3.09002247516	-0.0435214433121
1913.59931738	589.734522906	2879.33384028	376.0	13.8438598341	0.1335804903	0.0224053153808	2374.16910295	447.759094681	3277.94478129	456.016583655	2.55846237312	0.0360346813116
1913.59931738	589.734522906	2879.33384028	376.0	-8.43989942195	-0.533843821653	-0.0895410636788	1694.94719036	611.85631453	2636.32096014	329.517455247	-1.31816593922	-0.0185657174538
1913.59931738	589.734522906	2879.33384028	376.0	12.6588430501	0.0364156191575	0.0061079535655	2277.40703715	583.184196997	3243.82419201	383.232957867	3.17902071064	0.0447749395865
1913.59931738	589.734522906	2879.33384028	376.0	17.383712459	0.571010726899	0.095775029671	2308.13995779	718.25963403	3379.86895581	353.469363992	6.07147841646	0.0855137805136
1913.59931738	589.734522906	2879.33384028	376.0	14.7911739111	0.122125974208	0.0204840614236	2372.36948386	509.686860655	3305.22111608	423.164771564	3.4401756829	0.0484531786324
1913.59931738	589.734522906	2879.33384028	376.0	-3.95095889951	-0.402851007553	-0.06756977651	1804.04693656	492.789886155	2765.57254367	468.735720955	-0.7744625667	-0.0109079234746
1913.59931738	589.734522906	2879.33384028	376.0	7.81318147948	-0.0277756744966	-0.00465878471933	2176.98590522	458.582838075	3104.30141862	468.732675332	0.841899754915	0.011857743027
1913.59931738	589.734522906	2879.33384028	376.0	-6.28326797641	-0.499257960564	-0.083740013513	1725.31452578	614.479367575	2698.41757916	358.623685811	-0.948958747246	-0.0133656161584
1913.59931738	589.734522906	2879.33384028	376.0	4.07542237464	-0.104496614077	-0.0175271073595	2101.41304503	542.350307213	2996.67885585	352.915503606	0.299514149707	0.0042185091508
1913.59931738	589.734522906	2879.33384028	376.0	-9.85231283234	-0.711317803079	-0.119308588239	1550.11399372	736.911149949	2595.65286285	308.627719176	-1.48444881801	-0.0209077298311
1913.59931738	589.734522906	2879.33384028	376.0	-0.486556907946	-0.449306557506	-0.0753617171262	1769.42638375	642.291703148	2865.32424258	453.60615568	-0.092060847223	-0.00129663165103
1913.59931738	589.734522906	2879.33384028	376.0	9.2879913261	-0.106157664051	-0.0178057135275	2123.46646055	678.932223518	3146.76611762	344.367433544	2.41811772786	0.034057996167
1913.59931738	589.734522906	2879.33384028	376.0	5.91581148575	0.0430233778462	0.00721626599232	2277.11159327	486.160789998	3049.66980232	286.397419051	1.10598780153	0.0155772929792
1913.59931738	589.734522906	2879.33384028	376.0	-4.22359407479	-0.537497307804	-0.0901538590748	1698.11859694	730.913024243	2757.72246681	328.690845628	-0.634943246443	-0.00894286262595
1913.59931738	589.734522906	2879.33384028	376.0	-8.41411986773	-0.57074729879	-0.095730845151	1667.05595892	679.588953122	2637.06323957	290.418327529	-1.34611253261	-0.0189593314453
1913.59931738	589.734522906	2879.33384028	376.0	-9.08999675281	-0.743490040858	-0.124704803901	1515.32170086	656.390571673	2617.6024877	445.890215167	-1.5717412398	-0.0221372005606
1913.59931738	589.734522906	2879.33384028	376.0	-5.6611343571	-0.615877941422	-0.103300560453	1629.71421406	734.758696904	2716.33088299	351.857972034	-0.784432832902	-0.0110483497592
1913.59931738	589.734522906	2879.33384028	376.0	-9.38698917152	-0.664710008527	-0.111491111796	1579.15318778	608.734554997	2609.05108448	421.16334171	-1.60843707989	-0.0226540433787
1913.59931738	589.734522906	2879.33384028	376.0	-0.271760781889	-0.33831757177	-0.0567456510853	1873.50538501	620.489254001	2871.50894012	377.514301115	-0.0966381222014	-0.0013611003127
1913.59931738	589.734522906	2879.33384028	376.0	-9.20959811564	-0.617897040808	-0.103639221873	1616.45575199	576.222005765	2614.15876518	421.481007432	-1.60775921122	-0.0226444959327
1913.59931738	589.734522906	2879.33384028	376.0	-3.38570437251	-0.276590927296	-0.0463923058195	1932.23125999	527.629476379	2781.84810855	321.987372179	-0.637864753059	-0.00898401060647
1913.59931738	589.734522906	2879.33384028	376.0	-4.74023296037	-0.331971796839	-0.055681280919	1872.99922734	468.114278627	2742.84670855	401.733202581	-0.808961362441	-0.0113938220062
1913.59931738	589.734522906	2879.33384028	376.0	1.39982415816	-0.0288346677156	-0.00483640854003	2184.17431399	449.458267886	2919.63945097	286.006869093	-0.264501288082	-0.00372537025468
1913.59931738	589.734522906	2879.33384028	376.0	8.85034386355	-0.0546686106399	-0.00916950866151	2179.4386244	641.478341222	3134.16478613	313.247820502	2.43647453616	0.0343165427629
1913.59931738	589.734522906	2879.33384028	376.0	-2.80847801879	-0.184939314588	-0.0310196770526	2024.24958272	490.86308942	2798.46838229	283.355710154	-0.72332606399	-0.0101876910421
1913.59931738	589.734522906	2879.33384028	376.0	14.7666656573	-0.0239262605062	-0.00401312655254	2207.31800332	628.847056183	3304.51544163	468.350382134	3.24314401288	0.0456780846884
1913.59931738	589.734522906	2879.33384028	376.0	-11.4626626603	-0.626567656083	-0.105093535069	1604.57307868	527.834473991	2549.28551531	416.877962632	-2.17087183339	-0.0305756596252
1913.59931738	589.734522906	2879.33384028	376.0	-13.1166499173	-0.779011685176	-0.130662812005	1470.4195523	605.816004175	2501.6617005	425.426144026	-2.50591140673	-0.0352945268553
1913.59931738	589.734522906	2879.33384028	376.0	-12.4132098367	-0.70734930026	-0.118642955428	1548.2674814	644.781688948	2521.91608879	328.866918446	-2.02046264444	-0.0284572203442
1913.59931738	589.734522906	2879.33384028	376.0	-9.11327482669	-0.651201497707	-0.10922534346	1598.12975618	697.102578169	2616.93223424	321.699899895	-1.37498086542	-0.0193659276819
1913.59931738	589.734522906	2879.33384028	376.0	-9.13549601263	-0.810822335025	-0.135998378904	1458.02804046	730.420439468	2616.29241211	427.843932183	-1.44489411601	-0.0203506213522
1913.59931738	589.734522906	2879.33384028	376.0	-4.45488228407	-0.36491997569	-0.0612076443627	1838.93325729	460.303687369	2751.06290713	451.82596247	-0.851461121527	-0.0119924101623
1913.59931738	589.734522906	2879.33384028	376.0	-12.1734079936	-0.446934382703	-0.0749638347371	1766.88563186	464.45254793	2528.82078441	297.482604622	-2.1433157773	-0.0301875461592
1913.59931738	589.734522906	2879.33384028	376.0	-2.69294063164	-0.462205790672	-0.0775252919612	1759.66754533	649.060228724	2801.79508938	393.06731532	-0.383434004352	-0.00540047893454
1913.59931738	589.734522906	2879.33384028	376.0	-4.49981128936	-0.288999177745	-0.0484735286389	1916.62850134	470.258429063	2749.76925108	362.882320672	-0.758695887679	-0.0106858575729
1913.59931738	589.734522906	2879.33384028	376.0	4.16748329919	-0.106589464901	-0.0178781390307	2098.05897268	507.730162334	2999.3295972	393.540462193	0.395663208821	0.005572721251
1913.59931738	589.734522906	2879.33384028	376.0	19.647460537	0.321663581629	0.0539522948053	2329.04356806	711.811016848	3445.04982028	404.195235377	6.43646298069	0.0906544081787
1913.59931738	589.734522906	2879.33384028	376.0	4.62543424904	-0.13269382667	-0.022256596221	2075.18980857	587.115041209	3012.51553387	350.210684099	0.468463605742	0.00659807895411
1913.59931738	589.734522906	2879.33384028	376.0	-6.38361424011	-0.537965091735	-0.0902323199824	1684.3986407	557.432784774	2695.52827523	453.696849763	-1.14041080089	-0.0160621239562
1913.59931738	589.734522906	2879.33384028	376.0	-22.2117390137	-0.764901244788	-0.128296082655	1450.22032	475.100380395	2239.78372234	314.463021951	-4.85630097992	-0.0683986053511
1913.59931738	589.734522906	2879.33384028	376.0	-0.0838445737899	-0.0954660745883	-0.0160124244529	2114.46074812	468.080453171	2876.9196751	294.378473801	-0.370987667652	-0.00522517841763
1913.59931738	589.734522906	2879.33384028	376.0	9.44446630413	0.0735436632367	0.0123354014151	2310.96861312	488.40519645	3151.27155461	351.897745044	1.95827375053	0.0275813204299
1913.59931738	589.734522906	2879.33384028	376.0	3.90049818003	-0.188565278706	-0.0316278562069	2030.73116462	664.808628093	2991.64220432	296.102411605	0.693369430703	0.00976576662962
1913.59931738	589.734522906	2879.33384028	376.0	-2.79724464126	-0.279885617243	-0.0469449207049	1923.60515977	465.035043357	2798.79182873	410.151625609	-0.503641148055	-0.00709353729654
1913.59931738	589.734522906	2879.33384028	376.0	-6.49385046194	-0.565360980937	-0.094827403713	1664.40642221	606.822452423	2692.35420639	421.12533176	-1.03793002179	-0.0146187327013
1913.59931738	589.734522906	2879.33384028	376.0	7.8740128846	-0.151284565669	-0.0253748013533	2068.28308916	665.153213572	3106.05295786	372.616655127	1.59631923209	0.0224833694661
1913.59931738	589.734522906	2879.33384028	376.0	1.58822118072	-0.117159402744	-0.0196510236068	2088.98010857	476.162978117	2925.0640302	359.920943508	0.0387855883982	0.000546275892932
1913.59931738	589.734522906	2879.33384028	376.0	11.1716040424	0.10294176915	0.0172663148524	2349.17303444	492.093883343	3201.00161598	359.734698191	2.57871948838	0.0363199927941
1913.59931738	589.734522906	2879.33384028	376.0	-15.1957581282	-0.592904248988	-0.0994472071432	1628.30664142	455.774028491	2441.79723421	357.716564296	-3.00129008966	-0.0422716914037
1913.59931738	589.734522906	2879.33384028	376.0	6.92451550726	-0.13915722578	-0.0233406953674	2063.4517137	584.783155225	3078.71375856	430.478889637	0.751609176444	0.0105860447386
1913.59931738	589.734522906	2879.33384028	376.0	10.6492075097	-0.056650423503	-0.00950191605216	2175.43460907	644.977582033	3185.96007583	365.547884731	2.68995603201	0.0378867046762
1913.59931738	589.734522906	2879.33384028	376.0	-4.43056020616	-0.502014042014	-0.0842022881606	1725.35148881	663.222053898	2751.76322095	363.189678248	-0.639153608388	-0.00900216349843
1913.59931738	589.734522906	2879.33384028	376.0	-12.523815196	-0.80563434215	-0.135128202306	1455.20856451	662.165701547	2518.73139125	401.357125193	-2.18020136986	-0.0307070615474
1913.59931738	589.734522906	2879.33384028	376.0	8.12092181516	0.110418438238	0.0185203687081	2360.01168906	464.643634755	3113.16229025	288.506966434	1.90949105845	0.0268942402599
1913.59931738	589.734522906	2879.33384028	376.0	10.6942217261	-0.0252473523462	-0.00423471189973	2211.28028487	634.93216904	3187.2561854	341.043731481	2.91876527842	0.0411093701186
1913.59931738	589.734522906	2879.33384028	376.0	12.3766538454	0.0491668091185	0.00824669726912	2290.09519493	626.645634831	3235.69902275	318.958192991	3.82263835328	0.0538399768067
1913.59931738	589.734522906	2879.33384028	376.0	-2.29247268246	-0.334732645641	-0.0561443551897	1872.55167898	528.429310209	2813.32589856	412.344909367	-0.39197068506	-0.00552071387408
1913.59931738	589.734522906	2879.33384028	376.0	16.9607980232	0.0169751614866	0.00284722601252	2250.42090761	693.376713105	3367.69183735	423.894216635	4.78384285993	0.0673780684497
1913.59931738	589.734522906	2879.33384028	376.0	-6.94843752029	-0.558979445429	-0.0937570354628	1675.14672282	660.333019836	2679.26512739	343.785384735	-1.03260299813	-0.014543704199
1913.59931738	589.734522906	2879.33384028	376.0	-16.7706804654	-0.703329803324	-0.117968769427	1510.88879853	466.38931504	2396.4499624	419.171848829	-3.77645517969	-0.0531895095732
1913.59931738	589.734522906	2879.33384028	376.0	11.6809099766	-0.0241695285533	-0.00405392964665	2194.94006919	563.36744725	3215.66623409	457.358717654	2.01874573429	0.0284330385111
1913.59931738	589.734522906	2879.33384028	376.0	-7.34488419413	-0.649090360736	-0.108871244672	1601.30508129	727.608082466	2667.85010415	338.936940393	-1.05340296101	-0.0148366614227
1913.59931738	589.734522906	2879.33384028	376.0	1.58830908622	-0.408935280881	-0.0685902852869	1811.13483717	725.990718765	2925.06656129	387.941005356	0.175013519568	0.00246497914884
1913.59931738	589.734522906	2879.33384028	376.0	11.9613522663	0.0686448211311	0.0115137237724	2295.62282059	481.045285389	3223.74110384	447.072997866	2.01985055173	0.0284485993201
1913.59931738	589.734522906	2879.33384028	376.0	3.69869831134	-0.290954561047	-0.048801503027	1916.87750894	637.946333446	2985.83171241	431.007870023	0.428441900829	0.00603439296942
1913.59931738	589.734522906	2879.33384028	376.0	0.704992811322	-0.3498672862	-0.0586828725595	1859.78006362	596.566809621	2899.63293687	443.286063628	0.0521815051417	0.000734950776644
1913.59931738	589.734522906	2879.33384028	376.0	3.7879012411	-0.245975100042	-0.0412571452603	1957.87202231	570.61938807	2988.40016255	459.908752175	0.425293103902	0.00599004371692
1913.59931738	589.734522906	2879.33384028	376.0	20.6535072291	0.244077786932	0.0409389109245	2386.36310487	668.625921143	3474.01726313	419.028237119	6.50379969948	0.0916028126687
1913.59931738	589.734522906	2879.33384028	376.0	0.0559014529419	-0.377513313733	-0.0633199117298	1836.99088215	645.064929327	2880.94342973	398.887618254	-0.0217211986994	-0.000305932376048
1913.59931738	589.734522906	2879.33384028	376.0	11.9570585976	-0.0126599766621	-0.00212344459277	2208.57054866	711.029789544	3223.61747478	304.017136578	3.98570751963	0.0561367256286
1913.59931738	589.734522906	2879.33384028	376.0	-13.9887586835	-0.611771797072	-0.102611841173	1621.14157206	531.450290141	2476.55077767	323.958915473	-2.48521745626	-0.0350030627642
1913.59931738	589.734522906	2879.33384028	376.0	1.30711845774	-0.446450859241	-0.0748827338546	1775.74099548	713.43512322	2916.97014437	427.794025667	0.178906866119	0.00251981501576
1913.59931738	589.734522906	2879.33384028	376.0	-6.85318858482	-0.742145613379	-0.124479304492	1523.00950678	722.892004084	2682.00766222	436.106151357	-1.03117746894	-0.0145236263231
1913.59931738	589.734522906	2879.33384028	376.0	17.5883646158	-0.0211061809437	-0.00354011756855	2211.24786972	712.117585244	3385.76157462	462.396119658	4.64019700708	0.0653548874237
1913.59931738	589.734522906	2879.33384028	376.0	7.55980858617	-0.162057717443	-0.0271817707888	2066.70855437	730.758361664	3097.00596716	299.53905113	2.21645785517	0.03121771627
1913.59931738	589.734522906	2879.33384028	376.0	-6.31911448691	-0.430658068312	-0.0722338256143	1786.66584597	574.608424766	2697.38543845	336.111167714	-0.998394817046	-0.0140618988316
1913.59931738	589.734522906	2879.33384028	376.0	-9.56831682053	-0.509688181784	-0.0854894635666	1706.16280807	490.702006767	2603.83005612	406.965241288	-1.73670921484	-0.0244606931668
1913.59931738	589.734522906	2879.33384028	376.0	0.551165648029	-0.215341295841	-0.0361189694467	1990.11254893	529.366970372	2895.2037393	375.72422	-0.0346497675194	-0.00048802489464
1913.59931738	589.734522906	2879.33384028	376.0	-9.99864717677	-0.756729656407	-0.126925470716	1508.97083073	699.053889325	2591.43940855	383.414688493	-1.54983727996	-0.021828694084
1913.59931738	589.734522906	2879.33384028	376.0	-14.716465068	-0.765277979857	-0.128359272032	1469.50448595	551.697177046	2455.59768149	434.396018485	-3.077867412	-0.0433502452395
1913.59931738	589.734522906	2879.33384028	376.0	-8.57668249756	-0.32141611294	-0.0539107871419	1886.26275477	442.327633143	2632.38251876	303.792130841	-1.48973074819	-0.020982123214
1913.59931738	589.734522906	2879.33384028	376.0	6.76819628382	0.0217261398709	0.00364410262846	2259.14797663	532.522638725	3074.21280626	282.542190903	1.58476919112	0.0223206928326
1913.59931738	589.734522906	2879.33384028	376.0	-10.3432050029	-0.582546392583	-0.0977098947641	1650.39324209	591.111610817	2581.51843846	340.013585559	-1.67088968645	-0.0235336575557
1913.59931738	589.734522906	2879.33384028	376.0	-4.18889274534	-0.563035208811	-0.0944373043963	1668.33078916	645.177717074	2758.72163393	445.213127695	-0.646957156265	-0.00911207262344
1913.59931738	589.734522906	2879.33384028	376.0	-11.3607177971	-0.765150091949	-0.128337821528	1492.10197616	641.439488836	2552.22084825	418.679383251	-2.00005053039	-0.0281697257801
1913.59931738	589.734522906	2879.33384028	376.0	-6.9669225211	-0.384947397353	-0.0645668227697	1821.85976498	463.484790778	2678.73288251	393.388326743	-1.19839090708	-0.0168787451701
1913.59931738	589.734522906	2879.33384028	376.0	19.5538540991	0.236219495847	0.0396208480119	2388.65627262	659.794752719	3442.35457844	393.903553094	6.29258347707	0.0886279362967
1913.59931738	589.734522906	2879.33384028	376.0	-7.74054944769	-0.695163889465	-0.11659910927	1559.03736912	681.458180823	2656.45758061	415.96203067	-1.19229020599	-0.0167928198027
1913.59931738	589.734522906	2879.33384028	376.0	5.45799247288	-0.161933177338	-0.0271608818077	2043.46093954	608.418153771	3036.48766455	384.60857124	0.581516158694	0.00819036843231
1913.59931738	589.734522906	2879.33384028	376.0	5.37287945975	0.00982732668528	0.00164832718639	2237.51002649	503.79769996	3034.03697676	292.729250313	0.89921518289	0.0126650025759
1913.59931738	589.734522906	2879.33384028	376.0	-14.6923159611	-0.689438309789	-0.115638763802	1559.95576902	590.180356553	2456.29301489	306.156889318	-2.55224787891	-0.0359471532242
1913.59931738	589.734522906	2879.33384028	376.0	-3.47177689926	-0.432174738397	-0.072488215095	1786.30917193	620.349547519	2779.36979316	372.711073715	-0.519255458335	-0.00731345715964
1913.59931738	589.734522906	2879.33384028	376.0	13.9674443473	0.0032036530299	0.000537345358924	2227.67833743	709.562211274	3281.503192	344.262643295	4.43167391987	0.0624179425334
1913.59931738	589.734522906	2879.33384028	376.0	-13.5464758933	-0.659145569329	-0.110557794252	1577.15999675	526.543510929	2489.28557572	385.582068042	-2.56781055227	-0.0361663458067
1913.59931738	589.734522906	2879.33384028	376.0	4.85328185155	-0.146550425186	-0.024580748941	2056.04423407	522.554349047	3019.076027	440.47744388	0.526294657481	0.0074126008096
1913.59931738	589.734522906	2879.33384028	376.0	8.97113617296	0.0420568236453	0.00705414687107	2278.88629095	524.048883179	3137.64279997	334.707625838	2.01363036473	0.0283609910525
1913.59931738	589.734522906	2879.33384028	376.0	8.14400844024	0.0074284845596	0.0012459719154	2216.25213923	473.729663642	3113.82703126	423.845228389	0.898600597146	0.0126563464387
1913.59931738	589.734522906	2879.33384028	376.0	-0.889711717049	-0.102403000336	-0.0171759477249	2107.21952214	445.610524426	2853.71606973	300.886023168	-0.436715558603	-0.00615092336061
1913.59931738	589.734522906	2879.33384028	376.0	-5.8467735172	-0.63060447284	-0.105770626105	1614.86135059	705.273593467	2710.98571184	390.850767783	-0.817273624206	-0.0115108961156
1913.59931738	589.734522906	2879.33384028	376.0	8.13570996675	-0.187130282807	-0.0313871658515	2015.60134138	633.238897928	3113.5880905	464.747851191	0.935196082061	0.0131717758037
1913.59931738	589.734522906	2879.33384028	376.0	15.4164035366	0.0835564695233	0.0140148389002	2326.17977642	539.078711223	3323.22356427	457.965076627	3.39298563633	0.0477885300891
1913.59931738	589.734522906	2879.33384028	376.0	-8.37729129196	-0.470981724392	-0.0789972701093	1742.21588824	492.993607867	2638.12365721	402.91416111	-1.46835427779	-0.020681046166
1913.59931738	589.734522906	2879.33384028	376.0	-10.908053386	-0.754419822532	-0.126538044705	1511.02154275	690.593485453	2565.25456782	363.63953962	-1.70754164393	-0.0240498823089
1913.59931738	589.734522906	2879.33384028	376.0	-5.03916992634	-0.443881816473	-0.0744518310086	1768.293986	524.559168371	2734.23931532	441.38616095	-0.882221855791	-0.0124256599407
1913.59931738	589.734522906	2879.33384028	376.0	-14.0253032371	-0.688073781164	-0.115409892849	1539.64372246	492.174012219	2475.49853798	443.680803301	-3.06223518537	-0.0431300730333
1913.59931738	589.734522906	2879.33384028	376.0	-4.04599335307	-0.39353045039	-0.0660064492435	1817.48218843	541.258101672	2762.83618449	404.095894388	-0.648743143584	-0.00913722737443
1913.59931738	589.734522906	2879.33384028	376.0	13.5454394079	-0.0107137631151	-0.00179700823802	2221.47427638	694.31749698	3269.35226097	353.560487611	4.11681198706	0.0579832674233
1913.59931738	589.734522906	2879.33384028	376.0	-7.21867143777	-0.602440329502	-0.101046683915	1630.60245029	594.356647225	2671.48419076	446.525093238	-1.24980780976	-0.017602926898
1913.59931738	589.734522906	2879.33384028	376.0	-12.8102606827	-0.69727036755	-0.116952426627	1549.2605904	570.608703584	2510.48366942	390.614375432	-2.33825268195	-0.0329331363655
1913.59931738	589.734522906	2879.33384028	376.0	-9.57534731054	-0.670704736819	-0.112496601278	1569.29816215	568.009542026	2603.62762485	466.319920665	-1.87597256308	-0.0264221487758
1913.59931738	589.734522906	2879.33384028	376.0	-2.14646938645	-0.161955337349	-0.0271645986832	2045.01538773	447.261037722	2817.52982087	325.253395412	-0.50245939919	-0.00707689294634
1913.59931738	589.734522906	2879.33384028	376.0	7.06832726803	-0.142638149869	-0.0239245471098	2059.20843834	564.920050176	3082.85457925	458.726090734	0.786427953606	0.0110764500508
1913.59931738	589.734522906	2879.33384028	376.0	2.62503282515	-0.312362986292	-0.0523923157148	1897.75238571	651.397336589	2954.91729874	405.767576435	0.288872665622	0.00406862909327
1913.59931738	589.734522906	2879.33384028	376.0	5.58252797439	-0.091433710374	-0.0153360802372	2112.88547854	526.516165678	3040.07345739	400.671813172	0.559107505543	0.0078747535992
1913.59931738	589.734522906	2879.33384028	376.0	-3.63941155304	-0.399747052847	-0.0670491534463	1811.60110348	547.639366445	2774.54303185	415.302561923	-0.588379447122	-0.00828703446651
1913.59931738	589.734522906	2879.33384028	376.0	-2.19262474905	-0.436429374266	-0.0732018407022	1787.81427839	708.585913409	2816.20085389	319.800662092	-0.425371632209	-0.00599114974942
1913.59931738	589.734522906	2879.33384028	376.0	-6.06862929425	-0.423520450263	-0.0710366404332	1785.00774771	484.548554483	2704.59774337	435.041441175	-1.09520460423	-0.015425416961
1913.59931738	589.734522906	2879.33384028	376.0	12.0546794147	0.0505821672063	0.00848409379508	2284.6459597	527.117560736	3226.42830401	414.664783572	2.48401209134	0.0349860857935
1913.59931738	589.734522906	2879.33384028	376.0	7.92949192502	-0.0627056323729	-0.010517549878	2140.21172936	501.572640044	3107.65038464	465.86601524	0.863124434456	0.0121566821754
1913.59931738	589.734522906	2879.33384028	376.0	13.5428585142	0.0869346405606	0.0145814559813	2277.66868598	693.695687035	3269.27794842	297.913575406	4.73237808405	0.0666532124514
1913.59931738	589.734522906	2879.33384028	376.0	4.93282923333	0.00598941808248	0.00100459880619	2221.4640021	471.968417966	3021.36646168	327.934041615	0.454809670017	0.00640577000024
1913.59931738	589.734522906	2879.33384028	376.0	-14.3742722514	-0.610864663735	-0.102459688651	1623.22163788	538.822443467	2465.45055505	303.4064737	-2.53870372668	-0.0357563905166
1913.59931738	589.734522906	2879.33384028	376.0	-5.00805733986	-0.311623856282	-0.0522683422143	1895.47764365	486.911553388	2735.13515055	352.745953514	-0.833185141589	-0.0117350019942
1913.59931738	589.734522906	2879.33384028	376.0	9.79367192432	-0.0727212721207	-0.0121974626167	2160.43069463	672.671813541	3161.32635021	328.223842029	2.75592174744	0.0388157992597
1913.59931738	589.734522906	2879.33384028	376.0	-4.52758167124	-0.623131118686	-0.10451712826	1620.44720159	703.374227513	2748.96964908	425.148219971	-0.633148165493	-0.00891757979568
1913.59931738	589.734522906	2879.33384028	376.0	-15.7034040855	-0.699863127939	-0.117387307605	1541.11095258	519.277564052	2427.18041237	366.791895736	-3.07674710835	-0.0433344663149
1913.59931738	589.734522906	2879.33384028	376.0	13.9097187852	0.16527988097	0.027722220894	2360.6728669	631.078623427	3279.84108035	288.08959003	4.86732315614	0.0685538472696
1913.59931738	589.734522906	2879.33384028	376.0	-1.33616462978	-0.323418256274	-0.054246604541	1880.77272218	500.107192896	2840.86119993	459.981284861	-0.307375243947	-0.00432922878799
1913.59931738	589.734522906	2879.33384028	376.0	-15.0656854449	-0.760510463687	-0.127559621551	1497.43720862	616.409500525	2445.542461	331.695751846	-2.64590509172	-0.0372662688975
1913.59931738	589.734522906	2879.33384028	376.0	0.283163561552	-0.363520003636	-0.06097282852	1846.65440131	592.650865725	2887.48706453	448.181797501	-0.00817712359785	-0.000115170754899
1913.59931738	589.734522906	2879.33384028	376.0	-10.8141432786	-0.566154297276	-0.0949604658296	1658.30104058	521.417126579	2567.95855332	388.240386163	-1.92320477306	-0.0270873911699
1913.59931738	589.734522906	2879.33384028	376.0	-10.3132758307	-0.435246438122	-0.0730034280647	1776.32271056	467.201750812	2582.38019925	338.855737873	-1.7771401628	-0.0250301431381
1913.59931738	589.734522906	2879.33384028	376.0	1.87387992737	-0.38041758368	-0.0638070418785	1836.1866789	701.61744269	2933.28909916	395.484977571	0.209318044429	0.00294814147084
1913.59931738	589.734522906	2879.33384028	376.0	-9.41622129602	-0.628567484576	-0.105428964203	1618.33464413	705.863804272	2608.20939403	284.010945629	-1.4988604873	-0.0211107110887
1913.59931738	589.734522906	2879.33384028	376.0	-6.43912767129	-0.464244111095	-0.0778671773054	1754.84864484	575.725641077	2693.92985822	363.355572309	-0.99871680144	-0.0140664338231
1913.59931738	589.734522906	2879.33384028	376.0	-1.50771311808	-0.522154579111	-0.0875804393007	1706.25117157	681.121517076	2835.92174626	448.549057612	-0.211357604324	-0.00297686766653
1913.59931738	589.734522906	2879.33384028	376.0	-0.758088572947	-0.12133733528	-0.0203517838444	2087.33975716	462.944436536	2857.50593946	307.221745771	-0.390971892996	-0.00550664638023
1913.59931738	589.734522906	2879.33384028	376.0	-14.6641425231	-0.66614795025	-0.111732296251	1574.13874722	539.439327969	2457.10422223	343.526147035	-2.68359203834	-0.0377970709626
1913.59931738	589.734522906	2879.33384028	376.0	-12.6915947708	-0.510051746979	-0.085550443975	1707.49321919	475.149686434	2513.90045717	331.257551546	-2.26638090152	-0.0319208577678
1913.59931738	589.734522906	2879.33384028	376.0	13.9790449577	0.0719651610357	0.0120706408983	2290.2473412	674.439072358	3281.8372123	317.150798739	4.65955901498	0.0656275917603
1913.59931738	589.734522906	2879.33384028	376.0	14.6238976333	0.0787579891476	0.0132099948252	2249.49656843	729.611040847	3300.40467361	321.297064331	5.04645263669	0.0710767976998
1913.59931738	589.734522906	2879.33384028	376.0	-22.0268025758	-0.757395392749	-0.127037133973	1465.44043812	480.355511337	2245.10865979	299.312710331	-4.72627149451	-0.066567204148
1913.59931738	589.734522906	2879.33384028	376.0	15.0138337938	0.174845341996	0.0293266256283	2301.54228333	697.433798005	3311.63223743	312.656156093	5.31710663708	0.0748888258743
1913.59931738	589.734522906	2879.33384028	376.0	-6.3453460574	-0.644415175594	-0.108087080777	1597.21996607	634.325634174	2696.63014397	465.084543725	-1.09180577178	-0.0153775460814
1913.59931738	589.734522906	2879.33384028	376.0	8.34688718769	-0.1149172429	-0.0192749484904	2090.88627636	590.164179903	3119.66858769	438.618131427	1.07748023691	0.0151757779846
1913.59931738	589.734522906	2879.33384028	376.0	11.1750931848	-0.130144170642	-0.0218289450926	2099.15696735	736.292515612	3201.10208003	365.652597077	3.08960985063	0.0435156316991
1913.59931738	589.734522906	2879.33384028	376.0	10.7262956627	-0.0738798105228	-0.0123917830464	2157.79721118	705.479221301	3188.17970111	324.903268626	3.24166107807	0.0456571982827
1913.59931738	589.734522906	2879.33384028	376.0	-10.3277730807	-0.444329071799	-0.0745268486748	1768.09570051	473.404096929	2581.96277502	340.462977586	-1.77576443588	-0.0250107667026
1913.59931738	589.734522906	2879.33384028	376.0	10.887037003	0.118125656313	0.0198130923035	2370.47194474	492.810307996	3192.80798091	329.525728179	2.75254030339	0.0387681732872
1913.59931738	589.734522906	2879.33384028	376.0	0.0586042123712	-0.145619641639	-0.0244246295939	2061.11768037	482.801939729	2881.0212512	337.101631099	-0.19118005973	-0.00269267689761
1913.59931738	589.734522906	2879.33384028	376.0	-17.4306139403	-0.786695647247	-0.131951634896	1464.82866871	586.308694587	2377.44827453	326.310911234	-3.2738242963	-0.0461102013563
1913.59931738	589.734522906	2879.33384028	376.0	8.57572673469	-0.257778303291	-0.0432368841482	1954.85553425	722.727139095	3126.2576422	448.674968862	1.31803679092	0.0185638984636
1913.59931738	589.734522906	2879.33384028	376.0	16.6515667299	0.0172554699931	0.00289424186399	2233.38120163	732.526395572	3358.78803607	392.880438868	5.09552447186	0.0717679503079
1913.59931738	589.734522906	2879.33384028	376.0	-11.9225439259	-0.558583330263	-0.0936905954819	1667.80801633	533.495742383	2536.0439984	334.740239684	-2.03985699688	-0.0287303802377
1913.59931738	589.734522906	2879.33384028	376.0	-14.3302550177	-0.590209237295	-0.0989951756618	1636.51976982	495.414009043	2466.71795816	334.784179294	-2.63670073459	-0.0371366300646
1913.59931738	589.734522906	2879.33384028	376.0	-11.1612185137	-0.716224124182	-0.120131520326	1541.6628727	662.302292782	2557.96509863	353.99993315	-1.77335389822	-0.0249768154679
1913.59931738	589.734522906	2879.33384028	376.0	6.60192783501	-0.268665136027	-0.045062921172	1942.66101058	712.586960251	3069.42538255	414.177411711	0.912797568003	0.0128563037747
1913.59931738	589.734522906	2879.33384028	376.0	-0.651178831596	-0.196661598701	-0.0329858434588	2012.2635552	552.433297128	2860.58422782	295.887375498	-0.402622062507	-0.00567073327474
1913.59931738	589.734522906	2879.33384028	376.0	-10.8317198217	-0.531285394868	-0.0891119414405	1690.48464009	519.365112569	2567.45246597	357.602713308	-1.85738043148	-0.0261602877673
1913.59931738	589.734522906	2879.33384028	376.0	5.87067892928	0.0080310552292	0.00134704046112	2231.17596999	498.417348912	3048.37028535	318.776966442	0.894083471556	0.0125927249515
1913.59931738	589.734522906	2879.33384028	376.0	-12.1282497008	-0.809635705754	-0.135799346822	1442.85912473	632.774620337	2530.12104241	454.487297341	-2.34779656238	-0.0330675572166
1913.59931738	589.734522906	2879.33384028	376.0	-7.69495113227	-0.463638135896	-0.0777655377216	1754.46943625	552.183324224	2657.77050834	351.11774786	-1.2260411071	-0.017268184607
1913.59931738	589.734522906	2879.33384028	376.0	13.1319681593	0.133239394041	0.0223481036634	2389.05588215	536.324259738	3257.44704339	332.066901498	3.7844765406	0.0533024864873
1913.59931738	589.734522906	2879.33384028	376.0	-5.25066898009	-0.640459034736	-0.107423521425	1606.21414695	707.531497328	2728.1495515	414.403907217	-0.735621845732	-0.0103608710667
1913.59931738	589.734522906	2879.33384028	376.0	10.660523286	0.0396129937306	0.00664424584546	2283.42004825	592.851247401	3186.28589481	310.01459916	3.09817139777	0.04363621687
1913.59931738	589.734522906	2879.33384028	376.0	15.9957892745	0.0801461816331	0.0134428348932	2315.95775741	651.024473555	3339.90601388	372.923782918	4.86138365665	0.0684701923472
1913.59931738	589.734522906	2879.33384028	376.0	11.2812410155	0.0627457358479	0.0105242763918	2288.82741328	481.527139647	3204.15843045	433.803877518	1.89360740794	0.0266705268723
1913.59931738	589.734522906	2879.33384028	376.0	-11.9411107088	-0.60871548063	-0.102099208425	1630.18642055	614.374305473	2535.50939874	290.948672718	-1.97190766203	-0.0277733473526
1913.59931738	589.734522906	2879.33384028	376.0	5.4626654228	0.0612466199255	0.0102728312522	2289.83754448	445.106727257	3036.62221438	301.677942648	0.732020270436	0.010310144654
1913.59931738	589.734522906	2879.33384028	376.0	4.59048893594	-0.190761663111	-0.0319962534571	2015.25749213	625.643075985	3011.50934165	370.608773535	0.440553916975	0.00620498474612
1913.59931738	589.734522906	2879.33384028	376.0	-19.021566342	-0.705087387025	-0.118263567096	1507.75028712	453.375866741	2331.63944364	370.513289783	-4.20675170995	-0.0592500240837
1913.59931738	589.734522906	2879.33384028	376.0	4.4481456131	-0.140876069328	-0.0236289951909	2061.4742753	497.125086347	3007.41080219	448.811440538	0.475708195079	0.00670011542365
1913.59931738	589.734522906	2879.33384028	376.0	12.9436340987	0.108628948739	0.0182202195134	2341.36208774	452.430689705	3252.02427705	458.231499603	2.20651215671	0.03107763601
1913.59931738	589.734522906	2879.33384028	376.0	6.36596796031	0.0549103340951	0.00921005268285	2289.40377849	476.666728135	3062.63131002	296.560803396	1.18381038235	0.016673385667
1913.59931738	589.734522906	2879.33384028	376.0	-18.4179604945	-0.691659861464	-0.116011382332	1551.02852356	506.327302107	2349.01927107	291.66344541	-3.58158661988	-0.0504448819702
1913.59931738	589.734522906	2879.33384028	376.0	-5.55689210754	-0.428943084084	-0.0719461731104	1785.28877174	548.575703717	2719.33236536	385.467889905	-0.877571096907	-0.0123601562945
1913.59931738	589.734522906	2879.33384028	376.0	3.06202447302	-0.258874653712	-0.0434207738531	1956.18269363	695.353560594	2967.49974713	315.963492912	0.341393824516	0.00480836372558
1913.59931738	589.734522906	2879.33384028	376.0	5.00352278946	-0.335835810892	-0.056329387939	1875.50013825	697.118128409	3023.40196517	450.78369851	0.6036213651	0.0085017093676
1913.59931738	589.734522906	2879.33384028	376.0	-3.87242549136	-0.501143428274	-0.0840562610321	1725.35603362	658.870806886	2767.83378267	383.606942167	-0.548403037192	-0.00772398643932
1913.59931738	589.734522906	2879.33384028	376.0	4.33125205909	-0.174122835149	-0.0292054403134	2028.57566088	534.656390956	3004.04504653	440.812994688	0.471552002759	0.00664157750365
1913.59931738	589.734522906	2879.33384028	376.0	8.52615767209	-0.137861777162	-0.0231234111308	2065.60990973	602.116950798	3124.83038341	457.103522882	1.02940567883	0.0144986715328
1913.59931738	589.734522906	2879.33384028	376.0	-3.43901348984	-0.267229169846	-0.0448220680722	1937.19198582	463.07365025	2780.3131611	380.047525031	-0.596111897782	-0.00839594222228
1913.59931738	589.734522906	2879.33384028	376.0	-6.63564462041	-0.600729806591	-0.100759779703	1639.55052866	681.976647499	2688.27147921	366.744303051	-0.956424458411	-0.0134707670199
1913.59931738	589.734522906	2879.33384028	376.0	-6.24443329894	-0.635746508294	-0.106633094313	1611.68895922	719.427698193	2699.53575917	368.419101757	-0.868839022886	-0.0122371693364
1913.59931738	589.734522906	2879.33384028	376.0	12.6535662525	0.100733462427	0.0168959178845	2351.31248161	533.889562435	3243.67225539	358.470211353	3.3044383876	0.0465413857409
1913.59931738	589.734522906	2879.33384028	376.0	-4.4688732046	-0.663131833339	-0.111226406129	1585.94630284	701.199598066	2750.66006182	463.514160921	-0.684623906882	-0.00964259023778
1913.59931738	589.734522906	2879.33384028	376.0	-6.92320734618	-0.561918267562	-0.0942499610134	1667.13532663	599.471024882	2679.99158833	413.385236816	-1.10889258888	-0.0156182054772
1913.59931738	589.734522906	2879.33384028	376.0	0.689939932305	-0.278526358921	-0.0467169337339	1932.7246331	645.845516678	2899.19951423	320.629364457	-0.128646891283	-0.00181192804624
1913.59931738	589.734522906	2879.33384028	376.0	-5.57012197164	-0.614421592129	-0.103056288515	1629.60593402	716.467633888	2718.95143341	372.877865496	-0.76669908375	-0.0107985786444
1913.59931738	589.734522906	2879.33384028	376.0	4.67723298371	-0.34838408937	-0.0584340975126	1864.24652447	704.770860825	3014.00699237	444.989607079	0.567623189512	0.00799469281002
1913.59931738	589.734522906	2879.33384028	376.0	6.22860437715	-0.233693693133	-0.0391971977747	1987.51738531	725.830629763	3058.67615389	345.328138817	1.32153909565	0.0186132266993
1913.59931738	589.734522906	2879.33384028	376.0	20.346276731	1.31041774954	0.219794993214	2365.05462453	710.850858833	3465.17107144	389.265588076	6.9311701728	0.0976221151098
1913.59931738	589.734522906	2879.33384028	376.0	4.7912504953	-0.0160901478092	-0.00269878359765	2209.62162176	522.772511745	3017.28993717	284.895803665	0.777131075978	0.0109455081124
1913.59931738	589.734522906	2879.33384028	376.0	0.427430723411	-0.302397545246	-0.0507208227518	1910.30118766	659.422467475	2891.64099775	321.91734261	-0.147083963365	-0.00207160511781
1913.59931738	589.734522906	2879.33384028	376.0	2.01192257864	-0.40992842795	-0.0687568648021	1807.93589367	695.131866867	2937.26380793	434.196047397	0.257990242468	0.00363366538688
1913.59931738	589.734522906	2879.33384028	376.0	-17.369065754	-0.651787009364	-0.109323550715	1584.69991555	500.357940296	2379.22045229	294.162596443	-3.31160844718	-0.0466423724955
1913.59931738	589.734522906	2879.33384028	376.0	-9.34282080849	-0.413777684899	-0.0694024966285	1801.51538546	520.912003731	2610.32283911	287.895449916	-1.59771390631	-0.022503012765
1913.59931738	589.734522906	2879.33384028	376.0	6.60942221261	-0.0466115667238	-0.00781810914523	2165.11598459	532.100875065	3069.6411707	372.424311042	0.85874820553	0.0120950451483
1913.59931738	589.734522906	2879.33384028	376.0	1.84111313117	-0.463453945244	-0.0777346436169	1760.78085862	729.784383052	2932.34563371	441.78039203	0.254832807385	0.00358919447021
1913.59931738	589.734522906	2879.33384028	376.0	9.39333309868	-0.0393217578505	-0.00659539715709	2196.64088607	648.850058624	3149.79925892	304.308314227	2.75522921966	0.0388060453473
1913.59931738	589.734522906	2879.33384028	376.0	8.66106633369	0.116817083629	0.0195936067812	2363.10025388	449.128076539	3128.71485416	316.48652374	1.85473075671	0.0261229684044
1913.59931738	589.734522906	2879.33384028	376.0	5.14246241124	-0.141276908713	-0.02369622756	2064.59356369	590.970857832	3027.40250071	371.838079191	0.524526434277	0.00738769625742
1913.59931738	589.734522906	2879.33384028	376.0	-0.118533496578	-0.346282365843	-0.0580815776321	1870.14949524	690.509583635	2875.9208652	315.261786326	-0.220822986855	-0.00311018291345
1913.59931738	589.734522906	2879.33384028	376.0	-4.02079629932	-0.491060112655	-0.0823649970908	1732.57686709	632.222504523	2763.56169179	398.762320169	-0.585180947153	-0.00824198517116
1913.59931738	589.734522906	2879.33384028	376.0	-14.0061297073	-0.605852946364	-0.101619078558	1629.3006852	557.812960141	2476.05060791	288.936962563	-2.43390061056	-0.0342802902895
1913.59931738	589.734522906	2879.33384028	376.0	-5.50143617806	-0.399751103636	-0.0670498328808	1819.29149022	617.616226015	2720.92912671	284.021410471	-1.00246852396	-0.0141192749853
1913.59931738	589.734522906	2879.33384028	376.0	-5.19825168274	-0.360790540043	-0.0605150184574	1844.73963323	470.459159745	2729.65882048	414.460027506	-0.902902415551	-0.0127169354303
1913.59931738	589.734522906	2879.33384028	376.0	1.877584392	-0.185771533545	-0.0311592642646	2018.96500629	528.758884726	2933.39576306	385.671872044	0.136070080949	0.00191648001337
1913.59931738	589.734522906	2879.33384028	376.0	17.8448988842	0.164367568002	0.0275691995977	2356.46519985	667.207035657	3393.14805262	369.475817112	5.78570690471	0.0814888296439
1913.59931738	589.734522906	2879.33384028	376.0	-3.54076415903	-0.589595853793	-0.098892293491	1648.5619887	695.926529074	2777.38341965	432.894901876	-0.491338258322	-0.00692025715946
1913.59931738	589.734522906	2879.33384028	376.0	-3.13541544091	-0.330535029606	-0.0554402934596	1875.81875303	505.537302545	2789.05476246	407.698706881	-0.530506151314	-0.00747191762414
1913.59931738	589.734522906	2879.33384028	376.0	-12.0487075523	-0.76857434318	-0.128912167591	1477.2664009	595.654705079	2532.41132641	459.49022043	-2.41589905711	-0.0340267472832
1913.59931738	589.734522906	2879.33384028	376.0	14.0349997438	0.104757999558	0.0175709492717	2342.71273115	618.427098956	3283.44833739	322.308507283	4.49096312826	0.0632530018065
1913.59931738	589.734522906	2879.33384028	376.0	-6.49061371329	-0.563370948983	-0.0944936177428	1674.75596042	709.067202188	2692.44740319	308.624240587	-1.00098996149	-0.0140984501618
1913.59931738	589.734522906	2879.33384028	376.0	11.550065859	-5.31121167153e-05	-8.90843956983e-06	2226.54589639	560.251334627	3211.89879513	425.101564122	2.27029422383	0.0319759749835
1913.59931738	589.734522906	2879.33384028	376.0	-11.5640509121	-0.704230081428	-0.118119772128	1548.30580158	621.921620329	2546.36620906	376.138787155	-1.94012706491	-0.0273257333086
1913.59931738	589.734522906	2879.33384028	376.0	5.06947915182	-0.159456696657	-0.0267455043034	2044.50717446	581.601008834	3025.30106903	399.192885737	0.517889337219	0.00729421601717
1913.59931738	589.734522906	2879.33384028	376.0	-20.4812502186	-0.800385223594	-0.134247773162	1437.0699167	539.515456891	2289.61027183	313.024898237	-4.17303856902	-0.058775191113
1913.59931738	589.734522906	2879.33384028	376.0	6.67196511507	-0.0925625952613	-0.015525426914	2124.52119537	594.206808591	3071.44198965	352.71398569	1.16009366219	0.0163393473549
1913.59931738	589.734522906	2879.33384028	376.0	20.7738179268	1.44850553047	0.242956311719	2372.41787489	715.20726736	3477.48140977	389.856267514	7.11174325745	0.100165397992
1913.59931738	589.734522906	2879.33384028	376.0	6.45227102418	-0.211165395443	-0.0354185500576	2014.27617039	731.648375486	3065.11626335	319.191717469	1.62110554217	0.0228324724249
1913.59931738	589.734522906	2879.33384028	376.0	-6.14487360163	-0.45864441221	-0.0769279456911	1762.95661332	611.146275858	2702.40241523	328.299526046	-0.962605768423	-0.0135578277243
1913.59931738	589.734522906	2879.33384028	376.0	-18.6392073749	-0.810163402374	-0.135887856822	1443.98317026	594.665905935	2342.64883478	303.999758582	-3.52043525362	-0.0495835951215
1913.59931738	589.734522906	2879.33384028	376.0	11.4421193096	-0.0897387509812	-0.0150517864779	2135.35752334	652.855004582	3208.79065361	420.578125687	2.48765255465	0.0350373599247
1913.59931738	589.734522906	2879.33384028	376.0	11.0902579014	-0.0359901936824	-0.00603659739725	2194.28088245	613.274485177	3198.65938901	391.104021383	2.54659879135	0.0358675886105
1913.59931738	589.734522906	2879.33384028	376.0	-11.5421950113	-0.468865736176	-0.0786423576277	1745.05890383	468.395525857	2546.99551341	333.541083727	-2.02469417487	-0.0285168193643
1913.59931738	589.734522906	2879.33384028	376.0	-14.8244613779	-0.744537312681	-0.124880461704	1513.63349682	612.684888829	2452.48810719	326.169721544	-2.58277889435	-0.036377167526
1913.59931738	589.734522906	2879.33384028	376.0	-14.1492723972	-0.807160371789	-0.135384161655	1437.80926773	598.920503305	2471.92905199	435.199280957	-2.83340393775	-0.0399070977148
1913.59931738	589.734522906	2879.33384028	376.0	-10.9049600887	-0.461024633324	-0.0773271776793	1756.52212099	512.49268965	2565.34363418	296.328823536	-1.85869914189	-0.0261788611535
1913.59931738	589.734522906	2879.33384028	376.0	-7.17869067811	-0.675813817988	-0.113353542098	1576.76144569	703.525117194	2672.6353703	392.348807412	-1.03925829113	-0.0146374407202
1913.59931738	589.734522906	2879.33384028	376.0	12.2724390091	0.0713367230245	0.0119652336505	2315.24731734	605.253164108	3232.6983297	312.197848256	3.79425815062	0.0534402556426
1913.59931738	589.734522906	2879.33384028	376.0	8.6677151024	-0.0382990853595	-0.00642386537395	2179.57796795	555.968276356	3128.9062944	393.360050097	1.47229249894	0.0207365140696
1913.59931738	589.734522906	2879.33384028	376.0	-16.6088527992	-0.698748080808	-0.11720028192	1532.29922577	491.16210768	2401.10952115	377.648187705	-3.43797414864	-0.0484221711077
1913.59931738	589.734522906	2879.33384028	376.0	1.71101801999	-0.247812556283	-0.0415653398663	1960.30694681	613.791505217	2928.59976114	354.501309119	0.0796355085947	0.00112162688162
1913.59931738	589.734522906	2879.33384028	376.0	-7.10437690016	-0.534922697599	-0.0897220224083	1691.28933898	593.934626659	2674.77511205	389.551146414	-1.11172896757	-0.0156581544728
1913.59931738	589.734522906	2879.33384028	376.0	-19.3539052199	-0.78700431861	-0.132003408019	1461.17120297	561.905053448	2322.07029787	298.99404145	-3.76199977384	-0.0529859123076
1913.59931738	589.734522906	2879.33384028	376.0	-12.7581331983	-0.722363056697	-0.121161197031	1534.01809376	623.26890459	2511.98459371	354.697595369	-2.15315957844	-0.0303261912456
1913.59931738	589.734522906	2879.33384028	376.0	-4.29989842285	-0.482491540658	-0.0809277995066	1748.11777409	725.156265744	2755.5254099	282.251370062	-0.817147481599	-0.0115091194591
1913.59931738	589.734522906	2879.33384028	376.0	-1.18881889546	-0.449362963741	-0.0753711780847	1775.56814234	719.755032534	2845.10377553	349.780600648	-0.218258759883	-0.0030740670406
1913.59931738	589.734522906	2879.33384028	376.0	19.8629630171	0.146875733886	0.0246353126276	2325.15940888	705.988366075	3451.25485612	420.107081162	6.15535658322	0.0866951631439
1913.59931738	589.734522906	2879.33384028	376.0	-7.22319457616	-0.442216595479	-0.0741725252397	1777.66075627	588.128979739	2671.3539545	305.564218491	-1.18252695518	-0.0166553092278
1913.59931738	589.734522906	2879.33384028	376.0	-2.33269330319	-0.508325737845	-0.0852609422752	1716.35415833	643.178780518	2812.16781261	452.634873768	-0.361758585356	-0.00509519134304
1913.59931738	589.734522906	2879.33384028	376.0	0.40419929576	-0.329833994767	-0.055322709622	1877.21922848	561.201779091	2890.97208739	452.551079816	-0.0098338105211	-0.000138504373537
1913.59931738	589.734522906	2879.33384028	376.0	-13.5309125392	-0.813956899124	-0.136524136049	1447.35679897	659.544922534	2489.73369664	382.831975137	-2.35881646486	-0.0332227671107
1913.59931738	589.734522906	2879.33384028	376.0	-1.21843199825	-0.493780935522	-0.0828213578534	1734.09883771	711.477817192	2844.25111544	398.674460539	-0.15181404562	-0.00213822599465
1913.59931738	589.734522906	2879.33384028	376.0	1.65492632191	-0.196668254776	-0.0329869598752	2013.15889797	619.607826312	2926.9846939	294.217969622	-0.121036880422	-0.00170474479468
1913.59931738	589.734522906	2879.33384028	376.0	8.73905036908	-0.035396093875	-0.00593694966035	2179.19663276	543.580224739	3130.96027488	408.183417376	1.34641998623	0.0189636617779
1913.59931738	589.734522906	2879.33384028	376.0	-9.65716535364	-0.58175275293	-0.0975767784183	1655.98117611	654.596749266	2601.27181024	290.693884872	-1.55166794969	-0.0218544781646
1913.59931738	589.734522906	2879.33384028	376.0	7.01465021372	0.0211235048903	0.00354302329592	2247.16045138	500.686881605	3081.30903766	333.46170468	1.21446966499	0.0171052065491
1913.59931738	589.734522906	2879.33384028	376.0	0.390967501987	-0.408065959496	-0.0684444749238	1812.63692698	719.405649995	2890.59109987	358.548522893	-0.018525238365	-0.000260918850211
1913.59931738	589.734522906	2879.33384028	376.0	-7.86851523357	-0.557884826372	-0.0935734361576	1673.52049757	621.91081568	2652.77301843	357.341705188	-1.20363971399	-0.016952672028
1913.59931738	589.734522906	2879.33384028	376.0	-13.2387747747	-0.623434169726	-0.104567958693	1602.15451757	484.403510995	2498.14531815	411.587289587	-2.67241563323	-0.0376396568061
1913.59931738	589.734522906	2879.33384028	376.0	8.72535719769	-0.0417901268984	-0.00700941410573	2179.72897182	571.176373756	3130.56600276	379.660657183	1.64527382781	0.0231728708142
1913.59931738	589.734522906	2879.33384028	376.0	9.27541935599	0.079577338915	0.0133474235013	2311.45030869	462.974206222	3146.40412863	371.979613716	1.65385892091	0.0232937876185
1913.59931738	589.734522906	2879.33384028	376.0	8.13964486687	0.036995674573	0.00620524565128	2278.07772638	540.514013317	3113.70138941	295.10964972	2.05799496015	0.0289858445092
1913.59931738	589.734522906	2879.33384028	376.0	13.9813849828	0.065221804453	0.0109395847791	2311.12373517	587.320221279	3281.90458943	383.460632987	3.73103396174	0.0525497741091
1913.59931738	589.734522906	2879.33384028	376.0	-18.0047604201	-0.749209243304	-0.125664079722	1486.87642139	525.124957915	2360.91668064	348.915301338	-3.63196246116	-0.0511544008614
1913.59931738	589.734522906	2879.33384028	376.0	-16.6948987669	-0.663725284386	-0.11132594505	1573.14944269	503.076934485	2398.63197049	322.40559331	-3.20269838812	-0.0451084280017
1913.59931738	589.734522906	2879.33384028	376.0	-6.58804510536	-0.46178353635	-0.0774544676871	1759.98547437	606.27626381	2689.64202815	323.380289967	-1.03959579654	-0.0146421943174
1913.59931738	589.734522906	2879.33384028	376.0	16.5592560007	0.0959265797036	0.0160896644924	2343.73140985	559.351870691	3356.13010201	453.046821464	3.96262095091	0.0558115626889
1913.59931738	589.734522906	2879.33384028	376.0	13.7394670771	0.0762157910283	0.0127835946039	2318.57629912	619.806838945	3274.93896531	336.555827246	4.21007971015	0.059296897326
1913.59931738	589.734522906	2879.33384028	376.0	14.8009971433	0.0677961949508	0.0113713845942	2313.76583024	594.262824471	3305.50395973	397.475305018	3.93873241458	0.0554751044307
1913.59931738	589.734522906	2879.33384028	376.0	1.08556030766	-0.269687253288	-0.0452343598269	1933.50608314	515.550836062	2910.59074558	461.533826377	0.0551911922788	0.00077734073632
1913.59931738	589.734522906	2879.33384028	376.0	-8.30376369155	-0.65487427026	-0.109841373744	1596.31986113	721.422896132	2640.24076229	322.498005034	-1.22754823604	-0.0172894117752
1913.59931738	589.734522906	2879.33384028	376.0	10.1169897624	-0.0402506065799	-0.00675119197918	2194.07814009	633.249267558	3170.63575013	343.308342482	2.6589853956	0.0374504985295
1913.59931738	589.734522906	2879.33384028	376.0	2.70755827838	-0.17675224615	-0.0296464686599	2030.11934175	594.747232331	2957.29348204	332.426907959	0.107352538721	0.00151200758762
1913.59931738	589.734522906	2879.33384028	376.0	19.8983488001	1.42603325236	0.239187060107	2382.73740564	698.295005759	3452.27373094	371.241319539	6.92591062491	0.0975480369706
1913.59931738	589.734522906	2879.33384028	376.0	-3.21010955693	-0.533243968396	-0.0894404509218	1693.00778785	627.964662248	2786.9040695	465.931619404	-0.533266627242	-0.00751079756679
1913.59931738	589.734522906	2879.33384028	376.0	-6.92223170785	-0.623890952844	-0.104644574445	1619.88658103	687.311782473	2680.01968022	372.821316713	-0.998682052297	-0.0140659443985
1913.59931738	589.734522906	2879.33384028	376.0	-7.01434862726	-0.340707051848	-0.0571464360698	1868.35500119	485.535867973	2677.36732658	323.476457422	-1.17739127962	-0.0165829757693
1913.59931738	589.734522906	2879.33384028	376.0	-11.5816444033	-0.649805427273	-0.108991182032	1578.6343521	498.837751847	2545.85963372	468.38752977	-2.50938810566	-0.0353434944459
1913.59931738	589.734522906	2879.33384028	376.0	6.10767258288	-0.0534390414368	-0.0089632743101	2166.17594258	558.007824761	3055.19412381	331.010356472	1.03353808171	0.0145568743903
1913.59931738	589.734522906	2879.33384028	376.0	-6.37517159914	-0.513847709684	-0.0861871368138	1718.19020374	689.91586074	2695.77136705	287.665302574	-1.06646006751	-0.0150205643311
1913.59931738	589.734522906	2879.33384028	376.0	3.16184328507	-0.0261959904265	-0.00439382596889	2184.69189962	469.688357242	2970.37386397	315.993607106	0.0600573108307	0.000845877617334
1913.59931738	589.734522906	2879.33384028	376.0	-5.26732485908	-0.390128482872	-0.0654358408037	1820.19618676	520.170020937	2727.66997314	387.303765443	-0.850216558955	-0.011974881112
1913.59931738	589.734522906	2879.33384028	376.0	-10.9049333774	-0.536678501432	-0.0900165215418	1681.32130998	485.744414779	2565.34440329	398.278678526	-2.01953218602	-0.0284441152961
1913.59931738	589.734522906	2879.33384028	376.0	15.9301851183	0.000786032264274	0.000131840366366	2238.37068586	658.861913161	3338.01705121	440.784452191	4.08284914391	0.0575049175199
1913.59931738	589.734522906	2879.33384028	376.0	15.9887810376	0.107990909532	0.0181132018672	2341.3740628	639.751797523	3339.70422335	358.578363028	4.9978266676	0.0703919248958
1913.59931738	589.734522906	2879.33384028	376.0	-16.1737484915	-0.629177994444	-0.105531364382	1601.0085714	484.730863528	2413.63762672	327.898191795	-3.10849731908	-0.0437816523814
1913.59931738	589.734522906	2879.33384028	376.0	1.71401329434	-0.129742795188	-0.0217616228092	2075.00486504	465.262096495	2928.68600509	388.419043561	0.0996715657524	0.00140382486975
1913.59931738	589.734522906	2879.33384028	376.0	12.9643275319	0.127708280471	0.0214203757918	2380.55088973	498.07681805	3252.62011007	373.992402291	3.18060312007	0.0447972270433
1913.59931738	589.734522906	2879.33384028	376.0	0.0697675411734	-0.263333809487	-0.0441687033691	1942.81283175	546.751848176	2881.3426807	391.778000777	-0.0672513703011	-0.000947202398607
1913.59931738	589.734522906	2879.33384028	376.0	0.899168236366	-0.201851757547	-0.0338563833524	2003.45353195	527.127494807	2905.22389559	374.642868837	0.00420521808527	5.92284237363e-05
1913.59931738	589.734522906	2879.33384028	376.0	-16.6634101933	-0.792791493369	-0.132974084765	1455.16468637	585.295439565	2399.53863164	359.078505711	-3.18412858868	-0.0448468815307
1913.59931738	589.734522906	2879.33384028	376.0	9.32181656692	-0.0753321774955	-0.0126353870338	2157.82884635	677.064583038	3147.74005922	312.846629835	2.71200290585	0.0381972240261
1913.59931738	589.734522906	2879.33384028	376.0	-1.80765693794	-0.325654610526	-0.0546217058917	1888.59912871	634.473716109	2827.28536235	304.212517534	-0.467777575433	-0.0065884165554
1913.59931738	589.734522906	2879.33384028	376.0	-17.6615802358	-0.787046932874	-0.132010555665	1442.78727711	537.957932116	2370.79798382	390.052774596	-3.70163037438	-0.0521356390757
1913.59931738	589.734522906	2879.33384028	376.0	-13.0080039215	-0.729447100724	-0.122349396297	1511.60043278	555.963027704	2504.78998143	437.226520947	-2.62201216593	-0.0369297488159
1913.59931738	589.734522906	2879.33384028	376.0	4.67426568882	-0.0852799211004	-0.0143039116237	2120.0308332	510.088506831	3013.92155405	383.802214011	0.430894044562	0.0060689302051
1913.59931738	589.734522906	2879.33384028	376.0	-19.0492476018	-0.736157512086	-0.123474926549	1461.36312121	454.946699842	2330.84240776	414.532586709	-4.46631201573	-0.0629058030385
1913.59931738	589.734522906	2879.33384028	376.0	-18.8602101533	-0.694363353063	-0.116464836139	1527.27728677	457.999630029	2336.28542699	351.008510191	-4.04298354479	-0.0569434302083
1913.59931738	589.734522906	2879.33384028	376.0	-10.9226221117	-0.801999310309	-0.134518502232	1457.38570402	664.425671214	2564.83508558	443.023710342	-1.95989399323	-0.0276041407497
1913.59931738	589.734522906	2879.33384028	376.0	-4.5621854131	-0.444453689899	-0.0745477507378	1767.71522374	528.587958318	2747.97329183	451.670109767	-0.815098066402	-0.0114802544564
1913.59931738	589.734522906	2879.33384028	376.0	-7.99845816086	-0.561768751628	-0.0942248828629	1667.61663251	594.488806149	2649.03152776	386.926089093	-1.27030025377	-0.01789155287
1913.59931738	589.734522906	2879.33384028	376.0	4.65584881405	-0.0791572597609	-0.0132769640659	2141.43473371	574.829725956	3013.39127074	297.126811074	0.770294344232	0.0108492161159
1913.59931738	589.734522906	2879.33384028	376.0	-1.31316079577	-0.387070344745	-0.0649229025068	1833.5543515	708.067172371	2841.52355711	299.902033245	-0.40741869311	-0.00573829145225
1913.59931738	589.734522906	2879.33384028	376.0	4.29997702723	-0.100041864989	-0.0167799169723	2107.41501141	552.71326916	3003.14453395	343.016253381	0.349533859352	0.00492301210355
1913.59931738	589.734522906	2879.33384028	376.0	-14.5737249109	-0.751597894054	-0.126064725604	1499.40304395	588.752674637	2459.70764713	371.551928545	-2.68119854963	-0.037763359854
1913.59931738	589.734522906	2879.33384028	376.0	12.8120588653	0.0315525066667	0.0052922688136	2258.18863003	678.410612548	3248.23578683	311.63654425	4.20971252623	0.0592917257215
1913.59931738	589.734522906	2879.33384028	376.0	3.8642830882	-0.0362091788576	-0.00607332755075	2172.13451352	443.763355662	2990.59945093	374.701581747	0.311466870276	0.00438685732784
1913.59931738	589.734522906	2879.33384028	376.0	-5.05688768797	-0.282445051772	-0.0473742119711	1927.53947748	514.422100222	2733.72916182	291.767584114	-0.958839603792	-0.013504783152
1913.59931738	589.734522906	2879.33384028	376.0	10.1143990228	0.0412563074136	0.00691987712406	2272.48399801	515.729826997	3170.56115409	382.347329082	2.01271283334	0.0283480680752
1913.59931738	589.734522906	2879.33384028	376.0	15.0960000943	-0.0746488178279	-0.0125207678343	2156.64554867	711.142527023	3313.99807953	446.210003834	3.79320765771	0.0534254599677
1913.59931738	589.734522906	2879.33384028	376.0	-21.3016467932	-0.786912610145	-0.131988025855	1450.57823179	524.962108554	2265.98831563	290.447975278	-4.37207340227	-0.0615784986235
1913.59931738	589.734522906	2879.33384028	376.0	-8.79783295618	-0.597787862762	-0.100266330554	1639.00572292	627.944674359	2626.01485876	359.064461481	-1.36190754315	-0.0191817963824
1913.59931738	589.734522906	2879.33384028	376.0	12.6396045925	0.0299835770279	0.00502911389264	2235.26732339	711.168334426	3243.27025259	296.834594776	4.36638413063	0.061498368037
1913.59931738	589.734522906	2879.33384028	376.0	2.19377362705	-0.230665317143	-0.0386892514497	1973.42401498	543.138080678	2942.4999067	425.93781105	0.216703722184	0.00305216510118
1913.59931738	589.734522906	2879.33384028	376.0	1.83875922034	-0.321633988071	-0.0539473311089	1890.52829822	669.07737998	2932.27785675	372.672178559	0.153767357381	0.0021657374279
1913.59931738	589.734522906	2879.33384028	376.0	-15.022420894	-0.711750034219	-0.119381085914	1535.28487653	549.268283255	2446.78819185	362.235032071	-2.82494457982	-0.0397879518284
1913.59931738	589.734522906	2879.33384028	376.0	16.0271190863	0.0832861433224	0.0139694973704	2330.7763697	588.365891202	3340.80810376	421.665842857	4.16813403068	0.0587061131081
1913.59931738	589.734522906	2879.33384028	376.0	-6.50443786175	-0.536863428713	-0.0900475392004	1696.92687645	686.077670169	2692.04935981	309.044813192	-1.0147021804	-0.0142915800057
1913.59931738	589.734522906	2879.33384028	376.0	-2.2845782404	-0.292262673684	-0.0490209113862	1916.08243763	543.278021991	2813.5532059	354.192746273	-0.418477125662	-0.0058940440234
1913.59931738	589.734522906	2879.33384028	376.0	11.8900894521	-0.0789905734793	-0.0132490059509	2145.71799821	642.846406315	3221.68920952	433.12480499	2.51529105065	0.0354266345162
1913.59931738	589.734522906	2879.33384028	376.0	15.3499328576	-0.0371949802438	-0.00623867498219	2194.4711447	715.523068447	3321.30965151	411.315438368	4.29225619207	0.0604543125643
1913.59931738	589.734522906	2879.33384028	376.0	-4.9689441871	-0.591132744807	-0.099150074607	1651.11275538	736.088747208	2736.2613488	349.059846208	-0.690005159076	-0.0097183825222
1913.59931738	589.734522906	2879.33384028	376.0	-13.9966216939	-0.567267868037	-0.0951472438841	1660.7973949	523.01301549	2476.32437535	292.513964964	-2.46809657399	-0.0347619235774
1913.59931738	589.734522906	2879.33384028	376.0	7.1247430415	0.037230856121	0.0062446924054	2262.27169033	479.830343018	3084.47897771	342.376944357	1.13714970971	0.0160161930946
1913.59931738	589.734522906	2879.33384028	376.0	7.05232525154	-0.093228391187	-0.0156371001655	2111.03160441	555.515970355	3082.39382778	415.846253012	0.780036293225	0.0109864266651
1913.59931738	589.734522906	2879.33384028	376.0	10.8768468434	0.094753847874	0.0158929634139	2326.39929281	454.249407452	3192.5145722	411.86587194	1.87717314832	0.026439058427
1913.59931738	589.734522906	2879.33384028	376.0	-9.87371934372	-0.509140739041	-0.0853976415701	1706.65741691	487.905553951	2595.03649792	400.47352706	-1.78762134903	-0.0251777654793
1913.59931738	589.734522906	2879.33384028	376.0	4.26201812136	-0.270144846578	-0.045311111469	1937.82107748	661.792483921	3002.05157033	402.438008927	0.462445108993	0.00651331139427
1913.59931738	589.734522906	2879.33384028	376.0	6.1374231389	-0.115473014466	-0.0193681674716	2107.48478672	631.040469842	3056.05074164	317.525485081	1.30982503624	0.0184482399471
1913.59931738	589.734522906	2879.33384028	376.0	-6.87941618075	-0.747814495018	-0.125430140057	1518.15287577	721.033061148	2681.25248218	442.066545259	-1.05102845362	-0.0148032176566
1913.59931738	589.734522906	2879.33384028	376.0	1.5755085815	-0.224240327701	-0.0376115947167	1980.32783779	538.067180154	2924.69799203	406.302974077	0.127658291164	0.0017980041009
1913.59931738	589.734522906	2879.33384028	376.0	1.11389100317	-0.225373033413	-0.0378015822564	1977.46597973	497.387356717	2911.40648088	436.55314443	0.0624995551528	0.000880275424688
1913.59931738	589.734522906	2879.33384028	376.0	9.43873109581	-0.159052066011	-0.0266776360301	2049.03502609	641.287599489	3151.10641882	460.783793236	1.36309428865	0.0191985111078
1913.59931738	589.734522906	2879.33384028	376.0	17.5041645708	0.0884610947297	0.0148374865364	2335.83460132	588.079240645	3383.33717423	459.423332261	4.3533811761	0.0613152278324
1913.59931738	589.734522906	2879.33384028	376.0	7.62810906385	-0.203167945515	-0.0340771461783	2008.06872449	675.604123376	3098.97256593	415.29971807	1.17982902094	0.0166173101541
1913.59931738	589.734522906	2879.33384028	376.0	11.6242721737	-0.174823269723	-0.0293229234692	2046.32780458	716.141325515	3214.03544267	451.566312571	2.38316079247	0.0335656449644
1913.59931738	589.734522906	2879.33384028	376.0	4.72468304247	-0.146387694385	-0.0245534542745	2057.38084905	553.595633692	3015.37323797	404.396755228	0.483818549263	0.00681434576427
1913.59931738	589.734522906	2879.33384028	376.0	10.9517709327	0.0313536034203	0.00525890698093	2245.22281045	480.99372372	3194.67188686	468.455352684	1.46778322224	0.0206730031301
1913.59931738	589.734522906	2879.33384028	376.0	-4.47176364892	-0.430920261324	-0.0722778029729	1789.55995261	634.041101762	2750.57683628	326.975781906	-0.719545107018	-0.010134438127
1913.59931738	589.734522906	2879.33384028	376.0	-10.9291779069	-0.541959109431	-0.0909022323768	1686.27646395	575.577942617	2564.64632234	302.791915779	-1.80447401723	-0.0254151270033
1913.59931738	589.734522906	2879.33384028	376.0	-4.20137536107	-0.275305183455	-0.0461766493551	1930.53493983	472.860698797	2758.36221775	354.966579127	-0.717949412299	-0.0101119635535
1913.59931738	589.734522906	2879.33384028	376.0	14.437804343	-0.124298972224	-0.0208485360993	2102.95934668	724.741627478	3295.04642652	467.34545237	3.32708263498	0.0468603188026
1913.59931738	589.734522906	2879.33384028	376.0	6.33401585065	-0.0475383384656	-0.00797355559638	2157.32711074	461.600778492	3061.71130212	442.78341289	0.672065754176	0.00946571484755
1913.59931738	589.734522906	2879.33384028	376.0	6.18373472657	-0.0818284879659	-0.013725006368	2133.2668125	574.200200107	3057.38420686	349.917194254	0.961146503937	0.0135372747033
1913.59931738	589.734522906	2879.33384028	376.0	16.010753631	0.0477647138743	0.00801152530599	2288.70620271	592.229945909	3340.33688766	459.40073905	3.75052605381	0.052824310617
1913.59931738	589.734522906	2879.33384028	376.0	4.9839681192	-0.252144941931	-0.0422920063622	1955.61501019	675.828936874	3022.83892093	391.39497386	0.532235260594	0.00749627127597
1913.59931738	589.734522906	2879.33384028	376.0	-0.718764142182	-0.241847295208	-0.0405647928896	1963.77061114	517.858087673	2858.6382211	377.009522293	-0.194667888034	-0.00274180123992
1913.59931738	589.734522906	2879.33384028	376.0	-4.24829208235	-0.443728211777	-0.0744260670542	1781.83706846	692.331188631	2757.01132872	282.843071633	-0.822088114023	-0.0115787058313
1913.59931738	589.734522906	2879.33384028	376.0	-17.0938583093	-0.738869718959	-0.12392984216	1504.13074826	539.924732391	2387.14459337	343.089112723	-3.32347599855	-0.0468095211063
1913.59931738	589.734522906	2879.33384028	376.0	-11.3141454137	-0.534248561254	-0.0896089502272	1681.0546118	464.871706918	2553.56182265	407.635503927	-2.18150532809	-0.0307254271562
1913.59931738	589.734522906	2879.33384028	376.0	10.2549085978	0.0614214064124	0.0103021480061	2284.96394781	469.255033688	3174.60689383	420.387912333	1.60943431397	0.0226680889292
1913.59931738	589.734522906	2879.33384028	376.0	12.6111932915	0.0440770031734	0.00739298946217	2267.74553207	505.050555665	3242.45219639	469.656108649	2.10383121495	0.0296314255627
1913.59931738	589.734522906	2879.33384028	376.0	8.73809587392	0.0590852940883	0.00991031433887	2287.96988542	476.413408734	3130.93279178	366.549497619	1.53223566837	0.0215807840615
1913.59931738	589.734522906	2879.33384028	376.0	-10.976218968	-0.750439082611	-0.125870359378	1503.47695983	623.138478677	2563.29185315	436.676414642	-2.00458440969	-0.028233583235
1913.59931738	589.734522906	2879.33384028	376.0	5.76095655832	-0.298151047128	-0.0500085620811	1916.30747088	736.024531879	3045.21101199	392.87900923	0.822961685487	0.0115910096547
1913.59931738	589.734522906	2879.33384028	376.0	-5.51457514746	-0.597779367635	-0.100264905675	1641.41854224	681.519958307	2720.55081191	397.612311366	-0.784316933696	-0.011046717376
1913.59931738	589.734522906	2879.33384028	376.0	1.66628260134	-0.30401178765	-0.0509915779353	1901.744915	564.319245814	2927.3116791	461.247518284	0.156782506542	0.00220820431749
1913.59931738	589.734522906	2879.33384028	376.0	-12.2698728567	-0.45583774106	-0.076457185686	1758.99772585	471.12425142	2526.04323896	295.92126169	-2.15732251881	-0.0303848242086
1913.59931738	589.734522906	2879.33384028	376.0	-0.290253527607	-0.137104212796	-0.0229963456552	2070.61444452	481.306229864	2870.97647224	319.055797851	-0.288387998954	-0.00406180280217
1913.59931738	589.734522906	2879.33384028	376.0	7.11874635998	-0.0483761232146	-0.00811407635267	2156.14180553	494.979854241	3084.30631323	433.184653454	0.752840360242	0.0106033853555
1913.59931738	589.734522906	2879.33384028	376.0	-9.69722515882	-0.597161328465	-0.100161242614	1639.53660905	620.660141491	2600.11835472	339.921604179	-1.52499567642	-0.0214788123439
1913.59931738	589.734522906	2879.33384028	376.0	0.429884551351	-0.258299336802	-0.0433242765519	1950.97777724	606.883580808	2891.71165164	333.850293601	-0.120965658617	-0.00170374167067
1913.59931738	589.734522906	2879.33384028	376.0	-2.17992692276	-0.395288120278	-0.0663012613683	1815.73716856	561.383437739	2816.5664667	439.445860399	-0.374786133292	-0.00527867793368
1913.59931738	589.734522906	2879.33384028	376.0	-12.4025186955	-0.655635674897	-0.109969083344	1586.36519823	581.048139134	2522.22392244	354.81058507	-2.12434343143	-0.0299203300202
1913.59931738	589.734522906	2879.33384028	376.0	1.16033918022	-0.202461019962	-0.0339585742976	2002.19436104	520.699564275	2912.74387896	389.849953641	0.054649329203	0.000769708862014
1913.59931738	589.734522906	2879.33384028	376.0	-1.38798592988	-0.151926476679	-0.0254824684131	2056.93335336	489.016866537	2839.3690917	293.418871809	-0.51326748092	-0.00722911944958
1913.59931738	589.734522906	2879.33384028	376.0	13.189986811	0.00594168056559	0.000996591842602	2232.327342	562.586328964	3259.11759406	464.203923096	2.51595500315	0.0354359859599
1913.59931738	589.734522906	2879.33384028	376.0	2.41072339851	-0.186848698541	-0.0313399360183	2016.18381445	505.318070463	2948.74661489	427.24472998	0.229448550824	0.00323166972992
1913.59931738	589.734522906	2879.33384028	376.0	14.278215099	0.131181515306	0.0220029378239	2337.36162528	649.14120262	3290.45131942	303.94849152	4.89034241022	0.0688780621157
1913.59931738	589.734522906	2879.33384028	376.0	2.83010430607	-0.169800884474	-0.0284805240648	2034.19807762	524.54217176	2960.82199128	402.081741901	0.265758733705	0.0037430807564
1913.59931738	589.734522906	2879.33384028	376.0	0.341518036748	-0.237636802944	-0.0398585714432	1966.98110159	519.499951361	2889.16728468	402.686231737	-0.0355541139901	-0.000500762168874
1913.59931738	589.734522906	2879.33384028	376.0	8.26771928696	-0.0640852737789	-0.0107489556825	2170.0479609	659.250683721	3117.38907953	288.090434909	2.45374101465	0.0345597326007
1913.59931738	589.734522906	2879.33384028	376.0	15.8963374816	0.131322425595	0.0220265725587	2384.8744972	565.241356833	3337.04246476	386.926610719	4.44558383213	0.0626138567906
1913.59931738	589.734522906	2879.33384028	376.0	-6.28749476491	-0.359117648636	-0.0602344261382	1846.05277768	453.947468135	2698.29587581	398.295629997	-1.08747788196	-0.0153165898868
1913.59931738	589.734522906	2879.33384028	376.0	-13.5567778377	-0.598960175203	-0.100462961289	1619.24446337	452.337716095	2488.98894835	417.406768886	-2.84597062172	-0.0400840932636
1913.59931738	589.734522906	2879.33384028	376.0	-10.6863552669	-0.518780998734	-0.0870145922063	1697.98075228	484.945671778	2571.63799679	388.711572728	-1.93829702563	-0.0272999581074
1913.59931738	589.734522906	2879.33384028	376.0	-15.6002540927	-0.729473872668	-0.122353886727	1523.4943271	575.867033444	2430.15044502	330.789084481	-2.83159945188	-0.0398816824208
1913.59931738	589.734522906	2879.33384028	376.0	11.8156529682	0.110745932548	0.0185752989849	2354.41631127	582.612982151	3219.54593464	282.516641219	3.83737017486	0.0540474672515
1913.59931738	589.734522906	2879.33384028	376.0	2.98181818619	-0.253029943018	-0.0424404466652	1954.03288613	620.413995904	2965.19034037	390.743458339	0.296018008545	0.00416926772599
1913.59931738	589.734522906	2879.33384028	376.0	-10.0377485794	-0.415770512416	-0.0697367514954	1795.34338726	468.40622051	2590.31354863	326.563940861	-1.71593164751	-0.0241680513734
1913.59931738	589.734522906	2879.33384028	376.0	1.87358487419	-0.280589177297	-0.0470629280941	1928.56288486	632.513101681	2933.28060359	372.204617054	0.144808916124	0.00203956219893
1913.59931738	589.734522906	2879.33384028	376.0	-4.60046691741	-0.392352144757	-0.0658088132769	1824.53203031	606.354640737	2746.87103952	315.984368475	-0.778289063529	-0.0109618177962
1913.59931738	589.734522906	2879.33384028	376.0	15.2365771431	-0.055180728403	-0.00925540563619	2177.4828739	705.133332967	3318.04576206	435.429555192	3.95681827537	0.0557298348643
1913.59931738	589.734522906	2879.33384028	376.0	6.83343254543	-0.0737740982375	-0.0123740520358	2130.0478544	524.642181611	3076.09117602	421.401140005	0.716248559922	0.0100880078862
1913.59931738	589.734522906	2879.33384028	376.0	3.22892843651	-0.104380361986	-0.0175076085183	2111.40327616	573.192389999	2972.30546943	287.709803272	0.30806699177	0.00433897171507
1913.59931738	589.734522906	2879.33384028	376.0	-13.7092367192	-0.647625111466	-0.108625479951	1575.57203272	464.451502683	2484.59914818	444.575612778	-3.0309378409	-0.0426892653647
1913.59931738	589.734522906	2879.33384028	376.0	8.28171429842	0.0935082817812	0.015684045921	2335.35102108	464.82428462	3117.79204263	317.616736935	1.73611060807	0.0244522620856
1913.59931738	589.734522906	2879.33384028	376.0	-2.65910288887	-0.390048304177	-0.0654223925154	1827.16815752	638.436790265	2802.76939095	337.164443166	-0.459653208761	-0.00647398885579
1913.59931738	589.734522906	2879.33384028	376.0	9.42913805681	-0.0562985838793	-0.0094429023615	2176.4819617	638.512824246	3150.8302032	335.835417251	2.46266670634	0.0346854465681
1913.59931738	589.734522906	2879.33384028	376.0	-9.32412277301	-0.436394555971	-0.0731960006661	1774.00231478	467.163681398	2610.86121797	369.695221791	-1.61738375653	-0.0227800529088
1913.59931738	589.734522906	2879.33384028	376.0	-4.47798923995	-0.460009271564	-0.0771568721174	1762.96348828	645.13477922	2750.39758073	342.299313231	-0.683435914275	-0.00962585794754
1913.59931738	589.734522906	2879.33384028	376.0	10.6540583648	0.000610390893559	0.000102380223677	2233.27909823	575.349229729	3186.09974814	377.471420187	2.41469506339	0.0340097896253
1913.59931738	589.734522906	2879.33384028	376.0	10.4946790874	-0.0131511298583	-0.00220582520268	2223.85907909	615.833376504	3181.51068667	341.818231078	2.78518244648	0.0392279217814
1913.59931738	589.734522906	2879.33384028	376.0	8.46220029192	-0.0378887009245	-0.00635503202356	2165.93699214	495.48866253	3122.98883692	461.563182245	0.913027600884	0.0128595436744
1913.59931738	589.734522906	2879.33384028	376.0	2.48922495162	-0.32507558742	-0.0545245869541	1886.29847943	664.416221169	2951.00693667	400.292236073	0.271140491699	0.00381888016477
1913.59931738	589.734522906	2879.33384028	376.0	14.541200823	-0.0323822785437	-0.00543144557928	2201.54600667	697.211952227	3298.02355636	399.265597464	4.04925366966	0.0570317418263
1913.59931738	589.734522906	2879.33384028	376.0	8.37319832282	-0.184061116367	-0.0308723777872	2019.65439496	637.868569663	3120.4261731	462.903208478	1.00890634115	0.0142099484669
1913.59931738	589.734522906	2879.33384028	376.0	-6.60859603082	-0.553409045784	-0.0928227181791	1683.25480136	701.972705212	2689.0502984	303.822791824	-1.03522190264	-0.0145805901781
1913.59931738	589.734522906	2879.33384028	376.0	6.10563234203	-0.00422315166047	-0.000708344793771	2205.71563244	475.401592544	3055.13537847	374.018153489	0.590484755868	0.00831668670236
1913.59931738	589.734522906	2879.33384028	376.0	-5.2058862596	-0.314461402959	-0.0527442809391	1895.73981231	522.804993778	2729.43899552	310.894189437	-0.913942083465	-0.0128724237108
1913.59931738	589.734522906	2879.33384028	376.0	4.38039380047	-0.0735172250155	-0.01233096696	2132.06572004	477.846459643	3005.46000132	395.547821629	0.413852709151	0.0058289113965
1913.59931738	589.734522906	2879.33384028	376.0	3.72689273135	-0.0865656287152	-0.0145195620119	2119.14188887	485.305233924	2986.64352389	382.196401094	0.322459700686	0.00454168592515
1913.59931738	589.734522906	2879.33384028	376.0	-9.23130657228	-0.538886907617	-0.0903869351924	1680.98516827	512.511419745	2613.53370625	420.037118227	-1.6797302426	-0.0236581724309
1913.59931738	589.734522906	2879.33384028	376.0	-6.03037360198	-0.459701395259	-0.0771052323481	1758.43951462	571.93272247	2705.69925246	375.327015377	-0.935507396397	-0.0131761605126
1913.59931738	589.734522906	2879.33384028	376.0	-7.7029866107	-0.748340319563	-0.125518336055	1517.52199038	714.61800804	2657.53914009	425.399141672	-1.17398058725	-0.0165349378486
1913.59931738	589.734522906	2879.33384028	376.0	-5.81128009718	-0.495386310779	-0.0830906257597	1721.44096282	537.815980485	2712.00768589	452.750742587	-1.04391377174	-0.0147030108696
1913.59931738	589.734522906	2879.33384028	376.0	3.7772674456	-0.141991280051	-0.0238160483145	2071.18624333	605.1305791	2988.09398008	311.777157651	0.434371664313	0.00611791076498
1913.59931738	589.734522906	2879.33384028	376.0	13.2756915209	0.103672851852	0.0173889385864	2346.08982234	492.966794202	3261.58531878	422.52870223	2.79603359319	0.0393807548337
1913.59931738	589.734522906	2879.33384028	376.0	6.0728368691	-0.334335623917	-0.0560777631528	1877.20602668	720.997415374	3054.19108732	455.987645263	0.726528311194	0.0102327931154
1913.59931738	589.734522906	2879.33384028	376.0	-3.48281963059	-0.516709887831	-0.0866672069492	1711.70034395	669.839789838	2779.05183606	397.511702276	-0.482768430694	-0.00679955536189
1913.59931738	589.734522906	2879.33384028	376.0	8.86228703216	-0.0192373804312	-0.0032266656208	2214.82655912	591.851333931	3134.50866982	327.830776767	2.19738080685	0.0309490254486
1913.59931738	589.734522906	2879.33384028	376.0	-3.81225333667	-0.308673048804	-0.0517734063743	1897.42022696	491.243373194	2769.56633988	380.902739725	-0.636574769828	-0.00896584182856
1913.59931738	589.734522906	2879.33384028	376.0	-10.5604880717	-0.617856014083	-0.103632340504	1610.2250986	518.451622382	2575.26213354	446.585412553	-2.09375841784	-0.0294895551808
1913.59931738	589.734522906	2879.33384028	376.0	0.767220586935	-0.419224258339	-0.0703160446728	1801.51674516	714.294687259	2901.42468227	385.613249857	0.0747248637574	0.00105246286982
1913.59931738	589.734522906	2879.33384028	376.0	15.1138353768	0.121138785118	0.0203184812342	2326.89842725	664.335817435	3314.51161685	323.277372172	5.08369676268	0.0716013628547
1913.59931738	589.734522906	2879.33384028	376.0	7.55567944961	-0.0569085547645	-0.00954521213763	2150.95867861	537.083711033	3096.88707554	408.84468589	0.930698332504	0.0131084272184
1913.59931738	589.734522906	2879.33384028	376.0	-8.23530762903	-0.636892706027	-0.106825344855	1600.46443435	589.648495856	2642.21184087	452.098910659	-1.48504825159	-0.0209161725577
1913.59931738	589.734522906	2879.33384028	376.0	-1.6054281767	-0.566920615313	-0.0950889995494	1668.14060441	705.474682179	2833.10820351	459.492916916	-0.221164227322	-0.00311498911722
1913.59931738	589.734522906	2879.33384028	376.0	5.42047442585	-0.149209717012	-0.0250267891667	2054.12902825	565.927192264	3035.40739473	415.351174216	0.574952241806	0.00809791889867
1913.59931738	589.734522906	2879.33384028	376.0	-9.84954749019	-0.742364822952	-0.124516072283	1521.09531714	682.265154442	2595.73248628	392.372014702	-1.55253340191	-0.0218666676325
1913.59931738	589.734522906	2879.33384028	376.0	-16.2861352267	-0.623266891965	-0.10453990137	1603.02532908	465.837213886	2410.40163743	341.53909446	-3.22070614611	-0.0453620583959
1913.59931738	589.734522906	2879.33384028	376.0	11.9965848989	0.047365453571	0.00794455779452	2291.58041546	601.602635535	3224.75556895	331.572517955	3.47233129312	0.0489060745509
1913.59931738	589.734522906	2879.33384028	376.0	1.84710026179	-0.395918292684	-0.0664069595242	1821.9897129	707.855776556	2932.51802318	402.67253373	0.218283024383	0.00307440879413
1913.59931738	589.734522906	2879.33384028	376.0	9.89485943872	-0.0118086821956	-0.00198065786575	2221.83638616	589.157430044	3164.23987655	353.246060349	2.37403415802	0.0334371008173
1913.59931738	589.734522906	2879.33384028	376.0	11.2385505544	0.121574961652	0.0203916406662	2365.33725086	456.555214919	3202.92922955	381.036763777	2.3095124049	0.032528343731
1913.59931738	589.734522906	2879.33384028	376.0	5.81780492055	-0.316110762598	-0.0530209262995	1893.80697961	700.904216068	3046.84786612	452.136670445	0.691356517495	0.00973741573937
1913.59931738	589.734522906	2879.33384028	376.0	-8.63447025036	-0.577058025055	-0.0967893366412	1647.73291465	533.245527106	2630.71861643	449.740174676	-1.62998093589	-0.0229574779703
1913.59931738	589.734522906	2879.33384028	376.0	-7.35040028818	-0.546410547181	-0.0916488673567	1680.37698345	587.322472027	2667.69127739	399.99182191	-1.17563711521	-0.0165582692284
1913.59931738	589.734522906	2879.33384028	376.0	1.54999105672	-0.443513249099	-0.07439001159	1779.37205533	730.676054894	2923.9632573	413.915147079	0.205416841648	0.00289319495279
1913.59931738	589.734522906	2879.33384028	376.0	15.5965858486	0.0631137277904	0.0105859992939	2267.54081395	711.89313764	3328.41161455	348.977662958	5.10624377051	0.0719189263452
1913.59931738	589.734522906	2879.33384028	376.0	-5.54916979902	-0.544013290556	-0.0912467780201	1687.73538031	661.331015058	2719.5547164	370.488321034	-0.800177060938	-0.0112700994498
1913.59931738	589.734522906	2879.33384028	376.0	-2.07525556726	-0.201355934313	-0.033773219442	2005.39552083	484.306222494	2819.58030446	329.878561133	-0.467189793054	-0.00658013793033
1913.59931738	589.734522906	2879.33384028	376.0	-7.73153899628	-0.442680076282	-0.0742502643882	1776.64361482	575.720174928	2656.71702159	304.353231838	-1.2692533022	-0.0178768070732
1913.59931738	589.734522906	2879.33384028	376.0	18.8818603126	0.0594343561577	0.00996886215325	2297.48044425	665.23842985	3423.00563394	460.286759833	5.10983274637	0.0719694753011
1913.59931738	589.734522906	2879.33384028	376.0	6.1155404101	-0.357465255635	-0.0599572719951	1856.02109955	734.482208424	3055.42066483	464.917356848	0.740528064906	0.0104299727452
1913.59931738	589.734522906	2879.33384028	376.0	-8.34044790599	-0.610846729276	-0.102456680523	1622.06454223	576.361300245	2639.18450129	440.758658815	-1.4833818486	-0.020892702093
1913.59931738	589.734522906	2879.33384028	376.0	-2.54472099372	-0.462386974296	-0.0775556817	1758.37100927	636.358536855	2806.06282757	411.333281445	-0.36768957579	-0.00517872641958
1913.59931738	589.734522906	2879.33384028	376.0	-2.30841172158	-0.354652530538	-0.059485496568	1855.80409799	566.801654917	2812.86696041	390.261207503	-0.374098720618	-0.00526899606505
1913.59931738	589.734522906	2879.33384028	376.0	-16.005865259	-0.67048686151	-0.112460057281	1574.32783852	560.329804216	2418.47154545	283.813902715	-2.87542435758	-0.0404989346139
1913.59931738	589.734522906	2879.33384028	376.0	9.18360763204	-0.119614182261	-0.0200627611977	2094.17646296	625.691766492	3143.76056259	423.892333143	1.55424206161	0.0218907332622
1913.59931738	589.734522906	2879.33384028	376.0	-12.4471095952	-0.501598033527	-0.084132511494	1715.23616301	474.5442421	2520.94000157	331.159596466	-2.21206257583	-0.0311558109273
1913.59931738	589.734522906	2879.33384028	376.0	8.45770385974	-0.0555169066439	-0.00931179245957	2147.42583847	510.505558561	3122.85936963	464.927972599	0.918150360239	0.0129316952146
1913.59931738	589.734522906	2879.33384028	376.0	-0.228831534686	-0.29849369035	-0.0500660332691	1913.11831035	629.531708604	2872.74501647	330.094997509	-0.198167517326	-0.00279109179333
1913.59931738	589.734522906	2879.33384028	376.0	20.5220641086	0.080024882636	0.0134224895398	2287.59793202	722.534341547	3470.23257689	460.100303317	5.95437480417	0.0838644338615
1913.59931738	589.734522906	2879.33384028	376.0	-7.29349253263	-0.452243036838	-0.0758542497212	1762.71784197	528.259977075	2669.32984165	378.352022602	-1.18665049952	-0.0167133873173
1913.59931738	589.734522906	2879.33384028	376.0	2.30924809509	-0.216938595622	-0.0363868828618	1987.73805164	553.310520507	2945.82480214	404.776229996	0.218473042714	0.00307708510865
1913.59931738	589.734522906	2879.33384028	376.0	-16.8340220659	-0.802337241071	-0.134575183004	1455.1017088	616.591498915	2394.62614626	322.932938544	-3.06034342069	-0.0431034284605
1913.59931738	589.734522906	2879.33384028	376.0	5.62075282354	-0.0189671414406	-0.00318133871866	2196.94303906	507.079691809	3041.17407841	337.151347536	0.70319576874	0.00990416575691
1913.59931738	589.734522906	2879.33384028	376.0	-21.9969251694	-0.73987203151	-0.124097958992	1487.72554007	474.138379498	2245.96893006	284.105010489	-4.67859975709	-0.0658957712267
1913.59931738	589.734522906	2879.33384028	376.0	-11.7650089487	-0.671158740444	-0.112572750829	1570.52637042	566.662591047	2540.57995631	403.390994846	-2.13796789873	-0.0301122239258
1913.59931738	589.734522906	2879.33384028	376.0	2.8662428	-0.356600541079	-0.0598122343306	1856.88783937	684.607866132	2961.86253917	420.366833665	0.343015615897	0.0048312058577
1913.59931738	589.734522906	2879.33384028	376.0	-2.67480306195	-0.223934986369	-0.0375603801356	1984.18489429	508.236926782	2802.31733056	309.895509484	-0.59272186218	-0.00834819524197
1913.59931738	589.734522906	2879.33384028	376.0	15.9205012174	0.0305505970579	0.0051242195669	2256.99065832	700.778434423	3337.73821938	379.969126636	4.86050913817	0.0684578751856
1913.59931738	589.734522906	2879.33384028	376.0	-1.48923397555	-0.267017845407	-0.0447866228459	1939.06772213	519.140058899	2836.45382246	378.246041431	-0.293374421826	-0.00413203411022
1913.59931738	589.734522906	2879.33384028	376.0	-4.06677827622	-0.373262851426	-0.0626069861499	1833.31265142	493.888705177	2762.23771717	435.036360568	-0.721086728501	-0.0101561511056
1913.59931738	589.734522906	2879.33384028	376.0	-19.1304617401	-0.747271722946	-0.125339101467	1467.64972016	483.558194413	2328.5039816	377.296067023	-4.19940935083	-0.059146610575
1913.59931738	589.734522906	2879.33384028	376.0	-12.1261249968	-0.710326589041	-0.119142332949	1546.17807604	651.497666343	2530.18221973	332.506477347	-1.95786499448	-0.0275755633025
1913.59931738	589.734522906	2879.33384028	376.0	5.24761807306	-0.218067615461	-0.0365762521739	2008.71212502	736.464818376	3030.43028327	285.253339872	1.41562557966	0.019938388446
1913.59931738	589.734522906	2879.33384028	376.0	13.086939277	0.117926109406	0.0197796225102	2367.03056564	574.023072859	3256.15051154	315.09687304	4.03963230504	0.0568962296484
1913.59931738	589.734522906	2879.33384028	376.0	16.0261305546	0.0458671558645	0.00769324989341	2287.87023989	636.614367642	3340.77964063	416.2950331	4.34597369477	0.0612108971094
1913.59931738	589.734522906	2879.33384028	376.0	-8.44764371549	-0.689793160188	-0.115698282487	1566.1244878	711.320184165	2636.09797608	358.653304109	-1.23250265976	-0.0173591923909
1913.59931738	589.734522906	2879.33384028	376.0	9.41216326671	0.133049839994	0.0223163099621	2383.85280251	446.978396173	3150.34144232	319.510243642	2.12321164566	0.0299043893755
1913.59931738	589.734522906	2879.33384028	376.0	5.77913610507	-0.0958519335315	-0.0160771441683	2132.82809877	630.222261392	3045.73446183	282.684101671	1.4252617046	0.0200741085155
1913.59931738	589.734522906	2879.33384028	376.0	10.4092792226	0.0601189399812	0.0100836866792	2306.59048686	567.121642258	3179.05173947	305.33961035	2.97227447288	0.0418630207448
1913.59931738	589.734522906	2879.33384028	376.0	-13.9127966994	-0.822421025401	-0.137943815062	1444.09926571	683.790976692	2478.73797679	350.847734389	-2.33066132726	-0.032826215877
1913.59931738	589.734522906	2879.33384028	376.0	-13.0587785143	-0.613691494936	-0.10293383008	1620.38249534	547.781279814	2503.32801139	335.164236239	-2.27241471424	-0.0320058410457
1913.59931738	589.734522906	2879.33384028	376.0	-7.32483996787	-0.450047723824	-0.0754860321745	1763.65714186	515.858163208	2668.42724434	388.911939275	-1.2150006458	-0.0171126851522
1913.59931738	589.734522906	2879.33384028	376.0	-0.579063319867	-0.290334910732	-0.0486975697304	1917.2952827	561.06857665	2862.66067416	384.296814809	-0.150736722403	-0.00212305242822
1913.59931738	589.734522906	2879.33384028	376.0	-3.21671173035	-0.556771740128	-0.0933867393706	1674.05572146	654.093815418	2786.71397089	458.564434004	-0.502419283256	-0.00707632793318
1913.59931738	589.734522906	2879.33384028	376.0	6.16211513898	-0.0369092589002	-0.00619075124123	2168.97013849	463.37434801	3056.76170676	424.417220255	0.637551617959	0.00897960025295
1913.59931738	589.734522906	2879.33384028	376.0	-0.289718371698	-0.122857963022	-0.0206068371388	2085.56668228	475.188609188	2870.99188116	310.236589694	-0.32281989144	-0.00454675903436
1913.59931738	589.734522906	2879.33384028	376.0	6.20559188733	-0.0440127628433	-0.00738221449904	2161.18720203	457.897602473	3058.01354748	438.928742977	0.654529461434	0.00921872480893
1913.59931738	589.734522906	2879.33384028	376.0	14.5856442011	0.0603200067122	0.0101174113908	2279.73508144	685.569276718	3299.30322959	333.998871428	4.7660714031	0.0671277662408
1913.59931738	589.734522906	2879.33384028	376.0	-16.2850038987	-0.758456530823	-0.127215117548	1468.91453126	525.125800107	2410.43421214	416.393880773	-3.47799410718	-0.0489858324955
1913.59931738	589.734522906	2879.33384028	376.0	1.45427803351	-0.294999236013	-0.0494799121123	1917.75752222	684.758360205	2921.20735983	318.691477407	-0.0480006301453	-0.000676065213314
1913.59931738	589.734522906	2879.33384028	376.0	-14.6322030866	-0.798015278646	-0.133850264785	1437.55111231	570.065326846	2458.02386523	450.407426076	-3.10471599266	-0.0437283942628
1913.59931738	589.734522906	2879.33384028	376.0	10.8556367725	-0.174240214192	-0.0292251281772	2040.62863464	685.053470107	3191.90386345	466.221758706	1.8992036975	0.026749347852
1913.59931738	589.734522906	2879.33384028	376.0	-7.02625822159	-0.512291032853	-0.0859260370435	1716.42334625	644.376861983	2677.0244096	316.224201371	-1.09598443392	-0.0154364004777
1913.59931738	589.734522906	2879.33384028	376.0	-0.926938705643	-0.222136995852	-0.0372588050741	1986.79507468	560.207975348	2852.64418045	305.641130423	-0.387421007771	-0.00545663391226
1913.59931738	589.734522906	2879.33384028	376.0	3.66400377567	-0.26997008008	-0.0452817980678	1936.96510421	627.717592801	2984.8327409	420.150043892	0.411775253887	0.00579965146319
1913.59931738	589.734522906	2879.33384028	376.0	-7.43788104484	-0.471784154534	-0.0791318608745	1740.52938014	493.070209888	2665.17241436	431.57282433	-1.3522862695	-0.019046285486
1913.59931738	589.734522906	2879.33384028	376.0	-10.1297307084	-0.528643385018	-0.0886687999023	1691.15571093	509.950584316	2587.66507607	386.558780816	-1.77999055076	-0.0250702894473
1913.59931738	589.734522906	2879.33384028	376.0	-4.58001772331	-0.474457016785	-0.0795801772534	1749.75191818	647.832323198	2747.45984008	349.875598709	-0.684307519616	-0.0096381340791
1913.59931738	589.734522906	2879.33384028	376.0	-14.642698144	-0.684847148433	-0.114868693129	1565.14081086	605.091238455	2457.72167749	287.489628173	-2.51896471555	-0.0354783762753
1913.59931738	589.734522906	2879.33384028	376.0	-8.74263285323	-0.723282399209	-0.121315397385	1538.77466232	716.587260213	2627.60425401	372.24233147	-1.2847623121	-0.0180952438325
1913.59931738	589.734522906	2879.33384028	376.0	-5.69399513622	-0.583634576641	-0.0978924147334	1650.67108433	641.69938652	2715.38471146	423.014240613	-0.870288807773	-0.0122575888419
1913.59931738	589.734522906	2879.33384028	376.0	5.21696324363	-0.215131079507	-0.0360837100817	2011.50038681	732.307769508	3029.54762839	285.739472073	1.39275825084	0.019616313392
1913.59931738	589.734522906	2879.33384028	376.0	-2.69424233498	-0.293000732053	-0.0491447051414	1914.40114191	523.31980497	2801.75760899	364.036662108	-0.468789613388	-0.0066026706111
1913.59931738	589.734522906	2879.33384028	376.0	-2.93146898616	-0.414975075588	-0.0696033337115	1804.6829738	652.862356601	2794.92706175	337.381731341	-0.486898265405	-0.00685772204796
1913.59931738	589.734522906	2879.33384028	376.0	-2.70426445814	-0.467968900019	-0.0784919322406	1758.00840082	697.034403735	2801.46903861	346.426234052	-0.418218123266	-0.00589039610234
1913.59931738	589.734522906	2879.33384028	376.0	5.1275683763	-0.175066357514	-0.029363696329	2028.97709022	594.484999065	3026.97365172	403.511562435	0.534419158278	0.00752703039828
1913.59931738	589.734522906	2879.33384028	376.0	8.38691459167	-0.240226821997	-0.0402929926194	1974.68066751	719.357591769	3120.82111028	426.782850999	1.42852976976	0.0201201376022
1913.59931738	589.734522906	2879.33384028	376.0	14.4091075511	0.0891234255619	0.0149485785914	2337.66169563	560.554902144	3294.22015008	396.003552306	3.70694851355	0.0522105424443
1913.59931738	589.734522906	2879.33384028	376.0	2.93725699407	-0.241714890657	-0.0405425848133	1976.30349561	692.868487827	2963.90727489	294.735291451	0.408920890649	0.00575944916407
1913.59931738	589.734522906	2879.33384028	376.0	14.8354703909	0.0808501634217	0.0135609130194	2326.3212924	555.176039105	3306.49655961	424.999228104	3.55596916924	0.0500840728062
1913.59931738	589.734522906	2879.33384028	376.0	-8.99147848039	-0.469258381569	-0.0787082156272	1748.80741553	535.289947289	2620.43915765	336.341794835	-1.46739342506	-0.020667513029
1913.59931738	589.734522906	2879.33384028	376.0	-9.18339973276	-0.554076212133	-0.0929346212903	1663.3174133	487.169308842	2614.91310409	464.426381951	-1.8816673348	-0.0265023568281
1913.59931738	589.734522906	2879.33384028	376.0	3.67599206996	-0.316683819592	-0.0531170445475	1897.35959236	728.103911344	2985.17792392	359.714420217	0.373213167814	0.00525652349033
1913.59931738	589.734522906	2879.33384028	376.0	-10.3978667666	-0.647955754483	-0.108680938357	1593.87240906	603.809033348	2579.9445438	382.263101397	-1.72554390003	-0.0243034352116
1913.59931738	589.734522906	2879.33384028	376.0	1.68571284459	-0.287504984994	-0.0482229092576	1921.05324679	616.322504027	2927.87114067	390.495389845	0.150718010435	0.00212278887937
1913.59931738	589.734522906	2879.33384028	376.0	0.868582979695	-0.379895485864	-0.0637194709601	1838.08775285	709.056411509	2904.34324395	357.199079592	0.0265964263755	0.000374597554585
1913.59931738	589.734522906	2879.33384028	376.0	9.79222550078	0.133665248241	0.0224195317412	2386.99605304	459.397010393	3161.28470284	314.891639411	2.35081210869	0.0331100296998
1913.59931738	589.734522906	2879.33384028	376.0	-0.21075377514	-0.319825354312	-0.0536439708675	1888.64169428	576.247001964	2873.26553551	408.376839273	-0.0793543422895	-0.00111766679281
1913.59931738	589.734522906	2879.33384028	376.0	-2.81704874848	-0.400848758204	-0.0672339413291	1818.66706585	660.976014061	2798.22160237	318.578522456	-0.522029825908	-0.00735253275927
1913.59931738	589.734522906	2879.33384028	376.0	-6.72751525723	-0.575511358199	-0.0965299158334	1658.06968365	635.600438313	2685.62621687	391.956094908	-1.01531524032	-0.0143002146525
1913.59931738	589.734522906	2879.33384028	376.0	8.83253222184	0.110268875314	0.0184952826759	2354.12994201	452.61915608	3133.6519295	326.902831411	1.84349950195	0.0259647817176
1913.59931738	589.734522906	2879.33384028	376.0	9.54037789946	0.0739766020927	0.0124080177948	2301.70303085	460.526449381	3154.03316963	391.803689399	1.57564820732	0.0221922282721
1913.59931738	589.734522906	2879.33384028	376.0	3.54427936959	-0.129867612327	-0.0217825582569	2075.21902203	533.634524837	2981.38547556	372.531928694	0.295492401767	0.00416186481362
1913.59931738	589.734522906	2879.33384028	376.0	6.13893418409	-0.0472437664503	-0.00792414734155	2173.83267327	555.945504345	3056.09424968	326.316072059	1.07430049685	0.0151309929133
1913.59931738	589.734522906	2879.33384028	376.0	-19.1319800579	-0.725186430649	-0.121634758579	1480.12841338	457.148189191	2328.46026416	391.18366159	-4.34724660499	-0.0612288254225
1913.59931738	589.734522906	2879.33384028	376.0	12.9584942228	-0.107306787338	-0.0179984547698	2122.69346021	725.570525812	3252.45214963	404.188163604	3.40264193938	0.0479245343575
1913.59931738	589.734522906	2879.33384028	376.0	-4.73381017164	-0.538567729015	-0.0903333997005	1690.15203017	638.512903456	2743.03164208	414.366708454	-0.701556142686	-0.0098810724322
1913.59931738	589.734522906	2879.33384028	376.0	-14.1271573007	-0.493983627945	-0.0828553552408	1721.09107588	444.777694998	2472.56581945	306.697048575	-2.59510441189	-0.0365507663647
1913.59931738	589.734522906	2879.33384028	376.0	0.981534271706	-0.25923720516	-0.0434815842268	1946.8988644	562.719042549	2907.59548872	397.977581772	0.0575381481261	0.00081039645248
1913.59931738	589.734522906	2879.33384028	376.0	9.93275934748	0.0290526293605	0.00487296701787	2248.16850976	493.211491475	3165.33114145	423.951140209	1.52044242841	0.0214146820903
1913.59931738	589.734522906	2879.33384028	376.0	15.1572358923	-0.0722611907374	-0.0121202936494	2159.1654434	715.182312636	3315.76126258	441.413506548	3.87869736432	0.0546295403425
1913.59931738	589.734522906	2879.33384028	376.0	-14.3110538314	-0.732578486669	-0.122874620374	1520.17494186	587.026958018	2467.27082441	360.068924532	-2.57949200644	-0.0363308733301
1913.59931738	589.734522906	2879.33384028	376.0	-10.6534104377	-0.438747389556	-0.0735906389728	1773.94560174	473.21602853	2572.58658841	325.424958138	-1.83133680439	-0.0257934761182
1913.59931738	589.734522906	2879.33384028	376.0	3.156983461	-0.117592184731	-0.019723613675	2086.13941525	463.561476439	2970.23393341	420.533041717	0.30073484548	0.00423570204901
1913.59931738	589.734522906	2879.33384028	376.0	13.3765781101	0.0934877460342	0.0156806014817	2331.82754782	493.512066553	3264.49018048	439.150566103	2.6677952069	0.0375745803789
1913.59931738	589.734522906	2879.33384028	376.0	-0.925098562681	-0.504802001062	-0.0846699096045	1725.59027489	735.951622494	2852.69716431	391.155266928	-0.109664427998	-0.00154456940843
1913.59931738	589.734522906	2879.33384028	376.0	9.7872830845	-0.161212122811	-0.0270399400891	2056.81726262	680.354141093	3161.14239418	423.970990468	1.88730444372	0.0265817527284
1913.59931738	589.734522906	2879.33384028	376.0	12.5805742801	0.0456207783429	0.00765192525041	2285.80294891	632.568274574	3241.57057283	323.199349349	3.881232142	0.0546652414366
1913.59931738	589.734522906	2879.33384028	376.0	12.9910758099	0.0259011437304	0.00434437164214	2264.25785041	586.055946922	3253.39028229	403.076484957	3.1175789633	0.0439095628634
1913.59931738	589.734522906	2879.33384028	376.0	4.95149233686	-0.103193727262	-0.017308575522	2099.60341021	467.715596665	3021.90383474	454.584827857	0.52567011553	0.00740380444408
1913.59931738	589.734522906	2879.33384028	376.0	-5.6346819836	-0.479085861798	-0.0803565685672	1734.54583005	517.166419793	2717.09253514	465.380285293	-1.06569064361	-0.0150097273748
1913.59931738	589.734522906	2879.33384028	376.0	-10.8616413582	-0.727081941956	-0.1219526907	1527.40539975	616.013524063	2566.59092505	423.172001239	-1.93502525851	-0.0272538768804
1913.59931738	589.734522906	2879.33384028	376.0	-5.65813276705	-0.548441308898	-0.0919894848872	1683.35253916	655.804290017	2716.41730879	377.260479619	-0.819353117949	-0.0115401847598
1913.59931738	589.734522906	2879.33384028	376.0	6.19609668744	-0.0812520558063	-0.0136283220071	2121.61190925	467.788735658	3057.74014898	468.339504077	0.669253093875	0.00942609991373
1913.59931738	589.734522906	2879.33384028	376.0	8.53934135747	0.0189352927801	0.00317599677627	2254.52324116	545.976345676	3125.20998572	324.710398887	1.983802478	0.0279408799718
1913.59931738	589.734522906	2879.33384028	376.0	-10.6892990122	-0.623389049514	-0.104560390727	1609.78448063	550.59714886	2571.55323653	411.171607042	-1.93399165096	-0.0272393190276
1913.59931738	589.734522906	2879.33384028	376.0	-9.38630476926	-0.551860668692	-0.0925630105152	1678.35625256	601.85899566	2609.07079071	328.855542488	-1.48741447654	-0.0209494996696
1913.59931738	589.734522906	2879.33384028	376.0	-9.34106378558	-0.668563104926	-0.112137387609	1575.30371022	604.05569952	2610.37342966	431.014019918	-1.63537748616	-0.0230334857205
1913.59931738	589.734522906	2879.33384028	376.0	0.830503194819	-0.107657845977	-0.0180573374669	2100.99555701	494.87449309	2903.24679982	307.376749714	-0.208131614164	-0.0029314311854
1913.59931738	589.734522906	2879.33384028	376.0	0.862124025048	-0.276145660796	-0.046317621737	1927.72772269	523.884040211	2904.15726908	452.545506181	0.0346970005715	0.000488690148894
1913.59931738	589.734522906	2879.33384028	376.0	-6.0111313787	-0.535227696214	-0.0897731795059	1685.99474422	551.303832975	2706.25330031	468.954723117	-1.11926046298	-0.015764231873
1913.59931738	589.734522906	2879.33384028	376.0	-7.76226419038	-0.536053447597	-0.0899116819184	1691.03928479	596.775872437	2655.83234068	368.017183448	-1.20797962364	-0.0170137975161
1913.59931738	589.734522906	2879.33384028	376.0	2.74871859045	-0.249131778646	-0.0417866116482	1956.07950617	578.477058438	2958.47862483	423.922060221	0.29466561941	0.00415021999169
1913.59931738	589.734522906	2879.33384028	376.0	-9.61542083806	-0.617747300251	-0.103614106047	1624.67980006	661.156467168	2602.47377421	316.637506975	-1.49143384134	-0.0210061104414
1913.59931738	589.734522906	2879.33384028	376.0	4.00912755196	-0.065404494238	-0.0109702271449	2141.71438387	497.375967426	2994.77000659	355.679655288	0.291321619644	0.00410312140343
1913.59931738	589.734522906	2879.33384028	376.0	5.70462137184	0.00598418668191	0.00100372134886	2216.57172628	461.239841233	3043.5889339	365.777366392	0.500831321391	0.00705396227311
1913.59931738	589.734522906	2879.33384028	376.0	-11.9353091892	-0.594416670761	-0.0997008840592	1629.15954681	492.388279151	2535.67644386	414.128617897	-2.3278806599	-0.0327870515479
1913.59931738	589.734522906	2879.33384028	376.0	-14.1572140875	-0.629458168109	-0.105578357616	1601.88115232	507.853204292	2471.70038422	361.966027605	-2.66097873872	-0.0374785737848
1913.59931738	589.734522906	2879.33384028	376.0	6.52628575846	-0.0240724358541	-0.00403764439015	2185.91901215	502.037208007	3067.24739464	379.291174479	0.728718502486	0.0102636408801
1913.59931738	589.734522906	2879.33384028	376.0	-11.4763977234	-0.777819565466	-0.130462859018	1479.00674876	643.02155102	2548.89003699	426.861737203	-2.05515344541	-0.0289458231748
1913.59931738	589.734522906	2879.33384028	376.0	3.25466564355	-0.00798779280192	-0.00133978409962	2203.93676429	443.478338744	2973.04652954	325.63142651	0.103635972315	0.00145966158191
1913.59931738	589.734522906	2879.33384028	376.0	0.861244979649	-0.26270262627	-0.044062835671	1944.9943888	588.172188908	2904.13195843	370.965380716	0.0143988239371	0.000202800337142
1913.59931738	589.734522906	2879.33384028	376.0	1.03624860225	-0.363059136424	-0.0608955277464	1850.23927028	649.681823751	2909.17089696	409.24980293	0.108222470739	0.00152426015125
1913.59931738	589.734522906	2879.33384028	376.0	-13.0417239095	-0.52362007616	-0.087826245582	1691.93261412	454.336349618	2503.8190704	357.550106663	-2.43859814895	-0.0343464528022
1913.59931738	589.734522906	2879.33384028	376.0	-14.4675571348	-0.572130097215	-0.0959627804789	1655.86976559	514.191256181	2462.76457184	292.703550067	-2.58152710914	-0.0363595367485
1913.59931738	589.734522906	2879.33384028	376.0	21.8156953386	0.944642102447	0.158443827985	2379.82735995	693.68482808	3507.48053866	433.968350628	7.01860996423	0.098853661468
1913.59931738	589.734522906	2879.33384028	376.0	-3.21100511293	-0.233225095092	-0.0391186003173	1972.60975167	469.176914937	2786.87828345	345.091616843	-0.590942460128	-0.00832313324124
1913.59931738	589.734522906	2879.33384028	376.0	-8.74893818493	-0.646334734892	-0.108409046443	1600.94582235	680.717972267	2627.42270246	345.758907837	-1.30904410661	-0.0184372409382
1913.59931738	589.734522906	2879.33384028	376.0	14.018494054	0.281564218652	0.0472264707568	2327.21913348	669.513629516	3282.97308348	286.240320481	5.19149768115	0.07311968565
1913.59931738	589.734522906	2879.33384028	376.0	-9.07432026422	-0.457656870102	-0.0767623062903	1758.80098203	522.796973232	2618.05386614	336.455910875	-1.4922101157	-0.0210170438831
1913.59931738	589.734522906	2879.33384028	376.0	0.985156408264	-0.182459284954	-0.0306037042862	2025.52751434	570.787172623	2907.69978212	311.385095163	-0.155996459696	-0.00219713323515
1913.59931738	589.734522906	2879.33384028	376.0	-9.95055798379	-0.689156107618	-0.115591430328	1554.34953885	573.997274391	2592.82405696	464.477243721	-1.94984333385	-0.0274625821669
1913.59931738	589.734522906	2879.33384028	376.0	-3.23183359498	-0.443436027707	-0.0743770593269	1772.48170924	584.292616296	2786.27856192	429.504236389	-0.513496033662	-0.00723233850228
1913.59931738	589.734522906	2879.33384028	376.0	-3.65140802455	-0.19865321649	-0.0333198954193	2008.35537404	450.560030801	2774.19761338	315.282208546	-0.723453727081	-0.0101894891138
1913.59931738	589.734522906	2879.33384028	376.0	5.80275643338	-0.201542455085	-0.0338045043752	2023.23947954	714.179099908	3046.41456994	308.995990485	1.41698432288	0.0199575256743
1913.59931738	589.734522906	2879.33384028	376.0	-14.6123420712	-0.728332093336	-0.122162377279	1519.21188687	564.184318113	2458.59573017	375.199525184	-2.74428384837	-0.0386518851884
1913.59931738	589.734522906	2879.33384028	376.0	4.49360843531	0.0209566555264	0.00351503782731	2245.19643833	473.615345258	3008.71982861	289.908045021	0.520668046288	0.00733335276462
1913.59931738	589.734522906	2879.33384028	376.0	1.54737382128	-0.316706230922	-0.0531208035763	1902.83807937	733.671277569	2923.88789835	287.378541414	0.0396212721377	0.000558046086447
1913.59931738	589.734522906	2879.33384028	376.0	-3.39109579826	-0.27628255672	-0.0463405831466	1933.50209751	540.723560541	2781.69287141	307.467213352	-0.677490150285	-0.00954211479275
1913.59931738	589.734522906	2879.33384028	376.0	-6.84637519819	-0.772042320369	-0.129493847764	1494.45711849	727.462418162	2682.20384237	460.284305713	-1.08594990167	-0.0152950690376
1913.59931738	589.734522906	2879.33384028	376.0	3.02184431116	-0.194804832972	-0.0326744100925	2010.7526343	581.871109326	2966.34282613	373.719082504	0.256119795327	0.00360732106095
1913.59931738	589.734522906	2879.33384028	376.0	-5.35902337613	-0.318835494207	-0.0534779426715	1890.9997214	516.508462164	2725.0296667	317.521483143	-0.922055659063	-0.0129866994234
1913.59931738	589.734522906	2879.33384028	376.0	-1.78603029141	-0.205799605079	-0.0345185516738	1999.20753435	465.829622085	2827.9080657	362.87090927	-0.373588986573	-0.0052618167123
1913.59931738	589.734522906	2879.33384028	376.0	7.4522483675	-0.011950048994	-0.00200436917041	2194.31479635	446.871511163	3093.90894939	452.722641876	0.793036212824	0.0111695241243
1913.59931738	589.734522906	2879.33384028	376.0	-14.2951982739	-0.61597963108	-0.103317616753	1619.67406562	549.276602226	2467.72735885	298.776690996	-2.50620384936	-0.0352986457656
1913.59931738	589.734522906	2879.33384028	376.0	-8.20922218526	-0.680110233994	-0.114074175443	1574.48603928	715.914665062	2642.96292788	352.562223534	-1.18946519736	-0.0167530309487
1913.59931738	589.734522906	2879.33384028	376.0	1.01318816343	-0.358336603151	-0.0601034221991	1857.45534197	692.658528335	2908.50690994	358.393039631	0.0395706055261	0.000557332472198
1913.59931738	589.734522906	2879.33384028	376.0	-4.8547765596	-0.440544212094	-0.0738920181305	1783.61157768	668.728587753	2739.54861593	287.208450501	-0.885009660834	-0.0124649248005
1913.59931738	589.734522906	2879.33384028	376.0	12.4198007872	0.0850516205793	0.014265619017	2333.77396332	550.069838039	3236.94136724	353.097565882	3.30352049308	0.046528457649
1913.59931738	589.734522906	2879.33384028	376.0	-6.95138846924	-0.467253976199	-0.078372018819	1748.39831735	531.79984573	2679.18015972	398.981996643	-1.14745478924	-0.0161613350597
1913.59931738	589.734522906	2879.33384028	376.0	17.6600818199	1.47704590367	0.247743358549	2336.45395621	729.8482034	3387.82655234	321.524392734	6.55095828236	0.0922670180614
1913.59931738	589.734522906	2879.33384028	376.0	-0.591807011528	-0.267534007501	-0.0448731981719	1941.93729753	589.240732661	2862.29374073	331.115710539	-0.248902211171	-0.00350566494607
1913.59931738	589.734522906	2879.33384028	376.0	-1.51274154912	-0.265149939332	-0.0444733209211	1936.31366485	450.519249387	2835.77696094	448.944046701	-0.349962546328	-0.00492904994828
1913.59931738	589.734522906	2879.33384028	376.0	-13.009156133	-0.625177372863	-0.104860344325	1604.43955715	507.975456557	2504.75680541	392.341791704	-2.48512040317	-0.0350016958193
1913.59931738	589.734522906	2879.33384028	376.0	7.90449075023	-0.114404886565	-0.0191890115004	2098.91882794	611.541769385	3106.93051736	396.469920032	1.29685337389	0.0182655404773
1913.59931738	589.734522906	2879.33384028	376.0	-14.0343827552	-0.788196238081	-0.132203327421	1473.20929178	650.133060817	2475.23710834	351.894755744	-2.40386647874	-0.0338572743485
1913.59931738	589.734522906	2879.33384028	376.0	13.487814456	0.131693806944	0.0220888639624	2378.75568184	470.070020351	3267.69304623	418.867344043	2.85756368266	0.0402473758121
1913.59931738	589.734522906	2879.33384028	376.0	-17.3681573884	-0.683338192371	-0.114615597513	1555.40393122	499.024483007	2379.24660716	324.818192934	-3.40398560686	-0.0479434592515
1913.59931738	589.734522906	2879.33384028	376.0	-15.0253268229	-0.774108428764	-0.129840393956	1479.56014169	605.525568532	2446.70452046	361.618810238	-2.73403065559	-0.0385074740224
1913.59931738	589.734522906	2879.33384028	376.0	5.03339784386	-0.151382408559	-0.0253912124386	2052.94574455	585.724711872	3024.26216772	385.591711291	0.488600198856	0.00688169294163
1913.59931738	589.734522906	2879.33384028	376.0	1.56014486474	-0.193236365378	-0.03241133267	2015.74111968	611.268129052	2924.25561933	297.246370603	-0.148427349255	-0.00209052604585
1913.59931738	589.734522906	2879.33384028	376.0	6.85541774107	0.0593913421941	0.00996164746631	2283.6105833	448.646286143	3076.72420319	344.467333753	0.950532885411	0.0133877871185
1913.59931738	589.734522906	2879.33384028	376.0	-5.52752547572	-0.607466560077	-0.101889728292	1632.34340721	674.394179013	2720.17792873	413.440342504	-0.804517835651	-0.0113312371218
1913.59931738	589.734522906	2879.33384028	376.0	11.4006759651	-0.0551124380615	-0.00924395136892	2165.20405329	598.481894613	3207.59736137	443.911413464	2.12437502551	0.0299207750072
1913.59931738	589.734522906	2879.33384028	376.0	0.892817693649	-0.0880211484598	-0.0147636948104	2122.27506866	500.714868773	2905.04104227	282.051104838	-0.327011955359	-0.00460580218815
1913.59931738	589.734522906	2879.33384028	376.0	16.7223663774	0.0458660127048	0.00769305815244	2288.02320098	619.078928408	3360.82659428	453.724464894	4.17089167423	0.0587449531582
1913.59931738	589.734522906	2879.33384028	376.0	8.98939070133	0.0395873054683	0.00663993718019	2281.85152069	551.465365926	3138.16840878	304.851522169	2.34912324634	0.0330862429062
1913.59931738	589.734522906	2879.33384028	376.0	17.5843338226	-0.00143488208628	-0.000240671265729	2231.89127874	702.034688656	3385.64551462	451.719547224	4.74211112684	0.0667902975611
1913.59931738	589.734522906	2879.33384028	376.0	0.473415314754	-0.332394655222	-0.0557522065116	1876.99670816	596.626167211	2892.96504764	419.34217227	0.0218382781016	0.000307581381713
1913.59931738	589.734522906	2879.33384028	376.0	-2.8373836347	-0.184880526161	-0.0310098165315	2024.28982862	489.782119371	2797.63609311	283.564145116	-0.72608101421	-0.0102264931579
1913.59931738	589.734522906	2879.33384028	376.0	12.7444063595	0.0317498208462	0.00532536411376	2260.94920289	672.477855801	3246.28784533	312.860786646	4.15331725661	0.0584974261494
1913.59931738	589.734522906	2879.33384028	376.0	-17.4027972678	-0.735443935515	-0.1233552391	1517.71582899	564.307147767	2378.2492094	296.226232639	-3.2290702124	-0.0454798621464
1913.59931738	589.734522906	2879.33384028	376.0	0.0572657958985	-0.302059032573	-0.0506640443765	1906.34439648	582.712091849	2880.98271372	391.926225393	-0.0540062157386	-0.000760650925896
1913.59931738	589.734522906	2879.33384028	376.0	-4.69502933918	-0.580412332099	-0.0973519510397	1654.56415391	661.325969685	2744.14827171	428.258148108	-0.694197782336	-0.00977743355403
1913.59931738	589.734522906	2879.33384028	376.0	1.05130851558	-0.331466372001	-0.0555965065415	1883.86274848	703.285779885	2909.60452214	322.455993773	-0.0677392204968	-0.000954073528124
1913.59931738	589.734522906	2879.33384028	376.0	-7.17505372123	-0.566476020184	-0.0950144280751	1667.23138155	644.406551116	2672.74009043	361.102157764	-1.07097609464	-0.0150841703471
1913.59931738	589.734522906	2879.33384028	376.0	-12.2011557904	-0.564025281022	-0.0946033681687	1664.79745671	550.117780117	2528.0218327	313.106595873	-2.06626538213	-0.0291023293258
1913.59931738	589.734522906	2879.33384028	376.0	-9.45861351313	-0.690154392698	-0.115758871637	1558.78917928	621.758057076	2606.98878058	426.441544218	-1.62551265697	-0.0228945444643
1913.59931738	589.734522906	2879.33384028	376.0	-1.30355703347	-0.446047098997	-0.0748150115727	1771.7453685	624.676320548	2841.80008149	445.378392443	-0.212091260364	-0.0029872008502
1913.59931738	589.734522906	2879.33384028	376.0	0.955360839965	-0.380344088351	-0.0637947145841	1831.51919641	615.777819253	2906.84186824	459.544852581	0.0877704968207	0.00123620418057
1913.59931738	589.734522906	2879.33384028	376.0	13.4356312592	0.0765812920469	0.012844899706	2311.99909647	506.793672647	3266.19051778	447.397748663	2.64099890941	0.0371971677382
1913.59931738	589.734522906	2879.33384028	376.0	-0.0331366433559	-0.238142711737	-0.0399434269938	1970.54347931	583.009552388	2878.3797257	324.826694002	-0.20897454987	-0.0029433035193
1913.59931738	589.734522906	2879.33384028	376.0	14.4342639508	-0.0665129742179	-0.0111561513281	2165.33874746	715.300584375	3294.94448681	414.305154979	3.87833174788	0.0546243908152
1913.59931738	589.734522906	2879.33384028	376.0	-0.915070660551	-0.131328871133	-0.0220276536621	2077.6242725	478.218263891	2852.98590109	297.143364703	-0.446557824015	-0.00628954681711
1913.59931738	589.734522906	2879.33384028	376.0	18.1807365939	0.119849127675	0.0201021683453	2369.96615075	592.085306966	3402.81794144	440.766483728	4.86623084954	0.0685384626696
1913.59931738	589.734522906	2879.33384028	376.0	-4.64539758323	-0.377528865217	-0.0633225201639	1833.27712548	536.003157388	2745.57733565	376.297052781	-0.738373983983	-0.0103996335772
1913.59931738	589.734522906	2879.33384028	376.0	-4.92962066933	-0.423044150238	-0.0709567511301	1789.33208938	536.743765216	2737.39360415	411.317749558	-0.803070781112	-0.011310856072
1913.59931738	589.734522906	2879.33384028	376.0	-15.619940278	-0.66576608536	-0.111668246454	1564.07991729	477.106017589	2429.58361403	388.397679151	-3.23492318539	-0.0455622983858
1913.59931738	589.734522906	2879.33384028	376.0	8.95352471554	-0.1284627652	-0.0215469247233	2100.70440189	699.57560441	3137.13570731	336.855701017	2.39487857304	0.0337306841273
1913.59931738	589.734522906	2879.33384028	376.0	-15.6525640112	-0.625058621716	-0.104840426319	1605.42485025	492.403556016	2428.64426784	330.815861575	-2.96720564855	-0.0417916288527
1913.59931738	589.734522906	2879.33384028	376.0	-8.12680681775	-0.779517398909	-0.130747634839	1486.06443094	713.085525796	2645.33594144	446.185984708	-1.31095384553	-0.0184641386694
1913.59931738	589.734522906	2879.33384028	376.0	-8.35798408	-0.606059812886	-0.101653776063	1635.07847103	671.852526551	2638.6795763	331.748578722	-1.25949648046	-0.0177393870488
1913.59931738	589.734522906	2879.33384028	376.0	-1.62683049496	-0.313280868909	-0.0525462712024	1897.54155254	590.01186768	2832.49195932	344.938539093	-0.333904757555	-0.00470288390922
1913.59931738	589.734522906	2879.33384028	376.0	-2.7438087044	-0.448966119473	-0.0753046158123	1769.27822982	613.635501799	2800.33042774	417.416696124	-0.411805939592	-0.00580008365623
1913.59931738	589.734522906	2879.33384028	376.0	2.24739579545	-0.174392633438	-0.0292506932972	2037.79147101	616.132680594	2944.04386795	290.119716342	0.0543254708675	0.000765147477007
1913.59931738	589.734522906	2879.33384028	376.0	-17.4996691979	-0.807381056183	-0.135421176817	1440.98756224	587.279683043	2375.45994313	347.192697851	-3.36035933696	-0.0473290047459
1913.59931738	589.734522906	2879.33384028	376.0	8.25236758816	-0.152181429727	-0.0255252314201	2073.83522489	696.793018746	3116.94705287	346.318809236	2.02955368872	0.0285852632214
1913.59931738	589.734522906	2879.33384028	376.0	11.7406085547	-0.0532233482027	-0.00892709631042	2177.49580001	641.219523335	3217.38515545	398.669832105	2.79354456709	0.0393456981281
1913.59931738	589.734522906	2879.33384028	376.0	16.6990564637	0.102010582853	0.0171101279526	2351.53790288	586.859244209	3360.15542405	421.758276964	4.44551584891	0.0626128992804
1913.59931738	589.734522906	2879.33384028	376.0	-3.96851010986	-0.311078794168	-0.0521769195184	1895.276603	492.714086986	2765.06718573	377.076495753	-0.660049052044	-0.00929646552175
1913.59931738	589.734522906	2879.33384028	376.0	5.15472909168	-0.0408670081921	-0.00685458037439	2180.4498382	541.429672355	3027.75569939	305.876188841	0.820140075486	0.0115512686688
1913.59931738	589.734522906	2879.33384028	376.0	2.10581903064	-0.332815807072	-0.0558228458691	1878.30961279	649.021238709	2939.96740025	412.636548748	0.236670208472	0.00333338321792
1913.59931738	589.734522906	2879.33384028	376.0	4.21210916135	-0.176192131747	-0.0295525212591	2044.79716013	663.009650242	3000.61452475	292.807714378	0.825706909591	0.011629674783
1913.59931738	589.734522906	2879.33384028	376.0	15.4066779637	0.523088863099	0.0877371457731	2310.57941793	699.76889746	3322.94353255	312.595217162	5.622841868	0.0791949558873
1913.59931738	589.734522906	2879.33384028	376.0	14.0729609214	0.0128758789713	0.0021596576604	2245.14251425	685.355528324	3284.54136642	354.043323844	4.31805355902	0.0608176557609
1913.59931738	589.734522906	2879.33384028	376.0	6.55885986272	-0.198534697082	-0.0333000162835	2004.62901457	615.256003877	3068.18531185	448.300293398	0.740057604256	0.0104233465388
1913.59931738	589.734522906	2879.33384028	376.0	19.9068794098	0.0634672702932	0.0106452986067	2272.60854077	728.71825749	3452.51935567	451.192557414	5.80711993459	0.0817904216139
1913.59931738	589.734522906	2879.33384028	376.0	0.0872337753253	-0.255336872146	-0.0428273854656	1952.93999796	581.983338965	2881.8455919	346.92225497	-0.129413479732	-0.00182272506665
1913.59931738	589.734522906	2879.33384028	376.0	-12.6640705396	-0.700355708637	-0.117469927648	1543.45563222	550.483525382	2514.69297168	420.753814075	-2.45948264429	-0.0346406006238
1913.59931738	589.734522906	2879.33384028	376.0	-5.66133933846	-0.437413483629	-0.0733669043322	1783.51345426	621.267242701	2716.3249809	311.544283937	-0.926116387658	-0.0130438927839
1913.59931738	589.734522906	2879.33384028	376.0	-0.957504035898	-0.298013330914	-0.0499854630851	1912.35078735	596.362807696	2851.76410255	343.050507513	-0.255500359083	-0.00359859660681
1913.59931738	589.734522906	2879.33384028	376.0	13.5228005467	0.0447105862025	0.00749925967838	2235.65502544	725.119786808	3268.70041258	307.925600331	4.67734404289	0.0658780851111
1913.59931738	589.734522906	2879.33384028	376.0	-3.33749418789	-0.512755947265	-0.0860040166496	1710.46719899	613.013248592	2783.23624071	459.755793128	-0.553959377775	-0.00780224475739
1913.59931738	589.734522906	2879.33384028	376.0	10.4565334525	-0.103646696525	-0.0173845515809	2124.6178418	676.675196336	3180.4123465	379.119308361	2.55373259114	0.035968064664
1913.59931738	589.734522906	2879.33384028	376.0	13.1020543052	-0.0921385108738	-0.015454295685	2137.79593915	696.822240893	3256.58572366	421.967543622	3.2191517872	0.0453401660168
1913.59931738	589.734522906	2879.33384028	376.0	-8.05588771776	-0.485002083536	-0.0813488902275	1740.34734945	616.841678678	2647.37793909	290.188910956	-1.33173669474	-0.0187568548555
1913.59931738	589.734522906	2879.33384028	376.0	-10.1852085655	-0.767511981161	-0.128733978725	1499.0388249	705.783141067	2586.06768335	381.245717388	-1.57657327739	-0.022205257428
1913.59931738	589.734522906	2879.33384028	376.0	4.07292663175	-0.200553986844	-0.0336387096349	2002.01829778	539.854328903	2996.60699508	454.734368401	0.447616006862	0.00630445080087
1913.59931738	589.734522906	2879.33384028	376.0	-1.92336775911	-0.491212529454	-0.0823905618004	1732.7649099	655.935149917	2823.95366152	435.253601705	-0.276561105483	-0.00389522683779
1913.59931738	589.734522906	2879.33384028	376.0	-14.5255865256	-0.686567922466	-0.11515731675	1562.04546187	587.771465213	2461.09371195	311.276784869	-2.52242191055	-0.0355270691627
1913.59931738	589.734522906	2879.33384028	376.0	8.70058318778	0.042615964902	0.00714793104696	2268.87542496	488.972540802	3129.85267631	372.004710546	1.50352032934	0.0211763426668
1913.59931738	589.734522906	2879.33384028	376.0	7.68104469859	-0.121608564894	-0.0203972769027	2103.47204291	657.778425144	3100.49675958	339.246291525	1.78712844387	0.0251708231531
1913.59931738	589.734522906	2879.33384028	376.0	1.87685645669	-0.368504003581	-0.0618087895976	1843.33041521	634.387376779	2933.37480337	455.657011387	0.217590118339	0.00306464955406
1913.59931738	589.734522906	2879.33384028	376.0	5.91196837172	-0.107837565103	-0.0180874815671	2095.6629568	539.323953754	3049.55914624	414.572235683	0.617503665278	0.00869723472222
1913.59931738	589.734522906	2879.33384028	376.0	7.015315404	-0.187225418871	-0.0314031229237	2034.35688384	697.322544004	3081.32819071	349.648762866	1.52874246841	0.0215315840621
1913.59931738	589.734522906	2879.33384028	376.0	-1.98823026895	-0.159145989064	-0.0266933896451	2050.01717085	485.510390793	2822.08605333	286.558491687	-0.614557245937	-0.00865573585826
1913.59931738	589.734522906	2879.33384028	376.0	-15.0708802332	-0.668704058524	-0.112161029608	1544.61178424	448.457413819	2445.3928857	452.323687638	-3.52178965968	-0.0496026712631
1913.59931738	589.734522906	2879.33384028	376.0	-4.05622599371	-0.475206695386	-0.079705920058	1740.75169792	556.38149771	2762.54155261	465.408356973	-0.733343005123	-0.01032877472
1913.59931738	589.734522906	2879.33384028	376.0	4.70703275504	-0.178386823622	-0.029920634623	2038.91336129	656.542969306	3014.86502727	319.408696676	0.819641230722	0.0115442426862
1913.59931738	589.734522906	2879.33384028	376.0	12.5606178648	0.100909938787	0.016925518079	2342.45362467	488.606727873	3240.99596101	409.935608471	2.63016345208	0.037044555663
1913.59931738	589.734522906	2879.33384028	376.0	17.1983049125	0.0811940237182	0.0136185883459	2327.77762045	596.882415562	3374.53045358	449.870417574	4.35788097022	0.0613786052144
1913.59931738	589.734522906	2879.33384028	376.0	7.51104818179	-0.100081875779	-0.0167866279401	2128.66794432	651.024888905	3095.60199234	315.909159118	1.89895463996	0.0267458399995
1913.59931738	589.734522906	2879.33384028	376.0	-2.21275942775	-0.331002963302	-0.055518779487	1879.82913849	578.293090896	2815.62110927	357.498879889	-0.388316266769	-0.00546924319394
1913.59931738	589.734522906	2879.33384028	376.0	-11.8911628552	-0.523304144224	-0.0877732546501	1700.53437707	533.98624016	2536.94756419	302.426946962	-2.02166609687	-0.0284741703784
1913.59931738	589.734522906	2879.33384028	376.0	9.69290646913	-0.0236687578741	-0.00396993590642	2203.26634182	575.871569177	3158.42497635	379.287065361	2.02591358632	0.0285339941736
1913.59931738	589.734522906	2879.33384028	376.0	10.737031295	0.091418012312	0.0153334472177	2322.0854447	454.848903174	3188.4888158	411.554467928	1.82940982289	0.0257663355336
1913.59931738	589.734522906	2879.33384028	376.0	3.64408688693	-0.179536356476	-0.0301134445616	2035.24318524	640.714147639	2984.25926719	308.301934312	0.479892415062	0.00675904809946
1913.59931738	589.734522906	2879.33384028	376.0	5.14287945032	-0.152142628932	-0.0255187234036	2051.2045867	559.571072908	3027.41450866	416.638849051	0.546183643939	0.00769272737942
1913.59931738	589.734522906	2879.33384028	376.0	-5.69472695219	-0.503175484521	-0.0843970956929	1716.05117423	557.914516856	2715.36364004	441.397948947	-0.974997911422	-0.0137323649496
1913.59931738	589.734522906	2879.33384028	376.0	-3.62589710686	-0.460969959731	-0.077318007335	1753.91737296	557.536989424	2774.93215787	463.477795491	-0.652063315277	-0.00918399035601
1913.59931738	589.734522906	2879.33384028	376.0	-10.0319210571	-0.695157773927	-0.116598083517	1558.75202671	663.299943201	2590.48134246	368.429372548	-1.56818310103	-0.02208708593
1913.59931738	589.734522906	2879.33384028	376.0	9.78271358721	-0.219939933597	-0.036890294129	1999.71936458	733.298646725	3161.0108231	427.992811792	1.94730990226	0.0274269000318
1913.59931738	589.734522906	2879.33384028	376.0	-15.0352011116	-0.598284332105	-0.100349602835	1630.09812948	496.441842386	2446.42020672	319.880234855	-2.77373358082	-0.0390666701524
1913.59931738	589.734522906	2879.33384028	376.0	-2.62650743469	-0.318870358674	-0.0534837904518	1894.05399908	602.043383845	2803.7079229	307.610539972	-0.560409504954	-0.00789309161906
1913.59931738	589.734522906	2879.33384028	376.0	-7.1518609508	-0.438692820152	-0.073581486104	1771.82135881	489.655063528	2673.40788772	411.931465372	-1.24671293725	-0.0175593371443
1913.59931738	589.734522906	2879.33384028	376.0	12.8125360005	0.0286847154268	0.00481125720006	2270.49099423	622.494789565	3248.24952514	355.263741352	3.62502387494	0.051056674295
1913.59931738	589.734522906	2879.33384028	376.0	-13.3841479183	-0.720271970368	-0.120810461316	1537.11516049	633.853189894	2493.95954004	322.991189651	-2.22988188696	-0.0314067871403
1913.59931738	589.734522906	2879.33384028	376.0	-15.6335828982	-0.712352964325	-0.119482214748	1505.67086434	483.796887249	2429.19079745	439.723045861	-3.52319717641	-0.0496224954424
1913.59931738	589.734522906	2879.33384028	376.0	3.82057476703	-0.27461417868	-0.0460607478497	1934.90821888	683.594745415	2989.34094244	370.837978147	0.358444409741	0.00504851281326
1913.59931738	589.734522906	2879.33384028	376.0	-12.2820608387	-0.486310092752	-0.0815682812399	1725.59226744	442.503856605	2525.69230627	357.59618222	-2.26928049159	-0.0319616970647
1913.59931738	589.734522906	2879.33384028	376.0	-1.43654622777	-0.42161935299	-0.0707177713837	1794.52954732	620.321478067	2837.97087861	423.11985323	-0.221845008779	-0.00312457758844
1913.59931738	589.734522906	2879.33384028	376.0	-6.36446957024	-0.62291073132	-0.104480162919	1621.76921246	704.656488534	2696.07951419	369.653813196	-0.897329340102	-0.0126384414099
1913.59931738	589.734522906	2879.33384028	376.0	-11.8722414157	-0.444898182092	-0.0746223049466	1770.05790241	479.489599311	2537.4923756	287.944873874	-2.07776806737	-0.0292643389771
1913.59931738	589.734522906	2879.33384028	376.0	11.962900062	0.0702265757931	0.011779029821	2305.61210742	627.933967527	3223.78567005	290.239595102	3.93774883838	0.0554612512447
1913.59931738	589.734522906	2879.33384028	376.0	-18.1561834027	-0.643033013245	-0.107855252138	1590.73848747	481.018629458	2356.55670746	284.799590534	-3.53380995363	-0.0497719711779
1913.59931738	589.734522906	2879.33384028	376.0	18.2589824401	0.0354600548027	0.0059476777596	2274.10309227	665.250207296	3405.07090057	465.717601008	4.78133331859	0.067342722797
1913.59931738	589.734522906	2879.33384028	376.0	-14.5252660646	-0.690017440682	-0.115735900819	1533.4425222	483.04769818	2461.10293909	444.612718715	-3.23140457873	-0.0455127405455
1913.59931738	589.734522906	2879.33384028	376.0	0.600019137675	-0.192565089953	-0.0322987403478	2012.3498608	506.433018101	2896.61039436	377.827515456	-0.0339170690005	-0.00047770519719
1913.59931738	589.734522906	2879.33384028	376.0	5.79084896453	-0.16825940544	-0.0282219734049	2035.49638547	603.75340047	3046.07171416	406.821928215	0.608722335745	0.00857355402457
1913.59931738	589.734522906	2879.33384028	376.0	-7.73739578598	-0.591722376996	-0.0992489729949	1648.51798549	686.546053262	2656.54838506	321.484346309	-1.16591697773	-0.0164213658836
1913.59931738	589.734522906	2879.33384028	376.0	-12.8068604826	-0.584944626032	-0.0981121479422	1635.39891564	470.75628319	2510.58157253	404.4263737	-2.54242525582	-0.03580880642
1913.59931738	589.734522906	2879.33384028	376.0	-9.39238550286	-0.404825439433	-0.0679009458962	1804.08205806	455.62799679	2608.89570609	349.185651239	-1.61406914951	-0.022733368303
1913.59931738	589.734522906	2879.33384028	376.0	15.8693381481	0.113352111187	0.0190124305916	2365.3073285	561.173351122	3336.26506381	409.784384191	4.16632061878	0.0586805720955
1913.59931738	589.734522906	2879.33384028	376.0	15.3274753137	0.565769069948	0.0948958520543	2327.36366935	685.620710217	3320.66302385	307.678644287	5.61804904761	0.0791274513748
1913.59931738	589.734522906	2879.33384028	376.0	4.81379595711	-0.349942181845	-0.0586954347275	1861.99645856	691.942630155	3017.93909628	464.000007565	0.586788075604	0.00826462078316
1913.59931738	589.734522906	2879.33384028	376.0	-17.8481061074	-0.699621930627	-0.117346851833	1540.8761957	501.167874214	2365.42728128	323.383211368	-3.53173515133	-0.0497427486103
1913.59931738	589.734522906	2879.33384028	376.0	5.90172749932	-0.190561858509	-0.031962740441	2024.8664694	669.183613586	3049.26427733	355.214194347	1.02195850167	0.0143937817137
1913.59931738	589.734522906	2879.33384028	376.0	-9.11293337399	-0.407992568195	-0.068432165078	1805.93047782	509.875534198	2616.9420658	301.136053787	-1.53911253716	-0.0216776413685
1913.59931738	589.734522906	2879.33384028	376.0	2.99533710008	-0.0897953818726	-0.0150612851178	2124.41286613	552.502013701	2965.57959504	288.664715201	0.180043413841	0.00253582273016
1913.59931738	589.734522906	2879.33384028	376.0	12.1140135744	0.0148817321737	0.00249609731193	2237.79933483	690.686758808	3228.13673255	299.650638908	4.05534042475	0.0571174707711
1913.59931738	589.734522906	2879.33384028	376.0	-12.0164619333	-0.705520914118	-0.11833628214	1551.82879072	675.538951099	2533.33978543	305.972043617	-1.91485315552	-0.0269697627537
1913.59931738	589.734522906	2879.33384028	376.0	0.343981308143	-0.343896397926	-0.0576813817387	1864.42490049	574.736068902	2889.23821049	450.077241101	-0.00983834317435	-0.000138568213723
1913.59931738	589.734522906	2879.33384028	376.0	-14.211540989	-0.645392424366	-0.108250993688	1594.43278516	558.152223723	2470.13613136	317.551122475	-2.49427772641	-0.035130672203
1913.59931738	589.734522906	2879.33384028	376.0	-15.9877389301	-0.775211157438	-0.130025353478	1478.15698998	597.8195789	2418.99346297	343.016894093	-2.93030610189	-0.0412719169281
1913.59931738	589.734522906	2879.33384028	376.0	-16.3272656227	-0.67561597455	-0.113320358026	1559.83312693	494.219693682	2409.21735601	355.1645354	-3.24236114179	-0.0456670583351
1913.59931738	589.734522906	2879.33384028	376.0	-7.41693037028	-0.504627610412	-0.0846406592439	1719.02763602	588.956993617	2665.77565422	357.79102458	-1.15167464428	-0.0162207696378
1913.59931738	589.734522906	2879.33384028	376.0	8.9798145001	-0.260786768826	-0.0437414909135	1953.883336	734.861542148	3137.89267798	449.147799832	1.47257555223	0.0207405007356
1913.59931738	589.734522906	2879.33384028	376.0	-3.57335267463	-0.327034267027	-0.0548531142279	1887.36210974	604.553205925	2776.44508749	284.529771819	-0.768619261806	-0.0108256234057
1913.59931738	589.734522906	2879.33384028	376.0	-9.5579389451	-0.599967119589	-0.100631855013	1640.28627449	661.360222619	2604.1288698	302.482372692	-1.50423094875	-0.0211863513908
1913.59931738	589.734522906	2879.33384028	376.0	7.39075985064	-0.0765168374644	-0.0128340888065	2126.36089328	512.595538056	3092.13848972	453.182058384	0.802776087668	0.0113067054601
1913.59931738	589.734522906	2879.33384028	376.0	11.39383741	0.0527368714363	0.00884550007318	2291.52086212	624.508207551	3207.40045654	291.371386868	3.66855293114	0.0516697595935
1913.59931738	589.734522906	2879.33384028	376.0	-15.1053010531	-0.603406015942	-0.101208657488	1617.47540552	453.386294866	2444.40179538	373.540094999	-3.05246453343	-0.0429924582173
1913.59931738	589.734522906	2879.33384028	376.0	-6.00066620923	-0.447879206316	-0.0751223090098	1772.16839063	601.057537091	2706.55462748	333.328699757	-0.938908558399	-0.0132240642028
1913.59931738	589.734522906	2879.33384028	376.0	-3.25005087593	-0.321683300826	-0.0539556022854	1880.68873804	454.349574288	2785.75402559	450.715713259	-0.637451508172	-0.00897819025594
1913.59931738	589.734522906	2879.33384028	376.0	3.99135615952	-0.2320610999	-0.0389233646259	1970.99578095	557.183563861	2994.25830887	466.078964061	0.444096392763	0.00625487877131
1913.59931738	589.734522906	2879.33384028	376.0	-6.52859953478	-0.623081646057	-0.104508830268	1617.20791099	649.538894074	2691.35366458	424.606859519	-1.01411770163	-0.0142833479103
1913.59931738	589.734522906	2879.33384028	376.0	6.84550989676	-0.228577122419	-0.0383390007412	1975.83083967	652.297993456	3076.43892328	448.310090152	0.778921868843	0.0109707305471
1913.59931738	589.734522906	2879.33384028	376.0	16.3061457027	-0.051452394218	-0.00863005605803	2178.04411458	734.108401133	3348.84221154	436.689695836	4.44322863629	0.0625806850182
1913.59931738	589.734522906	2879.33384028	376.0	-8.8572736012	-0.453138522009	-0.0760044485088	1762.02012964	513.544414744	2624.30336416	348.738819768	-1.46264838194	-0.0206006814358
1913.59931738	589.734522906	2879.33384028	376.0	11.57959275	0.053341315958	0.00894688291815	2282.00251102	502.830431302	3212.7489729	427.916030581	2.11313227874	0.0297624264612
1913.59931738	589.734522906	2879.33384028	376.0	-0.336785082312	-0.219795170618	-0.0368660131865	1987.55563994	545.916434751	2869.63667344	336.16459875	-0.219134934375	-0.00308640752641
1913.59931738	589.734522906	2879.33384028	376.0	-0.389890446617	-0.213224901364	-0.0357639888232	1989.35282596	458.415876467	2868.10759271	420.33889029	-0.156977750367	-0.00221095423052
1913.59931738	589.734522906	2879.33384028	376.0	-14.7027399609	-0.836578487246	-0.140318431272	1436.43933967	723.192349387	2455.99287314	296.361184088	-2.40579278679	-0.0338844054477
1913.59931738	589.734522906	2879.33384028	376.0	17.7286793389	0.0515562829999	0.00864748121434	2280.86537166	691.210060041	3389.80170392	417.726272215	5.18220181023	0.0729887578906
1913.59931738	589.734522906	2879.33384028	376.0	-7.2742615264	-0.452730587495	-0.0759360260811	1759.37309211	499.445548236	2669.88356652	411.064926172	-1.25987196261	-0.0177446755297
1913.59931738	589.734522906	2879.33384028	376.0	-5.22745908834	-0.550340337014	-0.0923080068793	1684.59022288	695.879834902	2728.81784176	348.347783982	-0.750484378656	-0.0105702025163
1913.59931738	589.734522906	2879.33384028	376.0	-5.20469297781	-0.415709221217	-0.0697264711871	1793.22358713	499.000027737	2729.47335409	437.249739223	-0.924554200105	-0.0130218901423
1913.59931738	589.734522906	2879.33384028	376.0	13.0318797579	-0.0506561715244	-0.00849650646166	2179.43024173	644.088354758	3254.56516418	431.046567691	2.98389247059	0.0420266545154
1913.59931738	589.734522906	2879.33384028	376.0	-3.37941205565	-0.489193219798	-0.0820518651121	1731.23983513	601.855214671	2782.02928536	448.934235559	-0.550573569084	-0.00775455731104
1913.59931738	589.734522906	2879.33384028	376.0	3.44309114036	-0.30581107145	-0.0512933699178	1904.99700102	683.577184141	2978.47192864	389.89774348	0.36234586046	0.00510346282338
1913.59931738	589.734522906	2879.33384028	376.0	-9.47879570768	-0.42732244354	-0.0716743447736	1785.82094997	493.514235545	2606.40766782	327.072482302	-1.59040580648	-0.0224000817814
1913.59931738	589.734522906	2879.33384028	376.0	-11.7308362326	-0.700827887135	-0.117549125652	1548.34207856	594.706807041	2541.56390289	398.515017289	-2.07574540592	-0.0292358507875
1913.59931738	589.734522906	2879.33384028	376.0	3.37262015326	-0.0125487599726	-0.00210479033422	2200.87532627	471.734261793	2976.44283366	303.833245592	0.0870261672402	0.00122572066535
1913.59931738	589.734522906	2879.33384028	376.0	-16.5477894938	-0.721908844408	-0.12108501248	1508.76117923	506.95475379	2402.86773757	387.151804548	-3.43582716836	-0.0483919319487
1913.59931738	589.734522906	2879.33384028	376.0	11.9990607438	0.0445066509098	0.00746505382586	2273.85321758	657.557796146	3224.82685679	293.415843071	3.99257939955	0.0562335126697
1913.59931738	589.734522906	2879.33384028	376.0	9.42170753388	-0.0442390372782	-0.00742016727242	2169.64427129	554.895992289	3150.61625364	426.075990062	1.46393124223	0.0206187498905
1913.59931738	589.734522906	2879.33384028	376.0	9.48213154577	-0.0279429373956	-0.00468683954974	2204.67658654	601.484727731	3152.35606266	346.194748387	2.30393762516	0.0324498257065
1913.59931738	589.734522906	2879.33384028	376.0	-7.14185215173	-0.582095774953	-0.097634313142	1658.74640687	713.509021109	2673.69607445	301.44064647	-1.10961077941	-0.0156283208367
1913.59931738	589.734522906	2879.33384028	376.0	3.52644154818	-0.412304692365	-0.0691554331374	1805.50550165	710.639421658	2980.87186514	464.726941826	0.448264117898	0.00631357912533
1913.59931738	589.734522906	2879.33384028	376.0	-8.76983719196	-0.440839557203	-0.0739415560555	1766.33929741	444.675715798	2626.82095028	415.805937065	-1.63910500438	-0.0230859859772
1913.59931738	589.734522906	2879.33384028	376.0	9.35180378079	0.0101087814339	0.00169553529585	2250.63475517	611.387045894	3148.60349122	286.58169016	2.80713952333	0.0395371763849
1913.59931738	589.734522906	2879.33384028	376.0	-16.1557156553	-0.598914943663	-0.10045537465	1626.61543173	468.496614796	2414.15685228	319.044805755	-3.10051577163	-0.0436692362201
1913.59931738	589.734522906	2879.33384028	376.0	-4.88406386773	-0.249359706186	-0.0418248416951	1956.93287625	454.04612221	2738.70533656	327.726338097	-0.864435627365	-0.0121751496812
1913.59931738	589.734522906	2879.33384028	376.0	7.17983667629	-0.064012391628	-0.0107367312358	2139.72478276	510.124422899	3086.06530738	436.216101718	0.76573132783	0.0107849482793
1913.59931738	589.734522906	2879.33384028	376.0	-8.15634499166	-0.549002051813	-0.0920835377077	1683.54176994	642.616270142	2644.48543881	318.327398722	-1.26511828951	-0.0178185674579
1913.59931738	589.734522906	2879.33384028	376.0	-2.80849705214	-0.467175478147	-0.0783588524232	1760.12812475	714.333120768	2798.46783426	324.006588735	-0.481427458907	-0.00678066843531
1913.59931738	589.734522906	2879.33384028	376.0	-1.48541269215	-0.46262174394	-0.077595059366	1764.41601473	732.200879413	2836.56384997	339.946955823	-0.27255058274	-0.00383874060197
1913.59931738	589.734522906	2879.33384028	376.0	-8.94707148773	-0.720321730247	-0.120818807489	1539.79472704	695.365918276	2621.71778322	386.557137902	-1.35584101833	-0.0190963523708
1913.59931738	589.734522906	2879.33384028	376.0	5.42551096857	-0.209964847809	-0.0352171834635	1995.066041	636.852612384	3035.55241361	403.633760227	0.575189508449	0.00810126068238
1913.59931738	589.734522906	2879.33384028	376.0	-6.50481613609	-0.332958389654	-0.0558467610959	1876.30470991	494.231225787	2692.03846803	321.502532328	-1.09552812189	-0.0154299735477
1913.59931738	589.734522906	2879.33384028	376.0	-17.3919458087	-0.781228500991	-0.131034636194	1473.19143105	592.812626984	2378.56165913	312.55760109	-3.21618477404	-0.0452983770992
1913.59931738	589.734522906	2879.33384028	376.0	13.8940702456	-0.000266333626538	-4.46718595333e-05	2236.86778287	668.168548457	3279.39050666	374.354175324	3.98431639644	0.0561171323443
1913.59931738	589.734522906	2879.33384028	376.0	-4.32199729444	-0.461999739445	-0.0774907312051	1765.12755937	697.555204588	2754.88910961	292.206345653	-0.786095150783	-0.0110717626871
1913.59931738	589.734522906	2879.33384028	376.0	-13.6029132647	-0.650550507127	-0.109116153493	1573.16500813	466.520970054	2487.66055539	447.974577199	-3.0173362597	-0.0424976937986
1913.59931738	589.734522906	2879.33384028	376.0	6.91003773331	-0.147927971502	-0.0248118033381	2079.82530412	691.591984888	3078.29689511	306.879606108	1.8207722217	0.0256446791789
1913.59931738	589.734522906	2879.33384028	376.0	-5.0590521513	-0.376327911055	-0.0631210853833	1829.47607023	474.324827104	2733.66683969	429.86594236	-0.902370975913	-0.012709450365
1913.59931738	589.734522906	2879.33384028	376.0	5.14756365873	-0.376418766704	-0.0631363245058	1838.89003133	731.759590343	3027.54938266	456.899760987	0.634055486321	0.00893035896227
1913.59931738	589.734522906	2879.33384028	376.0	-2.81187673098	-0.391020784351	-0.0655855055939	1817.57545818	526.632256906	2798.37052202	454.162806933	-0.518359147864	-0.0073008330685
1913.59931738	589.734522906	2879.33384028	376.0	-9.009859978	-0.509967508105	-0.0855363146772	1707.68696037	510.583952046	2619.90989297	401.638980557	-1.57900768313	-0.0222395448328
1913.59931738	589.734522906	2879.33384028	376.0	-6.09533769343	-0.539212363071	-0.090441523494	1683.61604607	563.153044113	2703.8287194	457.059629215	-1.08785653276	-0.0153219229966
1913.59931738	589.734522906	2879.33384028	376.0	-6.22750215149	-0.356801339439	-0.0598459140287	1847.99460228	450.544298651	2700.02326343	401.484362499	-1.08413532294	-0.0152695115906
1913.59931738	589.734522906	2879.33384028	376.0	9.41083810896	-0.0375088076833	-0.00629131292909	2189.25202137	588.800955306	3150.30328661	372.250309934	2.01163194477	0.0283328442925
1913.59931738	589.734522906	2879.33384028	376.0	17.7259556979	1.20162984461	0.201548112145	2348.83371745	702.184516771	3389.72328121	338.705046981	6.35829238334	0.0895534138498
1913.59931738	589.734522906	2879.33384028	376.0	11.0249426059	0.0879064500494	0.0147444565665	2337.81021257	556.129101452	3196.77874361	302.839429586	3.22812317992	0.0454665236609
1913.59931738	589.734522906	2879.33384028	376.0	-4.03810404551	-0.52287269827	-0.0877008886732	1711.12199713	729.424442181	2763.06334399	322.516904678	-0.628974901433	-0.00885880142863
1913.59931738	589.734522906	2879.33384028	376.0	-21.583609436	-0.768028854075	-0.128820673277	1437.51867948	470.424110021	2257.86966984	349.926880331	-4.83676722123	-0.0681234819891
1913.59931738	589.734522906	2879.33384028	376.0	12.2471559585	0.125755970028	0.0210929168112	2379.7455137	502.309527272	3231.97034627	349.915305301	3.14015300582	0.0442275071243
1913.59931738	589.734522906	2879.33384028	376.0	9.68915633939	0.132613900148	0.0222431902295	2388.68844218	474.488892355	3158.3169976	295.139663069	2.52426785004	0.0355530683104
1913.59931738	589.734522906	2879.33384028	376.0	3.00700944581	-0.277339209762	-0.0465178144518	1942.67993971	724.85104306	2965.91568084	298.384698061	0.469130091355	0.00660746607542
1913.59931738	589.734522906	2879.33384028	376.0	-16.1344169961	-0.743175406285	-0.124652030574	1477.49494962	505.244814549	2414.77011178	432.030347613	-3.57155175056	-0.0503035457825
1913.59931738	589.734522906	2879.33384028	376.0	-10.441275261	-0.524153770071	-0.0879157615013	1688.18919813	454.833795898	2578.69466834	435.671674303	-2.10144340342	-0.0295977944144
1913.59931738	589.734522906	2879.33384028	376.0	-4.36318850486	-0.429612214413	-0.0720584056379	1790.96708579	637.359352827	2753.70307715	325.376638529	-0.707450773013	-0.00996409539455
1913.59931738	589.734522906	2879.33384028	376.0	-1.74225244579	-0.330872512509	-0.0554968991125	1881.45953533	606.89514515	2829.16857603	340.813895551	-0.351007409657	-0.0049437663332
1913.59931738	589.734522906	2879.33384028	376.0	-19.9923018318	-0.761151035086	-0.127667063919	1462.04328092	498.193986855	2303.68872819	343.451460413	-4.25082543793	-0.0598707808159
1913.59931738	589.734522906	2879.33384028	376.0	5.73521500752	-0.120698614499	-0.0202446518784	2081.38217	500.854718903	3044.46982681	462.232937907	0.626592513462	0.00882524666848
1913.59931738	589.734522906	2879.33384028	376.0	-7.09643939239	-0.506471061314	-0.084949859328	1722.28911118	649.535924855	2675.0036594	303.178623363	-1.13508962521	-0.0159871778199
1913.59931738	589.734522906	2879.33384028	376.0	9.37132182347	-0.16483976919	-0.0276484014073	2046.4069044	656.470189611	3149.16548083	446.288386812	1.4917585493	0.021010683793
1913.59931738	589.734522906	2879.33384028	376.0	-1.67495161139	-0.226750681099	-0.0380326536563	1980.44691794	517.217073514	2831.10639173	333.442400273	-0.395777588222	-0.00557433222847
1913.59931738	589.734522906	2879.33384028	376.0	-8.22779082146	-0.650534520158	-0.109113472016	1596.78637886	677.128590732	2642.42827485	368.51330526	-1.22517467393	-0.0172559813229
1913.59931738	589.734522906	2879.33384028	376.0	-14.1035349677	-0.491101498812	-0.0823719387475	1723.82951217	444.373121707	2473.24598528	305.043351407	-2.5879011138	-0.036449311462
1913.59931738	589.734522906	2879.33384028	376.0	-6.52549249839	-0.378685578592	-0.0635165344838	1834.1311411	535.303541806	2691.44312653	322.008443621	-1.0740602357	-0.0151276089536
1913.59931738	589.734522906	2879.33384028	376.0	-17.3310010081	-0.791760603828	-0.132801174745	1455.71923303	578.834799957	2380.3164634	345.762430415	-3.32541920706	-0.0468368902403
1913.59931738	589.734522906	2879.33384028	376.0	2.97736541419	-0.266990198802	-0.0447819857097	1954.67805236	724.258194881	2965.0621302	286.125882965	0.527754434311	0.00743316104663
1913.59931738	589.734522906	2879.33384028	376.0	4.7645435689	-0.0545724949567	-0.00915338727889	2151.29817106	451.103184951	3016.5209556	414.119599581	0.473678847996	0.00667153307037
1913.59931738	589.734522906	2879.33384028	376.0	-21.7911897934	-0.760143562032	-0.127498081522	1446.65802297	465.75815028	2251.89273836	339.476565107	-4.86337274312	-0.0684982076496
1913.59931738	589.734522906	2879.33384028	376.0	-7.32986418662	-0.584053748483	-0.0979627219864	1658.07776296	727.222771302	2668.28258031	282.982046047	-1.19198100681	-0.0167884648847
1913.59931738	589.734522906	2879.33384028	376.0	-1.94204126695	-0.396759716918	-0.0665480907276	1824.89936312	706.057956573	2823.41598889	292.458669192	-0.510595310812	-0.00719148325087
1913.59931738	589.734522906	2879.33384028	376.0	9.94775263419	-0.0339200790399	-0.00568937924185	2202.30078539	653.117438591	3165.76284823	310.344624241	2.94042098523	0.0414143800737
1913.59931738	589.734522906	2879.33384028	376.0	-13.397168931	-0.656777015991	-0.110160519287	1582.84308584	552.224582087	2493.58462161	358.516953685	-2.39917640133	-0.0337912169201
1913.59931738	589.734522906	2879.33384028	376.0	0.408184655144	-0.347930592879	-0.0583580330223	1864.84942489	641.255350716	2891.08683919	384.98206358	0.00362558819496	5.10646224643e-05
1913.59931738	589.734522906	2879.33384028	376.0	11.9088763585	0.0369975425356	0.00620555896269	2262.95822942	516.534036266	3222.23014727	442.737881582	2.12956233102	0.0299938356481
1913.59931738	589.734522906	2879.33384028	376.0	-7.09466577962	-0.403291003438	-0.0676435765578	1810.97315609	539.837325185	2675.05472763	324.244246364	-1.15552368485	-0.0162749814767
1913.59931738	589.734522906	2879.33384028	376.0	-15.6080639167	-0.749921756814	-0.125783588865	1467.10876321	505.549816404	2429.92557411	457.266994498	-3.57218515065	-0.0503124669106
1913.59931738	589.734522906	2879.33384028	376.0	16.6950179363	0.0555147662883	0.00931143345997	2276.29528962	700.400890839	3360.03914136	383.342960909	5.15992639182	0.0726750196031
1913.59931738	589.734522906	2879.33384028	376.0	4.0198939381	0.0267285223731	0.00448314699315	2248.51794931	456.127051375	2995.08000679	290.435006098	0.311446679431	0.00438657294974
1913.59931738	589.734522906	2879.33384028	376.0	3.90941200829	-0.149905439155	-0.0251434819113	2054.58569162	551.387804588	2991.89886319	385.925366986	0.366246446066	0.00515840064881
1913.59931738	589.734522906	2879.33384028	376.0	-2.73399540568	-0.314491686882	-0.0527493604297	1893.97030058	538.993271519	2800.61298537	367.649413279	-0.462845985974	-0.00651895754893
1913.59931738	589.734522906	2879.33384028	376.0	11.9648537194	0.0886320834787	0.0148661662997	2333.11265499	513.299177625	3223.84192237	377.43008975	2.78002265933	0.0391552487229
1913.59931738	589.734522906	2879.33384028	376.0	9.55705210007	-0.223995218468	-0.0375704828024	1992.01515236	719.413673378	3154.51327553	443.0844498	1.70425889829	0.0240036464547
1913.59931738	589.734522906	2879.33384028	376.0	-2.82180241835	-0.486057851688	-0.081525973111	1736.50867805	635.094055579	2798.08472834	426.481994715	-0.415731219371	-0.00585536928692
1913.59931738	589.734522906	2879.33384028	376.0	-11.3709498074	-0.719419282077	-0.120667440805	1522.03188729	559.98176416	2551.92623452	469.912583068	-2.35791516532	-0.033210072751
1913.59931738	589.734522906	2879.33384028	376.0	2.25326141654	-0.337156149453	-0.0565508469395	1874.38626813	655.82860081	2944.21275876	413.997889816	0.257376468053	0.00362502067681
1913.59931738	589.734522906	2879.33384028	376.0	-11.9299090489	-0.61399538192	-0.102984800725	1613.67656317	509.00388307	2535.83193192	413.151485683	-2.29810378335	-0.0323676589204
1913.59931738	589.734522906	2879.33384028	376.0	-12.6954054806	-0.554602829937	-0.0930229503416	1673.75195406	549.123216326	2513.79073412	290.91556373	-2.17357040763	-0.0306136677132
1913.59931738	589.734522906	2879.33384028	376.0	-10.9073872724	-0.764583385724	-0.128242768488	1503.52455738	714.336698627	2565.27374746	347.41249145	-1.66899048186	-0.0235069081952
1913.59931738	589.734522906	2879.33384028	376.0	-4.95152100979	-0.343828579929	-0.0576700066972	1868.86493947	559.420375464	2736.76302024	308.477705304	-0.868673250034	-0.0122348345075
1913.59931738	589.734522906	2879.33384028	376.0	-11.6302072414	-0.715181738941	-0.119956682144	1539.45093232	625.062426985	2544.46134749	379.947988184	-1.96032985037	-0.0276102795827
1913.59931738	589.734522906	2879.33384028	376.0	17.0178458746	0.0878680280371	0.0147380120827	2332.50258028	622.903853258	3369.33443544	413.928001902	4.7608076836	0.0670536293465
1913.59931738	589.734522906	2879.33384028	376.0	-20.1109930471	-0.730455668739	-0.122518562351	1463.69937511	442.509311883	2300.27121186	394.062524865	-4.70387764035	-0.0662517977514
1913.59931738	589.734522906	2879.33384028	376.0	17.928218632	0.686233454005	0.115101216707	2327.70461707	708.08423842	3395.54710631	359.758250823	6.22462822158	0.0876708200222
1913.59931738	589.734522906	2879.33384028	376.0	-11.1202722317	-0.720165810345	-0.120792655207	1534.24860798	618.725327437	2559.14407878	406.170143361	-1.93065430606	-0.0271923141698
1913.59931738	589.734522906	2879.33384028	376.0	-8.83605273913	-0.544537528296	-0.0913347078658	1678.47457326	539.390093192	2624.91438362	407.049717171	-1.52693216968	-0.0215060868969
1913.59931738	589.734522906	2879.33384028	376.0	0.183981938099	-0.347074619239	-0.0582144614625	1870.32183149	711.041119837	2884.63129449	303.268343156	-0.235720595614	-0.00332000838892
1913.59931738	589.734522906	2879.33384028	376.0	9.14030285378	-0.00481006316309	-0.00080678684386	2207.92331024	507.707099877	3142.51367346	426.883263339	1.25412286302	0.0176637022961
1913.59931738	589.734522906	2879.33384028	376.0	14.884565753	0.513881999355	0.0861928881843	2263.91406954	734.01715242	3307.91017899	309.978957023	5.47220812772	0.0770733539115
1913.59931738	589.734522906	2879.33384028	376.0	-13.4937103188	-0.751545982706	-0.126056018569	1493.20373009	576.070159723	2490.80487276	421.530982944	-2.63590330694	-0.0371253986893
1913.59931738	589.734522906	2879.33384028	376.0	2.49507948225	-0.14495008023	-0.0243123247619	2067.61646261	594.48360914	2951.17550816	289.07543641	0.0972829051726	0.00137018176299
1913.59931738	589.734522906	2879.33384028	376.0	-9.87757416462	-0.735875641439	-0.123427648682	1524.37832548	658.48028227	2594.92550476	412.066897009	-1.63056799891	-0.0229657464635
1913.59931738	589.734522906	2879.33384028	376.0	-9.94028986613	-0.676633550407	-0.113491034956	1572.6981042	643.898089749	2593.11971034	376.523516395	-1.58071509621	-0.0222635929043
1913.59931738	589.734522906	2879.33384028	376.0	0.366898740756	-0.209905282337	-0.0352071926093	1997.73554306	563.275973114	2889.89807988	328.886563708	-0.157192943517	-0.00221398511995
1913.59931738	589.734522906	2879.33384028	376.0	-0.640409725681	-0.370925719771	-0.0622149815114	1842.03279384	617.103243118	2860.89430633	401.758269379	-0.11991318731	-0.00168891813112
1913.59931738	589.734522906	2879.33384028	376.0	-16.2550901246	-0.70895128023	-0.118911653846	1532.68143032	523.165586135	2411.29552956	355.448513104	-3.17306895661	-0.0446911120649
1913.59931738	589.734522906	2879.33384028	376.0	-18.2134043891	-0.743573552422	-0.124718811208	1509.58770453	561.504738204	2354.90912424	283.816681511	-3.42258172195	-0.0482053763655
1913.59931738	589.734522906	2879.33384028	376.0	3.445512188	-0.303405407557	-0.050889870439	1904.45947158	628.218470817	2978.54163868	445.863696289	0.40417587742	0.00569261799183
1913.59931738	589.734522906	2879.33384028	376.0	8.86368792027	-0.0867334474168	-0.0145477100665	2115.83105925	554.380626519	3134.54900607	464.337320302	1.00534517275	0.0141597911655
1913.59931738	589.734522906	2879.33384028	376.0	-10.3275561441	-0.616568543318	-0.103416394384	1618.1203658	572.463156556	2581.96902135	391.385498993	-1.76649570292	-0.0248802211679
1913.59931738	589.734522906	2879.33384028	376.0	1.50936524767	-0.365107882336	-0.0612391617471	1852.50809436	726.465038598	2922.79350463	343.820371672	0.0618013967984	0.000870442208428
1913.59931738	589.734522906	2879.33384028	376.0	-7.68551134861	-0.566447526571	-0.0950096488714	1659.6217761	559.455657363	2658.04231122	438.964877761	-1.35808362175	-0.0191279383345
1913.59931738	589.734522906	2879.33384028	376.0	8.79155579446	-0.113734965977	-0.0190766464236	2101.96152032	624.253425121	3132.47208136	406.257135915	1.56137750111	0.02199123241
1913.59931738	589.734522906	2879.33384028	376.0	-11.1565784185	-0.582082234407	-0.0976320420006	1650.036002	576.032596604	2558.09870246	332.030103857	-1.83878202952	-0.025898338444
1913.59931738	589.734522906	2879.33384028	376.0	9.74388228564	-0.220156824067	-0.0369266729398	1992.02527935	702.947106941	3159.89274029	464.920354003	1.54885490062	0.0218148577552
1913.59931738	589.734522906	2879.33384028	376.0	4.23849296501	-0.258507350231	-0.0433591664259	1949.06147774	657.571971088	3001.37420254	394.740753713	0.445481210504	0.00627438324653
1913.59931738	589.734522906	2879.33384028	376.0	-9.93792754926	-0.512239077083	-0.0859173225567	1711.62347363	561.292772378	2593.18772933	320.271483326	-1.62229157171	-0.0228491770663
1913.59931738	589.734522906	2879.33384028	376.0	-6.12751650796	-0.617537527686	-0.103578921115	1620.095534	630.70501713	2702.9021839	452.101632768	-1.01737832019	-0.0143292721153
1913.59931738	589.734522906	2879.33384028	376.0	8.98754806396	0.000796847021189	0.000133654314188	2240.62319117	608.151374996	3138.1153531	289.340786936	2.62265726843	0.0369388347667
1913.59931738	589.734522906	2879.33384028	376.0	-0.370462309694	-0.435060672074	-0.0729722697205	1787.91960234	716.674226507	2868.66699363	364.073164785	-0.0932275991163	-0.00131306477629
1913.59931738	589.734522906	2879.33384028	376.0	6.56305537303	-0.219013624573	-0.036734925289	1984.67565249	628.286572016	3068.30611459	455.343890085	0.749221840948	0.010552420295
1913.59931738	589.734522906	2879.33384028	376.0	-18.0519484322	-0.757447499164	-0.127045873728	1481.98355439	536.429416135	2359.55798024	341.145009718	-3.58955897152	-0.050557168613
1913.59931738	589.734522906	2879.33384028	376.0	18.9945077358	0.0472275490671	0.00792142721689	2269.11066791	714.511302092	3426.24912932	442.627159316	5.48174194696	0.0772076330558
1913.59931738	589.734522906	2879.33384028	376.0	-3.1993761156	-0.45597838105	-0.0764807750838	1768.70062214	684.814639381	2787.21312111	333.697859582	-0.515101753373	-0.00725495427286
1913.59931738	589.734522906	2879.33384028	376.0	15.4087274378	-0.0433507868504	-0.00727118196082	2189.9617786	679.341924483	3323.00254376	453.698840673	3.77198327595	0.0531265250134
1913.59931738	589.734522906	2879.33384028	376.0	-4.25050915052	-0.238521712432	-0.0400069963824	1970.26581008	493.263858513	2756.94749193	293.417823329	-0.856283849731	-0.0120603359117
1913.59931738	589.734522906	2879.33384028	376.0	-7.75747140135	-0.54654966196	-0.0916722009326	1678.39623594	565.013472475	2655.97034107	412.560632653	-1.29705273921	-0.0182683484396
1913.59931738	589.734522906	2879.33384028	376.0	-1.99496254929	-0.340479176941	-0.0571082148509	1872.19944638	605.439122594	2821.8922085	344.253639525	-0.37455993266	-0.0052754920093
1913.59931738	589.734522906	2879.33384028	376.0	5.59840869445	-0.227596583894	-0.038174536044	1976.41918807	612.63211579	3040.53071634	451.479412481	0.641071294838	0.00902917316673
1913.59931738	589.734522906	2879.33384028	376.0	-11.7545816833	-0.563316705645	-0.0944845195647	1659.4639574	502.316500213	2540.88019209	379.099734479	-2.13499172501	-0.030070305986
1913.59931738	589.734522906	2879.33384028	376.0	-13.5800789143	-0.758214718279	-0.127174558584	1508.80102347	689.822966886	2488.31803256	289.694042212	-2.21481412577	-0.0311945651517
1913.59931738	589.734522906	2879.33384028	376.0	-9.99180653749	-0.685755444006	-0.115021040591	1564.60539806	639.643023454	2591.63637339	387.387951879	-1.6150294024	-0.0227468929915
1913.59931738	589.734522906	2879.33384028	376.0	-11.6205431726	-0.736941839693	-0.123606480995	1528.17646209	714.744448343	2544.73960829	301.818697859	-1.81257708326	-0.0255292546938
1913.59931738	589.734522906	2879.33384028	376.0	11.935148505	0.0308271171836	0.00517059999725	2251.65159327	681.713753934	3222.98661007	289.621262866	4.05965520061	0.0571782422622
1913.59931738	589.734522906	2879.33384028	376.0	18.1812262126	0.104371570681	0.0175061339619	2340.92415311	647.189853869	3402.8320392	414.718032225	5.31373441491	0.0748413297875
1913.59931738	589.734522906	2879.33384028	376.0	13.4320023545	0.0480715781753	0.00806299533299	2282.87426963	654.722330748	3266.0860295	328.489429122	4.2467017325	0.0598127004578
1913.59931738	589.734522906	2879.33384028	376.0	11.8582962093	0.0455103341795	0.00763340056683	2289.70072752	598.097241933	3220.77377592	332.975806464	3.39153885941	0.0477681529494
1913.59931738	589.734522906	2879.33384028	376.0	12.9706778143	-0.143129173705	-0.0240069060224	2083.86786644	732.399073301	3252.8029559	436.536016166	3.0848675471	0.0434488386916
1913.59931738	589.734522906	2879.33384028	376.0	-7.82524579018	-0.72247651295	-0.121180226929	1538.37541492	706.896988468	2654.01889016	408.746486769	-1.17181441709	-0.0165044284098
1913.59931738	589.734522906	2879.33384028	376.0	9.30036546939	-0.203383610831	-0.0341133194953	2015.41691541	714.230902403	3147.12241051	417.474592702	1.83067922901	0.025784214493
1913.59931738	589.734522906	2879.33384028	376.0	0.393134458238	-0.38123708191	-0.0639444954561	1838.77667547	732.576176645	2890.65349378	319.30064166	-0.137993326123	-0.00194356797356
1913.59931738	589.734522906	2879.33384028	376.0	-8.00753879133	-0.539472798393	-0.090485206037	1679.55156984	514.382860856	2648.77006609	454.835635389	-1.53139409654	-0.0215689309372
1913.59931738	589.734522906	2879.33384028	376.0	-11.8309895556	-0.570511617506	-0.0956913145766	1658.53715117	550.081299343	2538.68015437	330.061703856	-1.99900344741	-0.0281549781325
1913.59931738	589.734522906	2879.33384028	376.0	12.077936073	-0.0188202182755	-0.00315669545044	2218.13128371	659.79185325	3227.09794084	349.174803875	3.46737746818	0.0488363023687
1913.59931738	589.734522906	2879.33384028	376.0	11.8839646115	-0.157471466404	-0.0264125237175	2063.47577765	701.874249423	3221.51285491	456.162827836	2.40940980233	0.0339353493287
1913.59931738	589.734522906	2879.33384028	376.0	-13.2025646289	-0.657462520953	-0.110275498315	1576.29257138	514.678198238	2499.18792914	408.217159519	-2.59727743254	-0.0365813722893
1913.59931738	589.734522906	2879.33384028	376.0	6.02233241867	-0.197171628478	-0.0330713902178	2007.02084564	630.080703234	3052.73689559	415.635346708	0.652923770111	0.00919610943818
1913.59931738	589.734522906	2879.33384028	376.0	11.4818820092	0.0207456604051	0.00347964783715	2253.48002948	660.373886218	3209.93555447	296.081638779	3.7456439919	0.0527555491817
1913.59931738	589.734522906	2879.33384028	376.0	13.4695088802	0.0697563643981	0.0117001617575	2308.18136524	527.320901863	3267.16596759	431.663700481	2.86728666235	0.040384319188
1913.59931738	589.734522906	2879.33384028	376.0	3.87521379906	-0.214044815045	-0.035901512084	1990.62760753	588.319225689	2990.91418258	411.967349364	0.413519115405	0.00582421289303
1913.59931738	589.734522906	2879.33384028	376.0	-5.67505811935	-0.646866723359	-0.10849827631	1600.53047399	702.200746719	2715.9299714	413.198750691	-0.807723990059	-0.0113763942262
1913.59931738	589.734522906	2879.33384028	376.0	7.63701638948	-0.0857655962916	-0.0143853734136	2146.90318304	668.457340626	3099.22903757	283.868513901	2.24927151738	0.0316798805265
1913.59931738	589.734522906	2879.33384028	376.0	-14.1880824148	-0.695501605661	-0.116655754052	1550.4270893	558.236674468	2470.81158203	362.14781826	-2.5963822381	-0.0365687639169
1913.59931738	589.734522906	2879.33384028	376.0	11.6534557463	0.0645009343819	0.010818673999	2303.39382086	523.165895519	3214.87573515	388.316018774	2.57451082274	0.0362607158132
1913.59931738	589.734522906	2879.33384028	376.0	2.59819442507	-0.293545085205	-0.049236008924	1926.71134632	732.336984308	2954.1445316	295.096200971	0.355998313425	0.00501406075246
1913.59931738	589.734522906	2879.33384028	376.0	-0.575895302796	-0.0858139239601	-0.0143934793626	2125.05197708	451.124594974	2862.75189194	286.575319894	-0.466717826752	-0.00657349051763
1913.59931738	589.734522906	2879.33384028	376.0	12.0213128138	0.103208561684	0.017311063684	2352.31277601	512.475869788	3225.46756818	360.678922375	2.96654690798	0.0417823508167
1913.59931738	589.734522906	2879.33384028	376.0	-0.86732851429	-0.551237187301	-0.0924584346362	1681.78349563	707.745020171	2854.36055686	464.832041065	-0.118530720998	-0.00166944677462
1913.59931738	589.734522906	2879.33384028	376.0	13.1296106601	0.130723640297	0.0219261389294	2374.88474918	458.711101273	3257.37916311	423.783312665	2.63650628494	0.0371338913371
1913.59931738	589.734522906	2879.33384028	376.0	9.86184060142	0.0535023089161	0.00897388609797	2266.31763342	444.011802076	3163.28915399	452.9597185	1.15883854145	0.0163216695979
1913.59931738	589.734522906	2879.33384028	376.0	-7.72765931347	-0.422383276468	-0.0708459034667	1787.986606	486.36457038	2656.82873061	382.477554224	-1.30632131188	-0.0183988917167
1913.59931738	589.734522906	2879.33384028	376.0	15.2938690779	0.126790714889	0.0212664734802	2377.39134849	579.565472369	3319.69538813	362.738567276	4.49527829832	0.0633137788496
1913.59931738	589.734522906	2879.33384028	376.0	11.3086538238	-0.0304786943633	-0.00511215940344	2204.45866331	675.278192063	3204.94773671	325.210881336	3.41831315026	0.0481452556374
1913.59931738	589.734522906	2879.33384028	376.0	12.2309604062	0.111484864387	0.0186992392463	2351.97847148	467.772472551	3231.50402225	411.75307822	2.42933241805	0.03421594955
1913.59931738	589.734522906	2879.33384028	376.0	16.1594395318	0.0124809638525	0.00209341896218	2239.46873958	711.278989801	3344.61805112	393.870321739	4.82590553868	0.0679705005448
1913.59931738	589.734522906	2879.33384028	376.0	16.2850203109	0.0156387888302	0.00262307763002	2254.4456554	640.00426145	3348.23394099	453.784024143	4.03985611194	0.0568993818583
1913.59931738	589.734522906	2879.33384028	376.0	1.63163018148	-0.282292036167	-0.0473485468243	1922.18309256	545.438125361	2926.31392025	458.692702326	0.144877880166	0.00204053352346
1913.59931738	589.734522906	2879.33384028	376.0	-11.2915498951	-0.503191634935	-0.0843998045849	1716.21215487	508.171516758	2554.21242306	329.828751429	-1.92945141571	-0.0271753720523
1913.59931738	589.734522906	2879.33384028	376.0	-12.6862591632	-0.81834512889	-0.13726016922	1437.80868369	645.258291875	2514.05408713	430.987111569	-2.35841224799	-0.0332170739153
1913.59931738	589.734522906	2879.33384028	376.0	-10.968699257	-0.641074589632	-0.107526767801	1588.54641102	512.730647272	2563.50837074	462.231312448	-2.28688783796	-0.0322096878586
1913.59931738	589.734522906	2879.33384028	376.0	-7.69796775396	-0.490086482131	-0.0822016910652	1720.57308938	471.108100858	2657.68364973	466.00245949	-1.55733276203	-0.0219342642539
1913.59931738	589.734522906	2879.33384028	376.0	-17.2276911176	-0.690507768915	-0.115818143059	1553.78811457	526.899458119	2383.29110003	302.603527345	-3.25284346671	-0.0458146967142
1913.59931738	589.734522906	2879.33384028	376.0	18.7002352483	0.0298382381751	0.00500473635946	2260.58126451	702.28516282	3417.776042	454.909614666	5.17898973911	0.0729435174522
1913.59931738	589.734522906	2879.33384028	376.0	-3.94988712198	-0.457040914005	-0.0766589926207	1759.02712829	570.442804744	2765.60340373	436.133470688	-0.64758397391	-0.00912090104099
1913.59931738	589.734522906	2879.33384028	376.0	18.1613597899	0.0659241941342	0.0110573958628	2288.8194062	697.739481067	3402.26001857	415.7011313	5.41019855792	0.076199979689
1913.59931738	589.734522906	2879.33384028	376.0	-2.80046790546	-0.302160961934	-0.0506811408812	1899.62280637	449.012294223	2798.69902019	450.063919604	-0.562949154371	-0.00792886132916
1913.59931738	589.734522906	2879.33384028	376.0	14.8893036713	-0.0529234478927	-0.00887679434631	2177.64034499	663.242211669	3308.04659947	467.164042818	3.3822443672	0.0476372446084
1913.59931738	589.734522906	2879.33384028	376.0	6.8153256496	-0.0203541774106	-0.00341398480553	2188.16207702	494.76896755	3075.56981804	392.638773467	0.729074386779	0.0102686533349
1913.59931738	589.734522906	2879.33384028	376.0	-13.1084383616	-0.752115464224	-0.126151537106	1515.16578041	698.073018105	2501.8981386	288.659340088	-2.11678803889	-0.0298139160406
1913.59931738	589.734522906	2879.33384028	376.0	-7.11193267825	-0.492355572578	-0.0825822832233	1726.03190596	544.270045654	2674.55755598	404.255604369	-1.17547683008	-0.0165560116913
1913.59931738	589.734522906	2879.33384028	376.0	4.1208188254	-0.219017886359	-0.0367356401139	1986.74682467	620.762069371	2997.98597122	390.477077174	0.415366223368	0.00585022849814
1913.59931738	589.734522906	2879.33384028	376.0	1.68110634617	-0.0283025594094	-0.00474715857253	2184.04808922	442.715647512	2927.7385042	300.974767463	-0.160934930349	-0.00226668915984
1913.59931738	589.734522906	2879.33384028	376.0	-8.91139603824	-0.636471359152	-0.106754672786	1609.5092869	680.39802939	2622.74499851	332.837682217	-1.34310513075	-0.0189169736725
1913.59931738	589.734522906	2879.33384028	376.0	-7.07711658083	-0.778327086887	-0.130547985053	1488.72984229	730.66215365	2675.56002765	456.168031711	-1.1159656239	-0.0157178256888
1913.59931738	589.734522906	2879.33384028	376.0	13.1208124521	0.131323126166	0.0220266900648	2371.508738	445.007443698	3257.12583334	440.609651635	2.42849968134	0.0342042208639
1913.59931738	589.734522906	2879.33384028	376.0	-12.8006448333	-0.626097070111	-0.105014604178	1601.21912292	495.544659776	2510.76054182	413.996759131	-2.54859401209	-0.0358956903111
1913.59931738	589.734522906	2879.33384028	376.0	12.7299708454	0.00609506550722	0.00102231893781	2244.72860867	618.426944854	3245.87219869	382.716645167	3.29889066683	0.0464632488286
1913.59931738	589.734522906	2879.33384028	376.0	-3.40726632733	-0.461857113878	-0.0774668087685	1762.73744822	676.242640339	2781.22726789	342.247179336	-0.525823088503	-0.007405958993
1913.59931738	589.734522906	2879.33384028	376.0	-16.7507372755	-0.77532278926	-0.130044077367	1441.42427195	514.325959994	2397.02419341	441.273961464	-3.7841712617	-0.0532981867845
1913.59931738	589.734522906	2879.33384028	376.0	-7.88554837539	-0.477328664782	-0.0800618357568	1741.85018929	554.199745221	2652.28257742	356.232642906	-1.25808185495	-0.0177194627457
1913.59931738	589.734522906	2879.33384028	376.0	2.32484298041	-0.245017250563	-0.0410964861729	1969.99069919	679.614316051	2946.27383095	296.668815707	0.166104339732	0.00233949774271
1913.59931738	589.734522906	2879.33384028	376.0	-11.5166084454	-0.486521728751	-0.0816037787237	1729.84271171	485.001560995	2547.73223606	332.887963354	-2.0017504636	-0.0281936685014
1913.59931738	589.734522906	2879.33384028	376.0	5.25775145785	-0.0860847321111	-0.0144389017295	2128.2972545	569.078941282	3030.72205725	333.345861459	0.738038030878	0.0103949018433
1913.59931738	589.734522906	2879.33384028	376.0	-9.35543190505	-0.543486720642	-0.0911584570014	1684.96561844	590.640864605	2609.95972354	334.353240486	-1.48883785812	-0.0209695472974
1913.59931738	589.734522906	2879.33384028	376.0	9.48115231576	-0.0958767530768	-0.0160813071246	2135.13588874	679.297489016	3152.32786736	337.894489604	2.5549614275	0.0359853722183
1913.59931738	589.734522906	2879.33384028	376.0	6.71615830371	-0.18227905745	-0.0305734749161	2031.75935847	663.634255289	3072.71445909	377.320845331	1.13419749132	0.0159746125538
1913.59931738	589.734522906	2879.33384028	376.0	-10.9951060275	-0.627935391834	-0.105322943951	1609.35920393	579.50758413	2562.74803166	373.881243602	-1.85998104958	-0.0261969161913
1913.59931738	589.734522906	2879.33384028	376.0	-11.5256801294	-0.625902763249	-0.104982013292	1613.07928856	594.480711897	2547.47103199	339.911031542	-1.90040212215	-0.0267662270725
1913.59931738	589.734522906	2879.33384028	376.0	9.42570709176	-0.00198918118367	-0.000333643271329	2236.92404617	627.06208031	3150.73141426	286.745287785	2.87439810002	0.040484480282
1913.59931738	589.734522906	2879.33384028	376.0	13.6902656001	-0.0837878180113	-0.0140536427392	2147.10104619	701.327266518	3273.52229053	425.093977819	3.43163230001	0.0483328492959
1913.59931738	589.734522906	2879.33384028	376.0	-10.7374712751	-0.431086777526	-0.0723057325605	1780.76684711	465.4865577	2570.16619627	323.912791459	-1.85438688356	-0.0261181251206
1913.59931738	589.734522906	2879.33384028	376.0	12.7476562072	0.0919582619044	0.0154240627146	2331.76366107	496.434361303	3246.3814193	418.183396928	2.641321893	0.0372017168028
1913.59931738	589.734522906	2879.33384028	376.0	-8.46962007067	-0.759923670994	-0.127461199429	1507.12746122	720.45610067	2635.46520344	407.881641558	-1.27872027811	-0.0180101447621
1913.59931738	589.734522906	2879.33384028	376.0	15.7055687761	0.0553195819685	0.00927869539894	2254.91397937	724.15212079	3331.54959686	352.483496703	5.14124521405	0.0724119044232
1913.59931738	589.734522906	2879.33384028	376.0	-3.42521555408	-0.422325271697	-0.0708361743874	1801.29656169	693.205148425	2780.71044973	286.208739621	-0.710168844882	-0.0100023780969
1913.59931738	589.734522906	2879.33384028	376.0	3.60830125924	-0.14152454797	-0.0237377638327	2067.34374342	589.697235529	2983.2288795	326.187900548	0.279265774469	0.00393332076716
1913.59931738	589.734522906	2879.33384028	376.0	12.2457314218	0.0829270530855	0.013909267542	2320.72370646	498.368104028	3231.9293291	412.837518615	2.5033044367	0.0352578089677
1913.59931738	589.734522906	2879.33384028	376.0	3.7078036612	-0.378941135806	-0.0635593988269	1835.37750943	690.266362493	2986.09388583	460.450013907	0.460914369574	0.00649175168414
1913.59931738	589.734522906	2879.33384028	376.0	11.8569533132	0.0366803350922	0.00615235409127	2268.79043848	536.717771856	3220.73510946	415.226899121	2.4259046552	0.0341676712
1913.59931738	589.734522906	2879.33384028	376.0	10.1783166514	-0.031475928174	-0.00527942438343	2201.89086049	615.585169655	3172.401556	354.925525852	2.53421760327	0.0356932056799
1913.59931738	589.734522906	2879.33384028	376.0	6.50649004385	-0.0741931492953	-0.0124443390297	2134.18107132	548.681283953	3066.67740993	383.81505466	0.785468143445	0.0110629315978
1913.59931738	589.734522906	2879.33384028	376.0	14.9264048707	0.0925689660958	0.0155264954874	2334.7580814	519.955992074	3309.11486686	454.400793392	3.18668442099	0.0448828791688
1913.59931738	589.734522906	2879.33384028	376.0	-7.39574669268	-0.423233347197	-0.0709884849374	1793.00035748	552.504663232	2666.38560302	320.880582304	-1.1998860009	-0.0168998028295
1913.59931738	589.734522906	2879.33384028	376.0	-14.5271764414	-0.642894674485	-0.107832048723	1589.12428069	502.694718098	2461.04793297	369.228934175	-2.79388195791	-0.0393504501115
1913.59931738	589.734522906	2879.33384028	376.0	-8.687776643	-0.774067218219	-0.129833481754	1486.32736132	676.315603202	2629.18374743	466.540782914	-1.5357456454	-0.0216302203577
1913.59931738	589.734522906	2879.33384028	376.0	-7.24163953494	-0.428941354654	-0.0719458830349	1789.70735613	579.691718511	2670.82286256	301.423787916	-1.20066269143	-0.0169107421329
1913.59931738	589.734522906	2879.33384028	376.0	9.47158463842	0.124077411486	0.0208113739493	2379.6197586	487.494425291	3152.05238199	284.938198101	2.55751323269	0.0360213131365
1913.59931738	589.734522906	2879.33384028	376.0	-1.65592657619	-0.148809531562	-0.0249596664814	2059.35020417	464.947591818	2831.654186	307.356390018	-0.493924811003	-0.00695668747892
1913.59931738	589.734522906	2879.33384028	376.0	-2.89718891236	-0.381808343787	-0.064040312611	1836.39179799	651.960274114	2795.91409951	307.562027409	-0.573639075504	-0.00807942359865
1913.59931738	589.734522906	2879.33384028	376.0	8.60210044605	0.077691978144	0.0130311939188	2324.83625993	511.821077501	3127.0170294	290.359691966	2.21318600674	0.0311716338978
1913.59931738	589.734522906	2879.33384028	376.0	15.2032760255	0.0339995038653	0.00570270108443	2275.29590173	637.3815833	3317.08691172	404.409426682	4.13534989172	0.0582443646721
1913.59931738	589.734522906	2879.33384028	376.0	9.95501178102	-0.00793669973238	-0.00133121431271	2230.81920466	623.037749911	3165.9718633	312.114908723	2.85716440629	0.0402417522013
1913.59931738	589.734522906	2879.33384028	376.0	3.18090367158	-0.317650114522	-0.0532791201815	1895.24947218	711.062288291	2970.92267612	364.610915658	0.286437695443	0.00403433373864
1913.59931738	589.734522906	2879.33384028	376.0	-3.53781167893	-0.524776432961	-0.0880202000941	1705.04841949	677.875476928	2777.46843141	394.544534983	-0.486286372082	-0.00684910383214
1913.59931738	589.734522906	2879.33384028	376.0	1.07824536203	-0.286757223619	-0.0480974880273	1926.1967882	682.443473493	2910.38012387	301.73986218	-0.162414296406	-0.00228752530149
1913.59931738	589.734522906	2879.33384028	376.0	-13.0632551727	-0.625558578022	-0.104924283466	1613.06392142	578.872775611	2503.19911345	311.262416415	-2.21425326085	-0.0311866656458
1913.59931738	589.734522906	2879.33384028	376.0	9.79622375327	-0.0693244488487	-0.0116277170159	2157.65692056	715.82085715	3161.39982588	287.922048164	3.21845473912	0.0453303484383
1913.59931738	589.734522906	2879.33384028	376.0	11.1262734818	-0.0037995775864	-0.000637299159074	2220.20258364	553.249232903	3199.69639781	426.244581263	2.08200926137	0.0293240741038
1913.59931738	589.734522906	2879.33384028	376.0	4.40635624608	-0.0710928383068	-0.0119243271229	2135.05793723	495.002447291	3006.2075468	376.147162273	0.383416743067	0.00540023581785
1913.59931738	589.734522906	2879.33384028	376.0	3.23222300376	-0.374359393973	-0.0627909080799	1842.32832594	730.363168561	2972.40033102	399.708836526	0.372429796889	0.00524549009703
1913.59931738	589.734522906	2879.33384028	376.0	19.5056586255	1.22763369031	0.20590970988	2370.53889651	696.836697191	3440.96686986	373.591276152	6.73121074938	0.0948057852025
1913.59931738	589.734522906	2879.33384028	376.0	10.4510135321	-0.192787851086	-0.0323361038386	2029.17823076	727.617776147	3180.25340956	423.457402659	2.23025385803	0.0314120261694
1913.59931738	589.734522906	2879.33384028	376.0	1.0707486653	-0.307615168448	-0.051595969213	1906.45681593	694.32453077	2910.16426895	309.38292225	-0.123856856407	-0.0017444627663
1913.59931738	589.734522906	2879.33384028	376.0	-10.3608524856	-0.799867378463	-0.134160915542	1467.82046058	714.535617897	2581.01030852	398.654230045	-1.63775272535	-0.0230669397937
1913.59931738	589.734522906	2879.33384028	376.0	-11.2050226585	-0.564445633998	-0.0946738735321	1658.73199255	509.20395282	2556.70383107	388.767885697	-2.02882208834	-0.0285749589906
1913.59931738	589.734522906	2879.33384028	376.0	-4.21699855284	-0.370437677868	-0.0621331227555	1841.76988919	560.14309063	2757.91237391	355.999394091	-0.672561989591	-0.00947270407875
1913.59931738	589.734522906	2879.33384028	376.0	-14.8157291534	-0.53538949906	-0.0898003185274	1681.43090433	443.744912772	2452.73953708	327.563719984	-2.80970247392	-0.0395732742806
1913.59931738	589.734522906	2879.33384028	376.0	9.99494536808	-0.0176834072698	-0.00296601933408	2216.43256664	599.841061245	3167.12168458	350.848056698	2.46151853678	0.0346692751659
1913.59931738	589.734522906	2879.33384028	376.0	9.38654612936	-0.160209346427	-0.026871745459	2052.94772276	659.462884803	3149.60383942	437.193231858	1.58169378301	0.0222773772255
1913.59931738	589.734522906	2879.33384028	376.0	10.3504095446	-0.0481045087231	-0.0080685187392	2174.4014948	592.092888137	3177.35668491	410.862301968	2.02547948342	0.0285278800481
1913.59931738	589.734522906	2879.33384028	376.0	0.234860417389	-0.401380522194	-0.0673231335448	1819.19243876	721.236212042	2886.09625576	345.667604957	-0.0686232964027	-0.000966525301447
1913.59931738	589.734522906	2879.33384028	376.0	-11.0002697947	-0.56364034436	-0.0945388031467	1669.29191159	607.46514438	2562.59934956	285.84229359	-1.81950072661	-0.0256267707973
1913.59931738	589.734522906	2879.33384028	376.0	6.16853069405	-0.121421268839	-0.0203658619321	2089.89526449	599.826221478	3056.946432	367.224946036	0.888125542456	0.0125088104571
1913.59931738	589.734522906	2879.33384028	376.0	16.2394085101	0.176153513372	0.0295460438396	2387.25105394	625.70100586	3346.92062498	333.968565174	5.37769444891	0.0757421753367
1913.59931738	589.734522906	2879.33384028	376.0	11.8103710561	0.106107233275	0.0177972548265	2341.02552435	455.060056243	3219.39385076	423.308270174	2.12344400248	0.0299076620067
1913.59931738	589.734522906	2879.33384028	376.0	-10.0672559836	-0.523876847939	-0.0878693136429	1697.11867536	523.683933844	2589.46393196	368.66132276	-1.71288481791	-0.0241251382804
1913.59931738	589.734522906	2879.33384028	376.0	-14.9783561203	-0.505230884376	-0.0847418457524	1711.26853971	443.891064389	2448.05696379	292.897359693	-2.7815779685	-0.039177154486
1913.59931738	589.734522906	2879.33384028	376.0	-5.32056227972	-0.46354955402	-0.0777506799764	1762.38576726	669.197884385	2726.13709007	294.553438427	-0.913128476332	-0.0128609644554
1913.59931738	589.734522906	2879.33384028	376.0	0.679149324416	-0.135183802602	-0.0226742372697	2073.25601363	525.058052427	2898.88881661	300.574750544	-0.247252560903	-0.00348243043525
1913.59931738	589.734522906	2879.33384028	376.0	-6.16681218511	-0.631890766942	-0.105986374864	1613.23401387	696.328902081	2701.77073017	392.207814219	-0.875846560237	-0.0123358670456
1913.59931738	589.734522906	2879.33384028	376.0	11.9288076868	0.0332513616391	0.00557721597436	2274.80697656	586.317794107	3222.80403675	361.679266085	3.10612906087	0.043748296632
1913.59931738	589.734522906	2879.33384028	376.0	14.653349251	0.14323567464	0.0240247693124	2387.01767967	449.354383159	3301.252684	464.880621175	2.7844521661	0.0392176361423
1913.59931738	589.734522906	2879.33384028	376.0	16.1684639397	-0.050560498633	-0.00848045934804	2178.7375381	734.434143431	3344.87789395	431.706212423	4.44276324985	0.0625741302795
1913.59931738	589.734522906	2879.33384028	376.0	3.19487888792	-0.120738528369	-0.0202513465898	2089.80878176	572.970831287	2971.32506926	308.545456209	0.19722503977	0.00277781746155
1913.59931738	589.734522906	2879.33384028	376.0	-11.1772095862	-0.424082970621	-0.0711309913822	1787.20383317	455.60426685	2557.50466227	314.696562253	-1.9488082559	-0.0274480036042
1913.59931738	589.734522906	2879.33384028	376.0	7.91664051322	-0.0728456516266	-0.0122183246606	2130.32054128	535.470279801	3107.28034959	441.489528515	0.860505322176	0.0121197932701
1913.59931738	589.734522906	2879.33384028	376.0	7.00995266005	-0.2173816547	-0.0364611966957	1985.90269981	628.268384851	3081.17377941	467.002694751	0.801969903231	0.0112953507497
1913.59931738	589.734522906	2879.33384028	376.0	0.822199800426	-0.131548369723	-0.0220644699301	2075.68983663	498.563322223	2903.00771737	328.754558516	-0.126306521608	-0.00177896509306
1913.59931738	589.734522906	2879.33384028	376.0	9.60750540808	-0.105423004067	-0.0176824897797	2125.0914331	688.95009393	3155.9659947	341.924467672	2.58921052929	0.0364677539336
1913.59931738	589.734522906	2879.33384028	376.0	2.87388543877	-0.204481176635	-0.0342974130552	1998.85579445	532.462903057	2962.08259625	430.763898742	0.296656307511	0.00417825785227
1913.59931738	589.734522906	2879.33384028	376.0	-2.4743949058	-0.34555869912	-0.0579601977726	1870.76075599	646.651695254	2808.08775042	290.675299169	-0.598318398294	-0.00842701969427
1913.59931738	589.734522906	2879.33384028	376.0	7.33489111807	0.0283463739662	0.00475450754213	2258.50867465	506.281699121	3090.52984239	325.739468626	1.40858245171	0.0198391894607
1913.59931738	589.734522906	2879.33384028	376.0	1.95174784076	-0.0574274577907	-0.00963224719737	2151.77330802	446.717613979	2935.53117634	337.040254342	0.00944500776782	0.00013302827842
1913.59931738	589.734522906	2879.33384028	376.0	5.40728933326	-0.276659542688	-0.0464038146071	1930.8130773	671.040755405	3035.0277519	433.173919193	0.62364360304	0.00878371271887
1913.59931738	589.734522906	2879.33384028	376.0	5.91709651656	-0.187266876018	-0.0314100764874	2017.93026933	630.193522567	3049.70680265	401.583010751	0.660254333932	0.00929935681595
1913.59931738	589.734522906	2879.33384028	376.0	2.01216994002	-0.0819527654805	-0.013745851305	2125.51307338	459.356061947	2937.27093029	352.40179496	0.0631781841968	0.000889833580237
1913.59931738	589.734522906	2879.33384028	376.0	-12.5891338767	-0.654117354686	-0.109714417089	1588.88496135	591.077646815	2516.85064837	336.888040203	-2.1227896839	-0.0298984462521
1913.59931738	589.734522906	2879.33384028	376.0	-13.1568144403	-0.767373859192	-0.128710811673	1501.65568905	715.305242089	2500.5052298	283.544298664	-2.11972216673	-0.0298552417849
1913.59931738	589.734522906	2879.33384028	376.0	-15.7329058486	-0.631184164924	-0.10586785725	1604.97844893	526.683976195	2426.33095812	294.668533001	-2.86161062729	-0.0403043750322
1913.59931738	589.734522906	2879.33384028	376.0	-3.14802424924	-0.561301440582	-0.0941465012716	1670.84036044	664.592597483	2788.69171277	453.258754853	-0.47578637077	-0.00670121648972
1913.59931738	589.734522906	2879.33384028	376.0	7.78600180242	-0.16703478896	-0.0280165697686	2060.05341745	714.351677891	3103.51882498	329.113729645	2.02844230446	0.028569609922
1913.59931738	589.734522906	2879.33384028	376.0	10.5662288272	-0.0914225366464	-0.0153342060796	2139.98712528	688.156120694	3183.57084255	355.427596574	2.8473954318	0.0401041610113
1913.59931738	589.734522906	2879.33384028	376.0	-12.4306475187	-0.812442463012	-0.13627012127	1436.70289773	621.3442646	2521.41399971	463.366837383	-2.48787847016	-0.0350405418332
1913.59931738	589.734522906	2879.33384028	376.0	-13.1875541828	-0.804247933091	-0.134895661371	1466.11540838	717.391285677	2499.62012999	316.113435931	-2.10075177351	-0.029588053148
1913.59931738	589.734522906	2879.33384028	376.0	-9.43849436118	-0.646112276404	-0.108371733714	1599.83989808	659.534316075	2607.56807813	348.193863972	-1.44654804086	-0.0203739160685
1913.59931738	589.734522906	2879.33384028	376.0	4.85362487993	-0.0940795135199	-0.0157798580208	2130.87283482	605.215146094	3019.08590393	282.997923013	1.00638169049	0.0141743900069
1913.59931738	589.734522906	2879.33384028	376.0	9.91005291405	0.0513440035789	0.00861187580995	2270.26677004	466.057182281	3164.67734743	428.353395102	1.41152047013	0.0198805700019
1913.59931738	589.734522906	2879.33384028	376.0	-12.8963052764	-0.632981709907	-0.106169357583	1601.11927824	533.952550885	2508.00615831	372.934329191	-2.34719670559	-0.0330591085294
1913.59931738	589.734522906	2879.33384028	376.0	4.31813159939	-0.0740297850766	-0.0124169381209	2140.02796614	548.458858336	3003.66726469	315.180440216	0.481212645495	0.0067776428943
1913.59931738	589.734522906	2879.33384028	376.0	15.2900616455	0.0340116942451	0.00570474576402	2274.38873269	647.744732934	3319.58575944	397.452293818	4.27328392186	0.0601870974909
1913.59931738	589.734522906	2879.33384028	376.0	-13.7199272334	-0.735577409576	-0.123377626564	1495.31563029	531.351243589	2484.29133259	457.624458708	-2.97627486217	-0.0419193642559
1913.59931738	589.734522906	2879.33384028	376.0	8.09279828885	0.0310251974432	0.00520382379121	2253.98540699	489.104590738	3112.35252004	369.262522313	1.30322614272	0.0183552977848
1913.59931738	589.734522906	2879.33384028	376.0	6.65688999829	-0.0605500318019	-0.0101559932576	2170.08714407	607.110933073	3071.00792671	293.809849571	1.63631240198	0.023046653549
1913.59931738	589.734522906	2879.33384028	376.0	-2.75723931368	-0.263288270262	-0.0441610651228	1940.37037307	461.809625637	2799.94371567	397.763716955	-0.494383286441	-0.00696314487945
1913.59931738	589.734522906	2879.33384028	376.0	-12.9110075126	-0.711684400731	-0.119370077278	1526.78701602	538.614767509	2507.58283185	442.181048323	-2.65376539683	-0.0373769774201
1913.59931738	589.734522906	2879.33384028	376.0	-6.87070040421	-0.676715222703	-0.113504733764	1575.11434393	694.006985155	2681.50343848	412.382109392	-1.01722572246	-0.0143271228515
1913.59931738	589.734522906	2879.33384028	376.0	3.83641142696	-0.12033925966	-0.0201843776685	2085.07645782	541.369712694	2989.79693275	363.350762234	0.305019033852	0.0042960427303
1913.59931738	589.734522906	2879.33384028	376.0	5.90493672865	0.0415606875845	0.00697093049053	2258.6707033	442.96360102	3049.35668176	347.72237744	0.597735587601	0.00841881109298
1913.59931738	589.734522906	2879.33384028	376.0	1.08696335226	-0.155703599366	-0.0261160012354	2050.63593916	516.101917816	2910.63114392	343.893286937	-0.045760506636	-0.000644514177972
1913.59931738	589.734522906	2879.33384028	376.0	-1.41086765726	-0.5736107739	-0.0962111328246	1663.336834	721.746883402	2838.71025038	453.626532979	-0.177531997022	-0.00250045066228
1913.59931738	589.734522906	2879.33384028	376.0	-4.30681139987	-0.259197620793	-0.0434749447824	1949.38028218	500.510716454	2755.32636221	305.435363577	-0.818477887606	-0.0115278575719
1913.59931738	589.734522906	2879.33384028	376.0	4.11801211388	-0.220600000612	-0.0370010064764	1982.05304245	548.993792501	2997.90515662	466.858321677	0.456097526	0.0064239088169
1913.59931738	589.734522906	2879.33384028	376.0	6.14825229344	0.0294232977633	0.00493513883987	2249.12552454	466.87876735	3056.36254915	340.358257265	0.773745686837	0.0108978265752
1913.59931738	589.734522906	2879.33384028	376.0	9.8790459682	0.0672532512798	0.0112803172224	2308.40506749	513.399004266	3163.78455394	341.980482187	2.28205250443	0.0321415845695
1913.59931738	589.734522906	2879.33384028	376.0	8.15321138256	-0.0525986526116	-0.00882231677485	2182.29217886	640.716247436	3114.09201469	291.083588395	2.3394457977	0.0329499408127
1913.59931738	589.734522906	2879.33384028	376.0	-9.83904705046	-0.617134444209	-0.103511312346	1624.62537652	652.040401571	2596.034829	319.369050909	-1.5335370238	-0.0215991130112
1913.59931738	589.734522906	2879.33384028	376.0	3.68814711392	-0.300046940484	-0.0503265582831	1917.45153004	734.396698502	2985.52790821	333.679679666	0.51372175584	0.00723551768789
1913.59931738	589.734522906	2879.33384028	376.0	1.9898825731	-0.346503957566	-0.0581187449792	1863.31103443	617.733180578	2936.62920259	455.584987581	0.224562194556	0.00316284781065
1913.59931738	589.734522906	2879.33384028	376.0	1.14540590763	-0.213163061262	-0.0357536164478	1988.33804199	467.393088919	2912.31390019	456.582769277	0.0438744905355	0.000617950570923
1913.59931738	589.734522906	2879.33384028	376.0	-19.2993114274	-0.702052214159	-0.117754480738	1515.37682145	455.196709964	2323.64223541	353.068704001	-4.19404677425	-0.0590710813274
1913.59931738	589.734522906	2879.33384028	376.0	-3.84744394602	-0.487647687596	-0.0817926346185	1741.07465874	700.719324373	2768.55308476	326.759101641	-0.60707997684	-0.00855042220902
1913.59931738	589.734522906	2879.33384028	376.0	11.3451569534	0.125355876616	0.0210258095632	2377.34155928	482.570396621	3205.99878367	346.086827776	2.75512597777	0.0388045912362
1913.59931738	589.734522906	2879.33384028	376.0	-7.58090588867	-0.449823993427	-0.0754485061098	1757.59671129	455.710292872	2661.05425163	447.747247469	-1.47613133493	-0.0207905821822
1913.59931738	589.734522906	2879.33384028	376.0	11.600590797	0.070415804143	0.0118107688935	2297.40506899	476.631147486	3213.35357677	439.3173603	1.94822591547	0.0274398016263
1913.59931738	589.734522906	2879.33384028	376.0	-1.37788972921	-0.471872886872	-0.0791467438563	1755.89321206	733.77297892	2839.65979503	349.993604047	-0.233869841476	-0.00329394142924
1913.59931738	589.734522906	2879.33384028	376.0	15.9685511824	-0.00088231357101	-0.000147989528851	2236.50918671	661.411279795	3339.12173828	441.201271772	4.09986820922	0.0577446226651
1913.59931738	589.734522906	2879.33384028	376.0	7.80208187355	-0.108045708994	-0.0181223933234	2123.14418818	694.487970678	3103.98182391	286.349665055	2.352512755	0.0331339824648
1913.59931738	589.734522906	2879.33384028	376.0	-3.30867534211	-0.318330401265	-0.0533932239626	1887.41803752	495.018181204	2784.06603149	401.629812768	-0.560623728246	-0.00789610884853
1913.59931738	589.734522906	2879.33384028	376.0	-15.1399788183	-0.596282629346	-0.100013859333	1632.71306172	500.759893232	2443.40330675	309.930351801	-2.77366560976	-0.0390657128135
1913.59931738	589.734522906	2879.33384028	376.0	19.5816493717	1.34284318662	0.225233677728	2388.89902613	685.926793109	3443.15489713	368.329077891	6.80604423225	0.0958597779191
1913.59931738	589.734522906	2879.33384028	376.0	6.49996032179	0.00428637755013	0.000718949605859	2213.86111335	466.553955809	3066.48939743	386.074328278	0.63400554282	0.00892965553268
1913.59931738	589.734522906	2879.33384028	376.0	12.2940365704	-0.0754384437805	-0.0126532109662	2148.40192749	638.046470925	3233.32019559	446.871797175	2.52366635795	0.0355445965909
1913.59931738	589.734522906	2879.33384028	376.0	-8.13072106631	-0.514267144436	-0.0862574881643	1712.85834562	613.474396478	2645.22323716	318.890495061	-1.27965693892	-0.0180233371678
1913.59931738	589.734522906	2879.33384028	376.0	-14.1288143072	-0.582251769027	-0.0976604778643	1641.36015993	480.213488767	2472.5181087	350.94446001	-2.65502504213	-0.0373947189032
1913.59931738	589.734522906	2879.33384028	376.0	-1.61728243478	-0.485619685906	-0.0814524800244	1738.43555571	665.607442842	2832.76687984	428.723881297	-0.224183098364	-0.00315750842766
1913.59931738	589.734522906	2879.33384028	376.0	4.39480776104	-0.102275163362	-0.0171545057635	2100.64237139	450.80904656	3005.87502736	454.423609412	0.454829426891	0.00640604826608
1913.59931738	589.734522906	2879.33384028	376.0	8.56191164508	0.115856229539	0.0194324437334	2365.30337513	460.21633642	3125.85985965	300.340148107	1.97924905141	0.027876747203
1913.59931738	589.734522906	2879.33384028	376.0	1.31643865715	-0.399141811468	-0.0669476369453	1819.59163854	710.446442872	2917.23850402	387.200422609	0.137804129791	0.00194090323649
1913.59931738	589.734522906	2879.33384028	376.0	-5.64671142889	-0.608606149334	-0.102080870402	1633.94927419	706.174281369	2716.74616725	376.622611687	-0.784089098825	-0.0110435084342
1913.59931738	589.734522906	2879.33384028	376.0	5.04486553282	-0.205840016852	-0.034525329898	2001.85952489	647.734570934	3024.59236077	374.998264937	0.571252318724	0.00804580730597
1913.59931738	589.734522906	2879.33384028	376.0	11.2770665737	0.0462176186853	0.00775203265436	2290.70667779	587.678152735	3204.03823433	325.653403801	3.1941455186	0.0449879650507
1913.59931738	589.734522906	2879.33384028	376.0	-8.77209341686	-0.42685770035	-0.0715963938863	1788.53454872	525.69206633	2626.75598603	312.52937098	-1.45338931833	-0.0204702720891
1913.59931738	589.734522906	2879.33384028	376.0	-6.84018046959	-0.647967268411	-0.108682869576	1593.64619797	625.855048793	2682.38220928	462.880962519	-1.19166386011	-0.0167839980297
1913.59931738	589.734522906	2879.33384028	376.0	8.04594969089	-0.158153683595	-0.0265269512907	2062.09098479	674.877349254	3111.0035925	374.035258464	1.66847710538	0.0234996775405
1913.59931738	589.734522906	2879.33384028	376.0	16.0544333829	0.012294396342	0.00206212618953	2236.26744022	717.655702702	3341.59457354	387.671430624	4.86552195192	0.0685284781961
1913.59931738	589.734522906	2879.33384028	376.0	1.88346522518	-0.200120396022	-0.0335659839017	2002.28359419	490.065809535	2933.56509188	441.215688157	0.159151449226	0.00224156970741
1913.59931738	589.734522906	2879.33384028	376.0	-1.15986946885	-0.166819454594	-0.0279804519615	2042.23319178	515.531483379	2845.93732616	288.172651005	-0.505310741661	-0.00711705269945
1913.59931738	589.734522906	2879.33384028	376.0	6.00675323048	-0.289066082421	-0.0484847504899	1918.04233346	665.720532136	3052.28831875	468.525453151	0.708657550782	0.00998109226453
1913.59931738	589.734522906	2879.33384028	376.0	1.75044692015	-0.136386488562	-0.0228759625229	2067.1470331	447.114855977	2929.73505081	415.473161733	0.12097059137	0.00170381114606
1913.59931738	589.734522906	2879.33384028	376.0	11.2354583866	-0.165190395242	-0.0277072115467	2054.07763488	697.285088061	3202.84019572	451.477472782	2.20213138109	0.0310159349449
1913.59931738	589.734522906	2879.33384028	376.0	-4.54546590592	-0.303653273411	-0.0509314447184	1905.88921429	523.41401045	2748.45470225	319.151477514	-0.801432670104	-0.011287784086
1913.59931738	589.734522906	2879.33384028	376.0	-11.1025182104	-0.721723027714	-0.121053845641	1537.41562475	666.531495887	2559.65527633	355.708155693	-1.75938070139	-0.0247800098787
1913.59931738	589.734522906	2879.33384028	376.0	0.439990023914	-0.333543675519	-0.0559449304795	1879.77747048	657.611510042	2892.00262193	354.613641417	-0.0446972415301	-0.0006295386131
1913.59931738	589.734522906	2879.33384028	376.0	-8.79510392058	-0.413117745625	-0.0692918057069	1799.96377545	503.860397095	2626.09343681	322.269264263	-1.46262868137	-0.020600403963
1913.59931738	589.734522906	2879.33384028	376.0	7.96237377366	-0.153927317616	-0.0258180673626	2057.19801146	639.00922699	3108.59716284	412.389924389	1.24669126873	0.0175590319539
1913.59931738	589.734522906	2879.33384028	376.0	-13.3230037319	-0.670654311732	-0.112488143531	1561.15912764	497.970371931	2495.72008529	436.590585718	-2.80927180434	-0.0395672085118
1913.59931738	589.734522906	2879.33384028	376.0	2.31408464994	-0.237572941768	-0.0398478600751	1970.00394455	616.826788379	2945.9640627	359.13332977	0.156533512675	0.00220469736162
1913.59931738	589.734522906	2879.33384028	376.0	-10.0687998388	-0.720533668521	-0.120854355673	1540.21945693	697.219398369	2589.41947921	351.980623913	-1.52922570873	-0.0215383902638
1913.59931738	589.734522906	2879.33384028	376.0	20.5338583483	1.46745221862	0.246134219828	2388.14390947	700.215642426	3470.57217242	382.212620519	7.07651236584	0.0996691882513
1913.59931738	589.734522906	2879.33384028	376.0	6.70905279079	-0.0556044096502	-0.00932646924692	2149.41327203	516.246081258	3072.50986765	406.850514366	0.686870398043	0.00967423095836
1913.59931738	589.734522906	2879.33384028	376.0	-0.658966293494	-0.411669902075	-0.0690489604285	1802.55081559	610.055736372	2860.3600008	447.75344884	-0.129703353963	-0.0018268078023
1913.59931738	589.734522906	2879.33384028	376.0	4.51979202129	-0.212459914045	-0.0356356783035	1990.6423469	565.83665111	3009.47374146	452.994743451	0.507871747213	0.00715312320018
1913.59931738	589.734522906	2879.33384028	376.0	-15.624528098	-0.740963283562	-0.124280993553	1492.10526651	529.262911243	2429.45151537	408.083337623	-3.23592420691	-0.0455763972804
1913.59931738	589.734522906	2879.33384028	376.0	7.14133818669	-0.165360152362	-0.0277356847303	2046.34475718	645.118646322	3084.95680734	393.493403842	1.12232697559	0.0158074221914
1913.59931738	589.734522906	2879.33384028	376.0	9.41199176895	0.0536073429553	0.00899150334708	2287.12085661	501.948754139	3150.33650433	361.266893583	1.89727621682	0.026722200237
1913.59931738	589.734522906	2879.33384028	376.0	0.673972350507	-0.392846392521	-0.0658917129354	1823.15526335	664.656163454	2898.73975424	410.928327441	0.071830520376	0.00101169747008
1913.59931738	589.734522906	2879.33384028	376.0	-12.9717263938	-0.593093030626	-0.0994788712892	1637.28100373	533.599555032	2505.83453256	334.953973793	-2.26897848087	-0.0319574433925
1913.59931738	589.734522906	2879.33384028	376.0	8.05448690002	-0.267610226949	-0.04488598238	1947.33619406	734.843530218	3111.24940726	429.069682978	1.31900452802	0.0185775285637
1913.59931738	589.734522906	2879.33384028	376.0	-5.04302803581	-0.339721674157	-0.0569811597043	1867.20238631	487.813043763	2734.12822747	379.1127974	-0.831661275816	-0.011713539096
1913.59931738	589.734522906	2879.33384028	376.0	-11.4061070937	-0.825747415224	-0.138501746935	1436.45061147	678.881537211	2550.91393887	435.581790192	-2.02226056988	-0.0284825432377
1913.59931738	589.734522906	2879.33384028	376.0	-0.694672938643	-0.320301245835	-0.053723791653	1892.59443194	635.868096969	2859.33188728	330.869358373	-0.245531207362	-0.00345818601918
1913.59931738	589.734522906	2879.33384028	376.0	16.9574920819	0.133258779105	0.0223513550999	2387.41894285	560.730872325	3367.59664826	419.446833085	4.51492551059	0.0635905001492
1913.59931738	589.734522906	2879.33384028	376.0	11.5498036086	-0.0588935442146	-0.00987815233388	2162.89851143	608.472709531	3211.89124407	440.52002311	2.23583811274	0.0314906776442
1913.59931738	589.734522906	2879.33384028	376.0	-12.4588402852	-0.736642545939	-0.123556280768	1525.66494844	665.513689432	2520.60223584	329.42359797	-2.00856511388	-0.0282896494913
1913.59931738	589.734522906	2879.33384028	376.0	13.0312141398	-0.0103052347544	-0.00172848620503	2214.91186394	709.791815208	3254.54599881	329.842319661	4.18114166368	0.0588893192067
1913.59931738	589.734522906	2879.33384028	376.0	-17.9350409523	-0.743825201802	-0.124761020094	1465.08038012	479.427836248	2362.92413687	418.415920503	-4.08686020154	-0.0575614112893
1913.59931738	589.734522906	2879.33384028	376.0	-4.65077104462	-0.499886595018	-0.0838454537098	1729.74874296	691.439815617	2745.42261576	324.234057186	-0.721526256367	-0.010162341639
1913.59931738	589.734522906	2879.33384028	376.0	5.11638168109	0.0526449649186	0.00883008468947	2279.80412875	448.88465842	3026.65154942	297.962762251	0.638761674248	0.00899664329927
1913.59931738	589.734522906	2879.33384028	376.0	19.4228661229	0.174954169223	0.0293448791048	2390.15405634	642.708233493	3438.58299731	405.720707478	5.97428679302	0.0841448844087
1913.59931738	589.734522906	2879.33384028	376.0	-10.3412344854	-0.539045122402	-0.0904134723922	1673.62353189	454.501966381	2581.57517624	453.449677977	-2.16452803919	-0.0304863104111
1913.59931738	589.734522906	2879.33384028	376.0	6.14530908453	-0.0846655565448	-0.0142008649018	2118.74209131	498.04333611	3056.27780434	439.492376923	0.658997961028	0.00928166142292
1913.59931738	589.734522906	2879.33384028	376.0	-3.33162856441	-0.444884719544	-0.0746200468876	1768.11623322	548.612979117	2783.40513159	466.675919261	-0.614722159267	-0.00865805858123
1913.59931738	589.734522906	2879.33384028	376.0	-10.1151549881	-0.759763613255	-0.127434353112	1496.23153931	641.294365021	2588.08475971	450.558855385	-1.83592209735	-0.0258580577092
1913.59931738	589.734522906	2879.33384028	376.0	1.07126724111	-0.404878820132	-0.0679098993848	1814.76064018	715.750673238	2910.17920048	379.667887056	0.09962501541	0.00140316923113
1913.59931738	589.734522906	2879.33384028	376.0	10.2881627174	0.0221837471039	0.00372085660917	2247.6995949	522.425540063	3175.56439095	405.439255987	1.88500817989	0.0265494109844
1913.59931738	589.734522906	2879.33384028	376.0	17.9531002441	0.0785568595396	0.0131762595672	2323.64577267	619.977536541	3396.26353099	452.640221779	4.699134797	0.0661849971408
1913.59931738	589.734522906	2879.33384028	376.0	2.27374874228	-0.241302071405	-0.0404733430736	1976.17012764	684.851013771	2944.80265726	283.781515855	0.219374771527	0.00308978551446
1913.59931738	589.734522906	2879.33384028	376.0	-0.365298417468	-0.468035468073	-0.0785030976306	1754.31949511	673.789907822	2868.81567933	440.706276394	-0.0517142162678	-0.000728369243208
1913.59931738	589.734522906	2879.33384028	376.0	10.5079719599	0.0841660822847	0.0141170886086	2324.02809822	490.560505749	3181.89343285	367.304828883	2.23997139455	0.0315488928811
1913.59931738	589.734522906	2879.33384028	376.0	3.9311463743	-0.114823560523	-0.0192592352438	2088.80944568	481.137752366	2992.52466815	422.577470102	0.397605220472	0.00560007352777
1913.59931738	589.734522906	2879.33384028	376.0	-17.9401761073	-0.71223399266	-0.119462259755	1526.69867814	506.344545023	2362.77627862	329.733055456	-3.57226838348	-0.050313639204
1913.59931738	589.734522906	2879.33384028	376.0	12.1975798322	0.117402254096	0.0196917568091	2369.12731956	503.491796401	3230.54288409	357.923768121	3.04279258323	0.0428562335667
1913.59931738	589.734522906	2879.33384028	376.0	-12.3800106684	-0.649095538507	-0.108872113134	1576.66631797	481.971456129	2522.87200368	464.234229576	-2.73709529946	-0.0385506380206
1913.59931738	589.734522906	2879.33384028	376.0	-0.612095028705	-0.223000508033	-0.0374036410655	1981.20155293	487.580483428	2861.70958099	392.927544625	-0.179404930896	-0.00252683001263
1913.59931738	589.734522906	2879.33384028	376.0	15.860387029	0.402430116531	0.0674991809008	2333.56410649	682.673529259	3336.00733121	319.769695459	5.7080801854	0.080395495569
1913.59931738	589.734522906	2879.33384028	376.0	6.13850379262	-0.126754253242	-0.0212603578064	2074.98711491	511.444727186	3056.08185727	469.650015178	0.676053306591	0.00952187755763
1913.59931738	589.734522906	2879.33384028	376.0	4.09768327164	-0.221158128453	-0.0370946206731	1989.05655368	660.87052127	2997.31982139	347.392746442	0.450307968658	0.00634236575575
1913.59931738	589.734522906	2879.33384028	376.0	0.117092372289	-0.395208047833	-0.0662878309013	1818.26047078	619.339938764	2882.70532058	445.10491104	-0.0159585588665	-0.000224768434739
1913.59931738	589.734522906	2879.33384028	376.0	5.70789345817	-0.0792995686972	-0.0133008333944	2141.81679889	585.640297772	3043.68314819	316.226051524	1.05556225506	0.0148670740149
1913.59931738	589.734522906	2879.33384028	376.0	-4.34494683012	-0.53849781613	-0.0903216732858	1689.10502593	628.827504027	2754.22831586	436.295785905	-0.671224384801	-0.00945386457466
1913.59931738	589.734522906	2879.33384028	376.0	3.39953528607	-0.171710280035	-0.0288007849774	2034.75606968	601.528608965	2977.21781019	340.93313154	0.211979612242	0.00298562834144
1913.59931738	589.734522906	2879.33384028	376.0	0.634170976801	-0.150285637874	-0.0252072522432	2058.45856779	547.46111135	2897.59373982	291.674060678	-0.290453688394	-0.00409089701963
1913.59931738	589.734522906	2879.33384028	376.0	5.02009899008	-0.322737196156	-0.0541323710425	1886.69452274	671.232866309	3023.87924932	465.951860265	0.602809549441	0.00849027534424
1913.59931738	589.734522906	2879.33384028	376.0	8.27865271377	0.0639421864177	0.0107249557896	2309.15061367	520.901049656	3117.70388939	287.65222606	2.12630094707	0.0299479006629
1913.59931738	589.734522906	2879.33384028	376.0	-5.82040409292	-0.608821067093	-0.102116918332	1631.91483521	681.467384631	2711.74497559	398.362755755	-0.834153521336	-0.0117486411456
1913.59931738	589.734522906	2879.33384028	376.0	-0.400506836662	-0.419672459615	-0.0703912210022	1796.25594419	630.10687717	2867.8019114	441.439090039	-0.0793965063408	-0.00111826065269
1913.59931738	589.734522906	2879.33384028	376.0	-3.77628369219	-0.271754412119	-0.0455810822072	1932.78323133	461.13383174	2770.60202603	376.684962959	-0.64883651099	-0.0091385424083
1913.59931738	589.734522906	2879.33384028	376.0	16.5472219982	0.124695677026	0.0209150749791	2375.7588794	582.978609018	3355.7836029	397.046114483	4.65476203562	0.0655600286707
1913.59931738	589.734522906	2879.33384028	376.0	-5.44490727444	-0.28484946765	-0.0477775021218	1921.49508856	462.75398391	2722.55678256	338.307710085	-0.927494131654	-0.0130632976289
1913.59931738	589.734522906	2879.33384028	376.0	16.8180016376	-0.0348018276127	-0.00583727400414	2194.24585806	731.198527448	3363.58025269	438.13586718	4.63591397015	0.0652945629599
1913.59931738	589.734522906	2879.33384028	376.0	11.4896977097	-0.019927582713	-0.00334243252483	2197.41817561	552.108272073	3210.16059458	460.634146895	1.8915274861	0.0266412321986
1913.59931738	589.734522906	2879.33384028	376.0	-9.47157310198	-0.609212818533	-0.102182626389	1618.62293029	528.947570907	2606.61563075	459.045129548	-1.87023973847	-0.0263414047672
1913.59931738	589.734522906	2879.33384028	376.0	-2.90204857608	-0.290751671815	-0.0487674726291	1911.06998146	445.183761879	2795.77417357	439.520430235	-0.564846792715	-0.00795558862979
1913.59931738	589.734522906	2879.33384028	376.0	11.0359844238	0.0883684088441	0.0148219404301	2323.19641336	473.045747286	3197.0966744	400.854513755	2.08687192487	0.0293925623221
1913.59931738	589.734522906	2879.33384028	376.0	-6.88170817206	-0.697946155175	-0.117065775776	1559.31391573	720.993868785	2681.18648809	400.878703582	-0.982623508976	-0.0138397677321
1913.59931738	589.734522906	2879.33384028	376.0	1.64533717317	-0.366589304762	-0.0614876391751	1846.65188932	654.875410678	2926.7085903	425.181290303	0.193795996023	0.00272952107075
1913.59931738	589.734522906	2879.33384028	376.0	0.504496958744	-0.336735144678	-0.0564802322506	1878.09303059	681.548431119	2893.85999194	334.218530228	-0.0884248435956	-0.00124542033233
1913.59931738	589.734522906	2879.33384028	376.0	0.801139543572	-0.235436905629	-0.0394895849764	1971.08098837	561.965004322	2902.40132227	369.35532958	-0.00455100238739	-6.40986251745e-05
1913.59931738	589.734522906	2879.33384028	376.0	2.49749180489	-0.27010808808	-0.0453049460047	1937.12614445	610.984848422	2951.24496698	403.133974104	0.257680598871	0.00362930420945
1913.59931738	589.734522906	2879.33384028	376.0	9.52613886772	0.108351690526	0.0181737152845	2356.25558991	475.452988489	3153.62318037	321.914601973	2.2225219354	0.0313031258507
1913.59931738	589.734522906	2879.33384028	376.0	-6.65130864067	-0.382222424931	-0.0641097660066	1825.43479237	475.965627916	2687.82045977	386.420039487	-1.12052022901	-0.0157819750565
1913.59931738	589.734522906	2879.33384028	376.0	0.622142673062	-0.0740086109395	-0.0124133866051	2136.27352567	460.065875779	2897.2474048	300.908003358	-0.267242277621	-0.00376397574114
1913.59931738	589.734522906	2879.33384028	376.0	8.74543830839	-0.269738579582	-0.0452429687323	1942.54656576	729.319856499	3131.14420498	459.277782722	1.29960211784	0.0183042551809
1913.59931738	589.734522906	2879.33384028	376.0	-1.07479711855	-0.186433672582	-0.03127032415	2021.32344821	513.165016329	2848.38684313	313.898378599	-0.386589981994	-0.00544492932387
1913.59931738	589.734522906	2879.33384028	376.0	2.23385207853	-0.262121998513	-0.0439654475868	1942.97336751	566.68673543	2943.65389912	433.993796185	0.233444608735	0.0032879522357
1913.59931738	589.734522906	2879.33384028	376.0	-1.22155348125	-0.267349223696	-0.0448422045783	1942.10233604	576.130558674	2844.16123752	325.928342804	-0.34198966295	-0.00481675581619
1913.59931738	589.734522906	2879.33384028	376.0	-11.3370187572	-0.759288426214	-0.127354650489	1503.71224967	671.289384017	2552.90322273	377.901589044	-1.84071423389	-0.02592555259
1913.59931738	589.734522906	2879.33384028	376.0	-16.6262261535	-0.657961994793	-0.110359274538	1577.0783143	496.24764313	2400.60928428	327.283326856	-3.21120630559	-0.0452282578252
1913.59931738	589.734522906	2879.33384028	376.0	5.64254659691	0.0258429709983	0.00433461439086	2258.54880613	500.927897335	3041.8015939	282.324890433	1.06515430101	0.0150021732537
1913.59931738	589.734522906	2879.33384028	376.0	-6.10895330051	-0.239142246525	-0.0401110779142	1969.01307095	447.704141131	2703.43668061	286.71946853	-1.15084936084	-0.0162091459273
1913.59931738	589.734522906	2879.33384028	376.0	-17.7799833349	-0.797253454002	-0.133722484737	1451.84359624	582.232858592	2367.38876332	333.312308494	-3.3966814766	-0.0478405841775
1913.59931738	589.734522906	2879.33384028	376.0	3.49768308925	-0.183487650453	-0.0307761909514	2022.14981686	592.277732676	2980.0438131	365.616263559	0.288963218969	0.00406990449253
1913.59931738	589.734522906	2879.33384028	376.0	9.7409536432	-0.0284793417266	-0.00477681008497	2208.33700039	644.753901832	3159.8084149	306.717512679	2.8683913167	0.0403998777
1913.59931738	589.734522906	2879.33384028	376.0	9.89390316236	-0.152187265158	-0.0255262101908	2072.05528491	699.902549195	3164.21234216	392.254508054	2.25840431347	0.0318085114574
1913.59931738	589.734522906	2879.33384028	376.0	1.13771040117	-0.268031919914	-0.0449567124981	1943.00139839	653.639004961	2912.09232087	315.451917514	-0.101678484537	-0.00143209133151
1913.59931738	589.734522906	2879.33384028	376.0	8.85595636658	0.0272840524293	0.00457632546617	2239.0000139	465.814883153	3134.32638883	429.511491768	1.05470803272	0.0148550427144
1913.59931738	589.734522906	2879.33384028	376.0	1.25037486351	-0.213758008914	-0.0358534063928	1987.38806674	463.267134129	2915.33630686	464.681105987	0.0498942104183	0.000702735358005
1913.59931738	589.734522906	2879.33384028	376.0	12.838220154	0.0668699754057	0.0112160307624	2298.43159667	645.831061074	3248.98905767	304.72639992	4.21784464214	0.0594062625654
1913.59931738	589.734522906	2879.33384028	376.0	-5.03336000127	-0.325490205056	-0.0545941303347	1886.63776893	550.863935129	2734.40660246	296.904898402	-0.921062808441	-0.0129727156118
1913.59931738	589.734522906	2879.33384028	376.0	8.6923182187	-0.0134026887787	-0.00224801891625	2210.92294816	548.551070013	3129.61470026	370.140682083	1.66074975073	0.0233908415595
1913.59931738	589.734522906	2879.33384028	376.0	12.064114465	-0.169894643088	-0.0284962500986	2050.40365411	710.600275822	3226.6999706	465.696040669	2.40020685038	0.033805730287
1913.59931738	589.734522906	2879.33384028	376.0	7.818174832	-0.132555440932	-0.0222333849265	2068.93884518	568.632188715	3104.44519391	466.874160022	0.868757907354	0.0122360268641
1913.59931738	589.734522906	2879.33384028	376.0	12.517488356	0.114640582877	0.0192285445952	2364.52160186	501.322083214	3239.75411847	373.910433392	3.00739885904	0.0423577304091
1913.59931738	589.734522906	2879.33384028	376.0	-3.65234266377	-0.553991668394	-0.0929204408577	1675.40225541	637.339043315	2774.170702	461.429403274	-0.591640635336	-0.00833296669487
1913.59931738	589.734522906	2879.33384028	376.0	-4.88273275606	-0.422976349784	-0.0709453790311	1788.72805897	529.744652521	2738.74366371	420.270952214	-0.812007501875	-0.0114367253785
1913.59931738	589.734522906	2879.33384028	376.0	9.73573364227	0.0231528218622	0.00388339850088	2259.15532407	552.366839518	3159.65811364	348.13595006	2.26744538856	0.0319358505431
1913.59931738	589.734522906	2879.33384028	376.0	-4.90924302418	-0.528901585987	-0.0887121076798	1696.54836275	609.690886448	2737.98034459	431.741095389	-0.773765711194	-0.0108981086084
1913.59931738	589.734522906	2879.33384028	376.0	16.3057606951	-0.0648565386185	-0.0108783191242	2166.06763876	725.749793985	3348.83112589	457.013693149	4.19652665878	0.0591060092786
1913.59931738	589.734522906	2879.33384028	376.0	14.4983511973	-0.0426900903249	-0.00716036402632	2188.4022253	717.354478045	3296.78977259	391.033069242	4.16264696891	0.0586288305481
1913.59931738	589.734522906	2879.33384028	376.0	0.820559503052	-0.211507777454	-0.0354759774328	1995.78518433	568.753615496	2902.96048773	338.421687903	-0.0755758689305	-0.00106444885818
1913.59931738	589.734522906	2879.33384028	376.0	-6.84225305092	-0.293976889387	-0.0493084349861	1912.3604401	443.972344233	2682.32253275	325.989748416	-1.17209825305	-0.0165084260993
1913.59931738	589.734522906	2879.33384028	376.0	-4.68361406848	-0.59459552879	-0.0997308837285	1640.42905182	642.865178066	2744.47695546	461.182725575	-0.764566276131	-0.0107685391004
1913.59931738	589.734522906	2879.33384028	376.0	-16.6395051734	-0.660505895021	-0.110785960252	1574.24711901	493.703453887	2400.22693697	332.276364067	-3.23690012199	-0.0455901425633
1913.59931738	589.734522906	2879.33384028	376.0	11.9691375756	0.0802361823764	0.0134579306234	2310.06989627	474.918606473	3223.96526889	438.976766139	2.08430133999	0.0293563569013
1913.59931738	589.734522906	2879.33384028	376.0	-5.37314965711	-0.547867605814	-0.0918932582714	1682.1538849	638.004764988	2724.62292392	404.464274025	-0.797199655236	-0.0112281641583
1913.59931738	589.734522906	2879.33384028	376.0	1.03889752295	-0.153192349912	-0.0256947920014	2050.29318273	450.083151337	2909.24716823	408.870834161	0.0288736364061	0.000406670935297
1913.59931738	589.734522906	2879.33384028	376.0	19.0015034773	0.212971041989	0.0357214092567	2383.92331387	658.046945021	3426.45056007	384.480301175	6.12931953633	0.0863284441737
1913.59931738	589.734522906	2879.33384028	376.0	-13.2420377311	-0.751946231823	-0.126123151933	1497.1257709	591.332972954	2498.05136675	409.592622898	-2.49158014866	-0.0350926781501
1913.59931738	589.734522906	2879.33384028	376.0	-9.43038560804	-0.588058114615	-0.0986343701132	1646.25613737	607.250525587	2607.8015562	354.294893241	-1.49246348104	-0.021020612409
1913.59931738	589.734522906	2879.33384028	376.0	20.5108087236	1.17058018172	0.196340184791	2366.20738814	704.815062101	3469.90849678	398.886046539	6.88531688317	0.0969762941291
1913.59931738	589.734522906	2879.33384028	376.0	-5.81792231767	-0.480442681412	-0.0805841464965	1737.97648891	564.053545472	2711.81643419	409.786399807	-0.933562843022	-0.0131487724369
1913.59931738	589.734522906	2879.33384028	376.0	-3.75349953421	-0.584009084673	-0.0979552305725	1655.75849797	723.868148706	2771.258058	391.631411327	-0.490511381615	-0.00690861100867
1913.59931738	589.734522906	2879.33384028	376.0	-5.25152124142	-0.216905633199	-0.0363813541092	1991.44388633	450.404109798	2728.12501205	286.277015922	-1.03313219561	-0.0145511576846
1913.59931738	589.734522906	2879.33384028	376.0	0.127229145033	-0.322604458399	-0.0541101070779	1883.37779512	543.448503036	2882.99719211	456.170893949	-0.0603799292536	-0.000850421538783
1913.59931738	589.734522906	2879.33384028	376.0	4.88113381367	-0.322403538718	-0.0540764070309	1889.10871977	711.759746551	3019.87797797	419.009511644	0.565130102568	0.0079595789094
1913.59931738	589.734522906	2879.33384028	376.0	-21.7681483016	-0.714639754906	-0.119865775731	1509.81187894	454.003681067	2252.55617983	288.740619822	-4.67169324323	-0.0657984963835
1913.59931738	589.734522906	2879.33384028	376.0	-13.9778892001	-0.637520519333	-0.106930647322	1603.51772	582.084905807	2476.86374639	291.261120576	-2.40183377241	-0.0338286446818
1913.59931738	589.734522906	2879.33384028	376.0	-15.748485777	-0.787804293446	-0.132137586958	1473.40812271	635.914354999	2425.88235997	316.55988226	-2.75344565681	-0.0387809247437
1913.59931738	589.734522906	2879.33384028	376.0	-10.5134535426	-0.600616878763	-0.100740838437	1626.06285894	519.412815031	2576.61641465	431.140740676	-2.01095798576	-0.0283233519122
1913.59931738	589.734522906	2879.33384028	376.0	-10.2646664066	-0.786738766845	-0.1319588673	1478.96360708	700.828940322	2583.77982684	403.987279439	-1.64515363505	-0.0231711779584
1913.59931738	589.734522906	2879.33384028	376.0	6.12312668738	-0.0424441439791	-0.00711911170398	2183.19191844	564.094365334	3055.63909908	308.352815302	1.21866687925	0.017164322243
1913.59931738	589.734522906	2879.33384028	376.0	7.83196207347	0.0784393579876	0.0131565511552	2320.91570051	483.487780047	3104.84217462	300.43869406	1.74587911306	0.0245898466628
1913.59931738	589.734522906	2879.33384028	376.0	-7.75052156522	-0.496085124199	-0.0832078370009	1717.23908878	490.000255496	2656.17045006	448.93110578	-1.4799511959	-0.0208443830409
1913.59931738	589.734522906	2879.33384028	376.0	-7.22306238023	-0.446310942319	-0.0748592657362	1774.40319324	595.742102954	2671.35776086	301.212464673	-1.18939057219	-0.01675197989
1913.59931738	589.734522906	2879.33384028	376.0	8.78623411261	-0.0920731077449	-0.0154433256868	2139.85589268	678.121648711	3132.31885237	314.341310983	2.48209254631	0.034959049948
1913.59931738	589.734522906	2879.33384028	376.0	11.9333902363	-0.0520544346879	-0.00873103567391	2181.54947056	692.096155015	3222.93598365	349.290358074	3.47677171884	0.0489686157583
1913.59931738	589.734522906	2879.33384028	376.0	9.22175627533	0.0380888569045	0.00638860397593	2271.16627674	518.703547321	3144.85898939	354.989165321	1.92101319878	0.0270565239265
1913.59931738	589.734522906	2879.33384028	376.0	0.910975421985	-0.275871205808	-0.0462715876901	1936.88400535	675.644426292	2905.56386388	293.035432238	-0.219392597152	-0.00309003657961
1913.59931738	589.734522906	2879.33384028	376.0	10.1405545204	0.0251899267528	0.00422507996525	2235.93826092	473.35574066	3171.31425818	462.020256595	1.23839161555	0.0174421354303
1913.59931738	589.734522906	2879.33384028	376.0	-5.38908091023	-0.595653773867	-0.0999083820642	1638.67904949	628.790586655	2724.16420995	456.694573805	-0.893131731089	-0.0125793201562
1913.59931738	589.734522906	2879.33384028	376.0	-1.36763097818	-0.47190735254	-0.0791525247467	1747.88554679	627.174438485	2839.95517872	464.895193438	-0.240511811485	-0.00338749030261
1913.59931738	589.734522906	2879.33384028	376.0	8.98983192641	-0.140476658284	-0.0235620023958	2074.24783551	645.990522057	3138.18111312	417.942755555	1.57882235609	0.0222369345928
1913.59931738	589.734522906	2879.33384028	376.0	18.9797622954	0.0532455265649	0.00893081626382	2290.22794226	671.817739104	3425.82455886	463.778877493	5.12468420777	0.0721786508136
1913.59931738	589.734522906	2879.33384028	376.0	-0.893732639479	-0.212735690606	-0.0356819340164	1992.15019868	487.247770887	2853.60029395	374.202324385	-0.233189445844	-0.00328435839217
1913.59931738	589.734522906	2879.33384028	376.0	3.46681414716	-0.331093488491	-0.055533963182	1881.63752824	702.421432863	2979.1549932	395.096032099	0.380055693773	0.00535289709539
1913.59931738	589.734522906	2879.33384028	376.0	14.5005172475	0.131522909464	0.0220601995075	2377.20423964	472.440134164	3296.85214041	447.207766604	2.97025885016	0.0418346316924
1913.59931738	589.734522906	2879.33384028	376.0	-6.02321412575	-0.69913367808	-0.117264957746	1556.86989024	706.709301248	2705.90539769	442.326206198	-0.908538354873	-0.0127963148574
1913.59931738	589.734522906	2879.33384028	376.0	3.58805326407	-0.318566835114	-0.0534328807638	1889.3878416	624.177370206	2982.64587212	469.080660318	0.420972652725	0.0059291922919
1913.59931738	589.734522906	2879.33384028	376.0	-9.76162928838	-0.754728464063	-0.126589812825	1502.84168835	649.382876264	2598.26394482	446.039380202	-1.72804369117	-0.0243386435375
1913.59931738	589.734522906	2879.33384028	376.0	2.65126362545	-0.360947697059	-0.0605413782386	1851.0195809	652.098874124	2955.67257104	452.554116024	0.320834010453	0.00451878887962
1913.59931738	589.734522906	2879.33384028	376.0	-1.00695383021	-0.394160896837	-0.0661121933641	1817.59216682	584.048671297	2850.34027789	448.699439771	-0.194893634224	-0.00274498076371
1913.59931738	589.734522906	2879.33384028	376.0	10.2742084892	-0.0631462182636	-0.0105914488869	2164.37492885	714.577096597	3175.16260213	296.210576681	3.34272375702	0.047080616296
1913.59931738	589.734522906	2879.33384028	376.0	5.09870923867	-0.263224778817	-0.0441504157694	1954.83665325	724.909440918	3026.14270081	346.396606641	0.90189338267	0.0127027236996
1913.59931738	589.734522906	2879.33384028	376.0	8.77004277015	-0.0484652876806	-0.00812903181492	2186.81045552	651.975671329	3131.85264957	293.066522724	2.60280815032	0.0366592697228
1913.59931738	589.734522906	2879.33384028	376.0	1.83033066991	-0.147182691444	-0.0246867982966	2058.33078189	510.054861072	2932.03517065	363.649527685	0.084268541384	0.00118688086456
1913.59931738	589.734522906	2879.33384028	376.0	-4.20457396772	-0.352252848689	-0.0590830004511	1863.29687021	606.024972254	2758.27011919	288.948276724	-0.823801933412	-0.0116028441326
1913.59931738	589.734522906	2879.33384028	376.0	7.39351337297	-0.187025370529	-0.0313695690253	2035.33634387	703.341404948	3092.21777282	353.540023994	1.65116918477	0.0232559040108
1913.59931738	589.734522906	2879.33384028	376.0	2.28316715148	-0.334497888543	-0.0561049796282	1880.58460298	721.366283801	2945.0738447	343.122957925	0.13589809752	0.00191405771154
1913.59931738	589.734522906	2879.33384028	376.0	13.5471734414	0.0666161302196	0.0111734535759	2251.18267526	715.780684131	3269.40218958	302.438830193	4.73430896097	0.066680407901
1913.59931738	589.734522906	2879.33384028	376.0	-9.46210790994	-0.514617981389	-0.0863163336782	1707.64542155	547.459609461	2606.88816523	351.783134215	-1.54908028877	-0.0218180322361
1913.59931738	589.734522906	2879.33384028	376.0	-13.4579012724	-0.697419571511	-0.116977452451	1547.49844651	554.850435471	2491.83593475	389.48705277	-2.51873988115	-0.0354752095936
1913.59931738	589.734522906	2879.33384028	376.0	-6.48904071415	-0.33779574435	-0.0566581255199	1868.28814357	458.874052362	2692.49269509	365.330499156	-1.08833578326	-0.0153286730036
1913.59931738	589.734522906	2879.33384028	376.0	-2.31726744047	-0.189370325981	-0.0317628859411	2016.1221649	448.053078904	2812.6119747	348.436730895	-0.473603135397	-0.00667046669574
1913.59931738	589.734522906	2879.33384028	376.0	-1.5129744	-0.555673758729	-0.0932025761034	1678.64577949	713.140353325	2835.77025639	443.984123576	-0.190009910927	-0.00267619592855
1913.59931738	589.734522906	2879.33384028	376.0	-5.80322873845	-0.549743111344	-0.0922078348446	1677.87826517	605.490003235	2712.23951139	428.87124298	-0.928565382773	-0.0130783856729
1913.59931738	589.734522906	2879.33384028	376.0	11.6441342602	-0.168808220772	-0.0283140256243	2049.80637505	699.876320897	3214.60733844	464.924642501	2.23006833529	0.0314094131731
1913.59931738	589.734522906	2879.33384028	376.0	14.63062697	-0.099356260767	-0.016664921296	2129.29561293	707.602381579	3300.59843367	463.700439163	3.409556592	0.048021923831
1913.59931738	589.734522906	2879.33384028	376.0	12.1345344711	-0.168182590193	-0.0282090892642	2055.59001544	727.514535364	3228.72759767	445.623046869	2.65750262647	0.0374296144574
1913.59931738	589.734522906	2879.33384028	376.0	14.2000749423	-0.0621709406453	-0.010427866596	2169.13356503	676.317949584	3288.20140344	442.749888831	3.39696246359	0.0478445417408
1913.59931738	589.734522906	2879.33384028	376.0	-2.90834234616	-0.597099221906	-0.100150825546	1643.72129918	723.487727806	2795.59295492	428.383927933	-0.374963810747	-0.00528118043306
1913.59931738	589.734522906	2879.33384028	376.0	4.44794889504	-0.124195037718	-0.0208311032738	2097.32137756	619.93803879	3007.40513802	290.14572167	0.839042124725	0.0118174947144
1913.59931738	589.734522906	2879.33384028	376.0	-2.3240751112	-0.441267660587	-0.0740133613866	1777.53905107	630.83189818	2812.41595913	404.045009882	-0.339152657344	-0.00477679799077
1913.59931738	589.734522906	2879.33384028	376.0	14.6191369624	0.0554696931598	0.00930387339144	2299.62166526	594.942507799	3300.267598	405.703424939	3.77554320263	0.0531766648258
1913.59931738	589.734522906	2879.33384028	376.0	22.153463255	1.6588395332	0.278235413151	2385.67241441	733.124248295	3517.20600458	398.409341868	7.63757022708	0.107571411649
1913.59931738	589.734522906	2879.33384028	376.0	5.65595559944	-0.248994401348	-0.0417635694982	1963.8155166	700.154831477	3042.18768385	378.217335774	0.830589641871	0.0116984456602
1913.59931738	589.734522906	2879.33384028	376.0	-9.49983761495	-0.553552477094	-0.0928467757622	1679.89653269	637.460590097	2605.80180106	288.444678271	-1.54433680057	-0.0217512225432
1913.59931738	589.734522906	2879.33384028	376.0	14.2361385935	-0.0430806580493	-0.00722587354064	2188.6468755	653.135794497	3289.23979635	447.457126359	3.31044876985	0.0466260390119
1913.59931738	589.734522906	2879.33384028	376.0	11.3289971772	-0.166855826971	-0.0279865526621	2057.52956953	724.42387695	3205.53348977	423.580043289	2.55934729951	0.0360471450635
1913.59931738	589.734522906	2879.33384028	376.0	4.32009772273	-0.10652914401	-0.0178680214709	2110.58931952	588.795271398	3003.72387595	304.339285031	0.633778906562	0.00892646347271
1913.59931738	589.734522906	2879.33384028	376.0	21.1993913779	0.821190718617	0.137737456997	2341.4199471	719.373945949	3489.73509016	428.941197109	6.85132171158	0.0964974888955
1913.59931738	589.734522906	2879.33384028	376.0	2.51615056259	-0.0760177713113	-0.0127503809647	2132.80904737	508.225120856	2951.7822149	310.748046681	-0.0188878256245	-0.000266025713021
1913.59931738	589.734522906	2879.33384028	376.0	-8.08789201577	-0.649243232508	-0.108896885694	1601.92839737	734.909914365	2646.45642851	309.618116767	-1.21056671785	-0.0170502354627
1913.59931738	589.734522906	2879.33384028	376.0	19.2747701354	0.122327262624	0.0205178233183	2293.63756843	727.580505743	3434.31881943	413.100745256	6.0274077336	0.0848930666704
1913.59931738	589.734522906	2879.33384028	376.0	-4.24733179227	-0.402526036833	-0.0675152695124	1809.97514708	553.5834094	2757.03897868	393.480422199	-0.667559929607	-0.00940225252967
1913.59931738	589.734522906	2879.33384028	376.0	18.8295146447	0.136303821877	0.0228620969266	2380.8714034	613.057928616	3421.49842741	427.569095394	5.35747599812	0.0754574084242
1913.59931738	589.734522906	2879.33384028	376.0	-4.17012122299	-0.403778467369	-0.0677253383712	1812.45675574	599.394476806	2759.26212873	347.410896183	-0.65640803429	-0.00924518358154
1913.59931738	589.734522906	2879.33384028	376.0	4.20041850546	-0.0581021448442	-0.00974541174845	2149.31189709	498.462871891	3000.27791174	352.503142766	0.301276056302	0.00424332473665
1913.59931738	589.734522906	2879.33384028	376.0	-4.91586344046	-0.38515102303	-0.0646009766907	1823.81185869	509.695695692	2737.7897207	404.28216632	-0.812233862377	-0.0114399135546
1913.59931738	589.734522906	2879.33384028	376.0	20.5193058233	0.135279334993	0.0226902608173	2372.29511478	638.527369224	3470.15315664	459.33067264	5.76765367684	0.0812345588287
1913.59931738	589.734522906	2879.33384028	376.0	6.89019456762	-0.141353519489	-0.0237090774051	2072.07758715	629.009338563	3077.72554413	376.638618413	1.1306775254	0.0159250355691
1913.59931738	589.734522906	2879.33384028	376.0	-15.4338170638	-0.783906824595	-0.1314838686	1469.82400013	607.04855394	2434.94272272	358.070168647	-2.82271869737	-0.0397566013714
1913.59931738	589.734522906	2879.33384028	376.0	-3.30914558109	-0.277175280531	-0.0464903187741	1931.35525809	525.14821294	2784.05249174	327.549020709	-0.614657243382	-0.00865714427298
1913.59931738	589.734522906	2879.33384028	376.0	-21.0009532551	-0.752958062242	-0.126292865187	1448.06018071	459.529940551	2274.64628643	367.056165161	-4.77694886649	-0.0672809699506
1913.59931738	589.734522906	2879.33384028	376.0	-2.40371829124	-0.475561915291	-0.0797655007197	1743.26408654	602.974553859	2810.1227661	463.884125695	-0.415748455923	-0.00585561205525
1913.59931738	589.734522906	2879.33384028	376.0	17.3141574454	1.32013790882	0.221425345324	2370.71527253	684.116600435	3377.86623477	323.034361801	6.32099571696	0.0890281086896
1913.59931738	589.734522906	2879.33384028	376.0	-16.8319953234	-0.733269558577	-0.122990533139	1493.50043242	505.734366969	2394.68450294	395.449703551	-3.56452891119	-0.0502046325519
1913.59931738	589.734522906	2879.33384028	376.0	-5.392670119	-0.279891211577	-0.0469458590367	1926.85706975	466.596763	2724.06086465	330.607031896	-0.927939141873	-0.0130695653785
1913.59931738	589.734522906	2879.33384028	376.0	-1.56137942325	-0.281206429942	-0.0471664592322	1927.58623399	561.314603991	2834.37651417	345.47567619	-0.335963244901	-0.00473187668874
1913.59931738	589.734522906	2879.33384028	376.0	-15.2137329238	-0.757119119604	-0.126990794969	1497.67269079	600.471184476	2441.27967984	343.135804575	-2.73239288507	-0.038484406832
1913.59931738	589.734522906	2879.33384028	376.0	20.988763231	0.192495196416	0.0322870171781	2358.30662441	689.428174333	3483.67040265	435.935603903	6.44172371558	0.0907285030363
1913.59931738	589.734522906	2879.33384028	376.0	-17.5653079314	-0.798900543378	-0.133998749309	1437.57045967	556.926638072	2373.56998486	379.072887126	-3.57669905601	-0.0503760430424
1913.59931738	589.734522906	2879.33384028	376.0	10.1468907513	0.0336459152354	0.00564339403478	2271.56885418	549.584101619	3171.49669942	350.343743622	2.40373836248	0.0338554698941
1913.59931738	589.734522906	2879.33384028	376.0	-14.2265336257	-0.794855906887	-0.133320346677	1443.45056651	576.71388314	2469.7044433	449.539993647	-2.9747490477	-0.0418978739113
1913.59931738	589.734522906	2879.33384028	376.0	5.6259673401	-0.173046204311	-0.0290248581535	2030.23326284	586.120082967	3041.32422175	424.970875937	0.61356061944	0.00864169886536
1913.59931738	589.734522906	2879.33384028	376.0	12.1968836074	-0.0406885317257	-0.00682464470407	2189.4203023	626.168360607	3230.52283745	414.934174541	2.77731544278	0.0391171189124
1913.59931738	589.734522906	2879.33384028	376.0	-4.84841547024	-0.393533093139	-0.066006892509	1814.2294372	495.371496861	2739.73177293	430.130838872	-0.848422055331	-0.0119496064131
1913.59931738	589.734522906	2879.33384028	376.0	9.71936911192	0.0192358182287	0.00322640359422	2229.08067917	474.615035499	3159.18692418	455.491209513	1.15824094074	0.0163132526865
1913.59931738	589.734522906	2879.33384028	376.0	-18.3190498523	-0.755325317036	-0.126689922348	1484.785138	534.489131171	2351.86723867	332.592969499	-3.63525029947	-0.0512007084432
1913.59931738	589.734522906	2879.33384028	376.0	5.11698651806	-0.208544374134	-0.0349789289055	2016.01829556	712.851910415	3026.6689647	297.798758728	1.232781721	0.017363122831
1913.59931738	589.734522906	2879.33384028	376.0	7.22358785671	-0.111673185992	-0.0187308262315	2097.91518297	592.837320292	3087.32504992	396.572546663	1.02104697021	0.0143809432425
1913.59931738	589.734522906	2879.33384028	376.0	7.10853559325	-0.154999015577	-0.0259978221363	2074.07009532	717.501266108	3084.01231117	292.440949742	2.06664526135	0.0291076797373
1913.59931738	589.734522906	2879.33384028	376.0	8.35159314529	0.0388168562327	0.00651071053886	2258.91914913	473.877414894	3119.80408792	387.007523895	1.21908318707	0.0171701857334
1913.59931738	589.734522906	2879.33384028	376.0	-13.0061251614	-0.69660918658	-0.116841527437	1532.31370024	505.624070071	2504.8440772	466.90630689	-2.88595883108	-0.04064730748
1913.59931738	589.734522906	2879.33384028	376.0	15.823851386	0.153432601713	0.0257350891836	2387.52615484	607.717356193	3334.95534808	339.711837037	5.06617591782	0.0713545903918
1913.59931738	589.734522906	2879.33384028	376.0	-8.51753062743	-0.5332406743	-0.0894398984066	1682.37190648	487.410131791	2634.08569857	464.303660302	-1.72051565438	-0.0242326148505
1913.59931738	589.734522906	2879.33384028	376.0	12.2461875201	0.0269492545982	0.00452017017749	2248.97746402	518.263917402	3231.94246169	464.701080265	2.0490884066	0.028860400093
1913.59931738	589.734522906	2879.33384028	376.0	7.3963056138	-0.0763010356001	-0.0127978925864	2152.92434854	625.654713728	3092.29817075	313.71910848	1.81452848297	0.0255567391967
1913.59931738	589.734522906	2879.33384028	376.0	5.38494729196	-0.0967286519148	-0.0162241952222	2126.3557086	606.543696987	3034.38444994	301.485044357	1.08595030337	0.0152950746953
1913.59931738	589.734522906	2879.33384028	376.0	16.2475117702	0.0732486249043	0.0122859149454	2318.21998384	618.558163269	3347.15394488	410.375797772	4.46297645538	0.0628588233151
1913.59931738	589.734522906	2879.33384028	376.0	-2.40836878581	-0.234383539434	-0.0393129049705	1975.01404838	539.23767662	2809.98886283	295.737137832	-0.604372377983	-0.00851228701384
1913.59931738	589.734522906	2879.33384028	376.0	-13.7877745512	-0.696054600548	-0.116748507304	1547.9077583	547.526227409	2482.33778181	386.903796093	-2.60395741664	-0.0366754565725
1913.59931738	589.734522906	2879.33384028	376.0	-0.442449823737	-0.259764570854	-0.0435700387209	1944.79608342	511.429825278	2866.59423278	410.368324079	-0.139024492394	-0.00195809144216
1913.59931738	589.734522906	2879.33384028	376.0	-8.67438584333	-0.537724275781	-0.0901919281752	1679.09660288	493.342150333	2629.56931326	457.130560045	-1.71834026851	-0.0242019756129
1913.59931738	589.734522906	2879.33384028	376.0	3.79110226272	-0.0894845074528	-0.0150091424778	2119.4303604	543.25715267	2988.49233065	325.804817586	0.254432941882	0.00358356256172
1913.59931738	589.734522906	2879.33384028	376.0	-11.2498886003	-0.460693673528	-0.0772716661402	1756.60653247	506.124052708	2555.41199082	292.681405644	-1.93210643926	-0.0272127667502
1913.59931738	589.734522906	2879.33384028	376.0	14.1690220317	0.111541967251	0.0187088170498	2356.60445647	597.931819252	3287.30728648	332.771010751	4.38394777813	0.0617457433539
1913.59931738	589.734522906	2879.33384028	376.0	-15.3108378523	-0.759442612236	-0.127380511948	1487.7389881	575.755036547	2438.48370477	374.989680121	-2.90578992709	-0.0409266186915
1913.59931738	589.734522906	2879.33384028	376.0	-14.6278621393	-0.666335737335	-0.111763793582	1563.0890474	481.195034865	2458.14885559	413.864773334	-3.08150345636	-0.0434014571318
1913.59931738	589.734522906	2879.33384028	376.0	-13.8746496514	-0.811463738631	-0.136105960857	1448.09683997	649.214821112	2479.83635765	382.524696569	-2.45451671232	-0.0345706579201
1913.59931738	589.734522906	2879.33384028	376.0	-2.24945797563	-0.534483052013	-0.0896482811159	1694.39080975	665.648849638	2814.56443557	454.524776175	-0.336857565126	-0.00474447274825
1913.59931738	589.734522906	2879.33384028	376.0	-14.1433627544	-0.673698766774	-0.112998786779	1542.9294556	461.414051463	2472.09921034	467.755703276	-3.31675485611	-0.0467148571284
1913.59931738	589.734522906	2879.33384028	376.0	-9.12100354903	-0.518154002195	-0.0869094267352	1695.49317035	474.438222131	2616.70969852	446.778306038	-1.80266066967	-0.0253895868968
1913.59931738	589.734522906	2879.33384028	376.0	2.11466941016	-0.314963164639	-0.0528284408988	1897.28554337	679.574862167	2940.22223222	363.361826682	0.16495426703	0.00232329953563
1913.59931738	589.734522906	2879.33384028	376.0	9.99659144686	0.0367931484374	0.00617127615522	2267.63235536	519.176094322	3167.16908069	380.360631003	1.99419243183	0.0280872173497
1913.59931738	589.734522906	2879.33384028	376.0	-11.1979583116	-0.606794790765	-0.101777053131	1627.50462144	571.962779232	2556.9072372	357.43983652	-1.87912622224	-0.0264665665105
1913.59931738	589.734522906	2879.33384028	376.0	-4.55037774835	-0.477251808233	-0.0800489446886	1745.02870954	622.597625072	2748.31327391	380.686939303	-0.67052443923	-0.00944400618634
1913.59931738	589.734522906	2879.33384028	376.0	3.03854026443	-0.166747299512	-0.0279683494652	2037.60939661	536.437991642	2966.82355837	392.776170118	0.280151569768	0.0039457967573
1913.59931738	589.734522906	2879.33384028	376.0	12.6168997539	0.0460533436152	0.00772447896935	2278.28522212	530.327888989	3242.61650449	434.003393383	2.51865806011	0.0354740571847
1913.59931738	589.734522906	2879.33384028	376.0	-9.47563245937	-0.650754881127	-0.10915043293	1599.82956133	715.572852003	2606.4987483	291.096334966	-1.48011189247	-0.0208466463728
1913.59931738	589.734522906	2879.33384028	376.0	-8.0764088701	-0.621660929023	-0.104270534892	1617.8914114	632.229977063	2646.78706661	396.66567814	-1.2657700931	-0.0178277477901
1913.59931738	589.734522906	2879.33384028	376.0	12.7954246739	-0.0204190182633	-0.00342486049367	2207.79500886	706.892036607	3247.75683292	333.06978746	4.03906271827	0.0568882072995
1913.59931738	589.734522906	2879.33384028	376.0	-11.5999034818	-0.56570050907	-0.0948843524102	1665.72700373	582.14075497	2545.33389389	297.466135188	-1.92804151644	-0.0271555143161
1913.59931738	589.734522906	2879.33384028	376.0	4.09440116386	-0.25185437273	-0.0422432694951	1965.89200877	708.531144137	2997.22531855	322.802165639	0.677411834537	0.00954101175404
1913.59931738	589.734522906	2879.33384028	376.0	6.6620837755	0.0715984478332	0.0120091324779	2311.42296589	472.929161662	3071.1574729	286.805345341	1.36061573039	0.0191636018365
1913.59931738	589.734522906	2879.33384028	376.0	-4.21715865336	-0.249963034082	-0.0419260372496	1958.24187425	492.571013485	2757.90776408	307.094876338	-0.804795663737	-0.0113351501935
1913.59931738	589.734522906	2879.33384028	376.0	4.89413462574	-0.119129132717	-0.0199814043471	2090.66940392	583.522605059	3020.25231475	346.060305774	0.566993716797	0.00798582699713
1913.59931738	589.734522906	2879.33384028	376.0	-1.16955606621	-0.350393043963	-0.0587710573571	1866.31696519	673.616814195	2845.65841669	305.7246373	-0.377905666908	-0.00532261502687
1913.59931738	589.734522906	2879.33384028	376.0	-8.02771896614	-0.635107400252	-0.106525897392	1609.93746034	676.69037202	2648.18901149	361.561179124	-1.18896410695	-0.0167459733373
1913.59931738	589.734522906	2879.33384028	376.0	-5.0245552632	-0.31596346832	-0.052996220785	1888.154389	451.751943941	2734.66012027	394.753787329	-0.861726758629	-0.0121369966004
1913.59931738	589.734522906	2879.33384028	376.0	-3.28070925732	-0.356564706601	-0.0598062238513	1859.8529016	631.314750813	2784.87126843	293.703616018	-0.682656378956	-0.00961487857684
1913.59931738	589.734522906	2879.33384028	376.0	10.0096716327	-0.00871765700631	-0.00146220345628	2221.56595026	572.707452196	3167.5457029	373.272300451	2.19548470845	0.0309223198373
1913.59931738	589.734522906	2879.33384028	376.0	1.65537411264	-0.139662303537	-0.0234254115291	2067.8144377	542.152667596	2926.99758729	317.030481991	-0.0706596227911	-0.000995205954804
1913.59931738	589.734522906	2879.33384028	376.0	13.433249262	0.101810805629	0.0170766195286	2344.16703724	496.565257971	3266.12193213	425.389636917	2.83830715343	0.0399761570905
1913.59931738	589.734522906	2879.33384028	376.0	-9.97444401366	-0.635657972582	-0.106618244311	1607.38318375	637.640506071	2592.13629842	347.112608598	-1.56295906835	-0.022013508005
1913.59931738	589.734522906	2879.33384028	376.0	-15.4684130513	-0.61190978422	-0.102634985612	1619.85421252	508.885663185	2433.94658874	305.206713036	-2.83520896877	-0.0399325206868
1913.59931738	589.734522906	2879.33384028	376.0	-3.39428129798	-0.52745683173	-0.0884697805653	1698.54627934	629.847620335	2781.60115024	453.207250561	-0.539918345506	-0.00760448373953
1913.59931738	589.734522906	2879.33384028	376.0	14.9567131217	0.119338117053	0.0200164570703	2371.9302862	534.098207935	3309.98754259	403.959048455	3.7797143888	0.0532354139267
1913.59931738	589.734522906	2879.33384028	376.0	12.2008405893	0.0761675355283	0.0127755007595	2323.72789475	556.490470176	3230.63677217	350.418407243	3.25601014422	0.045859297806
1913.59931738	589.734522906	2879.33384028	376.0	-18.5046300981	-0.782955491045	-0.131324302423	1461.16990749	557.63735677	2346.52376385	327.716499587	-3.62330243935	-0.0510324287233
1913.59931738	589.734522906	2879.33384028	376.0	6.74675070705	-0.0553796860896	-0.00928877660006	2159.53983876	551.468103114	3073.59531651	362.587374637	1.01753433254	0.0143314694724
1913.59931738	589.734522906	2879.33384028	376.0	-12.588557926	-0.755847075666	-0.126777436375	1505.14825394	649.227421057	2516.86723192	362.491556923	-2.1024617609	-0.0296121374775
1913.59931738	589.734522906	2879.33384028	376.0	-2.90908806752	-0.336751995909	-0.0564830586899	1876.06254199	593.607493399	2795.57148311	325.901447717	-0.538895863271	-0.00759008258128
1913.59931738	589.734522906	2879.33384028	376.0	4.72001436545	-0.0755941817851	-0.0126793327382	2129.49546461	479.727185723	3015.23881117	406.016160839	0.466310414863	0.00656775232202
1913.59931738	589.734522906	2879.33384028	376.0	12.5154005408	-0.0199254259014	-0.00334207076508	2208.90536067	702.934569994	3239.6940033	327.854072638	3.9647375313	0.0558413736802
1913.59931738	589.734522906	2879.33384028	376.0	-5.37752765088	-0.406749200159	-0.0682236162628	1809.82888945	587.127019111	2724.49686686	327.540958297	-0.866698511992	-0.0122070212957
1913.59931738	589.734522906	2879.33384028	376.0	3.14395000153	-0.234713332485	-0.0393682208126	1970.73478613	591.075551283	2969.8586566	408.048319187	0.329387312625	0.0046392579243
1913.59931738	589.734522906	2879.33384028	376.0	4.23643704587	-0.191885978778	-0.0321848337434	2021.58755952	651.270514322	3001.31500577	328.456931928	0.585324035395	0.00824400049853
1913.59931738	589.734522906	2879.33384028	376.0	-12.3733531408	-0.708579100409	-0.118849228515	1544.53545597	615.377930519	2523.06369612	363.150309637	-2.09550943101	-0.0295142173382
1913.59931738	589.734522906	2879.33384028	376.0	-20.1276700629	-0.733145918761	-0.122969795163	1483.96140465	471.072418727	2299.7910249	344.757201525	-4.3654529586	-0.061485252938
1913.59931738	589.734522906	2879.33384028	376.0	-7.54604757294	-0.579938177023	-0.0972724215067	1656.36412997	655.332313011	2662.05793891	350.361495929	-1.1265099439	-0.015866337238
1913.59931738	589.734522906	2879.33384028	376.0	1.68331957651	-0.320126886108	-0.053694546479	1887.00202968	582.367928303	2927.80223049	458.432272503	0.168602473234	0.00237468272161
1913.59931738	589.734522906	2879.33384028	376.0	4.05367561035	-0.318370390644	-0.0533999313391	1892.34446528	683.966125481	2996.05269391	419.742103144	0.471441795015	0.00664002528191
1913.59931738	589.734522906	2879.33384028	376.0	14.0789445814	0.410070183524	0.0687806413156	2293.69352897	700.175291762	3284.71365597	290.844835241	5.2591725844	0.0740728533014
1913.59931738	589.734522906	2879.33384028	376.0	1.39691715228	-0.203436696531	-0.0341222235041	1998.90496647	481.379889759	2919.55574857	439.270892339	0.092333175789	0.00130046726463
1913.59931738	589.734522906	2879.33384028	376.0	3.00435837214	-0.265755485236	-0.0445748884998	1946.08634034	687.038989388	2965.83934757	332.714017844	0.235136283314	0.00331177863823
1913.59931738	589.734522906	2879.33384028	376.0	14.2424169898	0.183011426716	0.0306963144442	2377.59471621	620.997803868	3289.42057234	290.828052265	4.96770766142	0.0699677135411
1913.59931738	589.734522906	2879.33384028	376.0	10.8543263802	-0.147848324546	-0.0247984442378	2073.20307735	687.586464712	3191.86613288	431.076590821	2.23478353946	0.0314758244994
1913.59931738	589.734522906	2879.33384028	376.0	19.0466751327	0.170669723474	0.0286262535179	2346.6371574	686.053480164	3427.75120283	395.060565262	6.06684768002	0.0854485588736
1913.59931738	589.734522906	2879.33384028	376.0	-9.85194064652	-0.527453617484	-0.0884692414432	1693.68906993	524.846547915	2595.66357932	377.127961482	-1.68337280911	-0.0237094761846
1913.59931738	589.734522906	2879.33384028	376.0	6.76444351943	-0.0195227315418	-0.00327452726296	2208.32204912	550.840534101	3074.10475164	314.942168421	1.38277416465	0.0194756924599
1913.59931738	589.734522906	2879.33384028	376.0	-13.326052772	-0.801833701779	-0.134490724887	1450.71870431	623.814665126	2495.63229324	421.098923811	-2.50918482858	-0.0353406313884
1913.59931738	589.734522906	2879.33384028	376.0	10.7842291227	-0.0586883011897	-0.00984372713681	2165.49226037	612.128254085	3189.84779883	412.227284373	2.22375011308	0.0313204241279
1913.59931738	589.734522906	2879.33384028	376.0	-1.88670035791	-0.203937590831	-0.034206237979	1999.84782376	442.653453337	2825.00943841	382.508161313	-0.380033240764	-0.00535258085583
1913.59931738	589.734522906	2879.33384028	376.0	-12.1118800911	-0.799864272687	-0.134160394614	1468.56861034	708.324800723	2530.59237812	353.698967063	-1.92011847037	-0.0270439221179
1913.59931738	589.734522906	2879.33384028	376.0	5.86084583031	-0.30692326912	-0.0514799176651	1906.05263366	734.750936553	3048.0871576	407.283587391	0.761857685315	0.010730389934
1913.59931738	589.734522906	2879.33384028	376.0	10.2528884247	0.00395472473698	0.000663321827739	2243.85630053	620.103095955	3174.5487263	310.589329813	2.98824311408	0.0420879311842
1913.59931738	589.734522906	2879.33384028	376.0	7.29182368485	-0.260705300185	-0.0437278262639	1947.57234706	699.610944506	3089.28978721	442.106495652	0.921631930666	0.0129807314178
1913.59931738	589.734522906	2879.33384028	376.0	11.8592996621	-0.00219093391272	-0.000367483044736	2236.08332475	621.957503153	3220.80266867	362.761840767	3.15315001406	0.0444105635783
1913.59931738	589.734522906	2879.33384028	376.0	-7.80686216161	-0.583003431977	-0.0977865535017	1646.00915754	571.285570467	2654.5482162	437.253488187	-1.36567781093	-0.0192348987455
1913.59931738	589.734522906	2879.33384028	376.0	-6.05495581921	-0.694455077583	-0.116480220997	1559.57869552	691.383380232	2704.99144837	454.02937261	-0.953528616891	-0.0134299805196
1913.59931738	589.734522906	2879.33384028	376.0	-2.29873382361	-0.384958169654	-0.0645686295965	1832.10317959	644.045800398	2813.1456194	336.996639417	-0.413261190371	-0.00582058014607
1913.59931738	589.734522906	2879.33384028	376.0	1.24279867273	-0.198579278651	-0.0333074939032	2003.78168268	475.394621483	2915.11816303	435.941858869	0.0700084404813	0.000986034372976
1913.59931738	589.734522906	2879.33384028	376.0	0.278002394658	-0.367441835586	-0.0616306332751	1844.6074975	617.820233461	2887.33845731	424.910726343	0.00745919311306	0.00010505905793
1913.59931738	589.734522906	2879.33384028	376.0	-7.86150625207	-0.673274154171	-0.112927566953	1578.37345236	692.041418844	2652.97483041	382.559959208	-1.15831769343	-0.0163143337102
1913.59931738	589.734522906	2879.33384028	376.0	7.74599659218	-0.15622165373	-0.02620289395	2064.35453171	672.3393299	3102.36694143	365.673079814	1.62147428404	0.0228376659724
1913.59931738	589.734522906	2879.33384028	376.0	8.58138727259	-0.108287612553	-0.0181629675533	2114.97346674	644.197552495	3126.42062799	367.24960875	1.86441071911	0.026259305903
1913.59931738	589.734522906	2879.33384028	376.0	4.5266011429	-0.217417284663	-0.0364671728721	1985.83758819	570.469654479	3009.6697988	453.362556135	0.510299212899	0.00718731285773
1913.59931738	589.734522906	2879.33384028	376.0	8.74624371041	0.0378981021513	0.00635660888147	2278.34518226	542.091078821	3131.16739519	310.731134107	2.17617192273	0.0306503087708
1913.59931738	589.734522906	2879.33384028	376.0	4.34385472869	-0.138461995847	-0.0232240851806	2067.10761946	579.382723378	3004.40791946	357.917576615	0.360813904568	0.00508188597984
1913.59931738	589.734522906	2879.33384028	376.0	-11.9319654387	-0.481992068409	-0.0808440235506	1734.24874465	480.916511756	2535.77272159	320.607465194	-2.08208987931	-0.0293252095677
1913.59931738	589.734522906	2879.33384028	376.0	-6.04539122428	-0.567418721064	-0.095172546304	1671.61591561	719.359512062	2705.26684498	314.291417311	-0.918724033279	-0.0129397751166
1913.59931738	589.734522906	2879.33384028	376.0	-1.93855166542	-0.301306831296	-0.0505378784461	1909.9955102	592.366157702	2823.51646617	321.154798263	-0.435527727144	-0.00613419334006
1913.59931738	589.734522906	2879.33384028	376.0	1.48435346424	-0.230575571041	-0.0386741984302	1974.10195564	540.369723643	2922.07333189	407.601652603	0.118519375651	0.001669286981
1913.59931738	589.734522906	2879.33384028	376.0	-5.08086690873	-0.654343236508	-0.10975230401	1591.73714972	676.554285174	2733.03872	464.747285105	-0.815183501644	-0.0114814577696
1913.59931738	589.734522906	2879.33384028	376.0	4.36731216239	-0.142665591558	-0.0239291498756	2062.41501432	577.438726134	3005.08333728	365.229596835	0.371455249543	0.00523176407807
1913.59931738	589.734522906	2879.33384028	376.0	4.35342225867	-0.190248612748	-0.0319102000583	2014.87059563	606.652203444	3004.68340059	383.160601515	0.420508078853	0.00592264899793
1913.59931738	589.734522906	2879.33384028	376.0	6.27467709302	-0.177759261529	-0.029815374292	2047.08143035	697.948448793	3060.00274119	314.972862044	1.52217723305	0.0214391159584
1913.59931738	589.734522906	2879.33384028	376.0	-7.59938234086	-0.501351457277	-0.0840911535184	1718.9179878	553.353678983	2660.52225289	388.250586109	-1.23344660214	-0.0173724873541
1913.59931738	589.734522906	2879.33384028	376.0	5.51548803408	-0.153489335707	-0.025744605117	2050.23326717	584.861355465	3038.1431537	403.048531069	0.570307856896	0.0080325050267
1913.59931738	589.734522906	2879.33384028	376.0	-6.19475622466	-0.383752867349	-0.0643664655063	1821.08776071	452.175707759	2700.96612798	427.702659513	-1.13018986617	-0.0159181671292
1913.59931738	589.734522906	2879.33384028	376.0	1.55786207892	-0.118260680734	-0.0198357398078	2086.59222704	444.981759186	2924.18989031	392.615904077	0.0789720680603	0.00111228264874
1913.59931738	589.734522906	2879.33384028	376.0	-23.0379024113	-0.755768101752	-0.126764190163	1462.07386563	465.586243347	2215.99572006	288.335611085	-5.03765808629	-0.0709529307929
1913.59931738	589.734522906	2879.33384028	376.0	-6.80795621371	-0.389314277449	-0.0652992749831	1819.30612629	483.747122401	2683.31005319	380.256804493	-1.13608015301	-0.0160011289157
1913.59931738	589.734522906	2879.33384028	376.0	8.83819513632	-0.0564948624155	-0.0094758239543	2151.61698379	545.744070603	3133.81498371	436.453929318	1.16183221091	0.0163638339565
1913.59931738	589.734522906	2879.33384028	376.0	8.19287996203	0.0279088825803	0.00468112757134	2247.39102167	483.849382888	3115.23420552	383.993800963	1.21005171676	0.0170429819262
1913.59931738	589.734522906	2879.33384028	376.0	10.7290250767	0.0259780771312	0.00435727560067	2253.35127858	526.615985822	3188.25829005	408.291025646	2.03514992506	0.0286640834516
1913.59931738	589.734522906	2879.33384028	376.0	17.5085787216	0.132561866418	0.0222344626666	2337.64427315	674.164422998	3383.46427236	371.655576221	5.61200781484	0.0790423635893
1913.59931738	589.734522906	2879.33384028	376.0	11.9151176574	-0.134349237579	-0.0225342565546	2084.67922286	673.422347841	3222.4098551	464.308284396	2.28463897944	0.0321780137949
1913.59931738	589.734522906	2879.33384028	376.0	17.7787303852	0.188190225663	0.0315649489539	2381.73662074	647.153223019	3391.24284064	362.352996879	5.79860998487	0.0816705631672
1913.59931738	589.734522906	2879.33384028	376.0	-16.4405411595	-0.759223193493	-0.127343709073	1476.13810564	540.003177343	2405.95577515	389.814492163	-3.34883921456	-0.0471667495008
1913.59931738	589.734522906	2879.33384028	376.0	-3.92775930774	-0.423797410003	-0.0710830945996	1798.12984697	663.388430062	2766.24053737	304.722260341	-0.703427523968	-0.00990742991505
1913.59931738	589.734522906	2879.33384028	376.0	-9.90637734028	-0.562619606768	-0.0943675959021	1669.14917801	603.681998747	2594.09616518	321.264988419	-1.58207351961	-0.0222827256283
1913.59931738	589.734522906	2879.33384028	376.0	-1.67162000959	-0.29897899018	-0.0501474321	1903.80712166	475.568310049	2831.20231966	451.826887955	-0.363651912414	-0.00512185792133
1913.59931738	589.734522906	2879.33384028	376.0	-16.5664573768	-0.685461129756	-0.114971675571	1538.47878848	469.480959145	2402.3302269	394.370479268	-3.56242545754	-0.0501750064443
1913.59931738	589.734522906	2879.33384028	376.0	-1.42840746455	-0.1476700474	-0.0247685419994	2059.37116235	449.519364195	2838.20522078	329.314694238	-0.401081871503	-0.00564904044371
1913.59931738	589.734522906	2879.33384028	376.0	6.93664988193	-0.18075855187	-0.0303184421117	2024.73073388	633.957674599	3079.06314771	420.374739236	0.84778154326	0.0119405851163
1913.59931738	589.734522906	2879.33384028	376.0	5.78662526128	-0.0199609408509	-0.00334802765027	2196.78695766	511.833609852	3045.95009964	337.329532126	0.76968071371	0.0108405734325
1913.59931738	589.734522906	2879.33384028	376.0	10.4279093788	0.106791598958	0.0179120427638	2346.94471103	459.731379005	3179.58816386	372.912073826	2.07762858607	0.0292623744517
1913.59931738	589.734522906	2879.33384028	376.0	-4.10866783617	-0.40602226955	-0.068101688955	1812.81626909	631.599813569	2761.03157689	316.615494235	-0.70084489502	-0.00987105485943
1913.59931738	589.734522906	2879.33384028	376.0	-6.94030264966	-0.580810090341	-0.0974186666121	1648.72407659	584.756051059	2679.49935747	446.019229822	-1.20213833726	-0.0169315258769
1913.59931738	589.734522906	2879.33384028	376.0	-12.3428246637	-0.705302271902	-0.118299609511	1547.8127965	620.73548512	2523.94271289	355.39443127	-2.06629161439	-0.0291026987942
1913.59931738	589.734522906	2879.33384028	376.0	-0.728576119662	-0.405185461038	-0.067961331942	1814.14938739	685.194676484	2858.35570152	359.011637645	-0.157928871593	-0.00222435030413
1913.59931738	589.734522906	2879.33384028	376.0	4.23955289688	-0.266367110436	-0.0446774757524	1950.75461894	716.94626595	3001.40472152	333.70383663	0.672999403259	0.00947886483463
1913.59931738	589.734522906	2879.33384028	376.0	-2.49452747072	-0.154303545076	-0.0258811715995	2053.88362696	449.281535212	2807.50806666	304.342904495	-0.611337932645	-0.00861039341753
1913.59931738	589.734522906	2879.33384028	376.0	-1.82645165152	-0.463317532246	-0.0777117632079	1759.50049085	669.49141614	2826.7441998	397.75229281	-0.252724632703	-0.00355950186906
1913.59931738	589.734522906	2879.33384028	376.0	6.46196912937	0.0509825934016	0.00855125686039	2273.5766543	451.388351182	3065.39550417	340.43049869	0.846623559938	0.0119242754921
1913.59931738	589.734522906	2879.33384028	376.0	3.60173561077	-0.244092930055	-0.0409414508646	1978.23486589	716.538857564	2983.03983256	288.266109104	0.730875830737	0.010294025785
1913.59931738	589.734522906	2879.33384028	376.0	5.65350458244	-0.235517644547	-0.0395031272303	1968.9321868	623.162682854	3042.11711089	450.022241232	0.649226401253	0.00914403382047
1913.59931738	589.734522906	2879.33384028	376.0	13.7287984597	-0.0617228941144	-0.0103527162218	2164.95742488	644.491237064	3274.6317802	465.183118252	2.90562867192	0.0409243474918
1913.59931738	589.734522906	2879.33384028	376.0	-17.4924685189	-0.695209628662	-0.116606781057	1514.51268404	450.913258681	2375.66727472	410.241331992	-3.97848224041	-0.0560349611326
1913.59931738	589.734522906	2879.33384028	376.0	-13.0859601513	-0.767438599292	-0.128721670462	1494.21882812	652.815022758	2502.54536132	355.51151044	-2.19346656374	-0.0308938952639
1913.59931738	589.734522906	2879.33384028	376.0	-6.03285869399	-0.553908923621	-0.0929065621639	1684.40179229	728.393732987	2705.62769837	292.832173093	-0.981876245757	-0.013829242898
1913.59931738	589.734522906	2879.33384028	376.0	3.13283305215	-0.0573606404959	-0.00962104000267	2157.18611244	521.977284649	2969.53856251	290.375165421	0.155230393939	0.00218634357661
1913.59931738	589.734522906	2879.33384028	376.0	-12.8478224723	-0.723299661569	-0.121318292783	1523.73589706	571.460888789	2509.4021401	414.205354253	-2.44398953705	-0.0344223878457
1913.59931738	589.734522906	2879.33384028	376.0	1.38529187229	-0.142641867294	-0.0239251706297	2063.34207516	502.12029978	2919.22101795	353.758643012	0.00922900241024	0.00012998594944
1913.59931738	589.734522906	2879.33384028	376.0	-0.541793792816	-0.4796650256	-0.0804537111037	1747.29230499	722.905531709	2863.73378826	393.535951558	-0.0661322570993	-0.000931440240836
1913.59931738	589.734522906	2879.33384028	376.0	5.31959675212	-0.15684668177	-0.0263077292469	2054.24693268	623.611212327	3032.50278973	354.64464473	0.733556717081	0.0103317847476
1913.59931738	589.734522906	2879.33384028	376.0	10.1483834432	-0.0748238716421	-0.0125501294267	2157.79312602	693.534483936	3171.539679	320.212069044	3.02090281957	0.0425479270363
1913.59931738	589.734522906	2879.33384028	376.0	-5.91365373581	-0.669472536531	-0.112289925617	1580.85614556	695.371177037	2709.06000707	432.832684475	-0.880989019315	-0.0124082960467
1913.59931738	589.734522906	2879.33384028	376.0	5.53018170518	-0.228841486597	-0.0383833422671	1985.71599735	691.982512135	3038.56623355	360.867724066	0.893724783001	0.012587673
1913.59931738	589.734522906	2879.33384028	376.0	7.24757493399	-0.171744944235	-0.0288065991673	2051.69123698	693.949480477	3088.01571796	342.375000495	1.66951414617	0.0235142837489
1913.59931738	589.734522906	2879.33384028	376.0	22.9494235374	0.817728123325	0.137156679524	2353.91513482	717.180540423	3540.12435834	469.028683102	7.11524891453	0.100214773444
1913.59931738	589.734522906	2879.33384028	376.0	9.41920850496	-0.0283496369916	-0.00475505484596	2208.01882218	625.507794535	3150.54429825	317.017681541	2.59792644048	0.0365905132463
1913.59931738	589.734522906	2879.33384028	376.0	-1.07050388457	-0.307407347409	-0.0515611116083	1901.36142867	569.490358525	2848.51045967	377.658672479	-0.217177511874	-0.00305883819541
1913.59931738	589.734522906	2879.33384028	376.0	12.7026441261	0.108655199577	0.0182246225389	2341.4149416	450.997621446	3245.08537122	452.67280817	2.16668448964	0.0305166829527
1913.59931738	589.734522906	2879.33384028	376.0	2.54934235613	-0.228570493212	-0.0383378888313	1974.73721888	534.099838637	2952.73791745	443.900859925	0.26096724109	0.00367559494493
1913.59931738	589.734522906	2879.33384028	376.0	8.95483352429	0.0447903353248	0.00751263591492	2288.85587932	554.929850663	3137.17339229	293.387662301	2.44265965486	0.0344036571107
1913.59931738	589.734522906	2879.33384028	376.0	14.0206568194	0.0734127752961	0.0123134477182	2317.44656123	552.1292156	3283.03535671	413.459579884	3.34030324646	0.0470465245981
1913.59931738	589.734522906	2879.33384028	376.0	-17.9795527884	-0.675961131474	-0.113378250834	1540.67130675	443.163417263	2361.64249252	377.807768505	-3.9545422842	-0.0556977786506
1913.59931738	589.734522906	2879.33384028	376.0	12.0356434741	0.0767824936919	0.0128786470466	2324.89015003	561.015204185	3225.88019573	339.97484151	3.30330293327	0.0465253934264
1913.59931738	589.734522906	2879.33384028	376.0	6.53178287443	-0.263698948718	-0.0442299477889	1949.25611634	715.559550494	3067.40567496	402.590008122	0.975887717651	0.0137448974317
1913.59931738	589.734522906	2879.33384028	376.0	11.8567089927	0.0461369373582	0.00773850006008	2286.89644104	559.311644361	3220.72807465	374.519989251	2.88231737026	0.0405960192994
1913.59931738	589.734522906	2879.33384028	376.0	11.6983962312	0.104157465299	0.0174702222911	2356.44522983	536.718442737	3216.16972174	323.006049169	3.26778629615	0.0460251591007
1913.59931738	589.734522906	2879.33384028	376.0	7.54541979407	-0.172046912051	-0.028857247912	2029.92149869	601.903216538	3096.5916658	464.766950573	0.848352701193	0.0119486295943
1913.59931738	589.734522906	2879.33384028	376.0	15.1158903137	-0.00169818797523	-0.000284835286016	2232.49890201	618.078477067	3314.57078534	463.99340627	3.40313174413	0.0479314330159
1913.59931738	589.734522906	2879.33384028	376.0	4.81392425685	-0.239030240496	-0.0400922912607	1965.27423705	601.042827931	3017.94279046	451.625725477	0.552046974093	0.00777530949427
1913.59931738	589.734522906	2879.33384028	376.0	-11.6093580494	-0.504287814964	-0.0845836657102	1711.40118539	473.049022008	2545.06166533	360.611457925	-2.08450736065	-0.0293592586007
1913.59931738	589.734522906	2879.33384028	376.0	-5.80929081565	-0.553177256634	-0.0927838404284	1680.39741434	670.367408136	2712.06496395	361.30014147	-0.838244404271	-0.0118062592151
1913.59931738	589.734522906	2879.33384028	376.0	-1.53360116417	-0.418076869388	-0.0701235943287	1796.83660049	605.548177986	2835.17634299	432.791564508	-0.247586475898	-0.00348713346335
1913.59931738	589.734522906	2879.33384028	376.0	-10.0800971272	-0.442587725039	-0.074234774411	1772.42711655	501.847703087	2589.09419256	314.819372929	-1.69897002722	-0.0239291553129
1913.59931738	589.734522906	2879.33384028	376.0	15.6013537893	0.0351297380284	0.00589227407386	2276.42559309	619.248276985	3328.54889948	432.875029403	3.94255586076	0.0555289557854
1913.59931738	589.734522906	2879.33384028	376.0	11.3759306252	-0.012681733853	-0.00212709390355	2221.28366887	603.761041726	3206.88486042	381.840149824	2.72682170127	0.0384059394544
1913.59931738	589.734522906	2879.33384028	376.0	11.2193535341	0.0464540574493	0.00779169028	2284.65937166	628.085516094	3202.37648325	289.631595491	3.61830753719	0.0509620779886
1913.59931738	589.734522906	2879.33384028	376.0	12.8302396697	-0.0633239779288	-0.0106212643289	2169.4097146	681.088318799	3248.75927288	398.261239485	3.32209780884	0.0467901099836
1913.59931738	589.734522906	2879.33384028	376.0	4.14222149966	-0.120853482087	-0.0202706276563	2094.2399828	594.839616492	2998.60222566	309.522626371	0.552185510742	0.00777726071468
1913.59931738	589.734522906	2879.33384028	376.0	0.112984086421	-0.369516105848	-0.0619785484481	1845.76233041	662.660415825	2882.58702932	374.16428308	-0.039537270412	-0.00055686296355
1913.59931738	589.734522906	2879.33384028	376.0	12.2273116136	-0.0244522245741	-0.00410134595338	2191.08810145	731.315245595	3231.39896133	308.995614288	4.0950448335	0.0576766877957
1913.59931738	589.734522906	2879.33384028	376.0	-4.22917872347	-0.413074101206	-0.0692844852744	1800.55321775	562.924122587	2757.56166613	394.08432579	-0.659068449606	-0.0092826542198
1913.59931738	589.734522906	2879.33384028	376.0	7.41502980486	0.0552006506811	0.00925874717898	2281.94414177	464.97839328	3092.83730272	345.91476767	1.18059127237	0.0166280460897
1913.59931738	589.734522906	2879.33384028	376.0	-6.17383260915	-0.342271596975	-0.0574088555812	1867.33766525	504.087772069	2701.56858872	330.143151407	-1.02585282637	-0.0144486313573
1913.59931738	589.734522906	2879.33384028	376.0	-13.2621463479	-0.598310609559	-0.100354010325	1620.08694029	455.139982469	2497.47237254	422.245449781	-2.78497824834	-0.0392250457512
1913.59931738	589.734522906	2879.33384028	376.0	-10.8010454469	-0.655361101285	-0.1099230294	1589.12360299	618.081202585	2568.33568363	361.130878051	-1.75520309619	-0.0247211703688
1913.59931738	589.734522906	2879.33384028	376.0	-21.2895024829	-0.75683497244	-0.126943135263	1456.45935286	474.2777346	2266.33799086	335.600903408	-4.6683175103	-0.0657509508493
1913.59931738	589.734522906	2879.33384028	376.0	-1.94785954249	-0.409943325141	-0.0687593634922	1805.36706142	611.19073497	2823.24846131	406.690664927	-0.296768465225	-0.00417983753838
1913.59931738	589.734522906	2879.33384028	376.0	9.50260658607	-0.0655309315417	-0.0109914343411	2167.99636943	679.19359723	3152.94560742	305.75564076	2.85520497073	0.0402141545174
1913.59931738	589.734522906	2879.33384028	376.0	11.6980829538	-0.157696151818	-0.0264502099662	2067.1920669	721.522715825	3216.16070143	427.445918707	2.65880273281	0.0374479258142
1913.59931738	589.734522906	2879.33384028	376.0	-18.1389276341	-0.695391961947	-0.116637363628	1545.00279648	496.140630755	2357.05355865	315.910131417	-3.5956223036	-0.0506425676564
1913.59931738	589.734522906	2879.33384028	376.0	-10.9673989056	-0.645360592022	-0.108245654482	1601.74221503	666.938945249	2563.54581219	294.864651911	-1.74949912705	-0.0246408327753
1913.59931738	589.734522906	2879.33384028	376.0	2.84421789821	-0.134643748	-0.0225836544783	2074.97409566	579.252383141	2961.22836872	307.001889911	0.109170056524	0.00153760642991
1913.59931738	589.734522906	2879.33384028	376.0	10.4909426138	0.0550334797228	0.00923070776968	2299.25770556	552.812754121	3181.40310113	329.332641448	2.74621165606	0.0386790374093
1913.59931738	589.734522906	2879.33384028	376.0	6.47318653954	-0.239671019829	-0.0401997685054	1965.59946645	661.749972889	3065.71849086	438.369051519	0.734505303336	0.0103451451174
1913.59931738	589.734522906	2879.33384028	376.0	3.16666318129	-0.0507925172203	-0.00851937558207	2158.11809925	478.003845111	2970.51264487	334.390700506	0.134274029432	0.00189118351313
1913.59931738	589.734522906	2879.33384028	376.0	-12.5365987878	-0.741025774077	-0.124291475021	1503.03834135	573.872160244	2518.36330896	441.452807371	-2.48844062049	-0.0350484594435
1913.59931738	589.734522906	2879.33384028	376.0	7.14322945493	-0.276220682459	-0.0463302050418	1930.62851164	692.271710525	3085.01126327	462.1110411	0.83045350846	0.0116965282882
1913.59931738	589.734522906	2879.33384028	376.0	-15.4659562026	-0.618642411413	-0.103764242102	1610.8433702	490.734985847	2434.01732962	332.438973574	-2.92575598658	-0.0412078307968
1913.59931738	589.734522906	2879.33384028	376.0	-2.74942410831	-0.339304344245	-0.0569111613963	1870.8754108	560.183187079	2800.16874152	369.110143641	-0.453153779255	-0.00638244759514
1913.59931738	589.734522906	2879.33384028	376.0	4.18881351371	-0.398628030596	-0.0668614610191	1819.0516801	733.99969257	2999.94376529	446.892392623	0.52633571935	0.00741317914577
1913.59931738	589.734522906	2879.33384028	376.0	0.429163152105	-0.269042705616	-0.0451262505227	1938.05473523	569.719606036	2891.69088015	383.916538889	-0.0227307369462	-0.000320151224595
1913.59931738	589.734522906	2879.33384028	376.0	0.826007954022	-0.429967693689	-0.0721180298035	1791.98948846	722.544695543	2903.11736683	388.583182822	0.0891888668596	0.00125618122337
1913.59931738	589.734522906	2879.33384028	376.0	-0.641956355743	-0.323195913549	-0.0542093112293	1886.04268665	580.665990446	2860.84977369	394.1410966	-0.14153198766	-0.0019934082769
1913.59931738	589.734522906	2879.33384028	376.0	-5.02486936677	-0.548577711479	-0.0920123635489	1687.89190435	720.022421922	2734.65107617	326.736749898	-0.749762979317	-0.0105600419622
1913.59931738	589.734522906	2879.33384028	376.0	-8.26792839802	-0.357806680486	-0.060014538827	1849.76285429	454.11070499	2641.27258003	337.399020751	-1.39985641563	-0.0197162875441
1913.59931738	589.734522906	2879.33384028	376.0	12.8739425944	0.102086261432	0.0171228214411	2350.85601052	520.363146213	3250.01762598	378.798469247	3.152625887	0.044403181507
1913.59931738	589.734522906	2879.33384028	376.0	-11.5414059263	-0.579053933963	-0.0971241083466	1646.56978257	516.933364215	2547.0182338	383.515087014	-2.08086723953	-0.0293079892891
1913.59931738	589.734522906	2879.33384028	376.0	-4.72192843044	-0.300381632972	-0.0503826959027	1909.73650339	527.158613356	2743.37375707	306.478640327	-0.858693239697	-0.0120942709817
1913.59931738	589.734522906	2879.33384028	376.0	-18.6531931126	-0.689634700659	-0.115671704237	1548.54473739	483.829186485	2342.2461387	309.872214821	-3.74483725603	-0.0527441867047
1913.59931738	589.734522906	2879.33384028	376.0	-11.579828733	-0.83355518856	-0.139811336558	1436.91237173	723.885760492	2545.91191292	385.113780698	-1.84971578929	-0.0260523350604
1913.59931738	589.734522906	2879.33384028	376.0	11.7456499764	0.0189426424495	0.0031772295286	2257.73157101	642.374643902	3217.53031482	317.424099899	3.60524739361	0.0507781323044
1913.59931738	589.734522906	2879.33384028	376.0	-5.69133677916	-0.38723891472	-0.0649511765716	1827.52786759	567.609249776	2715.46125444	320.32413707	-0.936701358621	-0.013192976882
1913.59931738	589.734522906	2879.33384028	376.0	13.7818666599	0.125728690692	0.0210883412768	2378.25975916	561.932455556	3276.15979084	335.967576132	4.08921323124	0.0575945525527
1913.59931738	589.734522906	2879.33384028	376.0	0.0775899850862	-0.542984812801	-0.0910742725261	1689.80053184	724.814387885	2881.56791498	466.952995252	0.0209333441999	0.000294835833802
1913.59931738	589.734522906	2879.33384028	376.0	2.47314477325	-0.378422890285	-0.0634724740497	1834.60531687	653.272826544	2950.54393466	462.665791245	0.298599934162	0.00420563287553
1913.59931738	589.734522906	2879.33384028	376.0	4.64014325238	-0.15012075065	-0.0251795958823	2051.90558925	503.927017143	3012.93905519	457.106448796	0.501837279802	0.00706813070144
1913.59931738	589.734522906	2879.33384028	376.0	5.2359766597	-0.0625495616285	-0.010491372296	2143.11994183	493.302931499	3030.09508811	393.672214782	0.503681681879	0.00709410819548
1913.59931738	589.734522906	2879.33384028	376.0	4.15176198638	-0.254663950502	-0.0427145170248	1949.99294627	593.483937788	2998.87692812	455.400044067	0.475744769474	0.00670063055598
1913.59931738	589.734522906	2879.33384028	376.0	7.65662510742	-0.00249694714946	-0.000418810323627	2229.28871802	551.40613792	3099.79363802	319.098782085	1.69674757697	0.0238978531967
1913.59931738	589.734522906	2879.33384028	376.0	-12.0673184636	-0.649024628048	-0.108860219397	1584.30963299	524.132622624	2531.87545614	423.433200531	-2.35800765657	-0.0332113754446
1913.59931738	589.734522906	2879.33384028	376.0	-7.00362156996	-0.671889170719	-0.112695265132	1577.52258498	672.562240051	2677.67619437	427.591369342	-1.08655316706	-0.0153035657333
1913.59931738	589.734522906	2879.33384028	376.0	8.40136014816	0.112920180932	0.0189399833834	2359.77853684	454.123024179	3121.23704607	307.335485052	1.84073915672	0.0259259036157
1913.59931738	589.734522906	2879.33384028	376.0	-5.84166780051	-0.435145615372	-0.0729865171707	1780.08296718	554.001945906	2711.13272246	377.047809382	-0.917343155814	-0.0129203261382
1913.59931738	589.734522906	2879.33384028	376.0	-5.09078077349	-0.402898227594	-0.067577696678	1806.10466094	504.285501496	2732.75326674	422.363104304	-0.870894866643	-0.0122661248823
1913.59931738	589.734522906	2879.33384028	376.0	2.97248188867	-0.154909710695	-0.0259828431223	2049.05860959	514.027127801	2964.9215172	401.835779812	0.278301020581	0.00391973268423
1913.59931738	589.734522906	2879.33384028	376.0	9.40347286629	-0.153376251083	-0.0257256375516	2073.27673869	711.208325498	3150.09121668	365.606152493	2.33572932246	0.032897596091
1913.59931738	589.734522906	2879.33384028	376.0	10.1602363971	-0.0317617305864	-0.00532736172196	2198.975357	603.224891728	3171.88096512	369.680716389	2.36056480871	0.033247391672
1913.59931738	589.734522906	2879.33384028	376.0	12.4357676251	-0.0407395577535	-0.00683320324615	2182.55371414	599.853962839	3237.40110581	454.993428833	2.40987465463	0.0339418965441
1913.59931738	589.734522906	2879.33384028	376.0	0.475501119788	-0.536097656051	-0.0899190969559	1696.31635942	733.628777781	2893.02510494	463.079967739	0.0815998126243	0.00114929313555
1913.59931738	589.734522906	2879.33384028	376.0	-10.4687303192	-0.418582376927	-0.0702083825775	1792.67611741	464.347411334	2577.90414555	320.880616806	-1.8019899479	-0.0253801401113
1913.59931738	589.734522906	2879.33384028	376.0	0.730039594234	-0.189458377908	-0.0317776547984	2015.79096058	513.854206578	2900.35411737	370.708950212	-0.0270044267923	-0.000380344039329
1913.59931738	589.734522906	2879.33384028	376.0	-16.0605987408	-0.778004111576	-0.130493812743	1479.66059433	614.250511026	2416.89558579	322.984480431	-2.87117547872	-0.0404390912496
1913.59931738	589.734522906	2879.33384028	376.0	14.4160437506	0.0906774561517	0.0152092345105	2332.48715467	517.612570831	3294.41986642	444.320140919	3.08498626304	0.0434505107471
1913.59931738	589.734522906	2879.33384028	376.0	-7.78206397589	-0.425913075493	-0.0714379529509	1781.54779112	457.832245142	2655.26223875	415.882202488	-1.41375751482	-0.0199120776736
1913.59931738	589.734522906	2879.33384028	376.0	6.76653882173	-0.0854374268122	-0.0143303298913	2117.26264796	496.451720598	3074.16508239	460.450713836	0.737513104235	0.0103875085104
1913.59931738	589.734522906	2879.33384028	376.0	-7.52035086897	-0.439387330797	-0.0736979756452	1775.32649938	528.469428471	2662.7978328	359.001904958	-1.2144785404	-0.0171053315549
1913.59931738	589.734522906	2879.33384028	376.0	3.33610741916	-0.0217316339162	-0.00364502413891	2194.16974351	489.442786255	2975.39151015	291.778980388	0.149007663931	0.00209869949198
1913.59931738	589.734522906	2879.33384028	376.0	2.87741908925	-0.186170452645	-0.0312261745462	2018.51604318	553.435030231	2962.18434185	390.233268436	0.26350961658	0.00371140305042
1913.59931738	589.734522906	2879.33384028	376.0	-5.03267719808	-0.473900851734	-0.0794868922735	1754.54205759	695.833048802	2734.42626265	284.051156257	-0.908899317335	-0.0128013988357
1913.59931738	589.734522906	2879.33384028	376.0	9.75444356002	-0.106250660497	-0.0178213117238	2124.80104914	703.29463722	3160.19683464	332.101148276	2.76857321763	0.0389939889807
[truncated: 1 more rows]
