# Supplementary material for: Optimization of nutritional strategies using a mechanistic computational model in prediabetes: Application to the J-DOIT1 study data
Source: PLoS One. 2023 Nov 30;18(11):e0287069. doi: 10.1371/journal.pone.0287069 (PMC10688723; doi:10.1371/journal.pone.0287069)
Supplement: S1 File — (ZIP) [file pone.0287069.s011.zip › improved_intervention_M0411072.csv]

baseline_carb	baseline_fat	baseline_kcal	baseline_protein	diet_change_percent	hba1c_change	hba1c_percent_change	random_carb_kcal	random_fat_kcal	random_total_kcal	random_protein_kcal	weight_change	weight_percent_change
665.553837735	842.23971968	1883.79355741	376.0	1.71590236822	0.0648413752061	0.0118931355844	772.125163088	744.228270262	1916.11761568	399.764182329	-1.08149360023	-0.0142301789504
665.553837735	842.23971968	1883.79355741	376.0	-13.1449371817	-0.421389828251	-0.0772908709191	568.519111339	757.943344438	1636.17007766	309.707621883	-3.2316643284	-0.0425218990579
665.553837735	842.23971968	1883.79355741	376.0	2.53999755356	0.00113929572802	0.000208968402057	628.127564039	928.761679239	1931.64186769	374.752624409	0.565226105529	0.00743718559906
665.553837735	842.23971968	1883.79355741	376.0	-15.0994797068	-0.657474404025	-0.120593250922	507.249464266	733.882818761	1599.3505315	358.218248468	-3.93097141588	-0.0517233081036
665.553837735	842.23971968	1883.79355741	376.0	-2.85534970037	0.066657399067	0.0122262287357	661.668883412	886.019885181	1830.00466372	282.315895124	-0.463703476188	-0.00610136152879
665.553837735	842.23971968	1883.79355741	376.0	-9.62288011841	-0.389991816084	-0.07153188116	570.935535924	789.684277001	1702.51836171	341.898548781	-2.62637980566	-0.0345576290219
665.553837735	842.23971968	1883.79355741	376.0	13.7031567235	0.676578503532	0.12409730439	755.260940569	932.036353876	2141.93274093	454.635446489	4.09444742403	0.0538743082109
665.553837735	842.23971968	1883.79355741	376.0	-10.6837754044	-0.340707265628	-0.0624921617072	619.369827179	703.366019335	1682.53328466	359.797438144	-3.03882372715	-0.0399845227257
665.553837735	842.23971968	1883.79355741	376.0	-10.5076817267	-0.136259004869	-0.024992480717	721.083979456	650.939889519	1685.85052601	313.826657038	-2.92149507872	-0.03844072472
665.553837735	842.23971968	1883.79355741	376.0	-4.80528957244	-0.333766315341	-0.0612190600406	566.674217278	891.080689396	1793.27182203	335.516915359	-1.74775060472	-0.0229967184831
665.553837735	842.23971968	1883.79355741	376.0	2.5972551582	0.0735479654961	0.0134900890492	751.890104246	778.663591963	1932.72048275	402.166786546	-0.811977374215	-0.0106839128186
665.553837735	842.23971968	1883.79355741	376.0	-2.52797180071	-0.378743112636	-0.0694686560227	520.012941357	979.413425863	1836.1717875	336.74542028	-0.525893010344	-0.00691964487295
665.553837735	842.23971968	1883.79355741	376.0	12.2030873889	0.81316752064	0.149150315598	829.974227875	852.762871786	2113.67453145	430.937431792	3.28007825159	0.0431589243631
665.553837735	842.23971968	1883.79355741	376.0	6.61652186925	0.87502081774	0.160495381097	818.975015226	871.901121385	2008.43517011	317.559033502	3.13804226529	0.0412900298064
665.553837735	842.23971968	1883.79355741	376.0	-10.7448952649	-0.579114994852	-0.106220652027	574.645951735	643.819843111	1681.38191266	462.916117818	-3.99662846565	-0.0525872166533
665.553837735	842.23971968	1883.79355741	376.0	4.76363477865	0.309569656181	0.056780934736	623.099537078	1050.28198843	1973.53060247	300.149076962	4.09271135575	0.0538514652072
665.553837735	842.23971968	1883.79355741	376.0	2.24344264478	0.0634602610831	0.0116398131113	596.550648863	1007.30067939	1926.05538542	322.204057165	2.08986281297	0.0274981949075
665.553837735	842.23971968	1883.79355741	376.0	0.102618448748	0.0555894747319	0.0101961619097	702.31689736	833.064204466	1885.72667714	350.345575314	-0.692739988216	-0.00911499984494
665.553837735	842.23971968	1883.79355741	376.0	12.5251634408	0.819097420175	0.150237971419	736.719756191	1006.48391091	2119.74177937	376.538112267	5.84193134866	0.0768675177455
665.553837735	842.23971968	1883.79355741	376.0	10.0455804892	0.397500696204	0.0729091519084	699.454253037	942.257141664	2073.03155547	431.320160773	2.95198567213	0.0388419167385
665.553837735	842.23971968	1883.79355741	376.0	-4.06856309017	-0.137804057823	-0.0252758726749	614.057057701	893.43589529	1807.15022804	299.657275052	-1.18317235882	-0.0155680573529
665.553837735	842.23971968	1883.79355741	376.0	5.32636807931	-0.196951914692	-0.0361247092246	540.316582501	1026.63843302	1984.13133614	417.176320612	1.79491510013	0.023617303949
665.553837735	842.23971968	1883.79355741	376.0	15.3240891334	0.871443313077	0.159839199024	741.638415696	1017.923869	2172.46776124	412.905476545	6.50529660171	0.0855960079172
665.553837735	842.23971968	1883.79355741	376.0	3.10176334916	-0.391063725315	-0.0717284896028	536.524472213	944.077674148	1942.22437555	461.622229192	-0.593738711507	-0.0078123514672
665.553837735	842.23971968	1883.79355741	376.0	13.490249895	0.389213470236	0.0713891177981	645.249364637	1045.75672443	2137.92201582	446.915926752	5.13780408732	0.0676026853595
665.553837735	842.23971968	1883.79355741	376.0	-7.013487099	-0.110323709806	-0.0202354566775	668.913462125	789.786545725	1751.67393929	292.973931444	-2.16861222742	-0.0285343714135
665.553837735	842.23971968	1883.79355741	376.0	7.13229961852	0.295270211416	0.0541581458944	651.538578202	990.750193676	2018.15135812	375.862586245	3.15040638489	0.0414527155907
665.553837735	842.23971968	1883.79355741	376.0	2.93078495504	0.461821042712	0.084706720967	733.218143192	896.488261516	1939.00349558	309.297090871	1.74425273178	0.0229506938392
665.553837735	842.23971968	1883.79355741	376.0	6.04341399794	0.0663441448102	0.0121687719755	699.825347397	846.50976117	1997.63900096	451.303892389	0.0674328855814	0.000887274810282
665.553837735	842.23971968	1883.79355741	376.0	7.87650486869	0.723612408299	0.132724212821	707.644133357	1025.45959201	2032.17064868	299.066923317	5.38323553093	0.0708320464595
665.553837735	842.23971968	1883.79355741	376.0	19.1492034401	1.20753327717	0.221484460229	811.232638047	990.046813241	2244.52501811	443.245566826	7.4495797964	0.0980207867947
665.553837735	842.23971968	1883.79355741	376.0	-7.24094100509	-0.510325944128	-0.0936034380278	520.933611345	847.38913127	1747.38917726	379.066434649	-2.24442080129	-0.0295318526486
665.553837735	842.23971968	1883.79355741	376.0	1.99557390982	0.166582981916	0.0305544721049	765.279100698	787.362017734	1921.38605016	368.744931729	-0.506710904201	-0.00666724873949
665.553837735	842.23971968	1883.79355741	376.0	-7.85950832007	-0.382366072247	-0.0701331753937	562.615605979	832.345168826	1735.73664604	340.775871232	-2.27123868861	-0.0298847195869
665.553837735	842.23971968	1883.79355741	376.0	-6.73567771538	-0.0617130886244	-0.0113193486105	728.539890958	700.141729381	1756.90729456	328.225674225	-2.2387469384	-0.0294571965579
665.553837735	842.23971968	1883.79355741	376.0	-2.33331165606	-0.0236917459519	-0.00434551466469	764.772303923	675.773170945	1839.83878276	399.293307895	-1.74219831537	-0.0229236620443
665.553837735	842.23971968	1883.79355741	376.0	-5.58310065228	-0.524008258413	-0.0961130334581	511.551737415	877.983701498	1778.61946702	389.08402811	-1.96536796971	-0.0258601048646
665.553837735	842.23971968	1883.79355741	376.0	5.8991497406	0.161142075485	0.0295565068755	662.297910725	928.063911593	1994.92136017	404.559537852	1.47883508991	0.0194583564462
665.553837735	842.23971968	1883.79355741	376.0	-7.60727016179	-0.189315698329	-0.0347240825988	638.84990235	792.169934529	1740.48829221	309.468455333	-2.24944230553	-0.0295979250728
665.553837735	842.23971968	1883.79355741	376.0	3.6884391803	0.330011208803	0.0605303024217	708.736912312	901.195666339	1953.27613706	343.343558411	1.46915613138	0.0193310017287
665.553837735	842.23971968	1883.79355741	376.0	2.1298188131	-0.0642200227365	-0.01177916778	688.545443698	810.824984069	1923.914947	424.544519233	-1.01493380633	-0.0133543921886
665.553837735	842.23971968	1883.79355741	376.0	-3.79182462032	-0.497100981971	-0.0911777296353	532.246807918	822.061319486	1812.36340951	458.055282105	-2.02691333952	-0.0266699123622
665.553837735	842.23971968	1883.79355741	376.0	8.18001284655	0.198809836449	0.0364654872429	704.51041261	878.408462635	2037.88811241	454.969237169	1.1219385304	0.0147623490842
665.553837735	842.23971968	1883.79355741	376.0	-3.19250219929	-0.273785735501	-0.0502174863354	645.767591442	707.959455095	1823.65340666	469.926360127	-2.1736984233	-0.0286012950434
665.553837735	842.23971968	1883.79355741	376.0	14.30344503	0.575162949655	0.10549577213	711.289261482	978.771416873	2153.24093338	463.180255024	4.58300123865	0.060302647877
665.553837735	842.23971968	1883.79355741	376.0	-6.23738960051	-0.124542211111	-0.0228433989565	697.789401493	712.456734872	1766.29401397	356.047877605	-2.20119258999	-0.0289630603946
665.553837735	842.23971968	1883.79355741	376.0	4.51735171018	0.327079804259	0.0599926273402	668.204339401	966.308247834	1968.8911379	334.378550662	2.55780382765	0.0336553135217
665.553837735	842.23971968	1883.79355741	376.0	-12.2803071934	-0.629689001286	-0.115496882114	550.322136084	659.93877702	1652.45792167	442.197008569	-4.15522909494	-0.0546740670387
665.553837735	842.23971968	1883.79355741	376.0	5.56758274385	0.201167982425	0.036898015852	684.991606595	904.498245748	1988.67532245	399.185470105	1.25252957955	0.0164806523625
665.553837735	842.23971968	1883.79355741	376.0	15.8554898611	1.00537563892	0.184404922766	782.575394612	979.287838062	2182.47825391	420.61502124	6.26167945697	0.0823905191706
665.553837735	842.23971968	1883.79355741	376.0	-1.25470869848	0.128931389972	0.0236484574416	690.591068761	865.677694286	1860.15743579	303.888672741	-0.278338747381	-0.00366235193922
665.553837735	842.23971968	1883.79355741	376.0	-0.822014043656	-0.0334592703504	-0.00613706352721	781.310333783	644.891491873	1868.30850982	442.106684163	-1.69899778502	-0.0223552340135
665.553837735	842.23971968	1883.79355741	376.0	-15.4457127918	-0.504424425577	-0.0925209878167	573.282161435	682.398305229	1592.82821495	337.147748282	-4.00823605408	-0.05273994808
665.553837735	842.23971968	1883.79355741	376.0	-8.14389501219	-0.210501162772	-0.0386098977938	645.827710688	751.822882904	1730.37938785	332.728794261	-2.41016842975	-0.0317127424967
665.553837735	842.23971968	1883.79355741	376.0	6.35718441205	-0.150581987699	-0.0276195868853	587.18272165	950.036001243	2003.5497878	466.331064908	0.651887491936	0.00857746699916
665.553837735	842.23971968	1883.79355741	376.0	2.12539997911	-0.0521984785028	-0.00957418901371	571.320285483	1014.79066267	1923.83170529	337.72075714	1.80043709038	0.0236899617155
665.553837735	842.23971968	1883.79355741	376.0	-4.04106784738	-0.320845990176	-0.0588492278385	529.159570345	981.504306795	1807.66818165	297.004304515	-0.486216798821	-0.00639758945817
665.553837735	842.23971968	1883.79355741	376.0	7.2162351351	0.282047593063	0.0517328673997	801.049773761	779.187218788	2019.73252998	439.495537428	0.345548699186	0.00454669341034
665.553837735	842.23971968	1883.79355741	376.0	-13.1252734217	-0.719382238985	-0.131948319697	515.294884708	678.717228799	1636.5405023	442.528388796	-4.33697276465	-0.0570654311138
665.553837735	842.23971968	1883.79355741	376.0	-1.98557725195	0.120979909436	0.0221900053991	730.690854574	810.175335365	1846.38938106	305.523191126	-0.966893761375	-0.0127222863339
665.553837735	842.23971968	1883.79355741	376.0	-2.64324360954	-0.393072221766	-0.0720968858705	546.362167163	907.590500169	1834.00030459	380.047637259	-1.4792842541	-0.0194642665013
665.553837735	842.23971968	1883.79355741	376.0	-4.81145090027	-0.00915454477294	-0.00167911679621	704.142172172	799.739447692	1793.15575534	289.274135473	-1.80792641736	-0.0237885054916
665.553837735	842.23971968	1883.79355741	376.0	-17.0690541778	-0.59307571487	-0.108781312339	541.824689945	690.994885401	1562.2478145	329.428239157	-4.33555772391	-0.0570468121567
665.553837735	842.23971968	1883.79355741	376.0	-1.35200114029	0.264750122251	0.0485601838318	817.217160943	745.224339113	1858.32464704	295.883146982	-0.93473124768	-0.0122990953642
665.553837735	842.23971968	1883.79355741	376.0	-3.68356138322	-0.107714061028	-0.0197567976941	688.062035732	754.326701248	1814.40286539	372.014128414	-1.78609791739	-0.0235012883867
665.553837735	842.23971968	1883.79355741	376.0	7.79469846238	-0.0658855763165	-0.0120846618335	576.885229524	1004.86087472	2030.62958487	448.883480629	2.08110729412	0.027382990712
665.553837735	842.23971968	1883.79355741	376.0	-1.61375695047	-0.323217674822	-0.0592842396959	542.529462213	957.377305469	1853.39370795	353.486940267	-0.594893245334	-0.00782754270176
665.553837735	842.23971968	1883.79355741	376.0	-10.9619871661	-0.656721703679	-0.12045519143	537.483627331	670.744760124	1677.29234941	469.06396196	-4.03844168101	-0.0531373905396
665.553837735	842.23971968	1883.79355741	376.0	0.334121617527	-0.34384497316	-0.0630676766617	545.865743012	944.11814959	1890.08771892	400.103826318	-0.670450250578	-0.0088217138234
665.553837735	842.23971968	1883.79355741	376.0	-2.09714366941	0.140455289659	0.0257621587783	700.478109448	853.301766045	1844.28770008	290.507824588	-0.501977363286	-0.00660496530639
665.553837735	842.23971968	1883.79355741	376.0	-11.9435598355	-0.484939890089	-0.0889471551888	549.965810715	759.55739737	1658.80154671	349.278338623	-3.13469038828	-0.0412459261616
665.553837735	842.23971968	1883.79355741	376.0	0.230065583863	-0.498351068188	-0.09140701911	505.300658089	957.601110772	1888.12751806	425.2257492	-0.977913662465	-0.0128672850324
665.553837735	842.23971968	1883.79355741	376.0	13.3383888269	1.01576263604	0.186310094651	753.005752149	1042.47567386	2135.0612668	339.579840793	7.3381157095	0.0965541540723
665.553837735	842.23971968	1883.79355741	376.0	10.6371026994	0.374377199333	0.0686678648813	683.377827566	962.908062406	2084.17461276	437.888722789	3.26116048191	0.0429100063409
665.553837735	842.23971968	1883.79355741	376.0	-13.3692614714	-0.541466203002	-0.0993151509542	552.245249885	708.27300586	1631.94427114	371.426015397	-3.67870471793	-0.0484040094464
665.553837735	842.23971968	1883.79355741	376.0	6.0227432878	0.539896795302	0.0990272918749	680.784591607	1013.92453104	1997.24960745	302.540484802	4.32039773766	0.0568473386534
665.553837735	842.23971968	1883.79355741	376.0	1.19435806455	0.0412204634487	0.00756061325178	732.634840668	790.799907611	1906.29279769	382.858049408	-0.972114045869	-0.0127909742877
665.553837735	842.23971968	1883.79355741	376.0	-4.90294252307	-0.382756090823	-0.0702047121833	558.104797945	859.009857585	1791.43224204	374.317586511	-1.85011441419	-0.024343610713
665.553837735	842.23971968	1883.79355741	376.0	5.44598890649	0.0589703472435	0.0108162779243	759.980601987	765.405393087	1986.38474557	460.998750499	-0.679625566954	-0.00894244167045
665.553837735	842.23971968	1883.79355741	376.0	-6.02647243404	-0.552747030639	-0.101384268276	519.530205761	804.390567592	1770.26725796	446.346484609	-2.39756328602	-0.0315468853423
665.553837735	842.23971968	1883.79355741	376.0	6.0473837443	-0.0867657469974	-0.0159144803737	574.432874442	999.812143523	1997.71378278	423.468764817	1.76041603474	0.0231633688781
665.553837735	842.23971968	1883.79355741	376.0	6.2280720185	0.751564021367	0.137851067749	775.063773592	909.002199194	2001.11757685	317.051604065	3.24876365089	0.0427468901433
665.553837735	842.23971968	1883.79355741	376.0	1.43690637818	-0.402910132354	-0.0739013448925	547.307922561	894.858485275	1910.86190719	468.695499357	-1.1561814756	-0.0152129141527
665.553837735	842.23971968	1883.79355741	376.0	9.76999079817	0.368073300548	0.0675116105186	787.835867827	814.212162979	2067.84001463	465.791983824	1.16293073646	0.0153017202166
665.553837735	842.23971968	1883.79355741	376.0	15.8295222691	1.10409142364	0.202511266258	824.667178935	930.043489568	2181.98907809	427.278409587	5.69716698648	0.0749627235063
665.553837735	842.23971968	1883.79355741	376.0	-11.3375272855	-0.5099076043	-0.0935267065848	556.9547559	722.609400091	1670.21794884	390.65379285	-3.31106727685	-0.0435666746954
665.553837735	842.23971968	1883.79355741	376.0	-4.48895674147	-0.238544710943	-0.0437536153601	580.030747197	914.009408616	1799.23087952	305.19072371	-1.28881554927	-0.0169580993325
665.553837735	842.23971968	1883.79355741	376.0	11.3545906541	0.572351361296	0.104980073605	719.392249702	960.791613514	2097.69060463	417.506741412	4.01441749413	0.0528212828175
665.553837735	842.23971968	1883.79355741	376.0	17.9414055812	0.882837465617	0.161929102278	733.496100908	1043.03824015	2221.77259986	445.238258806	7.28068258367	0.0957984550484
665.553837735	842.23971968	1883.79355741	376.0	3.500841606	0.594986496918	0.109131785935	831.655601727	798.272366403	1949.74218604	319.814217914	1.09691072301	0.0144330358291
665.553837735	842.23971968	1883.79355741	376.0	9.06537599165	-0.0193665760004	-0.00355219662517	572.800937598	1034.60978912	2054.5665263	447.155799585	2.95996212875	0.0389468701151
665.553837735	842.23971968	1883.79355741	376.0	-10.8548664492	-0.554012093726	-0.101616304792	518.58161922	797.784489505	1679.31028258	362.944173853	-2.90767497651	-0.0382588812698
665.553837735	842.23971968	1883.79355741	376.0	16.8141323283	1.44038196705	0.264193317507	822.731312698	1049.77057584	2200.53709895	328.035210412	9.33878402518	0.122878737173
665.553837735	842.23971968	1883.79355741	376.0	17.0512474548	1.12715336537	0.206741262907	818.427731653	948.77505116	2205.00385843	437.801075614	6.20865589423	0.0816928407135
665.553837735	842.23971968	1883.79355741	376.0	12.9020294846	0.978444276086	0.179465201043	806.596895034	924.939174635	2126.84115762	395.305087953	4.93886081606	0.0649850107376
665.553837735	842.23971968	1883.79355741	376.0	8.16845104645	0.558927936129	0.10251796334	678.003276311	1031.12126793	2037.67031197	328.545767723	4.97280528062	0.0654316484292
665.553837735	842.23971968	1883.79355741	376.0	-13.5097231034	-0.613705208612	-0.112565151983	523.193001697	727.286167254	1629.29826397	378.819095016	-3.71476235268	-0.0488784520089
665.553837735	842.23971968	1883.79355741	376.0	6.27079602794	0.508640046411	0.0932942124744	775.854817327	854.83588631	2001.92240899	371.23170535	1.75825050709	0.0231348750933
665.553837735	842.23971968	1883.79355741	376.0	-1.76134535952	-0.0716459298669	-0.0131412197115	751.866151774	662.500775765	1850.61344701	436.246519469	-1.8087429972	-0.0237992499632
665.553837735	842.23971968	1883.79355741	376.0	-18.8501262366	-0.519673127664	-0.0953178884197	589.148953512	636.927484313	1528.6960938	302.61965598	-4.76574871848	-0.0627072199799
665.553837735	842.23971968	1883.79355741	376.0	-10.6990469574	-0.554252164707	-0.101660338354	578.536242716	650.35749212	1682.24560013	453.351865291	-3.86445082589	-0.0508480371828
665.553837735	842.23971968	1883.79355741	376.0	5.6519129513	0.518906589437	0.0951772907991	753.168850427	886.673178929	1990.26392946	350.421900106	2.12713955141	0.027988678308
665.553837735	842.23971968	1883.79355741	376.0	-14.8200686768	-0.524124816167	-0.0961344123563	570.595057405	677.389476483	1604.61405848	356.629524589	-4.0026703449	-0.0526667150644
665.553837735	842.23971968	1883.79355741	376.0	5.32978364788	0.179583135429	0.032938946337	613.424299978	1022.18394994	1984.1956784	348.587428482	3.1371432362	0.0412782004763
665.553837735	842.23971968	1883.79355741	376.0	-4.34422160495	0.0613564884472	0.011253941388	778.019571674	713.335349868	1801.9573907	310.602469159	-1.85585814783	-0.0244191861556
665.553837735	842.23971968	1883.79355741	376.0	-1.4171763005	-0.377308812618	-0.0692055782497	527.228032309	966.107826053	1857.09688157	363.761023206	-0.61868188263	-0.00814055108724
665.553837735	842.23971968	1883.79355741	376.0	-4.88025031632	-0.119899222365	-0.0219917869341	701.179002096	712.417761582	1791.85971637	378.262952692	-2.04203869953	-0.026868930257
665.553837735	842.23971968	1883.79355741	376.0	-0.764959212215	0.141180888307	0.0258952473049	765.494720158	776.172530754	1869.38330506	327.716054146	-1.00549330319	-0.0132301750419
665.553837735	842.23971968	1883.79355741	376.0	5.56299530634	-0.297336157062	-0.0545370794318	510.838608775	1051.57662248	1988.58890459	426.17367334	1.94581662625	0.0256028503454
665.553837735	842.23971968	1883.79355741	376.0	0.575859633755	0.0261590022657	0.00479805617493	643.393236626	909.127030713	1894.6415641	342.121296756	0.158680270088	0.00208789829063
665.553837735	842.23971968	1883.79355741	376.0	3.67324206719	0.471014264914	0.0863929319358	796.954962561	816.937948561	1952.98985482	339.096943703	0.931599030122	0.0122578819753
665.553837735	842.23971968	1883.79355741	376.0	4.94994090002	0.142517781053	0.0261404587404	646.853400859	946.312319545	1977.04022519	383.874504782	1.60534294674	0.0211229335097
665.553837735	842.23971968	1883.79355741	376.0	-1.70497932195	-0.502769084953	-0.0922173670126	516.794962026	891.419987424	1851.67526679	443.460317343	-1.53002417181	-0.0201318969975
665.553837735	842.23971968	1883.79355741	376.0	-9.9393587946	-0.433497701498	-0.0795116840605	597.420551795	687.11402931	1696.55655679	412.021975688	-3.22607157803	-0.0424483102372
665.553837735	842.23971968	1883.79355741	376.0	0.505572268392	-0.00255499904848	-0.000468635188643	656.415525682	880.618857755	1893.31749523	356.283111797	-0.322593062689	-0.0042446455617
665.553837735	842.23971968	1883.79355741	376.0	13.1693837322	0.831219815698	0.15246144822	806.05206652	891.053466428	2131.87755971	434.772026766	3.945764467	0.0519179535132
665.553837735	842.23971968	1883.79355741	376.0	11.6608545817	0.771741395123	0.14155198003	820.988288273	856.002993923	2103.45998477	426.468702569	3.14259138431	0.0413498866356
665.553837735	842.23971968	1883.79355741	376.0	13.0055774793	0.667354150867	0.122405383505	801.393531886	861.836670429	2128.79178807	465.561585759	2.98419914339	0.0392657782025
665.553837735	842.23971968	1883.79355741	376.0	13.3559563365	0.942209339206	0.172819027734	813.199946206	905.959454192	2135.39220241	416.232802015	4.55320458157	0.0599105865996
665.553837735	842.23971968	1883.79355741	376.0	16.8847692607	1.07459043997	0.197100227434	808.992346515	950.959029134	2201.86775293	441.916377283	6.05494610688	0.0796703435116
665.553837735	842.23971968	1883.79355741	376.0	-6.80913874795	-0.243243437605	-0.0446154507713	607.61274741	835.96818794	1755.52344037	311.942505015	-2.08368078292	-0.0274168524068
665.553837735	842.23971968	1883.79355741	376.0	-9.30680380321	-0.307907597082	-0.0564760816364	605.141701645	767.506153786	1708.47258697	335.824731538	-2.5901741926	-0.0340812393763
665.553837735	842.23971968	1883.79355741	376.0	1.73664844615	0.525236260601	0.0963382723038	814.00038861	802.846609252	1916.50842896	299.661431096	0.697218521408	0.00917392791326
665.553837735	842.23971968	1883.79355741	376.0	-2.86375420729	-0.0339785521187	-0.00623230963292	719.374150356	752.826586797	1829.84634016	357.645603005	-1.64003952571	-0.0215794674436
665.553837735	842.23971968	1883.79355741	376.0	1.11073699366	0.052299298465	0.0095926813032	594.410219737	1005.01676534	1904.71754934	305.290564264	1.87036053467	0.0246100070351
665.553837735	842.23971968	1883.79355741	376.0	-11.7949516552	-0.214309186728	-0.0393083614689	671.267587341	683.721935747	1661.60101803	306.611494947	-3.0937336708	-0.0407070219843
665.553837735	842.23971968	1883.79355741	376.0	1.43511978272	-0.0216585334546	-0.00397258500634	735.0668506	739.25728201	1910.82825142	436.504118813	-1.22140386762	-0.0160711035213
665.553837735	842.23971968	1883.79355741	376.0	13.8480716416	0.313067675095	0.0574225376184	633.027093028	1042.61653266	2144.66263883	469.019013141	4.80214389074	0.0631861038255
665.553837735	842.23971968	1883.79355741	376.0	3.00264232073	0.0388421169989	0.00712437949356	702.791718724	831.606769966	1940.35714	405.958651315	-0.455919337364	-0.00599893864953
665.553837735	842.23971968	1883.79355741	376.0	4.99905215467	0.100056161421	0.0183521939511	831.0147853	679.72933692	1977.96537984	467.221257616	-0.871564117611	-0.0114679489159
665.553837735	842.23971968	1883.79355741	376.0	-3.65400319053	-0.293664728338	-0.053863669908	632.416678496	721.289572303	1814.95968072	461.253429925	-2.18703962192	-0.0287768371306
665.553837735	842.23971968	1883.79355741	376.0	-3.72387165465	-0.158374722317	-0.0290489219217	661.460156391	772.112078536	1813.6435031	380.071268171	-1.79090107884	-0.0235644878795
665.553837735	842.23971968	1883.79355741	376.0	2.53889730071	0.116788582225	0.0214212366518	714.023118525	838.14003353	1931.62114119	379.457989139	-0.161972745743	-0.00213122033873
665.553837735	842.23971968	1883.79355741	376.0	6.9028624323	0.326038208201	0.059801578907	830.780079154	756.088130232	2013.82923519	426.961025806	0.309043512431	0.00406636200567
665.553837735	842.23971968	1883.79355741	376.0	-11.3628653956	-0.432795172709	-0.0793828269826	554.953777948	793.805859403	1669.74063115	320.980993802	-2.8720540972	-0.0377901854894
665.553837735	842.23971968	1883.79355741	376.0	-10.3936608762	-0.404894560824	-0.0742653266368	587.372345441	729.191066471	1687.99844345	371.435031538	-2.98824619583	-0.0393190288925
665.553837735	842.23971968	1883.79355741	376.0	-12.5162852315	-0.237205458541	-0.043507971119	652.571356927	702.299139608	1648.0125826	293.142086061	-3.17048301863	-0.0417168818241
665.553837735	842.23971968	1883.79355741	376.0	6.69398558396	-0.286305401386	-0.0525138300414	525.201460961	1021.91456267	2009.89442658	462.778402951	1.45827721101	0.0191878580396
665.553837735	842.23971968	1883.79355741	376.0	-23.1948017337	-0.768916052871	-0.141033758781	506.444964147	654.542175122	1446.8513767	285.864237432	-5.84435422067	-0.0768993976405
665.553837735	842.23971968	1883.79355741	376.0	-5.89265471362	-0.200686337228	-0.0368096730059	658.456721722	735.714983212	1772.78810756	378.616402625	-2.18065047408	-0.0286927693957
665.553837735	842.23971968	1883.79355741	376.0	6.83471181162	0.773325380724	0.141842512972	755.311780752	947.582878069	2012.54541819	309.650759368	4.00135776955	0.0526494443362
665.553837735	842.23971968	1883.79355741	376.0	-0.201774783316	0.213428657835	0.0391468558025	689.39973616	891.409143587	1879.99253705	299.183657299	0.456368745991	0.00600485192094
665.553837735	842.23971968	1883.79355741	376.0	12.9713239729	0.715873404598	0.131304733052	809.508853955	861.108740213	2128.14652273	457.528928559	3.13461009609	0.0412448696854
665.553837735	842.23971968	1883.79355741	376.0	1.02739714525	-0.0515860636241	-0.00946186053267	703.487043701	782.487090926	1903.14759865	417.173464018	-1.18073497327	-0.0155359864903
665.553837735	842.23971968	1883.79355741	376.0	20.4550475885	1.28838194191	0.236313635713	828.408199555	982.236250762	2269.12442605	458.479975735	7.6790297465	0.101039865086
665.553837735	842.23971968	1883.79355741	376.0	9.1167339147	1.07086938363	0.196417715265	794.229313892	964.720195469	2055.53400355	296.584494185	5.51423466781	0.0725557193133
665.553837735	842.23971968	1883.79355741	376.0	4.38722690256	0.381909221025	0.070049380232	753.738105896	853.204941562	1966.43985515	359.496807696	1.11570439923	0.0146803210425
665.553837735	842.23971968	1883.79355741	376.0	1.94194861177	0.430791865805	0.0790153825761	725.686844938	897.750075911	1920.37586025	296.938939402	1.52988216003	0.0201300284215
665.553837735	842.23971968	1883.79355741	376.0	17.1537202819	0.832866183317	0.152763423206	730.836089962	1029.33742129	2206.93423494	446.760723689	6.74606126749	0.088763964046
665.553837735	842.23971968	1883.79355741	376.0	-15.0407991588	-0.330243959882	-0.0605729933753	626.169473723	685.076732179	1600.45595188	289.209745974	-3.68496015473	-0.0484863178253
665.553837735	842.23971968	1883.79355741	376.0	3.56905329487	0.117686676455	0.0215859641334	731.594481527	817.41062383	1951.02715344	402.022048087	-0.256184537933	-0.00337084918333
665.553837735	842.23971968	1883.79355741	376.0	-0.480496051949	-0.373849404398	-0.0685710572998	546.23507954	927.381950484	1874.74200374	401.124973721	-1.06888327441	-0.0140642536107
665.553837735	842.23971968	1883.79355741	376.0	-15.9930875336	-0.522149896916	-0.0957721747829	534.879449716	760.44982437	1582.51680482	287.187530738	-3.72631183054	-0.0490304188228
665.553837735	842.23971968	1883.79355741	376.0	0.110451252926	0.0597273055446	0.0109551184051	805.081412371	679.362665978	1885.874231	401.430152653	-1.37246105981	-0.0180586981554
665.553837735	842.23971968	1883.79355741	376.0	-11.4646225055	-0.347943952981	-0.0638195071499	597.089071334	747.982104931	1667.82373727	322.752561007	-2.97015926581	-0.0390810429712
665.553837735	842.23971968	1883.79355741	376.0	14.9448317731	0.775734611999	0.142284411592	713.178414216	1045.15327911	2165.32333552	406.991642199	6.69197274882	0.0880522730108
665.553837735	842.23971968	1883.79355741	376.0	6.1890204577	0.199070555342	0.0365133080232	611.362365223	1035.69888612	2000.38192606	353.320674715	3.56573487383	0.0469175641293
665.553837735	842.23971968	1883.79355741	376.0	-1.5874575441	-0.0915318767526	-0.0167886787881	568.12413349	997.890418654	1853.88913447	287.874582328	0.893612351644	0.0117580572585
665.553837735	842.23971968	1883.79355741	376.0	-4.8221575033	-0.136012389156	-0.024947246727	687.645119179	727.564692602	1792.95406504	377.744253258	-2.0116990519	-0.0264697243671
665.553837735	842.23971968	1883.79355741	376.0	8.14995658728	0.316765859755	0.0581008546872	784.865908133	805.556761756	2037.32191454	446.899244649	0.766872552947	0.0100904283282
665.553837735	842.23971968	1883.79355741	376.0	-11.810536332	-0.562632929274	-0.103197529214	502.254379928	850.795240874	1661.3074349	308.257814096	-2.83576755546	-0.0373127309929
665.553837735	842.23971968	1883.79355741	376.0	-3.39048684701	-0.374145581963	-0.0686253818714	558.308040311	874.507221267	1819.92378463	387.108523048	-1.63733521776	-0.0215438844442
665.553837735	842.23971968	1883.79355741	376.0	-2.2892498203	0.185982153032	0.0341126472913	790.180041794	755.576839194	1840.66881679	294.911935798	-1.23122289372	-0.0162003012331
665.553837735	842.23971968	1883.79355741	376.0	1.44848111398	-0.479845498712	-0.0880127473793	508.007858865	962.76975457	1911.07995132	440.302337885	-0.745124440878	-0.00980426895892
665.553837735	842.23971968	1883.79355741	376.0	0.371088907644	0.0472240595525	0.0086617864183	635.142662964	928.29528597	1890.78410635	327.346157416	0.483155204022	0.00635730531608
665.553837735	842.23971968	1883.79355741	376.0	11.1307103396	0.489631980152	0.089807773322	734.782686715	913.095107264	2093.47316169	445.595367709	2.92344141053	0.0384663343491
665.553837735	842.23971968	1883.79355741	376.0	-4.73858341329	-0.413353327355	-0.0758168245332	570.854022186	776.169505305	1794.52842836	447.50490087	-2.21753342898	-0.0291780714339
665.553837735	842.23971968	1883.79355741	376.0	7.8871807518	0.28137222815	0.0516089926908	757.631336332	829.776766409	2032.37176028	444.963657538	0.848952710625	0.011170430403
665.553837735	842.23971968	1883.79355741	376.0	-2.37755586872	-0.269931540488	-0.0495105540147	632.996933606	741.696468743	1839.00531314	464.311910787	-1.94022276746	-0.0255292469403
665.553837735	842.23971968	1883.79355741	376.0	5.18428284672	-0.00952958549905	-0.00174790636446	682.988124071	845.64422976	1981.45474368	452.822389849	-0.29570648416	-0.00389087479158
665.553837735	842.23971968	1883.79355741	376.0	-0.887537610631	-0.10531586231	-0.0193169226541	569.226602827	992.049993329	1867.07418109	305.797584929	0.83475098182	0.0109835655503
665.553837735	842.23971968	1883.79355741	376.0	-1.27336659316	-0.112778467679	-0.0206857057372	671.120010451	799.200464995	1859.80595957	389.485484125	-1.42294243237	-0.0187229267418
665.553837735	842.23971968	1883.79355741	376.0	-2.68849748271	-0.545713016585	-0.100094096953	501.014189222	909.890309905	1833.14781504	422.243315917	-1.58296624116	-0.0208285031731
665.553837735	842.23971968	1883.79355741	376.0	8.24125297543	0.345173052567	0.063311271564	827.985652356	763.898507195	2039.04175002	447.157590466	0.545247250168	0.00717430592327
665.553837735	842.23971968	1883.79355741	376.0	-9.40439100957	-0.207029682412	-0.0379731625847	670.139272114	697.609790588	1706.63424546	338.88518276	-2.72104076924	-0.0358031680163
665.553837735	842.23971968	1883.79355741	376.0	5.74177046666	-0.0262546638908	-0.00481560232773	654.905265381	881.386848927	1991.95665955	455.664545239	0.0963423183145	0.00126766208309
665.553837735	842.23971968	1883.79355741	376.0	4.80459121624	0.600173364803	0.110083155687	819.789303974	815.629903391	1974.30213721	338.882929841	1.44630211688	0.0190302910116
665.553837735	842.23971968	1883.79355741	376.0	-1.66889988177	0.150975771943	0.0276918143695	750.806428355	793.885036038	1852.35492896	307.663464569	-0.967643610889	-0.0127321527749
665.553837735	842.23971968	1883.79355741	376.0	1.90780822281	-0.0344442518396	-0.00631772777689	730.0937783	738.586796852	1919.7327258	451.052150652	-1.20144116861	-0.0158084364291
665.553837735	842.23971968	1883.79355741	376.0	-1.78632386978	-0.1882793768	-0.0345340016141	668.394066518	730.460655615	1850.14290344	451.288181308	-1.79104424938	-0.0235663717024
665.553837735	842.23971968	1883.79355741	376.0	12.0311258732	0.386674222587	0.0709233717144	670.916963289	990.6435817	2110.4351315	448.87458651	3.91810660305	0.0515540342506
665.553837735	842.23971968	1883.79355741	376.0	-1.33670032111	0.242378280811	0.0444567646389	813.997587714	744.195470739	1858.61288288	300.419824431	-1.00072728959	-0.0131674643367
665.553837735	842.23971968	1883.79355741	376.0	-3.68902074164	0.0651636429565	0.01195224559	702.607587695	827.351690732	1814.30002235	284.340743924	-1.22979903962	-0.0161815663109
665.553837735	842.23971968	1883.79355741	376.0	13.0082262402	0.66157667256	0.121345684622	689.833763179	1051.84526045	2128.84168526	387.162661627	6.24830076163	0.0822144837056
665.553837735	842.23971968	1883.79355741	376.0	0.735005558086	-0.144408090428	-0.0264871772613	636.461947842	862.481840573	1897.63954476	398.695756349	-0.98052989274	-0.012901709115
665.553837735	842.23971968	1883.79355741	376.0	-2.77100793875	-0.484370367741	-0.0888426940097	517.864766109	914.499831206	1831.59348839	399.228891074	-1.52831329141	-0.0201093854134
665.553837735	842.23971968	1883.79355741	376.0	-7.58308285413	-0.351772684134	-0.0645217689167	583.812050623	792.698573737	1740.94393116	364.433306796	-2.33828012461	-0.0307668437448
665.553837735	842.23971968	1883.79355741	376.0	-4.83182035912	-0.0266628527721	-0.00489047189511	707.413600565	781.357264113	1792.77203678	304.001172105	-1.86384243868	-0.0245242426142
665.553837735	842.23971968	1883.79355741	376.0	-1.38344244845	-0.126889276353	-0.023273895149	621.513068125	890.601378776	1857.7323577	345.617910799	-0.839774755777	-0.0110496678392
665.553837735	842.23971968	1883.79355741	376.0	-0.642105453672	-0.24581245652	-0.0450866574688	620.901382157	802.923704908	1871.69761625	447.872529181	-1.49815991463	-0.0197126304556
665.553837735	842.23971968	1883.79355741	376.0	0.596263287154	0.0902284932214	0.0165496135769	807.958203352	700.026396898	1895.0259268	387.041326553	-1.25142725587	-0.0164661481035
665.553837735	842.23971968	1883.79355741	376.0	-6.72040889887	-0.10230109463	-0.0187639571956	669.6498453	797.051334929	1757.19492755	290.493747317	-2.1220551251	-0.0279217779618
665.553837735	842.23971968	1883.79355741	376.0	-7.86385357593	-0.144246186674	-0.026457481048	657.999811029	782.550250809	1735.65479039	295.104728549	-2.29865821609	-0.0302455028433
665.553837735	842.23971968	1883.79355741	376.0	6.77509500636	0.200036438942	0.0366904693584	638.282285496	982.697635918	2011.42236065	390.442439239	2.61540530568	0.0344132277064
665.553837735	842.23971968	1883.79355741	376.0	18.2778862018	1.21875292115	0.223542355311	801.765432277	1013.94545622	2228.11120012	412.400311618	7.91280369784	0.104115838129
665.553837735	842.23971968	1883.79355741	376.0	-8.92575425709	-0.348433670148	-0.063909330548	649.978989949	643.028531011	1715.65077377	422.643252809	-3.17140905423	-0.041729066503
665.553837735	842.23971968	1883.79355741	376.0	-17.3097392256	-0.683077606103	-0.125289362822	538.779995142	647.76143862	1557.71380508	371.172371316	-4.90613948241	-0.0645544668738
665.553837735	842.23971968	1883.79355741	376.0	-10.385026359	-0.420000178461	-0.0770359828431	576.409534143	744.859641892	1688.16109993	366.891923893	-2.93485077287	-0.0386164575377
665.553837735	842.23971968	1883.79355741	376.0	9.61220464843	0.931389008335	0.170834374236	825.956088093	879.133788201	2064.86764931	359.777773013	3.75564361408	0.0494163633431
665.553837735	842.23971968	1883.79355741	376.0	-9.97005449391	-0.189243517948	-0.0347108433507	672.896854982	703.445087626	1695.97831319	319.636370579	-2.76176212045	-0.0363389752691
665.553837735	842.23971968	1883.79355741	376.0	0.157827315627	-0.0345638116856	-0.00633965731577	759.851656629	679.591934867	1886.76669822	447.323106723	-1.51995906189	-0.0199994613407
665.553837735	842.23971968	1883.79355741	376.0	-6.83301323458	-0.351819783732	-0.0645304078745	578.909680672	810.870236227	1755.07369432	365.293777426	-2.19120724843	-0.0288316743214
665.553837735	842.23971968	1883.79355741	376.0	-0.652729645696	-0.037690422858	-0.0069131369879	711.899652935	772.247200118	1871.4974784	387.350625349	-1.35840801708	-0.0178737896984
665.553837735	842.23971968	1883.79355741	376.0	-0.305041262299	-0.269888828124	-0.0495027197586	571.526617753	924.687427013	1878.04720977	381.833165001	-0.75876334442	-0.00998372821605
665.553837735	842.23971968	1883.79355741	376.0	15.4043497583	0.931693576978	0.17089023789	831.410398919	877.889313849	2173.97970572	464.679992955	4.26154478112	0.0560729576463
665.553837735	842.23971968	1883.79355741	376.0	-0.964315574445	-0.193206148416	-0.0354376647865	563.073709372	970.300190178	1865.62784275	332.2539432	0.141517212557	0.00186206858627
665.553837735	842.23971968	1883.79355741	376.0	12.6421401996	1.06708411414	0.19572342519	799.166040026	961.635489581	2121.94538001	361.143850406	5.84804845391	0.0769480059726
665.553837735	842.23971968	1883.79355741	376.0	12.9110840819	0.77545232982	0.142232635697	743.433847134	979.90296301	2127.01172754	403.674917398	5.2160507321	0.0686322464751
665.553837735	842.23971968	1883.79355741	376.0	3.71647982978	0.707690422578	0.129803819255	773.811355691	895.041184695	1953.80436501	284.951824624	2.57709875192	0.0339091941042
665.553837735	842.23971968	1883.79355741	376.0	14.9464531229	0.858732897119	0.157507868144	744.465890627	1007.13394843	2165.35387841	413.754039349	6.21080950917	0.0817211777522
665.553837735	842.23971968	1883.79355741	376.0	1.30621111121	0.427689364536	0.0784463251167	775.192360838	829.964234182	1908.39987817	303.243283154	0.619530559334	0.00815171788598
665.553837735	842.23971968	1883.79355741	376.0	-14.178473882	-0.429421529224	-0.0787640369084	618.602962452	643.10206627	1616.70037989	354.995351164	-3.91922106514	-0.0515686982255
665.553837735	842.23971968	1883.79355741	376.0	-9.01595079864	-0.244888742948	-0.0449172309148	665.573034153	680.77324931	1713.95165713	367.605373668	-2.78571174389	-0.0366541018933
665.553837735	842.23971968	1883.79355741	376.0	-17.8508776042	-0.665143641126	-0.121999934176	504.169874949	730.298777118	1547.51987516	313.051223098	-4.3158026888	-0.0567868774842
665.553837735	842.23971968	1883.79355741	376.0	1.92236485289	-0.336134151373	-0.0616533659892	564.562342646	908.745272133	1920.00694266	446.699327884	-0.955024922574	-0.0125661174023
665.553837735	842.23971968	1883.79355741	376.0	-13.0915762171	-0.741670563399	-0.136036420286	502.735672833	692.719412333	1637.17528807	441.720202907	-4.27038624304	-0.0561892926716
665.553837735	842.23971968	1883.79355741	376.0	-3.80077360013	-0.453749157597	-0.0832261844456	553.085707153	793.712773807	1812.1948292	465.396348244	-2.11406058141	-0.0278165865975
665.553837735	842.23971968	1883.79355741	376.0	-5.36655880831	0.0930762304652	0.0170719424918	821.388948421	664.06761435	1782.69866833	297.242105558	-2.0506637781	-0.0269824181329
665.553837735	842.23971968	1883.79355741	376.0	3.79738219873	-0.0705774562393	-0.0129452414232	625.721514301	910.340866627	1955.32839862	419.266017697	0.147732987601	0.00194385510001
665.553837735	842.23971968	1883.79355741	376.0	-21.3516492556	-0.797631551364	-0.146300724755	499.894279478	657.795851546	1481.57256434	323.882433311	-5.62357233622	-0.073994372845
665.553837735	842.23971968	1883.79355741	376.0	-2.78880714493	-0.225820330316	-0.0414197230954	662.154890012	711.413366863	1831.25818809	457.689931215	-2.02486140416	-0.0266429132126
665.553837735	842.23971968	1883.79355741	376.0	-8.67455019825	-0.616966708509	-0.113163372801	502.099632225	795.600801685	1720.38293965	422.682505735	-2.79003801841	-0.036711026558
665.553837735	842.23971968	1883.79355741	376.0	-4.30949357939	-0.160114573469	-0.0293680435564	709.617324802	667.350113978	1802.61159501	425.644156229	-2.20063435683	-0.0289557152214
665.553837735	842.23971968	1883.79355741	376.0	-0.483315624038	0.237864202453	0.0436287972218	715.457678155	860.845586365	1874.68888883	298.385624306	0.120550595501	0.00158619204606
665.553837735	842.23971968	1883.79355741	376.0	-5.87633113703	-0.384662860419	-0.0705544498201	563.632794297	830.972699868	1773.09561004	378.490115879	-2.04640045879	-0.0269263218262
665.553837735	842.23971968	1883.79355741	376.0	6.197296638	0.243622706521	0.0446850158696	622.467240352	1029.01217896	2000.53783222	349.058412898	3.59638683821	0.0473208794502
665.553837735	842.23971968	1883.79355741	376.0	11.115908869	0.389107882867	0.0713697510762	674.380174863	984.165152992	2093.19433254	434.649004682	3.73453953734	0.0491386781229
665.553837735	842.23971968	1883.79355741	376.0	3.15902551658	0.199893084644	0.0366641754666	822.058640757	734.420306949	1943.30307657	386.824128868	-0.613688640706	-0.0080748505356
665.553837735	842.23971968	1883.79355741	376.0	-1.64323298055	-0.132252293017	-0.024257573921	731.309605262	653.108623175	1852.83844039	468.420211956	-1.96392209682	-0.0258410802213
665.553837735	842.23971968	1883.79355741	376.0	-8.8905404609	-0.333247500062	-0.0611238994979	577.017433162	832.766984645	1716.31412899	306.529711187	-2.3939537424	-0.0314993913473
665.553837735	842.23971968	1883.79355741	376.0	-0.261246903812	-0.326915818232	-0.0599625491989	582.352993463	842.167795031	1878.87220507	454.351416578	-1.41589187847	-0.0186301562957
665.553837735	842.23971968	1883.79355741	376.0	-4.63217969684	-0.143818721105	-0.0263790757712	649.836968914	818.627853186	1796.53285472	328.068032618	-1.7967754824	-0.0236417826631
665.553837735	842.23971968	1883.79355741	376.0	-13.2433692056	-0.507302127273	-0.0930488127794	535.513233514	779.957118761	1634.31582154	318.845469261	-3.23602440804	-0.0425792685268
665.553837735	842.23971968	1883.79355741	376.0	-2.68771066473	-0.157236575152	-0.0288401641879	645.42874237	823.141294115	1833.16263707	364.592600586	-1.55331700168	-0.0204383816011
665.553837735	842.23971968	1883.79355741	376.0	-6.59503947838	-0.202782938098	-0.0371942292916	645.030120336	765.19664975	1759.55662861	349.329858527	-2.17564147917	-0.028626861568
665.553837735	842.23971968	1883.79355741	376.0	4.11593886751	0.236019011932	0.0432903543528	629.575547326	1007.54366071	1961.32934863	324.210140589	2.92646965791	0.0385061797093
665.553837735	842.23971968	1883.79355741	376.0	-18.1866726034	-0.551609411547	-0.1011756074	545.183062337	706.494039716	1541.1941906	289.517088551	-4.33522456452	-0.0570424284805
665.553837735	842.23971968	1883.79355741	376.0	-1.08193332268	-0.0717856543242	-0.0131668478218	694.710053437	779.394316325	1863.41216719	389.307797424	-1.41580066814	-0.0186289561598
665.553837735	842.23971968	1883.79355741	376.0	6.36867075906	0.109267946989	0.0200418097926	674.025521344	895.280349824	2003.76616687	434.460295699	0.851061995415	0.0111981841502
665.553837735	842.23971968	1883.79355741	376.0	1.47342424789	-0.0567069672067	-0.0104011311825	714.757610826	750.636929612	1911.54982847	446.155288031	-1.2355033712	-0.0162566233053
665.553837735	842.23971968	1883.79355741	376.0	-2.35302365793	-0.11281512213	-0.0206924288573	658.920735003	832.127316735	1839.46744934	348.419397604	-1.47107509319	-0.0193562512262
665.553837735	842.23971968	1883.79355741	376.0	6.45007577941	0.379050282641	0.069524996816	671.094455375	980.850361414	2005.2996694	353.354852607	3.2062775691	0.0421878627513
665.553837735	842.23971968	1883.79355741	376.0	-3.8924361352	-0.15576373132	-0.0285700167498	692.247710185	703.613487167	1810.46809627	414.606898921	-2.02260858844	-0.0266132709006
665.553837735	842.23971968	1883.79355741	376.0	-4.3549044192	0.0431522173249	0.00791493347852	785.995542074	685.988645551	1801.75614853	329.771960909	-1.89048618553	-0.0248748182307
665.553837735	842.23971968	1883.79355741	376.0	6.41058872103	0.574876392945	0.105443212206	735.044193513	928.468213247	2004.55581473	341.043407974	3.00337980925	0.0395181553849
665.553837735	842.23971968	1883.79355741	376.0	3.05663334779	-0.307621511957	-0.0564236082094	521.465370227	1017.17684611	1941.37421949	402.732003161	0.984251374638	0.0129506759821
665.553837735	842.23971968	1883.79355741	376.0	-9.45325186159	-0.486483951793	-0.0892303653325	594.413973205	660.5394486	1705.71380788	450.760386075	-3.48803546673	-0.0458952035096
665.553837735	842.23971968	1883.79355741	376.0	16.8519370558	1.14221759214	0.209504327246	818.836370148	952.157550139	2201.24926197	430.255341685	6.30656980066	0.0829811815876
665.553837735	842.23971968	1883.79355741	376.0	0.68304418798	-0.0247155970042	-0.00453330832798	778.640789689	657.125200225	1896.66069982	460.894709908	-1.52021399239	-0.0200028156893
665.553837735	842.23971968	1883.79355741	376.0	-7.58442978405	-0.520671042986	-0.0955009249791	535.648880991	778.973840529	1740.91855778	426.295836256	-2.63055316558	-0.0346125416523
665.553837735	842.23971968	1883.79355741	376.0	-6.51236273051	-0.141101629132	-0.025880709672	728.398816063	645.353573845	1761.11408786	387.361697954	-2.45562965441	-0.0323109165055
665.553837735	842.23971968	1883.79355741	376.0	-1.41225779596	-0.431053296983	-0.0790633340028	537.403337003	896.256543207	1857.18953604	423.52965583	-1.41871790882	-0.0186673409056
665.553837735	842.23971968	1883.79355741	376.0	-10.8036608277	-0.225254672626	-0.0413159707677	635.164856833	756.785648062	1680.27489078	288.324385883	-2.78833129492	-0.03668856967
665.553837735	842.23971968	1883.79355741	376.0	15.5612153312	0.844267494181	0.154854639432	753.830501355	984.354127801	2176.93472928	438.750100123	5.76503359766	0.0758557052323
665.553837735	842.23971968	1883.79355741	376.0	-15.1987414239	-0.638466948554	-0.117106923799	560.281929071	634.483874573	1597.48064566	402.714842018	-4.65953497532	-0.0613096707279
665.553837735	842.23971968	1883.79355741	376.0	10.2469906191	-0.0415628322887	-0.00762341017767	566.153924674	1041.08470448	2076.82570653	469.587077373	3.09549096685	0.0407301443007
665.553837735	842.23971968	1883.79355741	376.0	-4.46868260667	-0.274655974252	-0.0503771045951	604.636042215	816.188489125	1799.61280237	378.788271029	-1.84805575203	-0.024316523053
665.553837735	842.23971968	1883.79355741	376.0	0.748670764988	0.206505108313	0.0378769457654	648.649924174	955.239430924	1897.89696905	294.007613953	1.49207396571	0.0196325521804
665.553837735	842.23971968	1883.79355741	376.0	-11.1490321632	-0.574085539752	-0.10529815476	515.47617655	787.573870763	1673.76880781	370.718760498	-3.01920856525	-0.0397264284901
665.553837735	842.23971968	1883.79355741	376.0	17.3617599593	1.16451311504	0.213593748174	793.239006006	1012.18119646	2210.85327298	405.43307052	7.60561216149	0.10007384423
665.553837735	842.23971968	1883.79355741	376.0	8.68048119281	0.226461730712	0.041537368069	613.619575892	1045.58129325	2047.31590288	388.115033732	4.11042089319	0.0540844854368
665.553837735	842.23971968	1883.79355741	376.0	7.02566454315	0.571932634903	0.104903271259	684.012094039	1020.59069841	2016.14257344	311.539780991	4.67855699814	0.0615599605018
665.553837735	842.23971968	1883.79355741	376.0	-0.21735359918	-0.142918497848	-0.0262139577858	667.127742049	779.722315968	1879.69906432	432.8490063	-1.40851574398	-0.0185331018944
665.553837735	842.23971968	1883.79355741	376.0	8.7529550077	0.598628810677	0.109799855223	790.215496993	858.253938648	2048.68115993	400.211724291	2.34451316374	0.0308488574176
665.553837735	842.23971968	1883.79355741	376.0	-2.82999529643	-0.492753701996	-0.0903803561989	512.291273361	934.205958977	1830.48228835	383.985056007	-1.48046661635	-0.0194798238994
665.553837735	842.23971968	1883.79355741	376.0	9.48385933426	0.872701363714	0.160069949324	787.349868018	924.971793358	2062.44988855	350.128227172	4.25546843116	0.0559930056732
665.553837735	842.23971968	1883.79355741	376.0	11.0789072599	0.238836212715	0.0438070823028	650.959562974	976.902133956	2092.49729861	464.635601677	3.02100286249	0.0397500376643
665.553837735	842.23971968	1883.79355741	376.0	2.30293492439	-0.118282310079	-0.0216952146146	626.738676305	890.43694118	1927.17609715	410.000479667	-0.429399303027	-0.00564999082931
665.553837735	842.23971968	1883.79355741	376.0	10.7747465944	1.18647887052	0.217622683515	805.624430443	981.121225626	2086.76753959	300.021883519	6.38879157355	0.0840630470204
665.553837735	842.23971968	1883.79355741	376.0	16.1142295605	1.28428514036	0.235562204762	798.49400128	1044.12322016	2187.3523757	344.735154261	8.59259151831	0.113060414715
665.553837735	842.23971968	1883.79355741	376.0	-6.91759755503	-0.192667073405	-0.0353387882253	712.742157656	636.760466426	1753.48030035	403.977676263	-2.63216454578	-0.0346337440234
665.553837735	842.23971968	1883.79355741	376.0	5.23037124226	0.542536872765	0.0995115320551	750.83912688	894.657202403	1982.32295391	336.826624622	2.26423422425	0.0297925555822
665.553837735	842.23971968	1883.79355741	376.0	0.911387785877	0.410281545687	0.07525340163	795.700171431	801.371545052	1900.96222181	303.890505325	0.236652625535	0.00311385033599
665.553837735	842.23971968	1883.79355741	376.0	16.6805624816	1.04779747947	0.192185891318	767.81436278	1025.72709296	2198.02091878	404.479463041	7.41340704993	0.0975448296043
665.553837735	842.23971968	1883.79355741	376.0	2.54884803234	-0.439851643168	-0.0806771172355	523.123737532	948.680388211	1931.80859244	460.004466693	-0.73102865375	-0.00961879807566
665.553837735	842.23971968	1883.79355741	376.0	5.0837383389	-0.0636944002872	-0.0116827586734	649.683948025	876.239343828	1979.56069272	453.637400865	-0.162287450653	-0.0021353611928
665.553837735	842.23971968	1883.79355741	376.0	11.5805401229	1.24854076226	0.229006009219	806.713842368	1001.19185869	2101.94702616	294.041325109	7.0745671857	0.0930864103381
665.553837735	842.23971968	1883.79355741	376.0	7.2457111709	-0.0999923552467	-0.0183404906909	585.237759723	973.971427314	2020.28779764	461.078610604	1.32995437995	0.0174993997362
665.553837735	842.23971968	1883.79355741	376.0	-2.81580424973	-0.165565664057	-0.0303678767529	664.108148442	760.097963863	1830.74961837	406.543506064	-1.74179292383	-0.0229183279451
665.553837735	842.23971968	1883.79355741	376.0	7.71154173538	0.228417554327	0.0418961031415	674.446574594	930.831236716	2029.0630838	423.785272494	1.93722177267	0.0254897601668
665.553837735	842.23971968	1883.79355741	376.0	-0.613799605409	0.151912294556	0.027863590344	741.471921994	807.492616556	1872.23083999	323.266301443	-0.706712154991	-0.00929884414461
665.553837735	842.23971968	1883.79355741	376.0	7.03179036399	0.810386875899	0.148640292718	757.013076257	955.009087562	2016.25797126	304.235807443	4.26747625725	0.0561510033849
665.553837735	842.23971968	1883.79355741	376.0	4.35957939011	0.434652756574	0.0797235430253	740.90818833	882.154536115	1965.9190331	342.856308652	1.64251484532	0.0216120374384
665.553837735	842.23971968	1883.79355741	376.0	4.75324823286	0.106181002572	0.0194756057542	811.8998865	714.311762396	1973.33494139	447.123292497	-0.810403025352	-0.010663197702
665.553837735	842.23971968	1883.79355741	376.0	8.85700145436	0.375036746569	0.0687888383288	671.699869394	982.013437681	2050.64118019	396.927873117	3.44857540956	0.0453759922311
665.553837735	842.23971968	1883.79355741	376.0	9.90735364413	1.02483540607	0.187974212412	804.737832635	935.015445737	2070.42764707	330.6743687	4.949273462	0.0651220192368
665.553837735	842.23971968	1883.79355741	376.0	0.023527797635	0.188636392958	0.0345994851354	709.130563432	858.500974072	1884.23677255	316.605235046	0.00592559280037	7.79683263206e-05
665.553837735	842.23971968	1883.79355741	376.0	-0.47927541516	-0.244500084113	-0.0448459435277	599.088217874	882.199080644	1874.76499802	393.477699503	-1.19055071258	-0.015665140955
665.553837735	842.23971968	1883.79355741	376.0	0.598161163103	0.145118740594	0.0266175239534	797.612375355	743.153816162	1895.06167887	354.295487351	-1.02701259729	-0.0135133236485
665.553837735	842.23971968	1883.79355741	376.0	12.7807898228	1.30457643833	0.239284012899	810.104296251	1016.59098282	2124.55725268	297.861973616	7.71379686696	0.101497327197
665.553837735	842.23971968	1883.79355741	376.0	0.797719335188	0.0613090409195	0.0112452386133	616.225071287	965.923821887	1898.82094286	316.672049683	1.17735503737	0.0154915136496
665.553837735	842.23971968	1883.79355741	376.0	6.4976837873	-0.150144039172	-0.0275392588357	579.528661497	964.72388941	2006.19650598	461.943955074	0.911154731456	0.0119888780455
665.553837735	842.23971968	1883.79355741	376.0	-0.91520558197	-0.220660734387	-0.0404733555368	617.448004544	846.002311352	1866.55297362	403.102657729	-1.35292519535	-0.0178016473073
665.553837735	842.23971968	1883.79355741	376.0	1.29354177699	0.025121502123	0.00460775901008	671.622784347	868.137100299	1908.16121407	368.401329426	-0.288143219656	-0.00379135815337
665.553837735	842.23971968	1883.79355741	376.0	-5.63835676993	-0.287242076985	-0.0526856340765	607.38060416	790.541084708	1777.57855584	379.65686697	-2.06681404251	-0.0271949216119
665.553837735	842.23971968	1883.79355741	376.0	10.4844491403	0.193041852569	0.0354075298182	624.063292952	1011.88195477	2081.29893485	445.353687131	3.45312808983	0.0454358959188
665.553837735	842.23971968	1883.79355741	376.0	-16.7476906775	-0.344708804556	-0.0632261196911	645.30428166	637.140741537	1568.30163942	285.856616219	-4.1435405755	-0.0545202707302
665.553837735	842.23971968	1883.79355741	376.0	0.0451667444404	-0.117392259197	-0.0215319624352	688.066092018	752.255146676	1884.64440564	444.323166942	-1.440843466	-0.0189584666579
665.553837735	842.23971968	1883.79355741	376.0	16.45655722	1.15147229941	0.211201815739	809.423447528	972.639626531	2193.8011221	411.738048038	6.69221218845	0.0880554235322
665.553837735	842.23971968	1883.79355741	376.0	12.7450020741	0.557517038821	0.102259178067	688.877999754	1014.88793274	2123.88308538	420.117152883	5.08476505072	0.0669048032989
665.553837735	842.23971968	1883.79355741	376.0	8.47790285137	0.937730858089	0.171997589525	765.061512061	979.826399824	2043.49974513	298.611833248	5.2889832365	0.0695918846907
665.553837735	842.23971968	1883.79355741	376.0	-2.05055546486	-0.27789451423	-0.0509711141288	620.177037933	768.5899033	1845.16532568	456.398384444	-1.80526356559	-0.0237534679683
665.553837735	842.23971968	1883.79355741	376.0	7.58455477111	0.594131581784	0.108974978317	797.559887488	846.331054732	2026.67091155	382.779969332	2.0718455061	0.0272611250803
665.553837735	842.23971968	1883.79355741	376.0	-6.90170252626	-0.357540610417	-0.0655797157771	594.837925553	755.996901105	1753.77972987	402.944903216	-2.42370123414	-0.0318908057124
665.553837735	842.23971968	1883.79355741	376.0	2.95170903517	-0.0815146236461	-0.0149513249534	687.248947469	796.565272919	1939.39766205	455.583441665	-1.00737042938	-0.0132548740708
665.553837735	842.23971968	1883.79355741	376.0	-9.6342074153	-0.416384819931	-0.0763728576542	590.157638841	715.252920023	1702.30497882	396.894419953	-3.00027017523	-0.0394772391478
665.553837735	842.23971968	1883.79355741	376.0	-8.50083952669	-0.410596293559	-0.0753111323475	588.601065346	725.04663056	1723.65529008	410.00759418	-2.82489650062	-0.0371696907976
665.553837735	842.23971968	1883.79355741	376.0	5.46459806977	0.115973568011	0.0212717476175	608.191465324	1009.11647719	1986.73530379	369.42736128	2.66311608865	0.0350410011665
665.553837735	842.23971968	1883.79355741	376.0	-8.54197679253	-0.197793777074	-0.0362791227208	694.19627228	661.472570954	1722.88034892	367.211505687	-2.72423595011	-0.0358452098699
665.553837735	842.23971968	1883.79355741	376.0	9.12367549807	0.0430911884032	0.00790373961908	612.672263884	977.230111933	2055.66476865	465.76239283	2.10337550993	0.0276759935517
665.553837735	842.23971968	1883.79355741	376.0	-10.63518775	-0.504993432003	-0.0926253543659	599.278087764	640.218577628	1683.44857576	443.95191037	-3.78292349443	-0.0497753091372
665.553837735	842.23971968	1883.79355741	376.0	-9.02000524703	-0.136102101193	-0.0249637016128	697.691695235	696.373593999	1713.87527969	319.809990459	-2.60647180802	-0.0342956816845
665.553837735	842.23971968	1883.79355741	376.0	-6.56438316848	-0.522066578305	-0.0957568925725	510.770321324	882.530171889	1760.1341302	366.83363699	-2.05436386911	-0.027031103541
665.553837735	842.23971968	1883.79355741	376.0	-1.32405572451	-0.0449744884646	-0.00824917249901	582.374588553	987.395127445	1858.85108098	289.081364982	0.901642419414	0.0118637160449
665.553837735	842.23971968	1883.79355741	376.0	3.80565073477	-0.0135013444303	-0.00247640213321	595.359812279	983.694056832	1955.48416077	376.430291663	1.54245325694	0.0202954375913
665.553837735	842.23971968	1883.79355741	376.0	17.6429550174	1.18401289427	0.217170376793	781.829010898	1046.97593695	2216.15040737	387.345459526	8.44086312294	0.11106398846
665.553837735	842.23971968	1883.79355741	376.0	16.348609843	0.606079453791	0.111166444202	690.807230572	1031.75377176	2191.76761636	469.206614031	5.88854083983	0.077480800524
665.553837735	842.23971968	1883.79355741	376.0	15.2332764862	1.13327275591	0.207863674965	795.85869655	992.782926733	2170.75703845	382.115415163	6.91501203413	0.0909870004491
665.553837735	842.23971968	1883.79355741	376.0	-5.47899108813	0.02804822286	0.00514457499266	761.159062564	713.312514435	1780.58067629	306.109099287	-2.0183096621	-0.0265567060802
665.553837735	842.23971968	1883.79355741	376.0	-0.109550196645	-0.020584936362	-0.00377566697762	769.847738104	673.333469553	1881.72985787	438.548650211	-1.53432324812	-0.0201884637911
665.553837735	842.23971968	1883.79355741	376.0	16.8421172731	0.841692485668	0.154382334128	734.765391004	1023.67757331	2201.06427754	442.621313227	6.63713342397	0.087330702947
665.553837735	842.23971968	1883.79355741	376.0	1.62222930944	-0.31502513118	-0.0577815721166	540.352891065	970.077712633	1914.35300863	403.922404934	-0.0367145077311	-0.00048308562804
665.553837735	842.23971968	1883.79355741	376.0	-11.8353106893	-0.311409628397	-0.057118420469	628.276390355	702.530720888	1660.84073715	330.033625907	-3.14258636122	-0.0413498205423
665.553837735	842.23971968	1883.79355741	376.0	-4.81957278172	-0.171978482058	-0.0315441089614	679.614729025	714.987848802	1793.00275586	398.400178032	-2.09941414654	-0.0276238703492
665.553837735	842.23971968	1883.79355741	376.0	-2.88302969693	-0.250799197712	-0.0460013201966	568.495280437	933.897164409	1829.48322973	327.090784879	-0.851973595876	-0.0112101788931
665.553837735	842.23971968	1883.79355741	376.0	-3.56442945422	0.0346471139433	0.00635493652665	778.770725421	693.831339116	1816.647065	344.04500046	-1.78203032575	-0.0234477674441
665.553837735	842.23971968	1883.79355741	376.0	-3.00489937563	0.0159784544359	0.00293075099705	804.314726635	642.231909209	1827.18745657	380.640820726	-1.82887431993	-0.0240641357886
665.553837735	842.23971968	1883.79355741	376.0	-9.40964044633	-0.32768404416	-0.0601034563756	658.933928947	639.484344413	1706.53535691	408.117083551	-3.18265550312	-0.0418770460937
665.553837735	842.23971968	1883.79355741	376.0	-10.1269343355	-0.443875883541	-0.0814152390941	547.275059254	812.533811472	1693.02302084	333.214150113	-2.65576921496	-0.0349443317758
665.553837735	842.23971968	1883.79355741	376.0	-8.44976925579	-0.242445863277	-0.0444691605425	628.695774028	766.166380582	1724.61734856	329.755193947	-2.43552929529	-0.0320464380959
665.553837735	842.23971968	1883.79355741	376.0	3.91561240526	0.0855267479958	0.015687224504	610.787998859	990.290193337	1957.55561164	356.477419442	2.04243066206	0.0268740876587
665.553837735	842.23971968	1883.79355741	376.0	7.70277002326	0.64256854537	0.117859234294	772.893168985	890.064125643	2028.89784286	365.940548227	2.80042572112	0.0368477068569
665.553837735	842.23971968	1883.79355741	376.0	-2.42988110216	0.0324932326866	0.00595987393371	762.480826909	724.238488002	1838.01961376	351.300298847	-1.59757737605	-0.0210207549481
665.553837735	842.23971968	1883.79355741	376.0	-6.61555017187	-0.305359787593	-0.0560087651491	603.95255162	780.147920796	1759.17024949	375.069777074	-2.22752110235	-0.0293094881889
665.553837735	842.23971968	1883.79355741	376.0	0.761966445227	-0.057930876941	-0.0106256193949	560.261985172	1033.99564595	1898.14743222	303.889801097	1.99285980148	0.0262218394932
665.553837735	842.23971968	1883.79355741	376.0	-12.9388895791	-0.370155201967	-0.067893470647	579.603107116	771.698123636	1640.05158912	288.750358369	-3.13133585765	-0.0412017876006
665.553837735	842.23971968	1883.79355741	376.0	4.46778564407	0.0406978120952	0.00746474910037	613.936690216	969.313574361	1967.95741554	384.707150959	1.55901426327	0.0205133455694
665.553837735	842.23971968	1883.79355741	376.0	-3.12668265279	0.0692025640922	0.0126930601783	791.361994975	700.700763196	1824.89331104	332.83055287	-1.70119875282	-0.022384194116
665.553837735	842.23971968	1883.79355741	376.0	3.18959043279	0.0762696369234	0.013989295107	824.841152416	667.496395118	1943.8788565	451.541308961	-1.0878254338	-0.0143134925501
665.553837735	842.23971968	1883.79355741	376.0	-4.52729571468	-0.568081330847	-0.104196869194	510.834202148	822.746128898	1798.50865242	464.92832137	-2.19106559709	-0.0288298104881
665.553837735	842.23971968	1883.79355741	376.0	2.85918883943	0.625263224979	0.114685110965	793.639567731	848.717637276	1937.65477257	295.297567559	1.62171702277	0.0213383818785
665.553837735	842.23971968	1883.79355741	376.0	-9.70657184397	-0.250609775404	-0.0459665765598	688.293313764	636.170901285	1700.94178237	376.477567323	-3.05014276815	-0.0401334574757
665.553837735	842.23971968	1883.79355741	376.0	-10.9232832039	-0.332599861981	-0.0610051104147	633.291894411	680.151298993	1678.02145216	364.578258757	-3.15678883389	-0.0415366951828
665.553837735	842.23971968	1883.79355741	376.0	-11.0804736378	-0.331705821182	-0.060841126409	655.535536086	640.37497012	1675.0603089	379.14980269	-3.35948309664	-0.0442037249558
665.553837735	842.23971968	1883.79355741	376.0	-10.4431490003	-0.473317385079	-0.0868153677694	575.110577884	707.492493731	1687.06618936	404.463117741	-3.23971892033	-0.0426278805307
665.553837735	842.23971968	1883.79355741	376.0	-17.1045298335	-0.609100780565	-0.111720612723	554.628625332	656.718609858	1561.57952638	350.232291195	-4.61167067393	-0.0606798772886
665.553837735	842.23971968	1883.79355741	376.0	12.8531187358	1.23342557165	0.226233597148	801.800989482	1009.89561208	2125.91978009	314.223178527	7.35198553887	0.0967366518272
665.553837735	842.23971968	1883.79355741	376.0	2.09042182438	0.274715547991	0.0503880315465	710.855635027	881.416951067	1923.17278907	330.900202972	0.829621117226	0.0109160673319
665.553837735	842.23971968	1883.79355741	376.0	-7.97523192278	-0.304669933675	-0.0558822328824	579.273700786	863.332906029	1733.55665226	290.950045449	-2.22971819031	-0.029338397241
665.553837735	842.23971968	1883.79355741	376.0	1.11095607128	0.00859947985834	0.00157730738414	805.976446231	641.125523104	1904.72167631	457.619706976	-1.45524784348	-0.0191479979405
665.553837735	842.23971968	1883.79355741	376.0	-3.98528947711	-0.133329654981	-0.0244551824984	701.565679624	702.68607246	1808.718931	404.467178917	-1.99826682766	-0.0262929845744
665.553837735	842.23971968	1883.79355741	376.0	-7.14351289976	-0.328384351444	-0.0602319059875	622.850187728	711.085587757	1749.22452164	415.288746151	-2.610699348	-0.0343513072105
665.553837735	842.23971968	1883.79355741	376.0	-1.70572683043	0.0935254270001	0.017154333639	706.3193296	834.630798764	1851.66118528	310.711056913	-0.785589200488	-0.0103367000064
665.553837735	842.23971968	1883.79355741	376.0	-5.74451259391	-0.0318976603555	-0.0058506346947	777.030742574	643.54333025	1775.57879927	355.004726442	-2.20226489484	-0.028977169669
665.553837735	842.23971968	1883.79355741	376.0	-7.17639090781	-0.138983052806	-0.0254921226717	704.478184442	686.458900154	1748.60516784	357.668083242	-2.39994871465	-0.0315782725612
665.553837735	842.23971968	1883.79355741	376.0	-2.4176004002	0.00405432842401	0.000743640576672	767.767417946	691.752298271	1838.25095683	378.731240615	-1.67859449276	-0.0220867696416
665.553837735	842.23971968	1883.79355741	376.0	-6.28322160446	-0.166363094099	-0.0305141405171	709.537881139	660.179965908	1765.43063363	395.712786585	-2.42940714919	-0.0319658835419
665.553837735	842.23971968	1883.79355741	376.0	-12.8206371196	-0.434355340229	-0.0796689912378	618.777994436	642.402489869	1642.27922134	381.098737032	-3.7820633298	-0.0497639911815
665.553837735	842.23971968	1883.79355741	376.0	7.25119989672	0.383803555763	0.0703968370805	659.902735903	1004.979863	2020.3911939	355.508594997	3.74933833737	0.0493333991759
665.553837735	842.23971968	1883.79355741	376.0	-10.3753398261	-0.589133656347	-0.108058264187	556.640769431	672.430496767	1688.34357421	459.272308013	-3.77224507676	-0.0496348036416
665.553837735	842.23971968	1883.79355741	376.0	3.1186329141	0.179428803286	0.0329106389006	635.818966484	974.407311729	1942.54216333	332.315885116	2.01496775664	0.02651273364
665.553837735	842.23971968	1883.79355741	376.0	4.50301002897	0.148699667336	0.0272743337007	599.423485953	1038.84731565	1968.62097023	330.350168623	3.26513748015	0.0429623352651
665.553837735	842.23971968	1883.79355741	376.0	3.93474926536	0.38740542251	0.0710574876211	655.899694542	1007.2186558	1957.91611058	294.797760238	3.41859696333	0.0449815389911
665.553837735	842.23971968	1883.79355741	376.0	0.277124552366	-0.254195279328	-0.0466242258489	598.921288204	876.302698051	1889.01401188	413.790025623	-1.17461746374	-0.0154554929439
665.553837735	842.23971968	1883.79355741	376.0	-9.19912932441	-0.517672120479	-0.0949508658252	527.99916736	805.527647212	1710.50095186	376.974137292	-2.64383665173	-0.0347873243649
665.553837735	842.23971968	1883.79355741	376.0	-9.8925735956	-0.272456371587	-0.0499736558303	615.923243431	768.574786291	1697.43789336	312.939863636	-2.64343695592	-0.0347820652095
665.553837735	842.23971968	1883.79355741	376.0	11.8077900026	1.05895748383	0.194232847364	790.059040784	975.143204321	2106.22794476	341.025699652	5.98415334745	0.0787388598349
665.553837735	842.23971968	1883.79355741	376.0	-9.43082652197	-0.509775356937	-0.0935024499152	543.780117875	761.004442015	1706.13625498	401.351695093	-2.89074198878	-0.0380360787997
665.553837735	842.23971968	1883.79355741	376.0	20.3044694006	1.07266783904	0.19674758603	766.267507587	1042.72863191	2266.28784385	457.291704357	8.15302778899	0.107276681434
665.553837735	842.23971968	1883.79355741	376.0	7.74067648503	1.05836847354	0.194124811728	818.673370878	914.953511483	2029.61192234	295.985039979	4.45343533556	0.0585978333627
665.553837735	842.23971968	1883.79355741	376.0	13.1852661072	0.361390176031	0.0662857989786	652.134924349	1019.7683347	2132.17675087	460.273491824	4.47276578349	0.0588521813618
665.553837735	842.23971968	1883.79355741	376.0	6.06853428143	0.426557021622	0.0782386319922	697.190202012	949.086283564	1998.11221524	351.835729661	2.79061204716	0.0367185795679
665.553837735	842.23971968	1883.79355741	376.0	-4.21699993404	-0.153107530196	-0.0280828191848	640.408150351	839.941936327	1804.35398434	324.003897663	-1.71669761307	-0.0225881264877
665.553837735	842.23971968	1883.79355741	376.0	-12.3713776192	-0.582001120716	-0.106750022142	574.287833283	641.648074398	1650.74234286	434.80643518	-4.16052782941	-0.0547437872291
665.553837735	842.23971968	1883.79355741	376.0	-3.12891719463	-0.358971034163	-0.0658420825684	512.038632422	1005.14349637	1824.85121689	307.66908809	-0.0797078705252	-0.00104878777007
665.553837735	842.23971968	1883.79355741	376.0	-3.43822998488	-0.0707484966985	-0.012976613481	741.26618478	678.390979044	1819.02440247	399.367238646	-1.91877107177	-0.0252469877864
665.553837735	842.23971968	1883.79355741	376.0	4.14840529584	0.0993005116319	0.0182135934761	809.192836879	712.141875011	1961.94094911	440.606237223	-0.877589850605	-0.0115472348764
665.553837735	842.23971968	1883.79355741	376.0	-12.2605151648	-0.432510909126	-0.0793306876606	554.847755717	791.576570177	1652.83076264	306.406436741	-3.00489015629	-0.0395380283723
665.553837735	842.23971968	1883.79355741	376.0	-2.82558366973	-0.182120970389	-0.0334044333068	559.993926253	976.627923995	1830.56539428	293.943544036	0.0523950398608	0.000689408419221
665.553837735	842.23971968	1883.79355741	376.0	-10.6156411752	-0.366107594509	-0.0671510628225	573.24950743	803.424720166	1683.81679288	307.142565283	-2.7068003551	-0.035615794146
665.553837735	842.23971968	1883.79355741	376.0	11.293733688	1.0967774719	0.201169749064	797.491632653	971.039423136	2096.54418502	328.013129232	5.97453997389	0.0786123680775
665.553837735	842.23971968	1883.79355741	376.0	-19.5554264986	-0.656614283388	-0.120435488516	522.356783392	689.150031578	1515.40969291	303.90287794	-4.81076108524	-0.0632994879636
665.553837735	842.23971968	1883.79355741	376.0	15.5236947034	0.787697468303	0.144478625881	744.060948965	985.255357642	2176.22791811	446.911611503	5.5758804167	0.0733668475881
665.553837735	842.23971968	1883.79355741	376.0	-4.55452206941	-0.377272916418	-0.0691989942072	590.996135438	752.036764834	1797.9957641	454.962863828	-2.26629869928	-0.0298197197273
665.553837735	842.23971968	1883.79355741	376.0	2.58827661803	0.129427586734	0.0237394693202	793.050271409	746.771314064	1932.55134559	392.72976012	-0.832023456123	-0.0109476770543
665.553837735	842.23971968	1883.79355741	376.0	5.41855042378	-0.0609059877163	-0.0111713110265	558.550745311	1045.32244968	1985.8678612	381.994666211	2.71127977075	0.0356747338257
665.553837735	842.23971968	1883.79355741	376.0	6.49948019272	0.0155352194799	0.0028494533162	670.800957674	871.898400379	2006.23034655	463.530988498	0.200387655516	0.00263667967784
665.553837735	842.23971968	1883.79355741	376.0	13.415749375	1.31698418242	0.24155982803	827.503671036	983.799974268	2136.51857982	325.214934516	7.17508985045	0.0944090769795
665.553837735	842.23971968	1883.79355741	376.0	3.17809455859	0.244497433625	0.044845457378	704.034935504	885.268366355	1943.66229796	354.358996098	0.903368577458	0.0118864286508
665.553837735	842.23971968	1883.79355741	376.0	-17.1428727239	-0.511796846849	-0.0938732294294	547.333722705	731.165377787	1560.85722549	282.358124995	-4.01438991944	-0.0528209199926
665.553837735	842.23971968	1883.79355741	376.0	-10.641324932	-0.535571939486	-0.0982340314538	553.30152723	713.998775391	1683.33296392	416.032661303	-3.35178975216	-0.0441024967389
665.553837735	842.23971968	1883.79355741	376.0	12.2680792402	1.00002689166	0.183423861274	823.015698533	902.753644926	2114.89884376	389.129500302	4.59059370572	0.0604025487594
665.553837735	842.23971968	1883.79355741	376.0	-7.3512062083	-0.392196533478	-0.0719362680627	605.981219143	700.604543592	1745.31200847	438.726245736	-2.81818690255	-0.0370814066125
665.553837735	842.23971968	1883.79355741	376.0	7.84594310561	0.249376923543	0.0457404481921	618.455177699	1042.79194612	2031.59492816	370.347804336	4.06084850827	0.0534322172141
665.553837735	842.23971968	1883.79355741	376.0	-11.9707007383	-0.444382882605	-0.0815082323194	540.77333643	830.076870278	1658.29026813	287.440061422	-2.87795175074	-0.037867786194
665.553837735	842.23971968	1883.79355741	376.0	12.8856925587	0.498363146285	0.0914092344617	691.186186948	990.334465105	2126.53340366	445.012751612	4.40192450485	0.0579200592744
665.553837735	842.23971968	1883.79355741	376.0	0.430190918939	-0.481308868533	-0.0882811571044	511.870461129	950.714255338	1891.89746623	429.312749763	-1.00170477548	-0.0131803259932
665.553837735	842.23971968	1883.79355741	376.0	-3.18524235239	-0.284181935322	-0.0521243461706	567.085031841	922.402638644	1823.79016719	334.302496707	-1.15198188911	-0.0151576564357
665.553837735	842.23971968	1883.79355741	376.0	-4.15106581459	-0.408556479959	-0.074936991922	550.954078799	856.912787407	1805.59604704	397.72918083	-1.79827121401	-0.0236614633422
665.553837735	842.23971968	1883.79355741	376.0	1.73970660372	0.0922809858008	0.0169260795673	683.017448656	871.972382611	1916.56603833	361.576207066	0.0429443441458	0.000565057159814
665.553837735	842.23971968	1883.79355741	376.0	-7.88741529398	-0.175436078094	-0.0321782975227	640.392396974	800.821154939	1735.21093626	293.997384348	-2.28265528853	-0.0300349380069
665.553837735	842.23971968	1883.79355741	376.0	-18.0182194041	-0.649564592892	-0.119142441836	516.827202295	709.329464941	1544.36750112	318.210833883	-4.44806320718	-0.0585271474629
665.553837735	842.23971968	1883.79355741	376.0	13.1341080135	0.670475250323	0.122977852224	803.319242551	860.013851516	2131.213038	467.87994393	2.98143401037	0.0392293948733
665.553837735	842.23971968	1883.79355741	376.0	-5.39050113604	-0.445245570452	-0.0816664656002	522.15199489	936.407051651	1782.2476443	323.688597761	-1.68800831153	-0.022210635678
665.553837735	842.23971968	1883.79355741	376.0	8.82988405612	0.679116503173	0.124562821565	790.484995747	874.971208588	2050.13034439	384.674140055	2.82851639525	0.0372173209901
665.553837735	842.23971968	1883.79355741	376.0	-15.9873379527	-0.383198510298	-0.0702858602894	619.58280337	662.948697201	1582.62511506	300.093614488	-3.97587354186	-0.0523141255507
665.553837735	842.23971968	1883.79355741	376.0	-2.20567306661	0.0905206708135	0.0166032044779	781.997818148	737.040308654	1842.24323029	323.205103487	-1.53679115027	-0.0202209361878
665.553837735	842.23971968	1883.79355741	376.0	-13.3064324326	-0.440554024209	-0.0808059472136	578.673757336	717.091888262	1633.12784053	337.36219493	-3.44585763452	-0.0453402320332
665.553837735	842.23971968	1883.79355741	376.0	13.7040173314	1.19496084171	0.219178437585	810.209413505	980.707604398	2141.94895301	351.031935108	6.74015814611	0.0886862913962
665.553837735	842.23971968	1883.79355741	376.0	6.57968429357	0.23812590872	0.0436767991049	772.091297644	801.578410069	2007.74122624	434.071518522	0.31388471393	0.00413006202539
665.553837735	842.23971968	1883.79355741	376.0	12.3140204609	0.734273221533	0.134679607765	742.947412868	967.719975226	2115.76428152	405.096893422	4.79599486564	0.0631051956006
665.553837735	842.23971968	1883.79355741	376.0	-2.64859808291	-0.0901678749377	-0.0165384950363	620.797994642	901.706675691	1833.89943737	311.394767033	-0.736548876716	-0.00969143258837
665.553837735	842.23971968	1883.79355741	376.0	1.64575769276	0.0817455656667	0.0149936840915	801.988973741	705.018877965	1914.7962348	407.788383095	-1.14532201222	-0.0150700264766
665.553837735	842.23971968	1883.79355741	376.0	11.5146996196	0.59193584623	0.108572238854	727.661918302	952.438607556	2100.706727	420.606201146	3.9546595744	0.0520349944
665.553837735	842.23971968	1883.79355741	376.0	-0.816455599301	-0.0840445945072	-0.0154153694988	604.948846125	933.653415473	1868.41321944	329.810957838	-0.0392896602088	-0.000516969213273
665.553837735	842.23971968	1883.79355741	376.0	8.95791092221	0.637517197676	0.116932721511	705.023051423	1004.12314314	2052.54210625	343.395911679	4.80620270096	0.0632395092232
665.553837735	842.23971968	1883.79355741	376.0	-15.6576716416	-0.55824667446	-0.102393007054	557.776936405	681.660928109	1588.83534779	349.397483276	-4.14760281497	-0.0545737212496
665.553837735	842.23971968	1883.79355741	376.0	-6.70952495682	-0.384928727127	-0.0706032148069	561.087315043	838.575301211	1757.39995854	357.737342291	-2.11599047604	-0.0278419799479
665.553837735	842.23971968	1883.79355741	376.0	-0.412889321223	0.0804220849054	0.0147509326679	805.431597042	693.919622315	1876.01557498	376.664355626	-1.3789617688	-0.0181442338001
665.553837735	842.23971968	1883.79355741	376.0	11.6741049353	1.09276652942	0.200434066291	806.109257225	954.315498915	2103.70959407	343.284837933	5.69841338509	0.074979123488
665.553837735	842.23971968	1883.79355741	376.0	10.8193279301	0.19936602402	0.0365675025715	645.327214085	973.519218937	2087.60735992	468.760926895	2.78572595717	0.0366542889101
665.553837735	842.23971968	1883.79355741	376.0	0.554010936138	-0.159421746703	-0.029240966013	623.376336634	878.282884568	1894.22997974	392.570758535	-0.881890220783	-0.0116038186945
665.553837735	842.23971968	1883.79355741	376.0	-11.1647842555	-0.246451045984	-0.0452037868642	636.679489512	734.365400418	1673.47207091	302.42718098	-2.89413084613	-0.0380806690281
665.553837735	842.23971968	1883.79355741	376.0	-5.79098482126	-0.275474136949	-0.0505271711205	607.863027389	801.246238487	1774.70335844	365.594092565	-2.03911365722	-0.0268304428581
665.553837735	842.23971968	1883.79355741	376.0	-10.4868826096	-0.435548827702	-0.0798878994317	571.70532533	744.259423527	1686.24233844	370.277589584	-2.97204227954	-0.0391058194676
665.553837735	842.23971968	1883.79355741	376.0	0.0335800222039	0.0262772103674	0.00481973777833	765.44817148	719.295709712	1884.42613571	399.682254518	-1.34017884645	-0.0176339321902
665.553837735	842.23971968	1883.79355741	376.0	-4.75926258308	-0.128021940413	-0.0234816471778	704.433505296	699.828899584	1794.13887549	389.876470614	-2.07759349808	-0.0273367565537
665.553837735	842.23971968	1883.79355741	376.0	11.5909066176	0.761832492496	0.139734499724	765.532750148	935.615464081	2102.14230952	400.994095294	4.2724854789	0.056216914196
665.553837735	842.23971968	1883.79355741	376.0	-0.24356756244	0.000754914774122	0.00013846565923	723.68899629	783.373718612	1879.20524737	372.142532463	-1.26382235189	-0.0166292414723
665.553837735	842.23971968	1883.79355741	376.0	-11.1962196224	-0.480680250305	-0.0881658566223	535.664314754	811.905968752	1672.87989349	325.309609988	-2.8231246413	-0.0371463768592
665.553837735	842.23971968	1883.79355741	376.0	0.177820010524	0.143989923842	0.0264104775939	732.111394654	818.50663379	1887.14331932	336.525290872	-0.531592477581	-0.00699463786291
665.553837735	842.23971968	1883.79355741	376.0	5.14721329328	0.237062149717	0.043481685568	829.533056784	737.391564254	1980.75642982	413.831808781	-0.27189859088	-0.00357761303789
665.553837735	842.23971968	1883.79355741	376.0	-6.98965213614	-0.383654801105	-0.0703695526605	540.673711596	922.181267021	1752.12294079	289.267962172	-1.92274095278	-0.025299223063
665.553837735	842.23971968	1883.79355741	376.0	9.26467970104	1.14323840881	0.209691564345	801.30956499	972.61642535	2058.32099674	284.395006398	5.89973833092	0.0776281359331
665.553837735	842.23971968	1883.79355741	376.0	3.53052739775	-0.134418988385	-0.0246549868645	609.01714757	915.165281438	1950.30140508	426.118976068	-0.0486192019337	-0.000639726341233
665.553837735	842.23971968	1883.79355741	376.0	9.81369602986	0.485503638933	0.0890505573978	685.216406467	994.05258068	2068.66333097	389.394343822	4.16254799941	0.0547703684133
665.553837735	842.23971968	1883.79355741	376.0	-16.2745161911	-0.711918812715	-0.130579386045	514.888014579	680.185550738	1577.21526991	382.14170459	-4.60245510353	-0.0605586197833
665.553837735	842.23971968	1883.79355741	376.0	-3.03770825224	-0.122799571917	-0.0225237659423	728.261749352	663.364419423	1826.56940507	434.943236291	-2.02320143565	-0.0266210715217
665.553837735	842.23971968	1883.79355741	376.0	14.7416485187	0.856155450968	0.157035115731	726.707140821	1044.76784395	2161.49578247	390.020797698	6.95799702719	0.0915525924631
665.553837735	842.23971968	1883.79355741	376.0	-7.29854615825	-0.556747552679	-0.102118039743	522.88864553	786.403311872	1746.3040151	437.012057698	-2.62198198787	-0.0344997629983
665.553837735	842.23971968	1883.79355741	376.0	-7.96573654956	-0.153468848468	-0.0281490917954	694.91216293	691.959503638	1733.73552549	346.863858925	-2.49681124245	-0.0328527795059
665.553837735	842.23971968	1883.79355741	376.0	-4.17514612397	0.0382056858456	0.00700764597315	726.891828445	786.723754228	1805.14242372	291.526841045	-1.69348558366	-0.0222827050482
665.553837735	842.23971968	1883.79355741	376.0	7.94120416521	0.757946791905	0.139021788684	712.136045435	1027.95526256	2033.38944986	293.298141862	5.5527947449	0.0730630887487
665.553837735	842.23971968	1883.79355741	376.0	8.2181687094	0.557584703249	0.102271589004	814.759132149	818.8194636	2038.6068901	405.028294351	1.71703971825	0.0225926278717
665.553837735	842.23971968	1883.79355741	376.0	7.59317699313	0.0848238467949	0.0155582991187	599.447163567	1018.04966649	2026.83333641	409.336506354	2.91425287136	0.0383454325179
665.553837735	842.23971968	1883.79355741	376.0	-10.5247328734	-0.446295360543	-0.0818590169741	560.491434522	766.101330833	1685.52931761	358.936552255	-2.88759679004	-0.0379946946058
665.553837735	842.23971968	1883.79355741	376.0	-2.47967995483	-0.110222683702	-0.0202169265777	659.478850547	832.372814019	1837.08150618	345.229841615	-1.48144154516	-0.01949265191
665.553837735	842.23971968	1883.79355741	376.0	-14.3217761602	-0.618274819363	-0.113403305092	568.252350265	631.706234015	1614.0008608	414.042276521	-4.53257872247	-0.0596391937167
665.553837735	842.23971968	1883.79355741	376.0	-7.13435460391	-0.162740688852	-0.0298497228268	663.529081546	753.734451643	1749.39704502	332.133511835	-2.24378623845	-0.0295235031375
665.553837735	842.23971968	1883.79355741	376.0	-9.08818067301	-0.430643281568	-0.0789881294145	583.820281412	720.270495648	1712.59099541	408.500218351	-2.94638297551	-0.0387681970461
665.553837735	842.23971968	1883.79355741	376.0	2.01119495767	0.0259596020151	0.00476148239456	585.062163892	1016.31929358	1921.68031845	320.29886098	2.09861027065	0.0276132930348
665.553837735	842.23971968	1883.79355741	376.0	16.2722143345	1.29547434831	0.237614517299	827.398229576	982.022645536	2190.3284827	380.907607585	7.35648773438	0.0967958912418
665.553837735	842.23971968	1883.79355741	376.0	-0.201014435037	-0.0705723846	-0.0129443111886	577.524081301	990.119486878	1880.00686044	312.363292259	1.00770473123	0.0132592727793
665.553837735	842.23971968	1883.79355741	376.0	-6.75743796355	0.0645232258717	0.0118347809743	806.380316716	661.27454299	1756.49737641	288.842516705	-2.26167198249	-0.0297588418748
665.553837735	842.23971968	1883.79355741	376.0	-11.9090725516	-0.212534149384	-0.0389827860206	662.903849597	700.751120882	1659.45121594	295.796245461	-3.06624618443	-0.040345344532
665.553837735	842.23971968	1883.79355741	376.0	6.5663644416	0.112094955354	0.0205603366386	647.188208253	938.017659769	2007.49030772	422.2844397	1.50593018075	0.0198148707994
665.553837735	842.23971968	1883.79355741	376.0	-7.20859084703	-0.25420871623	-0.0466266904311	651.027382023	706.46939281	1747.99858746	390.501812625	-2.50459678386	-0.0329552208403
665.553837735	842.23971968	1883.79355741	376.0	3.01152784678	0.0748091174659	0.0137214081926	825.239970036	665.53596296	1940.52452497	449.748591976	-1.10947008462	-0.0145982905871
665.553837735	842.23971968	1883.79355741	376.0	7.14519578101	0.484774055887	0.088916738057	684.484982934	990.960006992	2018.3942952	342.949305276	3.83552081862	0.0504673791923
665.553837735	842.23971968	1883.79355741	376.0	7.9625010593	0.578747614468	0.106153267511	771.666999628	877.928084538	2033.79063938	384.195555213	2.45287952468	0.0322747305879
665.553837735	842.23971968	1883.79355741	376.0	-15.891601789	-0.571974252159	-0.104910904651	522.862298357	754.709954939	1584.42858674	306.856333448	-3.78057706946	-0.0497444351244
665.553837735	842.23971968	1883.79355741	376.0	4.5874173902	0.857203790288	0.157227401007	818.257276162	864.605680675	1970.21103066	287.348073825	2.71477642927	0.0357207424904
665.553837735	842.23971968	1883.79355741	376.0	0.630239838297	0.121605232359	0.0223047014599	608.728649755	1000.31734536	1895.66597488	286.61997977	1.95912477288	0.0257779575379
665.553837735	842.23971968	1883.79355741	376.0	-3.02708318265	-0.157899150834	-0.0289616931096	608.38120778	898.027407506	1826.76955944	320.360944157	-1.04946531111	-0.0138087540936
665.553837735	842.23971968	1883.79355741	376.0	-1.73840893233	0.0861179226259	0.0157956571214	815.195238526	679.816358206	1851.04552195	356.033925214	-1.54696763226	-0.0203548372666
665.553837735	842.23971968	1883.79355741	376.0	13.4851071787	1.22180462714	0.224102095954	795.84357617	1020.63734076	2137.82513766	321.344220723	7.60330526796	0.100043490368
665.553837735	842.23971968	1883.79355741	376.0	-9.5899611647	-0.4653493235	-0.0853538744497	555.024355343	767.052715996	1703.13848684	381.061415496	-2.80508339164	-0.0369089919953
665.553837735	842.23971968	1883.79355741	376.0	14.3313597711	1.30746271	0.239813409757	802.191409187	1040.54768114	2153.76678947	311.027699149	8.40462253557	0.110587138626
665.553837735	842.23971968	1883.79355741	376.0	-5.76663085794	-0.0762038188398	-0.0139772228246	728.055346465	692.785585288	1775.16213683	354.32120508	-2.14404810488	-0.0282111592748
665.553837735	842.23971968	1883.79355741	376.0	-3.54217158659	-0.406435057936	-0.0745478829669	569.764817391	788.262871755	1817.06635727	459.038668128	-2.04378246171	-0.0268918744962
665.553837735	842.23971968	1883.79355741	376.0	-11.8896396275	-0.433025942993	-0.0794251546209	543.203599817	833.932667042	1659.81729211	282.681025253	-2.85923384571	-0.0376214979699
665.553837735	842.23971968	1883.79355741	376.0	6.97661666889	0.0967966074447	0.0177543300522	660.115383754	913.030503249	2015.21861275	442.072725747	1.10273813567	0.0145097123115
665.553837735	842.23971968	1883.79355741	376.0	5.50491715663	-0.229774674067	-0.0421450245905	542.063004778	1008.0021392	1987.49483215	437.429688173	1.3120400003	0.0172636842144
665.553837735	842.23971968	1883.79355741	376.0	-11.8542269508	-0.704259823638	-0.129174582472	520.067517366	678.386844729	1660.48439383	462.030031739	-4.18828041651	-0.0551089528488
665.553837735	842.23971968	1883.79355741	376.0	-0.539689217324	-0.295370009184	-0.0541764506941	584.593171407	877.378173042	1873.62692671	411.65558226	-1.28586386136	-0.0169192613337
665.553837735	842.23971968	1883.79355741	376.0	3.52010145777	0.153463546476	0.0281481193097	828.91328217	715.21607256	1950.10500189	405.97564716	-0.814143586661	-0.010712415614
665.553837735	842.23971968	1883.79355741	376.0	3.48850119013	-0.0808470194913	-0.0148288737145	667.86568305	840.700693034	1949.50971808	440.943342001	-0.734447262906	-0.00966377977508
665.553837735	842.23971968	1883.79355741	376.0	-9.01153623573	-0.161690258925	-0.0296570540948	689.441224838	693.707905222	1714.03481838	330.885688322	-2.63355782823	-0.0346520766873
665.553837735	842.23971968	1883.79355741	376.0	6.28209416202	0.918728168685	0.168512136589	818.805879906	880.333952189	2002.13524251	302.995410414	3.33634346787	0.0438992561562
665.553837735	842.23971968	1883.79355741	376.0	0.384287674952	0.21416157045	0.0392812858493	694.697187171	885.378358811	1891.03274388	310.957197896	0.460967695837	0.00606536441891
665.553837735	842.23971968	1883.79355741	376.0	3.69050124339	0.354065211228	0.0649422617806	711.939813713	902.62234171	1953.31498207	338.75282665	1.57084958442	0.0206690734793
665.553837735	842.23971968	1883.79355741	376.0	-3.2223579469	-0.0672479629336	-0.0123345493275	745.830382356	673.554978212	1823.09098601	403.705625447	-1.90510242759	-0.0250671372051
665.553837735	842.23971968	1883.79355741	376.0	2.29677897134	0.277522143474	0.0509028142835	758.166852253	821.431062112	1927.0601317	347.462217341	0.192632305047	0.00253463559273
665.553837735	842.23971968	1883.79355741	376.0	14.522426586	0.724493018208	0.132885733347	729.104783235	992.973933196	2157.36609382	435.287377391	5.4155795471	0.0712576256198
665.553837735	842.23971968	1883.79355741	376.0	-9.93726616834	-0.14962966803	-0.0274449134318	681.555693334	715.333626293	1696.59597755	299.706657926	-2.70695534519	-0.0356178334894
665.553837735	842.23971968	1883.79355741	376.0	-4.67072991594	0.0384021651194	0.00704368399108	766.585882429	714.482564814	1795.80664817	314.738200931	-1.90100290711	-0.0250131961461
665.553837735	842.23971968	1883.79355741	376.0	-4.73425657949	-0.207308570013	-0.0380243158498	688.924957756	670.454522989	1794.60993698	435.230456234	-2.32654077266	-0.0306123785877
665.553837735	842.23971968	1883.79355741	376.0	5.62424900047	0.299610740298	0.0549542810525	687.388755704	928.404705119	1989.74279774	373.949336915	1.9678641358	0.0258929491552
665.553837735	842.23971968	1883.79355741	376.0	13.1987253168	0.965661355054	0.17712057136	767.376559552	993.367641061	2132.43029459	371.68609398	6.15853697621	0.0810333812659
665.553837735	842.23971968	1883.79355741	376.0	9.58935463164	0.496851909342	0.0911320450003	766.314355975	868.805803317	2064.43720216	429.317042871	2.20794361876	0.0290518897205
665.553837735	842.23971968	1883.79355741	376.0	-0.410574909785	-0.0397904290535	-0.00729831787481	731.630804424	726.822948591	1876.05917372	417.605420701	-1.44711661581	-0.0190410081027
665.553837735	842.23971968	1883.79355741	376.0	-2.44759745762	0.168496525875	0.0309054522881	812.681056526	726.465559099	1837.6858742	298.539258572	-1.4617132491	-0.0192330690671
665.553837735	842.23971968	1883.79355741	376.0	7.82622856622	0.0606603781594	0.0111262615846	622.964213489	963.630399962	2031.22354693	444.628933482	1.8329691904	0.0241180156632
665.553837735	842.23971968	1883.79355741	376.0	-2.41830377405	-0.522511863961	-0.0958385663905	509.791891415	897.442693552	1838.23770672	431.003121753	-1.58652406877	-0.0208753166943
665.553837735	842.23971968	1883.79355741	376.0	-4.44701205358	-0.03595566712	-0.00659494994864	697.814666401	797.627605889	1800.02103085	304.578758562	-1.79334453012	-0.0235966385542
665.553837735	842.23971968	1883.79355741	376.0	6.11427405715	0.685853423772	0.125798500325	770.227124953	900.945143666	1998.97385819	327.801589567	2.91316966908	0.0383311798564
665.553837735	842.23971968	1883.79355741	376.0	8.4497832554	1.01100713211	0.185437845214	789.742573534	954.61383297	2042.97003	298.613623492	5.06485801976	0.066642868681
665.553837735	842.23971968	1883.79355741	376.0	15.1263794793	0.750342718083	0.137627057609	712.270431596	1037.71469078	2168.74331952	418.758197143	6.457360639	0.0849652715657
665.553837735	842.23971968	1883.79355741	376.0	-0.460245836838	-0.00422943911957	-0.000775759192879	741.54877542	738.248965081	1875.12347599	395.325735491	-1.38192852508	-0.0181832700668
665.553837735	842.23971968	1883.79355741	376.0	4.17426095045	0.496636106719	0.0910924627143	725.91095884	918.449114595	1962.42801627	318.067942833	2.32834319075	0.0306360946152
665.553837735	842.23971968	1883.79355741	376.0	-0.490427609976	-0.0702097115009	-0.0128777900772	681.53722422	817.444618837	1874.55491369	375.573070637	-1.26087319714	-0.0165904368045
665.553837735	842.23971968	1883.79355741	376.0	-3.93422910214	-0.0363506099342	-0.00666738993658	729.368867327	726.644395953	1809.68080305	353.667539775	-1.81776607891	-0.0239179747224
665.553837735	842.23971968	1883.79355741	376.0	-13.3455195979	-0.746024833929	-0.136835075922	518.959160782	657.077200541	1632.39151903	456.355157703	-4.64155961613	-0.0610731528438
665.553837735	842.23971968	1883.79355741	376.0	-1.92368113947	-0.508465968575	-0.0932622833043	507.726044875	937.26542333	1847.55537604	402.563907839	-1.38771719778	-0.0182594368129
665.553837735	842.23971968	1883.79355741	376.0	2.24790735017	0.403348259917	0.0739817057808	745.642045443	864.580640985	1926.13949125	315.916804826	1.06000861285	0.013947481748
665.553837735	842.23971968	1883.79355741	376.0	4.57034619999	0.119611308695	0.0219389781172	590.593577621	1047.0602077	1969.88944468	332.235659362	3.33371522478	0.0438646740103
665.553837735	842.23971968	1883.79355741	376.0	-12.0258556746	-0.329302445878	-0.0604003018852	627.80939377	690.775517342	1657.25126299	338.666351881	-3.23763398517	-0.0426004471732
665.553837735	842.23971968	1883.79355741	376.0	5.92585493297	0.693073900369	0.127122872408	718.969471702	987.913912658	1995.42443086	288.541046504	4.32702716169	0.0569345679169
665.553837735	842.23971968	1883.79355741	376.0	-0.535410906728	-0.128312685263	-0.0235349752868	688.654057999	739.723911488	1873.70752125	445.329551761	-1.54985222742	-0.0203927924661
665.553837735	842.23971968	1883.79355741	376.0	-12.7593944386	-0.734927428188	-0.134799601649	505.763518307	690.327105003	1643.43290702	447.342283705	-4.24482345087	-0.0558529401431
665.553837735	842.23971968	1883.79355741	376.0	-9.6262311873	-0.405683703406	-0.074410070324	583.469769415	739.794861132	1702.45523449	379.190603939	-2.85432905066	-0.0375569611929
665.553837735	842.23971968	1883.79355741	376.0	6.8404606501	-0.0363731913897	-0.00667153180295	631.11305225	915.845529872	2012.65371444	465.695132317	0.610907034104	0.00803825044874
665.553837735	842.23971968	1883.79355741	376.0	-2.2354727292	-0.177163786376	-0.0324951919252	641.227959318	814.300631933	1841.68186616	386.153274913	-1.53706746413	-0.0202245718964
665.553837735	842.23971968	1883.79355741	376.0	-12.5673728117	-0.156639213212	-0.0287305967007	719.60166374	634.677837427	1647.05019805	292.770696884	-3.28476025072	-0.0432205296147
665.553837735	842.23971968	1883.79355741	376.0	-3.18248949404	0.0657366194837	0.0120573403308	781.873935938	713.998420824	1823.84202536	327.969668598	-1.69435249089	-0.0222941117222
665.553837735	842.23971968	1883.79355741	376.0	16.2549577741	1.02884651958	0.188709926555	779.076905453	994.288020878	2190.00340472	416.638478392	6.66948920549	0.0877564369144
665.553837735	842.23971968	1883.79355741	376.0	-15.4133115279	-0.674480250987	-0.123712445155	526.828703054	677.752231614	1593.43858787	388.8576532	-4.43303464251	-0.0583294031909
665.553837735	842.23971968	1883.79355741	376.0	-1.31604094203	-0.136732440591	-0.0250793177899	655.487366707	818.825606831	1859.00206294	384.689089398	-1.39917882864	-0.0184102477453
665.553837735	842.23971968	1883.79355741	376.0	-7.01286458189	-0.229410209077	-0.0420781748123	637.459933913	759.080284724	1751.68566623	355.145447594	-2.2651747628	-0.0298049310895
665.553837735	842.23971968	1883.79355741	376.0	-9.60779661808	-0.408375413635	-0.0749037809309	559.056368278	810.472832644	1702.80250371	333.273302792	-2.57137417993	-0.0338338707885
665.553837735	842.23971968	1883.79355741	376.0	-11.4505438042	-0.446324896618	-0.0818644344493	613.510502196	646.841111153	1668.08895094	407.737337594	-3.64669778839	-0.0479828656368
665.553837735	842.23971968	1883.79355741	376.0	-0.171572390321	0.0863846460091	0.0158445792386	706.914100646	835.007912151	1880.56148778	338.639474982	-0.605089422704	-0.00796170293031
665.553837735	842.23971968	1883.79355741	376.0	-12.5633284443	-0.477146662004	-0.0875177296412	547.049993325	773.409760009	1647.12638558	326.66663225	-3.14292558506	-0.041354284014
665.553837735	842.23971968	1883.79355741	376.0	-3.7166662292	-0.426680642469	-0.0782613063957	503.910060751	991.76506677	1813.77923844	318.104110918	-0.613855168745	-0.00807704169401
665.553837735	842.23971968	1883.79355741	376.0	3.64629627134	-0.0199918709332	-0.00366688755194	635.832748051	910.855385782	1952.48225166	405.794117825	0.332483070452	0.00437477724279
665.553837735	842.23971968	1883.79355741	376.0	-8.35126255763	-0.253981875369	-0.0465850835233	614.463897032	795.807309686	1726.47301139	316.201804673	-2.36290531547	-0.0310908594141
665.553837735	842.23971968	1883.79355741	376.0	-9.46061696492	-0.32042728968	-0.0587724302422	577.467082003	844.128424866	1705.57506454	283.979557668	-2.47191828017	-0.0325252405286
665.553837735	842.23971968	1883.79355741	376.0	4.32354323205	0.299600494078	0.0549524017018	709.09899483	893.993518875	1965.24018627	362.147672566	1.3367410524	0.0175886980579
665.553837735	842.23971968	1883.79355741	376.0	0.482432165812	0.0617172252241	0.0113201073412	649.560644194	910.113264442	1892.88158347	333.207674837	0.285980323189	0.00376289898933
665.553837735	842.23971968	1883.79355741	376.0	-3.89999000905	-0.454949169735	-0.0834462893864	529.640950449	893.463441594	1810.32579688	387.221404842	-1.68856987049	-0.0222180246117
665.553837735	842.23971968	1883.79355741	376.0	5.78579467464	0.450023178481	0.0825427693472	758.562110134	864.090986131	1992.78598474	370.132888475	1.62435870434	0.0213731408466
665.553837735	842.23971968	1883.79355741	376.0	-0.745134444555	-0.184358917633	-0.0338149151931	616.101734943	878.672701908	1869.75676275	374.982325903	-1.08810574595	-0.0143171808678
665.553837735	842.23971968	1883.79355741	376.0	8.7753750428	0.472116739482	0.0865951466401	775.366772491	850.752437611	2049.10350711	422.984297008	1.83141389285	0.0240975512217
665.553837735	842.23971968	1883.79355741	376.0	3.92373941966	0.608053338346	0.111528491993	723.704161016	950.105822198	1957.70870781	283.898724598	3.13900508681	0.0413026985106
665.553837735	842.23971968	1883.79355741	376.0	-6.4156338628	-0.0857484584001	-0.0157278903889	687.286670687	768.498051054	1762.93626004	307.151538298	-2.09878190411	-0.0276155513699
665.553837735	842.23971968	1883.79355741	376.0	-2.30917360435	0.112095137771	0.0205603700975	755.011327505	777.770897128	1840.29349383	307.511269193	-1.29081866571	-0.0169844561278
665.553837735	842.23971968	1883.79355741	376.0	-10.1731563907	-0.436361570262	-0.0800369718016	584.263764731	713.348738683	1692.15229274	394.539789327	-3.10360979538	-0.0408369709918
665.553837735	842.23971968	1883.79355741	376.0	6.14659825437	-0.181802645273	-0.033346046455	548.229366255	1016.12891453	1999.58277933	435.224498544	1.71149614128	0.0225196860695
665.553837735	842.23971968	1883.79355741	376.0	-0.492444927746	-0.433675039475	-0.0795442112023	536.655427493	897.914553814	1874.51691159	439.946930285	-1.33360668753	-0.0175474564148
665.553837735	842.23971968	1883.79355741	376.0	0.883068042852	0.0243549311459	0.00446715538259	609.920349075	964.991896502	1900.42873631	325.516490737	1.04204074726	0.013711062464
665.553837735	842.23971968	1883.79355741	376.0	5.44010409508	0.0578497803999	0.0106107447542	617.048338587	970.898504244	1986.27388787	398.327045043	1.74307071952	0.0229351410463
665.553837735	842.23971968	1883.79355741	376.0	-3.92710818621	-0.25544137751	-0.0468527838426	594.780688326	878.722632658	1809.81494641	336.311625426	-1.62394284992	-0.0213676690779
665.553837735	842.23971968	1883.79355741	376.0	-8.26058716731	-0.495658686056	-0.0909131852634	527.685147772	834.122452936	1728.18114855	366.373547844	-2.39507401196	-0.0315141317363
665.553837735	842.23971968	1883.79355741	376.0	1.77578383107	0.0860543576211	0.0157839980963	804.694049545	704.373868739	1917.24565882	408.177740533	-1.1287421154	-0.0148518699395
665.553837735	842.23971968	1883.79355741	376.0	2.31451986541	-0.230142327594	-0.0422124592066	596.209182337	898.463829794	1927.39433352	432.721321393	-0.718759417104	-0.00945736075137
665.553837735	842.23971968	1883.79355741	376.0	-2.78111626299	-0.183894419425	-0.0337297174295	598.682503248	905.477905715	1831.40306843	327.242659465	-1.00731237221	-0.0132541101606
665.553837735	842.23971968	1883.79355741	376.0	0.377304502774	-0.0253210693143	-0.00464436341054	733.381917671	737.636931991	1890.90119533	419.882345668	-1.32615709583	-0.0174494354714
665.553837735	842.23971968	1883.79355741	376.0	8.62663337866	0.34607067194	0.0634759119479	820.191876301	772.666489458	2046.30152122	453.443155464	0.642970698739	0.00846014077288
665.553837735	842.23971968	1883.79355741	376.0	-10.8801227316	-0.597229985627	-0.109543284231	557.51194836	665.582725544	1678.83450636	455.739832454	-3.89216750382	-0.0512127303134
665.553837735	842.23971968	1883.79355741	376.0	16.2092977571	1.35162693277	0.24791396419	823.760195168	1009.81869435	2189.14326426	355.56437475	8.11048704277	0.106716934773
665.553837735	842.23971968	1883.79355741	376.0	6.63942762857	0.221035953538	0.0405421778316	620.279014291	1025.77032193	2008.86666733	362.81733111	3.49439093296	0.0459788280653
665.553837735	842.23971968	1883.79355741	376.0	1.40614878816	0.0693595301292	0.0127218507207	796.395631869	703.600811594	1910.28249769	410.286054231	-1.18622827201	-0.015608266737
665.553837735	842.23971968	1883.79355741	376.0	-3.61898481975	-0.142087490076	-0.0260615352304	615.071158624	891.319073731	1815.61935454	309.229122181	-1.15966968817	-0.0152588116864
665.553837735	842.23971968	1883.79355741	376.0	2.92247522997	0.157083893671	0.0288121595141	660.50400732	925.517597745	1938.84695751	352.825352449	1.12624602516	0.0148190266468
665.553837735	842.23971968	1883.79355741	376.0	-11.8681359797	-0.422241999425	-0.077447175243	562.9729997	777.069842384	1660.22237644	320.179534359	-2.98840456904	-0.0393211127505
665.553837735	842.23971968	1883.79355741	376.0	-10.7092464172	-0.55509299674	-0.101814562865	501.323705065	869.510555464	1682.05346336	311.219202832	-2.63104660206	-0.0346190342376
665.553837735	842.23971968	1883.79355741	376.0	-7.17622770569	-0.41721315754	-0.0765247904512	524.831088853	940.670973353	1748.60824223	283.106180023	-1.81996384933	-0.0239468927544
665.553837735	842.23971968	1883.79355741	376.0	-6.56838595927	-0.217154091872	-0.0398301709231	698.117046197	645.584851029	1760.05872589	416.356828663	-2.61849388282	-0.0344538668792
665.553837735	842.23971968	1883.79355741	376.0	17.433445951	0.899823541976	0.165044670208	755.479600521	1000.80493426	2212.20368908	455.919154292	6.43002334505	0.0846055703295
665.553837735	842.23971968	1883.79355741	376.0	8.75867531012	0.335266033002	0.0614941366475	637.021360784	1037.07864478	2048.78891862	374.688913058	4.35061255383	0.057244902024
665.553837735	842.23971968	1883.79355741	376.0	-11.1465391515	-0.179568537077	-0.0329362687228	678.512231754	695.636518744	1673.815771	299.667020506	-2.94298323226	-0.0387234635823
665.553837735	842.23971968	1883.79355741	376.0	-0.877802199764	0.0571048360959	0.0104741078679	827.671955579	642.62045327	1867.25757613	396.96516728	-1.54430367124	-0.0203197851479
665.553837735	842.23971968	1883.79355741	376.0	9.44598055299	0.577158974664	0.105861880899	688.480081797	1017.9975735	2061.73633051	355.25867521	4.91403815517	0.0646583967785
665.553837735	842.23971968	1883.79355741	376.0	7.5920858891	0.19469313823	0.0357104068654	694.771366732	890.531242044	2026.81278227	441.510173491	1.2165364252	0.0160070582263
665.553837735	842.23971968	1883.79355741	376.0	-1.94266811662	-0.264787932934	-0.0485671190267	633.856993535	744.685384883	1847.19770059	468.655322174	-1.88225071768	-0.0247664568116
665.553837735	842.23971968	1883.79355741	376.0	-10.6151646471	-0.226518971837	-0.0415478671747	654.377116594	712.227716465	1683.82576968	317.220936625	-2.85835649441	-0.0376099538739
665.553837735	842.23971968	1883.79355741	376.0	6.9748794501	-0.0423590092414	-0.0077694441015	628.681649999	917.849779351	2015.18588713	468.654457783	0.626967715258	0.00824957520077
665.553837735	842.23971968	1883.79355741	376.0	0.535129878948	-0.0863009681844	-0.0158292311417	720.671225415	709.927598821	1893.8742996	463.275475362	-1.49115498206	-0.0196204602903
665.553837735	842.23971968	1883.79355741	376.0	-11.1082543894	-0.483394023793	-0.0886636140487	568.243456942	715.158516125	1674.53697689	391.135003819	-3.28057295269	-0.043165433588
665.553837735	842.23971968	1883.79355741	376.0	-6.47337664451	-0.187703540949	-0.0344283824191	635.682648727	807.347653292	1761.84850524	318.818203219	-2.06796996805	-0.0272101311586
665.553837735	842.23971968	1883.79355741	376.0	-6.29468830667	-0.453847123194	-0.0832441531904	510.449007724	957.956686347	1765.21462463	296.808930563	-1.56211001796	-0.0205540791837
665.553837735	842.23971968	1883.79355741	376.0	5.96175896116	0.156496644574	0.0287044469138	601.646381037	1039.74306421	1996.10078863	354.711343387	3.46714115219	0.0456202783183
665.553837735	842.23971968	1883.79355741	376.0	-4.39161385745	-0.369474072654	-0.0677685386379	595.353934379	747.46979171	1801.0646185	458.240892412	-2.26255189098	-0.0297704196182
665.553837735	842.23971968	1883.79355741	376.0	-15.6247677085	-0.566152149676	-0.10384302085	541.726563951	711.531913946	1589.45518996	336.196712065	-3.9712824243	-0.0522537161092
665.553837735	842.23971968	1883.79355741	376.0	16.5038069877	0.856206488246	0.157044476934	761.416556086	974.428899441	2194.69121018	458.845754652	5.69288957801	0.0749064418159
665.553837735	842.23971968	1883.79355741	376.0	-4.38734346432	-0.266841908488	-0.0489438570228	558.042833863	944.16794917	1801.14506389	298.934280859	-0.948630046475	-0.0124819742957
665.553837735	842.23971968	1883.79355741	376.0	7.4758931053	0.493855620772	0.0905824689604	680.722952629	1001.73584405	2024.62395009	342.165153414	4.10248362256	0.0539800476653
665.553837735	842.23971968	1883.79355741	376.0	7.19331630043	0.59478922973	0.109095603399	711.984750384	974.271724022	2019.30078645	333.04431204	3.9189792603	0.0515655165829
665.553837735	842.23971968	1883.79355741	376.0	6.36103902337	-0.0958702376546	-0.0175844162976	575.595879761	994.032571337	2003.62240072	433.993949624	1.64190399518	0.0216039999366
665.553837735	842.23971968	1883.79355741	376.0	7.9328310307	0.31564589609	0.0578954321514	750.041679232	847.195071123	2033.23171729	435.994966937	1.16378299763	0.0153129341794
665.553837735	842.23971968	1883.79355741	376.0	-2.63948058327	-0.162528532469	-0.0298108093303	565.162199892	974.333014331	1834.07119224	294.575978014	0.10457378701	0.00137597088172
665.553837735	842.23971968	1883.79355741	376.0	-12.5666398278	-0.462053128857	-0.0847492899591	559.087086757	751.678051331	1647.06400595	336.298867867	-3.2197535125	-0.0423651777961
665.553837735	842.23971968	1883.79355741	376.0	-17.0060588649	-0.624974771364	-0.114632203112	555.527788559	647.085143138	1563.43451615	360.821584451	-4.71321196491	-0.0620159469067
665.553837735	842.23971968	1883.79355741	376.0	16.8349729139	1.1582675163	0.212448187143	788.314288309	1020.31822027	2200.92969256	392.297183982	7.70752714248	0.101414830822
665.553837735	842.23971968	1883.79355741	376.0	-14.5064162075	-0.428539037937	-0.0786021713018	607.721047262	662.354673286	1610.52262349	340.446902937	-3.85352662964	-0.0507042977584
665.553837735	842.23971968	1883.79355741	376.0	-0.134074854312	-0.282722244859	-0.0518566113095	590.146622974	872.265851237	1881.26786395	418.855389737	-1.25279883096	-0.0164841951442
665.553837735	842.23971968	1883.79355741	376.0	-5.18633605824	-0.356028106097	-0.0653022938549	608.660336969	724.475234853	1786.09369288	452.958121062	-2.42422920506	-0.0318977526982
665.553837735	842.23971968	1883.79355741	376.0	-9.6295658133	-0.288533797991	-0.0529225601598	675.678632151	634.413292411	1702.39241702	392.300492455	-3.13399397212	-0.041236762791
665.553837735	842.23971968	1883.79355741	376.0	2.98816200789	0.0188857161425	0.00346399782511	732.507047676	784.256515327	1940.0843608	423.320797802	-0.898368591041	-0.0118206393558
665.553837735	842.23971968	1883.79355741	376.0	2.17081806821	0.118229160767	0.0216854660248	725.161372007	823.819720471	1924.68728833	375.706195849	-0.337567400325	-0.00444167632007
665.553837735	842.23971968	1883.79355741	376.0	14.4204858311	1.04568528909	0.191798475623	785.650364426	984.074166423	2155.44574045	385.7212096	6.36845232417	0.0837954253181
665.553837735	842.23971968	1883.79355741	376.0	11.7709447907	0.88682644813	0.162660757177	788.571327113	930.098270704	2105.53385703	386.864259212	4.61701099074	0.060750144615
665.553837735	842.23971968	1883.79355741	376.0	2.9015233429	-0.412392713154	-0.0756406297055	509.439368213	995.415997762	1938.45226722	433.59690124	0.162212473874	0.00213437465624
665.553837735	842.23971968	1883.79355741	376.0	-3.03345721956	-0.17509235256	-0.0321152517535	628.962466329	854.685143351	1826.64948575	343.001876065	-1.5306022881	-0.0201395037907
665.553837735	842.23971968	1883.79355741	376.0	18.9946763113	1.15086779014	0.211090937296	792.066274266	1011.65809335	2241.61404602	437.889678402	7.67781948173	0.101023940549
665.553837735	842.23971968	1883.79355741	376.0	-10.5032877098	-0.194915244158	-0.0357511452968	704.435072649	641.860244575	1685.93330022	339.637982997	-3.02110745155	-0.0397514138362
665.553837735	842.23971968	1883.79355741	376.0	8.33853421914	0.497655775216	0.091279489218	718.792357472	937.045326693	2040.87432782	385.036643652	3.07681482714	0.0404844056202
665.553837735	842.23971968	1883.79355741	376.0	1.19461431062	0.243321179686	0.0446297101405	789.015861368	776.574318928	1906.29762483	340.707444537	-0.43456527421	-0.00571796413434
665.553837735	842.23971968	1883.79355741	376.0	2.64719194391	-0.0457337529669	-0.00838843598073	695.27212658	811.125024476	1933.66118871	427.264037651	-0.93293611972	-0.0122754752595
665.553837735	842.23971968	1883.79355741	376.0	6.9292213739	-0.0795544829444	-0.0145917980456	594.686765225	963.647097747	2014.32578324	455.991920264	1.20648281944	0.01587477394
665.553837735	842.23971968	1883.79355741	376.0	8.85426120633	0.435537386173	0.0798858008388	726.065939069	910.012354182	2050.58955958	414.511266325	2.48909957123	0.0327513101478
665.553837735	842.23971968	1883.79355741	376.0	2.33500848579	-0.24983026946	-0.0458236004146	604.991814881	861.266962549	1927.78029684	461.521519404	-1.04360099486	-0.0137315920376
665.553837735	842.23971968	1883.79355741	376.0	-8.44855932272	-0.253930557149	-0.0465756707903	636.611598214	736.240448752	1724.6401412	351.788094233	-2.5322453388	-0.0333190176158
665.553837735	842.23971968	1883.79355741	376.0	-2.27929650013	-0.157315686818	-0.0288546747649	674.82690921	742.591775829	1840.85631679	423.437631751	-1.73845747957	-0.0228744405207
665.553837735	842.23971968	1883.79355741	376.0	-5.91738976421	-0.512363579015	-0.0939771788361	544.358841334	761.620007478	1772.32215027	466.343301457	-2.58163878201	-0.0339689313423
665.553837735	842.23971968	1883.79355741	376.0	-5.22932435998	-0.0401791592325	-0.00736961834786	709.300361429	762.590763179	1785.28388203	313.392757418	-1.93417048908	-0.0254496116985
665.553837735	842.23971968	1883.79355741	376.0	2.72714893846	0.0715268031268	0.0131193696124	821.535088789	668.001774428	1935.16741342	445.630550201	-1.13455236431	-0.014928320583
665.553837735	842.23971968	1883.79355741	376.0	2.69071439234	0.453808375013	0.0832370460406	736.854122849	888.908193296	1934.48106179	308.718745642	1.58511009637	0.0208567117943
665.553837735	842.23971968	1883.79355741	376.0	3.84847099754	0.0358570473792	0.00657686122143	762.571893015	740.115385153	1956.29080613	453.603527958	-0.931747051847	-0.0122598296296
665.553837735	842.23971968	1883.79355741	376.0	0.667501847527	-0.0681797348352	-0.0125054539316	619.671278754	916.964944611	1896.36791421	359.731690849	-0.056887462461	-0.000748519242908
665.553837735	842.23971968	1883.79355741	376.0	-9.36013289216	-0.307819468965	-0.0564599172716	648.647210727	669.967937373	1707.46797703	388.852828927	-2.9852888321	-0.0392801162118
665.553837735	842.23971968	1883.79355741	376.0	-16.5716313492	-0.658020196623	-0.120693359615	548.649495025	643.488794458	1571.6182337	379.479944217	-4.7875663209	-0.062994293696
665.553837735	842.23971968	1883.79355741	376.0	7.32520614148	0.180104939296	0.0330346550432	622.024016434	1007.73904147	2021.78531878	392.022260872	3.05558029202	0.0402050038424
665.553837735	842.23971968	1883.79355741	376.0	-9.58582095176	-0.392038668259	-0.0719073125933	549.109294635	870.229908079	1703.2164799	283.877277186	-2.45988672806	-0.0323669306324
665.553837735	842.23971968	1883.79355741	376.0	0.942490819004	-0.112519506549	-0.0206382073641	620.44932707	900.990002785	1901.54813874	380.108808888	-0.405345819274	-0.00533349762203
665.553837735	842.23971968	1883.79355741	376.0	-8.47420813986	-0.398435009154	-0.0730805225887	568.799214856	790.964207911	1724.15697043	364.393547667	-2.49294141463	-0.0328018607188
665.553837735	842.23971968	1883.79355741	376.0	2.53390210302	0.335704913125	0.0615746355696	670.565276755	960.576878013	1931.52704198	300.384887214	2.24755859383	0.0295731393925
665.553837735	842.23971968	1883.79355741	376.0	-2.33163579138	-0.426666333914	-0.0782586819358	538.151279719	897.33297586	1839.87035259	404.386097015	-1.49843712592	-0.0197162779726
665.553837735	842.23971968	1883.79355741	376.0	7.45387214137	-0.273504653004	-0.0501659304849	524.48230828	1030.38702067	2024.20912059	469.33979164	1.73884637147	0.0228795575193
665.553837735	842.23971968	1883.79355741	376.0	-8.02107640356	-0.0532322595913	-0.00976380403362	746.822068519	670.390437612	1732.69303689	315.480530759	-2.46386822426	-0.0324193187403
665.553837735	842.23971968	1883.79355741	376.0	2.43251996893	-0.0364115411427	-0.00667856587358	692.126705568	820.367966312	1929.61721187	417.122539992	-0.862218816013	-0.0113449844212
665.553837735	842.23971968	1883.79355741	376.0	8.36367459819	1.07763361663	0.197658403637	802.999567807	948.456319016	2041.34792066	289.892033835	5.1497164557	0.0677594270487
665.553837735	842.23971968	1883.79355741	376.0	-7.72647142368	-0.136059004629	-0.0249557968871	712.398806695	673.019619624	1738.24278652	352.824360201	-2.49987130988	-0.0328930435511
665.553837735	842.23971968	1883.79355741	376.0	6.56398437502	0.720661471289	0.132182955115	794.222675808	874.933701637	2007.44547218	338.289094736	2.71343420264	0.0357030816137
665.553837735	842.23971968	1883.79355741	376.0	-7.72443006754	-0.416895955629	-0.0764666096164	585.812670308	727.99063648	1738.28124146	424.477934668	-2.74825865911	-0.0361612981462
665.553837735	842.23971968	1883.79355741	376.0	-1.08167920468	-0.105897043125	-0.0194235222167	735.428982133	665.699061511	1863.41695424	462.288910601	-1.81312928354	-0.0238569642571
665.553837735	842.23971968	1883.79355741	376.0	2.462483888	0.224617731532	0.0411991437146	733.604721522	839.951831065	1930.18167025	356.625117663	0.222190338768	0.00292355708905
665.553837735	842.23971968	1883.79355741	376.0	3.86389110638	0.605145523023	0.110995143621	746.909973134	912.18354703	1956.58128914	297.487768979	2.53718525912	0.0333840165674
665.553837735	842.23971968	1883.79355741	376.0	14.858893408	0.966257911239	0.177229991056	750.504807213	1032.14690814	2163.70443414	381.052718786	7.09669495324	0.0933775651742
665.553837735	842.23971968	1883.79355741	376.0	5.79450936976	0.0788770200814	0.0144675385329	743.208075862	794.217989959	1992.95015161	455.524085786	-0.391912881435	-0.00515674843994
665.553837735	842.23971968	1883.79355741	376.0	-12.7942266769	-0.632431605814	-0.115999927699	561.345400406	637.960941518	1642.77673955	443.47039763	-4.3898110531	-0.0577606717513
665.553837735	842.23971968	1883.79355741	376.0	12.4697191025	0.712952191067	0.130768927195	723.526341603	997.8191672	2118.6973225	397.351813693	5.29378868225	0.0696551142402
665.553837735	842.23971968	1883.79355741	376.0	-11.1404095216	-0.526451409417	-0.0965611535982	522.263852569	812.620722944	1673.93124058	339.046665065	-2.84803185514	-0.0374741033571
665.553837735	842.23971968	1883.79355741	376.0	-0.042042086104	-0.33525096129	-0.0614913722101	507.941166676	1032.30090375	1883.00157131	342.759500881	0.880410168833	0.0115843443267
665.553837735	842.23971968	1883.79355741	376.0	1.0011541838	-0.369625998229	-0.0677964046642	534.813609671	956.441189584	1902.65323543	411.398436173	-0.51108134407	-0.00672475452723
665.553837735	842.23971968	1883.79355741	376.0	-14.0048446875	-0.581367445825	-0.106633794172	531.127938987	729.87273109	1619.97119547	358.970525389	-3.69017696486	-0.048554960064
665.553837735	842.23971968	1883.79355741	376.0	14.887024406	1.21282175879	0.222454467863	817.231597811	974.104814378	2164.23436407	372.897951878	6.78970095378	0.0893381704444
665.553837735	842.23971968	1883.79355741	376.0	-15.3826301407	-0.687430975893	-0.126087853245	515.890190863	693.316075772	1594.01656186	384.810295227	-4.33613457671	-0.0570544023251
665.553837735	842.23971968	1883.79355741	376.0	-4.56290873736	0.0271985670382	0.00498873203196	740.947420679	755.684534733	1797.83777659	301.205821178	-1.85235003747	-0.0243730268088
665.553837735	842.23971968	1883.79355741	376.0	4.69688707927	-0.384653518489	-0.0705527363332	516.155995495	994.624986718	1972.27321361	461.4922314	0.394241245135	0.00518738480441
665.553837735	842.23971968	1883.79355741	376.0	5.24374096419	-0.331097048547	-0.0607294659844	521.854263786	1007.37693831	1982.57481187	453.343609768	0.884221007744	0.011634486944
665.553837735	842.23971968	1883.79355741	376.0	13.5910802667	1.10070873194	0.20189081657	827.099407019	922.321550269	2139.82145186	390.400494574	5.35742425263	0.0704924243768
665.553837735	842.23971968	1883.79355741	376.0	-21.7492330722	-0.795624724149	-0.145932634657	506.522435673	645.736105555	1474.08290601	321.824364786	-5.77896609868	-0.0760390276142
665.553837735	842.23971968	1883.79355741	376.0	2.8969610226	0.596164842869	0.109347916887	820.128626603	810.664449722	1938.36632252	307.573246194	1.13571898678	0.0149436708787
665.553837735	842.23971968	1883.79355741	376.0	-1.5314508776	-0.479446065078	-0.08793948369	526.437622213	876.594875583	1854.94418445	451.911686652	-1.55394981467	-0.0204467080878
665.553837735	842.23971968	1883.79355741	376.0	1.06759490159	0.0786204389184	0.0144204766908	619.751601388	965.93096768	1903.90484139	318.222272321	1.27128894215	0.0167274860809
665.553837735	842.23971968	1883.79355741	376.0	-0.944906499432	0.323301100799	0.0592995415993	829.530758987	744.2861352	1865.99346965	292.176575468	-0.716315910848	-0.00942520935327
665.553837735	842.23971968	1883.79355741	376.0	-12.4593052452	-0.253025080183	-0.0464095891751	675.310888275	650.333705464	1649.08596791	323.441374168	-3.33634688872	-0.0438993011674
665.553837735	842.23971968	1883.79355741	376.0	-8.89987296415	-0.348826876506	-0.0639814520371	645.828496122	650.022865268	1716.1383239	420.286962508	-3.1329954292	-0.0412236240685
665.553837735	842.23971968	1883.79355741	376.0	0.191896766285	-0.143520902305	-0.0263244501659	574.387191933	969.53025423	1887.40849633	343.491050172	0.437304644246	0.00575400847692
665.553837735	842.23971968	1883.79355741	376.0	12.6105030624	0.495645098387	0.0909106930277	667.995503103	1036.17489707	2121.34940166	417.179001485	5.27293588379	0.069380735313
665.553837735	842.23971968	1883.79355741	376.0	4.78161339227	0.270277916435	0.0495740859199	810.816003919	763.703999595	1973.86928244	399.349278925	-0.0342015689506	-0.000450020644086
665.553837735	842.23971968	1883.79355741	376.0	-6.79039454209	0.0607376380728	0.0111404325152	807.089599014	657.605277307	1755.87654251	291.181666187	-2.26924782952	-0.0298585240726
665.553837735	842.23971968	1883.79355741	376.0	3.31901785653	-0.245939657052	-0.0451099884542	601.98057144	878.758745861	1946.31700197	465.577684665	-0.881941578151	-0.0116044944494
665.553837735	842.23971968	1883.79355741	376.0	-6.23828730355	-0.24112730795	-0.0442273125366	632.815280459	762.253865813	1766.2771031	371.207956826	-2.17807729184	-0.0286589117348
665.553837735	842.23971968	1883.79355741	376.0	13.1595587577	0.769437875252	0.141129470883	739.926036224	984.980462576	2131.69247748	406.785978677	5.31137453604	0.0698865070532
665.553837735	842.23971968	1883.79355741	376.0	7.81675200335	0.764078181912	0.140146401671	710.324274779	1033.72427101	2031.04502805	286.996482263	5.67007023095	0.0746061872493
665.553837735	842.23971968	1883.79355741	376.0	8.82896805585	0.572364398735	0.104982464918	793.954846707	848.080344979	2050.11308884	408.077897151	2.14306115503	0.0281981730925
665.553837735	842.23971968	1883.79355741	376.0	-4.10836018842	-0.433668196483	-0.079542956068	554.757384788	809.65660619	1806.40053287	441.986541892	-2.02424556851	-0.026634810112
665.553837735	842.23971968	1883.79355741	376.0	-2.20526271161	-0.023235195876	-0.00426177473882	718.55260763	766.706681932	1842.25096053	356.991670967	-1.53220352676	-0.0201605727205
665.553837735	842.23971968	1883.79355741	376.0	0.30642910008	0.349116393201	0.0640345548792	784.436699818	801.34822065	1889.56604906	303.781128591	-0.0298317054348	-0.000392522439931
665.553837735	842.23971968	1883.79355741	376.0	1.37944904459	-0.271931165723	-0.0498773231333	602.200047722	839.981026993	1909.77952964	467.59845493	-1.22488589881	-0.0161169197212
665.553837735	842.23971968	1883.79355741	376.0	-11.2974851425	-0.224968676228	-0.0412635136149	638.505253436	746.931344619	1670.97226015	285.535662096	-2.88254303654	-0.0379281978492
665.553837735	842.23971968	1883.79355741	376.0	5.37897103325	0.386714340966	0.0709307301846	681.282502747	963.21091331	1985.12226719	340.628851138	2.81088442204	0.0369853213427
665.553837735	842.23971968	1883.79355741	376.0	19.2304242063	1.10589725945	0.202842490728	789.562201412	1001.34073545	2246.05504968	455.152112813	7.32030776773	0.0963198390491
665.553837735	842.23971968	1883.79355741	376.0	-0.0708394251252	-0.186454008268	-0.0341991944732	544.611927994	1013.1969194	1882.45908889	324.650241489	1.03694545727	0.0136440191745
665.553837735	842.23971968	1883.79355741	376.0	-1.18547887332	-0.152494529528	-0.0279703832591	695.658861412	703.015004837	1861.46158277	462.787716526	-1.78225321278	-0.0234507001682
665.553837735	842.23971968	1883.79355741	376.0	-8.68127083008	-0.0554730937293	-0.0101748154309	743.954976368	671.496393729	1720.25633682	304.804966719	-2.55812004792	-0.0336594743147
665.553837735	842.23971968	1883.79355741	376.0	2.63287501846	0.267782706834	0.0491164172477	718.05374706	870.858032251	1933.39148739	344.479708076	0.739953836312	0.00973623468832
665.553837735	842.23971968	1883.79355741	376.0	-9.9666950922	-0.61367593397	-0.11255978246	517.568360452	747.462531448	1696.04159738	431.010705481	-3.22720243972	-0.0424631899963
665.553837735	842.23971968	1883.79355741	376.0	5.01779377007	-0.238169848242	-0.043684858445	553.123620543	980.087542493	1978.31843318	445.107270143	0.718786455607	0.00945771652115
665.553837735	842.23971968	1883.79355741	376.0	9.96781085666	0.954687218015	0.175107706899	790.494048287	941.47893944	2071.56653615	339.593548422	4.84391948766	0.0637357827324
665.553837735	842.23971968	1883.79355741	376.0	-12.7212583883	-0.552000154053	-0.101247276972	578.013763498	650.64957598	1644.15131147	415.487971996	-4.03500811207	-0.0530922120009
665.553837735	842.23971968	1883.79355741	376.0	-3.62096093309	-0.153183503727	-0.0280967541686	680.914610387	730.049761824	1815.58212864	404.617756429	-1.9021663867	-0.0250285050882
665.553837735	842.23971968	1883.79355741	376.0	-11.5601304	-0.288047638116	-0.0528333892362	617.549239193	745.402249164	1666.02456571	303.073077353	-2.94802044884	-0.038789742748
665.553837735	842.23971968	1883.79355741	376.0	-10.3290400999	-0.4580374168	-0.0840127323552	617.043692526	635.401355843	1689.21576547	436.770717101	-3.64799026608	-0.047999871922
665.553837735	842.23971968	1883.79355741	376.0	3.54740462102	-0.0623657854598	-0.0114390655649	641.490223554	887.923350189	1950.61933712	421.205763377	-0.143466346104	-0.00188771508032
665.553837735	842.23971968	1883.79355741	376.0	17.718061921	0.961615911283	0.176378560397	779.603051986	973.185655543	2217.56526638	464.776558852	6.13640539979	0.0807421763131
665.553837735	842.23971968	1883.79355741	376.0	-4.79949793685	-0.159870910438	-0.0293233511442	729.626285305	633.787298974	1793.38092449	429.967340213	-2.3679284376	-0.0311569531264
665.553837735	842.23971968	1883.79355741	376.0	-3.34291169554	-0.294153927963	-0.053953398379	614.376864575	767.09053388	1820.82000226	439.352603809	-1.94687729809	-0.0256168065538
665.553837735	842.23971968	1883.79355741	376.0	4.19871084469	0.0263763679701	0.00483792515959	591.871903576	1006.30104168	1962.8886018	364.715656548	2.14794841254	0.0282624791124
665.553837735	842.23971968	1883.79355741	376.0	-10.1253900033	-0.316559031238	-0.0580629184223	590.355033872	800.523607887	1693.05211287	302.173471111	-2.6266126615	-0.0345606929145
665.553837735	842.23971968	1883.79355741	376.0	10.5685237149	0.200537950856	0.0367824561364	634.800603059	993.412866322	2082.88272627	454.669256889	3.1351199117	0.0412515777856
665.553837735	842.23971968	1883.79355741	376.0	-4.12788922983	-0.185443729826	-0.0340138902836	638.536750926	808.371864215	1806.03264605	359.124030905	-1.76654233031	-0.0232439780305
665.553837735	842.23971968	1883.79355741	376.0	-5.86756059838	-0.0169532604662	-0.00310954887495	741.872044083	712.380479473	1773.26082888	319.008305329	-2.08047326381	-0.027374648208
665.553837735	842.23971968	1883.79355741	376.0	10.3605870738	0.28028619453	0.0514097935676	623.503989836	1047.41640467	2078.96562922	408.045234717	4.50117947888	0.0592260457747
665.553837735	842.23971968	1883.79355741	376.0	-10.3118782185	-0.435064866088	-0.0797991317109	594.758968942	691.080221616	1689.53905989	403.699869327	-3.24228050146	-0.0426615855455
665.553837735	842.23971968	1883.79355741	376.0	2.52261626006	0.0710840395509	0.0130381583916	666.301896937	891.042138997	1931.31444	373.970404066	0.290083534288	0.00381688860906
665.553837735	842.23971968	1883.79355741	376.0	19.949927257	1.26415828418	0.231870558361	808.173288779	1018.13485479	2259.60900179	433.300858221	8.29943860873	0.109203139589
665.553837735	842.23971968	1883.79355741	376.0	0.983982476917	-0.14380348683	-0.0263762815168	598.996453731	925.907141672	1902.32975592	377.426160519	-0.16789684768	-0.00220916904843
665.553837735	842.23971968	1883.79355741	376.0	8.49682844548	0.301473502632	0.0552959469245	740.458310311	856.60854444	2043.85626426	446.789409505	1.26717481994	0.016673352894
665.553837735	842.23971968	1883.79355741	376.0	-6.35922589813	-0.214809243709	-0.0394000813847	687.245922364	666.110876924	1763.99886964	410.642070357	-2.51027266424	-0.0330299034768
665.553837735	842.23971968	1883.79355741	376.0	-2.0244948721	-0.3082352639	-0.0565361819333	605.515616411	780.523809017	1845.65625344	459.616828016	-1.79862181329	-0.0236660764906
665.553837735	842.23971968	1883.79355741	376.0	-2.89957852284	-0.337699557063	-0.0619404910241	562.145916635	907.017926694	1829.17148401	360.00764068	-1.44171643961	-0.0189699531528
665.553837735	842.23971968	1883.79355741	376.0	1.53658099617	0.208944383627	0.0383243550307	701.887725836	876.337993897	1912.73957122	334.513851493	0.476752324385	0.00627305689981
665.553837735	842.23971968	1883.79355741	376.0	8.64806405539	0.200126154725	0.0367069249312	677.617535212	918.369656055	2046.70523093	450.718039664	1.71735486369	0.0225967745223
665.553837735	842.23971968	1883.79355741	376.0	1.7737063408	0.237612667628	0.0435826609737	713.057198951	868.694067081	1917.20652319	335.455257158	0.509242319532	0.00670055683595
665.553837735	842.23971968	1883.79355741	376.0	4.34261610591	0.103744344989	0.0190286766304	679.227041232	884.061388517	1965.59947984	402.311050091	0.500515716129	0.00658573310696
665.553837735	842.23971968	1883.79355741	376.0	15.7502915419	1.11529847491	0.204566851598	818.829261551	943.360405252	2180.49653475	418.306867952	5.9637146589	0.0784699297224
665.553837735	842.23971968	1883.79355741	376.0	-1.09105515037	-0.289681358087	-0.0531330444033	596.572930693	834.059375449	1863.24033078	432.608024642	-1.4739757963	-0.0193944183724
665.553837735	842.23971968	1883.79355741	376.0	-5.56448131988	-0.481322692471	-0.0882836926762	542.550601274	798.580025823	1778.97021681	437.839589711	-2.27810748532	-0.0299750984911
665.553837735	842.23971968	1883.79355741	376.0	1.81544005039	-0.0490614279505	-0.00899879456172	689.048578156	818.958054264	1917.99270012	409.986067703	-0.967435309861	-0.0127294119719
665.553837735	842.23971968	1883.79355741	376.0	15.7035579042	1.03536538595	0.189905610042	773.115332485	1008.33145808	2179.6161695	398.169378936	6.92689905399	0.0911434086052
665.553837735	842.23971968	1883.79355741	376.0	9.09081638778	0.629485215154	0.11545950388	696.533101359	1018.8627302	2055.04577084	339.649939289	5.0769618018	0.066802128971
665.553837735	842.23971968	1883.79355741	376.0	2.07295128807	-0.391726045322	-0.0718499716292	518.975403061	982.343364967	1922.84368023	421.524912199	-0.0662451736356	-0.000871647021522
665.553837735	842.23971968	1883.79355741	376.0	23.07661561	1.37169929239	0.251595614892	822.571102471	1029.21349351	2318.50935555	466.724759565	9.1696525707	0.120653323299
665.553837735	842.23971968	1883.79355741	376.0	1.32032083525	0.0428921056251	0.00786722406918	710.439024772	820.584462778	1908.66567625	377.642188696	-0.715137330668	-0.00940970171932
665.553837735	842.23971968	1883.79355741	376.0	-5.494777608	-0.452287446823	-0.082958079021	557.390850569	778.827339368	1780.28329084	444.065100904	-2.33307410521	-0.0306983434896
665.553837735	842.23971968	1883.79355741	376.0	5.81754267626	-0.0372309526235	-0.00682886144966	581.637215594	1004.60950818	1993.38405155	407.137327776	2.02510300967	0.0266460922326
665.553837735	842.23971968	1883.79355741	376.0	8.21671330972	0.267848044583	0.0491284014275	707.714581572	892.370788463	2038.57947337	438.49410334	1.56995652112	0.0206573226463
665.553837735	842.23971968	1883.79355741	376.0	4.69339965344	0.427888134564	0.0784827833022	733.40895783	891.651703294	1972.20751771	347.146856585	1.78467883553	0.023482616257
665.553837735	842.23971968	1883.79355741	376.0	7.97707352628	0.390154658696	0.0715617495773	707.815144985	924.707932151	2034.06515457	401.542077437	2.46611872668	0.0324489306142
665.553837735	842.23971968	1883.79355741	376.0	-9.92505722861	-0.233547839766	-0.0428370946013	655.86034261	705.871057514	1696.82596877	335.094568649	-2.79155180277	-0.0367309447733
665.553837735	842.23971968	1883.79355741	376.0	-5.71589730582	-0.0906504623614	-0.0166270107046	745.47939309	652.992332659	1776.11785222	377.64612647	-2.25976421465	-0.0297337396665
665.553837735	842.23971968	1883.79355741	376.0	-1.30267271448	-0.330109824974	-0.0605483904942	570.739137802	887.37115946	1859.25389275	401.143595484	-1.35700447602	-0.0178553220529
665.553837735	842.23971968	1883.79355741	376.0	7.61752479874	0.267797503495	0.0491191312353	621.707378505	1042.54496975	2027.29199881	363.039650557	4.1018702527	0.0539719770092
665.553837735	842.23971968	1883.79355741	376.0	-18.6041285713	-0.56313985987	-0.103290509881	558.736788368	670.405597277	1533.33018198	304.187796331	-4.6166045005	-0.0607447960593
665.553837735	842.23971968	1883.79355741	376.0	4.11412531002	0.411885121021	0.0755475277001	682.375784776	966.237891939	1961.29518495	312.681508233	2.79871415813	0.0368251862912
665.553837735	842.23971968	1883.79355741	376.0	-4.52200678643	-0.498835347035	-0.0914958450174	519.424634892	877.401421946	1798.60828491	401.782228068	-1.8394900675	-0.0242038166776
665.553837735	842.23971968	1883.79355741	376.0	7.40915522827	-0.0669771216796	-0.0122848719148	596.607228317	965.167149158	2023.36674626	461.592368789	1.31994418517	0.017367686647
665.553837735	842.23971968	1883.79355741	376.0	1.62803271128	0.369483828493	0.0677703280435	795.687906903	795.191036187	1914.46233274	323.583389652	0.160483033221	0.00211161885817
665.553837735	842.23971968	1883.79355741	376.0	16.3307720488	1.08190531202	0.198441913431	790.700656447	987.983962259	2191.43158915	412.74697044	6.73798557573	0.0886577049439
665.553837735	842.23971968	1883.79355741	376.0	0.47199623678	0.0692681265485	0.0127050855738	594.666418546	1009.23986281	1892.68499211	288.778710759	1.92307858799	0.0253036656314
665.553837735	842.23971968	1883.79355741	376.0	10.517056149	0.966066569696	0.177194895395	782.535902464	959.768194256	2081.91318358	339.609086859	5.25983003037	0.0692082898733
665.553837735	842.23971968	1883.79355741	376.0	15.8942965751	0.845115545164	0.155010188035	737.988271571	1017.04246599	2183.20929229	428.178554735	6.43900349727	0.0847237302272
665.553837735	842.23971968	1883.79355741	376.0	6.58145755084	0.514331310382	0.0943380980158	668.594867801	1031.68313926	2007.77463074	307.496623684	4.64590375002	0.0611303125002
665.553837735	842.23971968	1883.79355741	376.0	-15.9286169525	-0.574271477208	-0.105332259209	533.652550913	724.450470909	1583.73129748	325.628275656	-3.94803150846	-0.0519477830061
665.553837735	842.23971968	1883.79355741	376.0	-6.07753904287	-0.185054619835	-0.0339425201458	626.029287032	843.832873328	1769.30526848	299.443108115	-1.9780330012	-0.0260267500158
665.553837735	842.23971968	1883.79355741	376.0	1.5808813489	0.108697866989	0.0199372463296	649.779922615	925.800047686	1913.57409842	337.994128114	0.806181278077	0.0106076483957
665.553837735	842.23971968	1883.79355741	376.0	-0.583799548417	-0.311854414754	-0.0572000027061	527.957580335	995.057312637	1872.79597913	349.781086161	0.19526976831	0.00256933905672
665.553837735	842.23971968	1883.79355741	376.0	-15.7870310377	-0.643604917358	-0.118049324534	541.564614706	665.094341342	1586.39848382	379.739527771	-4.49049070573	-0.0590854040228
665.553837735	842.23971968	1883.79355741	376.0	9.46377778734	0.386985092794	0.0709803911948	700.289321127	937.322904682	2062.07159366	424.459367851	2.7841811313	0.0366339622539
665.553837735	842.23971968	1883.79355741	376.0	-2.18367806315	-0.230276594949	-0.042237086381	659.959134468	713.167840676	1842.65757075	469.530595602	-1.97761126129	-0.0260212008064
665.553837735	842.23971968	1883.79355741	376.0	-2.14071592072	0.0391963309039	0.0071893490286	719.927471794	801.077499984	1843.46688882	322.461917039	-1.30131109292	-0.0171225143806
665.553837735	842.23971968	1883.79355741	376.0	-9.49993449836	-0.319085110957	-0.0585262492585	587.174168328	810.535936442	1704.83440338	307.124298607	-2.51693333966	-0.0331175439429
665.553837735	842.23971968	1883.79355741	376.0	-0.451826481124	0.208939760434	0.0383235070495	748.91393565	812.135001095	1875.28207927	314.233142528	-0.465735626799	-0.00612810035262
665.553837735	842.23971968	1883.79355741	376.0	-0.0994093420064	0.095446015751	0.0175066059705	730.223590557	807.923308871	1881.92089063	343.773991207	-0.81621807329	-0.0107397114907
665.553837735	842.23971968	1883.79355741	376.0	0.728762002333	-0.309490377761	-0.0567663935731	564.659658909	921.802102355	1897.52192906	411.0601678	-0.829023083971	-0.0109081984733
665.553837735	842.23971968	1883.79355741	376.0	1.22170070889	-0.255888628205	-0.046934818086	574.417081882	927.048365372	1906.80787666	405.342429405	-0.53026402203	-0.00697715818461
665.553837735	842.23971968	1883.79355741	376.0	7.00336711169	0.991085478998	0.18178383694	800.309386147	927.357243344	2015.72253587	288.055906376	4.35450519613	0.0572961210017
665.553837735	842.23971968	1883.79355741	376.0	-3.24247688026	-0.0958903403018	-0.0175881035036	711.67756803	714.121737015	1822.71198684	396.912681799	-1.83417772923	-0.0241339174899
665.553837735	842.23971968	1883.79355741	376.0	-11.0038514798	-0.348752364486	-0.0639677851222	635.396365798	665.742199571	1676.50371217	375.365146802	-3.26513036912	-0.0429622416989
665.553837735	842.23971968	1883.79355741	376.0	-0.926279532931	0.189137813112	0.0346914550829	756.593318203	797.545933886	1866.34436325	312.205111161	-0.718516069596	-0.00945415881048
665.553837735	842.23971968	1883.79355741	376.0	9.90299195049	1.05384615886	0.193295333613	770.725025721	1008.62122305	2070.34548177	290.999232996	6.38203089287	0.0839740906957
665.553837735	842.23971968	1883.79355741	376.0	-10.405552635	-0.255174025013	-0.046803746334	645.496093204	710.395734118	1687.77442726	331.882599941	-2.86286736711	-0.037669307462
665.553837735	842.23971968	1883.79355741	376.0	14.0581887849	0.497727210547	0.0912925918097	694.709285046	984.432278156	2148.62081203	469.479248833	4.37859701779	0.0576131186551
665.553837735	842.23971968	1883.79355741	376.0	-11.5290091802	-0.307861865798	-0.0564676936534	634.867189568	692.216126231	1666.61082524	339.527509445	-3.13798656281	-0.0412892968791
665.553837735	842.23971968	1883.79355741	376.0	-10.9668055379	-0.243120327457	-0.0445928700398	628.141144825	758.624309309	1677.20158124	290.436127102	-2.81373700803	-0.0370228553688
665.553837735	842.23971968	1883.79355741	376.0	-1.7876749117	-0.218067335308	-0.0399976770558	653.426353877	739.034497812	1850.1174526	457.656600912	-1.80925079412	-0.0238059315015
665.553837735	842.23971968	1883.79355741	376.0	-1.23976092601	-0.155704446955	-0.028559142875	674.494205409	746.481211472	1860.43902096	439.463604082	-1.62963670209	-0.0214425881854
665.553837735	842.23971968	1883.79355741	376.0	6.71025441841	0.0627205682893	0.0115041394515	615.238175211	977.427152599	2010.20089783	417.535570025	1.98971814596	0.0261805019205
665.553837735	842.23971968	1883.79355741	376.0	-5.26900234459	0.0411711706821	0.00755157202532	787.494516899	679.241851397	1784.53643071	317.800062412	-2.02385404291	-0.0266296584593
665.553837735	842.23971968	1883.79355741	376.0	-5.26301730097	-0.595980266394	-0.109314062068	505.432625208	810.475371104	1784.64917657	468.741180261	-2.3712882511	-0.0312011611987
665.553837735	842.23971968	1883.79355741	376.0	-4.35543144273	-0.139352033197	-0.0255598006598	699.054772691	702.24316722	1801.7462205	400.448280588	-2.04583233372	-0.0269188464963
665.553837735	842.23971968	1883.79355741	376.0	-0.647175153356	-0.184610536654	-0.0338610668845	545.378159917	1011.07687678	1871.60211357	315.147076872	0.935173947638	0.0123049203637
665.553837735	842.23971968	1883.79355741	376.0	-3.77473796719	0.00668447371161	0.001226059008	749.14893168	724.161050518	1812.68528678	339.375304581	-1.77717297381	-0.0233838549185
665.553837735	842.23971968	1883.79355741	376.0	-8.31514067447	-0.202126389406	-0.0370738058339	644.67941129	761.664077854	1727.1534731	320.809983955	-2.4055470763	-0.0316519352145
665.553837735	842.23971968	1883.79355741	376.0	-7.96989096162	-0.0766194007745	-0.0140534484179	702.469305688	736.04293683	1733.65726495	295.145022428	-2.36571102847	-0.0311277766905
665.553837735	842.23971968	1883.79355741	376.0	-1.68340715147	-0.382176743756	-0.0700984489647	560.021351556	858.495896766	1852.08164195	433.564393628	-1.53528589446	-0.0202011301903
665.553837735	842.23971968	1883.79355741	376.0	-3.333798998	-0.301282230539	-0.055260864002	564.161098982	920.419540316	1820.99166667	336.411027375	-1.24676119471	-0.016404752562
665.553837735	842.23971968	1883.79355741	376.0	-13.296023435	-0.521268572915	-0.0956105232787	536.530756561	764.358500208	1633.32392455	332.434667785	-3.324746828	-0.0437466687895
665.553837735	842.23971968	1883.79355741	376.0	12.3730648585	1.17877099674	0.216208913562	793.031445595	1009.02791617	2116.87655607	314.817194312	7.09800805927	0.0933948428852
665.553837735	842.23971968	1883.79355741	376.0	0.868579725169	0.474348344561	0.0870044652533	779.365200742	832.899809869	1900.15580632	287.890795708	0.722405148558	0.00950533090208
665.553837735	842.23971968	1883.79355741	376.0	19.1037054612	1.27002009144	0.232945724768	799.87942478	1039.52260326	2243.66793012	404.265902078	8.71506309838	0.114671882873
665.553837735	842.23971968	1883.79355741	376.0	8.20734596506	0.799656946106	0.146672220489	712.00469466	1043.90546636	2038.40301194	282.492850919	6.03946099336	0.0794665920178
665.553837735	842.23971968	1883.79355741	376.0	-6.03845727649	-0.146712323142	-0.0269098171574	643.991976195	828.614850108	1770.04148827	297.43466197	-1.98953457547	-0.0261780865194
665.553837735	842.23971968	1883.79355741	376.0	-8.71858927043	-0.369974440844	-0.0678603156353	564.293792654	838.033851176	1719.55333444	317.225690611	-2.36709327331	-0.0311459641226
665.553837735	842.23971968	1883.79355741	376.0	11.1383876355	0.410184432679	0.0752355892661	700.769766518	944.750050876	2093.61778609	448.097968699	3.12930463777	0.0411750610234
665.553837735	842.23971968	1883.79355741	376.0	2.92601245413	0.221864993097	0.0406942393795	646.135280535	969.239921477	1938.91359151	323.538389502	2.05359274561	0.027020957179
665.553837735	842.23971968	1883.79355741	376.0	2.73566877167	-0.426296839389	-0.0781909096458	521.694829064	959.661092355	1935.32790949	453.971988069	-0.510492438	-0.00671700576316
665.553837735	842.23971968	1883.79355741	376.0	7.94957730226	0.855465943597	0.156908647028	737.934207027	1006.6733536	2033.54718248	288.939621848	5.45819174694	0.0718183124598
665.553837735	842.23971968	1883.79355741	376.0	-9.18519183613	-0.456509099714	-0.0837324100723	536.826691626	841.493472458	1710.76350537	332.443341286	-2.45512399021	-0.032304263029
665.553837735	842.23971968	1883.79355741	376.0	4.95496166852	0.099162192294	0.0181882230914	679.034331107	883.703423691	1977.1348061	414.397051301	0.535732815397	0.00704911599207
665.553837735	842.23971968	1883.79355741	376.0	3.91150710351	-0.00801385507729	-0.0014698927141	669.905061486	863.654159303	1957.47827623	423.919055439	-0.202672450876	-0.00266674277469
665.553837735	842.23971968	1883.79355741	376.0	1.01990306878	-0.101765084112	-0.0186656427205	688.817706532	767.442454723	1903.00642572	446.746264462	-1.28593105611	-0.0169201454752
665.553837735	842.23971968	1883.79355741	376.0	11.5358694393	0.700468563232	0.12847919355	730.306608998	979.707200496	2101.1055227	391.09171321	4.82487278637	0.0634851682417
665.553837735	842.23971968	1883.79355741	376.0	-4.55809400211	-0.48781802167	-0.0894750590003	523.631850505	872.248151397	1797.92847626	402.04847436	-1.85280244744	-0.0243789795716
665.553837735	842.23971968	1883.79355741	376.0	2.18486682562	0.0699676724519	0.0128333955341	630.922231289	945.790083561	1924.95193791	348.239623063	1.04284576403	0.0137216547898
665.553837735	842.23971968	1883.79355741	376.0	-3.30590902903	-0.434617020292	-0.0797169883148	550.182403042	827.341842106	1821.51705611	443.992810963	-1.87168429291	-0.0246274249067
665.553837735	842.23971968	1883.79355741	376.0	13.0991179052	0.509708666029	0.0934902175401	702.60639382	973.105843489	2130.55389659	454.841659282	4.144202815	0.0545289844079
665.553837735	842.23971968	1883.79355741	376.0	5.63262556004	0.0401466348522	0.00736365276087	742.419243989	781.846792067	1989.90059483	465.634558772	-0.625040746357	-0.00822422034681
665.553837735	842.23971968	1883.79355741	376.0	19.1313246621	1.16498182898	0.213679719182	793.419976134	1013.92106528	2244.18821885	436.847177434	7.78677271229	0.102457535688
665.553837735	842.23971968	1883.79355741	376.0	-15.0360118613	-0.477027729167	-0.0874959151077	603.689927901	641.81175273	1600.54613468	355.044454049	-4.13947320508	-0.0544667526984
665.553837735	842.23971968	1883.79355741	376.0	9.79907688104	0.0103301431629	0.00189474379364	580.953552722	1029.63907625	2068.38793639	457.795307419	3.03222326301	0.0398976745133
665.553837735	842.23971968	1883.79355741	376.0	3.5374584457	0.411716108837	0.0755165276663	664.203244861	998.070942753	1950.43197171	288.157784097	3.27940507733	0.043150066807
665.553837735	842.23971968	1883.79355741	376.0	17.0956266556	0.949562208432	0.174167683131	770.570938726	986.472652319	2205.83987095	448.796279908	6.30161078933	0.0829159314386
665.553837735	842.23971968	1883.79355741	376.0	1.50602053951	-0.130907003364	-0.0240108223338	549.853675219	1028.25610804	1912.16387531	334.054092052	1.70708634974	0.0224616624966
665.553837735	842.23971968	1883.79355741	376.0	3.20080301619	-0.331123297421	-0.0607342805248	520.250729651	1009.169013	1944.09007842	414.670335768	0.751800622986	0.00989211346035
665.553837735	842.23971968	1883.79355741	376.0	10.3776564588	0.314088083366	0.0576096998103	674.414315006	959.38209284	2079.2871812	445.49077335	2.95056215565	0.0388231862586
665.553837735	842.23971968	1883.79355741	376.0	-1.36623592732	-0.137264916724	-0.025176983992	570.809927658	975.734171688	1858.05649304	311.512393691	0.380141841523	0.00500186633583
665.553837735	842.23971968	1883.79355741	376.0	-5.91133119269	-0.304159008592	-0.055788519551	597.190256904	804.211673885	1772.43628125	371.03435046	-2.0678668767	-0.0272087746934
665.553837735	842.23971968	1883.79355741	376.0	-2.56558501897	-0.0587845666702	-0.0107822022506	599.53585943	947.702736277	1835.46323212	288.22463641	0.0317758179639	0.000418102867946
665.553837735	842.23971968	1883.79355741	376.0	11.9089432482	0.806514714061	0.147930064942	776.253170197	930.001929882	2108.13346308	401.878363	4.36016448105	0.057370585277
665.553837735	842.23971968	1883.79355741	376.0	-6.63462820461	-0.33969502104	-0.0623064968893	660.074531593	633.330995348	1758.81085874	465.405331797	-3.00203191758	-0.0395004199681
665.553837735	842.23971968	1883.79355741	376.0	11.7530252982	0.792811147495	0.145416571441	793.204939646	899.95204499	2105.19629078	412.039306148	3.8287779183	0.0503786568197
665.553837735	842.23971968	1883.79355741	376.0	-0.788151125433	0.129789479305	0.0238058472679	815.585375758	714.643340109	1868.94641729	338.717701424	-1.36183732144	-0.0179189121242
665.553837735	842.23971968	1883.79355741	376.0	-21.986473628	-0.746056998829	-0.136840975574	504.36703637	672.407841077	1469.61378371	292.838906261	-5.46831479032	-0.071951510399
665.553837735	842.23971968	1883.79355741	376.0	-12.0185506312	-0.247116827116	-0.0453259037263	650.101641616	701.995968311	1657.38887493	305.291265002	-3.10343220786	-0.0408346343139
665.553837735	842.23971968	1883.79355741	376.0	-4.61931867295	0.00507122004016	0.000930157747644	792.727290832	647.893432207	1796.77512986	356.154406818	-2.01531270884	-0.0265172724847
665.553837735	842.23971968	1883.79355741	376.0	2.57197764421	0.441756870467	0.0810265719859	795.169310003	811.407099269	1932.24430657	325.667897302	0.649638868454	0.00854787984808
665.553837735	842.23971968	1883.79355741	376.0	-7.54178753712	-0.563421483086	-0.103342164909	538.694897317	733.05604274	1741.72184968	469.970909619	-3.015835791	-0.0396820498816
665.553837735	842.23971968	1883.79355741	376.0	-4.51127617678	0.00657177765995	0.00120538841892	700.213442858	811.668161647	1798.81042744	286.928822934	-1.64751727806	-0.0216778589218
665.553837735	842.23971968	1883.79355741	376.0	-1.13985339097	-0.33715363853	-0.0618403592315	580.417182638	834.854530509	1862.32107267	447.049359525	-1.53081467816	-0.0201422983968
665.553837735	842.23971968	1883.79355741	376.0	-13.2158119247	-0.604644256186	-0.110903201795	541.060685687	692.256680601	1634.83494382	401.517577529	-3.91699392543	-0.0515393937557
665.553837735	842.23971968	1883.79355741	376.0	-4.81486021484	-0.491471282086	-0.0901451361126	542.1277304	790.289248233	1793.09153089	460.674552256	-2.27872794756	-0.0299832624679
665.553837735	842.23971968	1883.79355741	376.0	10.1527644342	0.673428552298	0.123519543708	771.937548912	901.941275717	2075.05067973	401.171855097	3.31495454587	0.043617822972
665.553837735	842.23971968	1883.79355741	376.0	2.12916775687	-0.166787263678	-0.0305919412468	601.893011132	913.856603887	1923.90268245	408.153067426	-0.312140512263	-0.00410711200346
665.553837735	842.23971968	1883.79355741	376.0	9.49533204738	0.694728629748	0.127426381098	738.701483281	959.898006885	2062.66601078	364.066520613	4.25400371558	0.0559737330998
665.553837735	842.23971968	1883.79355741	376.0	-15.1874525632	-0.511700728576	-0.0938555995187	546.139504936	740.240323088	1597.69330449	311.31347647	-3.68045492261	-0.0484270384553
665.553837735	842.23971968	1883.79355741	376.0	5.03970708929	-0.103569172902	-0.0189965467538	586.109670357	968.996725261	1978.73123488	423.624839257	1.05013056994	0.0138175074992
665.553837735	842.23971968	1883.79355741	376.0	-8.87550713563	-0.604296993332	-0.110839507214	502.235288836	808.334140126	1716.59732581	406.027896844	-2.71175492563	-0.0356809858635
665.553837735	842.23971968	1883.79355741	376.0	0.691926157978	0.0410306434532	0.00752579667153	714.023861685	814.415659647	1896.8280178	368.388496469	-0.843636578046	-0.0111004812901
665.553837735	842.23971968	1883.79355741	376.0	8.39023720965	0.814017353316	0.149306190997	824.166576758	855.910122306	2041.84830542	361.771606357	2.95532675933	0.0388858784123
665.553837735	842.23971968	1883.79355741	376.0	8.44510553862	0.988770068336	0.181359146797	764.942420794	995.597335095	2042.88191147	282.342155579	5.73581603073	0.0754712635622
665.553837735	842.23971968	1883.79355741	376.0	-18.278719906	-0.605983778332	-0.111148895512	530.793398012	704.151345361	1539.46020945	304.515466073	-4.44237820994	-0.0584523448676
665.553837735	842.23971968	1883.79355741	376.0	-7.13176413634	-0.29584051172	-0.0542627497653	589.289045795	838.198249391	1749.44584408	321.958548898	-2.13110794209	-0.0280408939748
665.553837735	842.23971968	1883.79355741	376.0	6.02772648251	0.149015671296	0.0273322948084	807.935804282	739.303833044	1997.34348055	450.103843225	-0.484981352918	-0.00638133359103
665.553837735	842.23971968	1883.79355741	376.0	-5.19132532696	-0.0721341079397	-0.0132307608107	721.535011728	709.583494714	1785.99970536	354.881198919	-2.03277183218	-0.0267469977919
665.553837735	842.23971968	1883.79355741	376.0	1.60183872712	-0.411868410029	-0.0755444625879	499.196966645	1019.24270738	1913.96889216	395.52921813	0.505167009965	0.00664693434165
665.553837735	842.23971968	1883.79355741	376.0	8.69223611617	0.644971965163	0.118300066978	767.370118183	900.093718375	2047.53734137	380.073504808	3.05254231045	0.0401650304007
665.553837735	842.23971968	1883.79355741	376.0	-11.6539621647	-0.529862551212	-0.0971868215723	569.559899472	680.848232137	1664.25696897	413.848837364	-3.66040475915	-0.0481632205152
665.553837735	842.23971968	1883.79355741	376.0	-7.24294962043	-0.110886299963	-0.0203386463616	672.781714993	778.111356138	1747.3513391	296.458267967	-2.21169510363	-0.0291012513635
665.553837735	842.23971968	1883.79355741	376.0	-11.9146366242	-0.688469438799	-0.126278326999	507.401559054	716.480924253	1659.3464003	435.46391699	-3.81508302563	-0.0501984608636
665.553837735	842.23971968	1883.79355741	376.0	-10.4890488744	-0.14111068046	-0.025882369857	701.066207626	682.060055606	1686.20153048	303.075267252	-2.85119421986	-0.0375157134192
665.553837735	842.23971968	1883.79355741	376.0	-1.94963303848	0.205161423309	0.0376304885012	730.320947947	830.615353343	1847.06649584	286.130194553	-0.51935068721	-0.00683356167382
665.553837735	842.23971968	1883.79355741	376.0	-7.86639472427	-0.309039320133	-0.0566836610662	582.390732074	845.581545945	1735.6069204	307.63464238	-2.22600082004	-0.0292894844743
665.553837735	842.23971968	1883.79355741	376.0	12.0368333655	0.565890698157	0.103795065693	702.466571407	990.202311637	2110.54264887	417.873765827	4.58056419924	0.0602705815689
665.553837735	842.23971968	1883.79355741	376.0	5.36434888877	0.252116663149	0.0462429682959	799.790398776	772.400769536	1984.84681618	412.655647867	0.0214569397995	0.000282328155257
665.553837735	842.23971968	1883.79355741	376.0	-3.0798870086	-0.468123242922	-0.0858626637789	525.316781435	897.852192006	1825.77484437	402.605870931	-1.60086780344	-0.0210640500453
665.553837735	842.23971968	1883.79355741	376.0	-7.2456430683	-0.474982674145	-0.0871208133062	531.403824616	846.857256978	1747.3006001	369.039518507	-2.21670663417	-0.0291671925548
665.553837735	842.23971968	1883.79355741	376.0	2.38900200782	0.494357735339	0.0906745662764	821.343346004	790.496708511	1928.79742332	316.957368809	0.591382174071	0.00778134439567
665.553837735	842.23971968	1883.79355741	376.0	-2.47696602167	-0.173523071879	-0.0318274159719	663.542945613	754.507852217	1837.13263108	419.081833249	-1.73869766788	-0.0228776008932
665.553837735	842.23971968	1883.79355741	376.0	1.65691148846	0.179209975803	0.032870501798	683.954154922	894.131006052	1915.00634929	336.921188312	0.617288404014	0.0081222158423
665.553837735	842.23971968	1883.79355741	376.0	5.20520439636	0.00967423419915	0.00177443767409	639.959121434	915.575810191	1981.84886248	426.313930859	0.652795004957	0.00858940795996
665.553837735	842.23971968	1883.79355741	376.0	7.35380573319	0.129590132025	0.0237692832033	656.031650628	929.894270159	2022.32407604	436.398155253	1.51355592138	0.0199152094918
665.553837735	842.23971968	1883.79355741	376.0	-3.80235371621	-0.457194847524	-0.0838581892011	507.573550081	968.464147536	1812.16506308	336.127365461	-1.10240180041	-0.0145052868475
665.553837735	842.23971968	1883.79355741	376.0	0.2604738907	0.196171169808	0.0359815058341	829.147350734	721.608823009	1888.70034779	337.944174043	-1.03038158579	-0.0135576524446
665.553837735	842.23971968	1883.79355741	376.0	-10.1735436178	-0.454314234625	-0.0833298302686	594.868230814	678.565430305	1692.14499818	418.711337062	-3.34926358807	-0.0440692577378
665.553837735	842.23971968	1883.79355741	376.0	5.24869125902	0.122770280704	0.0225183933793	593.425186855	1043.18495205	1982.6680652	346.0579263	3.33908714646	0.0439353571903
665.553837735	842.23971968	1883.79355741	376.0	-14.8641829679	-0.56797230181	-0.104176871205	508.133148093	809.31343909	1603.7830363	286.33644912	-3.4127152213	-0.0449041476487
665.553837735	842.23971968	1883.79355741	376.0	-11.8427016101	-0.526772559607	-0.0966200586219	561.283949728	700.117606994	1660.70150746	399.299950738	-3.54085875179	-0.0465902467341
665.553837735	842.23971968	1883.79355741	376.0	-10.0445251337	-0.221021097344	-0.0405394529245	680.132339923	667.764526557	1694.57544007	346.678573593	-2.91689246776	-0.0383801640495
665.553837735	842.23971968	1883.79355741	376.0	7.78339319664	0.395041874837	0.0724581575269	761.924402385	850.025596301	2030.416617	418.466618315	1.46580959386	0.0192869683402
665.553837735	842.23971968	1883.79355741	376.0	2.95102356182	-0.441268470619	-0.0809369902089	506.482245778	988.18060127	1939.38474915	444.721902102	-0.0706798345342	-0.000929997822818
665.553837735	842.23971968	1883.79355741	376.0	-3.21571887526	-0.259604648641	-0.0476164065738	629.854155752	758.289077233	1823.21605242	435.072819432	-1.91901738173	-0.025250228707
665.553837735	842.23971968	1883.79355741	376.0	8.60727547875	1.10490885365	0.202661198396	803.170434337	956.252410534	2045.93685835	286.514013481	5.40071300835	0.0710620132677
665.553837735	842.23971968	1883.79355741	376.0	-7.07086177154	-0.389244385215	-0.0713947881906	607.904046429	698.883608446	1750.59311891	443.805464033	-2.79713977012	-0.0368044706594
665.553837735	842.23971968	1883.79355741	376.0	5.0460937677	-0.299475361725	-0.0549294500597	549.123580626	961.816506443	1978.85154671	467.911459642	0.167132435249	0.00219911099012
665.553837735	842.23971968	1883.79355741	376.0	-7.72901151591	-0.151051330517	-0.0277056732424	667.229258047	753.319283151	1738.19493643	317.646395228	-2.31921477524	-0.0305159838847
665.553837735	842.23971968	1883.79355741	376.0	7.87195349616	0.28136802247	0.0516082212895	719.265135349	879.410768876	2032.08491022	433.409005992	1.42004524118	0.018684805805
665.553837735	842.23971968	1883.79355741	376.0	-13.759796843	-0.335367083351	-0.0615126711942	633.227579736	672.096130464	1624.58739097	319.263680772	-3.55106581955	-0.0467245502572
665.553837735	842.23971968	1883.79355741	376.0	6.79560371303	0.148487809492	0.0272354749619	628.341132736	983.42143607	2011.80870235	400.046133543	2.43490401868	0.0320382107722
665.553837735	842.23971968	1883.79355741	376.0	-8.93484675472	-0.429879466226	-0.0788480312226	573.167399661	747.997749804	1715.47948988	394.31434042	-2.77972318056	-0.0365753050074
665.553837735	842.23971968	1883.79355741	376.0	-0.914420272563	-0.011165674314	-0.00204799602238	795.890117511	638.994507	1866.56776723	431.683142722	-1.67647452933	-0.0220588753859
665.553837735	842.23971968	1883.79355741	376.0	0.854524542921	-0.202371668761	-0.0371187947103	553.612430528	988.963781744	1899.8910357	357.314823429	0.633723345875	0.0083384650773
665.553837735	842.23971968	1883.79355741	376.0	7.96963668937	0.187835195165	0.0344525302944	651.231166835	956.885205853	2033.92505992	425.808687231	2.22569771702	0.0292854962766
665.553837735	842.23971968	1883.79355741	376.0	-1.13040744275	-0.113193997519	-0.0207619217753	732.797942983	664.776283922	1862.49901484	464.92478793	-1.83657235037	-0.0241654256628
665.553837735	842.23971968	1883.79355741	376.0	10.6363816091	0.980623507835	0.179864913396	817.776567377	904.067430662	2084.16102891	362.31703087	4.38760676501	0.0577316679606
665.553837735	842.23971968	1883.79355741	376.0	-8.48213344723	-0.2979239416	-0.054644890242	660.697824529	655.817877334	1724.007674	407.491972142	-2.94160206525	-0.0387052903322
665.553837735	842.23971968	1883.79355741	376.0	-11.8656640079	-0.468601144126	-0.0859503199058	534.447521118	827.604983145	1660.26894329	298.216439026	-2.86998787564	-0.0377629983637
665.553837735	842.23971968	1883.79355741	376.0	13.3972312881	1.30171002011	0.238758257541	798.632571114	1044.76447053	2136.16973729	292.772695645	8.36313782472	0.110041287167
665.553837735	842.23971968	1883.79355741	376.0	-14.9176236538	-0.322595415261	-0.0591701055137	622.50043206	697.745133106	1602.77632411	282.530758939	-3.6190970304	-0.0476196977684
665.553837735	842.23971968	1883.79355741	376.0	-0.162742482369	-0.0616566468272	-0.0113089961165	572.135805846	1004.55790226	1880.72782502	304.034116914	1.30424286881	0.0171610903791
665.553837735	842.23971968	1883.79355741	376.0	0.342938298413	-0.104608807941	-0.0191872354991	587.372329019	959.784055021	1890.25380699	343.097422946	0.432021243955	0.00568449005204
665.553837735	842.23971968	1883.79355741	376.0	-3.65839256822	-0.0243805125858	-0.0044718475029	739.924458048	716.558300099	1814.87699391	358.394235763	-1.79556971189	-0.0236259172617
665.553837735	842.23971968	1883.79355741	376.0	7.12766109	0.629765539743	0.115510920716	722.841602749	964.984990031	2018.06397782	330.237385043	3.86675045753	0.0508782954938
665.553837735	842.23971968	1883.79355741	376.0	0.304679108311	0.0344754650588	0.00632345287211	811.6678212	650.788282271	1889.53308283	427.076979356	-1.45135376105	-0.0190967600138
665.553837735	842.23971968	1883.79355741	376.0	10.6332086566	0.632260312575	0.115968509276	697.886214195	1019.73080231	2084.10125703	366.484240533	5.26200549987	0.069236914472
665.553837735	842.23971968	1883.79355741	376.0	8.80986578979	0.718749517394	0.13183226658	737.461161257	967.769304839	2049.75324158	344.522775484	4.40061629932	0.0579028460436
665.553837735	842.23971968	1883.79355741	376.0	-4.74351105088	-0.29549480409	-0.054199340442	585.012529011	863.867723867	1794.43560184	345.555348965	-1.77620436498	-0.0233711100656
665.553837735	842.23971968	1883.79355741	376.0	4.76289222329	0.479301342019	0.0879129387415	815.969048683	798.225378064	1973.51661426	359.322187516	0.911166139505	0.0119890281514
665.553837735	842.23971968	1883.79355741	376.0	1.94433004861	0.0415331757332	0.00761797060404	733.233674273	791.120522036	1920.42072161	396.066525297	-0.89123252104	-0.0117267436979
665.553837735	842.23971968	1883.79355741	376.0	2.07163744341	-0.0384137748852	-0.0070458134419	731.783605266	731.535313048	1922.81893011	459.500011793	-1.21496025075	-0.0159863190888
665.553837735	842.23971968	1883.79355741	376.0	0.430349709616	-0.0975838166035	-0.0178987191129	586.338692464	964.413865968	1891.90045752	341.147899088	0.543684664471	0.00715374558515
665.553837735	842.23971968	1883.79355741	376.0	2.05204350809	-0.112944671894	-0.0207161907362	683.557590501	770.818315603	1922.44982082	468.073914711	-1.20688615215	-0.0158800809493
665.553837735	842.23971968	1883.79355741	376.0	-5.87966825102	-0.386056288175	-0.0708100308465	553.38891288	873.039965448	1773.0327457	346.603867376	-1.92957237097	-0.0253891101444
665.553837735	842.23971968	1883.79355741	376.0	7.30022776982	0.314560249216	0.0576963039648	625.766007883	1051.61004298	2021.31477782	343.938726959	4.427241473	0.0582531772763
665.553837735	842.23971968	1883.79355741	376.0	-0.155673353405	-0.272441950418	-0.049971010715	524.137254599	1022.12697995	1880.86099281	334.596758263	0.891919954162	0.0117357888705
665.553837735	842.23971968	1883.79355741	376.0	-6.45897833347	-0.630750653289	-0.115691609187	499.431846863	793.819199653	1762.11973969	468.868693179	-2.63924369071	-0.0347268906673
665.553837735	842.23971968	1883.79355741	376.0	20.4040051694	1.15564054169	0.211966350274	781.478253187	1039.47135488	2268.16289225	447.213284182	8.39646899104	0.110479855145
665.553837735	842.23971968	1883.79355741	376.0	11.0192545299	1.02705969093	0.188382188359	816.135610536	918.400828132	2091.37356432	356.837125656	4.80228726525	0.0631879903323
665.553837735	842.23971968	1883.79355741	376.0	5.61656744333	0.326596390465	0.0599039600999	662.966997787	977.484702451	1989.59809306	349.146392823	2.87103124392	0.0377767268936
665.553837735	842.23971968	1883.79355741	376.0	-0.23940198289	0.0739134168175	0.0135571197391	792.064858777	711.229699569	1879.28371828	375.989159939	-1.33760734754	-0.0176000966781
665.553837735	842.23971968	1883.79355741	376.0	10.4906117085	0.71796679339	0.131688700182	726.180804648	991.385624165	2081.41502491	363.848596099	5.00253777916	0.0658228655153
665.553837735	842.23971968	1883.79355741	376.0	-5.55937483503	-0.0750597156814	-0.0137673726488	740.294461045	672.653690807	1779.06641244	366.118260588	-2.16773173625	-0.0285227860034
665.553837735	842.23971968	1883.79355741	376.0	14.5579537349	0.495327380823	0.0908524176125	671.817377864	1029.64189656	2158.03535196	456.576077541	5.29120111313	0.0696210672781
665.553837735	842.23971968	1883.79355741	376.0	-8.89362182018	-0.23054040689	-0.0422854744847	615.063618851	816.675169415	1716.25608255	284.51729428	-2.41933329763	-0.0318333328635
665.553837735	842.23971968	1883.79355741	376.0	-3.41522142543	-0.254921530587	-0.0467574340768	604.490916413	843.88265831	1819.45783623	371.084261507	-1.64434781301	-0.0216361554344
665.553837735	842.23971968	1883.79355741	376.0	0.361707426049	-0.280725753365	-0.0514904169782	597.971574223	843.106359031	1890.6073786	449.52944535	-1.30605111765	-0.0171848831269
665.553837735	842.23971968	1883.79355741	376.0	6.575244715	0.533043820893	0.0977703266495	819.680375724	806.427060989	2007.65759374	381.550157027	1.35276923727	0.0177995952273
665.553837735	842.23971968	1883.79355741	376.0	-3.07656544216	-0.371608184899	-0.06815997522	558.503412465	878.207138167	1825.83741583	389.126865194	-1.5922128172	-0.0209501686473
665.553837735	842.23971968	1883.79355741	376.0	5.91640014957	0.159183622257	0.0291972894822	774.33527499	779.532065734	1995.24632226	441.378981539	-0.205103439519	-0.00269872946735
665.553837735	842.23971968	1883.79355741	376.0	2.6688187437	0.199435975799	0.0365803330519	647.064340589	960.032602962	1934.06859297	326.971649416	1.79042797144	0.0235582627821
665.553837735	842.23971968	1883.79355741	376.0	-4.108921273	-0.0909624906825	-0.016684242605	695.874642433	750.443249393	1806.38996319	360.072071369	-1.82968801382	-0.0240748422871
665.553837735	842.23971968	1883.79355741	376.0	9.10716240239	0.13646830067	0.0250308695286	652.091773851	939.883272228	2055.35369601	463.378649935	1.83787483325	0.0241825635954
665.553837735	842.23971968	1883.79355741	376.0	-14.5121664452	-0.340218637886	-0.0624025381303	611.155125286	711.181108864	1610.41430088	288.078066729	-3.5267910799	-0.0464051457882
665.553837735	842.23971968	1883.79355741	376.0	-1.09529618675	0.0272890423685	0.00500532692012	779.397360176	693.075294712	1863.16043841	390.687783526	-1.508621319	-0.0198502805132
665.553837735	842.23971968	1883.79355741	376.0	12.8866343817	0.786855885674	0.144324263697	804.694690553	882.889131762	2126.55114567	438.96732335	3.65771742368	0.0481278608378
665.553837735	842.23971968	1883.79355741	376.0	10.7654847903	0.0799828683767	0.0146703720427	595.965529722	1026.5528031	2086.59306632	464.074733498	3.31986907151	0.043682487783
665.553837735	842.23971968	1883.79355741	376.0	6.50308409467	0.201360067993	0.0369332479812	672.57069642	924.529484439	2006.29823662	409.198055764	1.63168925898	0.0214695955128
665.553837735	842.23971968	1883.79355741	376.0	6.23396062768	-0.0107751035027	-0.00197635794254	630.964283831	924.26907507	2001.22850609	445.99514719	0.788134688004	0.0103701932632
665.553837735	842.23971968	1883.79355741	376.0	2.89261348541	0.413998343668	0.0759351327343	749.182433567	863.554721773	1938.28442389	325.547268554	1.16458623097	0.0153235030391
665.553837735	842.23971968	1883.79355741	376.0	13.9341647996	1.00825718868	0.184933453536	758.768458587	1027.50388125	2146.28445619	360.012116356	7.06050177029	0.0929013390828
665.553837735	842.23971968	1883.79355741	376.0	5.95227506261	0.169973214861	0.0311763050001	690.251015451	888.632651702	1995.92213156	417.03846441	0.955907953582	0.0125777362313
665.553837735	842.23971968	1883.79355741	376.0	13.3198818585	0.616816177287	0.113135762525	722.165075618	971.092990603	2134.71263372	441.4545675	4.52067323622	0.0594825425819
665.553837735	842.23971968	1883.79355741	376.0	2.50760788739	0.0199381729435	0.00365703832419	673.342883207	865.802867525	1931.03171324	391.885962511	-0.208184224426	-0.00273926611087
665.553837735	842.23971968	1883.79355741	376.0	-10.4384417139	-0.340621965838	-0.0624765161112	626.426799316	689.299914855	1687.15486491	371.428150742	-3.07463174684	-0.0404556808794
665.553837735	842.23971968	1883.79355741	376.0	-4.57252294763	-0.246847404983	-0.0452764866073	650.579780613	717.377912839	1797.65666472	429.698971264	-2.19218308283	-0.0288445142477
665.553837735	842.23971968	1883.79355741	376.0	-7.73152455279	0.0297635353313	0.00545919576877	785.694879355	665.380122678	1738.147596	287.072593966	-2.4060462797	-0.0316585036802
665.553837735	842.23971968	1883.79355741	376.0	14.401157187	0.833702864097	0.152916886298	800.385339247	901.177777621	2155.0816287	453.51851183	4.20538385828	0.0553339981353
665.553837735	842.23971968	1883.79355741	376.0	-14.1452409159	-0.330251583747	-0.0605743917365	647.75914171	648.132004542	1617.32642036	321.435274107	-3.69410237426	-0.0486066101877
665.553837735	842.23971968	1883.79355741	376.0	-3.44791954915	-0.428048528717	-0.0785122026259	562.640862045	789.114874928	1818.84187108	467.08613411	-2.06794374811	-0.0272097861594
665.553837735	842.23971968	1883.79355741	376.0	0.682290000597	0.141599993189	0.0259721190736	795.462285006	744.739829634	1896.64649249	356.444377849	-1.01855126603	-0.0134019903425
665.553837735	842.23971968	1883.79355741	376.0	-8.79673512012	-0.0420775319789	-0.00771781584352	748.494609916	672.605785588	1718.08122796	296.980832455	-2.56889230676	-0.0338012145626
665.553837735	842.23971968	1883.79355741	376.0	-6.02449853989	-0.102712380583	-0.0188393948244	674.674833774	785.754789999	1770.30444205	309.874818281	-2.02446951452	-0.02663775677
665.553837735	842.23971968	1883.79355741	376.0	12.5403359587	0.376722459214	0.0690980299365	644.205130036	1042.20500647	2120.02759828	433.617461779	4.94106919934	0.0650140684124
665.553837735	842.23971968	1883.79355741	376.0	-3.21289149115	0.0852433234859	0.015635239084	713.934070856	819.209456768	1823.2693145	290.125786874	-1.17309721989	-0.0154354897353
665.553837735	842.23971968	1883.79355741	376.0	6.58207355027	-0.148083333767	-0.0271612864576	554.730995251	1016.83634232	2007.7862349	436.218897331	1.8934112166	0.0249133054816
665.553837735	842.23971968	1883.79355741	376.0	-7.14134938961	-0.485595782264	-0.0890674582289	515.436555303	913.038236622	1749.2652777	320.790485776	-2.04502932566	-0.0269082806008
665.553837735	842.23971968	1883.79355741	376.0	0.285885590217	-0.0326315736769	-0.00598524828996	622.432477948	923.520123547	1889.17905174	343.22645025	0.121610189634	0.00160013407413
665.553837735	842.23971968	1883.79355741	376.0	-5.62766307507	-0.244230475808	-0.0447964922612	600.918836766	864.787768258	1777.78000297	312.073397949	-1.88729185197	-0.024832787526
665.553837735	842.23971968	1883.79355741	376.0	9.78790559615	0.459491467214	0.0842794327245	682.462800403	990.703734925	2068.17749244	395.010957113	4.00302537855	0.0526713865599
665.553837735	842.23971968	1883.79355741	376.0	-8.18145408379	-0.381890311424	-0.0700459118532	558.332316329	849.120894544	1729.67185248	322.218641609	-2.27501054094	-0.0299343492228
665.553837735	842.23971968	1883.79355741	376.0	-2.02488991123	-0.0872354089762	-0.0160006252708	695.660047296	759.433167679	1845.64881172	390.555596747	-1.57618807943	-0.0207393168346
665.553837735	842.23971968	1883.79355741	376.0	-3.11909365797	0.109383425908	0.0200629908122	705.259051876	836.73024553	1825.03627204	283.046974631	-0.923217408893	-0.0121475974854
665.553837735	842.23971968	1883.79355741	376.0	18.2550143802	1.15670157443	0.212160963763	777.797566191	1046.58337192	2227.68034221	403.299404103	8.38589271432	0.110340693609
665.553837735	842.23971968	1883.79355741	376.0	5.46204095238	0.37623462603	0.0690085520964	642.379848718	1034.8138638	1986.68713298	309.493420459	4.09939549951	0.0539394144673
665.553837735	842.23971968	1883.79355741	376.0	-1.24984074842	-0.127344828879	-0.0233574521055	591.303050577	941.550585777	1860.24913792	327.395501564	-0.122756521178	-0.00161521738392
665.553837735	842.23971968	1883.79355741	376.0	5.81367946323	0.64437129464	0.118189892634	705.689153816	998.068490938	1993.31127659	289.553631838	4.34049626644	0.0571117929795
665.553837735	842.23971968	1883.79355741	376.0	-6.72981054122	-0.304966479531	-0.0559366250056	639.394255102	693.811436655	1757.01782001	423.812128256	-2.60937726405	-0.034333911369
665.553837735	842.23971968	1883.79355741	376.0	10.9770468376	0.750129357908	0.137587923314	720.054539991	1014.98908452	2090.57845854	355.534834031	5.61688487203	0.0739063798952
665.553837735	842.23971968	1883.79355741	376.0	-7.77377047525	0.0328063666048	0.00601730862157	808.202956999	634.409995923	1737.35177003	294.738817111	-2.44543638523	-0.0321767945425
665.553837735	842.23971968	1883.79355741	376.0	-2.26101981313	-0.403101023727	-0.0739363579836	550.123204035	872.965197411	1841.20061184	418.112210398	-1.55437301219	-0.0204522764762
665.553837735	842.23971968	1883.79355741	376.0	5.19063507652	0.011741349835	0.00215358580979	620.020772166	949.337583419	1981.57440658	412.21605099	1.17994497249	0.0155255917433
665.553837735	842.23971968	1883.79355741	376.0	1.42706651933	-0.515112632335	-0.0944814072514	506.729434639	938.267315156	1910.67654457	465.679794771	-1.09253355439	-0.0143754415051
665.553837735	842.23971968	1883.79355741	376.0	-11.2655710619	-0.696074549019	-0.127673248169	514.866957225	694.773505631	1671.57345555	461.93299269	-3.96895765578	-0.0522231270498
665.553837735	842.23971968	1883.79355741	376.0	9.80929777196	1.04074948732	0.190893156148	811.664424921	927.022485611	2068.58047687	329.893566339	4.85373473131	0.0638649306752
665.553837735	842.23971968	1883.79355741	376.0	-10.6032805587	-0.0983856186765	-0.0180457847903	723.914755539	670.081681624	1684.04964138	290.053204212	-2.87027155556	-0.0377667309942
665.553837735	842.23971968	1883.79355741	376.0	-17.275293902	-0.646614547136	-0.118601347604	551.642056576	642.7754012	1558.36268386	363.945226089	-4.83759526983	-0.0636525693399
665.553837735	842.23971968	1883.79355741	376.0	2.04993195741	0.420590178909	0.0771442000933	793.418666465	808.394111404	1922.41004356	320.597265691	0.488697644192	0.00643023216043
665.553837735	842.23971968	1883.79355741	376.0	9.53042430992	0.409832906595	0.0751711127283	740.846640311	883.05960639	2063.32707656	439.420829859	2.07868485855	0.0273511165599
665.553837735	842.23971968	1883.79355741	376.0	-5.62579387287	-0.392275941243	-0.07195083295	560.84678567	833.110082114	1777.81521488	383.858347099	-2.0190356081	-0.0265662580013
665.553837735	842.23971968	1883.79355741	376.0	-0.0409468325335	-0.0654016137613	-0.0119958939401	713.294520386	743.233135864	1883.02220362	426.494547371	-1.40217751738	-0.0184497041761
665.553837735	842.23971968	1883.79355741	376.0	3.85776214992	0.294063861909	0.05393687856	696.399885086	910.328098169	1956.46583226	349.737849001	1.49280147727	0.019642124701
665.553837735	842.23971968	1883.79355741	376.0	3.48468212883	-0.00993694033682	-0.00182262295246	616.630151338	945.741915997	1949.43777485	387.065707519	0.880973315373	0.0115917541496
665.553837735	842.23971968	1883.79355741	376.0	-11.4477000961	-0.180940923331	-0.0331879903394	675.42278461	699.677737332	1668.14252053	293.041998591	-2.98087524935	-0.0392220427546
665.553837735	842.23971968	1883.79355741	376.0	11.2881975496	0.860572555195	0.157845296257	816.892043527	879.65316552	2096.4398956	399.894686557	3.71040418224	0.048821107661
665.553837735	842.23971968	1883.79355741	376.0	-0.808650248467	-0.262541549245	-0.0481550897367	595.811295726	875.450093385	1868.56025613	397.29886702	-1.29200138363	-0.0170000182057
665.553837735	842.23971968	1883.79355741	376.0	-5.36031864314	-0.261631744519	-0.0479882143285	658.64831303	688.193117452	1782.81622016	435.974789677	-2.42147097361	-0.0318614601791
665.553837735	842.23971968	1883.79355741	376.0	9.26996724585	0.603389633846	0.110673080309	729.191137931	950.284696644	2058.42060317	378.944768591	3.75377491619	0.049391775213
665.553837735	842.23971968	1883.79355741	376.0	1.19771566631	-0.01988993551	-0.00364819066581	726.662333437	759.059503219	1906.35604797	420.634211316	-1.18910253253	-0.0156460859543
665.553837735	842.23971968	1883.79355741	376.0	-7.40230250372	-0.510568330209	-0.0936478962232	547.605221624	752.104624507	1744.34945975	444.639613618	-2.7608167804	-0.0363265365841
665.553837735	842.23971968	1883.79355741	376.0	10.2990796821	0.52911283106	0.097049308705	718.943830979	947.958266892	2077.80695694	410.904859068	3.54823893082	0.0466873543529
665.553837735	842.23971968	1883.79355741	376.0	15.44044957	0.778299993737	0.142754951162	722.138353185	1026.6752953	2174.65975165	425.846103167	6.35613175022	0.0836333125029
665.553837735	842.23971968	1883.79355741	376.0	8.50971967813	0.869883272913	0.159553058128	779.984609296	934.570531387	2044.09910847	329.543967782	4.29339270977	0.0564920093391
665.553837735	842.23971968	1883.79355741	376.0	-1.45983153125	-0.0853902665962	-0.0156621912319	665.082097187	836.760629739	1856.29334508	354.450618154	-1.27553079833	-0.0167832999781
665.553837735	842.23971968	1883.79355741	376.0	13.8016507359	0.880372953525	0.16147706411	737.127595221	1028.90500793	2143.78816479	377.755561643	6.62792800905	0.0872095790664
665.553837735	842.23971968	1883.79355741	376.0	-0.535567253049	0.0743353602672	0.0136345121547	824.587513106	660.1115512	1873.70457601	389.0055117	-1.45458779132	-0.0191393130437
665.553837735	842.23971968	1883.79355741	376.0	-9.95635682493	-0.0916253037158	-0.0168058150616	721.344438809	681.288777401	1696.23634899	293.603132783	-2.74841768969	-0.0361633906538
665.553837735	842.23971968	1883.79355741	376.0	3.44148154857	-0.0275461237286	-0.00505248050782	678.481720778	844.54817488	1948.62396511	425.594069448	-0.521277719326	-0.00685891735955
665.553837735	842.23971968	1883.79355741	376.0	-2.0946396183	0.123945069806	0.0227338719379	711.50634098	834.796329669	1844.33487123	298.032200585	-0.744964507456	-0.00980216457178
665.553837735	842.23971968	1883.79355741	376.0	-13.0527552134	-0.427043646713	-0.0783278882452	603.808633198	673.525005829	1637.90659564	360.572956611	-3.61606055797	-0.0475797441839
665.553837735	842.23971968	1883.79355741	376.0	6.52222686457	0.399238677864	0.0732279306427	718.683397635	908.759251161	2006.65884689	379.216198093	2.12113237306	0.0279096364877
665.553837735	842.23971968	1883.79355741	376.0	-1.63321961953	-0.501267704089	-0.0919419853428	513.949450912	911.128427003	1853.02707144	427.949193528	-1.44508475584	-0.0190142731031
665.553837735	842.23971968	1883.79355741	376.0	5.73116346008	0.295734985545	0.0542433942672	651.655792165	988.452373675	1991.75684544	351.648679601	2.96803067223	0.0390530351609
665.553837735	842.23971968	1883.79355741	376.0	16.1613132162	1.04837935967	0.192292619163	786.43610607	985.584240031	2188.23933458	416.218988475	6.55940468134	0.0863079563334
665.553837735	842.23971968	1883.79355741	376.0	5.36799242441	0.0433991655752	0.00796022846206	748.168181132	774.966263487	1984.91545287	461.78100825	-0.678051409024	-0.0089217290661
665.553837735	842.23971968	1883.79355741	376.0	-7.93728512986	-0.317579467299	-0.0582500857115	612.757827312	742.143401407	1734.2714915	379.370262787	-2.53194311651	-0.0333150410067
665.553837735	842.23971968	1883.79355741	376.0	-16.9208539202	-0.517082426315	-0.0948427047533	554.665472488	710.774957369	1565.03960141	299.59917155	-4.07747036986	-0.0536509259192
665.553837735	842.23971968	1883.79355741	376.0	-0.0725136051407	0.0409002925901	0.00750188785585	625.996417037	940.498728184	1882.42755079	315.932405572	0.590506828778	0.00776982669445
665.553837735	842.23971968	1883.79355741	376.0	-11.1762933903	-0.48039695677	-0.0881138952256	594.116327929	662.941376881	1673.25526257	416.197557761	-3.60864238783	-0.047482136682
665.553837735	842.23971968	1883.79355741	376.0	-2.11587578342	-0.22978584507	-0.0421470735639	632.776345219	781.74701834	1843.93482572	429.411462165	-1.68471132486	-0.0221672542744
665.553837735	842.23971968	1883.79355741	376.0	-7.92597284455	-0.106415805823	-0.019518673115	693.781298377	730.408152028	1734.48459161	310.295141201	-2.3708371993	-0.0311952263066
665.553837735	842.23971968	1883.79355741	376.0	-9.14198126029	-0.502392877702	-0.0921483634817	529.353561441	817.34524164	1711.57750341	364.878700332	-2.56828745805	-0.0337932560269
665.553837735	842.23971968	1883.79355741	376.0	19.5370385998	1.11918687218	0.205280057259	795.014191668	994.573367685	2251.83103187	462.243472514	7.25337488327	0.0954391432009
665.553837735	842.23971968	1883.79355741	376.0	-9.95299611466	-0.465733222697	-0.0854242888293	607.605853184	647.951804901	1696.29965784	440.741999752	-3.55582436138	-0.0467871626498
665.553837735	842.23971968	1883.79355741	376.0	0.0900102608521	-0.166425199424	-0.0305255318093	636.930202819	847.59557822	1885.48916491	400.96338387	-1.20422153363	-0.0158450201794
665.553837735	842.23971968	1883.79355741	376.0	-11.2033952472	-0.684094389346	-0.125475860115	499.976883009	739.615296327	1672.74471954	433.1525402	-3.55157445972	-0.0467312428911
665.553837735	842.23971968	1883.79355741	376.0	3.45442042666	-0.157246799083	-0.0288420394503	645.882808727	834.361111156	1948.86770686	468.623786975	-0.939311284385	-0.0123593590051
665.553837735	842.23971968	1883.79355741	376.0	13.0312304396	0.721401038631	0.132318605765	824.720125887	842.309588697	2129.27503689	462.245322303	2.92434539156	0.0384782288363
665.553837735	842.23971968	1883.79355741	376.0	-1.18829875181	-0.139847312382	-0.0256506442374	618.482757414	891.254747747	1861.40846209	351.670956924	-0.852041411701	-0.0112110712066
665.553837735	842.23971968	1883.79355741	376.0	13.565805484	0.896147624208	0.164370437309	768.300237367	970.607229576	2139.34532713	400.43786019	5.52264518244	0.0726663839795
665.553837735	842.23971968	1883.79355741	376.0	-16.7368320489	-0.447792423326	-0.0821336066262	586.093158138	687.251558243	1568.50619356	295.161477182	-4.07042288675	-0.0535581958783
665.553837735	842.23971968	1883.79355741	376.0	1.96259183712	0.354004872774	0.064931194566	703.621483667	911.369235389	1920.764736	305.774016944	1.47761465431	0.019442298083
665.553837735	842.23971968	1883.79355741	376.0	12.5529527836	0.953652327907	0.174917888464	791.298216223	944.06980572	2120.26527322	384.897251274	5.14974489314	0.0677598012255
665.553837735	842.23971968	1883.79355741	376.0	-18.078172113	-0.564411942731	-0.103523833957	539.978646623	710.389290727	1543.23811585	292.870178503	-4.31563312281	-0.0567846463528
665.553837735	842.23971968	1883.79355741	376.0	0.845184788715	0.174707386302	0.0320446416548	636.90207383	966.036748237	1899.71509401	296.776271946	1.57476088732	0.0207205379911
665.553837735	842.23971968	1883.79355741	376.0	-12.8074139772	-0.212563642538	-0.0389881956232	683.366585181	659.995218457	1642.52831804	299.166514402	-3.3070809137	-0.0435142225487
665.553837735	842.23971968	1883.79355741	376.0	-0.555801653414	-0.290233466248	-0.0532343114908	549.201926881	959.494714022	1873.32340168	364.626760773	-0.334312918043	-0.00439885418478
665.553837735	842.23971968	1883.79355741	376.0	-19.7859606591	-0.794009320627	-0.145636339073	515.346513601	634.200602918	1511.06690525	361.519788726	-5.63948863055	-0.0742037977704
665.553837735	842.23971968	1883.79355741	376.0	1.3802900122	0.0798755398771	0.0146506859642	803.606486162	700.285000853	1909.79537174	405.903884723	-1.18230001585	-0.015556579156
665.553837735	842.23971968	1883.79355741	376.0	8.24755207022	0.553759262357	0.101569930733	751.445534742	901.242672745	2039.16041196	386.472204471	2.71861337911	0.0357712286726
665.553837735	842.23971968	1883.79355741	376.0	13.2789739593	0.75870619087	0.139161076829	804.574161178	877.232867695	2133.94201335	452.134984478	3.51690387727	0.0462750510167
665.553837735	842.23971968	1883.79355741	376.0	-0.131369521468	-0.278518255866	-0.0510855201515	587.282393378	888.361662792	1881.31882683	405.674770663	-1.18192222299	-0.0155516081973
665.553837735	842.23971968	1883.79355741	376.0	-12.2970766474	-0.570675521423	-0.104672692851	538.781751432	721.632130563	1652.14201978	391.728137786	-3.53773029233	-0.0465490827938
665.553837735	842.23971968	1883.79355741	376.0	10.5434467611	0.872676976874	0.160065476316	793.417853986	916.931086997	2082.41032823	372.061387248	4.23732410709	0.0557542645669
665.553837735	842.23971968	1883.79355741	376.0	-4.33342125844	-0.359354110605	-0.065912346039	568.275950039	848.480619523	1802.16084693	385.404277371	-1.8037675127	-0.0237337830618
665.553837735	842.23971968	1883.79355741	376.0	6.6882276835	0.247942275141	0.045477306519	619.397990047	1038.21642718	2009.78595962	352.17154239	3.84718975414	0.0506209178176
665.553837735	842.23971968	1883.79355741	376.0	-17.8724040145	-0.432919138754	-0.0794055647018	616.487643587	636.363257559	1547.11436203	294.263460889	-4.45836940523	-0.058662755332
665.553837735	842.23971968	1883.79355741	376.0	-19.4573869451	-0.706678091016	-0.129618138484	519.64676273	668.020384303	1517.2565557	329.589408668	-5.060522307	-0.0665858198289
665.553837735	842.23971968	1883.79355741	376.0	6.58475618443	-0.121314174982	-0.0222513160276	565.640965725	1004.5316812	2007.83677019	437.664123268	1.75883571706	0.0231425752244
665.553837735	842.23971968	1883.79355741	376.0	5.96336024072	0.817114138341	0.149874199989	829.352703308	845.136572329	1996.13095343	321.641677797	2.54475473071	0.0334836148778
665.553837735	842.23971968	1883.79355741	376.0	6.2785340771	0.830419560913	0.152314666345	823.791277535	855.729517269	2002.06817786	322.547383055	2.75431216383	0.0362409495241
665.553837735	842.23971968	1883.79355741	376.0	-6.53913583946	-0.454398704285	-0.0833453236034	518.471670931	937.678705706	1760.60973776	304.459361124	-1.84645901704	-0.0242955133821
665.553837735	842.23971968	1883.79355741	376.0	-5.65659921107	-0.37817045667	-0.0693636200788	559.998480421	854.91898178	1777.23490591	362.317443706	-1.94341582947	-0.025571260914
665.553837735	842.23971968	1883.79355741	376.0	-5.53234418939	-0.274186160965	-0.0502909319452	596.63382954	842.79785066	1779.575614	340.143933802	-1.90696328078	-0.0250916221155
665.553837735	842.23971968	1883.79355741	376.0	-3.64891157181	-0.233929108975	-0.0429070265911	581.906691292	914.253845486	1815.05559631	318.895059531	-1.16097601071	-0.0152760001409
665.553837735	842.23971968	1883.79355741	376.0	-4.11566575021	-0.195427312212	-0.0358450682706	636.261828807	804.298858411	1806.26291117	365.70222395	-1.78081772646	-0.0234318121903
665.553837735	842.23971968	1883.79355741	376.0	-20.518565352	-0.629621035595	-0.11548441592	537.925215536	669.87079293	1497.26614524	289.470136773	-5.03068404434	-0.0661932111098
665.553837735	842.23971968	1883.79355741	376.0	-2.57394928811	0.110117839868	0.020197696234	711.61602722	830.064360779	1835.30566655	293.625278555	-0.903432627193	-0.0118872714104
665.553837735	842.23971968	1883.79355741	376.0	5.63544239237	0.187576048648	0.0344049979177	655.611552927	946.691723105	1989.95365813	387.650382102	1.84586718946	0.0242877261771
665.553837735	842.23971968	1883.79355741	376.0	0.649533914254	-0.127727281862	-0.023427601222	568.593899646	987.811982086	1896.02943544	339.623553712	0.862981434732	0.0113550188781
665.553837735	842.23971968	1883.79355741	376.0	-11.0461855227	-0.518037595244	-0.0950179008152	560.337747947	709.263351176	1675.7062262	406.105127075	-3.38327962779	-0.0445168372078
665.553837735	842.23971968	1883.79355741	376.0	-0.380059129644	-0.177943203682	-0.0326381518126	569.712975592	964.37935169	1876.63402802	342.541700734	0.163674299328	0.00215360920168
665.553837735	842.23971968	1883.79355741	376.0	-11.1159243688	-0.189504648653	-0.0347587396649	685.346066377	676.237050729	1674.39249031	312.809373202	-2.99391676911	-0.0393936416989
665.553837735	842.23971968	1883.79355741	376.0	-8.33611024335	-0.141061613224	-0.025873369997	711.971162652	668.898790943	1726.75844971	345.888496116	-2.59234785639	-0.0341098402157
665.553837735	842.23971968	1883.79355741	376.0	-9.92476094639	-0.621468318394	-0.113989053264	522.558809328	727.991581719	1696.83155012	446.281159071	-3.38645336149	-0.0445585968618
665.553837735	842.23971968	1883.79355741	376.0	-4.30457213776	0.107085928379	0.0196415862765	810.309901515	694.604196279	1802.70430481	297.790207016	-1.8731719222	-0.0246469989764
665.553837735	842.23971968	1883.79355741	376.0	-4.8917266147	-0.0638528618935	-0.0117118235315	713.566136113	733.261069725	1791.6435266	344.816320762	-1.94028498186	-0.0255300655508
665.553837735	842.23971968	1883.79355741	376.0	10.8410806041	0.279096951079	0.0511916638075	673.55788439	950.297250093	2088.01713539	464.162000905	2.69860732479	0.0355079911157
665.553837735	842.23971968	1883.79355741	376.0	-10.4229887249	-0.401834770664	-0.0737041032033	570.897104564	776.19650767	1687.44596733	340.352355091	-2.78484400648	-0.0366426842958
665.553837735	842.23971968	1883.79355741	376.0	9.31119079377	0.974914372	0.178817749817	783.16370555	958.620990155	2059.19716971	317.412474001	5.12965102793	0.0674954082622
665.553837735	842.23971968	1883.79355741	376.0	-8.9334602964	-0.361763947709	-0.0663543557794	560.343009073	863.963184291	1715.5056079	291.199414533	-2.3659894994	-0.0311314407815
665.553837735	842.23971968	1883.79355741	376.0	9.26164159862	0.301115786861	0.0552303350809	653.674848746	991.445417047	2058.26376516	413.143499367	3.38016656106	0.0444758758034
665.553837735	842.23971968	1883.79355741	376.0	-8.90535872529	-0.455125627943	-0.0834786551619	535.279180746	850.790480652	1716.03498348	329.965322084	-2.39357634168	-0.0314944255485
665.553837735	842.23971968	1883.79355741	376.0	-9.34049422689	-0.535195349605	-0.0981649577412	538.155893815	755.569903581	1707.83792894	414.112131542	-2.95913937478	-0.038936044405
665.553837735	842.23971968	1883.79355741	376.0	-6.10457946085	-0.319643343189	-0.0586286396164	562.485446	909.181186427	1768.79588282	297.129250397	-1.78690527789	-0.0235119115512
665.553837735	842.23971968	1883.79355741	376.0	-7.49045761327	-0.372465684287	-0.0683172568392	613.844103795	697.697331637	1742.68879948	431.147364043	-2.80281234579	-0.036879109813
665.553837735	842.23971968	1883.79355741	376.0	4.35963875794	-0.0931465052864	-0.0170848322242	599.600740542	947.336168458	1965.92015146	418.983242463	0.669307313094	0.00880667517229
665.553837735	842.23971968	1883.79355741	376.0	16.1237494524	1.0454167403	0.191749218689	816.157170437	929.573507671	2187.53171081	441.801032705	5.5156331883	0.0725741208987
665.553837735	842.23971968	1883.79355741	376.0	2.2430669859	0.0843866222963	0.0154781038695	608.275169594	991.671338935	1926.04830878	326.101800255	1.87843044756	0.0247161900995
665.553837735	842.23971968	1883.79355741	376.0	-7.09702902274	-0.458230686357	-0.0840481816501	512.544015173	948.780783693	1750.10018192	288.77538305	-1.80733757575	-0.0237807575756
665.553837735	842.23971968	1883.79355741	376.0	0.323264720064	-0.193079756745	-0.0354144821616	530.405845486	1044.19327128	1889.88319738	315.28408062	1.66769400649	0.0219433421907
665.553837735	842.23971968	1883.79355741	376.0	-3.51756195579	0.0869184790927	0.015942494331	798.179541668	701.802494947	1817.52995191	317.547915298	-1.75000052289	-0.0230263226696
665.553837735	842.23971968	1883.79355741	376.0	0.694746448846	0.200131541301	0.0367079129311	698.244604396	877.504826974	1896.88114626	321.131714889	0.356417746715	0.00468970719362
665.553837735	842.23971968	1883.79355741	376.0	14.9416800325	0.902709987849	0.165574099019	813.718381872	897.412267044	2165.26396324	454.133314321	4.4211047124	0.0581724304263
665.553837735	842.23971968	1883.79355741	376.0	-3.52655014868	-0.513331341665	-0.0941546848248	506.270843087	933.483358373	1817.36063291	377.606431455	-1.56855322164	-0.0206388581794
665.553837735	842.23971968	1883.79355741	376.0	-2.964208748	-0.00146971714454	-0.00026957394434	657.651093915	872.33801849	1827.95398399	297.964871587	-0.855907159311	-0.0112619363067
665.553837735	842.23971968	1883.79355741	376.0	9.74539015442	0.705448069635	0.12939252928	709.009115921	1020.39437507	2067.37658929	337.973098297	5.43994536754	0.0715782285203
665.553837735	842.23971968	1883.79355741	376.0	11.0240290036	1.2657701286	0.232166201138	824.724822538	967.696581655	2091.46350555	299.04210136	6.41905894527	0.0844613019114
665.553837735	842.23971968	1883.79355741	376.0	2.61135284197	-0.0931001103336	-0.0170763225117	617.676953949	914.423941896	1932.98605401	400.885158167	0.0122321050956	0.000160948751258
665.553837735	842.23971968	1883.79355741	376.0	5.93516591186	0.215516853504	0.0395298704153	671.502686858	929.69670019	1995.59983048	394.400443436	1.71065045858	0.0225085586656
665.553837735	842.23971968	1883.79355741	376.0	15.5703390532	0.878041822822	0.161049490613	761.698652106	979.801836399	2177.10660137	435.60611286	5.79960640624	0.0763106106085
665.553837735	842.23971968	1883.79355741	376.0	10.6605427461	0.390179036713	0.0715662209672	738.443064293	882.456776661	2084.61617485	463.716333896	2.09007453124	0.0275009806742
665.553837735	842.23971968	1883.79355741	376.0	4.74422228514	0.785067142616	0.143996174361	811.819084305	859.85093078	1973.16491117	301.494896086	2.47501493031	0.0325659859251
665.553837735	842.23971968	1883.79355741	376.0	-2.12540716559	-0.133189528409	-0.0244294806326	657.773531105	813.748720382	1843.75527416	372.233022672	-1.49585576564	-0.0196823127057
665.553837735	842.23971968	1883.79355741	376.0	18.5812290932	1.38601058632	0.254220577095	824.267937874	1025.90910011	2233.82555396	383.648515982	8.79496308252	0.115723198454
665.553837735	842.23971968	1883.79355741	376.0	-9.60773181767	-0.212559873427	-0.038987504297	641.860584716	755.264386231	1702.80372442	305.678753472	-2.6057656205	-0.0342863897434
665.553837735	842.23971968	1883.79355741	376.0	-15.8904613901	-0.728920209119	-0.133697763962	536.141478211	632.188763383	1584.45006951	416.119827911	-5.04232017172	-0.0663463180489
665.553837735	842.23971968	1883.79355741	376.0	-12.4327964478	-0.21217722772	-0.0389173198313	701.017475338	632.235334855	1649.58533893	316.332528732	-3.33450595794	-0.0438750783939
665.553837735	842.23971968	1883.79355741	376.0	-7.99924022296	-0.0893282155383	-0.0163844856086	749.11136329	643.003985132	1733.10438545	340.989037031	-2.55267434172	-0.0335878202858
665.553837735	842.23971968	1883.79355741	376.0	-10.9073108691	-0.0715857213836	-0.013130176336	754.923568372	636.328337869	1678.32233798	287.070431734	-2.96469964218	-0.0390092058181
665.553837735	842.23971968	1883.79355741	376.0	-0.761240211798	-0.370535328913	-0.0679631931242	556.32114112	896.499481409	1869.45336335	416.632740819	-1.30764868285	-0.0172059037217
665.553837735	842.23971968	1883.79355741	376.0	8.59571549252	0.863291552614	0.158344011851	753.860554189	979.344150876	2045.71909208	312.514387012	5.05775065493	0.0665493507227
665.553837735	842.23971968	1883.79355741	376.0	-5.15842860997	-0.325194237882	-0.059646778775	596.883713462	784.36900016	1786.6194116	405.366697974	-2.08466464631	-0.0274297979778
665.553837735	842.23971968	1883.79355741	376.0	-18.6389338671	-0.61398731592	-0.112616895803	537.68161631	683.735721246	1532.67452206	311.2571845	-4.63520745054	-0.0609895717176
665.553837735	842.23971968	1883.79355741	376.0	-4.8780012877	-0.228453463139	-0.0419026894972	687.685944101	657.997049638	1791.90208343	446.219089688	-2.44039364119	-0.0321104426472
665.553837735	842.23971968	1883.79355741	376.0	-20.6932301759	-0.65328129557	-0.11982415546	549.164677253	637.35338903	1493.97582054	307.457754257	-5.33109449177	-0.0701459801549
665.553837735	842.23971968	1883.79355741	376.0	-2.08278978103	-0.529110149519	-0.0970488168598	506.502256163	906.590680117	1844.55809771	431.465161425	-1.52665477638	-0.0200875628471
665.553837735	842.23971968	1883.79355741	376.0	16.7286585354	1.27577958873	0.234002125593	811.912789461	1009.77130339	2198.92694915	377.242856297	7.89338609121	0.103860343305
665.553837735	842.23971968	1883.79355741	376.0	-8.13865458873	-0.451159084796	-0.0827511160668	582.182965937	710.131008609	1730.47810661	438.164132066	-2.96256344509	-0.0389810979617
665.553837735	842.23971968	1883.79355741	376.0	-11.7124980278	-0.501669635924	-0.0920157072495	592.027277802	653.972181305	1663.15427416	417.154815048	-3.77562291599	-0.0496792488946
665.553837735	842.23971968	1883.79355741	376.0	-4.86916613127	-0.0281137995316	-0.00515660299552	714.777378686	762.367076419	1792.06851953	314.924064429	-1.8834091496	-0.0247816993369
665.553837735	842.23971968	1883.79355741	376.0	11.1923564686	0.612952453093	0.112427082372	700.952088423	1007.66860332	2094.63444749	386.01375575	5.00976508022	0.0659179615819
665.553837735	842.23971968	1883.79355741	376.0	-8.56071148722	-0.247124897541	-0.045327383995	638.09514143	738.094799013	1722.52742595	346.337485507	-2.53273963104	-0.033325521461
665.553837735	842.23971968	1883.79355741	376.0	-0.641280464167	0.0710659144066	0.013034833897	808.143487985	681.821700078	1871.71315735	381.747969283	-1.43274736027	-0.018851938951
665.553837735	842.23971968	1883.79355741	376.0	7.78262544639	0.127936302286	0.0234659395242	632.018235917	970.61105237	2030.40215417	427.772865885	2.21406153527	0.029132388622
665.553837735	842.23971968	1883.79355741	376.0	1.2164605624	-0.036575239679	-0.00670859128374	630.742762454	910.344318617	1906.70916312	365.622082047	0.0228125478939	0.000300165103867
665.553837735	842.23971968	1883.79355741	376.0	-9.22427239206	-0.379625279162	-0.069630462062	592.742300709	738.28044549	1710.02730837	379.004562176	-2.77814172983	-0.0365544964452
665.553837735	842.23971968	1883.79355741	376.0	-0.137275929972	-0.287581643894	-0.0527479170752	561.186039747	937.422600301	1881.20756229	382.598922243	-0.621779374715	-0.00818130756204
665.553837735	842.23971968	1883.79355741	376.0	3.94873470089	-0.0390209327453	-0.00715717768623	711.626400049	779.923850257	1958.17956731	466.629317003	-0.920566334189	-0.0121127149235
665.553837735	842.23971968	1883.79355741	376.0	8.98530089314	0.319877581671	0.058671603388	678.245855565	953.341635661	2053.05807675	421.470585527	2.75508240747	0.0362510843088
665.553837735	842.23971968	1883.79355741	376.0	5.04554325252	0.179249063921	0.0328776712987	741.065297749	823.067251122	1978.84117614	414.708627271	0.158734680148	0.00208861421247
665.553837735	842.23971968	1883.79355741	376.0	5.52936802072	0.0626941383271	0.0114992916961	602.656651324	1000.28311443	1987.95543595	385.015670205	2.30114862162	0.0302782713371
665.553837735	842.23971968	1883.79355741	376.0	2.07651685218	-0.0778307928058	-0.0142756406467	564.971258237	1017.97297959	1922.91084809	339.966610272	1.76258663688	0.0231919294326
665.553837735	842.23971968	1883.79355741	376.0	9.96218447677	0.834231359977	0.153013822446	814.709620879	875.443309178	2071.46054677	381.307616708	3.4404621049	0.0452692382223
665.553837735	842.23971968	1883.79355741	376.0	10.6358217333	0.036563160217	0.00670637568176	587.039475991	1027.89246985	2084.150482	469.218536166	3.16387854582	0.0416299808661
665.553837735	842.23971968	1883.79355741	376.0	-10.9947850752	-0.594153111118	-0.108978927204	574.62130752	635.711184943	1676.67450452	466.342012053	-4.13074105457	-0.0543518559812
665.553837735	842.23971968	1883.79355741	376.0	11.8793894843	0.705171878371	0.129341870574	701.902095657	1039.45962276	2107.57673118	366.21501276	6.0413780576	0.0794918165473
665.553837735	842.23971968	1883.79355741	376.0	-6.0692768944	-0.52884505902	-0.0970001942443	505.070788162	905.41705159	1769.4609103	358.973070544	-1.93536189042	-0.0254652880318
665.553837735	842.23971968	1883.79355741	376.0	-4.38973969907	-0.278301440881	-0.0510457521791	589.439938476	870.203487082	1801.09992378	341.456498218	-1.71636846616	-0.0225837956074
665.553837735	842.23971968	1883.79355741	376.0	2.92199992729	0.0428680657975	0.00786281470974	607.371784041	979.890642115	1938.83800379	351.575577637	1.59452830051	0.0209806355331
665.553837735	842.23971968	1883.79355741	376.0	4.71040434154	0.741758128744	0.136052481428	792.114800176	878.394692726	1972.52785093	302.018358027	2.58789959398	0.0340513104472
665.553837735	842.23971968	1883.79355741	376.0	-13.955502526	-0.449936727537	-0.0825269126077	577.34083225	712.033169599	1620.90069993	331.526698076	-3.5672998597	-0.0469381560487
665.553837735	842.23971968	1883.79355741	376.0	1.0179800375	0.012888872776	0.00236406323844	725.796646688	789.038100011	1902.97019978	388.135453078	-1.07993603608	-0.0142096846853
665.553837735	842.23971968	1883.79355741	376.0	-1.31579054813	0.2627030233	0.048184707135	730.006504825	845.55330817	1859.00677984	283.446966845	-0.096197562125	-0.00126575739638
665.553837735	842.23971968	1883.79355741	376.0	-6.4643933017	-0.322649557702	-0.0591800362623	565.460488877	900.024916219	1762.01773287	296.532327775	-1.92764915524	-0.0253638046742
665.553837735	842.23971968	1883.79355741	376.0	-4.77289331266	-0.198960815399	-0.0364931796403	715.070934094	631.760105733	1793.88210069	447.051060861	-2.46954803349	-0.0324940530722
665.553837735	842.23971968	1883.79355741	376.0	9.3568582017	0.888186358834	0.162910190542	757.423295448	981.682687134	2060.05744939	320.951466813	5.2716959484	0.0693644203737
665.553837735	842.23971968	1883.79355741	376.0	-3.78251218044	-0.156533309571	-0.0287111719682	670.974553057	749.72645397	1812.53883665	391.837829624	-1.86011107496	-0.0244751457231
665.553837735	842.23971968	1883.79355741	376.0	-15.7462813376	-0.45453245117	-0.0833698553136	584.510508625	689.090639351	1587.16612404	313.564976068	-3.92687785179	-0.0516694454183
665.553837735	842.23971968	1883.79355741	376.0	-2.36625675764	-0.127623518287	-0.0234085690182	706.40261722	700.283099352	1839.21816506	432.53244849	-1.84506641042	-0.0242771896107
665.553837735	842.23971968	1883.79355741	376.0	8.9134681056	0.479758822756	0.0879968493683	661.888981202	1038.20760212	2051.70489533	351.608312004	4.91554772809	0.0646782595802
665.553837735	842.23971968	1883.79355741	376.0	7.74322425501	0.500173144092	0.0917412223207	733.6139502	913.826749313	2029.65991707	382.219217553	2.66889557802	0.0351170470793
665.553837735	842.23971968	1883.79355741	376.0	-0.56131767211	-0.0518913407043	-0.00951785412771	590.939581507	970.307532571	1873.21949127	311.972377193	0.68603747499	0.00902680888144
665.553837735	842.23971968	1883.79355741	376.0	-1.93683613363	-0.218216425939	-0.0400250230995	617.595841741	846.215750719	1847.30756311	383.495970652	-1.45507340816	-0.0191457027389
665.553837735	842.23971968	1883.79355741	376.0	-2.13417543053	-0.243583328513	-0.0446777931976	630.801054633	773.082388339	1843.59009815	439.706655179	-1.73946310217	-0.022887672397
665.553837735	842.23971968	1883.79355741	376.0	7.58932724893	0.26778117374	0.0491161360491	682.976524453	928.740295795	2026.76081518	415.043994933	2.04249972753	0.0268749964148
665.553837735	842.23971968	1883.79355741	376.0	-5.91810500081	-0.410427846239	-0.0752802359206	564.701944606	797.332440503	1772.30867669	410.27429158	-2.21407067705	-0.0291325089086
665.553837735	842.23971968	1883.79355741	376.0	0.626024727038	0.112181802056	0.0205762659677	611.529693607	991.550611012	1895.58657089	292.506266271	1.77050791612	0.0232961567911
665.553837735	842.23971968	1883.79355741	376.0	-15.8232737733	-0.439811738612	-0.0806697979845	584.535077278	698.080618775	1585.7157455	303.100049449	-3.87560491832	-0.0509948015569
665.553837735	842.23971968	1883.79355741	376.0	4.45179988692	0.0557291930835	0.0102217889001	582.928324394	1037.70921908	1967.65627687	347.018733402	2.89756749374	0.0381258880756
665.553837735	842.23971968	1883.79355741	376.0	2.17314048736	-0.310294615921	-0.056913906075	512.109136567	1037.57790331	1924.73103791	375.043998034	1.30304252381	0.0171452963659
665.553837735	842.23971968	1883.79355741	376.0	6.61352926849	0.728396181274	0.133601647336	768.434013186	914.571033049	2008.37879569	325.373749457	3.3080713786	0.0435272549815
665.553837735	842.23971968	1883.79355741	376.0	-16.6324876495	-0.492128957116	-0.0902657661622	585.447741478	663.168387897	1570.47182664	321.85569726	-4.24937899862	-0.0559128815607
665.553837735	842.23971968	1883.79355741	376.0	6.94609571609	0.794937130107	0.145806516894	793.243086014	892.967980131	2014.64366101	328.432594861	3.2350526624	0.0425664824
665.553837735	842.23971968	1883.79355741	376.0	12.5675438289	0.8755438015	0.160591306218	757.56129244	983.345960815	2120.54013839	379.632885134	5.59736934902	0.0736495966976
665.553837735	842.23971968	1883.79355741	376.0	-2.4340682434	-0.250356941438	-0.0459202020246	642.030881269	736.899312527	1837.94073666	459.010542867	-1.93016184779	-0.0253968664183
665.553837735	842.23971968	1883.79355741	376.0	3.85962912251	0.395203314805	0.072487768673	829.028057235	767.200637886	1956.50100216	360.272307044	0.296333908325	0.0038991303727
665.553837735	842.23971968	1883.79355741	376.0	-4.29395702356	-0.437177435354	-0.0801866169029	530.176429795	919.172262587	1802.90427165	353.555579264	-1.65899623125	-0.0218288977796
665.553837735	842.23971968	1883.79355741	376.0	-8.64084888815	-0.590601667565	-0.108327525232	535.305415804	719.92651039	1721.01780275	465.78587656	-3.26708495534	-0.0429879599387
665.553837735	842.23971968	1883.79355741	376.0	-4.93996776958	0.0545623656816	0.0100077706679	802.981361492	665.946327327	1790.73476283	321.807074014	-1.99063034276	-0.02619250451
665.553837735	842.23971968	1883.79355741	376.0	-12.6851189192	-0.560289761291	-0.102767747852	547.405208833	707.915166393	1644.83210446	389.511729238	-3.6475129562	-0.047993591529
665.553837735	842.23971968	1883.79355741	376.0	-5.26534871353	-0.111063761791	-0.02037119622	696.885364845	727.686039261	1784.60525757	360.033853468	-2.03487475328	-0.0267746678063
665.553837735	842.23971968	1883.79355741	376.0	-9.79744671197	-0.494539058029	-0.09070782429	564.909181458	716.90258816	1699.22988746	417.418117845	-3.1646789419	-0.0416405123935
665.553837735	842.23971968	1883.79355741	376.0	-1.84262970728	-0.260466631241	-0.0477745104992	515.905477523	1043.87006795	1849.0822177	289.306672227	1.15828677257	0.0152406154286
665.553837735	842.23971968	1883.79355741	376.0	-3.73713301196	-0.317218099531	-0.0581838040226	580.767637791	854.745839773	1813.3936865	377.88020894	-1.69118345901	-0.0222524139343
665.553837735	842.23971968	1883.79355741	376.0	-1.05589091336	-0.211993111504	-0.0388835494322	566.71881419	955.794503108	1863.90275242	341.389435118	-0.172890189563	-0.00227487091531
665.553837735	842.23971968	1883.79355741	376.0	-0.806780228489	-0.441796962889	-0.0810339256949	526.523135061	934.96808269	1868.59548345	407.104265697	-1.19274104777	-0.0156939611548
665.553837735	842.23971968	1883.79355741	376.0	9.70713349634	0.356470559201	0.0653834481294	740.916896791	870.188948396	2066.65591283	455.550067641	1.7326010722	0.0227973825289
665.553837735	842.23971968	1883.79355741	376.0	1.91844058836	0.631149212195	0.115764712435	824.272749096	809.420341138	1919.93301762	286.239927387	1.0759075892	0.0141566788053
665.553837735	842.23971968	1883.79355741	376.0	10.4513382551	0.158277794991	0.0290311436153	623.691632078	999.51981631	2080.67519413	457.463745738	3.07498961293	0.0404603896438
665.553837735	842.23971968	1883.79355741	376.0	-5.29033054303	-0.172283364571	-0.0316000301854	692.464263033	688.307034949	1784.13465148	403.363353497	-2.24069534348	-0.0294828334668
665.553837735	842.23971968	1883.79355741	376.0	-11.1931165321	-0.165742474941	-0.0304003072158	681.650583812	699.078250373	1672.93834931	292.209515123	-2.9359912343	-0.0386314636092
665.553837735	842.23971968	1883.79355741	376.0	-2.14739095468	-0.328368331202	-0.0602289675719	597.081317468	785.126604556	1843.34114496	461.133222934	-1.81957029081	-0.0239417143528
665.553837735	842.23971968	1883.79355741	376.0	0.717272561993	0.372838491169	0.0683856366781	786.931313566	803.973350161	1897.30549173	306.400828	0.122362668852	0.00161003511647
665.553837735	842.23971968	1883.79355741	376.0	9.79807157672	0.84627783936	0.155223374791	821.276520242	868.455089118	2068.36899853	378.637389167	3.36594317132	0.0442887259385
665.553837735	842.23971968	1883.79355741	376.0	-2.11378245654	-0.0664301082789	-0.0121845393028	716.897356229	730.673354082	1843.97425968	396.40354937	-1.63687396165	-0.0215378152849
665.553837735	842.23971968	1883.79355741	376.0	10.617915476	1.215465497	0.222939379493	819.072138574	962.778591468	2083.81316508	301.962435041	6.11971621399	0.080522581763
665.553837735	842.23971968	1883.79355741	376.0	23.8232176655	1.46336020132	0.268407960623	829.963609493	1051.1145866	2332.57379697	451.495600876	10.0640703397	0.132421978153
665.553837735	842.23971968	1883.79355741	376.0	10.9107464944	0.478701181555	0.0878028579521	688.696822439	986.622898202	2089.32949694	414.009776302	4.09742511569	0.0539134883643
665.553837735	842.23971968	1883.79355741	376.0	-1.46339995838	-0.42284816439	-0.0775583573715	552.299852657	836.474069098	1856.22612328	467.452201525	-1.66183325234	-0.0218662270045
665.553837735	842.23971968	1883.79355741	376.0	20.548498255	1.27025339113	0.232988516348	795.683131218	1052.01963876	2270.88484369	423.182073711	9.10966163815	0.119863968923
665.553837735	842.23971968	1883.79355741	376.0	-6.42100001618	-0.546881784262	-0.100308471068	507.801506082	861.519884957	1762.83517279	393.513781749	-2.13564050632	-0.028100532978
665.553837735	842.23971968	1883.79355741	376.0	5.19239518651	-0.213297190289	-0.039122742166	529.425454951	1045.1433547	1981.60756341	407.038753763	2.1023996946	0.0276631538763
665.553837735	842.23971968	1883.79355741	376.0	11.8075177106	0.423596924201	0.0776956940942	691.894635138	964.32788912	2106.22281534	450.000291079	3.56485625157	0.0469060033101
665.553837735	842.23971968	1883.79355741	376.0	8.80241319313	0.246261748003	0.0451690660314	634.958378497	1007.96276359	2049.61285004	406.691707958	3.44365616224	0.0453112652926
665.553837735	842.23971968	1883.79355741	376.0	13.862953841	0.805414599539	0.147728283114	811.506952129	878.031933176	2144.94298874	455.404103435	3.72944453448	0.0490716386116
665.553837735	842.23971968	1883.79355741	376.0	13.3105622869	0.742684687988	0.136222429932	809.435887483	867.078040912	2134.53707223	458.023143838	3.32850335006	0.0437960967113
665.553837735	842.23971968	1883.79355741	376.0	6.50098961245	0.215065674292	0.0394471156075	626.612322838	1010.20670226	2006.2587809	369.439755807	3.15584296821	0.0415242495817
665.553837735	842.23971968	1883.79355741	376.0	-0.881046209758	-0.260792759729	-0.047834328637	596.254211739	875.857652875	1867.19646568	395.084601064	-1.29671611317	-0.0170620541206
665.553837735	842.23971968	1883.79355741	376.0	10.8394572411	0.311432208731	0.0571225621296	677.130151776	954.294176269	2087.98655458	456.562226537	2.89032157945	0.038030547098
665.553837735	842.23971968	1883.79355741	376.0	-0.306583945859	0.0173005639327	0.00317325090475	645.52712557	901.531974668	1878.01814879	330.959048557	-0.0805050830328	-0.00105927740833
665.553837735	842.23971968	1883.79355741	376.0	-0.355811312176	0.169442790799	0.031079015187	779.254913084	768.118155927	1877.09080684	329.717737828	-0.922387400276	-0.0121366763194
665.553837735	842.23971968	1883.79355741	376.0	1.6250544702	-0.118450854422	-0.0217261288376	619.372212232	901.558589476	1914.40622883	393.47542712	-0.351053450858	-0.00461912435339
665.553837735	842.23971968	1883.79355741	376.0	5.34256788376	-0.39388064819	-0.0722451665793	500.50921775	1028.90043047	1984.43650701	455.026858788	1.07867276388	0.0141930626826
665.553837735	842.23971968	1883.79355741	376.0	6.51258581808	0.318955507154	0.0585024774677	729.751600054	873.093035045	2006.47722948	403.632594377	1.35462150785	0.0178239672085
665.553837735	842.23971968	1883.79355741	376.0	-6.55174588514	-0.0403113134887	-0.00739385793997	770.553042938	645.707373869	1760.37219053	344.111773726	-2.30642702591	-0.0303477240251
665.553837735	842.23971968	1883.79355741	376.0	-15.2242627447	-0.568871383567	-0.104341779818	576.683819132	640.968784942	1596.99987667	379.347272593	-4.40452388414	-0.0579542616335
665.553837735	842.23971968	1883.79355741	376.0	12.4464012583	0.67582982623	0.123959982801	712.412053559	1007.58258084	2118.25806245	398.263428049	5.34773186076	0.0703648929047
665.553837735	842.23971968	1883.79355741	376.0	5.45679496151	-0.110338182777	-0.0202381112944	580.970901152	976.689999634	1986.58830934	428.927408555	1.19397514197	0.0157101992365
665.553837735	842.23971968	1883.79355741	376.0	10.3960965837	0.856076500247	0.157020634675	752.04926181	984.344560184	2079.63455508	343.240733087	5.33134979429	0.0701493393985
665.553837735	842.23971968	1883.79355741	376.0	6.61960528444	0.174728823477	0.0320485736384	688.903025657	892.550128607	2008.49325529	427.040101025	1.08505316388	0.0142770153142
665.553837735	842.23971968	1883.79355741	376.0	1.43495995496	-0.116425197267	-0.0213545849719	563.971906228	1003.22540625	1910.8252406	343.627928123	1.27174434067	0.0167334781668
665.553837735	842.23971968	1883.79355741	376.0	-12.8417984301	-0.328359194084	-0.0602272916514	601.134836748	749.363267959	1641.88058593	291.382481226	-3.15275683855	-0.0414836426125
665.553837735	842.23971968	1883.79355741	376.0	-15.2370110405	-0.42417615063	-0.0778019351852	616.970833168	646.644072094	1596.75972509	333.144819829	-4.01985581808	-0.0528928397116
665.553837735	842.23971968	1883.79355741	376.0	-4.08091083775	-0.147625280756	-0.027077270865	711.918794972	672.504726943	1806.91762197	422.494100054	-2.13585613658	-0.0281033702181
665.553837735	842.23971968	1883.79355741	376.0	-4.59111851476	-0.327012311503	-0.0599802478913	569.359029116	889.188545557	1797.30636262	338.758787948	-1.72191635661	-0.0226567941659
665.553837735	842.23971968	1883.79355741	376.0	12.2063378056	0.320373739247	0.058762608079	631.979134483	1046.60052186	2113.73576259	435.156106256	4.78979437898	0.0630236102497
665.553837735	842.23971968	1883.79355741	376.0	0.897790022483	-0.150949564877	-0.0276870074976	644.473691436	842.592727957	1900.70606802	413.639648625	-1.12581100521	-0.0148133027002
665.553837735	842.23971968	1883.79355741	376.0	3.98193162495	0.108879662935	0.0199705911473	823.822211135	696.485396822	1958.80492883	438.497320869	-0.908969610744	-0.0119601264572
665.553837735	842.23971968	1883.79355741	376.0	16.2763354542	0.938958379003	0.172222740096	792.106123941	942.72683228	2190.40611608	455.573159863	5.39227348219	0.0709509668709
665.553837735	842.23971968	1883.79355741	376.0	9.30560381516	0.60924921966	0.111747839263	683.513483274	1039.86388498	2059.09192256	335.714554312	5.44839548641	0.0716894142949
665.553837735	842.23971968	1883.79355741	376.0	-1.0761237286	0.0486696742694	0.00892693952116	755.941101627	755.247818849	1863.52160795	352.332687469	-1.38203542487	-0.018184676643
665.553837735	842.23971968	1883.79355741	376.0	9.29718191119	0.226866092342	0.041611535646	615.397289459	1042.54332871	2058.93327128	400.992653113	4.10391772485	0.0539989174322
665.553837735	842.23971968	1883.79355741	376.0	-14.1546954233	-0.451974228743	-0.0829006288964	550.694372184	779.905537507	1617.14831696	286.548407268	-3.33437816435	-0.0438733968993
665.553837735	842.23971968	1883.79355741	376.0	2.32184921687	0.508124213268	0.093199598912	823.933185334	789.816476884	1927.53240338	313.782741157	0.615661235493	0.00810080573017
665.553837735	842.23971968	1883.79355741	376.0	3.61819589029	0.165768405949	0.0304050634537	786.033658917	765.686756784	1951.95289849	400.23248279	-0.493310705437	-0.0064909303347
665.553837735	842.23971968	1883.79355741	376.0	6.95084745719	0.343923932481	0.0630821592958	642.96379813	1024.64518974	2014.733174	347.124186126	3.95304984348	0.05201381373
665.553837735	842.23971968	1883.79355741	376.0	-6.3191415008	-0.163965713564	-0.0300744155473	632.812290862	843.850648517	1764.75397694	288.09103756	-2.01883190548	-0.0265635777037
665.553837735	842.23971968	1883.79355741	376.0	-18.0095375503	-0.818250772073	-0.150082680131	511.619572729	632.247904794	1544.53104932	400.663571799	-5.55003218012	-0.0730267392121
665.553837735	842.23971968	1883.79355741	376.0	0.13867668987	-0.369535127088	-0.0677797371769	549.626206667	922.613630795	1886.40593996	414.166102502	-1.05428753734	-0.0138722044387
665.553837735	842.23971968	1883.79355741	376.0	-15.8850573486	-0.716806473199	-0.131475875495	529.06498448	650.637470099	1584.55187049	404.849415911	-4.8353009628	-0.0636223810895
665.553837735	842.23971968	1883.79355741	376.0	7.96370961079	0.289465468451	0.0530934461575	724.665404645	874.163507509	2033.81340599	434.98449384	1.39101656524	0.0183028495427
665.553837735	842.23971968	1883.79355741	376.0	-1.98766120733	-0.0683028886032	-0.0125280426638	712.337720015	739.02896579	1846.35012365	394.983437843	-1.60447748728	-0.0211115458852
665.553837735	842.23971968	1883.79355741	376.0	-7.04229182947	-0.526061114685	-0.0964895661565	545.86991625	744.283299662	1751.13131764	460.978101724	-2.81404076903	-0.037026852224
665.553837735	842.23971968	1883.79355741	376.0	9.90722310946	0.233344685117	0.0427998321932	626.46811867	1021.76787084	2070.42518807	422.189198556	3.75859807846	0.0494552378745
665.553837735	842.23971968	1883.79355741	376.0	12.9650537726	0.894754969793	0.164114998128	806.58671266	904.657000443	2128.0284051	416.784691995	4.34322776522	0.057147733753
665.553837735	842.23971968	1883.79355741	376.0	-9.74947341513	-0.235891486959	-0.043266963859	691.460281993	639.767007636	1700.13360534	368.90631571	-3.01062166566	-0.0396134429692
665.553837735	842.23971968	1883.79355741	376.0	-10.3292043995	-0.317562199341	-0.0582469184411	599.351095061	771.814149864	1689.2126704	318.047425479	-2.72073278797	-0.0357991156312
665.553837735	842.23971968	1883.79355741	376.0	-12.9638040835	-0.688965193231	-0.126369257746	503.165992206	725.512184409	1639.58225129	410.90407468	-3.83745192028	-0.0504927884248
665.553837735	842.23971968	1883.79355741	376.0	-7.39049289554	-0.509716659113	-0.093491683623	512.173439032	891.525659142	1744.57192839	340.872830214	-2.1219943381	-0.0279209781329
665.553837735	842.23971968	1883.79355741	376.0	5.72273759036	0.777816863791	0.142666335985	759.022288065	939.827433192	1991.59811945	292.748398193	3.74272125607	0.0492463323167
665.553837735	842.23971968	1883.79355741	376.0	2.28514510408	0.351362480634	0.0644465298302	675.824822302	955.578984564	1926.84097366	295.437166797	2.18443801039	0.0287426053998
665.553837735	842.23971968	1883.79355741	376.0	6.57287035159	0.15524288565	0.0284744837949	648.618939007	949.390662233	2007.61286564	409.603264395	1.85483970781	0.0244057856291
665.553837735	842.23971968	1883.79355741	376.0	-20.2945762301	-0.666465571233	-0.12224240118	519.699159456	687.295881641	1501.48563789	294.490596791	-4.95024709399	-0.065134830184
665.553837735	842.23971968	1883.79355741	376.0	-5.2381752527	-0.0504651920124	-0.0092562714623	764.013819206	652.035168096	1785.11714948	369.068162176	-2.14874199071	-0.0282729209304
665.553837735	842.23971968	1883.79355741	376.0	17.2871748934	1.28766651395	0.236182412683	798.034340227	1048.84835612	2209.44824431	362.565547971	8.82201258636	0.116079112978
665.553837735	842.23971968	1883.79355741	376.0	-6.74562192165	-0.120580538413	-0.0221167531939	712.921061965	685.298304907	1756.71996625	358.500599375	-2.32949725151	-0.0306512796251
665.553837735	842.23971968	1883.79355741	376.0	-12.6003035564	-0.25475732506	-0.046727315675	636.801683965	722.788936527	1646.4298508	286.839230312	-3.14471993974	-0.0413778939439
665.553837735	842.23971968	1883.79355741	376.0	-9.12223659984	-0.19487149643	-0.0357431211353	701.190083514	650.292127744	1711.94945205	360.467240797	-2.82475991733	-0.0371678936491
665.553837735	842.23971968	1883.79355741	376.0	-0.695052006982	0.0450946378969	0.00827121017919	797.486180264	678.34147037	1870.70021249	394.872561852	-1.47486954975	-0.0194061782862
665.553837735	842.23971968	1883.79355741	376.0	5.26054935179	0.811367028039	0.148820071174	790.798315227	896.45642141	1982.89144719	295.636710551	3.11686251426	0.0410113488718
665.553837735	842.23971968	1883.79355741	376.0	-5.43926791105	-0.485729952121	-0.0890920675203	532.343226083	833.044169114	1781.32897894	415.941583739	-2.09984970131	-0.027629601333
665.553837735	842.23971968	1883.79355741	376.0	3.5260901128	0.570179786783	0.104581765734	794.973040657	837.960012209	1950.21781579	317.284762922	1.43134524552	0.0188334900726
665.553837735	842.23971968	1883.79355741	376.0	8.22078369635	0.63468798023	0.116413789477	820.113158176	826.809396983	2038.65615106	391.733595896	2.04553196918	0.0269148943313
665.553837735	842.23971968	1883.79355741	376.0	22.1031746537	1.39426732157	0.25573501863	817.384140489	1051.62711942	2300.17173752	431.160477614	9.68510602956	0.127435605652
665.553837735	842.23971968	1883.79355741	376.0	-18.4048583252	-0.533437848741	-0.0978425988154	586.741387054	635.388585979	1537.08402203	314.954048999	-4.74079226064	-0.0623788455348
665.553837735	842.23971968	1883.79355741	376.0	-5.49310482744	-0.0758882252363	-0.0139193369839	728.580689219	692.73547579	1780.31480257	358.998637564	-2.11149758061	-0.0277828629027
665.553837735	842.23971968	1883.79355741	376.0	-10.418880445	-0.205515207148	-0.037695379154	705.885852736	633.374151818	1687.52335884	348.263354283	-3.0562213259	-0.0402134384986
665.553837735	842.23971968	1883.79355741	376.0	9.568095746	0.896399310426	0.164416601325	779.535294508	944.27895611	2064.03672864	340.222478027	4.6605019726	0.0613223943763
665.553837735	842.23971968	1883.79355741	376.0	-2.59432438808	-0.550659610379	-0.101001395888	504.244092731	882.271948968	1834.92184173	448.405800035	-1.69606934094	-0.0223167018544
665.553837735	842.23971968	1883.79355741	376.0	4.02677123345	0.316351834666	0.0580249146489	815.22977814	767.349439798	1959.64961448	377.070396544	0.0649796761374	0.000854995738651
665.553837735	842.23971968	1883.79355741	376.0	13.0768105848	0.671015783029	0.123076996154	702.46298885	1027.38594092	2130.13367273	400.284742957	5.78072014094	0.0760621071177
665.553837735	842.23971968	1883.79355741	376.0	-4.15533982676	-0.537139426568	-0.0985215382554	513.563215034	851.69243492	1805.51553347	440.259883515	-1.95855251344	-0.0257704278085
665.553837735	842.23971968	1883.79355741	376.0	-2.33199144929	0.0182618650778	0.00334957173107	764.762334821	708.520319427	1839.86365273	366.580998486	-1.62230356293	-0.0213460995123
665.553837735	842.23971968	1883.79355741	376.0	8.41012265417	0.289046462182	0.0530165924765	738.221638198	856.442622877	2042.22290614	447.55864507	1.21216059601	0.0159494815265
665.553837735	842.23971968	1883.79355741	376.0	-4.64238129665	-0.0851482143701	-0.0156177942718	654.644576559	846.471903541	1796.34067764	295.224197537	-1.60988584835	-0.0211827085309
665.553837735	842.23971968	1883.79355741	376.0	4.14800540891	0.421245796829	0.07726445283	779.931869297	828.415485971	1961.93341607	353.586060801	0.947195436847	0.0124630978532
665.553837735	842.23971968	1883.79355741	376.0	-4.23118301109	-0.220848946476	-0.0405078771966	604.593278219	876.752574641	1804.08680445	322.740951589	-1.61212795188	-0.0212122098932
665.553837735	842.23971968	1883.79355741	376.0	-3.16546258577	-0.113775470614	-0.0208685749475	729.853974329	666.947878221	1824.16277716	427.360924611	-2.00426389268	-0.0263718933248
665.553837735	842.23971968	1883.79355741	376.0	4.94848991908	-0.084627772522	-0.0155223353856	590.853352145	967.120574555	1977.0128917	419.038965	1.08359585485	0.0142578401954
665.553837735	842.23971968	1883.79355741	376.0	6.34611918776	-0.130156455466	-0.0238731576423	599.06835158	936.296756808	2003.34134182	467.976233431	0.511739842671	0.00673341898251
665.553837735	842.23971968	1883.79355741	376.0	-5.13697932206	-0.400199945081	-0.0734042452459	555.647641898	845.431859815	1787.0234719	385.943970187	-1.93174738742	-0.0254177287818
665.553837735	842.23971968	1883.79355741	376.0	5.14457561083	-0.0156172082271	-0.00286449160439	583.354739527	1008.83165831	1980.70674133	388.520343488	2.128468434	0.0280061636052
665.553837735	842.23971968	1883.79355741	376.0	-15.1528664994	-0.358732113827	-0.0657982600563	607.343523472	704.668742953	1598.34483454	286.33256811	-3.66288406521	-0.0481958429632
665.553837735	842.23971968	1883.79355741	376.0	-2.45091002614	-0.119163097285	-0.0218567676606	747.615510248	635.22657755	1837.62347224	454.781384446	-2.06173311294	-0.0271280672755
665.553837735	842.23971968	1883.79355741	376.0	-15.1487691327	-0.626535205253	-0.114918416224	528.344692318	703.498113097	1598.42202047	366.579215051	-4.08888198601	-0.0538010787632
665.553837735	842.23971968	1883.79355741	376.0	-15.3621312252	-0.520592082	-0.0954864420396	577.072718706	665.799098746	1594.40271911	351.530901661	-4.13176277585	-0.0543652996823
665.553837735	842.23971968	1883.79355741	376.0	9.49145541611	0.449663467689	0.082476791579	657.1611278	1038.12843652	2062.59298305	367.303418731	4.86281623013	0.0639844240807
665.553837735	842.23971968	1883.79355741	376.0	-7.22957882152	-0.359536201433	-0.0659457449436	614.97516698	704.957199107	1747.60321735	427.670851259	-2.71247540133	-0.035690465807
665.553837735	842.23971968	1883.79355741	376.0	13.494560817	0.66356323143	0.121710057122	744.172827413	946.593662091	2138.00322469	447.236735183	4.27442370132	0.0562424171227
665.553837735	842.23971968	1883.79355741	376.0	-0.690791285064	-0.373228806782	-0.0684572279497	557.412977295	886.666737828	1870.78047569	426.700760569	-1.33612279453	-0.017580563086
665.553837735	842.23971968	1883.79355741	376.0	1.11469209192	0.0102135090596	0.00187335089135	690.374206357	837.309454966	1904.79205523	377.108393904	-0.68983618353	-0.00907679188855
665.553837735	842.23971968	1883.79355741	376.0	-5.91202624131	-0.250851963856	-0.0460109985062	594.16770185	878.019159876	1772.42318797	300.236326243	-1.88936668609	-0.0248600879749
665.553837735	842.23971968	1883.79355741	376.0	-6.70945346794	-0.180314842416	-0.0330731552487	679.47818866	705.019571667	1757.40130525	372.903544921	-2.34430737018	-0.0308461496076
665.553837735	842.23971968	1883.79355741	376.0	-2.40977352389	-0.175199156619	-0.0321348416396	655.200374677	774.727132649	1838.39839902	408.470891697	-1.66714192192	-0.02193607792
665.553837735	842.23971968	1883.79355741	376.0	6.15275127765	0.67855708084	0.12446021292	826.929651828	823.404000355	1999.69868959	349.365037405	1.91924946614	0.0252532824492
665.553837735	842.23971968	1883.79355741	376.0	-6.56860771247	-0.396031015477	-0.0726395846436	615.303663645	679.37198461	1760.05454852	465.37890026	-2.88661676577	-0.0379817995496
665.553837735	842.23971968	1883.79355741	376.0	0.159294581351	-0.042081811339	-0.00771860075918	662.18425806	859.274141796	1886.79433848	365.33593862	-0.743119323751	-0.00977788583883
665.553837735	842.23971968	1883.79355741	376.0	-14.5739454446	-0.49511014479	-0.0908125724119	546.082509992	755.129397661	1609.25051207	308.038604415	-3.51134640391	-0.0462019263672
665.553837735	842.23971968	1883.79355741	376.0	-4.27988185762	-0.00396641624486	-0.00072751581894	762.918351105	689.388898414	1803.16941872	350.862169197	-1.90504491263	-0.0250663804293
665.553837735	842.23971968	1883.79355741	376.0	-1.1526114766	-0.0354562603852	-0.00650334930029	578.593514416	998.873735765	1862.08073668	284.613486496	1.15957130605	0.0152575171848
665.553837735	842.23971968	1883.79355741	376.0	-12.8946972337	-0.498759597135	-0.0914819510519	586.955568677	663.542736946	1640.88408168	390.385776054	-3.82097548494	-0.0502759932229
665.553837735	842.23971968	1883.79355741	376.0	11.7904423064	0.739830426095	0.135698904273	738.709306344	976.434719659	2105.90114997	390.757123971	4.92626200882	0.0648192369581
665.553837735	842.23971968	1883.79355741	376.0	1.71928607811	0.0843261788806	0.0154670174029	801.168632815	708.693246096	1916.18135779	406.319478876	-1.1283454858	-0.0148466511289
665.553837735	842.23971968	1883.79355741	376.0	16.082169415	0.796640700294	0.146118983913	757.00657384	964.349822064	2186.74842875	465.392032844	5.2618296406	0.0692346005342
665.553837735	842.23971968	1883.79355741	376.0	-1.4477663202	-0.152251482839	-0.0279258038957	693.846501259	706.574878555	1856.52062875	456.099248935	-1.78941725174	-0.0235449638387
665.553837735	842.23971968	1883.79355741	376.0	8.33514724061	0.570015523166	0.104551636677	751.450644919	905.266961711	2040.81052413	384.092917504	2.84067915776	0.0373773573389
665.553837735	842.23971968	1883.79355741	376.0	1.04555964934	-0.0815155024025	-0.014951486134	602.038227483	942.842710329	1903.48974273	358.608804916	0.321287220573	0.0042274634286
665.553837735	842.23971968	1883.79355741	376.0	-7.90209307889	-0.430255432297	-0.0789169905166	611.151128035	664.303511162	1734.93443709	459.479797896	-3.17825569323	-0.0418191538582
665.553837735	842.23971968	1883.79355741	376.0	-3.44628465142	-0.40847564087	-0.0749221645029	558.612408215	826.139722406	1818.87266918	434.12053856	-1.85515469779	-0.0244099302341
665.553837735	842.23971968	1883.79355741	376.0	0.774668585072	0.518229332251	0.0950530690116	826.187289984	785.414446832	1898.38671431	286.784977495	0.379048218458	0.00498747655865
665.553837735	842.23971968	1883.79355741	376.0	-2.10848068141	-0.200956606553	-0.0368592455159	544.793344468	1002.26662202	1844.07413418	297.014167692	0.532257267927	0.0070033851043
665.553837735	842.23971968	1883.79355741	376.0	10.470904257	0.439528217403	0.0806177948282	815.977131392	796.85009383	2081.04377721	468.216551989	1.31148979802	0.0172564447107
665.553837735	842.23971968	1883.79355741	376.0	7.51484511807	0.304796588539	0.0559054637819	729.50686043	871.016665717	2025.3577256	424.834199451	1.36897329854	0.0180128065598
665.553837735	842.23971968	1883.79355741	376.0	2.00960146215	-0.328200821493	-0.0601982431205	512.857859548	1026.81018414	1921.65030029	381.982256604	1.00253237419	0.0131912154499
665.553837735	842.23971968	1883.79355741	376.0	-20.0629694951	-0.679320343719	-0.12460020978	528.584905909	663.414860272	1505.84863064	313.84886446	-5.11240902032	-0.0672685397411
665.553837735	842.23971968	1883.79355741	376.0	4.28224030247	0.748887707196	0.13736018107	821.018972617	839.796127407	1964.46212435	303.647024322	2.06624363009	0.0271874161854
665.553837735	842.23971968	1883.79355741	376.0	-12.3154972599	-0.450742610484	-0.0826747267946	558.695792245	762.957868355	1651.79501347	330.141352869	-3.12648176551	-0.0411379179672
665.553837735	842.23971968	1883.79355741	376.0	2.24001080178	-0.0805703418485	-0.0147781257976	616.412674472	920.392576808	1925.99073658	389.185485303	0.108702968633	0.00143030221885
665.553837735	842.23971968	1883.79355741	376.0	-7.92938556787	-0.0309776194252	-0.00568188177278	741.140083882	696.056056965	1734.42030294	297.224162098	-2.40372837257	-0.0316280049022
665.553837735	842.23971968	1883.79355741	376.0	-16.0543609482	-0.476287880003	-0.0873602127666	555.281741017	740.452205995	1581.36254019	285.628593177	-3.7752464739	-0.0496742957092
665.553837735	842.23971968	1883.79355741	376.0	10.9427446105	0.752927345593	0.138101127218	728.448660787	998.864175317	2089.93227539	362.619439287	5.31031526063	0.0698725692189
665.553837735	842.23971968	1883.79355741	376.0	-6.25125528516	-0.413696157756	-0.0758797061182	538.217784694	906.121868069	1766.0328131	321.693160333	-1.92812745437	-0.0253700980838
665.553837735	842.23971968	1883.79355741	376.0	-5.09246566929	-0.568040589488	-0.104189396458	499.297959984	876.794688305	1787.86201722	411.769368935	-1.96143519918	-0.0258083578839
665.553837735	842.23971968	1883.79355741	376.0	8.22781874025	-0.0765604177689	-0.0140426298182	571.072807564	1013.15173872	2038.78867676	454.564130476	2.23386454631	0.0293929545567
665.553837735	842.23971968	1883.79355741	376.0	3.54817043099	0.0360629665579	0.00661463069661	768.67734193	727.873185168	1950.6337634	454.083236302	-0.987000332271	-0.0129868464773
665.553837735	842.23971968	1883.79355741	376.0	-11.1815176424	-0.302207571572	-0.0554305890632	603.616484295	771.049963148	1673.15684845	298.490401004	-2.83860972585	-0.0373501279717
665.553837735	842.23971968	1883.79355741	376.0	-3.00551962762	-0.0919558720122	-0.0168664475444	726.781156603	688.806935458	1827.1757723	411.587680241	-1.88007817679	-0.0247378707472
665.553837735	842.23971968	1883.79355741	376.0	0.470114466779	-0.249965655412	-0.0458484327609	607.726980437	846.765358883	1892.64954345	438.157204132	-1.24998999454	-0.0164472367703
665.553837735	842.23971968	1883.79355741	376.0	-4.90983694155	-0.12181735214	-0.0223436082429	744.289354327	635.534707814	1791.30236543	411.478303289	-2.28722166299	-0.0300950218814
665.553837735	842.23971968	1883.79355741	376.0	-8.47488553347	-0.267453222012	-0.0490559834944	621.062361956	763.528498982	1724.14420974	339.5533488	-2.46369522946	-0.0324170424928
665.553837735	842.23971968	1883.79355741	376.0	-3.9641695075	-0.0760424011519	-0.0139476157652	687.255944008	786.510382618	1809.11678763	335.350461001	-1.73905066241	-0.022882245558
665.553837735	842.23971968	1883.79355741	376.0	18.8370676904	1.16126142061	0.212997325863	795.300018753	1008.07789458	2238.64502497	435.267111644	7.62866236738	0.100377136413
665.553837735	842.23971968	1883.79355741	376.0	-20.7618139436	-0.609155781482	-0.111730700932	551.410521143	654.351887288	1492.68384394	286.921435513	-5.12827969489	-0.0674773644065
665.553837735	842.23971968	1883.79355741	376.0	17.6294562447	1.16255601783	0.213234779499	799.90554146	997.232263998	2215.89611836	418.758312901	7.31456154831	0.0962442308988
665.553837735	842.23971968	1883.79355741	376.0	-8.22025817119	-0.110111194782	-0.0201964773994	699.718659043	714.253555687	1728.94086358	314.968648853	-2.44226814465	-0.0321351071664
665.553837735	842.23971968	1883.79355741	376.0	-7.19629705452	-0.0291772178019	-0.00535165403557	750.687200821	683.24450396	1748.23017713	314.298472349	-2.31359546905	-0.0304420456454
665.553837735	842.23971968	1883.79355741	376.0	7.11929424193	0.548044673825	0.100521767026	720.366495877	946.347594503	2017.90636368	351.192273297	3.27734643105	0.0431229793559
665.553837735	842.23971968	1883.79355741	376.0	2.47303725449	0.0412809962366	0.0075717161109	590.229226615	1012.36612634	1930.38047389	327.785120931	2.13218225266	0.0280550296402
665.553837735	842.23971968	1883.79355741	376.0	-13.8610381744	-0.570022030184	-0.104552830188	532.353150442	735.500578522	1622.68021329	354.826484331	-3.61866945069	-0.0476140717196
665.553837735	842.23971968	1883.79355741	376.0	-2.61846982736	-0.162630134064	-0.029829444986	708.692121674	669.218785335	1834.4669915	456.556084495	-2.05204188528	-0.0270005511221
665.553837735	842.23971968	1883.79355741	376.0	-6.95305045793	-0.554952041694	-0.101788709041	501.624055649	880.176418697	1752.81244084	371.011966499	-2.12751953315	-0.0279936780678
665.553837735	842.23971968	1883.79355741	376.0	-11.9401320947	-0.710216588085	-0.130267165826	522.079510452	670.896835714	1658.86611827	465.889772102	-4.28205305568	-0.0563428033643
665.553837735	842.23971968	1883.79355741	376.0	10.6773552948	0.348876207524	0.0639905002795	639.135537585	1040.36882956	2084.93288856	405.428521417	4.64259363405	0.0610867583428
665.553837735	842.23971968	1883.79355741	376.0	1.80493759653	-0.0118501945098	-0.00217354998345	672.52751522	856.313897231	1917.79485557	388.953443122	-0.498235247091	-0.00655572693541
665.553837735	842.23971968	1883.79355741	376.0	1.90078557169	-0.1991535489	-0.0365285306127	622.724534935	860.080532884	1919.60043355	436.795365735	-1.02557554385	-0.0134944150506
665.553837735	842.23971968	1883.79355741	376.0	2.44343460345	0.170070070129	0.0311940700896	619.616437821	1000.34261851	1929.82282105	309.863764727	2.36146545071	0.0310719138252
665.553837735	842.23971968	1883.79355741	376.0	-19.8332360883	-0.627558244036	-0.115106060902	558.528325932	635.203555392	1510.17633376	316.444452432	-5.16245828476	-0.0679270826942
665.553837735	842.23971968	1883.79355741	376.0	-0.0849820052065	0.277222401928	0.0508478360102	742.291640772	836.172599113	1882.19267188	303.72843199	0.0301993658338	0.000397360076761
665.553837735	842.23971968	1883.79355741	376.0	-7.43174314752	-0.0799574722427	-0.014665713911	718.162972906	703.726491564	1743.7948588	321.905394327	-2.3367754437	-0.0307470453119
665.553837735	842.23971968	1883.79355741	376.0	-1.55347226183	-0.0808340834855	-0.0148265010061	566.67694796	1005.08275049	1854.52934703	282.769648576	1.06357658871	0.0139944287989
665.553837735	842.23971968	1883.79355741	376.0	-7.59133707114	-0.57112021877	-0.104754258762	525.54409223	763.596886958	1740.78843875	451.647459559	-2.82188682221	-0.0371300897659
665.553837735	842.23971968	1883.79355741	376.0	-13.9573811908	-0.605891576014	-0.111131983862	548.857321103	674.417181309	1620.86530976	397.590807345	-4.12807314455	-0.0543167519019
665.553837735	842.23971968	1883.79355741	376.0	-12.3138377742	-0.229412655361	-0.0420786235071	677.638025405	661.035415864	1651.82627475	313.152833485	-3.24984163591	-0.0427610741568
665.553837735	842.23971968	1883.79355741	376.0	-0.506981868378	-0.0151033969616	-0.00277024889244	587.676831849	989.884843306	1874.24306564	296.681390485	1.15650881826	0.015217221293
665.553837735	842.23971968	1883.79355741	376.0	-8.43755332376	-0.468439680042	-0.0859207043364	591.992153254	677.15780607	1724.8474715	455.697512174	-3.24209999512	-0.0426592104621
665.553837735	842.23971968	1883.79355741	376.0	-4.16579141316	-0.377345220679	-0.0692122561774	550.176603611	907.891817633	1805.31864716	347.250225914	-1.64544182015	-0.0216505502651
665.553837735	842.23971968	1883.79355741	376.0	-3.19208916917	-0.261009490727	-0.0478740812045	623.189976992	775.369486717	1823.6611873	425.10172359	-1.84929852201	-0.0243328752896
665.553837735	842.23971968	1883.79355741	376.0	-3.9598440432	0.11939925126	0.0219000827697	810.521211442	704.767492625	1809.19827045	293.909566379	-1.82117841122	-0.0239628738319
665.553837735	842.23971968	1883.79355741	376.0	3.31515478142	-0.323459814551	-0.0593286527057	544.699110657	958.947473474	1946.24422961	442.597645474	-0.106938252983	-0.00140708227609
665.553837735	842.23971968	1883.79355741	376.0	6.09571262642	0.260407059282	0.0477635838741	745.146323835	838.660222463	1998.62419915	414.817652852	0.707180399971	0.00930500526278
665.553837735	842.23971968	1883.79355741	376.0	0.0904668822707	-0.188545581167	-0.0345828285339	655.927820475	763.142956564	1885.49776671	466.426989676	-1.50914584043	-0.0198571821109
665.553837735	842.23971968	1883.79355741	376.0	0.0328605051597	-0.324610229007	-0.0595396604928	559.710082868	923.930920838	1884.41258149	400.771577787	-0.914726172308	-0.0120358706883
665.553837735	842.23971968	1883.79355741	376.0	-0.92253066839	-0.167139990875	-0.0306566380915	542.441695496	1024.4040498	1866.41498412	299.569238824	1.21472065691	0.0159831665383
665.553837735	842.23971968	1883.79355741	376.0	9.27056182042	0.320708979938	0.0588240975675	655.947521935	993.851679601	2058.43180372	408.632602188	3.4996183486	0.04604760985
665.553837735	842.23971968	1883.79355741	376.0	1.03483031325	-0.157911368448	-0.0289639340514	662.311985868	778.905887852	1903.28762419	462.069750466	-1.32650511184	-0.0174540146295
665.553837735	842.23971968	1883.79355741	376.0	-1.9341644161	-0.15462349282	-0.0283608754255	634.914744947	856.407157124	1847.35789275	356.035990684	-1.34603767758	-0.0177110220735
665.553837735	842.23971968	1883.79355741	376.0	4.35930838158	0.529524997622	0.0971249078543	719.553787309	937.239411508	1965.91392785	309.120729038	2.74462305512	0.0361134612516
665.553837735	842.23971968	1883.79355741	376.0	0.166937183613	0.119915703165	0.0219948098248	698.816397266	855.136090052	1886.93830932	332.985822007	-0.240426214145	-0.00316350281769
665.553837735	842.23971968	1883.79355741	376.0	10.6649202274	0.348932603429	0.064000844356	643.776755736	1030.26950195	2084.69863756	410.652379875	4.43523655154	0.0583583756782
665.553837735	842.23971968	1883.79355741	376.0	-9.6939237256	-0.6511711899	-0.119437122139	511.070029441	736.046122542	1701.18004681	454.063894829	-3.37485574427	-0.0444059966351
665.553837735	842.23971968	1883.79355741	376.0	3.23752273439	-0.474470824306	-0.0870269303569	506.734457516	970.478315074	1944.7818021	467.569029515	-0.466191987705	-0.00613410510139
665.553837735	842.23971968	1883.79355741	376.0	1.1011612921	0.0725901990321	0.0133144165503	618.623383903	966.018206001	1904.53716289	319.895572988	1.25565316525	0.0165217521743
665.553837735	842.23971968	1883.79355741	376.0	1.84864465747	-0.0916308067524	-0.0168068244227	600.405132396	943.363807827	1918.61820637	374.849266148	0.375848589153	0.00494537617306
665.553837735	842.23971968	1883.79355741	376.0	11.3733923501	0.752817010992	0.138080889764	719.055120299	1018.67719616	2098.04478977	360.312473312	5.73901966377	0.0755134166285
665.553837735	842.23971968	1883.79355741	376.0	1.12731829897	0.28534459494	0.0523375999522	670.639900819	942.515004407	1905.0299069	291.875001677	1.60318081317	0.0210944843838
665.553837735	842.23971968	1883.79355741	376.0	3.35574555282	0.104584531791	0.0191827827937	765.49898198	772.515344958	1947.00887594	408.994549004	-0.678641610643	-0.00892949487689
665.553837735	842.23971968	1883.79355741	376.0	2.60585454374	0.384141704474	0.0704588599548	722.118769181	893.225289035	1932.88247743	317.538419209	1.40909428094	0.0185407142229
665.553837735	842.23971968	1883.79355741	376.0	7.05150233059	0.705112077846	0.129330902026	768.940561246	909.151842017	2016.62930402	338.536900756	3.20489503155	0.0421696714678
665.553837735	842.23971968	1883.79355741	376.0	-4.42208354566	-0.155062773244	-0.0284414477704	695.922020612	696.072796624	1800.49063248	408.495815242	-2.09862657679	-0.0276135075893
665.553837735	842.23971968	1883.79355741	376.0	0.706392281761	0.183093936129	0.0335828936407	772.939950478	780.416648971	1897.10052971	343.743930259	-0.657377233615	-0.00864970044231
665.553837735	842.23971968	1883.79355741	376.0	2.5141049183	0.0181209084403	0.00332371761562	790.309761855	673.592018646	1931.15410389	467.252323392	-1.24034134001	-0.0163202807896
665.553837735	842.23971968	1883.79355741	376.0	0.810201148972	0.020201249535	0.00370529155081	792.903395283	668.967885903	1899.05607446	437.184793275	-1.39047975487	-0.0182957862482
665.553837735	842.23971968	1883.79355741	376.0	-4.93948849876	-0.103519939665	-0.0189875164462	671.891650293	796.398846297	1790.74379131	322.453294716	-1.86065911404	-0.0244823567636
665.553837735	842.23971968	1883.79355741	376.0	-6.87900531342	-0.101187263657	-0.0185596595115	669.414698702	798.161919061	1754.20729851	286.630680743	-2.14747578919	-0.028256260384
665.553837735	842.23971968	1883.79355741	376.0	1.29093233066	-0.114496525718	-0.0210008301023	603.844277246	928.487275191	1908.11205749	375.780505053	0.00789018647568	0.000103818243101
665.553837735	842.23971968	1883.79355741	376.0	-0.981177574322	-0.390335124329	-0.0715948503906	555.23485053	870.121771247	1865.31019748	439.953575707	-1.43802607274	-0.0189213956939
665.553837735	842.23971968	1883.79355741	376.0	-13.4330659766	-0.626043219325	-0.114828176692	521.436526346	723.007283561	1630.74232599	386.298516078	-3.76263239332	-0.0495083209648
665.553837735	842.23971968	1883.79355741	376.0	-12.7171065408	-0.429994070532	-0.0788690518216	591.884525464	696.381902138	1644.22952371	355.963096107	-3.46100423655	-0.0455395294284
665.553837735	842.23971968	1883.79355741	376.0	2.72179916047	0.164687486115	0.0302068022954	630.208813897	978.978637961	1935.06663465	325.879182787	1.99557475523	0.0262575625688
665.553837735	842.23971968	1883.79355741	376.0	-3.55338080826	-0.437506699971	-0.0802470102661	551.051669708	819.978043333	1816.85519868	445.825485638	-1.93191425724	-0.0254199244373
665.553837735	842.23971968	1883.79355741	376.0	11.9281123575	0.498837242426	0.091496192668	722.945461849	934.559481638	2108.49456953	450.989626039	3.35456765342	0.0441390480713
665.553837735	842.23971968	1883.79355741	376.0	-5.5311812676	-0.45721741704	-0.0838623288775	524.30737935	914.960435144	1779.59752105	340.329706552	-1.82518881566	-0.0240156423114
665.553837735	842.23971968	1883.79355741	376.0	5.15293689039	0.207673365168	0.0380912261864	661.47627197	942.483351186	1980.86425057	376.904627418	1.80550692576	0.0237566700759
665.553837735	842.23971968	1883.79355741	376.0	10.6511214676	1.12093871077	0.205601377617	788.921686718	994.29956875	2084.43869741	301.217441946	6.41501173953	0.0844080492044
665.553837735	842.23971968	1883.79355741	376.0	2.1861544008	-0.400156815569	-0.0733963344772	508.782633532	1002.21694948	1924.97619317	413.97661016	0.273246942758	0.00359535450998
665.553837735	842.23971968	1883.79355741	376.0	0.490391442045	0.166102758865	0.0304663901073	624.791053338	984.359257311	1893.03151981	283.881209157	1.80726043116	0.0237797425152
665.553837735	842.23971968	1883.79355741	376.0	-6.84405836542	-0.567678325224	-0.104122950335	506.102479164	840.097739014	1754.86562686	408.665408683	-2.29744325228	-0.0302295164774
665.553837735	842.23971968	1883.79355741	376.0	16.9349611364	1.18812293147	0.217924235413	794.317501761	1017.83235275	2202.81326425	390.66340974	7.7703643032	0.102241635568
665.553837735	842.23971968	1883.79355741	376.0	-14.0641780748	-0.462769270472	-0.084880643887	597.54223253	662.4455458	1618.85347694	358.865698607	-3.87110414905	-0.0509355809085
665.553837735	842.23971968	1883.79355741	376.0	2.91028244464	0.0225749700676	0.00414067682825	730.277717641	789.141879921	1938.61727061	419.197673047	-0.866665941578	-0.0114034992313
665.553837735	842.23971968	1883.79355741	376.0	-5.93539843914	-0.206435516836	-0.0378641813713	710.653080858	632.775295175	1771.98290401	428.554527978	-2.58651315419	-0.0340330678183
665.553837735	842.23971968	1883.79355741	376.0	7.38610505134	0.252636962972	0.0463384011321	633.087834101	1012.19898054	2022.93252852	377.64571387	3.41979873236	0.0449973517416
665.553837735	842.23971968	1883.79355741	376.0	7.40432294107	0.754846323814	0.138453104148	733.195816476	983.290232942	2023.27571595	306.789666531	4.63307671701	0.0609615357502
665.553837735	842.23971968	1883.79355741	376.0	-5.18331137142	0.00626803790634	0.00114967679867	724.186026393	771.264668624	1786.15067174	290.699976722	-1.93358254767	-0.0254418756273
665.553837735	842.23971968	1883.79355741	376.0	-4.29340858489	-0.486143132559	-0.0891678526338	527.811257139	854.800519881	1802.9146031	420.302826079	-1.89678184874	-0.0249576559045
665.553837735	842.23971968	1883.79355741	376.0	2.11070734701	-0.189240307741	-0.0347102545379	535.00802902	1038.26188489	1923.55492643	350.285012527	1.75917680029	0.0231470631617
665.553837735	842.23971968	1883.79355741	376.0	-11.9171535477	-0.618334926118	-0.113414329809	550.382789187	666.483811429	1659.29898666	442.43238604	-4.03606604501	-0.0531061321712
665.553837735	842.23971968	1883.79355741	376.0	-3.74760066855	0.103841350453	0.0190464692687	794.425822193	720.401331085	1813.19649746	298.369344185	-1.77458623705	-0.0233498189085
665.553837735	842.23971968	1883.79355741	376.0	8.24681878824	0.317641587799	0.058261479787	799.242770587	789.513634384	2039.14659844	450.390193468	0.640958230782	0.00843366093134
665.553837735	842.23971968	1883.79355741	376.0	-1.64903492741	-0.00467840282601	-0.000858107634998	736.708102476	745.220996398	1852.72914369	370.800044819	-1.4949882824	-0.0196708984526
665.553837735	842.23971968	1883.79355741	376.0	0.501618555274	-0.0828092986263	-0.0151887928515	649.659010803	864.765223075	1893.24301544	378.818781563	-0.783396157355	-0.0103078441757
665.553837735	842.23971968	1883.79355741	376.0	-1.32818102123	-0.16413052618	-0.0301046453008	672.612886893	743.007689051	1858.77336891	443.152792962	-1.66321598728	-0.0218844208853
665.553837735	842.23971968	1883.79355741	376.0	3.17393880276	0.272043263475	0.0498978839829	623.242314824	1031.57034929	1943.5840121	288.771347984	3.39120595984	0.0446211310505
665.553837735	842.23971968	1883.79355741	376.0	-5.98096253447	-0.260063814094	-0.0477006262094	633.246263381	744.50632154	1771.12457052	393.371985597	-2.23710696981	-0.0294356180238
665.553837735	842.23971968	1883.79355741	376.0	-10.3169112398	-0.562601939968	-0.103191845189	507.408814178	832.77835691	1689.44424816	349.257077068	-2.6980114343	-0.0355001504513
665.553837735	842.23971968	1883.79355741	376.0	10.2438949478	0.615829094992	0.112954712948	804.063262582	845.464341358	2076.76739047	427.239786528	2.38400336583	0.0313684653398
665.553837735	842.23971968	1883.79355741	376.0	12.7243675482	0.437794899386	0.0802998714941	676.172866555	998.570722331	2123.49437351	448.750784623	4.31645940904	0.0567955185399
665.553837735	842.23971968	1883.79355741	376.0	1.99580458587	-0.2922109642	-0.053597022047	583.402961472	890.875327674	1921.39039562	447.112106476	-0.99911097841	-0.0131461970843
665.553837735	842.23971968	1883.79355741	376.0	0.613687653926	-0.0400490586319	-0.00734575543506	747.358990822	697.803043236	1895.3541659	450.192131844	-1.43857025991	-0.0189285560515
665.553837735	842.23971968	1883.79355741	376.0	-8.43137115365	-0.333937157605	-0.0612503957456	584.549492663	806.849524806	1724.96393082	333.564913352	-2.38406222701	-0.0313692398291
665.553837735	842.23971968	1883.79355741	376.0	-1.49311179197	-0.350408135057	-0.0642714847866	504.785789157	1030.08433154	1855.66641367	320.79629298	0.62037442956	0.00816282144157
665.553837735	842.23971968	1883.79355741	376.0	11.0630108758	0.426093556014	0.0781536236269	742.575217284	885.817803658	2092.19784355	463.804822608	2.29829636061	0.0302407415869
665.553837735	842.23971968	1883.79355741	376.0	4.14265566266	-0.119554664673	-0.0219285885314	588.741560864	957.064379372	1961.83263789	416.026697658	0.70783680363	0.00931364215302
665.553837735	842.23971968	1883.79355741	376.0	5.60712195099	0.591462160466	0.108485355918	684.94501919	1021.84216108	1989.42015948	282.632979216	4.58601856196	0.0603423494995
665.553837735	842.23971968	1883.79355741	376.0	11.5577873237	0.928758033543	0.170351803658	743.707890772	1027.82617979	2101.5184104	329.98433984	6.54762797145	0.0861529996243
665.553837735	842.23971968	1883.79355741	376.0	16.8643836119	1.16909026784	0.214433284638	777.82825066	1049.60793462	2201.48372939	374.047544116	8.37477676817	0.11019443116
665.553837735	842.23971968	1883.79355741	376.0	13.3984404918	0.995083960644	0.182517234161	766.116678426	1005.9875751	2136.19251619	364.088262664	6.52661242165	0.0858764792322
665.553837735	842.23971968	1883.79355741	376.0	5.05530744733	-0.244151904738	-0.0447820808398	545.88602022	992.845871654	1979.02511342	440.293221541	0.931449170369	0.0122559101364
665.553837735	842.23971968	1883.79355741	376.0	-10.997803467	-0.652035153346	-0.119595589389	541.550547673	665.350355051	1676.61764425	469.716741523	-4.07318854889	-0.0535945861697
665.553837735	842.23971968	1883.79355741	376.0	1.41383646312	0.132520912282	0.0243068437789	646.018881711	938.728766736	1910.42731762	325.679669173	1.06546323486	0.0140192530903
665.553837735	842.23971968	1883.79355741	376.0	5.75427817171	0.0927206255503	0.0170067178192	679.756828059	881.601897907	1992.19227889	430.833552923	0.555497131056	0.00730917277706
665.553837735	842.23971968	1883.79355741	376.0	-15.5873969354	-0.581327238193	-0.106626419331	522.320326184	749.604465935	1590.15917818	318.234386058	-3.77462719968	-0.0496661473643
665.553837735	842.23971968	1883.79355741	376.0	10.442214197	1.00853012564	0.184983515342	767.309706159	1002.12625126	2080.50331571	311.067358293	6.17699204087	0.0812762110641
665.553837735	842.23971968	1883.79355741	376.0	7.16287398309	0.401586058989	0.0736584847743	762.497555285	850.080009187	2018.72731603	406.149751561	1.43189242788	0.0188406898406
665.553837735	842.23971968	1883.79355741	376.0	-2.87206718832	-0.32787521037	-0.060138519877	578.522767815	851.652799148	1829.68974076	399.514173793	-1.61850844377	-0.0212961637338
665.553837735	842.23971968	1883.79355741	376.0	-2.59445995716	-0.1622319014	-0.0297564015774	613.628605167	888.554066862	1834.91928789	332.736615863	-1.12212671138	-0.0147648251498
665.553837735	842.23971968	1883.79355741	376.0	7.76755044721	-0.127418229042	-0.0233709150847	567.138684215	999.768339693	2030.11817231	463.211148401	1.73559888464	0.0228368274294
665.553837735	842.23971968	1883.79355741	376.0	6.69714710037	0.43780667	0.0803020304476	647.759076515	1049.12713389	2009.95398302	313.067772621	4.74600394307	0.0624474203036
665.553837735	842.23971968	1883.79355741	376.0	-10.7331537008	-0.491350896695	-0.0901230551531	523.140367447	851.534940154	1681.60309949	306.92779189	-2.65701354397	-0.0349607045259
665.553837735	842.23971968	1883.79355741	376.0	-5.06155670012	0.0340343723728	0.00624254812414	773.989179988	696.833486649	1788.44427839	317.621611756	-1.97555901934	-0.0259941976228
665.553837735	842.23971968	1883.79355741	376.0	-0.149004119651	-0.154141537034	-0.0282724756116	639.485542402	850.743866188	1880.98662741	390.757218818	-1.1930263774	-0.0156977154921
665.553837735	842.23971968	1883.79355741	376.0	14.2461349979	1.30886720225	0.240071020223	812.502599383	1016.08016813	2152.16133068	323.578563175	7.88842290548	0.10379503823
665.553837735	842.23971968	1883.79355741	376.0	5.02648921146	0.105544975453	0.0193589463413	763.418234244	776.930792958	1978.48223734	438.133210142	-0.49111405074	-0.00646202698342
665.553837735	842.23971968	1883.79355741	376.0	18.2440072387	1.10767168106	0.203167953239	795.251062592	989.108880107	2227.47299039	443.113047693	7.00525214902	0.0921743703819
665.553837735	842.23971968	1883.79355741	376.0	-5.95619628566	-0.0378862693695	-0.00694905894526	738.03460074	703.028902315	1771.59111552	330.527612463	-2.11613401744	-0.0278438686505
665.553837735	842.23971968	1883.79355741	376.0	-9.14026133644	-0.504784357654	-0.0925870061727	510.647157664	901.174510929	1711.60990323	299.788234634	-2.34737058768	-0.030886455101
665.553837735	842.23971968	1883.79355741	376.0	-1.27904127171	-0.222937752583	-0.0408910037754	628.375651863	804.195528601	1859.69906034	427.127879878	-1.51991173257	-0.0199988385864
665.553837735	842.23971968	1883.79355741	376.0	2.16323077639	-0.00225345315007	-0.000413325962962	747.511009443	732.556388621	1924.54435941	444.476961349	-1.14856895669	-0.0151127494302
665.553837735	842.23971968	1883.79355741	376.0	-11.6117900709	-0.195028485963	-0.0357719159873	659.776278509	720.933460189	1665.05140416	284.341665461	-2.9711521409	-0.0390941071171
665.553837735	842.23971968	1883.79355741	376.0	10.8182735673	1.04333358113	0.191367127866	822.636105023	911.336694419	2087.5874979	353.614698458	4.71756770568	0.0620732592852
665.553837735	842.23971968	1883.79355741	376.0	1.96664391706	0.435323244542	0.0798465232101	809.139835665	792.909850366	1920.84106882	318.791382791	0.383078676404	0.00504050890006
665.553837735	842.23971968	1883.79355741	376.0	-15.2750630729	-0.654151765501	-0.119983816123	544.396833932	654.854007456	1596.04290336	396.792061968	-4.549313257	-0.0598593849605
665.553837735	842.23971968	1883.79355741	376.0	7.17983821	0.00679086088382	0.00124557242917	589.736688698	1006.89557355	2019.04688705	422.414624802	2.35761092253	0.0310211963491
665.553837735	842.23971968	1883.79355741	376.0	-7.87794257726	-0.50839399649	-0.0932490822616	538.129239835	782.349459925	1735.38938269	414.910682928	-2.61819193091	-0.0344498938277
665.553837735	842.23971968	1883.79355741	376.0	-4.31848088469	-0.294119741678	-0.0539471279674	596.307118216	822.689148131	1802.44229273	383.446026383	-1.82876752794	-0.0240627306308
665.553837735	842.23971968	1883.79355741	376.0	-1.01939565826	-0.370901076816	-0.0680302782128	555.385674414	900.17406415	1864.59024768	409.030509116	-1.32066466929	-0.0173771667012
665.553837735	842.23971968	1883.79355741	376.0	1.70500137969	0.00829315592354	0.00152112177614	746.669658052	743.379284567	1915.91226356	425.86332094	-1.14722498896	-0.0150950656442
665.553837735	842.23971968	1883.79355741	376.0	3.38235561864	0.405852619476	0.0744410527286	710.772802687	916.889852301	1947.51015465	319.847499659	1.90989104842	0.0251301453739
665.553837735	842.23971968	1883.79355741	376.0	-2.62313169184	-0.264632762087	-0.0485386577562	600.21002421	849.796247042	1834.3791716	384.37290035	-1.54981596541	-0.0203923153343
665.553837735	842.23971968	1883.79355741	376.0	-4.30669854695	-0.51752136223	-0.0949232139087	531.167378378	801.994251782	1802.66424765	469.502617491	-2.2138445125	-0.0291295330592
665.553837735	842.23971968	1883.79355741	376.0	-10.5971780762	-0.554318932362	-0.101672584806	562.014749341	682.485233787	1684.16459955	439.664616419	-3.61625553986	-0.047582309735
665.553837735	842.23971968	1883.79355741	376.0	4.69443932511	0.12651100698	0.023204513386	597.022611426	1035.61872393	1972.22710298	339.585767627	3.14098199854	0.0413287105072
665.553837735	842.23971968	1883.79355741	376.0	-13.1529842535	-0.418473675786	-0.0767559933577	577.934709602	735.562570202	1636.01848744	322.521207636	-3.31496184544	-0.043617919019
665.553837735	842.23971968	1883.79355741	376.0	7.13595620385	0.237716624484	0.0436017286287	812.317722631	757.335782651	2018.22024064	448.566735361	0.0286903417981	0.000377504497343
665.553837735	842.23971968	1883.79355741	376.0	-1.5724711216	-0.225112239909	-0.0412898459113	599.831281998	888.981834589	1854.17144773	365.358331147	-1.18773577531	-0.0156281023068
665.553837735	842.23971968	1883.79355741	376.0	4.03396696805	0.0347123716918	0.00636690603298	754.179709784	756.564748063	1959.78516727	449.04070942	-0.875812776482	-0.0115238523221
665.553837735	842.23971968	1883.79355741	376.0	-1.22640140725	0.0722952141532	0.0132603107398	777.533420209	733.301003954	1860.69068672	349.856262554	-1.42041498973	-0.0186896709175
665.553837735	842.23971968	1883.79355741	376.0	5.69318213065	0.291106031281	0.0533943564345	758.481105771	828.842402936	1991.0413556	403.717846896	0.676537991701	0.00890181568027
665.553837735	842.23971968	1883.79355741	376.0	-10.084313471	-0.284678459244	-0.0522154180565	638.538044866	704.300482825	1693.82590994	350.987382248	-2.88056545625	-0.0379021770559
665.553837735	842.23971968	1883.79355741	376.0	5.6158100878	0.170724537799	0.0313141118487	747.122966965	814.127539107	1989.58382605	428.333319974	0.0958370200498	0.00126101342171
665.553837735	842.23971968	1883.79355741	376.0	2.00060522157	-0.00263819591963	-0.000483895069631	743.711462231	739.77750944	1921.48082969	437.991858017	-1.14421335546	-0.0150554388876
665.553837735	842.23971968	1883.79355741	376.0	-16.1853584999	-0.553140684709	-0.101456471884	579.008827581	643.405337125	1578.89481675	356.480652043	-4.45310475898	-0.0585934836708
665.553837735	842.23971968	1883.79355741	376.0	2.73285082919	0.00793062400088	0.00145462655922	726.295781778	788.126554052	1935.27482527	420.852489438	-0.927838206526	-0.0122083974543
665.553837735	842.23971968	1883.79355741	376.0	-5.88612222919	-0.339560286756	-0.0622817840711	563.938286244	891.5216331	1772.91116608	317.451246736	-1.89351104787	-0.0249146190509
665.553837735	842.23971968	1883.79355741	376.0	2.89900265471	0.239863140196	0.0439954402413	677.896414093	922.007483485	1938.40478265	338.500885075	1.36408059299	0.0179484288551
665.553837735	842.23971968	1883.79355741	376.0	0.866787529311	-0.493234727107	-0.0904685853095	513.841313891	931.764617198	1900.12204505	454.516113959	-1.14413332201	-0.0150543858159
665.553837735	842.23971968	1883.79355741	376.0	0.98937950838	0.172272083298	0.0315979609864	744.051179803	812.225278204	1902.43142485	346.154966844	-0.396810336466	-0.00522118863771
665.553837735	842.23971968	1883.79355741	376.0	16.3256831637	0.752948865515	0.138105074379	724.684183926	1013.04787667	2191.33572506	453.603664458	6.05441321397	0.0796633317627
665.553837735	842.23971968	1883.79355741	376.0	-10.6652796037	-0.558818292528	-0.102497852628	541.732498018	725.437162492	1682.88170736	415.71204685	-3.32698345753	-0.0437760981254
665.553837735	842.23971968	1883.79355741	376.0	5.26417168355	0.585257113245	0.107347232803	830.564578969	801.150128935	1982.95968444	351.244976536	1.31677518629	0.0173259892933
665.553837735	842.23971968	1883.79355741	376.0	-0.168421544049	-0.0453370264177	-0.00831566882202	628.029989179	909.56487954	1880.62084322	343.025974499	-0.172897471415	-0.00227496672914
665.553837735	842.23971968	1883.79355741	376.0	15.1427430039	1.20494795278	0.2210102628	798.481023336	1011.75184265	2169.05157454	358.818708552	7.53698083172	0.0991708004174
665.553837735	842.23971968	1883.79355741	376.0	-10.6952817748	-0.575581979798	-0.10557263019	571.563400735	651.390190622	1682.31652839	459.362937035	-3.92215062388	-0.0516072450511
665.553837735	842.23971968	1883.79355741	376.0	1.80669859629	0.235614632793	0.0432161835644	764.934724979	803.36890261	1917.82802917	349.524401584	-0.169161544801	-0.00222580980002
665.553837735	842.23971968	1883.79355741	376.0	-11.0381904435	-0.273817625882	-0.050223335635	664.201270435	660.238185477	1675.85683699	351.417381074	-3.15078596998	-0.0414577101313
665.553837735	842.23971968	1883.79355741	376.0	8.77846636363	0.54191029214	0.0993966053082	667.842385949	1048.36430359	2049.16174121	332.955051674	5.32915538383	0.0701204655768
665.553837735	842.23971968	1883.79355741	376.0	8.57418406963	0.662531240778	0.121520770502	820.0245856	832.58656317	2045.31348452	392.702335749	2.23110562999	0.0293566530262
665.553837735	842.23971968	1883.79355741	376.0	-11.6099392612	-0.631895555823	-0.115901605984	524.714361917	713.406243683	1665.08626959	426.965663993	-3.67186510948	-0.0483140145984
665.553837735	842.23971968	1883.79355741	376.0	4.56399753206	0.0445668063295	0.00817439587849	740.009907292	785.990011522	1969.76984888	443.769930069	-0.672735595988	-0.00885178415773
665.553837735	842.23971968	1883.79355741	376.0	0.236050854164	-0.054093150546	-0.00992170773037	693.584387621	804.370071277	1888.2402682	390.2858093	-1.20810588374	-0.0158961300493
665.553837735	842.23971968	1883.79355741	376.0	6.86855166448	-0.0669996047998	-0.0122889957446	595.181638239	967.411071114	2013.18289116	450.590181805	1.31670399225	0.0173250525296
665.553837735	842.23971968	1883.79355741	376.0	10.1545241832	0.488314309834	0.0895660876438	679.554317363	1006.45898218	2075.08382976	389.070530217	4.43932615412	0.0584121862385
665.553837735	842.23971968	1883.79355741	376.0	12.7426482897	0.790656037871	0.145021283542	752.691420744	967.175445529	2123.83874494	403.971878667	5.02122705987	0.0660687771035
665.553837735	842.23971968	1883.79355741	376.0	-0.218925948632	-0.207270159553	-0.0380172706443	633.772137475	806.966315555	1879.6694445	438.930991469	-1.39771746674	-0.0183910192993
665.553837735	842.23971968	1883.79355741	376.0	0.536769954074	-0.245792143526	-0.0450829316813	606.494041384	857.659282893	1893.90519523	429.751870951	-1.20411339974	-0.015843597365
665.553837735	842.23971968	1883.79355741	376.0	-9.99694009812	-0.247788777941	-0.045449152227	619.651275748	780.834802181	1695.47184391	294.985765978	-2.62839613089	-0.034584159617
665.553837735	842.23971968	1883.79355741	376.0	0.721522389933	0.0781364762669	0.0143317087797	611.631682681	979.853541729	1897.38554971	305.900325301	1.46236683388	0.0192416688668
665.553837735	842.23971968	1883.79355741	376.0	9.35457864971	0.0980225972721	0.0179791997931	610.166568178	1002.84924897	2060.01450734	446.998690197	2.81551508807	0.0370462511588
665.553837735	842.23971968	1883.79355741	376.0	-13.0488395311	-0.314349744218	-0.0576576933635	614.41334586	727.365177498	1637.98035901	296.201835653	-3.23488461457	-0.0425642712443
665.553837735	842.23971968	1883.79355741	376.0	7.00118610559	-0.0164650033569	-0.00301999327896	614.486929152	950.899844869	2015.68145021	450.294676193	1.24759406358	0.0164157113628
665.553837735	842.23971968	1883.79355741	376.0	5.27960265854	0.0514729995352	0.00944112243859	629.324687994	946.843301973	1983.25037215	407.082382187	1.30017923152	0.0171076214674
665.553837735	842.23971968	1883.79355741	376.0	-10.8623106261	-0.224266363568	-0.0411346961791	670.165040996	681.798495109	1679.17004965	327.206513549	-2.97962871949	-0.039205641046
665.553837735	842.23971968	1883.79355741	376.0	-7.27924658838	-0.404184305449	-0.0741350523567	590.865873873	726.286343658	1746.66757915	429.515361623	-2.69240581998	-0.0354263923681
665.553837735	842.23971968	1883.79355741	376.0	-0.703100771006	-0.236339780191	-0.0433491893233	558.809539548	962.166262546	1870.54859039	349.572788294	-0.116282407681	-0.00153003168001
665.553837735	842.23971968	1883.79355741	376.0	3.47359788178	-0.207298986107	-0.03802255798	593.5846174	913.999450183	1949.22897052	441.644902939	-0.340229262236	-0.00447670081889
665.553837735	842.23971968	1883.79355741	376.0	5.89241411833	0.433637681624	0.0795373590653	681.741709402	977.600873205	1994.79447495	335.451892346	3.27958740391	0.043152465841
665.553837735	842.23971968	1883.79355741	376.0	-7.32650391862	-0.325210114286	-0.0596496908082	633.360020934	690.880260032	1745.77734861	421.537067646	-2.72130773351	-0.0358066807041
665.553837735	842.23971968	1883.79355741	376.0	4.66887920516	-0.424660827785	-0.0778908341499	502.523125973	1007.62405626	1971.74560308	461.598420856	0.486109892066	0.00639618279035
665.553837735	842.23971968	1883.79355741	376.0	-11.593636995	-0.250323599311	-0.0459140864473	636.626518064	730.023634496	1665.39337063	298.743218073	-2.97044700763	-0.0390848290478
665.553837735	842.23971968	1883.79355741	376.0	6.7893027298	0.113465138254	0.0208116541185	692.143097569	870.983034733	2011.69000483	448.56387253	0.589534034781	0.00775702677344
665.553837735	842.23971968	1883.79355741	376.0	-14.0605432215	-0.232527992175	-0.0426500352485	678.877499375	651.74172023	1618.92195007	288.302730465	-3.54192521613	-0.0466042791597
665.553837735	842.23971968	1883.79355741	376.0	10.3173267411	0.919481930094	0.168650390699	756.986892089	994.228132704	2078.15069386	326.935669068	5.71907317258	0.0752509627971
665.553837735	842.23971968	1883.79355741	376.0	-4.52409226649	-0.462660353561	-0.0848606664638	521.084915426	927.993014233	1798.56899877	349.491069108	-1.67496960307	-0.0220390737246
665.553837735	842.23971968	1883.79355741	376.0	-1.10852988583	-0.0706947759219	-0.0129667600737	664.750807679	843.640574583	1862.91114284	354.519760582	-1.13411070223	-0.0149225092399
665.553837735	842.23971968	1883.79355741	376.0	14.6404292393	0.852374127964	0.156341549516	732.619069782	1029.83228469	2159.5890202	397.137665732	6.62268881688	0.0871406423274
665.553837735	842.23971968	1883.79355741	376.0	-5.22033056453	-0.319537885532	-0.058609296686	548.794593441	938.971518323	1785.45330656	297.6871948	-1.29767965238	-0.0170747322681
665.553837735	842.23971968	1883.79355741	376.0	0.0761352038972	0.00514960249591	0.000944534573717	703.253144671	816.532776516	1885.22778748	365.441866294	-1.0074146014	-0.0132554552815
665.553837735	842.23971968	1883.79355741	376.0	0.0752374456038	-0.202499273317	-0.0371421998013	626.474848341	838.561931679	1885.21087557	420.174095548	-1.2639375769	-0.0166307575908
665.553837735	842.23971968	1883.79355741	376.0	13.7232012061	0.606898432044	0.111316660316	699.775922624	1010.97202372	2142.31033761	431.562391265	5.27032112662	0.0693463306134
665.553837735	842.23971968	1883.79355741	376.0	-0.110924341082	-0.0208218030231	-0.00381911280688	735.661394336	736.080289362	1881.70397182	409.962288127	-1.37076738467	-0.0180364129561
665.553837735	842.23971968	1883.79355741	376.0	-3.34405717203	-0.097022635875	-0.0177957879448	674.89121052	800.132115242	1820.79842385	345.77509809	-1.64658982775	-0.0216656556283
665.553837735	842.23971968	1883.79355741	376.0	-1.78490065026	-0.294889103565	-0.0540882435005	602.620296709	804.792222465	1850.16971396	442.757194784	-1.65356780681	-0.0217574711423
665.553837735	842.23971968	1883.79355741	376.0	-13.7953216822	-0.641584846511	-0.117678805303	540.943141823	669.961930722	1623.91817634	413.013103797	-4.24567951435	-0.0558642041362
665.553837735	842.23971968	1883.79355741	376.0	-0.554223737422	-0.0555152294118	-0.0101825439126	702.42260173	777.766300693	1873.35312636	393.164223933	-1.35107167903	-0.0177772589347
665.553837735	842.23971968	1883.79355741	376.0	9.44425703083	0.566684353311	0.103940637071	762.006132038	890.549742223	2061.70386291	409.147988646	2.72487491723	0.0358536173319
665.553837735	842.23971968	1883.79355741	376.0	-9.28575853278	-0.3833158144	-0.0703073760821	617.699289732	680.09680552	1708.86903642	411.072941166	-3.08957697799	-0.0406523286578
665.553837735	842.23971968	1883.79355741	376.0	-0.946225405315	-0.184493330286	-0.033839569018	647.295004077	789.946817785	1865.96862419	428.726802328	-1.49210750097	-0.0196329934338
665.553837735	842.23971968	1883.79355741	376.0	6.81323713329	0.417011718765	0.0764878427669	716.304820527	917.332546968	2012.14087958	378.503512087	2.33841410751	0.0307686066778
665.553837735	842.23971968	1883.79355741	376.0	-9.94253316347	-0.253442805681	-0.0464862079386	658.291911787	686.859781379	1696.49675824	351.345065071	-2.88428576894	-0.0379511285386
665.553837735	842.23971968	1883.79355741	376.0	-7.85482675342	-0.0161351527852	-0.00295949244043	758.561095319	676.971125111	1735.82483709	300.292616658	-2.4142809091	-0.0317668540671
665.553837735	842.23971968	1883.79355741	376.0	3.34667081411	-0.0717979860277	-0.0131691096896	692.214212078	794.325135511	1946.8379266	460.29857901	-0.969453343666	-0.0127559650482
665.553837735	842.23971968	1883.79355741	376.0	-3.24721187566	-0.0812175441154	-0.0148968349441	596.582286123	943.637914795	1822.62278931	282.402588388	-0.201091138076	-0.00264593602732
665.553837735	842.23971968	1883.79355741	376.0	12.1904924044	0.752916557882	0.138099148548	721.954024501	1013.96921823	2113.43726795	377.514025219	5.72508144414	0.0753300190018
665.553837735	842.23971968	1883.79355741	376.0	-14.447399545	-0.406221880019	-0.0745087821017	587.377960396	718.353194894	1611.63437557	305.903220282	-3.55147877236	-0.0467299838468
665.553837735	842.23971968	1883.79355741	376.0	-9.84557356373	-0.383205386072	-0.0702871214365	565.869693767	813.088153222	1698.32327693	319.365429942	-2.58210715628	-0.0339750941616
665.553837735	842.23971968	1883.79355741	376.0	9.27770252501	0.987620890728	0.181148365871	766.82149298	993.61199407	2058.56631986	298.132832807	5.80407654997	0.0763694282891
665.553837735	842.23971968	1883.79355741	376.0	-10.412954687	-0.290831731734	-0.0533440447054	595.288519783	810.223269391	1687.63498788	282.12319871	-2.65778547756	-0.0349708615468
665.553837735	842.23971968	1883.79355741	376.0	6.55765532912	0.692134725434	0.126950609948	739.12245558	952.89382579	2007.32624602	315.309964653	3.79738894062	0.0499656439555
665.553837735	842.23971968	1883.79355741	376.0	0.569841346184	-0.110145973817	-0.0202028565329	694.796450582	744.040275303	1894.52819198	455.691466096	-1.41345236113	-0.0185980573833
665.553837735	842.23971968	1883.79355741	376.0	5.12994564867	0.255864761242	0.0469304404332	791.030687422	782.616760192	1980.43114304	406.783695428	0.0876649507182	0.00115348619366
665.553837735	842.23971968	1883.79355741	376.0	16.3802204858	1.1137084639	0.204275213481	799.838572128	979.782619041	2192.36309562	412.741904448	6.69290036795	0.0880644785256
665.553837735	842.23971968	1883.79355741	376.0	7.87104776758	0.90926982517	0.166777297353	805.531450236	901.733589192	2032.06784816	324.802808733	3.82201297225	0.0502896443717
665.553837735	842.23971968	1883.79355741	376.0	-12.6505979499	-0.654310077258	-0.120012853496	533.694576212	678.434350272	1645.48240826	433.353481776	-4.10747055278	-0.0540456651682
665.553837735	842.23971968	1883.79355741	376.0	-4.34433328672	-0.405356314532	-0.0743500210074	557.753614322	831.811957829	1801.95528685	412.389714695	-1.90909159096	-0.0251196261968
665.553837735	842.23971968	1883.79355741	376.0	-22.6373443122	-0.708887998274	-0.130023477306	533.791596331	634.075905392	1457.35272369	289.485221969	-5.77846337083	-0.076032412774
665.553837735	842.23971968	1883.79355741	376.0	-2.24417419544	-0.319214517382	-0.0585499848463	532.252447944	979.467263165	1841.5179485	329.798237394	-0.290526242993	-0.0038227137236
665.553837735	842.23971968	1883.79355741	376.0	-13.8749886993	-0.41697683025	-0.0764814435528	562.719517539	775.946309953	1622.4174142	283.751586713	-3.28655060808	-0.0432440869484
665.553837735	842.23971968	1883.79355741	376.0	-16.8445869663	-0.698785729251	-0.128170529943	522.520291509	671.082026423	1566.47631337	372.873995439	-4.7051663277	-0.0619100832592
665.553837735	842.23971968	1883.79355741	376.0	15.7071544665	0.544384100667	0.0998503486184	681.461425445	1028.28113956	2179.68392131	469.941356308	5.53543824345	0.0728347137296
665.553837735	842.23971968	1883.79355741	376.0	-10.8416496534	-0.276065146823	-0.0506355735185	677.443418289	636.771907382	1679.55925973	365.343934056	-3.22794724033	-0.0424729900044
665.553837735	842.23971968	1883.79355741	376.0	-2.41876160845	-0.371263903277	-0.0680968274535	568.108414661	837.39633993	1838.22908207	432.724327475	-1.67145877102	-0.021992878566
665.553837735	842.23971968	1883.79355741	376.0	-2.93222252441	-0.387374639281	-0.0710518413941	543.071589556	923.370653272	1828.55653841	362.114295582	-1.40068097268	-0.0184300127984
665.553837735	842.23971968	1883.79355741	376.0	-0.515987847087	-0.394885731914	-0.0724295179594	503.452056836	1013.92280141	1874.07341159	356.698553352	0.258045204358	0.0033953316363
665.553837735	842.23971968	1883.79355741	376.0	-11.1623786815	-0.676256372603	-0.12403821948	527.808334817	678.993835024	1673.51738696	466.715217117	-4.04218301857	-0.0531866186654
665.553837735	842.23971968	1883.79355741	376.0	-6.30340113699	-0.47227097142	-0.0866234356969	515.781713852	933.741415183	1765.0504929	315.527363863	-1.88025597691	-0.0247402102225
665.553837735	842.23971968	1883.79355741	376.0	8.48286114944	0.943660503526	0.173085198739	772.601890791	967.3351814	2043.59314923	303.656077041	5.08358078863	0.066889220903
665.553837735	842.23971968	1883.79355741	376.0	7.95969767335	0.784025283946	0.14380507776	817.837807438	857.866919711	2033.73782937	358.033102226	2.84270836393	0.0374040574201
665.553837735	842.23971968	1883.79355741	376.0	10.6017261555	0.852280990122	0.156324466273	791.800710132	914.657564817	2083.50819171	377.049916759	4.14132563011	0.0544911267119
665.553837735	842.23971968	1883.79355741	376.0	-0.162558727062	-0.328413974919	-0.0602373394935	582.20563414	840.888562913	1880.73128659	457.637089534	-1.41481719839	-0.0186160157683
665.553837735	842.23971968	1883.79355741	376.0	6.43133901301	0.176845707475	0.0324368502339	825.71250315	728.153146695	2004.9467074	451.081057553	-0.411397580233	-0.00541312605569
665.553837735	842.23971968	1883.79355741	376.0	-4.56355863852	-0.47719492925	-0.0875265827677	532.631426256	844.459516722	1797.82553379	420.734590815	-1.95698718853	-0.025749831428
665.553837735	842.23971968	1883.79355741	376.0	14.1686295772	0.428444833781	0.0785848924763	667.056616351	1014.52080114	2150.70128856	469.123871073	4.70028434651	0.0618458466646
665.553837735	842.23971968	1883.79355741	376.0	-14.395719579	-0.597898904042	-0.10966597653	530.113154736	719.793963851	1612.60791944	362.700800854	-3.83140118177	-0.0504131734443
665.553837735	842.23971968	1883.79355741	376.0	1.99530464053	-0.382460179986	-0.0701504365345	520.119918039	984.053898789	1921.38097768	417.207160856	-0.00897865980596	-0.000118140260605
665.553837735	842.23971968	1883.79355741	376.0	6.49910177279	0.263601696444	0.0483495408004	780.372723727	797.71520129	2006.2232179	428.135292883	0.364926661121	0.00480166659369
665.553837735	842.23971968	1883.79355741	376.0	3.2198063359	0.0889842692526	0.0163213993493	831.741363064	667.519563215	1944.44806173	445.187135452	-1.0624345907	-0.0139794025092
665.553837735	842.23971968	1883.79355741	376.0	-17.8487989013	-0.574722550914	-0.105414994665	548.663489767	685.819216946	1547.55903364	313.076326924	-4.43777434192	-0.0583917676569
665.553837735	842.23971968	1883.79355741	376.0	-0.240850435985	0.0266969968531	0.00489673456587	809.276001495	647.720491099	1879.25643242	422.259939825	-1.52229872177	-0.0200302463391
665.553837735	842.23971968	1883.79355741	376.0	-4.95951711695	-0.36784823086	-0.0674703284777	593.069859079	754.420101093	1790.36649349	442.876533315	-2.27050926061	-0.0298751218502
665.553837735	842.23971968	1883.79355741	376.0	-10.2293203469	-0.339674447986	-0.0623027234017	630.114161989	682.981055026	1691.09427975	377.999062737	-3.07963404386	-0.0405215005771
665.553837735	842.23971968	1883.79355741	376.0	-6.38269092015	-0.423426751735	-0.0776644812427	580.567807259	737.585906564	1763.55683707	445.403123249	-2.58867135032	-0.0340614651358
665.553837735	842.23971968	1883.79355741	376.0	6.86875791674	0.48942025943	0.0897689397341	689.964216872	981.731430485	2013.18677652	341.491129167	3.65476648621	0.0480890327133
665.553837735	842.23971968	1883.79355741	376.0	-7.46410714277	-0.51507086854	-0.0944737469809	511.324150538	887.588355906	1743.18518794	344.272681497	-2.14275719239	-0.0281941735841
665.553837735	842.23971968	1883.79355741	376.0	15.3014295604	0.995456131415	0.182585497325	775.944384182	988.642273087	2172.04090167	407.454244397	6.36086766605	0.0836956271849
665.553837735	842.23971968	1883.79355741	376.0	-3.29882498221	0.0968754870944	0.0177687980731	803.134318495	702.091952223	1821.65050493	316.424234211	-1.71942176088	-0.0226239705379
665.553837735	842.23971968	1883.79355741	376.0	-4.14850454462	-0.300477317623	-0.0551132277372	535.970989281	975.338556794	1805.64429607	294.334749999	-0.537460987742	-0.00707185510187
665.553837735	842.23971968	1883.79355741	376.0	-0.223035482878	-0.386204599348	-0.070837233923	534.87177597	946.878896605	1879.59202936	397.841356782	-0.823604465895	-0.010836900867
665.553837735	842.23971968	1883.79355741	376.0	6.33352825531	0.277663004208	0.0509286508085	800.442862884	778.134088376	2003.10415465	424.527203385	0.243253159148	0.00320069946247
665.553837735	842.23971968	1883.79355741	376.0	18.8916505798	1.13192055505	0.207615655732	779.215415411	1033.9603572	2239.67325393	426.497481317	8.07350973496	0.10623039125
665.553837735	842.23971968	1883.79355741	376.0	4.9460449861	0.871759789596	0.159897246808	808.677505352	882.111565616	1976.96683421	286.177763241	3.0425463276	0.0400335043106
665.553837735	842.23971968	1883.79355741	376.0	-18.3745666719	-0.779591968966	-0.142991923875	516.805592704	640.014630392	1537.65465425	380.83443115	-5.38370212602	-0.0708381858687
665.553837735	842.23971968	1883.79355741	376.0	-15.7205198334	-0.321883675499	-0.059039558969	653.87629756	638.200110289	1587.6514176	295.575009751	-3.94789188596	-0.0519459458678
665.553837735	842.23971968	1883.79355741	376.0	9.5766724287	0.194034169549	0.0355895395358	675.20532536	920.97455815	2064.19829564	468.018412131	1.80542462573	0.0237555871806
665.553837735	842.23971968	1883.79355741	376.0	-4.58486218483	0.0127322379904	0.00233533345385	775.705258648	679.656166147	1797.42421896	342.062794166	-1.94698856191	-0.0256182705514
665.553837735	842.23971968	1883.79355741	376.0	8.95568795411	0.141358835542	0.0259278861962	599.563953577	1042.45496334	2052.50023012	410.481313203	3.74411937084	0.0492647285637
665.553837735	842.23971968	1883.79355741	376.0	2.38464639569	0.0269301335863	0.00493949625574	645.731462419	908.620488929	1928.71537258	374.363421236	0.352314511997	0.00463571726312
665.553837735	842.23971968	1883.79355741	376.0	-9.11339234364	-0.361965321996	-0.0663912916355	625.92557472	678.214428852	1712.11605958	407.976056011	-3.03531227678	-0.0399383194314
665.553837735	842.23971968	1883.79355741	376.0	-2.25587526338	0.126095684246	0.023128335335	795.374074967	734.349436946	1841.29752454	311.574012627	-1.49524972324	-0.0196743384637
665.553837735	842.23971968	1883.79355741	376.0	-14.2129310679	-0.284770976443	-0.0522323874621	659.81110076	653.355011864	1616.05127764	302.885165015	-3.61725924844	-0.0475955164269
665.553837735	842.23971968	1883.79355741	376.0	-11.7727320034	-0.365271638276	-0.0669977326258	576.161137589	790.763324503	1662.0195904	295.095128311	-2.90662879665	-0.0382451157454
665.553837735	842.23971968	1883.79355741	376.0	10.3952881692	0.707462106349	0.129761941737	709.200372154	1021.91372609	2079.61932622	348.505227973	5.54572997761	0.0729701312843
665.553837735	842.23971968	1883.79355741	376.0	4.67796346149	-0.0396142268303	-0.00726599905178	666.841231578	858.464284624	1971.91673172	446.611215519	-0.311102518017	-0.00409345418443
665.553837735	842.23971968	1883.79355741	376.0	-11.3610057585	-0.450039975372	-0.0825458502149	557.211999843	770.412268675	1669.77566288	342.151394361	-2.97342207267	-0.0391239746404
665.553837735	842.23971968	1883.79355741	376.0	-6.01701504385	0.0227279044602	0.00416872789073	770.661848724	690.828738014	1770.44541567	308.954828931	-2.11998440783	-0.0278945316819
665.553837735	842.23971968	1883.79355741	376.0	-13.8669073307	-0.575205925856	-0.105503654779	514.344687246	783.650612991	1622.56965051	324.574350269	-3.36943313672	-0.0443346465358
665.553837735	842.23971968	1883.79355741	376.0	-8.10091997292	-0.513854676423	-0.0942506743256	502.11399752	939.687767421	1731.18894887	289.387183933	-2.14613505571	-0.0282386191541
665.553837735	842.23971968	1883.79355741	376.0	-4.40123769752	0.0916729057487	0.0168145461755	830.775795184	653.360842876	1800.88332522	316.746687163	-1.92006055972	-0.0252639547332
665.553837735	842.23971968	1883.79355741	376.0	-4.87404319509	-0.107151531388	-0.0196536191101	679.82554894	771.862379421	1791.97664572	340.288717359	-1.88940568556	-0.0248606011257
665.553837735	842.23971968	1883.79355741	376.0	-4.43629863738	-0.14845971553	-0.0272303219975	671.725129574	753.939964121	1800.2228495	374.557755801	-1.90861637743	-0.0251133733873
665.553837735	842.23971968	1883.79355741	376.0	3.30536239541	0.379293316155	0.0695695737627	725.001761937	889.37748339	1946.05976127	331.680515942	1.4292726242	0.0188062187394
665.553837735	842.23971968	1883.79355741	376.0	0.6588572149	0.138573258204	0.0254169585848	616.298612159	991.576759966	1896.20506718	288.329695056	1.86439667548	0.0245315352037
665.553837735	842.23971968	1883.79355741	376.0	-0.538956638321	-0.110424228108	-0.0202538936368	697.959231166	735.059106443	1873.64072698	440.622389375	-1.53761140419	-0.0202317290025
665.553837735	842.23971968	1883.79355741	376.0	9.3031280605	0.228326978629	0.0418794898439	615.268689043	1043.43477598	2059.04528446	400.341819429	4.12856514736	0.0543232256231
665.553837735	842.23971968	1883.79355741	376.0	-13.3527017045	-0.53176915136	-0.0975365281292	592.628536209	634.787826364	1632.25622296	404.839860392	-4.15031591789	-0.0546094199723
665.553837735	842.23971968	1883.79355741	376.0	-5.70567061684	-0.112048520273	-0.0205518195659	696.060623703	727.501011773	1776.31050193	352.748866451	-2.08829555237	-0.0274775730575
665.553837735	842.23971968	1883.79355741	376.0	-2.84111807386	-0.0912024417038	-0.0167282541643	722.230635933	698.096898843	1830.27275818	409.945223405	-1.83490938347	-0.0241435445194
665.553837735	842.23971968	1883.79355741	376.0	4.36189083631	0.0858621313415	0.015748740158	627.405065326	960.485042723	1965.96257597	378.072467922	1.56872954622	0.0206411782398
665.553837735	842.23971968	1883.79355741	376.0	-3.75246440331	0.0964334923434	0.0176877278693	817.263158767	678.23000194	1813.10487474	317.611714034	-1.80410521859	-0.0237382265604
665.553837735	842.23971968	1883.79355741	376.0	-0.714361959847	-0.351577653483	-0.0644859966036	578.520459657	824.305904822	1870.33645284	467.51008836	-1.56028472961	-0.0205300622317
665.553837735	842.23971968	1883.79355741	376.0	-14.1417608003	-0.733371345137	-0.134514186562	502.13576617	697.931341928	1617.39197855	417.324870456	-4.293961137	-0.0564994886448
665.553837735	842.23971968	1883.79355741	376.0	-7.03021699146	-0.357931117185	-0.0656513421102	563.117824684	864.52249796	1751.35878266	323.718460014	-2.08655235697	-0.027454636276
665.553837735	842.23971968	1883.79355741	376.0	-15.7696487313	-0.632105976398	-0.1159402011	541.002321881	672.515082842	1586.72593059	373.208525865	-4.40077446394	-0.057904927157
665.553837735	842.23971968	1883.79355741	376.0	-11.5568310779	-0.425031866311	-0.0779588896389	595.171663675	694.925808738	1666.08671813	375.989245715	-3.32829378134	-0.0437933392282
665.553837735	842.23971968	1883.79355741	376.0	-3.01743514116	-0.339915252517	-0.0623468915109	546.61647509	939.230617112	1826.95130863	341.104216424	-1.07716791701	-0.0141732620659
665.553837735	842.23971968	1883.79355741	376.0	-4.19752385022	-0.162478660477	-0.0298016618629	723.942667629	641.845977081	1804.72087355	438.932228843	-2.29065253669	-0.0301401649565
665.553837735	842.23971968	1883.79355741	376.0	-1.44570896607	-0.218014635423	-0.0399880108994	647.058748146	755.399745337	1856.55938505	454.100891569	-1.71298529246	-0.0225392801639
665.553837735	842.23971968	1883.79355741	376.0	-14.8588747348	-0.524038917634	-0.0961186569395	594.082961159	634.243586612	1603.88303246	375.556484686	-4.28795421234	-0.0564204501624
665.553837735	842.23971968	1883.79355741	376.0	1.31876380432	0.0682112276033	0.0125112303014	680.405519538	868.239057096	1908.636345	359.991768364	-0.1327047225	-0.00174611476974
665.553837735	842.23971968	1883.79355741	376.0	9.53911107192	0.139894007227	0.0256592089558	609.597502569	1020.48214692	2063.49071722	433.41106773	3.33957983214	0.0439418398966
665.553837735	842.23971968	1883.79355741	376.0	-14.093179509	-0.445799579526	-0.081768081351	601.768863893	664.280007364	1618.30714979	352.258278533	-3.82764596383	-0.050363762682
665.553837735	842.23971968	1883.79355741	376.0	13.8253648174	0.691996656176	0.126925285432	754.023589422	938.272728779	2144.23488913	451.938570933	4.26172984185	0.0560753926559
665.553837735	842.23971968	1883.79355741	376.0	6.27157520106	0.459392344587	0.0842612517583	770.785071729	850.93262859	2001.937087	380.219386681	1.5501173822	0.0203962813448
665.553837735	842.23971968	1883.79355741	376.0	-2.82757885094	-0.46087379055	-0.08453297699	512.6586409	956.18771752	1830.52780919	361.681450769	-1.18443917507	-0.0155847259878
665.553837735	842.23971968	1883.79355741	376.0	3.20588827876	0.149941571848	0.027502122496	638.445290315	960.329459683	1944.18587427	345.411124269	1.68096551879	0.0221179673525
665.553837735	842.23971968	1883.79355741	376.0	1.42959584593	-0.267582106139	-0.049079623283	533.596819812	1005.26734982	1910.72419186	371.860022226	0.752343682841	0.00989925898474
665.553837735	842.23971968	1883.79355741	376.0	5.59117844975	0.028683598696	0.0052611149479	592.237501677	1008.47820287	1989.11981683	388.40411229	2.33263017569	0.0306925023117
665.553837735	842.23971968	1883.79355741	376.0	-3.08274123791	-0.24115590482	-0.0442325577439	628.011605006	782.049429348	1825.72107658	415.660042229	-1.78722025624	-0.0235160560031
665.553837735	842.23971968	1883.79355741	376.0	-9.26903460113	-0.382474409363	-0.0701530464716	570.38909915	800.134219134	1709.18408076	338.66076248	-2.54185650453	-0.0334454803227
665.553837735	842.23971968	1883.79355741	376.0	3.69917790777	0.339975228708	0.0623578922796	650.242867256	1001.79000197	1953.47843252	301.445563293	3.12907131629	0.0411719910038
665.553837735	842.23971968	1883.79355741	376.0	11.9141032422	0.38031015095	0.0697560805118	646.640621042	1037.59527095	2108.23066671	423.994774718	4.80858594488	0.0632708676958
665.553837735	842.23971968	1883.79355741	376.0	-0.690673203855	0.0199627387896	0.00366154416538	743.415795358	756.178321936	1870.7827001	371.188582804	-1.35107592629	-0.0177773148195
665.553837735	842.23971968	1883.79355741	376.0	-0.0137525955152	-0.0630145142168	-0.0115580546986	608.348521194	936.477187667	1883.53448691	338.708778045	0.171831079116	0.00226093525153
665.553837735	842.23971968	1883.79355741	376.0	-20.0136909705	-0.740745846255	-0.135866809658	523.473180244	643.425734054	1506.77693631	339.878022014	-5.42388615558	-0.0713669230997
665.553837735	842.23971968	1883.79355741	376.0	4.33936487754	0.41469246503	0.0760624477311	669.475585453	990.972321638	1965.53823341	305.090326319	3.26665020039	0.0429822394788
665.553837735	842.23971968	1883.79355741	376.0	-14.2126534589	-0.587037684307	-0.107673823241	502.92466057	811.063396703	1616.05650722	302.068449945	-3.3168711561	-0.0436430415276
665.553837735	842.23971968	1883.79355741	376.0	-19.1934665904	-0.480613740684	-0.0881536574989	602.890593659	631.822813479	1522.22827034	287.514863202	-4.77028354158	-0.062766888705
665.553837735	842.23971968	1883.79355741	376.0	-5.7402831408	-0.134502021067	-0.02467021663	674.18544256	757.483013545	1775.65847343	343.990017326	-2.04103177141	-0.0268556812027
665.553837735	842.23971968	1883.79355741	376.0	-1.85546425011	-0.0272885146835	-0.00500523013271	672.122503066	846.182882621	1848.84044141	330.535055724	-1.06821077347	-0.014055404914
665.553837735	842.23971968	1883.79355741	376.0	8.23630106599	0.151648873721	0.0278152739767	623.808515479	994.832695697	2038.94846626	420.307255089	2.78265454526	0.0366138755956
665.553837735	842.23971968	1883.79355741	376.0	13.1683264938	0.897219215231	0.164566987386	754.420452089	997.28225068	2131.85764352	380.154940755	5.99522515037	0.0788845414523
665.553837735	842.23971968	1883.79355741	376.0	1.58085324122	-0.195869457938	-0.0359261661662	632.651401188	827.779617522	1913.57356892	453.142550216	-1.16001733275	-0.0152633859573
665.553837735	842.23971968	1883.79355741	376.0	17.3871182306	1.08476377709	0.198966210032	789.627910342	992.294513504	2211.33097046	429.408546617	6.91999482728	0.0910525635169
665.553837735	842.23971968	1883.79355741	376.0	-5.90339949505	-0.416280448971	-0.0763537140445	556.82577602	818.982681451	1772.58569806	396.777240587	-2.12575662784	-0.0279704819453
665.553837735	842.23971968	1883.79355741	376.0	-0.907626934499	-0.149137371021	-0.0273546168418	640.456245139	850.507992197	1866.6957397	375.731502361	-1.26358028318	-0.0166260563577
665.553837735	842.23971968	1883.79355741	376.0	5.9933574722	0.0873185504232	0.0160158749859	640.495455196	940.557240081	1996.69603935	415.643344073	1.40075909293	0.0184310406964
665.553837735	842.23971968	1883.79355741	376.0	13.1031137356	0.786177721368	0.144199875526	748.029497228	974.822333856	2130.62916979	407.777338702	5.17658878441	0.0681130103212
665.553837735	842.23971968	1883.79355741	376.0	-5.04784284353	-0.17040512023	-0.0312555246203	640.210599164	817.326267688	1788.70261914	331.165752288	-1.85813991864	-0.0244492094558
665.553837735	842.23971968	1883.79355741	376.0	1.74374897917	0.0566680158146	0.0103939867598	789.359282524	705.545191814	1916.64218834	421.737714003	-1.16673866198	-0.0153518244998
665.553837735	842.23971968	1883.79355741	376.0	-0.897065657853	-0.255393686427	-0.0468440363953	546.637308729	978.609550759	1866.89469235	341.647832859	0.0708751829655	0.000932568196915
665.553837735	842.23971968	1883.79355741	376.0	-11.1730338912	-0.612101805355	-0.112271057475	513.075927847	760.162100818	1673.3166648	400.07863614	-3.24870712486	-0.0427461463798
665.553837735	842.23971968	1883.79355741	376.0	12.2612746052	0.42726341034	0.0783681970544	681.12222788	985.249504959	2114.77065849	448.398925647	3.99033445882	0.0525044007739
665.553837735	842.23971968	1883.79355741	376.0	11.6800710378	0.476627969978	0.0874225917055	706.975684467	954.296415748	2103.82198313	442.549882912	3.57989532085	0.0471038858007
665.553837735	842.23971968	1883.79355741	376.0	4.11252374662	-0.26816707027	-0.0491869167773	566.631491517	939.607761112	1961.2650148	455.025762173	-0.142233308272	-0.00187149089831
665.553837735	842.23971968	1883.79355741	376.0	1.77788205282	0.463944233347	0.0850961543191	763.690396048	852.83590495	1917.28518498	300.758883986	1.04425140585	0.013740150077
665.553837735	842.23971968	1883.79355741	376.0	-0.470982600634	-0.43078873318	-0.0790148079934	538.785647822	891.034412813	1874.92121753	445.101156892	-1.35508229482	-0.0178300301951
665.553837735	842.23971968	1883.79355741	376.0	-4.70060082749	-0.403423133531	-0.073995439019	518.901150383	966.281028479	1795.24394187	310.061763005	-1.08121998144	-0.0142265787032
665.553837735	842.23971968	1883.79355741	376.0	-5.94825218417	-0.342190328188	-0.0627641834534	601.164936841	754.289842359	1771.74076599	416.285986791	-2.31611868969	-0.030475245917
665.553837735	842.23971968	1883.79355741	376.0	10.977702361	0.382815052287	0.0702155268319	640.110504819	1052.16833614	2090.59080724	398.31196628	5.0430879678	0.066356420629
665.553837735	842.23971968	1883.79355741	376.0	-0.0725169063882	0.195722307112	0.0358991759193	674.208405507	909.351939866	1882.4274886	298.867143231	0.657434839866	0.0086504584193
665.553837735	842.23971968	1883.79355741	376.0	-13.5105641622	-0.465356051393	-0.0853551084727	572.37099923	713.733281702	1629.28242016	343.178139224	-3.52619850713	-0.0463973487781
665.553837735	842.23971968	1883.79355741	376.0	13.1108108611	0.524623997609	0.0962259716818	715.930431643	954.357965336	2130.77416774	460.485770761	3.87091488007	0.0509330905273
665.553837735	842.23971968	1883.79355741	376.0	2.47728647057	0.023081503035	0.00423358456255	687.700363886	846.677030408	1930.46052035	396.083126051	-0.410895872811	-0.00540652464225
665.553837735	842.23971968	1883.79355741	376.0	5.46026286365	0.303054653276	0.055585959882	667.62655202	961.637698993	1986.65363746	357.389386445	2.49749474998	0.0328617730261
665.553837735	842.23971968	1883.79355741	376.0	21.2129154201	1.32981928286	0.243914028404	815.106045874	1028.78093685	2283.40109144	439.514108714	8.86744895032	0.116676959873
665.553837735	842.23971968	1883.79355741	376.0	6.10034147861	0.797680809466	0.146309759623	760.690727696	943.068609445	1998.71139717	294.952060028	3.90704607825	0.0514085010296
665.553837735	842.23971968	1883.79355741	376.0	14.13733571	0.834399985505	0.15304475156	816.644828155	877.204550489	2150.11177671	456.262398066	3.83513882487	0.0504623529588
665.553837735	842.23971968	1883.79355741	376.0	11.6093467403	1.30587422729	0.239522051962	827.453581015	976.093814722	2102.48968337	298.942287628	6.77701867499	0.0891712983551
665.553837735	842.23971968	1883.79355741	376.0	2.14853266554	-0.0679944449327	-0.0124714682562	629.200094389	903.740058853	1924.26747735	391.327324105	-0.0872708228021	-0.00114830030003
665.553837735	842.23971968	1883.79355741	376.0	1.50201798899	-0.0642917576379	-0.0117923253188	710.027976693	754.187920558	1912.08847552	447.872578272	-1.23331986594	-0.0162278929729
665.553837735	842.23971968	1883.79355741	376.0	-5.78578403099	-0.50096128307	-0.0918857819277	544.379660846	772.297272212	1774.80133059	458.124397535	-2.48195580877	-0.0326573132733
665.553837735	842.23971968	1883.79355741	376.0	-0.859534169756	-0.464762639273	-0.0852462654572	529.082001151	887.154743337	1867.6017081	451.364963613	-1.43766132329	-0.0189165963591
665.553837735	842.23971968	1883.79355741	376.0	5.78408998981	0.440606044115	0.0808154886491	778.18257764	837.00710487	1992.753872	377.564189487	1.28124003621	0.0168584215291
665.553837735	842.23971968	1883.79355741	376.0	2.98751432923	0.323218874587	0.0592844597555	682.716975156	937.802716636	1940.07215988	319.552468083	1.89964676615	0.0249953521861
665.553837735	842.23971968	1883.79355741	376.0	-6.21840365058	-0.11525668465	-0.0211402576394	665.20103522	798.191986773	1766.65167007	303.258648078	-2.04096196837	-0.0268547627417
665.553837735	842.23971968	1883.79355741	376.0	4.6587705521	0.284327885423	0.0521511161818	738.808950201	850.600210986	1971.55517693	382.146015743	0.782180810913	0.0102918527752
665.553837735	842.23971968	1883.79355741	376.0	-12.9028265161	-0.168182398267	-0.0308478353388	704.915202942	650.245417665	1640.73094278	285.570322173	-3.31032315925	-0.0435568836743
665.553837735	842.23971968	1883.79355741	376.0	3.3184245578	0.190266403709	0.0348984599614	661.239637788	934.793129573	1946.30582544	350.273058082	1.42929315241	0.0188064888475
665.553837735	842.23971968	1883.79355741	376.0	4.34228354209	-0.0498320594914	-0.00914014297347	579.541875747	1002.04645854	1965.59321503	384.004880735	1.79349361792	0.0235986002357
665.553837735	842.23971968	1883.79355741	376.0	-18.9172309475	-0.724417999365	-0.132871973471	513.207817397	672.596398661	1527.43197958	341.627763526	-4.99909331046	-0.0657775435587
665.553837735	842.23971968	1883.79355741	376.0	0.91169345852	-0.00891614836899	-0.00163539038316	790.359540047	651.091392494	1900.96798005	459.517047509	-1.48413057914	-0.019528033936
665.553837735	842.23971968	1883.79355741	376.0	1.67131667172	-0.405804902559	-0.0744323005428	529.06127319	952.227908299	1915.2777132	433.988531712	-0.640780465969	-0.00843132192065
665.553837735	842.23971968	1883.79355741	376.0	-1.27693499605	0.150149169007	0.0275401997446	662.903623077	911.103972061	1859.73873823	285.731143089	0.363123534587	0.00477794124457
665.553837735	842.23971968	1883.79355741	376.0	-9.09130649988	-0.373616716746	-0.0685283779798	566.204897263	825.13874067	1712.53211129	321.188473352	-2.44633521423	-0.0321886212399
665.553837735	842.23971968	1883.79355741	376.0	9.68175737463	0.554605658807	0.101725175863	789.100956881	851.530299313	2066.17787908	425.546622888	2.20196661809	0.0289732449748
665.553837735	842.23971968	1883.79355741	376.0	8.69038294874	0.888512150731	0.162969946943	764.95093448	966.231332303	2047.50243152	316.320164735	4.91490728828	0.0646698327406
665.553837735	842.23971968	1883.79355741	376.0	-7.26885228106	-0.307487947116	-0.0563991098892	591.386285111	816.398192593	1746.86338645	339.078908741	-2.19708732594	-0.0289090437623
665.553837735	842.23971968	1883.79355741	376.0	-6.28653798942	-0.165435765393	-0.0303440508792	685.068813905	706.063156167	1765.36815979	374.236189713	-2.274011366	-0.0299212021842
665.553837735	842.23971968	1883.79355741	376.0	0.552209560697	-0.0869756307657	-0.0159529770297	708.888621838	733.875295012	1894.19604554	451.432128692	-1.41140610445	-0.0185711329532
665.553837735	842.23971968	1883.79355741	376.0	-0.234460155353	0.25845720462	0.0474059436208	821.747427034	741.718088374	1879.37681211	315.911296705	-0.809142384517	-0.0106466103226
665.553837735	842.23971968	1883.79355741	376.0	13.7041810373	1.34756144356	0.247168276516	824.587182924	1001.35311534	2141.95203689	316.011738625	7.6576330404	0.100758329479
665.553837735	842.23971968	1883.79355741	376.0	-2.28611761569	-0.114789059811	-0.0210544863924	720.501323807	683.856878239	1840.72782106	436.369619009	-1.87060914882	-0.0246132782739
665.553837735	842.23971968	1883.79355741	376.0	1.81126566072	0.359665285144	0.0659694213396	807.784160488	780.154841048	1917.91406324	329.975061703	0.0319465560401	0.00042034942158
665.553837735	842.23971968	1883.79355741	376.0	5.37015751779	0.396417734202	0.0727105161778	659.067928077	1007.32613262	1984.95623876	318.562178061	3.62987929852	0.0477615697174
665.553837735	842.23971968	1883.79355741	376.0	-8.59502914869	-0.154152127095	-0.0282744180292	683.720231299	711.717549125	1721.88095205	326.44317163	-2.52666478964	-0.0332455893374
665.553837735	842.23971968	1883.79355741	376.0	-5.53039430749	-0.251337926763	-0.046100133302	604.636555052	841.473642613	1779.61234575	333.502148086	-1.90247625593	-0.0250325823148
665.553837735	842.23971968	1883.79355741	376.0	11.231226111	1.24807187625	0.228920006648	818.018748308	976.289304735	2095.36667131	301.05861827	6.54995826921	0.0861836614369
665.553837735	842.23971968	1883.79355741	376.0	1.2767506346	0.16362449773	0.0300118301046	771.60373875	778.271106602	1907.84490361	357.970058261	-0.66673652483	-0.00877284901092
665.553837735	842.23971968	1883.79355741	376.0	-10.1609750567	-0.243943259596	-0.0447438113713	651.49335542	706.695628027	1692.38176393	334.192780479	-2.83079643397	-0.0372473214996
665.553837735	842.23971968	1883.79355741	376.0	-17.4811908543	-0.717275312849	-0.131561869562	526.099310686	653.866512897	1554.48401034	374.51818676	-4.97258400607	-0.065428736922
665.553837735	842.23971968	1883.79355741	376.0	-3.90403983212	-0.278730430614	-0.0511244370165	586.365794017	883.430779392	1810.24950658	340.452933169	-1.62612405282	-0.021396369116
665.553837735	842.23971968	1883.79355741	376.0	13.0720282865	0.568002273674	0.104182368612	732.233399396	939.537000678	2130.0435841	458.273184025	3.77805182072	0.0497112081674
665.553837735	842.23971968	1883.79355741	376.0	11.1611898272	1.01790901558	0.186703781288	809.725663503	927.064335623	2094.04733231	357.257333184	4.93121239523	0.0648843736214
665.553837735	842.23971968	1883.79355741	376.0	-12.9110946618	-0.434465235229	-0.079689148061	548.943467894	807.109713008	1640.57518798	284.522007083	-3.06795124401	-0.0403677795265
665.553837735	842.23971968	1883.79355741	376.0	-3.58216454253	-0.255604155995	-0.0468826404979	573.584621661	921.082776246	1816.31297255	321.645574639	-1.13029182486	-0.0148722608534
665.553837735	842.23971968	1883.79355741	376.0	2.82514260459	-0.303636476433	-0.0556926772621	522.089767373	1017.27884652	1937.01341179	397.644797897	0.980588580483	0.0129024813221
665.553837735	842.23971968	1883.79355741	376.0	-14.8694053282	-0.592006112267	-0.108585126975	574.689698952	633.156418872	1603.68465782	395.838539992	-4.49275698365	-0.0591152234691
665.553837735	842.23971968	1883.79355741	376.0	4.50422226098	0.481881528804	0.0883861938379	803.008717194	813.28362071	1968.64380618	352.351468275	1.02914326027	0.0135413586878
665.553837735	842.23971968	1883.79355741	376.0	15.0093676309	1.25260891945	0.229752186252	816.972885442	987.753108111	2166.53905785	361.813064301	7.20344472487	0.0947821674325
665.553837735	842.23971968	1883.79355741	376.0	-5.84106210156	-0.0134567585795	-0.00246822424422	763.727488552	676.773699995	1773.76000586	333.258817314	-2.13137933844	-0.0280444649795
665.553837735	842.23971968	1883.79355741	376.0	-4.82969607841	-0.191047863195	-0.0350417944232	684.079458288	691.144958699	1792.81205385	417.58763686	-2.21960599787	-0.0292053420773
665.553837735	842.23971968	1883.79355741	376.0	-17.6057184276	-0.549337263215	-0.100758852387	583.166858707	635.438905639	1552.13816794	333.532403593	-4.67079085772	-0.0614577744437
665.553837735	842.23971968	1883.79355741	376.0	-15.8197436321	-0.625440735426	-0.114717669741	506.853480706	757.793340543	1585.78224607	321.135424825	-3.81942500509	-0.0502555921722
665.553837735	842.23971968	1883.79355741	376.0	3.3492208922	-0.180319142143	-0.0330739439001	546.581765154	1017.25032137	1946.88596481	383.05387828	1.49534929588	0.01967564863
665.553837735	842.23971968	1883.79355741	376.0	-3.79217349955	-0.426690660132	-0.0782631438247	551.407446309	831.549107872	1812.35683734	429.400283164	-1.88451954812	-0.0247963098436
665.553837735	842.23971968	1883.79355741	376.0	6.26870735865	-0.111951428455	-0.0205340110885	577.129643735	984.389265754	2001.88306277	440.364153281	1.39295227225	0.0183283193717
665.553837735	842.23971968	1883.79355741	376.0	6.67873013657	0.183726321367	0.0336988850637	714.903840507	859.109249389	2009.60704544	435.593955548	0.70486359624	0.00927452100316
665.553837735	842.23971968	1883.79355741	376.0	6.95732002596	0.786186923329	0.14420156334	729.284867289	999.349087844	2014.85510383	286.221148699	4.96920808181	0.0653843168659
665.553837735	842.23971968	1883.79355741	376.0	-13.8113294969	-0.404614469569	-0.0742139525988	592.1263806	710.513483294	1623.61662216	320.976758265	-3.49246267781	-0.0459534562869
665.553837735	842.23971968	1883.79355741	376.0	-9.01061195685	-0.270090818702	-0.049539768654	633.528880208	728.925920397	1714.05222989	351.597429283	-2.64282239373	-0.0347739788648
665.553837735	842.23971968	1883.79355741	376.0	-19.5799042173	-0.600734766642	-0.110186127411	566.364561825	635.074897998	1514.94858322	313.509123399	-5.06230405981	-0.0666092639449
665.553837735	842.23971968	1883.79355741	376.0	7.90064231747	0.331143499601	0.0607379859869	762.705735849	834.89320096	2032.62534839	435.026411576	1.08325296603	0.0142533285004
665.553837735	842.23971968	1883.79355741	376.0	-10.190889545	-0.396383387031	-0.0727042162566	571.933909124	778.82264398	1691.81823672	341.061683619	-2.74111160779	-0.0360672579973
665.553837735	842.23971968	1883.79355741	376.0	-11.2731087787	-0.233576587913	-0.0428423675556	642.414858592	730.952443398	1671.43146052	298.064158531	-2.91183283798	-0.0383135899734
665.553837735	842.23971968	1883.79355741	376.0	16.151868641	1.16572974456	0.213816901056	796.788333763	1003.17573424	2188.06141828	388.097350276	7.3197651101	0.0963126988171
665.553837735	842.23971968	1883.79355741	376.0	15.2817362066	1.13661262	0.208476269258	781.729635549	1024.97030169	2171.66991954	364.969982296	7.58609817038	0.0998170811892
665.553837735	842.23971968	1883.79355741	376.0	5.9384406297	0.0226631821182	0.00415685658809	689.141062858	847.8681796	1995.66151941	458.65227695	-0.0911939357927	-0.0011999202078
665.553837735	842.23971968	1883.79355741	376.0	4.20976839032	-0.160997325087	-0.0295299569126	617.436928138	891.483593744	1963.09690313	454.176381252	-0.405478014299	-0.00533523703025
665.553837735	842.23971968	1883.79355741	376.0	-1.23642157807	0.21633251801	0.0396794787252	831.014154268	721.198594675	1860.50192738	308.289178441	-1.1823445144	-0.0155571646631
665.553837735	842.23971968	1883.79355741	376.0	-6.11926472548	-0.362879373105	-0.0665589459106	540.338748495	935.242514364	1768.51924275	292.937979896	-1.5956666855	-0.0209956142829
665.553837735	842.23971968	1883.79355741	376.0	7.65696007915	0.758564696899	0.139135124156	795.848975904	882.627122274	2028.03487808	349.558779901	3.06024581444	0.0402663922953
665.553837735	842.23971968	1883.79355741	376.0	-8.32964264129	-0.453519427676	-0.0831840476294	612.990804099	646.674909417	1726.88028598	467.214572466	-3.39324187519	-0.0446479194104
665.553837735	842.23971968	1883.79355741	376.0	-3.55259992987	-0.315588148395	-0.0578848401311	617.371680861	738.996981188	1816.86990882	460.501246766	-2.13453271875	-0.0280859568257
665.553837735	842.23971968	1883.79355741	376.0	-4.73214285123	-0.0485718339296	-0.00890899375084	706.760734807	762.446783769	1794.64975526	325.442236679	-1.86633756848	-0.0245570732695
665.553837735	842.23971968	1883.79355741	376.0	0.761634254017	-0.411245237172	-0.07543016089	515.183851231	980.205811991	1898.14117442	402.751511201	-0.289445714219	-0.00380849623972
665.553837735	842.23971968	1883.79355741	376.0	1.93260625429	-0.454001435914	-0.0832724570641	513.556061227	963.732457282	1920.19986952	442.911351014	-0.606163348188	-0.00797583352879
665.553837735	842.23971968	1883.79355741	376.0	12.0113549031	0.655249111673	0.120185090182	802.421370214	857.201872635	2110.06268724	450.43944439	2.80606664265	0.0369219295085
665.553837735	842.23971968	1883.79355741	376.0	-0.130473989502	-0.398276704984	-0.0730514866075	541.250998023	925.319887339	1881.33569681	414.764811445	-1.1245973865	-0.0147973340329
665.553837735	842.23971968	1883.79355741	376.0	21.0750987309	1.2309391064	0.225777532356	810.030987787	1002.48939799	2280.80490953	468.284523745	7.93230898953	0.104372486704
665.553837735	842.23971968	1883.79355741	376.0	-15.0289933553	-0.652311871326	-0.119646344704	510.607006741	729.003249584	1600.67834884	361.068092518	-3.94714057433	-0.0519360601886
665.553837735	842.23971968	1883.79355741	376.0	15.472992575	0.994349451565	0.182382511292	809.386551317	927.184841003	2175.27279468	438.701402361	5.25047997699	0.0690852628552
665.553837735	842.23971968	1883.79355741	376.0	10.1634454465	0.567931854775	0.104169452453	775.652844709	872.631084414	2075.25188795	426.967958825	2.55199078893	0.0335788261702
665.553837735	842.23971968	1883.79355741	376.0	-13.0445887505	-0.542243746674	-0.0994577671815	545.579467031	724.145705297	1638.06043494	368.335262612	-3.5451062712	-0.0466461351473
665.553837735	842.23971968	1883.79355741	376.0	-8.78977522161	-0.206951852821	-0.0379588871645	633.981603398	784.185102326	1718.21233808	300.045632355	-2.43619009845	-0.0320551328743
665.553837735	842.23971968	1883.79355741	376.0	-1.10023721762	-0.296461043288	-0.0543765670008	598.44817429	818.506170444	1863.06735959	446.113014858	-1.5421441753	-0.0202913707276
665.553837735	842.23971968	1883.79355741	376.0	4.78136040761	0.659111829081	0.120893585671	754.44802383	915.661893454	1973.86451673	303.754599446	2.87755402873	0.0378625530097
665.553837735	842.23971968	1883.79355741	376.0	-9.36556218271	-0.275143323806	-0.0504664937281	600.356188387	814.573927197	1707.3657004	292.435584817	-2.4879325462	-0.0327359545552
665.553837735	842.23971968	1883.79355741	376.0	7.93402297692	0.346527133372	0.0635596356148	661.451601902	990.440052815	2033.2541711	381.362516381	3.41071109564	0.0448777775743
665.553837735	842.23971968	1883.79355741	376.0	-5.38249303389	-0.0973077283835	-0.0178480793073	712.987256588	705.84917866	1782.39850041	363.562065167	-2.08946088064	-0.0274929063242
665.553837735	842.23971968	1883.79355741	376.0	-18.5558634385	-0.635146619562	-0.116497912612	552.565255595	644.551241875	1534.23939744	337.122899967	-4.94583367193	-0.0650767588412
665.553837735	842.23971968	1883.79355741	376.0	-11.3448890801	-0.15923561435	-0.0292068258163	687.605192465	691.674070342	1670.07926783	290.800005021	-2.97136514055	-0.0390969097441
665.553837735	842.23971968	1883.79355741	376.0	12.5974025618	0.60668065718	0.111276716284	726.183810186	960.308091939	2121.10261528	434.61071315	4.23404959138	0.055711178834
665.553837735	842.23971968	1883.79355741	376.0	-7.24403736757	-0.318645842489	-0.0584456791066	596.939043758	786.419283157	1747.33084819	363.972521273	-2.28943126926	-0.0301240956481
665.553837735	842.23971968	1883.79355741	376.0	7.70962228684	0.188147183949	0.034509754943	640.312625105	976.045480814	2029.02692536	412.668819436	2.53584943547	0.0333664399404
665.553837735	842.23971968	1883.79355741	376.0	7.00877165788	-0.0291263225576	-0.00534231888437	598.172488537	976.134130777	2015.82434636	441.517727045	1.63138584791	0.021465603262
665.553837735	842.23971968	1883.79355741	376.0	-11.7262169699	-0.428198076908	-0.078539632595	559.0189903	784.103498685	1662.89583761	319.773348621	-2.94989677639	-0.0388144312683
665.553837735	842.23971968	1883.79355741	376.0	-5.60838143817	0.0398865326821	0.00731594509943	796.721177529	663.015238269	1778.14322921	318.406813409	-2.09191669347	-0.027525219651
665.553837735	842.23971968	1883.79355741	376.0	4.35571490631	0.118633048459	0.0217595466726	595.08106366	1036.0986413	1965.8462342	334.666529236	3.0850290379	0.0405924873408
665.553837735	842.23971968	1883.79355741	376.0	-5.85165559172	-0.317065368147	-0.0581557901956	545.298245616	945.37271254	1773.56044638	282.88948822	-1.29035682409	-0.0169783792643
665.553837735	842.23971968	1883.79355741	376.0	18.7615303693	1.15825749213	0.21244634852	804.469683271	987.29240691	2237.22205778	445.459967603	7.18888027862	0.0945905299818
665.553837735	842.23971968	1883.79355741	376.0	13.1513279631	0.640824277889	0.117539302621	772.148034935	896.783283745	2131.5374263	462.606107618	3.38131438397	0.0444909787365
665.553837735	842.23971968	1883.79355741	376.0	-5.63568243018	-0.147019864434	-0.0269662260517	710.787610962	672.474692477	1777.62893488	394.366631439	-2.28621758094	-0.0300818102755
665.553837735	842.23971968	1883.79355741	376.0	2.6743550264	0.387024742961	0.0709876637859	758.296975152	845.511614988	1934.1728851	330.364294964	0.842899005883	0.0110907763932
665.553837735	842.23971968	1883.79355741	376.0	5.85966909348	0.183171680817	0.0335971534881	602.122690519	1049.42812863	1994.17762628	342.626807134	3.75259633366	0.0493762675481
665.553837735	842.23971968	1883.79355741	376.0	2.85197760579	0.601563621926	0.110338155159	821.134883748	810.308062941	1937.51892781	306.075981122	1.14098160924	0.015012915911
665.553837735	842.23971968	1883.79355741	376.0	4.69416838254	0.129755689837	0.02379964964	791.806157039	750.626743502	1972.22199898	429.789098439	-0.604955304107	-0.00795993821194
665.553837735	842.23971968	1883.79355741	376.0	0.470645050159	0.310268871175	0.0569091840013	703.174849545	897.555093856	1892.65953855	291.929595147	0.941382020261	0.0123866055298
665.553837735	842.23971968	1883.79355741	376.0	4.59679375639	-0.0578904710862	-0.0106182081963	563.377914595	1034.1751524	1970.38766205	372.83459505	2.41591868292	0.0317884037226
665.553837735	842.23971968	1883.79355741	376.0	-2.55664663333	-0.0196886567177	-0.00361127232534	769.102475846	671.241229391	1835.63161285	395.287907613	-1.76990755188	-0.0232882572616
665.553837735	842.23971968	1883.79355741	376.0	1.24239670291	0.267321687715	0.0490318576147	653.986807523	965.677166717	1907.19774646	287.533772222	1.93088137421	0.0254063338712
665.553837735	842.23971968	1883.79355741	376.0	-2.98004389392	-0.216567991876	-0.0397226690895	569.392237063	945.202132229	1827.65568253	313.061313241	-0.585179161203	-0.0076997258053
665.553837735	842.23971968	1883.79355741	376.0	2.70353942859	0.0879015415928	0.0161228066018	811.809136527	696.017062437	1934.72265899	426.896460029	-1.05464707372	-0.0138769351805
665.553837735	842.23971968	1883.79355741	376.0	-9.97146393651	-0.380778833461	-0.0698420457559	573.918256569	788.415818325	1695.9517622	333.617687306	-2.66741478193	-0.0350975629201
665.553837735	842.23971968	1883.79355741	376.0	-17.5251842341	-0.570276481477	-0.104599501371	556.435752943	673.524743404	1553.65526589	323.69476954	-4.46137518556	-0.0587023050732
665.553837735	842.23971968	1883.79355741	376.0	2.42758963851	0.0615940561365	0.0112975157991	658.116351647	900.278378646	1929.52433463	371.129604332	0.368595249888	0.00484993749853
665.553837735	842.23971968	1883.79355741	376.0	7.37939478114	0.2994990479	0.0549337945524	774.779657358	812.901612154	2022.80612088	435.124851366	0.706132648607	0.00929121906062
665.553837735	842.23971968	1883.79355741	376.0	18.1620436774	0.958594720512	0.175824416822	757.48213238	1017.64867364	2225.9289661	450.79816008	7.04079399698	0.0926420262761
665.553837735	842.23971968	1883.79355741	376.0	-13.8880708645	-0.362641181211	-0.0665152570087	593.35931876	738.073304736	1622.17097322	290.738349724	-3.36400510507	-0.0442632250667
665.553837735	842.23971968	1883.79355741	376.0	-9.27634459357	-0.529532119486	-0.097126214139	515.447688422	841.888354643	1709.0463756	351.710332533	-2.51173661981	-0.0330491660501
665.553837735	842.23971968	1883.79355741	376.0	14.3309801113	1.03875497988	0.190527325731	777.192706852	998.934753317	2153.75963747	377.632177296	6.62661756376	0.0871923363653
665.553837735	842.23971968	1883.79355741	376.0	-15.2241505236	-0.60541901424	-0.111045307087	501.137146661	795.576438989	1597.00199068	300.28840503	-3.53607527521	-0.0465273062528
665.553837735	842.23971968	1883.79355741	376.0	1.1555683704	-0.0813539615478	-0.0149218564835	558.779542964	1028.39350606	1905.56207993	318.389030905	1.84795455898	0.0243151915656
665.553837735	842.23971968	1883.79355741	376.0	-9.20032192195	-0.26706266403	-0.0489843477677	650.720009025	693.863131534	1710.47848579	365.895345228	-2.79148915263	-0.0367301204293
665.553837735	842.23971968	1883.79355741	376.0	-4.47279370966	-0.0566294080988	-0.010386905374	723.354805704	720.374663339	1799.53535768	355.805888633	-1.91022582258	-0.0251345502971
665.553837735	842.23971968	1883.79355741	376.0	1.78553816394	0.0392710233711	0.00720304904093	739.672237402	781.387311924	1917.42941031	396.369860986	-0.977630407943	-0.0128635579992
665.553837735	842.23971968	1883.79355741	376.0	-10.2714847229	-0.1892655601	-0.0347148862986	678.753975799	691.100722651	1690.29998995	320.445291504	-2.83595009328	-0.0373151328063
665.553837735	842.23971968	1883.79355741	376.0	-1.30805842202	-0.00628875599211	-0.00115347688777	611.255374766	947.676989256	1859.15243713	300.220073111	0.379559182087	0.0049941997643
665.553837735	842.23971968	1883.79355741	376.0	13.7294413855	0.897406582905	0.164601354164	805.375367193	907.967063148	2142.4278897	429.085459362	4.4690581413	0.0588033965961
665.553837735	842.23971968	1883.79355741	376.0	-13.854651089	-0.348662423517	-0.0639512882459	605.324938999	720.314502092	1622.8005328	297.161091707	-3.40319571414	-0.0447788909755
665.553837735	842.23971968	1883.79355741	376.0	13.6438729183	1.24595500719	0.228531732793	810.826484075	996.119125339	2140.81595643	333.870347018	7.20668024211	0.0948247400278
665.553837735	842.23971968	1883.79355741	376.0	6.03905099223	-0.0197479368542	-0.00362214542447	643.748606602	900.764028441	1997.55681094	453.044175892	0.399593935734	0.00525781494387
665.553837735	842.23971968	1883.79355741	376.0	5.68359319311	-0.176192631375	-0.0323170637152	560.810527655	990.875465606	1990.86071982	439.174726555	1.21171544647	0.0159436242957
665.553837735	842.23971968	1883.79355741	376.0	-4.2709979291	0.011481081787	0.00210584772322	795.286006623	649.368517724	1803.33677359	358.682249242	-1.96406196151	-0.0258429205462
665.553837735	842.23971968	1883.79355741	376.0	13.8522181722	1.32811300823	0.243601065338	830.238252956	982.602990874	2144.7407509	331.899507071	7.23672268426	0.0952200353192
665.553837735	842.23971968	1883.79355741	376.0	-0.933929209501	0.144345650528	0.0264757246017	772.090403827	769.018028821	1866.20025914	325.091826487	-1.06769394585	-0.0140486045506
665.553837735	842.23971968	1883.79355741	376.0	-10.8431071731	-0.521625986795	-0.0956760797497	511.942570802	863.093826561	1679.53180306	304.495405701	-2.65640979883	-0.0349527605109
665.553837735	842.23971968	1883.79355741	376.0	5.89117515744	0.043272282298	0.00793695566728	721.795185498	810.515340504	1994.77113549	462.460609485	-0.378283675795	-0.00497741678677
665.553837735	842.23971968	1883.79355741	376.0	6.50851143321	0.051240423167	0.00939846353027	577.54097856	1051.61002119	2006.40047648	377.249476731	3.37117621129	0.0443575817275
665.553837735	842.23971968	1883.79355741	376.0	4.43444377517	0.291903523191	0.0535406315464	710.211810382	890.623480687	1967.32932356	366.494032489	1.2765672239	0.0167969371566
665.553837735	842.23971968	1883.79355741	376.0	10.382481722	0.32703183616	0.0599838290829	629.930596835	1051.96209325	2079.37807919	397.48538911	4.77622023201	0.0628450030527
665.553837735	842.23971968	1883.79355741	376.0	-7.28493070335	-0.070748348187	-0.0129765862412	742.5517699	667.638280382	1746.56050216	336.370451881	-2.38411235656	-0.0313698994284
665.553837735	842.23971968	1883.79355741	376.0	-1.68144733448	-0.202036082086	-0.0370572417619	556.672847339	978.120071472	1852.11856086	317.325642046	0.157436513171	0.00207153306804
665.553837735	842.23971968	1883.79355741	376.0	-5.9186278511	-0.272024215256	-0.049894390179	659.443850984	678.584148277	1772.29882727	434.270828008	-2.5379165536	-0.0333936388632
665.553837735	842.23971968	1883.79355741	376.0	-1.7482669554	0.221471117485	0.0406219951366	831.50081686	720.625847925	1850.85981714	298.733152357	-1.24801157216	-0.0164212048968
665.553837735	842.23971968	1883.79355741	376.0	16.5750043158	0.930365611307	0.170646663849	789.663714956	944.857513511	2196.03242086	461.51119239	5.42252966641	0.0713490745581
665.553837735	842.23971968	1883.79355741	376.0	3.05794625611	0.0463361011374	0.00849891803693	757.298108034	759.329575877	1941.39895198	424.771268066	-0.938792095987	-0.0123525275788
665.553837735	842.23971968	1883.79355741	376.0	-15.6093203304	-0.534953163749	-0.098120536271	527.048202936	774.303730116	1589.74618667	288.394253623	-3.6249535522	-0.0476967572657
665.553837735	842.23971968	1883.79355741	376.0	9.95328894277	0.411127711161	0.0754086043949	800.367551469	808.679499205	2071.29297327	462.245922595	1.27814465095	0.0168176927757
665.553837735	842.23971968	1883.79355741	376.0	-2.87397211594	-0.478043188928	-0.0876821696494	525.286129954	882.351713645	1829.65385585	422.016012254	-1.64539994084	-0.0216499992215
665.553837735	842.23971968	1883.79355741	376.0	-5.66531648682	-0.347994870495	-0.0638288463857	549.215108361	924.58208543	1777.07069043	303.273496638	-1.62440972915	-0.0213738122257
665.553837735	842.23971968	1883.79355741	376.0	8.47108910579	0.124515708106	0.0228385378037	677.125074955	896.814059138	2043.37138823	469.432254139	1.10087134134	0.0144851492282
665.553837735	842.23971968	1883.79355741	376.0	8.76711062517	0.190099984639	0.0348679355537	677.987935825	914.953038165	2048.94782254	456.006848553	1.63746269718	0.021545561805
665.553837735	842.23971968	1883.79355741	376.0	-4.66160060431	-0.05514982254	-0.0101155213757	755.965810304	662.76514635	1795.97862556	377.247668904	-2.0649970301	-0.027171013554
665.553837735	842.23971968	1883.79355741	376.0	-2.98585016961	-0.544064588526	-0.0997917440437	512.749738613	847.765023583	1827.54630429	467.031542089	-1.89193034111	-0.0248938202778
665.553837735	842.23971968	1883.79355741	376.0	11.9281915834	0.464611183102	0.0852184855286	666.921064219	1026.05414272	2108.49606198	415.520855044	4.89317940993	0.0643839396044
665.553837735	842.23971968	1883.79355741	376.0	12.2447901417	1.02678158836	0.188331179084	784.351398392	977.297128484	2114.46012522	352.811598346	5.96397537923	0.0784733602531
665.553837735	842.23971968	1883.79355741	376.0	-15.2803982091	-0.69334656022	-0.127172883386	512.092901977	698.280182074	1595.9424004	385.569316353	-4.29960052724	-0.0565736911479
665.553837735	842.23971968	1883.79355741	376.0	-3.88247873543	-0.160839513972	-0.0295010113668	682.500263099	719.654751373	1810.65567313	408.500658658	-1.97397974046	-0.0259734176377
665.553837735	842.23971968	1883.79355741	376.0	9.51411514754	0.481432797871	0.0883038880908	694.828597411	974.580937283	2063.01984561	393.610310915	3.76487951831	0.0495378883989
665.553837735	842.23971968	1883.79355741	376.0	7.99913774325	0.180194670956	0.0330511135282	651.268445562	954.384292677	2034.48079887	428.828060631	2.15682361077	0.0283792580365
665.553837735	842.23971968	1883.79355741	376.0	-6.80107193091	-0.492007711936	-0.0902435275012	527.927657117	841.156092479	1755.67540255	386.591652949	-2.20566086474	-0.0290218534834
665.553837735	842.23971968	1883.79355741	376.0	0.103415154618	-0.387266156586	-0.0710319436145	545.629370407	921.379652272	1885.74168543	418.732662756	-1.11613929412	-0.0146860433436
665.553837735	842.23971968	1883.79355741	376.0	-3.01709206283	-0.169678978765	-0.0311223365306	647.373015151	801.767704442	1826.95777151	377.81705192	-1.64640829923	-0.0216632670951
665.553837735	842.23971968	1883.79355741	376.0	-8.46743395861	-0.213849670287	-0.0392240774554	658.453706415	719.017313078	1724.28458202	346.813562532	-2.54587750554	-0.0334983882308
665.553837735	842.23971968	1883.79355741	376.0	4.28446762407	0.555142977288	0.101823730244	694.642802524	987.471569132	1964.50408249	282.38971083	3.6563607214	0.0481100094921
665.553837735	842.23971968	1883.79355741	376.0	14.4005562428	1.20272025771	0.220601661355	791.057938884	1026.54040434	2155.07030815	337.471964927	7.75959652797	0.102099954315
665.553837735	842.23971968	1883.79355741	376.0	16.888830956	1.37051059829	0.251377585894	823.409487748	1019.0742488	2201.94426689	359.460530333	8.43699289301	0.111013064382
665.553837735	842.23971968	1883.79355741	376.0	-5.61629897664	0.052322217121	0.00959688501852	794.068811225	675.682615234	1777.99407913	308.242652668	-2.07511721657	-0.0273041739023
665.553837735	842.23971968	1883.79355741	376.0	14.2266804705	0.910235764981	0.166954468999	757.131593492	997.528956702	2151.79484755	397.134297358	6.14182049751	0.0808134275988
665.553837735	842.23971968	1883.79355741	376.0	10.8105367212	1.05197037915	0.192951280108	817.518390685	921.87463524	2087.44175169	348.048725766	4.91549788077	0.0646776036944
665.553837735	842.23971968	1883.79355741	376.0	-5.01364447917	0.0753433759192	0.0138194013058	793.189222416	695.859193648	1789.34684572	300.29842966	-1.96966102728	-0.0259165924642
665.553837735	842.23971968	1883.79355741	376.0	15.843853121	1.12394010535	0.206151890197	772.186919474	1043.52391349	2182.25904175	366.548208794	7.98747332862	0.105098333271
665.553837735	842.23971968	1883.79355741	376.0	1.59350381922	0.231698466478	0.0424978845338	718.589252323	859.53951789	1913.8118797	335.683109485	0.359724220943	0.00473321343346
665.553837735	842.23971968	1883.79355741	376.0	-1.79327364733	-0.0793559529774	-0.0145553838917	684.566286866	796.670471785	1850.01198398	368.775225328	-1.46134664982	-0.0192282453923
665.553837735	842.23971968	1883.79355741	376.0	-17.6047406762	-0.79822885281	-0.146410281146	505.744675767	652.411896748	1552.15658676	394.000014243	-5.24391921885	-0.0689989370901
665.553837735	842.23971968	1883.79355741	376.0	-9.29610704702	-0.165427238604	-0.0303424869047	716.185210079	643.829590972	1708.67409177	348.659290722	-2.81866217632	-0.0370876602148
665.553837735	842.23971968	1883.79355741	376.0	-7.12889249709	-0.294099152955	-0.0539433516059	581.292218141	872.714330112	1749.49993984	295.493391586	-2.09705519711	-0.0275928315409
665.553837735	842.23971968	1883.79355741	376.0	-7.10129813619	-0.379208929203	-0.0695540955986	567.061903613	821.372214999	1750.01976063	361.58564202	-2.21025677969	-0.0290823260485
665.553837735	842.23971968	1883.79355741	376.0	-3.60658353717	0.0750354106051	0.0137629146378	772.428130933	737.327911964	1815.8529691	306.096926202	-1.73475930618	-0.0228257803445
665.553837735	842.23971968	1883.79355741	376.0	-7.07896229856	-0.38084896873	-0.0698549098918	546.720691302	907.910718871	1750.4405217	295.809111529	-2.04087071785	-0.026853562077
665.553837735	842.23971968	1883.79355741	376.0	18.3459844917	0.89057865144	0.163348982289	745.714611331	1018.86443225	2229.39403131	464.814987732	6.83013426803	0.0898701877372
665.553837735	842.23971968	1883.79355741	376.0	-1.32635140758	-0.0521914988905	-0.00957290882071	769.967060656	648.242832926	1858.80783505	440.597941468	-1.77289340744	-0.0233275448347
665.553837735	842.23971968	1883.79355741	376.0	19.7474204752	1.24565305638	0.228476349299	797.815446199	1035.4134881	2255.79419208	422.565257785	8.58856979324	0.113007497279
665.553837735	842.23971968	1883.79355741	376.0	0.953809525282	-0.24512052949	-0.0449597449542	525.211376598	1034.14096061	1901.7613598	342.409022592	1.34923194233	0.0177530518728
665.553837735	842.23971968	1883.79355741	376.0	-4.33183915882	-0.0616344157872	-0.011304918523	741.418578708	683.156189791	1802.19065042	377.615881924	-1.98660577499	-0.0261395496709
665.553837735	842.23971968	1883.79355741	376.0	0.911531707692	0.261338753157	0.0479344741667	746.876372796	829.077522943	1900.964933	325.011037258	0.043030704844	0.00056619348479
665.553837735	842.23971968	1883.79355741	376.0	3.2730088903	0.607123647704	0.111357969131	764.700476507	885.172133977	1945.45028802	295.57767754	2.08376294989	0.0274179335512
665.553837735	842.23971968	1883.79355741	376.0	1.32414415203	0.0725531923282	0.0133076288203	826.883138932	658.951541277	1908.73769964	422.903019433	-1.27565439523	-0.016784926253
665.553837735	842.23971968	1883.79355741	376.0	9.03887867279	0.439200938461	0.0805577656752	787.476490658	828.983922624	2054.06737152	437.606958233	1.50056041685	0.0197442160111
665.553837735	842.23971968	1883.79355741	376.0	-3.18222700834	-0.15965752255	-0.0292842117664	625.29433281	868.75939598	1823.84697005	329.79324126	-1.39963098145	-0.0184161971244
665.553837735	842.23971968	1883.79355741	376.0	-1.66422646933	-0.121298544565	-0.0222484491131	728.616467602	665.451959371	1852.4429664	458.374539432	-1.89554452456	-0.0249413753232
665.553837735	842.23971968	1883.79355741	376.0	1.0056918449	-0.166418720084	-0.0305243433756	565.046556439	980.372758196	1902.7387156	357.319400961	0.628871407055	0.00827462377704
665.553837735	842.23971968	1883.79355741	376.0	-4.67583462968	-0.226706215781	-0.0415822112585	690.06859771	655.234509303	1795.71048591	450.407378892	-2.43116217513	-0.0319889759886
665.553837735	842.23971968	1883.79355741	376.0	2.61039642158	-0.130896248942	-0.0240088497693	620.410757634	896.503774597	1932.96803703	416.053504797	-0.369641500923	-0.00486370395952
665.553837735	842.23971968	1883.79355741	376.0	-5.03202440264	0.0108914453097	0.00199769723216	721.960578592	780.037466139	1789.00060591	287.002561178	-1.90085834148	-0.0250112939669
665.553837735	842.23971968	1883.79355741	376.0	-11.1867242245	-0.691118652943	-0.12676424302	501.841374007	729.443395224	1673.05876719	441.773997957	-3.64994180855	-0.0480255501125
665.553837735	842.23971968	1883.79355741	376.0	0.589759625516	0.308484504386	0.0565818973563	794.794484411	782.285718486	1894.90341124	317.823208347	-0.269570350212	-0.00354697829226
665.553837735	842.23971968	1883.79355741	376.0	-6.67129394634	-0.159651441986	-0.0292830964757	663.901768382	756.974748231	1758.12015186	337.243635244	-2.17505392073	-0.0286191305359
665.553837735	842.23971968	1883.79355741	376.0	-9.80106680132	-0.271497568135	-0.0497977931281	648.615240242	693.682976272	1699.16169245	356.86347594	-2.86857076793	-0.0377443522096
665.553837735	842.23971968	1883.79355741	376.0	-6.66736918037	-0.0469434777347	-0.00861032240181	729.638185814	709.544807837	1758.19408635	319.011092695	-2.20569746138	-0.0290223350182
665.553837735	842.23971968	1883.79355741	376.0	-3.97154092967	-0.329199301443	-0.0603813832435	564.692528285	903.997829242	1808.97792525	340.287567724	-1.57563806973	-0.0207320798649
665.553837735	842.23971968	1883.79355741	376.0	14.7430914229	1.01133139285	0.185497320773	799.647097673	947.877759153	2161.5229638	413.998106977	5.6073732195	0.0737812265724
665.553837735	842.23971968	1883.79355741	376.0	0.332870782881	0.0315529845604	0.00578741462957	779.867529525	698.48802132	1890.06415578	411.708604932	-1.34897653926	-0.017749691306
665.553837735	842.23971968	1883.79355741	376.0	-5.10367795448	-0.187108294422	-0.0343192029388	707.747389962	651.02986351	1787.65080092	428.873547445	-2.39301487077	-0.0314870377733
665.553837735	842.23971968	1883.79355741	376.0	8.67163572077	0.46724021425	0.0857006996056	780.967273224	842.527947581	2047.14927244	423.65405164	1.71143596515	0.0225188942783
665.553837735	842.23971968	1883.79355741	376.0	-18.2657442966	-0.536160230905	-0.0983419352356	560.601214327	682.62353538	1539.70464314	296.479893434	-4.45090616634	-0.0585645548202
665.553837735	842.23971968	1883.79355741	376.0	10.9960531552	0.795988081061	0.145999281192	747.281960464	976.237142888	2090.93649832	367.41739497	5.04076143248	0.0663258083221
665.553837735	842.23971968	1883.79355741	376.0	-1.92627735999	0.100685605669	0.0184676459407	809.513252365	699.230412414	1847.50646861	338.76280383	-1.53847352575	-0.0202430727073
665.553837735	842.23971968	1883.79355741	376.0	-3.74233270851	-0.0926780120888	-0.0169989017037	688.008105559	768.641200161	1813.29573495	356.646429235	-1.74946871176	-0.0230193251547
665.553837735	842.23971968	1883.79355741	376.0	1.9956606466	-0.38430885251	-0.0704895180686	505.88548255	1016.73472008	1921.3876841	398.76748147	0.593308456351	0.00780669021515
665.553837735	842.23971968	1883.79355741	376.0	-9.55101351337	-0.469859270715	-0.086181084137	614.019034007	634.755874808	1703.87218018	455.097271366	-3.62139143497	-0.0476498873022
665.553837735	842.23971968	1883.79355741	376.0	2.75443826692	0.0313198564038	0.0057446545128	779.65660454	702.466464135	1935.68148803	453.558419355	-1.12357808281	-0.0147839221422
665.553837735	842.23971968	1883.79355741	376.0	14.0788146713	0.615802259014	0.112949790722	686.18370285	1043.64916238	2149.00936115	419.17649592	5.99860493376	0.0789290122864
665.553837735	842.23971968	1883.79355741	376.0	1.94485916743	0.278273132656	0.0510405599149	797.077810795	776.243410628	1920.43068911	347.109467688	-0.233655004033	-0.0030744079478
665.553837735	842.23971968	1883.79355741	376.0	1.08449436355	-0.12336702739	-0.0226278480173	672.187811435	789.019120242	1904.22319237	443.016260688	-1.24050331179	-0.0163224119973
665.553837735	842.23971968	1883.79355741	376.0	3.54131898362	0.325526935079	0.0597078017387	775.511430456	813.062915277	1950.50469628	361.930350543	0.415570497997	0.00546803286838
665.553837735	842.23971968	1883.79355741	376.0	-3.09947718254	0.0701830532036	0.0128729004409	786.113832976	710.440447669	1825.40580594	328.851525291	-1.68634368893	-0.0221887327491
665.553837735	842.23971968	1883.79355741	376.0	-8.59229960306	-0.43502387778	-0.0797916136794	552.246824692	808.434978084	1721.93237106	361.250568283	-2.47573951847	-0.0325755199799
665.553837735	842.23971968	1883.79355741	376.0	7.3229131118	-0.0427887864799	-0.00784827338222	568.198245774	1033.20884696	2021.74212283	420.335030098	2.69859917792	0.0355078839201
665.553837735	842.23971968	1883.79355741	376.0	-8.96779589701	-0.220060167037	-0.0403632001169	672.210711331	685.408181507	1714.85879606	357.239903226	-2.72465012	-0.0358506594737
665.553837735	842.23971968	1883.79355741	376.0	-6.23692826187	-0.256349207673	-0.0470192970788	605.228488775	830.767536552	1766.30270464	330.306679311	-2.01413316441	-0.0265017521632
665.553837735	842.23971968	1883.79355741	376.0	-1.99476479421	-0.0418853019168	-0.00768255721144	720.625822332	744.962211873	1846.21630674	380.62827253	-1.56408007679	-0.0205800010104
665.553837735	842.23971968	1883.79355741	376.0	-8.88641329124	-0.519356614871	-0.0952598339823	552.496616711	730.063378077	1716.39187635	433.83188156	-3.05001152411	-0.0401317305803
665.553837735	842.23971968	1883.79355741	376.0	2.42414017261	-0.0567103475469	-0.0104017512008	557.315880679	1044.97906107	1929.45935381	327.164412061	2.41376870709	0.031760114567
665.553837735	842.23971968	1883.79355741	376.0	0.01311734829	0.0375573916597	0.006888736548	817.649068701	644.056276965	1884.04066118	422.335315511	-1.4869483102	-0.0195651093448
665.553837735	842.23971968	1883.79355741	376.0	-12.0166654994	-0.316694070279	-0.0580876871385	620.371895708	715.268699864	1657.42438692	321.783791348	-3.12683491897	-0.0411425647233
665.553837735	842.23971968	1883.79355741	376.0	-7.03037413461	0.0508943532491	0.00933498775662	789.909224815	675.879053345	1751.3558224	285.567544245	-2.290065658	-0.0301324428684
665.553837735	842.23971968	1883.79355741	376.0	0.539284174247	0.143842914825	0.0263835133574	722.282615584	831.406016661	1893.95255795	340.2639257	-0.363992482486	-0.00478937476955
665.553837735	842.23971968	1883.79355741	376.0	-3.20687149797	-0.471401429671	-0.0864639452809	528.738459396	873.921832153	1823.38271874	420.722427192	-1.70258842508	-0.0224024792774
665.553837735	842.23971968	1883.79355741	376.0	9.9007240109	0.644159996197	0.1181511365	752.585462907	923.972022562	2070.30275847	393.745273	3.52700799542	0.0464079999398
665.553837735	842.23971968	1883.79355741	376.0	-3.9802866759	0.0130489168289	0.0023934183472	785.70691007	665.617835216	1808.81317345	357.488428161	-1.8977218052	-0.0249700237526
665.553837735	842.23971968	1883.79355741	376.0	-4.0788101681	-0.0883228000354	-0.0162000733741	698.634791066	746.608919257	1806.95719425	361.713483926	-1.83264970132	-0.0241138118595
665.553837735	842.23971968	1883.79355741	376.0	11.4254813746	0.750154760729	0.137592582672	813.995555133	860.788621272	2099.02603945	424.241863047	3.1141139572	0.0409751836474
665.553837735	842.23971968	1883.79355741	376.0	-13.8984479644	-0.614379814335	-0.112688887442	507.30407619	770.532088195	1621.97549008	344.139325697	-3.4876065653	-0.0458895600698
665.553837735	842.23971968	1883.79355741	376.0	10.174286506	1.17704912033	0.215893088835	797.817982348	992.675651743	2075.45611113	284.962477037	6.50072404015	0.0855358426335
665.553837735	842.23971968	1883.79355741	376.0	1.16324815739	0.036370904747	0.00667111238941	797.495844742	674.812933349	1905.70675126	433.39797317	-1.3175232748	-0.0173358325632
665.553837735	842.23971968	1883.79355741	376.0	6.72516563969	0.18630867469	0.034172537544	701.678345215	877.762527631	2010.48179446	431.040921615	0.945012545201	0.0124343755947
665.553837735	842.23971968	1883.79355741	376.0	15.4979508364	0.70802153196	0.129864550983	740.640257103	967.100269038	2175.7429568	468.00243066	4.94813967289	0.0651071009591
665.553837735	842.23971968	1883.79355741	376.0	1.74385560271	0.16544681336	0.0303460772854	626.708164457	983.617377182	1916.64419691	306.31865527	1.95925555491	0.0257796783541
665.553837735	842.23971968	1883.79355741	376.0	3.07975344882	0.645513637806	0.118399419994	783.617977598	866.536555565	1941.80975447	291.655221304	1.92726435335	0.0253587414914
665.553837735	842.23971968	1883.79355741	376.0	21.1131068085	1.35510030222	0.248551045895	811.473491537	1048.66284777	2281.52090324	421.384563939	9.39442827024	0.123610898293
665.553837735	842.23971968	1883.79355741	376.0	3.84165005613	0.273353293252	0.0501381682413	678.287176547	932.497310881	1956.16231367	345.377826243	1.7467454969	0.0229834933802
665.553837735	842.23971968	1883.79355741	376.0	8.59606428435	0.653271947772	0.119822440897	716.115714307	987.045197977	2045.72566259	342.56475031	4.50260403293	0.059244789907
665.553837735	842.23971968	1883.79355741	376.0	-12.173094714	-0.358890751944	-0.0658273572898	576.713831725	793.742145863	1654.47758345	284.021605866	-2.96289048413	-0.038985401107
665.553837735	842.23971968	1883.79355741	376.0	7.58331861019	0.702752214002	0.128898058328	696.855772488	1040.76300699	2026.64762483	289.02884535	5.57938023819	0.073412897871
665.553837735	842.23971968	1883.79355741	376.0	4.70386659144	0.163088012097	0.0299134284845	796.562183039	754.482580714	1972.40469321	421.35992946	-0.468615471916	-0.00616599305152
665.553837735	842.23971968	1883.79355741	376.0	-7.51445943062	-0.26478642685	-0.0485668427824	603.942567501	820.974770281	1742.23665479	317.319317005	-2.20550122135	-0.0290197529125
665.553837735	842.23971968	1883.79355741	376.0	7.14896603054	0.46259806247	0.0848492410987	695.74691761	963.792901789	2018.46531892	358.92549952	3.27741171215	0.0431238383178
665.553837735	842.23971968	1883.79355741	376.0	2.58768226257	-0.114323214038	-0.0209690414597	594.427285537	946.820887398	1932.54014916	391.291976228	0.418492939166	0.00550648604165
665.553837735	842.23971968	1883.79355741	376.0	13.7347937034	1.13423256599	0.208039722301	780.122905077	1024.94059912	2142.52871632	337.465212124	7.42179223707	0.0976551610141
665.553837735	842.23971968	1883.79355741	376.0	10.5750789059	0.821939215784	0.150759210525	734.013567509	1009.64073999	2083.00621254	339.351905038	5.71702344639	0.0752239927156
665.553837735	842.23971968	1883.79355741	376.0	0.563436875671	-0.130225913468	-0.0238858975546	599.117933308	929.970843262	1894.40754498	365.318768409	-0.102576614993	-0.00134969230254
665.553837735	842.23971968	1883.79355741	376.0	7.88772390932	0.189423425303	0.034743841765	720.834632814	853.740333667	2032.38199225	457.807025764	0.765030720916	0.0100661936963
665.553837735	842.23971968	1883.79355741	376.0	0.59853737186	-0.142146232691	-0.026072309738	591.989546558	938.234238516	1895.06876586	364.84498079	-0.0176335997247	-0.000232021049009
665.553837735	842.23971968	1883.79355741	376.0	4.25286687239	0.428897226334	0.0786678698338	737.698795052	885.082075907	1963.90878956	341.127918604	1.64940125264	0.0217026480611
665.553837735	842.23971968	1883.79355741	376.0	7.33526726134	0.856128077127	0.157030094851	757.675952592	967.192594486	2021.9748495	297.106302425	4.65981162227	0.0613133108194
665.553837735	842.23971968	1883.79355741	376.0	-10.1828383456	-0.110516442784	-0.0202708075539	733.433944278	648.129927622	1691.9699047	310.406032799	-2.8578991662	-0.0376039363974
665.553837735	842.23971968	1883.79355741	376.0	-8.08511384853	-0.535902719391	-0.0982947027496	507.909130385	872.411941944	1731.48670363	351.165631298	-2.2711555975	-0.0298836262828
665.553837735	842.23971968	1883.79355741	376.0	-11.2966591734	-0.38510099983	-0.0706348128815	579.897637591	762.8944386	1670.9878197	328.195743512	-2.92965377822	-0.0385480760293
665.553837735	842.23971968	1883.79355741	376.0	-1.76160349062	-0.161963313645	-0.0297071374991	685.575817924	715.308080861	1850.60858435	449.724685567	-1.8004746616	-0.0236904560737
665.553837735	842.23971968	1883.79355741	376.0	1.46311338928	-0.228425711211	-0.0418975992684	539.917022779	1008.3794652	1911.35559318	363.059105202	0.95954474325	0.012625588727
665.553837735	842.23971968	1883.79355741	376.0	-5.45913511397	-0.193715732309	-0.0355311321182	642.666883207	783.561493212	1780.95472185	354.726345427	-1.98623765233	-0.0261347059518
665.553837735	842.23971968	1883.79355741	376.0	-2.22993632231	-0.320728870525	-0.0588277458777	591.146791071	813.371107565	1841.78616064	437.268262005	-1.69092564383	-0.0222490216294
665.553837735	842.23971968	1883.79355741	376.0	17.2204314244	1.38607114244	0.254231684233	829.218038727	1011.85195659	2208.19093515	367.120939831	8.37113733389	0.110146543867
665.553837735	842.23971968	1883.79355741	376.0	6.3603348804	0.27679511592	0.0507694636685	736.320610803	854.05537062	2003.60913612	413.233154699	0.960571663436	0.0126391008347
665.553837735	842.23971968	1883.79355741	376.0	-0.587656675355	-0.273069486576	-0.0500861127249	541.196920435	983.138649213	1872.72331882	348.387749177	0.120832582916	0.00158990240679
665.553837735	842.23971968	1883.79355741	376.0	5.89482104198	0.228207365436	0.0418575505201	627.706568162	1011.82222028	1994.83981642	355.311027982	3.17409148666	0.0417643616666
665.553837735	842.23971968	1883.79355741	376.0	-11.3083080057	-0.368990642662	-0.0676798684266	604.086119627	715.150317782	1670.76837975	351.531942341	-3.10370805251	-0.0408382638488
665.553837735	842.23971968	1883.79355741	376.0	-4.86766690025	-0.280494857445	-0.0514480662959	631.315100775	733.385810529	1792.09676195	427.395850648	-2.20875725088	-0.0290625954063
665.553837735	842.23971968	1883.79355741	376.0	-5.00152031291	-0.0764648066324	-0.014025092926	670.576636568	823.602154144	1789.57523999	295.396449275	-1.81585518105	-0.0238928313296
665.553837735	842.23971968	1883.79355741	376.0	13.6093744449	0.44110426291	0.0809068714068	669.529082839	1013.6543216	2140.16607641	456.982671976	4.69015499588	0.0617125657352
665.553837735	842.23971968	1883.79355741	376.0	6.9134123452	0.402433304223	0.0738138855875	814.591688011	788.226196025	2014.02797377	411.210089735	0.803445948377	0.0105716572155
665.553837735	842.23971968	1883.79355741	376.0	1.37224994079	-0.120021082824	-0.0220141384491	666.827451427	809.086397957	1909.64391339	433.730064008	-1.15001814931	-0.0151318177541
665.553837735	842.23971968	1883.79355741	376.0	-7.06401824084	-0.33354365011	-0.0611782190223	578.964848891	831.331899339	1750.7220369	340.425288669	-2.14866876497	-0.0282719574338
665.553837735	842.23971968	1883.79355741	376.0	1.69850804742	0.012405808766	0.00227546015518	765.863184168	709.51625599	1915.78994258	440.410502426	-1.22613935948	-0.0161334126248
665.553837735	842.23971968	1883.79355741	376.0	-9.29884858982	-0.480993995206	-0.0882234033761	524.1068202	865.979968193	1708.62244677	318.535658373	-2.42103328519	-0.0318557011209
665.553837735	842.23971968	1883.79355741	376.0	5.68309403868	-0.0598850302712	-0.0109840481055	590.072664914	978.741219903	1990.85131678	422.037431961	1.44702175279	0.0190397599051
665.553837735	842.23971968	1883.79355741	376.0	12.5224929829	0.542823087102	0.0995640291824	725.900776451	942.464593913	2119.69147345	451.32610309	3.69167592423	0.0485746832136
665.553837735	842.23971968	1883.79355741	376.0	-5.91544515667	-0.422305993799	-0.0774589130226	557.499006038	809.525353121	1772.35878266	405.334423502	-2.1742797571	-0.0286089441723
665.553837735	842.23971968	1883.79355741	376.0	-8.06262536482	-0.312435515232	-0.0573065875334	624.256165482	718.704353229	1731.91034023	388.949821522	-2.63762967025	-0.0347056535559
665.553837735	842.23971968	1883.79355741	376.0	1.09264465318	0.122858734541	0.0225346174874	605.439236331	1008.51678429	1904.376727	290.420706375	2.17489232146	0.0286170042297
665.553837735	842.23971968	1883.79355741	376.0	-1.02225343652	-0.380867043505	-0.0698582251477	550.542185435	909.22284847	1864.53641304	404.771379133	-1.29873143438	-0.017088571505
665.553837735	842.23971968	1883.79355741	376.0	-2.28823220492	0.0477930598361	0.00876615184081	786.478491334	694.56231654	1840.68798656	359.647178686	-1.61758495722	-0.0212840125951
665.553837735	842.23971968	1883.79355741	376.0	0.364751574453	-0.219302063358	-0.040224149552	622.46079054	831.79645935	1890.66472407	436.407474185	-1.27640039447	-0.0167947420325
665.553837735	842.23971968	1883.79355741	376.0	8.42942565804	0.411229606434	0.0754272939168	754.215482783	864.319018401	2042.58653489	424.052033704	1.74999152569	0.0230262042853
665.553837735	842.23971968	1883.79355741	376.0	6.24611895531	0.156953736565	0.0287882862371	821.406624136	727.065225885	2001.45754388	452.985693862	-0.500571561788	-0.00658646791826
665.553837735	842.23971968	1883.79355741	376.0	-9.94158531022	-0.2939272246	-0.0539118166912	626.006151487	725.157846396	1696.51461384	345.350615952	-2.79754866121	-0.0368098508054
665.553837735	842.23971968	1883.79355741	376.0	5.45650435542	0.657850661373	0.120662263641	754.500227298	916.79713532	1986.58283492	315.285472304	2.97791563161	0.0391831004159
665.553837735	842.23971968	1883.79355741	376.0	-6.98362175817	-0.251305090455	-0.0460941105017	630.156774376	758.086658052	1752.23654066	363.993108232	-2.28631505123	-0.0300830927794
665.553837735	842.23971968	1883.79355741	376.0	-3.83642475617	0.0814835756964	0.0149456301717	831.176798895	647.658239698	1811.52323502	332.688196429	-1.85392601809	-0.0243937633959
665.553837735	842.23971968	1883.79355741	376.0	-11.6386760609	-0.559790574656	-0.102676187574	572.964442439	656.79394571	1664.54492761	434.786539462	-3.91332808221	-0.0514911589764
665.553837735	842.23971968	1883.79355741	376.0	-0.127513746271	-0.0254038848998	-0.00465955335653	710.875769976	788.65289779	1881.39146168	381.862793912	-1.25918081184	-0.0165681685768
665.553837735	842.23971968	1883.79355741	376.0	-9.58613723916	-0.508034784087	-0.0931831959073	533.356646609	795.637310931	1703.2105217	374.216564159	-2.72118388746	-0.0358050511508
665.553837735	842.23971968	1883.79355741	376.0	-1.15015154369	-0.147102222193	-0.0269813320237	621.337256613	883.970554244	1862.12707673	356.819265878	-0.957787766763	-0.0126024706153
665.553837735	842.23971968	1883.79355741	376.0	-9.46500264578	-0.517235602574	-0.0948708001786	556.461275705	721.07386408	1705.49244736	427.95730758	-3.15629495336	-0.0415301967548
665.553837735	842.23971968	1883.79355741	376.0	-8.7130285108	-0.29606000409	-0.0543030088206	620.672323569	738.969059772	1719.65808767	360.016704332	-2.60269323907	-0.0342459636719
665.553837735	842.23971968	1883.79355741	376.0	0.305738315585	0.0826252234166	0.0151550299737	650.627174346	914.301163879	1889.55303611	324.624697881	0.395678605827	0.0052062974451
665.553837735	842.23971968	1883.79355741	376.0	9.93048530037	0.526171882938	0.0965098831507	763.044927829	880.233495547	2070.86339972	427.584976346	2.48786693208	0.0327350912115
665.553837735	842.23971968	1883.79355741	376.0	-18.2348078103	-0.684949774739	-0.125632753987	508.749398178	705.528526072	1540.28742268	326.009498428	-4.56964754245	-0.060126941348
665.553837735	842.23971968	1883.79355741	376.0	7.20252474013	0.115091248594	0.0211099135352	711.503640656	845.639707061	2019.47425444	462.330906724	0.337046532026	0.00443482278982
665.553837735	842.23971968	1883.79355741	376.0	-4.53709593573	-0.323431864363	-0.0593235261121	571.399929335	885.111190429	1798.32403648	341.812916719	-1.72095228521	-0.0226441090159
665.553837735	842.23971968	1883.79355741	376.0	14.3525075771	1.39507370513	0.255882924639	824.72287355	1020.27247734	2154.16517048	309.169819587	8.27886843235	0.108932479373
665.553837735	842.23971968	1883.79355741	376.0	4.02797961668	-0.0631352076874	-0.0115801921657	599.077693082	958.824103534	1959.67237793	401.770581312	0.943759575791	0.0124178891551
665.553837735	842.23971968	1883.79355741	376.0	18.3515371491	1.08543079039	0.199088552895	784.2838403	1004.75785142	2229.49863192	440.456940192	7.24973142871	0.0953912030093
665.553837735	842.23971968	1883.79355741	376.0	6.36010666463	0.610976762279	0.112064703279	699.293372304	1001.28630881	2003.60483701	303.025155893	4.36183581265	0.0573925764823
665.553837735	842.23971968	1883.79355741	376.0	-3.58558275351	-0.236380252813	-0.0433566127684	604.101743655	869.467432149	1816.24858051	342.679404704	-1.60367317954	-0.0211009628886
665.553837735	842.23971968	1883.79355741	376.0	1.68032860292	-0.231462442968	-0.0424545933544	560.081391251	965.196978187	1915.44747938	390.169109941	0.195006377194	0.00256587338413
665.553837735	842.23971968	1883.79355741	376.0	-13.4695960483	-0.431869026657	-0.0792129542657	607.678921124	662.563965377	1630.05417485	359.811288346	-3.73429648543	-0.0491354800715
665.553837735	842.23971968	1883.79355741	376.0	5.69661383321	0.0922309698296	0.0169169056914	785.007717492	746.620689742	1991.1060018	459.477594561	-0.658184621583	-0.0086603239682
665.553837735	842.23971968	1883.79355741	376.0	11.3719666961	0.593998091218	0.10895049362	741.634166159	929.943034577	2098.01793339	426.440732651	3.57828768806	0.0470827327376
665.553837735	842.23971968	1883.79355741	376.0	-0.959256728355	-0.127630219119	-0.0234097980776	720.882995155	674.991302968	1865.72314097	469.848842844	-1.81818321115	-0.0239234633046
665.553837735	842.23971968	1883.79355741	376.0	12.6035909076	0.614051677255	0.11262870089	691.57108835	1029.38910965	2121.21919093	400.258992939	5.57223861913	0.0733189291991
665.553837735	842.23971968	1883.79355741	376.0	-6.97040464285	-0.095261696652	-0.0174727983588	678.246839716	780.055016268	1752.48552383	294.183667843	-2.1715467713	-0.028572983833
665.553837735	842.23971968	1883.79355741	376.0	4.68607374668	-0.215537611747	-0.03953367787	588.858106524	920.169667169	1972.06951275	463.041739058	-0.186815928746	-0.00245810432561
665.553837735	842.23971968	1883.79355741	376.0	2.3881582164	-0.0726500732277	-0.0133253986111	602.466213833	947.218561642	1928.78152804	379.096752561	0.561615212179	0.00738967384446
665.553837735	842.23971968	1883.79355741	376.0	9.41522547619	0.716996208438	0.131510676529	739.465300749	964.753369968	2061.15696835	356.938297634	4.40605555707	0.0579744152245
665.553837735	842.23971968	1883.79355741	376.0	-10.2300629803	-0.39078474747	-0.0716773197853	552.573796878	853.921375472	1691.08029007	284.585117722	-2.57425803589	-0.0338718162618
665.553837735	842.23971968	1883.79355741	376.0	5.45410359752	0.0688219705119	0.0126232521115	778.733576382	741.056693672	1986.5376096	466.747339545	-0.748278562135	-0.00984577055441
665.553837735	842.23971968	1883.79355741	376.0	2.03592778259	0.101216345647	0.018564993699	618.940723254	976.974940615	1922.14623382	326.230569947	1.65502747239	0.0217766772683
665.553837735	842.23971968	1883.79355741	376.0	10.6339125663	0.280471372749	0.0514437587581	637.012160781	1018.47667321	2084.11451724	428.625683253	3.93476009284	0.0517731591163
665.553837735	842.23971968	1883.79355741	376.0	-8.4817037334	-0.474455629737	-0.0870241433854	536.48437859	823.258848409	1724.01576893	364.272541927	-2.44295072363	-0.0321440884688
665.553837735	842.23971968	1883.79355741	376.0	-0.563051200807	-0.236563837102	-0.043390285602	612.630507359	843.862902207	1873.18683517	416.693425603	-1.33918251113	-0.0176208225148
665.553837735	842.23971968	1883.79355741	376.0	-8.9386785871	-0.265406565503	-0.0486805879499	649.66597049	697.707427611	1715.40730607	368.033907971	-2.74422581063	-0.0361082343504
665.553837735	842.23971968	1883.79355741	376.0	8.81160184407	0.615122693303	0.112825145507	703.284473623	999.957853919	2049.78594526	346.543617715	4.63439245233	0.060978848057
665.553837735	842.23971968	1883.79355741	376.0	12.6239838161	1.04898144715	0.192403053403	760.050666868	1037.16010624	2121.60335123	324.392578121	7.26410008113	0.0955802642254
665.553837735	842.23971968	1883.79355741	376.0	-14.9971589376	-0.408396027777	-0.0749075619548	617.250784239	655.408713576	1601.27804355	328.618545738	-3.91330136038	-0.0514908073735
665.553837735	842.23971968	1883.79355741	376.0	2.37818520234	-0.400334406905	-0.0734289080897	542.352806584	923.481773109	1928.59365704	462.759077347	-0.933337035465	-0.0122807504666
665.553837735	842.23971968	1883.79355741	376.0	-6.2419734574	-0.0506331003695	-0.00928706903329	752.754979527	667.478593938	1766.20766357	345.974090104	-2.23260404892	-0.0293763690647
665.553837735	842.23971968	1883.79355741	376.0	11.7306589487	0.935720219886	0.171628800419	744.401677844	1029.14613459	2104.77495493	331.227142496	6.61693469846	0.0870649302428
665.553837735	842.23971968	1883.79355741	376.0	1.74874420388	0.0540885863547	0.0099208705713	831.278884106	639.695727366	1916.73628806	445.761676591	-1.3092981798	-0.017227607629
665.553837735	842.23971968	1883.79355741	376.0	-4.30207053641	0.0840413337503	0.0154147714142	778.099115569	731.439557053	1802.75142981	293.212757193	-1.8457834758	-0.0242866246816
665.553837735	842.23971968	1883.79355741	376.0	-0.63131083785	-0.0336650670623	-0.00617481053967	621.838515213	922.455893953	1871.90096452	327.606555358	-0.00591437189576	-7.78206828389e-05
665.553837735	842.23971968	1883.79355741	376.0	-21.4881097091	-0.727719523972	-0.133477535578	528.911527111	636.863974763	1479.0019311	313.226429231	-5.63645906529	-0.0741639350695
665.553837735	842.23971968	1883.79355741	376.0	-2.79104038954	-0.108425644766	-0.0198873156211	725.334189941	679.269770202	1831.21611837	426.612158229	-1.91916436145	-0.0252521626507
665.553837735	842.23971968	1883.79355741	376.0	1.6628733295	0.228987737317	0.0420006854947	790.382126973	772.780978922	1915.11865806	351.955552169	-0.45030953898	-0.00592512551289
665.553837735	842.23971968	1883.79355741	376.0	-16.8044450146	-0.731234079828	-0.134122171649	525.089055413	649.784452923	1567.23250487	392.358996535	-4.97920915851	-0.0655159099804
665.553837735	842.23971968	1883.79355741	376.0	-0.721897282247	0.149291161832	0.0273828249876	791.288613596	748.934333414	1870.19450292	329.97155591	-1.14962367575	-0.0151266273125
665.553837735	842.23971968	1883.79355741	376.0	7.12561664076	0.491639846863	0.0901760540834	701.955281812	961.538917399	2018.02546462	354.531265409	3.33789264619	0.0439196400815
665.553837735	842.23971968	1883.79355741	376.0	-7.86283876909	-0.172483410317	-0.0316367223618	718.488308872	638.683890182	1735.67390725	378.501708198	-2.68194431488	-0.0352887409852
665.553837735	842.23971968	1883.79355741	376.0	-1.43879409995	0.0624442160897	0.011453451227	789.600302627	703.100911159	1856.68964686	363.98843307	-1.49433979526	-0.0196623657271
665.553837735	842.23971968	1883.79355741	376.0	2.7670524081	0.0629801486178	0.0115517513972	656.278128691	903.956617511	1935.91911241	375.684366207	0.459093645188	0.00604070585773
665.553837735	842.23971968	1883.79355741	376.0	1.5177369827	0.482092389451	0.0884248696718	751.655338763	871.966303129	1912.38458891	288.762947021	1.29016008105	0.0169757905401
665.553837735	842.23971968	1883.79355741	376.0	3.16367270835	-0.00464229964502	-0.000851485628213	570.676243868	1037.81100121	1943.39062007	334.903374999	2.53991840047	0.0334199789535
665.553837735	842.23971968	1883.79355741	376.0	2.37975428891	0.592875706087	0.108744626942	782.254063108	856.100656362	1928.62321539	290.268495921	1.54682718633	0.0203529892938
665.553837735	842.23971968	1883.79355741	376.0	-7.93825695985	-0.633086565695	-0.116120059739	503.578862957	775.479923957	1734.25318423	455.19439732	-2.89222388338	-0.0380555774129
665.553837735	842.23971968	1883.79355741	376.0	11.8993829552	0.481983974392	0.088404984298	663.536297351	1039.89201377	2107.9533669	404.525055775	5.238357137	0.0689257518027
665.553837735	842.23971968	1883.79355741	376.0	2.25913194882	0.103394855195	0.0189645735868	831.212651655	678.095535235	1926.35093952	417.042752629	-1.10703221924	-0.014566213411
665.553837735	842.23971968	1883.79355741	376.0	-3.4121424165	0.0410675710215	0.00753256988655	815.714568509	642.483537706	1819.5158384	361.317732189	-1.84241948202	-0.0242423616055
665.553837735	842.23971968	1883.79355741	376.0	11.1294602632	0.569702477676	0.104494218209	700.430543442	994.250001251	2093.44961283	398.769068134	4.59147266001	0.0604141139475
665.553837735	842.23971968	1883.79355741	376.0	3.33865923625	0.222387444579	0.0407900668708	813.591562223	748.69803758	1946.68700501	384.397405209	-0.440264350199	-0.00579295197631
665.553837735	842.23971968	1883.79355741	376.0	4.17223375617	-0.0732044709472	-0.0134270856469	555.989709863	1044.01056451	1962.38982811	362.389553743	2.51787615494	0.0331299494071
665.553837735	842.23971968	1883.79355741	376.0	-4.4311317517	-0.181971997558	-0.0333771088698	685.768982845	695.293118025	1800.32018296	419.258082085	-2.14972390626	-0.0282858408718
665.553837735	842.23971968	1883.79355741	376.0	11.2641837778	0.591472507436	0.108487253748	708.518743519	986.087251749	2095.98752572	401.381530448	4.52979326753	0.0596025429939
665.553837735	842.23971968	1883.79355741	376.0	2.92266132986	0.396240384603	0.0726779869045	763.353226725	841.561506096	1938.85046325	333.93573043	0.859874897066	0.0113141433824
665.553837735	842.23971968	1883.79355741	376.0	-10.3535700366	-0.239614383874	-0.0439498136233	648.532651802	715.645489616	1688.7536721	324.575530684	-2.82426821033	-0.0371614238201
665.553837735	842.23971968	1883.79355741	376.0	0.89349857888	0.0819860736298	0.0150377978044	816.224651909	681.11049724	1900.62522608	403.29007693	-1.26256620351	-0.016612713204
665.553837735	842.23971968	1883.79355741	376.0	-5.722723668	-0.00961179520153	-0.00176298518003	776.610998175	659.28344543	1775.98925765	340.094814043	-2.14449830346	-0.0282170829402
665.553837735	842.23971968	1883.79355741	376.0	-5.87736632886	-0.215188789685	-0.0394696973009	621.170598166	825.340344153	1773.07610917	326.565166846	-1.96557271913	-0.0258627989359
665.553837735	842.23971968	1883.79355741	376.0	0.487382399158	-0.0968785318328	-0.0177693565357	682.80527455	787.585764079	1892.97483565	422.58379702	-1.26611921723	-0.0166594633846
665.553837735	842.23971968	1883.79355741	376.0	14.8455856802	1.21346668186	0.222572758961	783.522524667	1049.93156451	2163.45374402	329.999654841	8.33891674139	0.109722588703
665.553837735	842.23971968	1883.79355741	376.0	-14.8612843862	-0.342822103176	-0.0628800629449	620.369481433	689.134987743	1603.8376396	294.333170422	-3.65560272772	-0.048100035891
665.553837735	842.23971968	1883.79355741	376.0	-1.28552593463	-0.270739656306	-0.0496587777523	614.818376343	793.163291411	1859.57690268	451.595234925	-1.62558252624	-0.0213892437663
665.553837735	842.23971968	1883.79355741	376.0	-16.7685849943	-0.382726295294	-0.0701992471192	627.586258406	646.786628559	1567.90803362	293.535146657	-4.16175970488	-0.0547599961169
665.553837735	842.23971968	1883.79355741	376.0	-10.3208738346	-0.485344536551	-0.0890213750094	567.252734213	717.290787425	1689.36960105	404.826079412	-3.19296959679	-0.0420127578525
665.553837735	842.23971968	1883.79355741	376.0	2.19269295604	0.0542629589271	0.00995285380174	611.783658283	974.373181977	1925.09936605	338.942525795	1.45998481147	0.0192103264667
665.553837735	842.23971968	1883.79355741	376.0	-2.32404153658	0.166820063936	0.030597957435	739.909219886	809.130395439	1840.01341268	290.973797352	-0.890041760916	-0.0117110758015
665.553837735	842.23971968	1883.79355741	376.0	7.34399195517	0.850604406256	0.156016949057	762.487313122	957.0300041	2022.13920472	302.621887501	4.46761025345	0.0587843454402
665.553837735	842.23971968	1883.79355741	376.0	-6.5335755676	-0.50406998599	-0.0924559768875	506.749027012	936.293259446	1760.7144818	317.672195346	-1.92856307513	-0.0253758299359
665.553837735	842.23971968	1883.79355741	376.0	0.265777597392	0.0319027884112	0.00585157527719	583.19394186	1018.51688851	1888.80025867	287.089428305	1.94083172652	0.0255372595595
665.553837735	842.23971968	1883.79355741	376.0	3.37715711324	-0.0566641872143	-0.0103932845221	682.524542906	827.653876391	1947.41222554	437.233806241	-0.780186212463	-0.0102656080587
665.553837735	842.23971968	1883.79355741	376.0	13.5788800445	0.706135115278	0.129518546456	755.784126541	938.975868977	2139.59162486	444.831629344	4.30408709308	0.056632724909
665.553837735	842.23971968	1883.79355741	376.0	-6.72780658794	-0.2064472974	-0.0378663421497	676.60399996	691.1509307	1757.05557036	389.300639696	-2.4345365736	-0.0320333759684
665.553837735	842.23971968	1883.79355741	376.0	-0.511901059492	0.0955251833524	0.0175211268071	807.875028863	701.767112781	1874.15039824	364.508256591	-1.36651580021	-0.0179804710553
665.553837735	842.23971968	1883.79355741	376.0	2.22522776185	0.0801719323151	0.0147050499477	808.533229033	694.088048495	1925.71225463	423.090977102	-1.1131382287	-0.0146465556408
665.553837735	842.23971968	1883.79355741	376.0	5.26708683597	0.567818584807	0.104148676597	787.076039244	850.8999615	1983.01459989	345.03859915	1.78860652295	0.0235342963546
665.553837735	842.23971968	1883.79355741	376.0	6.13004918211	0.274112677932	0.050277453766	679.208322199	934.788673507	1999.27102897	385.274033267	2.02425879092	0.0266349840911
665.553837735	842.23971968	1883.79355741	376.0	7.72850581953	0.245228227472	0.0449794988026	813.280498706	758.408145239	2029.38265213	457.694008182	0.112220645794	0.00147658744466
665.553837735	842.23971968	1883.79355741	376.0	-5.87803327052	-0.480439552379	-0.0881217080665	554.394740071	760.810525717	1773.06354536	457.858279574	-2.52090642601	-0.0331698213949
665.553837735	842.23971968	1883.79355741	376.0	6.59093072826	0.485237151244	0.0890016785114	811.821350567	806.685245001	2007.95308585	389.44649028	1.20494829195	0.0158545827888
665.553837735	842.23971968	1883.79355741	376.0	5.29533729513	0.720281752548	0.132113307511	733.138310593	968.076014624	1983.54678022	282.332455007	3.9777423457	0.052338715075
665.553837735	842.23971968	1883.79355741	376.0	2.3526080679	0.402294998769	0.0737885177493	751.02502446	857.491289664	1928.11183663	319.595522505	0.98646100086	0.0129797500113
665.553837735	842.23971968	1883.79355741	376.0	3.96988911984	0.319268912668	0.0585599619713	642.568977099	1010.49859093	1958.57807289	305.510504864	3.25359695576	0.04281048626
665.553837735	842.23971968	1883.79355741	376.0	1.08377048938	-0.288814421359	-0.0529740317973	544.557641707	971.974641458	1904.20955607	387.677272906	0.0413807127111	0.000544483061989
665.553837735	842.23971968	1883.79355741	376.0	-8.03293098435	-0.409619684519	-0.0751320037635	631.119878727	640.467120343	1732.46972106	460.88272199	-3.27860898387	-0.043139591893
665.553837735	842.23971968	1883.79355741	376.0	-9.85328184261	-0.286929807406	-0.0526283579248	630.402286914	720.811824823	1698.17806887	346.963957132	-2.79399780114	-0.0367631289623
665.553837735	842.23971968	1883.79355741	376.0	-2.20843111304	-0.190996577462	-0.0350323876489	604.907050297	893.123771606	1842.19127439	344.160452485	-1.11124171101	-0.0146216014606
665.553837735	842.23971968	1883.79355741	376.0	-5.38003044906	-0.366977328073	-0.0673105884212	595.121522887	749.102558825	1782.44489043	438.220808716	-2.33247407618	-0.0306904483708
665.553837735	842.23971968	1883.79355741	376.0	12.2988255251	0.694756357445	0.127431466883	707.218615614	1024.7153848	2115.47804029	383.544039882	5.74272071078	0.0755621146156
665.553837735	842.23971968	1883.79355741	376.0	15.7275299804	0.920986118763	0.168926287374	767.412053244	982.328018128	2180.06775393	430.327682553	6.01249248127	0.0791117431746
665.553837735	842.23971968	1883.79355741	376.0	14.4950758579	1.18480439471	0.217315552954	819.816580405	959.838845572	2156.85086257	377.19543659	6.38750266937	0.0840460877549
665.553837735	842.23971968	1883.79355741	376.0	16.8209989717	1.29117350308	0.236825660873	827.750492303	980.63444635	2200.66645234	392.281513683	7.36375574659	0.0968915229814
665.553837735	842.23971968	1883.79355741	376.0	-17.8090276933	-0.631007823049	-0.115738778989	533.342647286	684.861050985	1548.30824109	330.104542818	-4.55036847026	-0.0598732693456
665.553837735	842.23971968	1883.79355741	376.0	3.55252704136	-0.246797729834	-0.0452673752448	575.870955989	930.457928815	1950.71583295	444.38694814	-0.245111576096	-0.00322515231705
665.553837735	842.23971968	1883.79355741	376.0	10.1782989834	0.418291795059	0.0767226329895	788.836803256	823.867584501	2075.53169792	462.827310161	1.46900300121	0.0193289868581
665.553837735	842.23971968	1883.79355741	376.0	4.94756127609	0.355399416816	0.0651869803404	749.527753663	853.552448885	1976.99539798	373.915195434	1.09116527976	0.0143574378916
665.553837735	842.23971968	1883.79355741	376.0	-6.96191762465	-0.0324464074892	-0.00595128530617	723.609905812	731.849678215	1752.64540173	297.185817702	-2.21839349288	-0.0291893880643
665.553837735	842.23971968	1883.79355741	376.0	18.2580659791	1.23398845035	0.226336839757	804.134876704	1014.17285943	2227.73782804	409.4300919	7.970556569	0.104875744329
665.553837735	842.23971968	1883.79355741	376.0	6.17933168731	0.144599868336	0.0265223529596	642.815707867	955.395914836	2000.19940963	401.987786928	1.87800380578	0.0247105763918
665.553837735	842.23971968	1883.79355741	376.0	1.02190550206	0.000515009391112	9.44624708569e-05	582.804482904	1009.07112602	1903.04414743	311.168538504	1.75300523796	0.0230658583942
665.553837735	842.23971968	1883.79355741	376.0	13.3976363574	0.571029101863	0.104737546197	739.231250577	929.345141217	2136.17736796	467.600976166	3.64817277455	0.0480022733494
665.553837735	842.23971968	1883.79355741	376.0	5.60676510622	-0.171911553543	-0.031531833005	592.87326245	930.911775613	1989.41343726	465.628399202	0.208851791776	0.00274804989179
665.553837735	842.23971968	1883.79355741	376.0	11.976130688	1.26131737127	0.231349481157	825.151417834	967.740500939	2109.39913574	316.507216971	6.52145162563	0.0858085740215
665.553837735	842.23971968	1883.79355741	376.0	2.58130475542	0.0783075511135	0.0143630871448	818.070322396	678.309760419	1932.42001009	436.03992728	-1.11491091029	-0.0146698803986
665.553837735	842.23971968	1883.79355741	376.0	-0.67958780018	-0.354634751681	-0.0650467262805	527.887453854	976.081431643	1870.99152622	367.02264072	-0.299365074553	-0.00393901413885
665.553837735	842.23971968	1883.79355741	376.0	8.28976889105	0.0914883430242	0.0167806938782	630.346129421	961.535867347	2039.95568971	448.073692941	1.95574488114	0.0257334852782
665.553837735	842.23971968	1883.79355741	376.0	-15.3513385989	-0.49508403097	-0.090807782643	539.946880329	770.352587038	1594.60602991	284.306562545	-3.5736288237	-0.0470214318908
665.553837735	842.23971968	1883.79355741	376.0	13.0855940929	0.872107879958	0.159961093169	819.400291708	880.487054536	2130.29913589	430.411789643	3.91912404902	0.0515674216976
[truncated: 1 more rows]
