# Supplementary material for: Optimization of nutritional strategies using a mechanistic computational model in prediabetes: Application to the J-DOIT1 study data
Source: PLoS One. 2023 Nov 30;18(11):e0287069. doi: 10.1371/journal.pone.0287069 (PMC10688723; doi:10.1371/journal.pone.0287069)
Supplement: S1 File — (ZIP) [file pone.0287069.s011.zip › improved_intervention_M0411081.csv]

baseline_carb	baseline_fat	baseline_kcal	baseline_protein	diet_change_percent	hba1c_change	hba1c_percent_change	random_carb_kcal	random_fat_kcal	random_total_kcal	random_protein_kcal	weight_change	weight_percent_change
1258.63931986	263.418490694	1898.05781055	376.0	-12.8657473784	-0.348902674893	-0.0628200711007	980.556655421	277.210733839	1653.85848755	396.091098287	-4.18019590606	-0.051607356865
1258.63931986	263.418490694	1898.05781055	376.0	-14.9580592759	-0.340484710834	-0.0613044131859	1004.80195644	233.083242114	1614.14519816	376.259999606	-4.61911809499	-0.0570261493209
1258.63931986	263.418490694	1898.05781055	376.0	-14.7786483408	-0.375356407898	-0.0675830766831	958.371190384	279.14243603	1617.55052142	380.036895009	-4.52138722184	-0.0558195953314
1258.63931986	263.418490694	1898.05781055	376.0	18.4818881371	0.341640276967	0.0615124733465	1533.24313637	310.938816941	2248.85473187	404.672778561	4.84544202998	0.059820271975
1258.63931986	263.418490694	1898.05781055	376.0	-20.4608498703	-0.326209024268	-0.0587340699079	1012.95097093	212.995421349	1509.69905148	283.752659201	-5.41264927537	-0.0668228305601
1258.63931986	263.418490694	1898.05781055	376.0	8.6912206018	0.153795643624	0.0276909693237	1464.54128119	270.955270218	2063.02220201	327.525650605	2.07300648857	0.0255926726983
1258.63931986	263.418490694	1898.05781055	376.0	-2.09660218483	-0.194735098495	-0.035062135127	1196.85963734	273.250493002	1858.26308902	388.152958686	-2.060125984	-0.0254336541235
1258.63931986	263.418490694	1898.05781055	376.0	-8.61219205129	-0.265364989259	-0.047779076208	1059.31283568	321.177683009	1734.59342666	354.102907966	-2.98792681125	-0.0368879853241
1258.63931986	263.418490694	1898.05781055	376.0	-0.967150532753	-0.0564816986406	-0.0101695532302	1322.09207785	210.457465495	1879.70073432	347.151190982	-1.7751106703	-0.0219149465469
1258.63931986	263.418490694	1898.05781055	376.0	-13.0797286907	-0.318344361066	-0.0573180340415	1008.43883638	272.034008192	1649.79699854	369.324153964	-4.05395787945	-0.0500488627093
1258.63931986	263.418490694	1898.05781055	376.0	7.80814037169	0.13612127408	0.0245086917681	1451.37167877	273.697430023	2046.26082873	321.191719935	1.82868766606	0.022576390939
1258.63931986	263.418490694	1898.05781055	376.0	-12.390207953	-0.290526387353	-0.0523093963544	1048.81983237	243.565762567	1662.88450075	370.498905818	-3.9504619642	-0.0487711353605
1258.63931986	263.418490694	1898.05781055	376.0	-15.3267239222	-0.247738114759	-0.0446053501546	1092.16971179	228.921391173	1607.14773004	286.056627078	-4.19556594015	-0.0517971103722
1258.63931986	263.418490694	1898.05781055	376.0	6.87589889123	0.100438768936	0.0180840419402	1417.17613733	294.642787458	2028.5663465	316.747421713	1.58777027827	0.0196021022008
1258.63931986	263.418490694	1898.05781055	376.0	-14.6449615415	-0.259647091638	-0.0467495663734	1081.53034018	226.769819204	1620.08797416	311.787814778	-4.15546327224	-0.0513020157066
1258.63931986	263.418490694	1898.05781055	376.0	12.3879225199	0.179081265966	0.0322436560976	1480.77429459	274.536188131	2133.1877415	377.877258784	2.76645881485	0.034153812529
1258.63931986	263.418490694	1898.05781055	376.0	12.7909159851	0.239564758656	0.0431337340035	1476.75359325	319.068491835	2140.83679045	345.014705359	3.55278323784	0.0438615214549
1258.63931986	263.418490694	1898.05781055	376.0	-4.43803635667	-0.215265134641	-0.0387585766368	1153.52972274	227.590477642	1813.82131485	432.701114466	-2.69536366523	-0.0332760946325
1258.63931986	263.418490694	1898.05781055	376.0	-0.523437113124	-0.130057224892	-0.0234168572006	1247.75556826	320.131163821	1888.12267154	320.235939459	-1.12138934684	-0.0138443129239
1258.63931986	263.418490694	1898.05781055	376.0	9.18177641169	0.0304769271346	0.00548738335156	1358.14184436	320.765945221	2072.33323488	393.425445302	1.42024270647	0.0175338605737
1258.63931986	263.418490694	1898.05781055	376.0	5.34637442231	0.0256724919887	0.00462234281395	1361.43208837	307.764341314	1999.53508785	330.338658167	0.848422083749	0.010474346713
1258.63931986	263.418490694	1898.05781055	376.0	13.1845739639	0.361998897402	0.0651780513868	1525.23102804	312.748645983	2148.30864646	310.328972432	4.22105355597	0.052111772296
1258.63931986	263.418490694	1898.05781055	376.0	-3.13500724042	-0.194557147655	-0.0350300950044	1194.01151887	264.063699268	1838.55356076	380.478342624	-2.21197458475	-0.0273083282068
1258.63931986	263.418490694	1898.05781055	376.0	1.08867988458	0.0745931451367	0.0134305266721	1423.58404838	212.845963415	1918.72158413	282.291572332	-0.364968892696	-0.00450578879871
1258.63931986	263.418490694	1898.05781055	376.0	14.2449411713	0.226452736942	0.0407729090641	1535.72514518	213.199725756	2168.43502906	419.510158125	2.67151671251	0.0329816878088
1258.63931986	263.418490694	1898.05781055	376.0	-2.28301955662	-0.162482169734	-0.0292549819472	1213.2860335	209.185567329	1854.72477954	432.25317871	-2.32143029993	-0.0286596333325
1258.63931986	263.418490694	1898.05781055	376.0	13.9564607139	0.106202000152	0.0191217141073	1401.75592951	325.744260622	2162.95950321	435.459313079	2.60708584804	0.0321862450375
1258.63931986	263.418490694	1898.05781055	376.0	-1.09931859652	-0.230175343056	-0.0414431658365	1156.05250097	300.142373145	1877.19210807	420.997233954	-1.98092551501	-0.0244558705557
1258.63931986	263.418490694	1898.05781055	376.0	-16.0940453318	-0.385190155747	-0.0693536470557	982.887139235	210.597796101	1592.5835261	399.098590761	-5.15848417831	-0.0636849898556
1258.63931986	263.418490694	1898.05781055	376.0	4.89566811258	-0.0877133157478	-0.0157928188239	1288.88382072	294.942019324	1990.98042154	407.154581497	-0.414706896685	-0.00511983823067
1258.63931986	263.418490694	1898.05781055	376.0	-13.1702662681	-0.272083931173	-0.0489888244819	1063.12621767	259.615785589	1648.07854298	325.336539714	-3.8545182701	-0.0475866453099
1258.63931986	263.418490694	1898.05781055	376.0	19.9288896634	0.297867085061	0.0536310920167	1564.54936162	255.541064322	2276.31965736	456.229231417	4.4089992282	0.054432089237
1258.63931986	263.418490694	1898.05781055	376.0	3.7289009083	0.07426216948	0.013370934368	1422.49206827	222.293131765	1968.83450549	324.04930545	0.101845461272	0.00125735137373
1258.63931986	263.418490694	1898.05781055	376.0	3.33878960843	-0.108847679903	-0.0195980698421	1268.26510639	310.943581936	1961.42996749	382.221279161	-0.58253556056	-0.00719179704394
1258.63931986	263.418490694	1898.05781055	376.0	-13.4430721988	-0.260496923266	-0.04690257891	1079.15619347	251.396321769	1642.9005287	312.348013461	-3.86879573183	-0.0477629102695
1258.63931986	263.418490694	1898.05781055	376.0	-14.414321453	-0.294127007051	-0.0529576894223	987.459756215	327.881651804	1624.46565637	309.124248354	-3.93899053062	-0.0486295127237
1258.63931986	263.418490694	1898.05781055	376.0	10.9977563914	0.0202168482447	0.00364005189857	1374.12604213	262.78514895	2106.80158472	469.890393636	0.776793768493	0.0095900465246
1258.63931986	263.418490694	1898.05781055	376.0	16.533073893	0.229746893698	0.0413660233523	1509.03816807	281.078511738	2211.8651109	421.748431089	3.70952370235	0.0457965889179
1258.63931986	263.418490694	1898.05781055	376.0	10.6587389596	0.134718563247	0.0242561331018	1463.31662553	240.061251774	2100.36683788	396.988960569	1.71125848988	0.0211266480232
1258.63931986	263.418490694	1898.05781055	376.0	4.87484694319	-0.0839992761674	-0.0151241044594	1278.18431396	326.301517397	1990.58522371	386.099392347	-0.0530485406293	-0.000654920254683
1258.63931986	263.418490694	1898.05781055	376.0	4.94615402129	0.1396480838	0.0251436953187	1467.5675394	231.484320725	1991.93867327	292.886813145	1.00399515917	0.0123950019651
1258.63931986	263.418490694	1898.05781055	376.0	11.3486433987	0.169752338486	0.0305639788415	1487.62302524	241.784058859	2113.46162297	384.054538874	2.18003449874	0.0269140061573
1258.63931986	263.418490694	1898.05781055	376.0	17.59421709	0.281821143104	0.0507420135224	1543.01611647	274.933476955	2232.00622223	414.056628801	4.23669265332	0.0523048475718
1258.63931986	263.418490694	1898.05781055	376.0	4.99775595014	0.0323023353771	0.00581604886157	1391.1214415	218.548425574	1992.91810771	383.248240642	-0.247051063334	-0.00305001312757
1258.63931986	263.418490694	1898.05781055	376.0	2.84547277129	-0.176370787491	-0.0317556333257	1219.58483291	302.449988099	1952.06652873	430.031707724	-1.31780807505	-0.0162692354944
1258.63931986	263.418490694	1898.05781055	376.0	8.06370731082	-0.0068618743905	-0.00123548332562	1357.36910677	246.427732805	2051.11163698	447.314797409	0.0125633585721	0.000155103192248
1258.63931986	263.418490694	1898.05781055	376.0	-12.1242846334	-0.264760104866	-0.0476701665226	1035.54785453	324.31946322	1667.93187909	308.064561342	-3.48528911529	-0.0430282606826
1258.63931986	263.418490694	1898.05781055	376.0	-9.24782594966	-0.306839648066	-0.0552466057015	1014.46517644	294.433690138	1722.52872781	413.629861228	-3.4544826081	-0.0426479334333
1258.63931986	263.418490694	1898.05781055	376.0	-2.31158823808	-0.0831959631301	-0.0149794676143	1297.91677556	264.165055824	1854.18252945	292.100698069	-1.55316761228	-0.0191749087936
1258.63931986	263.418490694	1898.05781055	376.0	-5.2055594288	-0.255248721309	-0.0459576379743	1106.85944411	287.834218951	1799.25328323	404.559620171	-2.6244157307	-0.0324001942062
1258.63931986	263.418490694	1898.05781055	376.0	-11.6737625768	-0.35502524037	-0.0639224415502	960.980823691	305.947770351	1676.48304818	409.554454133	-3.94737115475	-0.0487329772192
1258.63931986	263.418490694	1898.05781055	376.0	14.0404823997	0.93628644458	0.168578762078	1554.46154102	325.283161369	2164.55428337	284.809580989	4.97785389027	0.0614549862997
1258.63931986	263.418490694	1898.05781055	376.0	2.63307805308	-0.0721074031483	-0.0129829677977	1290.36491932	317.504791269	1948.03515419	340.165443602	-0.264328488226	-0.00326331466946
1258.63931986	263.418490694	1898.05781055	376.0	-3.75317191564	-0.141528480493	-0.025482261522	1236.62628787	206.420741102	1826.82043786	383.773408884	-2.37941044389	-0.0293754375789
1258.63931986	263.418490694	1898.05781055	376.0	-18.2712489257	-0.388472615417	-0.0699446552786	956.853954874	255.815848993	1551.25894323	338.589139362	-5.14015441191	-0.0634586964433
1258.63931986	263.418490694	1898.05781055	376.0	15.4908946092	0.237020910075	0.0426757130131	1507.78359595	288.505565126	2192.0839456	395.794784525	3.73845750444	0.0461537963511
1258.63931986	263.418490694	1898.05781055	376.0	-1.26831598653	-0.0946003496995	-0.0170328321389	1287.86968051	275.14445049	1873.9844399	310.970308901	-1.38010782056	-0.0170383681551
1258.63931986	263.418490694	1898.05781055	376.0	-11.1249441559	-0.297486436655	-0.0535625561136	1032.84499098	273.292675806	1686.89993908	380.762272291	-3.68844758507	-0.0455363899391
1258.63931986	263.418490694	1898.05781055	376.0	3.07937778197	-0.0396831511303	-0.00714496779443	1317.01861672	308.340354182	1956.50618106	331.147210154	-0.00720967956241	-8.90083896594e-05
1258.63931986	263.418490694	1898.05781055	376.0	1.48987723479	-0.0816033838227	-0.0146927230505	1299.01391516	212.38062076	1926.33654177	414.942005855	-1.63659058706	-0.0202048220625
1258.63931986	263.418490694	1898.05781055	376.0	12.2545147594	0.141649093615	0.0255039779646	1468.97554614	236.495201663	2130.65558509	425.184837283	1.87454085238	0.023142479659
1258.63931986	263.418490694	1898.05781055	376.0	6.25174942912	0.148908445316	0.0268110272445	1471.6122401	241.3796293	2016.71962888	303.727759482	1.385627374	0.0171065107901
1258.63931986	263.418490694	1898.05781055	376.0	8.11102092416	0.0208950411745	0.00376216081644	1375.66223449	262.10925833	2052.00967672	414.238183897	0.551705007217	0.0068111729286
1258.63931986	263.418490694	1898.05781055	376.0	-12.2997355446	-0.252712415212	-0.0455009750112	1094.03876258	249.272104873	1664.60171937	321.290851915	-3.67402717205	-0.0453583601488
1258.63931986	263.418490694	1898.05781055	376.0	-8.45260429101	-0.299947853109	-0.0540057351655	1010.70010842	313.063132528	1737.62249461	413.859253662	-3.25829264728	-0.0402258351516
1258.63931986	263.418490694	1898.05781055	376.0	4.70918217649	-0.0886949251632	-0.0159695580056	1294.64761409	250.268338471	1987.44081066	442.524858099	-1.02630407059	-0.0126704206245
1258.63931986	263.418490694	1898.05781055	376.0	-5.68497137285	-0.138097320062	-0.0248644796654	1250.4625064	240.035772691	1790.15376738	299.655488284	-2.48265766983	-0.0306500946892
1258.63931986	263.418490694	1898.05781055	376.0	-10.5812059995	-0.347559325806	-0.0625782005413	991.668017038	259.503841701	1697.22040363	446.048544886	-4.05645754271	-0.0500797227495
1258.63931986	263.418490694	1898.05781055	376.0	-0.824496259735	-0.211947276648	-0.0381611949311	1183.32697897	304.234240309	1882.40839489	394.847175619	-1.84957548235	-0.0228342652142
1258.63931986	263.418490694	1898.05781055	376.0	8.96140867363	0.00915386158597	0.00164815656931	1370.76545679	231.83959962	2068.15052781	465.545471399	0.0301074412759	0.000371696805875
1258.63931986	263.418490694	1898.05781055	376.0	-7.0422884665	-0.253192260687	-0.0455873713876	1101.08252649	202.907214003	1764.39110427	460.401363775	-3.43643882945	-0.042425170734
1258.63931986	263.418490694	1898.05781055	376.0	12.3584651341	0.185342049033	0.0333709126815	1508.31998408	203.100978449	2132.62862329	421.207660766	1.88970782996	0.0233297262958
1258.63931986	263.418490694	1898.05781055	376.0	12.1378156111	0.268161693199	0.0482826239106	1539.38107778	263.364841692	2128.44056779	325.694648313	3.43241764675	0.042375526503
1258.63931986	263.418490694	1898.05781055	376.0	7.27332319342	-0.0336558206004	-0.00605974443651	1336.4888365	252.400837745	2036.10968951	447.220015261	-0.247098142087	-0.00305059434676
1258.63931986	263.418490694	1898.05781055	376.0	19.3248681943	0.503919067482	0.090730836781	1531.52463318	328.738404756	2264.85498069	404.591942753	5.24960803236	0.0648099757081
1258.63931986	263.418490694	1898.05781055	376.0	12.9024868284	0.060625493239	0.0109156451637	1375.52822576	323.645030624	2142.95446955	443.781213165	2.06374510693	0.0254783346535
1258.63931986	263.418490694	1898.05781055	376.0	22.819826596	0.547061455692	0.0984986416443	1548.63576379	323.851036833	2331.19131161	458.704510987	5.7252950645	0.0706826551173
1258.63931986	263.418490694	1898.05781055	376.0	-5.19389614015	-0.237373015373	-0.0427391097179	1140.01004614	289.860083487	1799.47465919	369.604529567	-2.48795600177	-0.0307155061947
1258.63931986	263.418490694	1898.05781055	376.0	12.9609067178	0.219056953211	0.0394412951406	1515.49290724	255.546420303	2144.06331282	373.023985281	3.01486764796	0.0372205882464
1258.63931986	263.418490694	1898.05781055	376.0	1.00186551151	-0.0579513606237	-0.0104341664789	1320.53964186	213.285145193	1917.07379714	383.249010087	-1.54824574095	-0.01911414495
1258.63931986	263.418490694	1898.05781055	376.0	-1.83873179515	-0.155368601402	-0.0279741810231	1225.01963902	219.870962018	1863.1576181	418.267017057	-2.17452404207	-0.026845975828
1258.63931986	263.418490694	1898.05781055	376.0	-0.887698292285	-0.172336711679	-0.0310292963051	1203.18097625	215.685824149	1881.20878378	462.341983382	-2.21591759658	-0.0273570073652
1258.63931986	263.418490694	1898.05781055	376.0	-1.9697779581	-0.197371919216	-0.0355368957896	1174.38507376	221.357344572	1860.67028617	464.927867835	-2.41811033182	-0.0298532139731
1258.63931986	263.418490694	1898.05781055	376.0	16.7206290393	0.216963600277	0.039064386078	1502.00701617	280.035041854	2215.425016	433.38295798	3.59055052799	0.0443277842962
1258.63931986	263.418490694	1898.05781055	376.0	5.60424136197	-0.0566958436272	-0.0102081101237	1309.02768796	301.367412205	2004.42955144	394.03445128	0.0326645848635	0.000403266479796
1258.63931986	263.418490694	1898.05781055	376.0	3.97175610797	-0.128694781894	-0.0231715487746	1260.87463754	281.67719418	1973.44403757	430.892205849	-1.04839680191	-0.0129431703939
1258.63931986	263.418490694	1898.05781055	376.0	15.5664033488	0.188233592566	0.033891536292	1499.54599763	243.333727032	2193.51714513	450.637420469	2.76080396973	0.0340839996263
1258.63931986	263.418490694	1898.05781055	376.0	15.8320483781	0.17962916871	0.0323423062135	1472.67218957	290.536017351	2198.55924136	435.351034434	3.23962965372	0.0399954278238
1258.63931986	263.418490694	1898.05781055	376.0	-9.80158896376	-0.340188292768	-0.0612510429902	1001.75820424	250.245770036	1712.01798566	460.014011387	-4.00103462519	-0.0493954891998
1258.63931986	263.418490694	1898.05781055	376.0	-1.68433541486	-0.191838276391	-0.0345405611076	1196.59492868	262.045578556	1866.08815065	407.447643414	-2.06789468349	-0.0255295639937
1258.63931986	263.418490694	1898.05781055	376.0	4.70842459139	0.0520046461863	0.0093634580818	1406.14545823	219.842631031	1987.42643126	361.438341997	-0.0503383408989	-0.000621460998752
1258.63931986	263.418490694	1898.05781055	376.0	13.4984778368	0.171407692223	0.0308620259675	1468.52164411	288.602818554	2154.26672344	397.142260775	2.93650752509	0.0362531793221
1258.63931986	263.418490694	1898.05781055	376.0	-1.29476377196	-0.205868685808	-0.0370667421332	1183.03223982	274.736672843	1873.48244565	415.71353298	-2.02148048037	-0.0249565491403
1258.63931986	263.418490694	1898.05781055	376.0	-8.83826620595	-0.269387835235	-0.0485033912919	1049.86930544	320.762994307	1730.30240851	359.670108759	-3.05125517734	-0.0376698170042
1258.63931986	263.418490694	1898.05781055	376.0	-12.0890930576	-0.273230586524	-0.0491952802528	1060.09916907	275.580598151	1668.59983555	332.920068327	-3.6415835938	-0.0449578221456
1258.63931986	263.418490694	1898.05781055	376.0	11.1172269768	0.136001633491	0.0244871504305	1419.10491409	324.014387421	2109.0692055	365.94990399	2.59020829955	0.0319778802414
1258.63931986	263.418490694	1898.05781055	376.0	4.57014180827	0.141240312203	0.025430376702	1476.42884887	198.218640949	1984.80174409	310.154254279	0.542657502412	0.00669947533842
1258.63931986	263.418490694	1898.05781055	376.0	-11.2212541869	-0.357454289268	-0.0643597928103	1002.46435397	213.007537725	1685.07191901	469.600027314	-4.51568460508	-0.0557491926553
1258.63931986	263.418490694	1898.05781055	376.0	-6.96574978232	-0.294615859921	-0.0530457075839	1040.57445387	275.199194996	1765.84385274	450.070203881	-3.23981757282	-0.0399977478126
1258.63931986	263.418490694	1898.05781055	376.0	3.59063351464	0.0207299943728	0.00373244407144	1363.34936654	295.620499884	1966.21011042	307.240243995	0.466845555731	0.0057635253794
1258.63931986	263.418490694	1898.05781055	376.0	18.4456601492	0.311617140356	0.0561067951666	1547.45340017	288.310904126	2248.16710372	412.402799423	4.63809570212	0.0572604407669
1258.63931986	263.418490694	1898.05781055	376.0	6.32860009874	0.0222609930356	0.00400810101469	1372.09709926	279.524931549	2018.17829902	366.556268211	0.6302512497	0.00778087962593
1258.63931986	263.418490694	1898.05781055	376.0	18.1670670384	0.372078444236	0.0669928779682	1556.21348127	300.647314632	2242.87924542	386.018449516	4.99629864596	0.0616826993329
1258.63931986	263.418490694	1898.05781055	376.0	-6.49909997522	-0.246927923174	-0.0444594748242	1115.70897169	261.295117848	1774.70113585	397.697046312	-2.86487165926	-0.0353687859168
1258.63931986	263.418490694	1898.05781055	376.0	9.75129035019	0.172203464663	0.0310053051249	1486.33427574	249.30103142	2083.14293867	347.507631513	2.13395207489	0.0263450873444
1258.63931986	263.418490694	1898.05781055	376.0	10.8890604735	0.12654963177	0.0227853136064	1455.22440068	248.439449116	2104.73847336	401.074623563	1.75877809976	0.0217133098736
1258.63931986	263.418490694	1898.05781055	376.0	0.616650185145	-0.138434007165	-0.0249251003178	1250.53883417	298.367790593	1909.76218755	360.855562792	-1.26085450652	-0.0155661050188
1258.63931986	263.418490694	1898.05781055	376.0	8.98147060052	0.223864877929	0.0403069639772	1460.29639156	320.49566293	2068.53131478	287.739260293	2.89032070847	0.0356829717095
1258.63931986	263.418490694	1898.05781055	376.0	11.2867565782	0.148885045283	0.0268068140588	1478.62704454	217.331453315	2112.28697534	416.328477481	1.59314177553	0.0196684169819
1258.63931986	263.418490694	1898.05781055	376.0	11.2331885098	0.136992430335	0.0246655438126	1437.38385288	302.942804042	2111.27022243	370.943565513	2.50081688237	0.0308742824984
1258.63931986	263.418490694	1898.05781055	376.0	12.4152371911	0.222409359299	0.040044897245	1531.06202408	219.900238293	2133.70618975	382.743927384	2.5570357126	0.0315683421308
1258.63931986	263.418490694	1898.05781055	376.0	8.8006185872	0.014979049336	0.00269698403601	1372.39047703	255.295013045	2065.09863902	437.413148947	0.443902171474	0.00548027372191
1258.63931986	263.418490694	1898.05781055	376.0	4.87535566863	0.141236490673	0.025429688634	1465.14468109	242.099871062	1990.59487961	283.350327454	1.13152595208	0.0139694561985
1258.63931986	263.418490694	1898.05781055	376.0	3.69251743292	0.0179265524167	0.0032276831863	1379.00996039	231.038438654	1968.14392609	358.09552705	-0.343373372973	-0.00423917744411
1258.63931986	263.418490694	1898.05781055	376.0	-13.5084240598	-0.312747920588	-0.0563103926157	1025.62872648	242.588742501	1641.6601126	373.442643616	-4.22876030752	-0.0522069173768
1258.63931986	263.418490694	1898.05781055	376.0	4.06339871955	-0.0200004780762	-0.00360109436014	1348.20503656	248.040634854	1975.18346732	378.937795907	-0.446007151367	-0.00550626112799
1258.63931986	263.418490694	1898.05781055	376.0	-10.2045478645	-0.266058682908	-0.0479039760368	1081.24609476	246.727548646	1704.36959278	376.395949372	-3.50782647439	-0.0433064996838
1258.63931986	263.418490694	1898.05781055	376.0	10.6564117593	0.173411039412	0.0312227294584	1472.80304972	281.029029092	2100.32266627	346.490587464	2.58642475131	0.0319311697692
1258.63931986	263.418490694	1898.05781055	376.0	17.7292716164	0.263449313738	0.0474341580371	1559.08681067	219.102057471	2234.56963522	456.380767076	3.44545728599	0.0425365097036
1258.63931986	263.418490694	1898.05781055	376.0	-1.12535505188	-0.241146372315	-0.0434185041979	1131.90990382	280.60053351	1876.69792109	464.18748376	-2.19458123714	-0.0270935955202
1258.63931986	263.418490694	1898.05781055	376.0	7.74118844298	0.0467101591768	0.00841018350321	1402.19484477	210.093379636	2044.99004242	432.701818011	0.0169313549307	0.000209029073219
1258.63931986	263.418490694	1898.05781055	376.0	-4.66270366543	-0.1879116182	-0.0338335646741	1207.53833007	306.857337108	1809.55699944	295.161332262	-2.19675463705	-0.0271204276179
1258.63931986	263.418490694	1898.05781055	376.0	-9.05354758351	-0.280325912934	-0.0504727967112	1023.96867642	325.361390123	1726.21624351	376.886176963	-3.15964632221	-0.0390079792866
1258.63931986	263.418490694	1898.05781055	376.0	-13.2534408878	-0.374910022166	-0.0675027047473	963.062529588	273.588973282	1646.49984061	409.848337743	-4.38860749864	-0.0541803394893
1258.63931986	263.418490694	1898.05781055	376.0	-7.37881750418	-0.139247324866	-0.0250715385067	1242.07814951	217.890937194	1758.00358858	298.03450188	-2.76700477319	-0.0341605527554
1258.63931986	263.418490694	1898.05781055	376.0	1.58989835025	-0.134734297704	-0.0242589660972	1254.14479869	295.339253793	1928.23500037	378.750947879	-1.16035575539	-0.0143253796962
1258.63931986	263.418490694	1898.05781055	376.0	20.415323659	0.321113725011	0.0578166591666	1539.51914776	300.790298543	2285.55245581	445.243009507	4.91001422088	0.060617459517
1258.63931986	263.418490694	1898.05781055	376.0	-11.8242660863	-0.336356229381	-0.0605610783905	1023.56377878	198.950863724	1673.62640456	451.111762049	-4.5217704668	-0.0558243267506
1258.63931986	263.418490694	1898.05781055	376.0	-7.40586128458	-0.285831578749	-0.0514640941212	1055.7212338	261.183976864	1757.490282	440.585071335	-3.29052006669	-0.040623704527
1258.63931986	263.418490694	1898.05781055	376.0	6.9648259936	0.12963901173	0.0233415577476	1459.85588573	237.80988653	2030.25423431	332.58846205	1.2458425571	0.0153807723099
1258.63931986	263.418490694	1898.05781055	376.0	-7.77158144179	-0.203412700211	-0.0366245409094	1182.0600463	271.35515078	1750.54870199	297.133504908	-2.77904075335	-0.0343091451031
1258.63931986	263.418490694	1898.05781055	376.0	12.4518193335	0.0948430660228	0.0170765333134	1427.72426162	264.49447969	2134.40053996	442.181798654	1.75677449262	0.0216885739829
1258.63931986	263.418490694	1898.05781055	376.0	0.552243631477	-0.103087911106	-0.018561021085	1281.99476093	274.743131929	1908.53971393	351.801821069	-1.23553923581	-0.0152535708124
1258.63931986	263.418490694	1898.05781055	376.0	-14.7318580064	-0.407107988789	-0.0732999619714	959.54786197	233.89877941	1618.43862902	424.99198764	-4.98682413767	-0.0615657300947
1258.63931986	263.418490694	1898.05781055	376.0	-1.28854977806	-0.0924482401513	-0.0166453439235	1288.44383784	208.864629667	1873.60039084	376.291923333	-1.95705541138	-0.0241611779183
1258.63931986	263.418490694	1898.05781055	376.0	9.0855260772	0.134392724932	0.0241974657782	1469.1080201	212.218829058	2070.50634789	389.179498731	1.15815623986	0.0142982251835
1258.63931986	263.418490694	1898.05781055	376.0	1.11373155794	-0.0749078419448	-0.0134871879627	1307.01113909	238.669209355	1919.19707937	373.51673093	-1.37568572958	-0.0169837744392
1258.63931986	263.418490694	1898.05781055	376.0	8.078052072	0.168643387656	0.0303643117853	1487.8712518	235.834384341	2051.38390884	327.678272704	1.73973789488	0.0214782456158
1258.63931986	263.418490694	1898.05781055	376.0	9.5221559952	0.101520242481	0.0182787616999	1423.8431436	286.661733486	2078.79383615	368.288959066	1.83533854337	0.0226585005354
1258.63931986	263.418490694	1898.05781055	376.0	-2.03826301803	-0.146433480123	-0.0263654087366	1233.71479914	323.004326245	1859.37040014	302.651274755	-1.42919624061	-0.0176443980322
1258.63931986	263.418490694	1898.05781055	376.0	-18.5282739802	-0.282412673703	-0.0508485188517	1055.57029221	203.431611581	1546.38045911	287.378555322	-4.96384835442	-0.0612820784496
1258.63931986	263.418490694	1898.05781055	376.0	-0.960666145687	0.0245484942427	0.00441996655431	1386.10439851	208.880842511	1879.82381174	284.838570715	-1.14481698849	-0.0141335430678
1258.63931986	263.418490694	1898.05781055	376.0	14.6083222209	0.332428852688	0.0598539525905	1549.6425568	290.295195069	2175.33221145	335.394459585	4.34262403732	0.053612642436
1258.63931986	263.418490694	1898.05781055	376.0	11.1064662729	0.294171831342	0.0529657600544	1533.62764013	283.889589637	2108.86496112	291.347731353	3.58043729297	0.0442029295428
1258.63931986	263.418490694	1898.05781055	376.0	-10.024002412	-0.304938173574	-0.0549042444317	1039.54530578	233.885659558	1707.79644984	434.365484497	-3.87172170623	-0.0477990334102
1258.63931986	263.418490694	1898.05781055	376.0	-1.59927861964	-0.177375610532	-0.0319365521303	1212.62325018	258.01782485	1867.7025778	397.061502769	-2.02364993358	-0.0249833325134
1258.63931986	263.418490694	1898.05781055	376.0	-0.777943487218	-0.042785362277	-0.00770352219607	1333.10592912	202.000314396	1883.29199343	348.18574991	-1.74776865929	-0.0215773908555
1258.63931986	263.418490694	1898.05781055	376.0	-9.87430748299	-0.344986644514	-0.0621149882091	990.443978903	267.791554012	1710.63774613	452.402213216	-3.92431605764	-0.0484483463906
1258.63931986	263.418490694	1898.05781055	376.0	0.479171400477	-0.178589524041	-0.0321551177603	1206.81709478	247.768004749	1907.15276074	452.567661209	-1.90667623238	-0.0235392127455
1258.63931986	263.418490694	1898.05781055	376.0	11.3768279904	0.22403627112	0.0403378233922	1519.56849426	251.764242857	2113.99658281	342.663845693	2.84757788369	0.0351552825148
1258.63931986	263.418490694	1898.05781055	376.0	-3.9949265173	-0.214167576436	-0.0385609608275	1180.72951921	312.430717027	1822.23179576	329.07155953	-2.18395301537	-0.0269623829058
1258.63931986	263.418490694	1898.05781055	376.0	6.87475485457	0.0583704339406	0.0105096208031	1409.36690634	230.079753389	2028.54463202	389.097972292	0.379795006879	0.00468882724542
1258.63931986	263.418490694	1898.05781055	376.0	0.23689835835	-0.0138346533712	-0.00249093506864	1355.90330017	219.387685688	1902.55427834	327.26329248	-1.18981537361	-0.0146890786866
1258.63931986	263.418490694	1898.05781055	376.0	-6.64758119999	-0.177723483617	-0.0319991868233	1192.89710977	200.599695568	1771.88287637	378.386071036	-2.87630681151	-0.0355099606359
1258.63931986	263.418490694	1898.05781055	376.0	-6.12640582634	-0.160610602327	-0.0289180054603	1215.69473028	208.824273548	1781.77508626	357.256082425	-2.69477363687	-0.0332688103317
1258.63931986	263.418490694	1898.05781055	376.0	-13.7638371927	-0.302225011331	-0.0544157384463	984.488400021	325.785611505	1636.81222368	326.538212157	-3.87987601599	-0.0478997039011
1258.63931986	263.418490694	1898.05781055	376.0	6.61265560345	0.100772199474	0.0181440762467	1402.3456777	315.341254876	2023.56983672	305.882904144	1.69465329339	0.0209216455975
1258.63931986	263.418490694	1898.05781055	376.0	-4.12558035428	-0.16787456617	-0.0302258851585	1217.04598444	237.779669407	1819.7519104	364.92625656	-2.35294713758	-0.0290487300935
1258.63931986	263.418490694	1898.05781055	376.0	8.99489744451	-0.00933070720652	-0.00167999769653	1348.71969559	281.690228054	2068.78616405	438.376240406	0.569546330169	0.00703143617492
1258.63931986	263.418490694	1898.05781055	376.0	-11.7011299192	-0.240035281766	-0.0432184518844	1113.93278347	244.235424968	1675.9636002	317.795391754	-3.54955464207	-0.0438216622477
1258.63931986	263.418490694	1898.05781055	376.0	-12.588815467	-0.301238436765	-0.0542381052873	1028.73987468	266.356268739	1659.11481532	364.018671899	-3.91997519194	-0.0483947554561
1258.63931986	263.418490694	1898.05781055	376.0	2.31428950308	0.0752069112803	0.0135410355204	1424.50639982	212.288773442	1941.98436322	305.189189961	-0.200292631834	-0.00247274854116
1258.63931986	263.418490694	1898.05781055	376.0	9.10721182252	-0.0191364356771	-0.00344552316836	1342.64892031	277.148665137	2070.91795587	451.120370426	0.408907169315	0.0050482366582
1258.63931986	263.418490694	1898.05781055	376.0	-5.64226472058	-0.234965594761	-0.0423056526397	1145.98693132	303.323514786	1790.96436433	341.653918221	-2.47110811128	-0.0305075075466
1258.63931986	263.418490694	1898.05781055	376.0	13.4024137323	0.16855270495	0.0303479843265	1483.89435078	250.600328417	2152.4433712	417.948692005	2.46791690809	0.0304681099765
1258.63931986	263.418490694	1898.05781055	376.0	-10.4811187881	-0.33062196243	-0.0595286212514	977.288693322	312.548253945	1699.12011676	409.283169491	-3.66344378901	-0.0452277010988
1258.63931986	263.418490694	1898.05781055	376.0	7.42189686974	0.060170090407	0.0108336496952	1397.60828665	282.019305451	2038.92970378	359.302111676	1.15311648816	0.0142360060267
1258.63931986	263.418490694	1898.05781055	376.0	-3.1890010503	-0.18800356473	-0.0338501196848	1204.42500536	271.316848076	1837.52872704	361.786873597	-2.16326058835	-0.0267069208439
1258.63931986	263.418490694	1898.05781055	376.0	-17.8117815396	-0.268406207922	-0.0483266488877	1071.61653287	198.583819256	1559.97989984	289.779547708	-4.8115035821	-0.0594012787913
1258.63931986	263.418490694	1898.05781055	376.0	12.793977882	0.100127951762	0.0180280791794	1400.71029929	322.657696543	2140.89490702	417.526911188	2.4351335954	0.030063377721
1258.63931986	263.418490694	1898.05781055	376.0	-1.21088377898	-0.203289609932	-0.0366023784538	1194.49903088	309.348274804	1875.07453641	371.227230722	-1.83200070457	-0.0226172926491
1258.63931986	263.418490694	1898.05781055	376.0	-6.56836167197	-0.219057097508	-0.0394413211213	1148.10187763	227.669338128	1773.38650881	397.615293054	-2.91905456695	-0.0360377107031
1258.63931986	263.418490694	1898.05781055	376.0	-16.6015008728	-0.305723880098	-0.0550457112167	1017.67301143	257.805507496	1582.95172656	307.473207638	-4.52637530571	-0.0558811766138
1258.63931986	263.418490694	1898.05781055	376.0	-22.1705137745	-0.386657705833	-0.0696178800563	961.487773712	233.19311794	1477.24864221	282.567750561	-5.82422177752	-0.071903972562
1258.63931986	263.418490694	1898.05781055	376.0	-9.69336070878	-0.306502386526	-0.0551858816215	1033.89665575	247.901101058	1714.07222051	432.274463705	-3.75677952512	-0.0463799941373
1258.63931986	263.418490694	1898.05781055	376.0	-11.0398298256	-0.288093810089	-0.0518714098107	1012.82938866	320.130744241	1688.51545827	355.555325367	-3.4612618473	-0.0427316277444
1258.63931986	263.418490694	1898.05781055	376.0	-10.9999100497	-0.275864535624	-0.049669523879	1029.57472452	320.03731046	1689.2731587	339.661123712	-3.38476319591	-0.0417871999495
1258.63931986	263.418490694	1898.05781055	376.0	19.0855594931	0.524720111067	0.0944760732925	1568.19041119	309.605924262	2260.3127632	382.516427744	5.46180725558	0.0674297192047
1258.63931986	263.418490694	1898.05781055	376.0	20.8034777307	0.3085088379	0.0555471440224	1559.97134666	271.673689248	2292.91984448	461.274808573	4.71312342491	0.0581867089495
1258.63931986	263.418490694	1898.05781055	376.0	7.36794806592	-0.0199047588131	-0.00358386006717	1340.79313051	283.900440709	2037.90572429	413.212153073	0.351947222917	0.00434502744342
1258.63931986	263.418490694	1898.05781055	376.0	-19.9945022818	-0.428130296437	-0.0770850371691	944.495300571	230.086757855	1518.55059831	343.968539884	-5.70677343287	-0.0704539929983
1258.63931986	263.418490694	1898.05781055	376.0	-0.250070956143	-0.0712034175939	-0.0128202048243	1290.22160748	314.680841841	1893.31131923	288.408869911	-0.664672773014	-0.00820583670388
1258.63931986	263.418490694	1898.05781055	376.0	1.94207299631	-0.216696924498	-0.0390163709934	1178.30685426	320.350054649	1934.91947874	436.262569833	-1.53542147906	-0.0189558207291
1258.63931986	263.418490694	1898.05781055	376.0	-14.9061805731	-0.260642345384	-0.0469287622226	1082.43886655	215.306907406	1615.12988593	317.384111968	-4.25604405672	-0.0525437537867
1258.63931986	263.418490694	1898.05781055	376.0	4.14336541152	-0.0509815671397	-0.00917925227578	1305.90214649	316.255089244	1976.70128136	354.544045628	0.088752011046	0.00109570384007
1258.63931986	263.418490694	1898.05781055	376.0	5.22700576753	0.101641752266	0.018300639587	1428.0849629	271.613614863	1997.26940178	297.570824018	1.15504406795	0.014259803308
1258.63931986	263.418490694	1898.05781055	376.0	5.35605918457	0.0143491119902	0.00258356355603	1361.0051152	293.906266706	1999.71891024	344.807528336	0.612738521366	0.00756467310328
1258.63931986	263.418490694	1898.05781055	376.0	14.2156715536	0.481418248034	0.0866795549215	1553.01831556	308.103527107	2167.87947479	306.75763213	4.68528238658	0.0578429924269
1258.63931986	263.418490694	1898.05781055	376.0	9.72301014397	0.253540105669	0.0456500010207	1546.48712229	229.782290435	2082.60616401	306.336751282	2.67375540974	0.0330093260462
1258.63931986	263.418490694	1898.05781055	376.0	-6.05809771861	-0.264230071435	-0.0475747337838	1087.57254096	293.48813821	1783.07161363	402.010934462	-2.75981360381	-0.0340717728865
1258.63931986	263.418490694	1898.05781055	376.0	14.5251167112	0.207125123165	0.0372929641997	1522.26791779	210.71643876	2173.75292278	440.768566224	2.43212143339	0.0300261905356
1258.63931986	263.418490694	1898.05781055	376.0	-9.76233979373	-0.314144183332	-0.0565617903011	1030.25099307	235.534082022	1712.7629576	446.977882515	-3.90747232258	-0.0482403990442
1258.63931986	263.418490694	1898.05781055	376.0	7.86007313032	-0.0374504216761	-0.0067429639316	1309.39933864	327.051879917	2047.24654251	410.795323955	0.683192200969	0.0084344716169
1258.63931986	263.418490694	1898.05781055	376.0	-6.56991421824	-0.297720793603	-0.0536047521792	1039.67628345	265.301343976	1773.35704058	468.379413155	-3.29919894216	-0.0407308511378
1258.63931986	263.418490694	1898.05781055	376.0	2.25607699542	-0.202652513823	-0.0364876690355	1188.9895819	284.321453611	1940.87945617	467.568420665	-1.64864230363	-0.0203536086868
1258.63931986	263.418490694	1898.05781055	376.0	-10.4847621024	-0.241623702771	-0.0435044477442	1116.13255713	256.925032464	1699.05096455	325.993374954	-3.32788894479	-0.0410850487011
1258.63931986	263.418490694	1898.05781055	376.0	-4.09677844733	-0.218213621437	-0.0392894529055	1159.00705437	255.139575294	1820.29858725	406.151957582	-2.4753041248	-0.0305593101827
1258.63931986	263.418490694	1898.05781055	376.0	8.40245422198	0.0189331072987	0.00340891380963	1373.89553345	263.372607181	2057.54124919	420.273108555	0.573099593934	0.00707530362881
1258.63931986	263.418490694	1898.05781055	376.0	-2.2417312513	-0.223259877521	-0.0401980334031	1157.71683745	271.571092279	1855.50845544	426.220525715	-2.22209111701	-0.0274332236668
1258.63931986	263.418490694	1898.05781055	376.0	6.67218422561	-0.0102861408835	-0.00185202392574	1345.13247773	291.915926201	2024.69972438	387.651320444	0.487852752245	0.00602287348451
1258.63931986	263.418490694	1898.05781055	376.0	-13.303521201	-0.337312897771	-0.0607333269303	975.370178918	301.080166586	1645.54928731	369.098941811	-4.05426646072	-0.0500526723545
1258.63931986	263.418490694	1898.05781055	376.0	-7.03069281424	-0.189612325349	-0.0341397777006	1187.38438816	230.491036702	1764.61119645	346.735771591	-2.79772544274	-0.0345398202807
1258.63931986	263.418490694	1898.05781055	376.0	-10.4248912308	-0.197238325289	-0.0355128421479	1166.04665979	197.661822919	1700.1873483	336.478865592	-3.42634864326	-0.0423006005341
1258.63931986	263.418490694	1898.05781055	376.0	8.05375339884	0.215969992951	0.0388854866674	1526.34038158	215.986704234	2050.92270598	308.595620163	1.95118299392	0.0240886789373
1258.63931986	263.418490694	1898.05781055	376.0	8.70921032503	-0.0188183797731	-0.00338825707113	1333.17749363	306.760910593	2063.36365736	423.425253137	0.754450420475	0.00931420272192
1258.63931986	263.418490694	1898.05781055	376.0	-9.00632621173	-0.205551234371	-0.0370095848705	1162.29764283	220.719229327	1727.11253244	344.095660287	-3.15703389985	-0.0389757271586
1258.63931986	263.418490694	1898.05781055	376.0	-12.1413383234	-0.243016566888	-0.0437552335052	1109.09239569	211.1913893	1667.6081902	347.324405206	-3.81046268289	-0.0470427491715
1258.63931986	263.418490694	1898.05781055	376.0	-8.8495781059	-0.217515148784	-0.039163692615	1160.54551215	271.519967051	1730.08770211	298.022222907	-2.95627396222	-0.0364972094101
1258.63931986	263.418490694	1898.05781055	376.0	0.482731660149	-0.156728660987	-0.0282190603145	1228.60011283	237.51134364	1907.22033653	441.108880061	-1.86834859804	-0.0230660320745
1258.63931986	263.418490694	1898.05781055	376.0	-0.247255589431	-0.185389880884	-0.0333795248261	1204.28299911	262.597281737	1893.36475652	426.484475675	-1.90542345798	-0.0235237463948
1258.63931986	263.418490694	1898.05781055	376.0	-5.46580502822	-0.188181724481	-0.0338821974219	1202.86341092	269.253119713	1794.3136713	322.197140672	-2.44568289101	-0.0301936159384
1258.63931986	263.418490694	1898.05781055	376.0	-8.03796516295	-0.186631919256	-0.0336031543493	1190.21690344	230.089896368	1745.49258496	325.185785154	-2.91419259718	-0.0359776863849
1258.63931986	263.418490694	1898.05781055	376.0	-13.6613715833	-0.242972771669	-0.043747348158	1105.65438517	213.259582959	1638.75708018	319.843112059	-3.99872508993	-0.0493669764189
1258.63931986	263.418490694	1898.05781055	376.0	-2.52536702003	-0.11464387636	-0.0206416774144	1274.46931234	241.374834675	1850.12488458	334.280737564	-2.01891824385	-0.0249249165907
1258.63931986	263.418490694	1898.05781055	376.0	9.07686751368	0.205706273056	0.0370374996499	1518.01058705	222.050975588	2070.34200335	330.28044071	2.0538948231	0.0253567262111
1258.63931986	263.418490694	1898.05781055	376.0	3.93262446788	-0.0428701488857	-0.00771878806008	1330.81936505	248.238976439	1972.70129642	393.642954936	-0.68270912538	-0.00842850772074
1258.63931986	263.418490694	1898.05781055	376.0	8.28707297855	0.0658136868269	0.0118497815677	1408.14024137	262.411836111	2055.35124648	384.799169009	1.05351175001	0.0130063179013
1258.63931986	263.418490694	1898.05781055	376.0	-12.3723477714	-0.352327578032	-0.0634367263291	994.610386546	241.540490292	1663.22349733	427.072620487	-4.37022902954	-0.0539534448091
1258.63931986	263.418490694	1898.05781055	376.0	8.27624236943	0.0486154844135	0.00875323810111	1396.60546221	259.008651621	2055.14567526	399.531561427	0.822090978427	0.0101492713386
1258.63931986	263.418490694	1898.05781055	376.0	9.53578123444	0.192034564242	0.0345759028164	1508.81386736	221.879634171	2079.05245107	348.358949535	1.96571250071	0.0242680555644
1258.63931986	263.418490694	1898.05781055	376.0	-16.0896248984	-0.296504422891	-0.0533857441287	1048.82839076	206.73786299	1592.66742848	337.101174725	-4.66081488339	-0.0575409244863
1258.63931986	263.418490694	1898.05781055	376.0	-10.8202458049	-0.229467469563	-0.041315712921	1127.0839415	198.056280597	1692.68328993	367.543067828	-3.65477873538	-0.0451207251282
1258.63931986	263.418490694	1898.05781055	376.0	-12.8313805589	-0.349234525342	-0.0628798209113	998.95114019	236.074012984	1654.51078965	419.485636476	-4.43071820892	-0.0547002248015
1258.63931986	263.418490694	1898.05781055	376.0	0.719287961145	-0.162413203423	-0.0292425645343	1230.59871669	304.70896699	1911.71031188	376.402628196	-1.38194888021	-0.0170610972865
1258.63931986	263.418490694	1898.05781055	376.0	-10.4158236598	-0.241267038299	-0.0434402301583	1118.20832345	269.076984655	1700.35945604	313.074147936	-3.26148544598	-0.0402652524196
1258.63931986	263.418490694	1898.05781055	376.0	2.16137936531	-0.179849695917	-0.0323820122285	1209.38073694	326.440726687	1939.08204041	403.260576781	-1.18532696802	-0.0146336662718
1258.63931986	263.418490694	1898.05781055	376.0	-15.4124617825	-0.426316634646	-0.0767584866125	951.073139608	226.482023559	1605.52037589	427.965212721	-5.22159837905	-0.0644641775191
1258.63931986	263.418490694	1898.05781055	376.0	-7.65500549964	-0.162999329443	-0.0293480967668	1222.32811202	241.045343285	1752.76138077	289.387925462	-2.78345694257	-0.0343636659576
1258.63931986	263.418490694	1898.05781055	376.0	-1.93948280027	-0.0916652962699	-0.0165043745535	1293.79290935	239.887013704	1861.24530577	327.565382721	-1.82820367737	-0.02257041577
1258.63931986	263.418490694	1898.05781055	376.0	-7.96114148285	-0.24721911658	-0.0445119043176	1117.2971339	300.317756624	1746.95074283	329.335852305	-2.82983792549	-0.0349362706851
1258.63931986	263.418490694	1898.05781055	376.0	-0.899559381409	-0.138961743608	-0.025020119483	1254.29413712	260.805086456	1880.98365345	365.884429872	-1.8085680687	-0.0223280008481
1258.63931986	263.418490694	1898.05781055	376.0	17.3613816905	0.269697263465	0.0485591039728	1556.10741653	238.300785638	2227.58687175	433.178669576	3.73426290593	0.0461020111843
1258.63931986	263.418490694	1898.05781055	376.0	7.85686019584	0.112217215631	0.0202047561453	1454.41390523	197.567028194	2047.18555916	395.204625732	0.571049411645	0.00704999273635
1258.63931986	263.418490694	1898.05781055	376.0	7.0038266319	0.00924732714368	0.00166498508169	1345.39117126	318.35269752	2030.99448897	367.250620195	0.978013665724	0.0120742427867
1258.63931986	263.418490694	1898.05781055	376.0	9.25160479955	0.144834599339	0.0260775295893	1445.21984865	296.055129917	2073.65861805	332.383639479	2.28824161838	0.0282498965232
1258.63931986	263.418490694	1898.05781055	376.0	17.1805484433	0.29224335822	0.0526185376701	1567.97106443	243.150000751	2224.15455217	413.033486994	4.00545597797	0.0494500738021
1258.63931986	263.418490694	1898.05781055	376.0	-19.317517401	-0.433357385062	-0.0780261766406	951.605911775	211.075769223	1531.40016272	368.718481718	-5.78285878651	-0.071393318352
1258.63931986	263.418490694	1898.05781055	376.0	-10.1879521508	-0.263262876551	-0.0474005899444	1073.89300148	300.250351088	1704.68458902	330.541236447	-3.22825062983	-0.0398549460473
1258.63931986	263.418490694	1898.05781055	376.0	18.3429418701	0.202808885466	0.0365158238146	1460.05641629	321.648227555	2246.2174514	464.512807556	3.82688410398	0.0472454827652
1258.63931986	263.418490694	1898.05781055	376.0	-5.15158458266	-0.224544242741	-0.0404292838929	1142.53642778	233.50232513	1800.27775701	424.239004099	-2.7783544756	-0.0343006725383
1258.63931986	263.418490694	1898.05781055	376.0	12.8418802741	0.0690636709236	0.0124349425502	1406.28291149	274.009488973	2141.80412211	461.511721651	1.6245690889	0.0200564085049
1258.63931986	263.418490694	1898.05781055	376.0	-11.6393558724	-0.298868777078	-0.0538114470792	999.837767209	319.159365477	1677.13610732	358.13897463	-3.59819231953	-0.0444221274016
1258.63931986	263.418490694	1898.05781055	376.0	15.7668631705	0.168518768869	0.0303418741212	1480.91839862	257.641718398	2197.32198844	458.76187142	2.7440778479	0.0338775042951
1258.63931986	263.418490694	1898.05781055	376.0	-17.5761456577	-0.305905513414	-0.0550784143705	1019.16472513	248.090567278	1564.4524051	297.197112696	-4.7165849582	-0.0582294439284
1258.63931986	263.418490694	1898.05781055	376.0	9.9382224008	0.0652108770634	0.0117412454201	1403.08805154	277.344128906	2086.69101706	406.258836616	1.39462624721	0.0172176079902
1258.63931986	263.418490694	1898.05781055	376.0	-3.07463768747	-0.192081663073	-0.0345843829804	1204.53334917	308.780529975	1839.69940978	326.385530633	-1.99163295573	-0.0245880611819
1258.63931986	263.418490694	1898.05781055	376.0	4.68741574037	-0.0202317609051	-0.00364273692926	1327.89449457	313.765414731	1987.02767112	345.367761825	0.408885280187	0.00504796642206
1258.63931986	263.418490694	1898.05781055	376.0	8.8560703628	0.0663738920378	0.0119506467479	1415.53788739	225.907246381	2066.15114578	424.706012008	0.576818827221	0.00712122008914
1258.63931986	263.418490694	1898.05781055	376.0	-15.0310581948	-0.402189346326	-0.072414358359	969.412617586	218.246594191	1612.75963647	425.100424697	-5.10165200814	-0.0629833581251
1258.63931986	263.418490694	1898.05781055	376.0	-5.41345817107	-0.224625257851	-0.0404438706971	1164.42272456	321.367847087	1795.30724491	309.516673266	-2.36740372207	-0.0292272064453
1258.63931986	263.418490694	1898.05781055	376.0	-6.17923657038	-0.233154752573	-0.0419796097539	1137.30872351	259.338448976	1780.77232819	384.12515571	-2.74855059109	-0.0339327233468
1258.63931986	263.418490694	1898.05781055	376.0	0.377641109871	0.0407889186296	0.0073440616906	1398.46568022	210.888031491	1905.22565713	295.87194542	-0.793051613109	-0.00979076065566
1258.63931986	263.418490694	1898.05781055	376.0	11.5575075501	-0.0135202361642	-0.00243432412031	1329.01585402	320.681754279	2117.42598531	467.728377014	1.17157956165	0.0144639452055
1258.63931986	263.418490694	1898.05781055	376.0	-2.32414722731	-0.203239238517	-0.0365933090596	1190.26783354	286.603147894	1853.94415257	377.073171138	-2.05119732697	-0.0253234237897
1258.63931986	263.418490694	1898.05781055	376.0	5.32826463592	-0.13910992945	-0.0250468004052	1247.35146109	306.609944097	1999.19135364	445.229948453	-0.738915974916	-0.00912241944341
1258.63931986	263.418490694	1898.05781055	376.0	5.22593302436	-0.0648184958305	-0.0116705970167	1313.85394947	238.762609964	1997.24904049	444.632481059	-0.918532930052	-0.0113399127167
1258.63931986	263.418490694	1898.05781055	376.0	-0.69798981922	-0.119315013864	-0.0214827176565	1265.92717945	292.4790793	1884.80956027	326.40330152	-1.31843688024	-0.0162769985214
1258.63931986	263.418490694	1898.05781055	376.0	1.46421155453	-0.155162388143	-0.0279370522403	1235.67691299	255.081007102	1925.84939232	435.091472227	-1.67497483956	-0.0206787017229
1258.63931986	263.418490694	1898.05781055	376.0	9.19013817659	0.273018533318	0.0491570999852	1565.68803333	211.91162162	2072.49194601	294.892291064	2.58067103534	0.0318601362388
1258.63931986	263.418490694	1898.05781055	376.0	-11.2479569266	-0.279167344118	-0.0502641959162	1066.6719175	228.992669989	1684.56508558	388.900498086	-3.83383484375	-0.0473312943673
1258.63931986	263.418490694	1898.05781055	376.0	-3.64757797218	-0.2351486605	-0.0423386137019	1148.43461708	328.752610015	1828.82467195	351.637444862	-2.14772729536	-0.0265151517946
1258.63931986	263.418490694	1898.05781055	376.0	-17.5191893481	-0.307729196103	-0.0554067691939	1039.64003433	199.941155279	1565.53346878	325.952279176	-4.95299686247	-0.0611481094132
1258.63931986	263.418490694	1898.05781055	376.0	-3.06925503545	-0.191441313414	-0.0344690877591	1180.43626038	215.462875561	1839.80157562	443.90243968	-2.51359541288	-0.0310320421344
1258.63931986	263.418490694	1898.05781055	376.0	-6.72588642727	-0.198945246243	-0.0358201739725	1178.51846273	239.129472499	1770.39659789	352.748662662	-2.75413118374	-0.0340016195524
1258.63931986	263.418490694	1898.05781055	376.0	-7.91291976128	-0.254940575257	-0.0459021561501	1098.07169953	310.475689139	1747.86601898	339.318630308	-2.83311502424	-0.0349767286944
1258.63931986	263.418490694	1898.05781055	376.0	3.56229740584	-0.0313881540178	-0.00565145012924	1326.20824593	301.104165309	1965.6722747	338.359863456	0.0545296185035	0.000673205166709
1258.63931986	263.418490694	1898.05781055	376.0	6.38555486708	0.131784199483	0.0237277996909	1466.99069282	213.309604302	2019.25933345	338.95903633	0.87079062964	0.0107505016005
1258.63931986	263.418490694	1898.05781055	376.0	9.94285041248	0.272138915884	0.0489987245019	1541.70129332	257.955641098	2086.77885939	287.121924972	3.1073781042	0.0383626926444
1258.63931986	263.418490694	1898.05781055	376.0	11.9165132784	0.16417371285	0.0295595449855	1441.61320918	317.172854221	2124.24012157	365.454058173	2.89040426794	0.035684003308
1258.63931986	263.418490694	1898.05781055	376.0	-4.15781217147	-0.243212377208	-0.0437904892344	1133.40228278	306.363911171	1819.14013188	379.373937934	-2.32645955812	-0.0287217229397
1258.63931986	263.418490694	1898.05781055	376.0	-12.24476718	-0.277307025348	-0.0499292447511	1071.03158101	212.535433743	1665.64505071	382.078035953	-4.03979790502	-0.0498740482101
1258.63931986	263.418490694	1898.05781055	376.0	8.67502522885	0.061387593757	0.0110528616775	1413.98381804	200.595302674	2062.71480447	448.13568376	0.103486902616	0.00127761608168
1258.63931986	263.418490694	1898.05781055	376.0	14.0168371882	0.256572979096	0.0461960711372	1552.64021527	225.302643536	2164.10548359	386.162624792	3.14398062312	0.0388145755941
1258.63931986	263.418490694	1898.05781055	376.0	0.213877705533	-0.188248366356	-0.0338941963191	1209.55667314	303.36815158	1902.11733304	389.19250832	-1.63830714419	-0.0202260141257
1258.63931986	263.418490694	1898.05781055	376.0	7.47910406178	-0.0694208070715	-0.0124992450615	1299.8084032	301.108302379	2040.01552935	439.098823769	0.0633335118523	0.000781895208054
1258.63931986	263.418490694	1898.05781055	376.0	-10.3109628488	-0.27980424406	-0.0503788700144	1069.5429893	215.642550984	1702.34977485	417.164234572	-3.83699214595	-0.0473702734068
1258.63931986	263.418490694	1898.05781055	376.0	-3.43452843366	-0.18290295948	-0.0329317535974	1209.2066658	267.252485552	1832.86847536	356.409324004	-2.19320890797	-0.0270766531848
1258.63931986	263.418490694	1898.05781055	376.0	12.2702693861	0.0698560817022	0.012577616439	1394.4790402	303.871045214	2130.95461701	432.604531597	1.94491114965	0.0240112487611
1258.63931986	263.418490694	1898.05781055	376.0	14.4634861374	0.285917205727	0.0514795112941	1515.28075011	304.858725815	2172.58313886	352.443662928	4.06149665525	0.0501419340155
1258.63931986	263.418490694	1898.05781055	376.0	8.4484735741	0.263898043806	0.0475149520717	1558.07563319	214.635458797	2058.41472309	285.703631111	2.42349290769	0.0299196655271
1258.63931986	263.418490694	1898.05781055	376.0	-14.4144037251	-0.263239776154	-0.0473964307084	1075.1462225	239.241643017	1624.4640948	310.076229281	-4.08042326403	-0.0503755958523
1258.63931986	263.418490694	1898.05781055	376.0	-3.60507174529	-0.137763317094	-0.0248043422927	1248.94013033	232.865566396	1829.63146471	347.825767988	-2.23228890646	-0.027559122302
1258.63931986	263.418490694	1898.05781055	376.0	2.7071742808	-0.148212928948	-0.0266857992343	1244.83793353	263.617583141	1949.44154343	440.986026762	-1.49207219346	-0.0184206443637
1258.63931986	263.418490694	1898.05781055	376.0	10.9128268354	0.0701278277935	0.0126265444353	1415.2754283	242.077726538	2105.18957265	447.83641781	1.02977311229	0.0127132482999
1258.63931986	263.418490694	1898.05781055	376.0	11.5375161687	0.236813458337	0.0426383612418	1478.41856992	314.815187145	2117.04653733	323.812780268	3.36418722053	0.0415331755621
1258.63931986	263.418490694	1898.05781055	376.0	8.08307519123	0.0513200333906	0.00924019326442	1392.06272109	281.010155367	2051.47925055	378.406374095	1.12077137161	0.0138366836002
1258.63931986	263.418490694	1898.05781055	376.0	3.52573326742	-0.0795819643087	-0.0143287656299	1301.26467415	262.716147683	1964.97826621	400.997444375	-0.876506565359	-0.0108210687081
1258.63931986	263.418490694	1898.05781055	376.0	2.73662111616	-0.0962843979783	-0.0173360457289	1286.92607161	275.732221701	1950.00046139	387.342168076	-0.937427578142	-0.0115731799771
1258.63931986	263.418490694	1898.05781055	376.0	-12.1017213899	-0.339828328831	-0.0611862313344	994.610427273	264.819549513	1668.3601425	408.930165712	-4.11598422303	-0.0508146200374
1258.63931986	263.418490694	1898.05781055	376.0	-21.2099651852	-0.39818492098	-0.0716933599172	958.758532607	230.339815677	1495.48040974	306.382061453	-5.73644482308	-0.0708203064577
1258.63931986	263.418490694	1898.05781055	376.0	11.8875680629	0.249585430985	0.0449379602062	1554.07424084	205.91567792	2123.69072465	363.70080589	2.60901616073	0.0322100760584
1258.63931986	263.418490694	1898.05781055	376.0	9.94528125378	0.0293525212569	0.00528493360766	1352.11416877	328.160598418	2086.82499817	406.550230976	1.53095495409	0.0189006784456
1258.63931986	263.418490694	1898.05781055	376.0	9.37880437371	0.196703511197	0.0354165486492	1512.0945323	221.594010594	2076.0729395	342.384396608	1.99249309237	0.0245986801527
1258.63931986	263.418490694	1898.05781055	376.0	10.1168322591	0.260023550813	0.0468173480037	1562.03630794	201.205125413	2090.08113542	326.839702069	2.45735966186	0.0303377736032
1258.63931986	263.418490694	1898.05781055	376.0	10.5803067866	0.174428585281	0.0314059390135	1497.95555942	215.601910548	2098.87814989	385.320679922	1.79570388658	0.022169183785
1258.63931986	263.418490694	1898.05781055	376.0	-8.08978507587	-0.228289409543	-0.0411036027266	1135.62203987	232.618232765	1744.50901306	376.268740426	-3.10270027414	-0.038304941656
1258.63931986	263.418490694	1898.05781055	376.0	-5.02660369499	-0.292728923676	-0.0527059639316	1016.04492856	321.780149687	1802.64996651	464.824888268	-2.86326891176	-0.0353489989106
1258.63931986	263.418490694	1898.05781055	376.0	6.93616823082	0.00153359948833	0.000276125222962	1366.02790553	226.621642841	2029.71029341	437.060745039	-0.285895947824	-0.00352957960277
1258.63931986	263.418490694	1898.05781055	376.0	5.55511438413	0.0513493293147	0.00924546800768	1397.40313695	262.882570951	2003.497093	343.211385099	0.62701108218	0.00774087755778
1258.63931986	263.418490694	1898.05781055	376.0	1.30869566681	0.0637548014359	0.0114790784004	1415.99733489	210.415721009	1922.89761087	296.48455497	-0.464690743358	-0.0057369227575
1258.63931986	263.418490694	1898.05781055	376.0	11.7720257569	0.124920942284	0.02249206739	1420.45391892	316.192953163	2121.49766489	384.850792807	2.53269841236	0.031267881634
1258.63931986	263.418490694	1898.05781055	376.0	-9.49205353227	-0.3446618757	-0.0620565134498	993.457440882	261.651687264	1717.8931471	462.784018952	-3.92998604842	-0.0485183462768
1258.63931986	263.418490694	1898.05781055	376.0	9.74769194417	0.160253756467	0.0288537552155	1445.43680786	307.963429899	2083.07463884	329.674401088	2.55415352553	0.0315327595744
1258.63931986	263.418490694	1898.05781055	376.0	0.338026595684	0.062370294531	0.0112297973588	1416.18454888	198.973870548	1904.47375075	289.315331325	-0.758336131657	-0.0093621744649
1258.63931986	263.418490694	1898.05781055	376.0	-7.77339001829	-0.265706403462	-0.0478405479765	1075.96859286	305.767685662	1750.51437416	368.778095642	-2.91386322319	-0.0359736200394
1258.63931986	263.418490694	1898.05781055	376.0	-13.5664888883	-0.291876044576	-0.0525524026965	1011.15057774	307.408515421	1640.55800859	321.998915429	-3.84934807399	-0.0475228157282
1258.63931986	263.418490694	1898.05781055	376.0	-12.6516623696	-0.356139140354	-0.0641229997037	964.034630458	297.826829291	1657.92194478	396.060485029	-4.09260375298	-0.050525972259
1258.63931986	263.418490694	1898.05781055	376.0	0.233558309461	-0.116116849851	-0.0209068869015	1272.17479039	273.967075434	1902.49088228	356.349016461	-1.38819937084	-0.0171382638375
1258.63931986	263.418490694	1898.05781055	376.0	20.2733517211	0.377752655591	0.0680145220726	1560.15269074	300.613487421	2282.85774635	422.09156819	5.2441439038	0.0647425173309
1258.63931986	263.418490694	1898.05781055	376.0	-6.75857728048	-0.228572753169	-0.0411546188637	1144.68038342	262.342808668	1769.7761066	362.752914511	-2.76707048724	-0.03416136404
1258.63931986	263.418490694	1898.05781055	376.0	-6.36865564018	-0.224002046489	-0.0403316612332	1147.27152708	247.852090859	1777.17704474	382.05342681	-2.78795236672	-0.0344191650212
1258.63931986	263.418490694	1898.05781055	376.0	-8.67356520983	-0.248321673264	-0.0447104201052	1112.76252665	296.475569685	1733.42852863	324.190432296	-2.94475376507	-0.036354984754
1258.63931986	263.418490694	1898.05781055	376.0	2.90975829955	-0.163113026049	-0.0293685678878	1232.35779042	277.801455329	1953.28670522	443.127459473	-1.44857800672	-0.0178836790953
1258.63931986	263.418490694	1898.05781055	376.0	-10.9909104428	-0.380572485431	-0.0685222336029	950.540406978	293.315826265	1689.44397644	445.587743196	-4.09114416627	-0.05050795267
1258.63931986	263.418490694	1898.05781055	376.0	2.13516446815	-0.134774954648	-0.0242662863968	1250.29060789	308.631210615	1938.58446651	379.662647999	-0.962690292725	-0.0118850653423
1258.63931986	263.418490694	1898.05781055	376.0	-14.5831264871	-0.397493615457	-0.0715688900716	963.385242817	238.872387713	1621.26163924	419.004008709	-4.87921873432	-0.0602372683249
1258.63931986	263.418490694	1898.05781055	376.0	-20.7110942196	-0.353859229946	-0.0637125008905	994.331832255	213.534050828	1504.94926906	297.083385981	-5.56403159018	-0.0686917480269
1258.63931986	263.418490694	1898.05781055	376.0	-12.5297829867	-0.365871861714	-0.0658753802151	964.41159747	284.677098758	1660.23528593	411.146589698	-4.20104015029	-0.0518646932135
1258.63931986	263.418490694	1898.05781055	376.0	4.73468205267	0.0616604375186	0.0111019873098	1411.0761895	235.102794749	1987.92481305	341.745828805	0.268289283043	0.0033122133709
1258.63931986	263.418490694	1898.05781055	376.0	14.9620249304	0.154846717218	0.0278802155597	1471.84511007	257.048615384	2182.04569336	453.151967901	2.52285390287	0.0311463444798
1258.63931986	263.418490694	1898.05781055	376.0	1.68602596017	-0.197714617519	-0.0355985987611	1194.9905718	326.597042538	1930.05955797	408.471943632	-1.37665152507	-0.0169956978403
1258.63931986	263.418490694	1898.05781055	376.0	-14.0221761164	-0.254407586051	-0.0458061912228	1093.18352166	206.172972442	1631.90880156	332.552307466	-4.15036809066	-0.0512391122303
1258.63931986	263.418490694	1898.05781055	376.0	6.73857373565	0.131151695788	0.0236139171386	1468.42196068	202.484416647	2025.95983566	355.053458334	0.747340721784	0.009226428664
1258.63931986	263.418490694	1898.05781055	376.0	2.79835520871	-0.00270398968292	-0.000486854462176	1361.5878388	245.368380585	1951.17221016	344.21599077	-0.444734641226	-0.00549055112625
1258.63931986	263.418490694	1898.05781055	376.0	2.27074447132	-0.0351215173768	-0.00632364374806	1314.86390287	316.519628164	1941.15785334	309.774322316	-0.00295379008242	-3.64665442273e-05
1258.63931986	263.418490694	1898.05781055	376.0	9.38195026219	-0.0237559957456	-0.00427727687173	1331.18366565	303.080262799	2076.13265028	441.868721837	0.715953172399	0.0088389280543
1258.63931986	263.418490694	1898.05781055	376.0	-16.2956379675	-0.322089341336	-0.0579923192899	961.369538538	326.234786778	1588.75718133	301.152856012	-4.31263008553	-0.0532423467349
1258.63931986	263.418490694	1898.05781055	376.0	12.545558111	0.0806648237192	0.0145237349152	1397.13061884	311.207778824	2136.17975615	427.841358484	2.1453053666	0.0264852514394
1258.63931986	263.418490694	1898.05781055	376.0	7.86632139965	0.00874040639295	0.00157371379059	1366.81342805	261.796308543	2047.36513828	418.755401684	0.394976325336	0.00487625093007
1258.63931986	263.418490694	1898.05781055	376.0	-15.9938249164	-0.352001192601	-0.0633779604972	947.205609541	319.604299532	1594.48576752	327.675858445	-4.38918531574	-0.0541874730338
1258.63931986	263.418490694	1898.05781055	376.0	10.5938267232	0.00777909360579	0.00140062902517	1345.54521454	317.417146703	2099.13476611	436.172404865	1.29163214798	0.015946075901
1258.63931986	263.418490694	1898.05781055	376.0	-3.26223945007	-0.120560570723	-0.0217069806847	1257.79792086	201.450556773	1836.13861987	376.890142233	-2.27929104111	-0.0281393955693
1258.63931986	263.418490694	1898.05781055	376.0	-8.20187352055	-0.23362297728	-0.0420639138062	1130.08641497	242.350455654	1742.38150958	369.944638961	-3.08371025486	-0.0380704969736
1258.63931986	263.418490694	1898.05781055	376.0	-0.508526872771	-0.114263519695	-0.0205731940394	1270.85879238	226.108937674	1888.40567652	391.437946469	-1.86389168937	-0.0230110085107
1258.63931986	263.418490694	1898.05781055	376.0	0.235690879356	-0.0442014769592	-0.00795849423104	1322.29083931	283.365101719	1902.53135969	296.875418665	-0.673098043886	-0.00830985239365
1258.63931986	263.418490694	1898.05781055	376.0	4.86888528024	-0.124026963868	-0.022331106206	1262.96507874	289.814328204	1990.4720679	437.692660951	-0.831836635906	-0.0102695880976
1258.63931986	263.418490694	1898.05781055	376.0	10.0239632355	0.132352382974	0.0238301013637	1437.70731687	297.144036328	2088.31842767	353.467074465	2.27962864893	0.0281435635671
1258.63931986	263.418490694	1898.05781055	376.0	-4.66192288353	-0.242688750504	-0.0436962100296	1119.24721077	244.991709186	1809.57181914	445.332899184	-2.78683490868	-0.0344053692429
1258.63931986	263.418490694	1898.05781055	376.0	-7.60811564609	-0.203475979406	-0.0366359343547	1183.13432752	274.563535525	1753.65137729	295.953514246	-2.74842853139	-0.0339312164369
1258.63931986	263.418490694	1898.05781055	376.0	8.65949563554	0.0868342350716	0.0156345399841	1429.5263961	235.470849189	2062.42004381	397.422798522	0.934911229202	0.0115421139408
1258.63931986	263.418490694	1898.05781055	376.0	5.1171890256	-0.0563273743787	-0.0101417670829	1297.92735896	324.487159384	1995.18501653	372.770498182	0.215125886097	0.002655875137
1258.63931986	263.418490694	1898.05781055	376.0	-3.77063138847	-0.265987280044	-0.0478911199215	1083.81693571	305.276714476	1826.48904697	437.395396789	-2.49621475749	-0.0308174661419
1258.63931986	263.418490694	1898.05781055	376.0	-19.8972379449	-0.301973653184	-0.054370481308	1038.93906994	197.711375723	1520.39673165	283.746285985	-5.29338734691	-0.065350461073
1258.63931986	263.418490694	1898.05781055	376.0	3.27316899347	-0.0986155635959	-0.0177557730637	1287.01773838	255.329371233	1960.18445028	417.837340667	-1.16863011845	-0.0144275323266
1258.63931986	263.418490694	1898.05781055	376.0	-4.03769878519	-0.0900253865222	-0.0162091081243	1293.73360819	218.130749217	1821.41995339	309.555595986	-2.25379601459	-0.0278246421554
1258.63931986	263.418490694	1898.05781055	376.0	-4.79672480023	-0.114053195547	-0.0205353250896	1266.55011296	207.453210384	1807.01320083	333.009877484	-2.41244458304	-0.0297832664573
1258.63931986	263.418490694	1898.05781055	376.0	13.0232234172	0.290209986925	0.0522524283264	1532.10084235	287.960252445	2145.24611981	325.185025007	3.85818682252	0.0476319360805
1258.63931986	263.418490694	1898.05781055	376.0	-11.5662993294	-0.24514550215	-0.0441385491808	1107.13458341	222.337044792	1678.52276274	349.051134534	-3.68266441922	-0.0454649928299
1258.63931986	263.418490694	1898.05781055	376.0	-7.92118539625	-0.180987372838	-0.0325868514292	1190.16103433	206.668583993	1747.70913245	350.879514122	-2.99596584174	-0.036987232614
1258.63931986	263.418490694	1898.05781055	376.0	-12.2702856448	-0.315733829524	-0.0568480067562	1012.22557218	272.220508488	1665.16069549	380.714614822	-3.94315380964	-0.0486809112302
1258.63931986	263.418490694	1898.05781055	376.0	4.69850761639	0.00230171931819	0.000414425516419	1355.3335298	286.846405571	1987.23820134	345.058265965	0.345077924953	0.00426022129572
1258.63931986	263.418490694	1898.05781055	376.0	-6.20226853	-0.222854941396	-0.0401251244862	1141.55035365	221.761022139	1780.33516828	417.0237925	-2.95613840986	-0.0364955359242
1258.63931986	263.418490694	1898.05781055	376.0	-0.707683461208	-0.155148138585	-0.0279344866016	1237.34803092	257.932880782	1884.62556934	389.344657634	-1.86185854662	-0.022985907983
1258.63931986	263.418490694	1898.05781055	376.0	-2.92222510851	-0.0219198265017	-0.00394667383897	1350.25392526	202.349260696	1842.59228864	289.989102681	-1.86583197657	-0.0230349626738
1258.63931986	263.418490694	1898.05781055	376.0	9.16996019072	0.116535492	0.0209822635938	1433.45985045	286.529893863	2072.10895617	352.119211865	1.94023058828	0.0239534640528
1258.63931986	263.418490694	1898.05781055	376.0	6.02296541433	-0.0525348082114	-0.00945891397396	1310.56773159	304.962492952	2012.37717602	396.846951485	0.153719321369	0.00189776939962
1258.63931986	263.418490694	1898.05781055	376.0	-9.57198262368	-0.325192308484	-0.0585510098098	1006.86385621	270.781391564	1716.37604674	438.730798967	-3.74027667655	-0.0461762552661
1258.63931986	263.418490694	1898.05781055	376.0	-0.829545767375	-0.238966659263	-0.0430260459601	1143.91220211	321.373199847	1882.31255232	417.027150366	-1.89825452822	-0.0234352410892
1258.63931986	263.418490694	1898.05781055	376.0	-4.16455381517	-0.138690957181	-0.0249713642746	1249.35738927	237.601593943	1819.01217159	332.05318837	-2.28650931526	-0.0282285100649
1258.63931986	263.418490694	1898.05781055	376.0	12.7925086234	0.0977909797111	0.0176073063938	1397.64532205	324.588427957	2140.86701964	418.633269633	2.42245007445	0.0299067910426
1258.63931986	263.418490694	1898.05781055	376.0	13.9059749773	0.122617184178	0.022077274789	1422.21154971	313.008724293	2162.00125474	426.780980736	2.69109166511	0.0332233538902
1258.63931986	263.418490694	1898.05781055	376.0	-2.95591220777	-0.147885519828	-0.0266268490868	1231.12022966	211.831634362	1841.95288802	399.001023999	-2.29503842394	-0.028333807703
1258.63931986	263.418490694	1898.05781055	376.0	-10.6389766045	-0.30173757225	-0.054327974838	1044.81860231	225.381199217	1696.12388414	425.924082617	-3.96443764156	-0.0489436745872
1258.63931986	263.418490694	1898.05781055	376.0	13.9430245524	0.281800489077	0.0507382947564	1540.15189675	275.381689535	2162.70447709	347.170890813	3.85469181566	0.0475887878476
1258.63931986	263.418490694	1898.05781055	376.0	12.9169735849	0.256940301009	0.0462622075997	1517.70607847	286.438450359	2143.22943656	339.084907737	3.60160796081	0.0444642958125
1258.63931986	263.418490694	1898.05781055	376.0	3.59891297519	-0.0927662257271	-0.0167025973581	1287.16507371	213.519043859	1966.36725937	465.683141804	-1.49470490952	-0.0184531470311
1258.63931986	263.418490694	1898.05781055	376.0	-13.8818499044	-0.298789619354	-0.0537971946983	995.050399464	316.979481438	1634.57227419	322.542393288	-3.90194034396	-0.0481721030118
1258.63931986	263.418490694	1898.05781055	376.0	3.59610915643	0.0596400892294	0.0107382227637	1412.70718708	213.922161292	1966.31404127	339.6846929	-0.176533528251	-0.0021794262747
1258.63931986	263.418490694	1898.05781055	376.0	-4.74809640331	-0.224653839847	-0.0404490168972	1159.68288786	286.019900287	1807.93619591	362.23340777	-2.39736204504	-0.0295970622844
1258.63931986	263.418490694	1898.05781055	376.0	-8.49341117441	-0.331060488078	-0.0596075779759	997.535704371	280.246827963	1736.84795637	459.065424037	-3.63353339142	-0.044858436931
1258.63931986	263.418490694	1898.05781055	376.0	12.1845328165	0.146143490139	0.0263131959199	1471.26120747	240.400338766	2129.32728735	417.665741119	1.97605024785	0.0243956820722
1258.63931986	263.418490694	1898.05781055	376.0	-6.52955072985	-0.234657884134	-0.042250249214	1144.59115393	322.46474152	1774.12316293	307.067267473	-2.53367802805	-0.0312799756549
1258.63931986	263.418490694	1898.05781055	376.0	-10.9623332895	-0.231390234431	-0.0416619075318	1125.19370571	213.486420654	1689.98638733	351.306260971	-3.58022793504	-0.044200344877
1258.63931986	263.418490694	1898.05781055	376.0	0.0735986761663	-0.199597575805	-0.0359376261803	1195.91532542	319.615517996	1899.45475597	383.923912552	-1.60154045943	-0.0197721044374
1258.63931986	263.418490694	1898.05781055	376.0	4.17327972393	-0.142829912482	-0.0257165848906	1249.77964843	268.800869536	1977.26907231	458.688554335	-1.2972136686	-0.0160149835629
1258.63931986	263.418490694	1898.05781055	376.0	-17.9398770883	-0.316694464138	-0.0570209694162	1026.41699842	212.564343767	1557.54857227	318.56723009	-4.98871922286	-0.0615891262082
1258.63931986	263.418490694	1898.05781055	376.0	-9.41402030585	-0.189455994166	-0.0341116302064	1189.30086469	243.837638182	1719.37426285	286.23575997	-3.06619959039	-0.0378543159307
1258.63931986	263.418490694	1898.05781055	376.0	-12.3637555673	-0.303010775661	-0.0545572156393	1050.44088113	199.387919539	1663.38658233	413.55778166	-4.32584004877	-0.0534054327009
1258.63931986	263.418490694	1898.05781055	376.0	-6.73417925353	-0.247284865667	-0.0445237424679	1116.05744263	267.054264925	1770.23919525	387.127487695	-2.8529264613	-0.035221314337
1258.63931986	263.418490694	1898.05781055	376.0	-4.070833311	-0.0747718816335	-0.0134627082523	1304.0154466	198.73040237	1820.79104094	318.045191963	-2.28324550539	-0.0281882161159
1258.63931986	263.418490694	1898.05781055	376.0	14.8255804941	0.172420045501	0.0310443005944	1495.55700583	214.581716304	2179.45589908	469.317176947	2.09624621699	0.0258795829258
1258.63931986	263.418490694	1898.05781055	376.0	-7.90007083582	-0.290816950247	-0.0523617123239	1044.46897674	276.91281261	1748.10989901	426.728109664	-3.28055891683	-0.0405007273683
1258.63931986	263.418490694	1898.05781055	376.0	-3.34015502473	-0.210415017967	-0.0378853111211	1167.4179548	248.310651444	1834.65973722	418.931130972	-2.40565763674	-0.0296994769968
1258.63931986	263.418490694	1898.05781055	376.0	4.65601675528	0.0612401570585	0.0110263156389	1405.18114915	258.87652287	1986.43170023	322.374028214	0.56640905591	0.00699270439395
1258.63931986	263.418490694	1898.05781055	376.0	-17.5413223053	-0.312514752259	-0.0562684105617	1010.54348733	254.96863974	1565.11337246	299.601245389	-4.70965453396	-0.0581438831353
1258.63931986	263.418490694	1898.05781055	376.0	-4.47450698798	-0.218688162952	-0.0393748943017	1149.65543732	230.174806586	1813.12908118	433.298837276	-2.70235349108	-0.0333623887787
1258.63931986	263.418490694	1898.05781055	376.0	12.4827004276	0.136439708914	0.0245660260918	1467.82887693	223.387957011	2134.98668098	443.769847045	1.63458683342	0.0201800843632
1258.63931986	263.418490694	1898.05781055	376.0	-15.4623103941	-0.329385165465	-0.0593059354456	1001.61081102	257.096585747	1604.57422042	345.866823652	-4.48419911702	-0.0553604829262
1258.63931986	263.418490694	1898.05781055	376.0	-4.85449828222	-0.239067802346	-0.0430442568142	1120.43460081	226.6022241	1805.91662674	458.879801826	-2.93075757708	-0.0361821923096
1258.63931986	263.418490694	1898.05781055	376.0	16.3179108147	0.246541784826	0.0443899504547	1534.63082795	253.223838277	2207.78119129	419.926525058	3.58001593123	0.0441977275461
1258.63931986	263.418490694	1898.05781055	376.0	1.50995415473	-0.221953387551	-0.0399627993429	1167.14775832	298.064206099	1926.71761332	461.505648898	-1.72606406326	-0.0213094328798
1258.63931986	263.418490694	1898.05781055	376.0	1.55087100938	-0.0588361527758	-0.0105934736723	1319.01443938	247.184435769	1927.49423887	361.295363721	-1.08294824193	-0.0133697313818
1258.63931986	263.418490694	1898.05781055	376.0	12.9063213071	0.107981239247	0.0194420668432	1424.56466038	294.673198338	2143.02725017	423.789391459	2.30271957373	0.0284286367127
1258.63931986	263.418490694	1898.05781055	376.0	-4.46061537765	-0.205189355094	-0.0369444283568	1159.69257702	203.23601181	1813.39275198	450.464163146	-2.82919520158	-0.034928335822
1258.63931986	263.418490694	1898.05781055	376.0	-23.0446402637	-0.418553191858	-0.0753606755236	960.0264452	199.799978715	1460.65721611	300.830792196	-6.27821858446	-0.077508871413
1258.63931986	263.418490694	1898.05781055	376.0	-11.2207475019	-0.281778817231	-0.0507343927316	1028.55844263	311.744494555	1685.08153619	344.778599003	-3.46267907544	-0.0427491243881
1258.63931986	263.418490694	1898.05781055	376.0	-1.45612801994	-0.21621651224	-0.0389298725676	1156.9461293	243.84984297	1870.41965894	469.623686663	-2.3249168782	-0.0287026775086
1258.63931986	263.418490694	1898.05781055	376.0	-15.3260928068	-0.390601939824	-0.0703280410198	957.894383603	258.959888476	1607.15970898	390.305436898	-4.78098977697	-0.0590245651477
1258.63931986	263.418490694	1898.05781055	376.0	-6.02975167464	-0.271701944623	-0.0489200476455	1077.27017031	237.337660055	1783.60963793	469.001807567	-3.22912650145	-0.0398657592772
1258.63931986	263.418490694	1898.05781055	376.0	-11.5166470095	-0.297489624706	-0.0535631301236	1045.21228913	235.902570255	1679.46519247	398.350333083	-3.94840860462	-0.0487457852423
1258.63931986	263.418490694	1898.05781055	376.0	13.0358209438	0.228916569918	0.0412165232118	1528.61452152	239.843573483	2145.48522814	377.027133139	2.94050149941	0.036302487647
1258.63931986	263.418490694	1898.05781055	376.0	-10.1971412089	-0.2319986861	-0.0417714595068	1136.40730042	283.213541957	1704.51017538	284.889333	-3.15318301382	-0.0389281853558
1258.63931986	263.418490694	1898.05781055	376.0	11.1169607503	0.227024795123	0.0408759083764	1536.23106956	212.748753775	2109.06415237	360.084329032	2.38078928806	0.0293924603465
1258.63931986	263.418490694	1898.05781055	376.0	-1.96745839196	-0.209084734816	-0.037645793089	1187.83683462	309.311221376	1860.71431287	363.566256878	-1.93933115582	-0.0239423599484
1258.63931986	263.418490694	1898.05781055	376.0	3.13341439444	-0.00600095378186	-0.00108047421352	1346.09031509	294.098109491	1957.5318272	317.343402614	0.157650929454	0.00194630777103
1258.63931986	263.418490694	1898.05781055	376.0	18.4022553487	0.271387740701	0.0488634750992	1527.63541749	288.080001099	2247.34325551	431.627836924	4.30307077976	0.0531243306144
1258.63931986	263.418490694	1898.05781055	376.0	-9.72245469515	-0.279119543672	-0.0502555894259	1061.50405709	264.636783909	1713.51999983	387.379158829	-3.44275446809	-0.0425031415814
1258.63931986	263.418490694	1898.05781055	376.0	15.4710821584	0.246169449826	0.0443229113839	1516.94666439	282.877885707	2191.70789383	391.883343732	3.77783804286	0.0466399758377
1258.63931986	263.418490694	1898.05781055	376.0	-13.1893538791	-0.281096192788	-0.0506114859179	1041.40915572	283.979785858	1647.71624909	322.327307511	-3.80931937426	-0.0470286342501
1258.63931986	263.418490694	1898.05781055	376.0	3.90262773635	0.0731520605621	0.0131710587976	1421.88063655	221.135967253	1972.13194112	329.115337308	0.0954625661469	0.00117855019934
1258.63931986	263.418490694	1898.05781055	376.0	20.0683255626	0.364982754286	0.0657152960544	1536.11291979	314.683313685	2278.96623134	428.169997866	5.10163312201	0.0629831249631
1258.63931986	263.418490694	1898.05781055	376.0	-13.3324539937	-0.403845360263	-0.0727125243541	948.11720416	265.021425337	1645.00012618	431.861496687	-4.61591096447	-0.0569865551169
1258.63931986	263.418490694	1898.05781055	376.0	-1.21477222681	-0.1819951313	-0.0327682987577	1215.52134152	286.043733275	1875.00073142	373.435656621	-1.87105801731	-0.0230994816952
1258.63931986	263.418490694	1898.05781055	376.0	9.37731501759	-0.0658835352409	-0.0118623578035	1289.00711892	328.652416921	2076.04467066	458.385134821	0.534978235397	0.00660466957281
1258.63931986	263.418490694	1898.05781055	376.0	10.1165617118	0.158629645967	0.0285613334474	1468.58961872	270.837334066	2090.07600028	350.649047491	2.28650577233	0.0282284663251
1258.63931986	263.418490694	1898.05781055	376.0	-6.84622099364	-0.121764382034	-0.0219237274098	1256.13906578	200.478170738	1768.11257825	311.49534173	-2.71282206673	-0.0334916304534
1258.63931986	263.418490694	1898.05781055	376.0	20.3599894973	0.524797704665	0.094490044052	1552.42629075	319.610192966	2284.50218143	412.465697711	5.50817757709	0.0680021923097
1258.63931986	263.418490694	1898.05781055	376.0	8.58382397078	0.223423091438	0.0402274201364	1517.02888322	250.676815639	2060.98375187	293.27805301	2.46483625013	0.0304300771621
1258.63931986	263.418490694	1898.05781055	376.0	-6.87348489184	-0.270114277916	-0.0486341875975	1057.03780516	319.92068992	1767.5950937	390.636598622	-2.81883876475	-0.0348004785771
1258.63931986	263.418490694	1898.05781055	376.0	12.5135342576	0.301307021695	0.0542504540323	1509.47897903	311.007346555	2135.5719249	315.085599318	3.87235243778	0.0478068202194
1258.63931986	263.418490694	1898.05781055	376.0	-16.6546460403	-0.438907638957	-0.0790255021529	952.734548502	205.693119101	1581.94300056	423.515332959	-5.57827359301	-0.0688675752224
1258.63931986	263.418490694	1898.05781055	376.0	2.6969950173	-0.149026151567	-0.0268322203038	1241.71345645	255.178272213	1949.24833513	452.356606468	-1.54762435725	-0.0191064735463
1258.63931986	263.418490694	1898.05781055	376.0	14.6488593071	0.216596931554	0.0389983672225	1523.08101561	232.297421945	2176.10162878	420.723191235	2.85907844232	0.03529726472
1258.63931986	263.418490694	1898.05781055	376.0	-7.0024991528	-0.228510475418	-0.0411434057288	1132.47153682	214.938833266	1765.14632845	417.735958358	-3.12776498204	-0.0386143824943
1258.63931986	263.418490694	1898.05781055	376.0	17.6585147596	0.256534096937	0.0461890703884	1543.37932307	247.855596678	2233.22662917	441.991709427	3.73105424962	0.0460623981434
1258.63931986	263.418490694	1898.05781055	376.0	12.571293699	0.217011183891	0.0390729535274	1496.63183836	285.872700827	2136.66823249	354.163693306	3.23387939813	0.039924437014
1258.63931986	263.418490694	1898.05781055	376.0	13.9849585315	0.106338347449	0.0191462634946	1423.90982384	293.589279618	2163.50040826	446.001304803	2.36069280648	0.0291443556355
1258.63931986	263.418490694	1898.05781055	376.0	12.7530050314	0.212400737292	0.038242840708	1522.36064482	225.654079726	2140.11721863	392.102494078	2.55755985891	0.0315748130729
1258.63931986	263.418490694	1898.05781055	376.0	-3.77232984377	-0.174449945907	-0.0314097850031	1206.40167924	229.317803782	1826.45680931	390.737326284	-2.38596797148	-0.0294563947096
1258.63931986	263.418490694	1898.05781055	376.0	3.82186713005	0.00923486307571	0.00166274092108	1372.3193891	231.704210455	1970.59905812	366.575458563	-0.408016266101	-0.0050372378531
1258.63931986	263.418490694	1898.05781055	376.0	-6.28437527269	-0.109108028565	-0.0196449457266	1270.96198609	205.312031438	1778.77673484	302.502717313	-2.60666691103	-0.0321810729756
1258.63931986	263.418490694	1898.05781055	376.0	2.67332460044	-0.188114092017	-0.0338700201687	1205.80265477	281.20277464	1948.79905693	461.793627519	-1.56362658306	-0.0193040318896
1258.63931986	263.418490694	1898.05781055	376.0	13.6879841637	0.280944402701	0.0505841560499	1550.21719878	259.890937436	2157.86366308	347.75552686	3.70314457313	0.0457178342362
1258.63931986	263.418490694	1898.05781055	376.0	3.87303840458	0.000887133706704	0.000159728791268	1355.18542171	283.653246086	1971.57031849	332.731650701	0.198646281222	0.00245242322497
1258.63931986	263.418490694	1898.05781055	376.0	16.0160346829	0.138958822541	0.0250195935436	1449.85490024	284.030587472	2202.05140779	468.165920072	2.75776046239	0.0340464254616
1258.63931986	263.418490694	1898.05781055	376.0	8.33935384714	0.171481333819	0.0308752851672	1473.10501652	274.683932485	2056.34356759	308.554618591	2.21780138902	0.027380264062
1258.63931986	263.418490694	1898.05781055	376.0	-10.6579673866	-0.31435070288	-0.0565989742312	1015.95991136	272.098770313	1695.76342812	407.70474645	-3.76050331816	-0.0464259668909
1258.63931986	263.418490694	1898.05781055	376.0	14.2326652929	0.296547742026	0.053393543757	1504.62890457	316.313576831	2168.20202579	347.259544388	4.08373831947	0.0504165224626
1258.63931986	263.418490694	1898.05781055	376.0	-4.98578707536	-0.186357292307	-0.0335537076535	1209.03215054	305.073621057	1803.42468955	289.31891795	-2.24744555313	-0.0277462413966
1258.63931986	263.418490694	1898.05781055	376.0	11.8488556569	0.276294039199	0.0497468561756	1493.50184969	315.484584866	2122.95594081	313.969506247	3.6364351753	0.0448942614235
1258.63931986	263.418490694	1898.05781055	376.0	-15.4659125301	-0.30415128072	-0.0547625640476	1043.80043692	206.130645301	1604.5058498	354.574767583	-4.62887689899	-0.0571466283826
1258.63931986	263.418490694	1898.05781055	376.0	-18.289147098	-0.331598121244	-0.0597043790501	976.285040516	286.638803203	1550.91922557	287.995381854	-4.77518750085	-0.0589529321093
1258.63931986	263.418490694	1898.05781055	376.0	12.1494311403	0.0390577354129	0.00703236143553	1375.41982331	300.399808194	2128.66103724	452.841405737	1.57121154091	0.0193976733446
1258.63931986	263.418490694	1898.05781055	376.0	15.2048506981	0.309398506501	0.0557073292223	1505.92439496	319.675963835	2186.65466681	361.054308011	4.2660039169	0.0526667150235
1258.63931986	263.418490694	1898.05781055	376.0	13.1607164901	0.215834519687	0.0388610946501	1530.44944371	204.396280663	2147.85581781	413.010093444	2.33152707828	0.028784284917
1258.63931986	263.418490694	1898.05781055	376.0	6.77651617936	-0.001110240334	-0.000199899231905	1364.66753957	209.881578263	2026.68000517	452.130887339	-0.581773656917	-0.00718239082613
1258.63931986	263.418490694	1898.05781055	376.0	-16.8028230792	-0.319258642426	-0.0574826507788	1017.54486657	233.654956482	1579.1305147	327.93069165	-4.73177251382	-0.058416944615
1258.63931986	263.418490694	1898.05781055	376.0	1.11298700862	-0.00271983753278	-0.000489707874106	1362.65763761	236.696754662	1919.1829474	319.828555127	-0.75756779724	-0.00935268885481
1258.63931986	263.418490694	1898.05781055	376.0	9.74361708948	0.247049478348	0.0444813608837	1486.10462426	308.182320601	2082.99729575	288.710350887	3.14345853451	0.0388081300556
1258.63931986	263.418490694	1898.05781055	376.0	5.62167254098	-0.0397811155755	-0.00716260633337	1311.53987565	320.42757844	2004.7604053	372.792951207	0.389067632002	0.0048033040988
1258.63931986	263.418490694	1898.05781055	376.0	-5.56190571437	-0.257740436364	-0.0464062723018	1101.66341895	289.840616236	1792.48962472	400.985589538	-2.66999569016	-0.032962909755
1258.63931986	263.418490694	1898.05781055	376.0	7.40190957728	0.00965360592072	0.00173813574374	1372.89241223	213.57003362	2038.55033341	452.087887565	-0.36378022216	-0.00449111385383
1258.63931986	263.418490694	1898.05781055	376.0	12.5752308887	0.100952382966	0.0181765183589	1409.09381086	312.495510007	2136.74296263	415.153641756	2.36017397419	0.0291379502986
1258.63931986	263.418490694	1898.05781055	376.0	16.3243220725	0.305162454551	0.0549446263146	1560.04688315	267.583143352	2207.90288067	380.27285416	4.25970301388	0.0525889260973
1258.63931986	263.418490694	1898.05781055	376.0	-3.4400564526	-0.107176900036	-0.0192972452352	1271.29074015	199.324752896	1832.76355036	362.148057317	-2.26755454547	-0.0279945005614
1258.63931986	263.418490694	1898.05781055	376.0	-0.450000200905	-0.109714656928	-0.0197541694145	1264.50963	314.639067683	1889.51654659	310.367848909	-0.995645378383	-0.0122919182516
1258.63931986	263.418490694	1898.05781055	376.0	-13.2029964127	-0.295399308725	-0.0531867678655	1044.08378629	238.275332903	1647.45730591	365.098186721	-4.10903360961	-0.0507288099952
1258.63931986	263.418490694	1898.05781055	376.0	-12.3353284858	-0.342924356221	-0.0617436723481	984.019164049	280.854753671	1663.92614477	399.052227047	-4.07004062578	-0.0502474151331
1258.63931986	263.418490694	1898.05781055	376.0	-14.1036037012	-0.321568850374	-0.0578986046766	1020.59874429	233.861913587	1630.36325893	375.902601053	-4.40335846188	-0.0543624501467
1258.63931986	263.418490694	1898.05781055	376.0	16.4038405404	0.286521951098	0.0515883959485	1505.35174939	315.420490555	2209.41218716	388.63994721	4.2900129992	0.0529631234469
1258.63931986	263.418490694	1898.05781055	376.0	13.364968563	0.108846349303	0.019597830267	1438.36629178	261.459108242	2151.73264024	451.907240211	1.94212109094	0.0239768035919
1258.63931986	263.418490694	1898.05781055	376.0	-1.59964820867	-0.182374803275	-0.0328366588541	1192.76200641	219.8690654	1867.69556278	455.064490978	-2.30071073749	-0.0284038362653
1258.63931986	263.418490694	1898.05781055	376.0	3.86213747107	-0.0961118016882	-0.0173049696954	1283.74949498	291.469858423	1971.36341247	396.144059067	-0.632998452881	-0.00781479571459
1258.63931986	263.418490694	1898.05781055	376.0	-10.2530690178	-0.189625153482	-0.0341420874112	1179.64765075	215.779874503	1703.44863324	308.02110798	-3.28091985527	-0.0405051833984
1258.63931986	263.418490694	1898.05781055	376.0	0.65821344188	-0.186417843872	-0.0335646099877	1205.13324701	269.729385924	1910.55108219	435.688449263	-1.78925866399	-0.0220896131356
1258.63931986	263.418490694	1898.05781055	376.0	0.726133588278	-0.163898210253	-0.029509940629	1226.57329315	313.9441874	1911.84024584	371.322765284	-1.30488208667	-0.016109655391
1258.63931986	263.418490694	1898.05781055	376.0	-21.9027292767	-0.427415799907	-0.076956391773	954.556608509	205.109099782	1482.33134679	322.665638498	-6.12087500751	-0.0755663581174
1258.63931986	263.418490694	1898.05781055	376.0	-6.49984447996	-0.18536022374	-0.0333741850449	1183.71722825	200.597505738	1774.68700472	390.372270738	-2.9023973834	-0.0358320664617
1258.63931986	263.418490694	1898.05781055	376.0	3.83949360633	0.0114653506087	0.00206434112508	1368.01159355	265.505812275	1970.93361883	337.416213009	0.0752142758241	0.00092857130647
1258.63931986	263.418490694	1898.05781055	376.0	-3.62961170525	-0.217999840912	-0.0392509616334	1149.01105227	225.763586418	1829.16568209	454.391043399	-2.66438676065	-0.0328936637118
1258.63931986	263.418490694	1898.05781055	376.0	-3.29452207551	-0.239338292566	-0.0430929586903	1138.70405939	292.637354581	1835.52587697	404.184463008	-2.2863075841	-0.0282260195568
1258.63931986	263.418490694	1898.05781055	376.0	-19.829096936	-0.359754050961	-0.0647738658555	991.313065336	216.157460018	1521.69008739	314.21956204	-5.44479969107	-0.0672197492724
1258.63931986	263.418490694	1898.05781055	376.0	10.8416981895	0.275403424106	0.0495865005593	1562.13688404	227.029584466	2103.83950983	314.673041328	2.98735891032	0.0368809742014
1258.63931986	263.418490694	1898.05781055	376.0	-16.9663440491	-0.332883685033	-0.0599358453426	952.303008126	326.237476177	1576.02679216	297.486307857	-4.44576362967	-0.0548859707366
1258.63931986	263.418490694	1898.05781055	376.0	8.62750203396	-0.0667378335119	-0.012016174561	1305.4274126	286.753363876	2061.81278676	469.632010281	-0.00738045796354	-9.11167649819e-05
1258.63931986	263.418490694	1898.05781055	376.0	17.9480336402	0.307944178869	0.0554454769299	1551.79848559	281.182587993	2238.7218649	405.740791316	4.52989022322	0.0559245706571
1258.63931986	263.418490694	1898.05781055	376.0	15.5952564655	0.203998750418	0.036730059492	1515.01399002	228.931936746	2194.06479397	450.118867199	2.74237728679	0.0338565097135
1258.63931986	263.418490694	1898.05781055	376.0	-9.80996094517	-0.295556751985	-0.0532151155897	1032.63626462	284.239179116	1711.85908062	394.983636877	-3.47527326262	-0.0429046081805
1258.63931986	263.418490694	1898.05781055	376.0	6.62031901825	-0.0402912680623	-0.00725445949988	1332.64927988	239.707006533	2023.71529276	451.359006345	-0.554553597911	-0.00684634071496
1258.63931986	263.418490694	1898.05781055	376.0	5.60028065302	0.0752811122314	0.0135543954324	1389.05736034	312.076173338	2004.3543749	303.220841218	1.33157201941	0.0164391607335
1258.63931986	263.418490694	1898.05781055	376.0	-1.70436873908	-0.0683916336519	-0.0123139419611	1309.8362687	259.629259092	1865.70790658	296.242378789	-1.40446914392	-0.0173391252336
1258.63931986	263.418490694	1898.05781055	376.0	-12.9263669911	-0.292698107958	-0.0527004155488	998.142622317	323.553493522	1652.70789225	331.011776415	-3.72892456959	-0.0460361057974
1258.63931986	263.418490694	1898.05781055	376.0	14.9907308396	0.178169006751	0.0320794034481	1498.44743041	221.007304578	2182.59054811	463.135813124	2.27654340088	0.0281054740849
1258.63931986	263.418490694	1898.05781055	376.0	11.0427971261	0.12893791224	0.023215324494	1455.61040433	252.933096115	2107.6564839	399.112983454	1.85984796511	0.022961085989
1258.63931986	263.418490694	1898.05781055	376.0	1.86685464808	0.0205442106095	0.00369899362793	1382.93990823	212.544476056	1933.49179101	338.007406724	-0.775757517032	-0.00957725329669
1258.63931986	263.418490694	1898.05781055	376.0	-8.83089574279	-0.233326904402	-0.042010605762	1139.89550488	290.911694804	1730.44230416	299.635104475	-2.93263981459	-0.0362054298098
1258.63931986	263.418490694	1898.05781055	376.0	-5.83027194555	-0.274411572354	-0.0494079172406	1064.62002894	300.954349848	1787.39587851	421.821499723	-2.80382215682	-0.0346150883558
1258.63931986	263.418490694	1898.05781055	376.0	-7.77620161332	-0.207983928665	-0.0374475924855	1159.66415977	218.45198168	1750.46100846	372.34486701	-3.04198549945	-0.0375553765364
1258.63931986	263.418490694	1898.05781055	376.0	0.200773335096	-0.169940197988	-0.0305978030227	1214.16144759	239.349058471	1901.86860452	448.358098456	-1.94237077155	-0.0239798860685
1258.63931986	263.418490694	1898.05781055	376.0	-4.73382715953	-0.132419886139	-0.0238422553365	1249.13313697	214.500375888	1808.20703441	344.573521549	-2.4206429343	-0.0298844806704
1258.63931986	263.418490694	1898.05781055	376.0	-13.9225414206	-0.333900102932	-0.0601188518063	1001.48683911	255.469127933	1633.79992569	376.843958644	-4.33015143884	-0.0534586597387
1258.63931986	263.418490694	1898.05781055	376.0	-4.82765144228	-0.174305624363	-0.0313837998493	1199.98769074	209.751624673	1806.42619528	396.686879871	-2.61326890999	-0.0322625791357
1258.63931986	263.418490694	1898.05781055	376.0	7.7214451202	-0.0452584288318	-0.00814879885341	1308.65183621	319.592667038	2044.61530274	416.37079949	0.529955742225	0.00654266348426
1258.63931986	263.418490694	1898.05781055	376.0	-7.80196621134	-0.279421875066	-0.0503100243186	1069.39434655	223.585444523	1749.9719815	456.992190426	-3.55066783046	-0.0438354053143
1258.63931986	263.418490694	1898.05781055	376.0	2.99529011063	0.0548929894021	0.00988350547392	1409.72200233	208.197380139	1954.91014844	336.990765975	-0.372953627887	-0.00460436577639
1258.63931986	263.418490694	1898.05781055	376.0	6.71206176852	0.202938050451	0.0365390800236	1513.55123122	224.845819752	2025.4566232	287.059572228	1.74967851169	0.0216009692801
1258.63931986	263.418490694	1898.05781055	376.0	-6.03108409345	-0.112829516388	-0.0203150011502	1272.73407165	225.72107729	1783.58434785	285.129198915	-2.5417866305	-0.031380081858
1258.63931986	263.418490694	1898.05781055	376.0	12.4202117203	0.120323268694	0.0216642543561	1437.02521032	286.10682208	2133.80060919	410.668576792	2.29890084296	0.0283814918884
1258.63931986	263.418490694	1898.05781055	376.0	-4.69620097786	-0.229577997537	-0.0413356135284	1139.65012298	247.433433858	1808.92120109	421.837644247	-2.66400062324	-0.0328888965832
1258.63931986	263.418490694	1898.05781055	376.0	-5.76758903818	-0.210737974356	-0.0379434595528	1171.83916654	263.833792437	1788.58563633	352.912677353	-2.56457153239	-0.031661376943
1258.63931986	263.418490694	1898.05781055	376.0	1.52009339222	-0.0545552319664	-0.00982269210774	1322.54623673	244.454276215	1926.91006191	359.909548967	-1.08314208723	-0.0133721245337
1258.63931986	263.418490694	1898.05781055	376.0	4.21450368343	0.0710553427221	0.0127935438823	1422.19134024	207.072849026	1978.05152689	348.78733762	-0.0903001969018	-0.0011148172457
1258.63931986	263.418490694	1898.05781055	376.0	10.2280385867	0.0859756683022	0.0154799546817	1428.37724984	236.364740355	2092.19189581	427.449905613	1.07174452712	0.013231413915
1258.63931986	263.418490694	1898.05781055	376.0	-10.600057582	-0.289484593064	-0.0521218208614	1061.07196828	208.985924233	1696.86258969	426.804697176	-3.98794445882	-0.0492338822077
1258.63931986	263.418490694	1898.05781055	376.0	-6.64093624318	-0.138572272178	-0.0249499949906	1242.33232342	215.228786432	1772.00900149	314.44789164	-2.67126442146	-0.0329785731044
1258.63931986	263.418490694	1898.05781055	376.0	15.4152212823	0.208754152815	0.0375862716627	1518.85591865	227.530978432	2190.64762211	444.260725032	2.76419239885	0.0341258320845
1258.63931986	263.418490694	1898.05781055	376.0	1.38153421353	-0.0438837263957	-0.00790128311049	1327.39306038	266.452368351	1924.28012859	330.434699861	-0.719231819482	-0.00887940517879
1258.63931986	263.418490694	1898.05781055	376.0	-8.94617855517	-0.28785120832	-0.0518277292618	1050.67061359	265.865944301	1728.25416974	411.717611849	-3.42300650109	-0.0422593395196
1258.63931986	263.418490694	1898.05781055	376.0	-0.842226799137	-0.0552960122479	-0.00995606990419	1323.27447222	218.120791236	1882.07185901	340.676595545	-1.67224799693	-0.0206450369991
1258.63931986	263.418490694	1898.05781055	376.0	5.63378646416	0.0747194477916	0.0134532675174	1399.34779388	295.937036448	2004.99033456	309.705504238	1.21137004784	0.0149551857758
1258.63931986	263.418490694	1898.05781055	376.0	-16.2428042226	-0.305750763087	-0.0550505515101	1030.96713096	231.010944409	1589.75999635	327.781920981	-4.59948328271	-0.056783744231
1258.63931986	263.418490694	1898.05781055	376.0	-5.20813462341	-0.205574785328	-0.0370138252301	1189.90874094	303.506362013	1799.20440455	305.78930159	-2.35433791158	-0.0290659001429
1258.63931986	263.418490694	1898.05781055	376.0	7.62517115206	0.220428575983	0.0396882563887	1522.06514115	233.747549652	2042.78796717	286.975276368	2.1312842858	0.0263121516765
1258.63931986	263.418490694	1898.05781055	376.0	-8.39983417427	-0.278517143501	-0.0501471270258	1071.71982017	214.614945718	1738.62410193	452.289336043	-3.66413413896	-0.0452362239378
1258.63931986	263.418490694	1898.05781055	376.0	14.9254900724	0.214334483472	0.0385910125085	1513.42238303	254.138421579	2181.35224063	413.791436022	3.13598686683	0.0387158872448
1258.63931986	263.418490694	1898.05781055	376.0	4.04472840704	0.0714024382671	0.0128560385789	1396.86532055	293.535006397	1974.82909399	284.428767048	0.935133287709	0.0115448554038
1258.63931986	263.418490694	1898.05781055	376.0	-5.91014250615	-0.118780848008	-0.0213865408728	1258.97100786	198.596207087	1785.8798891	328.312674155	-2.59095674194	-0.0319871202709
1258.63931986	263.418490694	1898.05781055	376.0	0.0222318166857	-0.137143279173	-0.0246927042083	1246.40301357	225.413267028	1898.47978328	426.663502689	-1.89715040225	-0.0234216099044
1258.63931986	263.418490694	1898.05781055	376.0	4.66781968954	0.0194163117695	0.0034959149747	1378.17731722	244.670013192	1986.65572675	363.808396336	-0.0344538331606	-0.000425355964945
1258.63931986	263.418490694	1898.05781055	376.0	-16.7267647529	-0.389463614537	-0.0701230850806	964.668636303	243.055717495	1580.5741457	372.849791906	-5.03189819022	-0.0621221998793
1258.63931986	263.418490694	1898.05781055	376.0	-12.4749328581	-0.3191835826	-0.0574691362262	1033.31526057	209.434229408	1661.27637308	418.526883096	-4.37855041476	-0.05405617796
1258.63931986	263.418490694	1898.05781055	376.0	-3.4685817661	-0.242473637807	-0.0436574788993	1131.70091213	286.954365457	1832.22212342	413.566845831	-2.35974124268	-0.0291326079343
1258.63931986	263.418490694	1898.05781055	376.0	-16.6984575725	-0.339957368973	-0.0612094650653	1017.55062162	199.318508742	1581.11143235	364.242301986	-5.0320361059	-0.0621239025419
1258.63931986	263.418490694	1898.05781055	376.0	14.0451028683	0.128199442148	0.0230823626482	1434.70650432	299.791569443	2164.64198254	430.143908774	2.65488225932	0.0327763241892
1258.63931986	263.418490694	1898.05781055	376.0	-3.79547177285	-0.25509010226	-0.0459290785487	1109.30085723	302.582749155	1826.01756212	414.133955737	-2.39783374657	-0.0296028857602
1258.63931986	263.418490694	1898.05781055	376.0	13.3442953969	0.213031365665	0.0383563856077	1514.86520452	248.261796687	2151.34025159	388.213250383	2.90851389487	0.035907578949
1258.63931986	263.418490694	1898.05781055	376.0	20.1759271227	0.383550357889	0.0690584007722	1542.39305376	313.803355276	2281.00857115	424.812162114	5.19979751794	0.0641950310856
1258.63931986	263.418490694	1898.05781055	376.0	0.197570923347	-0.192431035329	-0.0346472875997	1203.62253351	314.489268864	1901.80782089	383.696018514	-1.57773507702	-0.0194782108275
1258.63931986	263.418490694	1898.05781055	376.0	-0.176704072973	-0.0749038480486	-0.01348646886	1282.14274196	324.052955025	1894.70386509	288.508168102	-0.614145617261	-0.00758204465755
1258.63931986	263.418490694	1898.05781055	376.0	15.3430083316	0.336643437078	0.0606127902553	1545.48055187	296.537673721	2189.27697856	347.258752967	4.47056974782	0.0551922191089
1258.63931986	263.418490694	1898.05781055	376.0	-1.04858383695	-0.159521328631	-0.0287218812803	1236.03636924	270.228086986	1878.15508313	371.890626907	-1.85530154429	-0.0229049573369
1258.63931986	263.418490694	1898.05781055	376.0	6.1922466862	0.158176438639	0.0284797332803	1469.2668006	261.66830562	2015.59023243	284.655126204	1.67636816796	0.0206959033082
1258.63931986	263.418490694	1898.05781055	376.0	-17.1359745994	-0.359572784599	-0.0647412287719	1003.56794428	199.477394704	1572.80710625	369.761767267	-5.19711019601	-0.0641618542717
1258.63931986	263.418490694	1898.05781055	376.0	-11.6541796245	-0.253516847565	-0.0456458133895	1088.35365893	292.364020093	1676.85474393	296.137064903	-3.41566510444	-0.0421687049931
1258.63931986	263.418490694	1898.05781055	376.0	-3.60579063744	-0.183820370413	-0.0330969338158	1198.18514099	238.231597849	1829.61781972	393.201080888	-2.35795238896	-0.0291105233206
1258.63931986	263.418490694	1898.05781055	376.0	6.95582026372	0.202497072525	0.0364596817654	1509.40466033	235.392672134	2030.08330035	285.285967889	1.89648634372	0.0234134116509
1258.63931986	263.418490694	1898.05781055	376.0	-1.25639930286	-0.0983473262923	-0.0177074768261	1287.01644341	263.171439399	1874.21062545	324.022742636	-1.54183765226	-0.019035032744
1258.63931986	263.418490694	1898.05781055	376.0	16.9089930733	0.256720497082	0.0462226318117	1558.89556111	204.938895757	2219.00027426	455.165817401	3.10827176459	0.0383737254887
1258.63931986	263.418490694	1898.05781055	376.0	12.921071053	0.120649375323	0.0217229699897	1452.65580099	239.624827978	2143.30720888	451.02657991	1.72906921393	0.0213465335053
1258.63931986	263.418490694	1898.05781055	376.0	13.8290544621	0.259058817161	0.0466436473102	1557.18863857	217.196543382	2160.54125889	386.156076938	3.04941923444	0.0376471510425
1258.63931986	263.418490694	1898.05781055	376.0	-5.12815843034	-0.271205148449	-0.0488305992887	1076.51792405	280.844007655	1800.72239892	443.360467217	-2.8170861734	-0.0347788416469
1258.63931986	263.418490694	1898.05781055	376.0	-3.39398904176	-0.183601438873	-0.0330575151014	1197.98049941	236.952566396	1833.63793645	398.704870643	-2.34385947844	-0.0289365367709
1258.63931986	263.418490694	1898.05781055	376.0	8.12475733002	0.102391225135	0.0184355824874	1429.94280931	272.873827435	2052.27040164	349.453764893	1.54029829303	0.019016028309
1258.63931986	263.418490694	1898.05781055	376.0	-3.60911779418	-0.266320554822	-0.0479511261834	1066.20403309	327.263804511	1829.55466836	436.086830767	-2.42762941388	-0.0299707335047
1258.63931986	263.418490694	1898.05781055	376.0	-7.39583970146	-0.276043334361	-0.0497017166657	1066.73364098	277.918614936	1757.68049744	413.028241521	-3.09429714974	-0.0382011993794
1258.63931986	263.418490694	1898.05781055	376.0	-23.1767733875	-0.415699609954	-0.07484688692	955.457369114	210.953137573	1458.14925303	291.738746348	-6.21933133619	-0.076781868348
1258.63931986	263.418490694	1898.05781055	376.0	-5.82330447842	-0.25467075973	-0.0458535757526	1100.0732281	234.114354104	1787.52812506	453.340542862	-3.08261550054	-0.0380569814881
1258.63931986	263.418490694	1898.05781055	376.0	5.98391965416	0.121043912906	0.021794006645	1453.43727555	237.884118229	2011.63606492	320.314671144	1.04360285083	0.0128839858127
1258.63931986	263.418490694	1898.05781055	376.0	-11.2943597593	-0.279222808665	-0.0502741823307	1066.88722008	227.445486507	1683.68433299	389.351626401	-3.84955599073	-0.0475253826016
1258.63931986	263.418490694	1898.05781055	376.0	18.8162027584	1.00881709161	0.181637935112	1569.81006234	328.229809475	2255.20021665	357.160344841	5.80120533205	0.0716198189142
1258.63931986	263.418490694	1898.05781055	376.0	-11.4122497138	-0.332220852944	-0.0598165021505	1006.92545602	252.492006067	1681.4467135	422.029251415	-4.07365423155	-0.05029202755
1258.63931986	263.418490694	1898.05781055	376.0	1.15677769218	-0.0420687473205	-0.0075744953764	1333.56597411	221.363132259	1920.01411989	365.085013513	-1.30957829336	-0.0161676332513
1258.63931986	263.418490694	1898.05781055	376.0	1.0455388184	0.00351536084419	0.000632942175763	1363.81100593	255.441919979	1917.90274175	298.649815842	-0.473388442474	-0.00584430175893
1258.63931986	263.418490694	1898.05781055	376.0	-10.5380868844	-0.243683837573	-0.0438753758685	1110.64390343	214.562744876	1698.03882936	372.832181053	-3.60244343948	-0.0444746103639
1258.63931986	263.418490694	1898.05781055	376.0	3.31600293359	-0.125117574175	-0.0225274710435	1265.16807044	265.857483563	1960.99746323	429.97190923	-1.26143313404	-0.0155732485684
1258.63931986	263.418490694	1898.05781055	376.0	0.216460396733	-0.201528591003	-0.0362853062664	1195.85067714	312.806564943	1902.16635402	393.509111937	-1.65141808411	-0.0203878775816
1258.63931986	263.418490694	1898.05781055	376.0	20.4829458354	0.299724360671	0.0539654952595	1540.15334314	290.539007535	2286.83596381	456.143613137	4.72413427417	0.0583226453601
1258.63931986	263.418490694	1898.05781055	376.0	-9.06670677424	-0.270360072639	-0.048678443039	1077.92059972	238.466629892	1725.96647446	409.579244846	-3.47553401622	-0.0429078273608
1258.63931986	263.418490694	1898.05781055	376.0	23.20551406	0.78405959462	0.141170254703	1565.47579505	324.819229166	2338.51188264	448.21685843	6.06107638386	0.0748281035044
1258.63931986	263.418490694	1898.05781055	376.0	8.14283760785	0.0386268216706	0.00695477523778	1370.56060415	309.018227003	2052.61357577	373.034744607	1.29843945502	0.0160301167286
1258.63931986	263.418490694	1898.05781055	376.0	16.3662203176	0.274599595053	0.0494417708054	1534.92445104	280.0279196	2208.69813358	393.745762936	4.09387635855	0.0505416834389
1258.63931986	263.418490694	1898.05781055	376.0	-3.52563592703	-0.272132206859	-0.0489975165392	1049.47371902	327.576626308	1831.13920246	454.088857132	-2.50352799651	-0.0309077530433
1258.63931986	263.418490694	1898.05781055	376.0	-10.0685788215	-0.245160286689	-0.0441412111431	1111.55631051	254.428143337	1706.95036382	340.965909972	-3.30554151332	-0.0408091544855
1258.63931986	263.418490694	1898.05781055	376.0	-4.22843804714	-0.266868087753	-0.0480497097143	1084.70388504	277.47152777	1817.79961193	455.624199126	-2.71935785995	-0.0335723192586
1258.63931986	263.418490694	1898.05781055	376.0	-1.99468880462	-0.251747484148	-0.0453272387734	1117.55404372	307.537247546	1860.1974639	435.106172634	-2.17368369	-0.0268356011111
1258.63931986	263.418490694	1898.05781055	376.0	2.66193305604	-0.0140928615092	-0.00253742555081	1321.45829624	326.411918367	1948.58283883	300.712624224	0.287414998767	0.00354833331811
1258.63931986	263.418490694	1898.05781055	376.0	-17.4479137303	-0.366662445767	-0.0660177252012	997.902079694	200.947983263	1566.88632121	368.036258257	-5.26462839041	-0.0649954122273
1258.63931986	263.418490694	1898.05781055	376.0	-6.51877410914	-0.210406649733	-0.0378838044172	1176.0111555	277.614456503	1774.32770942	320.702097413	-2.60177373923	-0.0321206634472
1258.63931986	263.418490694	1898.05781055	376.0	17.7671321629	0.235971698325	0.042486802003	1512.89059331	280.86620091	2235.28825028	441.531456058	3.86960450603	0.0477728951361
1258.63931986	263.418490694	1898.05781055	376.0	19.5908724287	0.467434086697	0.0841617008816	1571.10936607	304.976414165	2269.90389484	393.818114602	5.46218317331	0.0674343601643
1258.63931986	263.418490694	1898.05781055	376.0	-8.36306524026	-0.193384598337	-0.0348189770141	1188.65337532	252.964160175	1739.32199756	297.704462058	-2.89488976532	-0.0357393798188
1258.63931986	263.418490694	1898.05781055	376.0	-8.32549910702	-0.22493608603	-0.0404998354392	1135.87806966	211.071290873	1740.03502448	393.085663945	-3.26088325478	-0.0402578179603
1258.63931986	263.418490694	1898.05781055	376.0	-1.3794814924	-0.219105270694	-0.0394499947234	1163.96503631	272.488130942	1871.87445434	435.421287084	-2.11500368046	-0.0261111565489
1258.63931986	263.418490694	1898.05781055	376.0	-0.754226081671	-0.0971306165441	-0.0174884077321	1284.42741177	283.149358667	1883.7421635	316.165393061	-1.24589971382	-0.0153814779484
1258.63931986	263.418490694	1898.05781055	376.0	5.10581544537	-0.0559909290215	-0.0100811899571	1312.57111392	292.335273114	1994.9691394	390.062752368	-0.114531283297	-0.00141396646046
1258.63931986	263.418490694	1898.05781055	376.0	4.77718708599	0.0209461305797	0.003771359485	1363.61733789	297.147667197	1988.73158316	327.966578074	0.63763795919	0.00787207357025
1258.63931986	263.418490694	1898.05781055	376.0	-18.7734075552	-0.41256275576	-0.0742820950234	954.609211494	230.267734498	1541.72768214	356.850736149	-5.4763922495	-0.0676097808581
1258.63931986	263.418490694	1898.05781055	376.0	-5.39878165241	-0.128311902691	-0.0231026112156	1249.32559197	200.404174634	1795.58581372	345.85604712	-2.54530260271	-0.0314234889224
1258.63931986	263.418490694	1898.05781055	376.0	-13.0806711106	-0.394578485455	-0.0710440197074	964.943302411	241.066101757	1649.77911086	443.769706694	-4.70731957294	-0.0581150564561
1258.63931986	263.418490694	1898.05781055	376.0	-7.66777803327	-0.179019048963	-0.0322324539004	1195.74542564	216.919772064	1752.51895069	339.853752992	-2.90299911838	-0.0358394952887
1258.63931986	263.418490694	1898.05781055	376.0	-0.210258578259	-0.243230718923	-0.0437937916678	1131.85371735	293.768139168	1894.06698118	468.445124666	-2.04212957598	-0.0252114762466
1258.63931986	263.418490694	1898.05781055	376.0	11.1142052647	0.303312163194	0.0546114805895	1554.2747944	264.570843891	2109.01185166	290.166213365	3.54794272594	0.0438017620486
1258.63931986	263.418490694	1898.05781055	376.0	-9.03318042054	-0.148973086933	-0.0268226659945	1225.70778275	202.709350282	1726.60282404	298.185691003	-3.05727673105	-0.0377441571735
1258.63931986	263.418490694	1898.05781055	376.0	5.85077459849	-0.0963472796806	-0.0173473676054	1286.85909487	270.010212933	2009.10889479	452.239586991	-0.745778545869	-0.0092071425416
1258.63931986	263.418490694	1898.05781055	376.0	-9.64966126397	-0.217671939294	-0.0391919228112	1158.548866	271.959214238	1714.90166124	284.393581003	-3.07385768613	-0.0379488603226
1258.63931986	263.418490694	1898.05781055	376.0	12.8262788021	0.145897669959	0.0262689358946	1474.69326344	223.870320063	2141.50799715	442.944413649	1.77954299612	0.0219696666188
1258.63931986	263.418490694	1898.05781055	376.0	-4.43815708971	-0.0814245285066	-0.0146605200768	1301.81444393	222.399890014	1813.81902326	289.604689316	-2.25472601808	-0.02783612368
1258.63931986	263.418490694	1898.05781055	376.0	-5.71613654614	-0.113622593362	-0.0204577949878	1272.1667153	226.402241304	1789.56223437	290.993277771	-2.49438828959	-0.0307949171555
1258.63931986	263.418490694	1898.05781055	376.0	-5.08415355583	-0.233988920006	-0.0421298019455	1148.29880782	302.421598321	1801.55763688	350.837230745	-2.40332941543	-0.0296707335238
1258.63931986	263.418490694	1898.05781055	376.0	-17.1798453761	-0.256527121858	-0.0461878145224	1084.34585754	198.769099461	1571.97441355	288.859456547	-4.6587484222	-0.0575154126198
1258.63931986	263.418490694	1898.05781055	376.0	-15.5237073252	-0.387691769889	-0.0698040637179	965.395274028	246.567728749	1603.40887118	391.445868399	-4.86597360411	-0.0600737481989
1258.63931986	263.418490694	1898.05781055	376.0	7.93136575471	-0.0264687370149	-0.00476570706066	1326.85038731	309.138290845	2048.59971774	412.611039587	0.63431531573	0.00783105328062
1258.63931986	263.418490694	1898.05781055	376.0	-4.5841169082	-0.248179060581	-0.0446847426325	1114.98401007	262.5606818	1811.04862153	433.503929661	-2.68406442749	-0.0331365978702
1258.63931986	263.418490694	1898.05781055	376.0	2.97826940132	-0.152704833828	-0.0274945685683	1240.35834515	264.778139163	1954.58708554	449.450601232	-1.48274720476	-0.0183055210464
1258.63931986	263.418490694	1898.05781055	376.0	14.1941655569	0.103430992135	0.0186227929663	1420.68076428	296.00849334	2167.47127854	450.782020928	2.37086432591	0.0292699299495
1258.63931986	263.418490694	1898.05781055	376.0	-0.038287475975	-0.0414795093843	-0.00746840284197	1329.84085023	260.990074367	1897.33109212	306.500167526	-0.942631278139	-0.0116374231869
1258.63931986	263.418490694	1898.05781055	376.0	-9.06102715326	-0.334194385427	-0.0601718374913	986.549278448	295.240944616	1726.07427695	444.284053887	-3.62425000169	-0.0447438271813
1258.63931986	263.418490694	1898.05781055	376.0	0.784072282139	-0.154114986091	-0.0277484670672	1241.18226328	278.143174095	1912.93995574	393.614518369	-1.5774256543	-0.0194743907939
1258.63931986	263.418490694	1898.05781055	376.0	6.95970752435	0.137332223769	0.0247267237611	1471.66099504	210.60948612	2030.15708281	347.886601646	0.954466019064	0.0117835310996
1258.63931986	263.418490694	1898.05781055	376.0	10.2454228004	0.0961159160413	0.0173057104864	1433.98535523	245.807968916	2092.52185824	412.728534089	1.32808818251	0.0163961504014
1258.63931986	263.418490694	1898.05781055	376.0	-13.8177734722	-0.365534053067	-0.0658145576282	983.127980233	243.500493218	1635.78848192	409.160008465	-4.58050401092	-0.0565494322336
1258.63931986	263.418490694	1898.05781055	376.0	5.50372541036	-0.0707346958676	-0.0127358112833	1306.86740291	268.1160248	2002.52170057	427.538272864	-0.545374582453	-0.00673301953646
1258.63931986	263.418490694	1898.05781055	376.0	0.343962614943	-0.111132461408	-0.0200094456982	1277.03899274	240.635972776	1904.58641983	386.911454314	-1.69117796328	-0.0208787402874
1258.63931986	263.418490694	1898.05781055	376.0	4.38130024551	-0.131249135573	-0.0236314612122	1258.96173699	255.7096672	1981.21742206	466.546017872	-1.32855072641	-0.0164018608198
1258.63931986	263.418490694	1898.05781055	376.0	1.32346250319	-0.121085156318	-0.0218014325384	1264.20626964	295.772434155	1923.17789396	363.199190163	-1.0649434948	-0.013147450553
1258.63931986	263.418490694	1898.05781055	376.0	14.5440779256	0.674534688043	0.121450249918	1560.56306359	312.2277944	2174.11281759	301.321959596	4.9170540624	0.0607043711408
1258.63931986	263.418490694	1898.05781055	376.0	0.272748678266	-0.10274147483	-0.0184986450901	1275.54148562	300.951232698	1903.23473814	326.742019826	-0.973659642717	-0.0120204894163
1258.63931986	263.418490694	1898.05781055	376.0	-14.1081211187	-0.344509552555	-0.0620290876045	995.275907153	250.200697688	1630.27751573	384.800910894	-4.4435315528	-0.0548584142321
1258.63931986	263.418490694	1898.05781055	376.0	2.02524329043	-0.145838010292	-0.0262581941469	1247.75140207	265.952699946	1936.49809901	422.793996995	-1.52015289776	-0.0187673197254
1258.63931986	263.418490694	1898.05781055	376.0	-2.52324346342	-0.0728395119338	-0.0131147842877	1309.07929408	230.694776248	1850.16519091	310.39112058	-1.86784440634	-0.0230598074856
1258.63931986	263.418490694	1898.05781055	376.0	-10.1912982899	-0.267525517523	-0.0481680802167	1078.55466249	253.338494472	1704.62107736	372.727920395	-3.47609226087	-0.0429147192699
1258.63931986	263.418490694	1898.05781055	376.0	-4.18998534282	-0.266264607475	-0.0479410528403	1079.45766947	312.572108981	1818.52946649	426.499688038	-2.50795413621	-0.0309623967433
1258.63931986	263.418490694	1898.05781055	376.0	11.2438535191	0.151704127357	0.0273143909537	1434.35600864	317.10184128	2111.47265048	360.014800559	2.71055948095	0.0334636972956
1258.63931986	263.418490694	1898.05781055	376.0	5.90792003797	-0.106965159606	-0.019259121283	1279.04846926	262.102553574	2010.19354827	469.042525436	-0.947690686729	-0.0116998850213
1258.63931986	263.418490694	1898.05781055	376.0	-10.0938853628	-0.290329359931	-0.0522739214856	1018.56223879	314.097479928	1706.47003103	373.810312313	-3.36943286806	-0.0415979366427
1258.63931986	263.418490694	1898.05781055	376.0	-6.41495999093	-0.214218981867	-0.0385702163966	1168.6639203	270.531058659	1776.2981614	337.103182435	-2.62481668625	-0.0324051442747
1258.63931986	263.418490694	1898.05781055	376.0	11.0323286757	0.22591518427	0.040676122483	1521.44987799	249.740170722	2107.45778666	336.267737952	2.80273510255	0.0346016679327
1258.63931986	263.418490694	1898.05781055	376.0	15.8833018102	0.205717116966	0.0370394521005	1485.13320641	295.319649082	2199.53206113	419.07920564	3.53661806263	0.0436619513904
1258.63931986	263.418490694	1898.05781055	376.0	-10.7512903896	-0.28948869908	-0.0521225601513	1042.74141156	274.428239143	1693.99210357	376.822452871	-3.58406497457	-0.0442477157354
1258.63931986	263.418490694	1898.05781055	376.0	-7.49209516021	-0.229236293375	-0.0412740895525	1150.41252772	292.444930378	1755.85351319	312.996055089	-2.73015119937	-0.0337055703627
1258.63931986	263.418490694	1898.05781055	376.0	-9.93615525507	-0.349806653519	-0.0629828328266	983.885218479	273.466267716	1709.46383966	452.112353468	-3.92680459441	-0.0484790690668
1258.63931986	263.418490694	1898.05781055	376.0	-2.46895602021	-0.215041883363	-0.0387183801518	1168.51357286	268.605840075	1851.19559797	414.076185037	-2.21428247245	-0.0273368206476
1258.63931986	263.418490694	1898.05781055	376.0	-19.6113362315	-0.322244913911	-0.0580203301964	1012.26087332	224.617892421	1525.82331145	288.944545717	-5.20636439068	-0.0642761035887
1258.63931986	263.418490694	1898.05781055	376.0	-14.7559361107	-0.344318678237	-0.0619947206044	1009.70139052	215.381887489	1617.98161268	392.898334667	-4.73417472177	-0.0584466015033
1258.63931986	263.418490694	1898.05781055	376.0	-4.14741568066	-0.261226996811	-0.0470340289542	1094.39777103	271.697840016	1819.33746329	453.241852244	-2.69807456343	-0.0333095625115
1258.63931986	263.418490694	1898.05781055	376.0	15.2371236405	0.275218279458	0.0495531651886	1570.6686298	209.926931298	2187.26722591	406.671664814	3.25680011333	0.0402074088066
1258.63931986	263.418490694	1898.05781055	376.0	10.396105334	0.166632394653	0.0300022316625	1488.11592076	232.471451674	2095.38189983	374.794527403	1.92912228923	0.0238163245584
1258.63931986	263.418490694	1898.05781055	376.0	3.5107302508	-0.0847616090911	-0.015261362818	1276.88292956	326.874982623	1964.69350028	360.9355881	-0.198659542485	-0.00245258694426
1258.63931986	263.418490694	1898.05781055	376.0	-11.227610814	-0.326616076052	-0.0588073597502	984.524562738	305.771805967	1684.95126656	394.654897851	-3.74396446699	-0.0462217835431
1258.63931986	263.418490694	1898.05781055	376.0	5.58664748341	-0.115021059714	-0.0207095894336	1268.96948764	292.953489062	2004.09560946	442.172632755	-0.648853737944	-0.00801053997461
1258.63931986	263.418490694	1898.05781055	376.0	-16.8987762195	-0.313664286825	-0.0564753847363	988.851816808	294.638315577	1577.30926863	293.819136244	-4.46909195202	-0.0551739747162
1258.63931986	263.418490694	1898.05781055	376.0	-13.6836156612	-0.280323599159	-0.0504723801151	1057.10735021	242.985269859	1638.33487473	338.242254662	-4.05219780315	-0.0500271333722
1258.63931986	263.418490694	1898.05781055	376.0	4.04585303	0.113555540139	0.0204457220272	1444.31157969	246.992730649	1974.85043999	283.546129649	0.822740269348	0.0101572872759
1258.63931986	263.418490694	1898.05781055	376.0	4.78094472323	-0.140330292175	-0.0252665272191	1251.61215725	277.136478862	1988.80290529	460.054269178	-1.14006092993	-0.0140748262954
1258.63931986	263.418490694	1898.05781055	376.0	10.113866276	0.158890842784	0.0286083620425	1481.25714067	237.317455771	2090.02483935	371.450242907	1.88368726967	0.023255398391
1258.63931986	263.418490694	1898.05781055	376.0	7.66467238052	0.0579106703108	0.0104268401712	1390.36094157	295.230930913	2043.53772332	357.945850839	1.30080151673	0.0160592779843
1258.63931986	263.418490694	1898.05781055	376.0	11.2764798216	0.0563928587961	0.0101535575794	1396.89238167	276.61807722	2112.09191656	438.581457663	1.40075427924	0.0172932627067
1258.63931986	263.418490694	1898.05781055	376.0	7.44006101669	0.0758343608951	0.0136540080834	1414.34885662	265.074304609	2039.27446979	359.851308558	1.10666558179	0.0136625380468
1258.63931986	263.418490694	1898.05781055	376.0	-3.49170181588	-0.24948759759	-0.0449203452629	1121.46130564	304.134798922	1831.78329151	406.187186949	-2.31217280856	-0.0285453433156
1258.63931986	263.418490694	1898.05781055	376.0	2.13278672031	0.084674917968	0.0152457540454	1431.05545073	214.714504638	1938.53933548	292.769380112	-0.103385184785	-0.00127636030599
1258.63931986	263.418490694	1898.05781055	376.0	-3.23519946188	-0.185502177629	-0.0333997439016	1189.57549648	220.111398441	1836.65185448	426.964959555	-2.45414491048	-0.0302980853145
1258.63931986	263.418490694	1898.05781055	376.0	-14.0844032777	-0.264028335481	-0.0475384111416	1070.24994434	258.096900828	1630.72769407	302.380848901	-3.95378469551	-0.0488121567347
1258.63931986	263.418490694	1898.05781055	376.0	-5.95814675756	-0.248399029623	-0.0447243481496	1118.13186177	318.155063385	1784.96874065	348.681815501	-2.51891850387	-0.0310977593071
1258.63931986	263.418490694	1898.05781055	376.0	4.20118014479	-0.0912680889665	-0.016432857214	1292.75514497	240.931107701	1977.79863842	444.112385752	-1.20657038672	-0.0148959307002
1258.63931986	263.418490694	1898.05781055	376.0	-1.40296059311	-0.0818209401402	-0.0147318941556	1299.48066351	210.688074344	1871.42880743	361.260069577	-1.93711148919	-0.0239149566566
1258.63931986	263.418490694	1898.05781055	376.0	-9.05252286818	-0.263438544149	-0.0474322189681	1074.87672436	307.105791313	1726.2356932	344.253177525	-3.05505947063	-0.037716783588
1258.63931986	263.418490694	1898.05781055	376.0	1.19863836837	-0.00074277903625	-0.000133737673073	1363.08809653	243.649724284	1920.80865972	314.070838907	-0.638831137936	-0.00788680417205
1258.63931986	263.418490694	1898.05781055	376.0	-13.8287183888	-0.269851972311	-0.0485869593646	1064.93450107	255.064857886	1635.58074107	315.581382118	-3.95699923346	-0.0488518423883
1258.63931986	263.418490694	1898.05781055	376.0	-16.7290633403	-0.420955115869	-0.0757931429365	947.843946789	238.69162194	1580.53051719	393.994948456	-5.23113987125	-0.0645819737192
1258.63931986	263.418490694	1898.05781055	376.0	-1.55394537221	-0.237853405278	-0.0428256041192	1137.94274758	281.207864382	1868.56302904	449.41241708	-2.1966009134	-0.027118529795
1258.63931986	263.418490694	1898.05781055	376.0	4.40303765125	-0.11054812971	-0.019904236534	1266.78475579	311.703328793	1981.63001059	403.14192601	-0.488453451807	-0.00603028952848
1258.63931986	263.418490694	1898.05781055	376.0	4.34705521833	-0.119133841796	-0.0214500975506	1264.65878358	299.14234451	1980.56743165	416.766303556	-0.716377990657	-0.00884417272417
1258.63931986	263.418490694	1898.05781055	376.0	-2.13096776591	-0.183260193807	-0.032996073786	1197.07021506	233.964088257	1857.61081043	426.576507116	-2.24499174296	-0.027715947444
1258.63931986	263.418490694	1898.05781055	376.0	6.88891584478	0.063851160265	0.0114964278475	1403.62546098	272.04898704	2028.8134158	353.138967785	1.01348503476	0.012512160923
1258.63931986	263.418490694	1898.05781055	376.0	-6.01688323718	-0.166857337336	-0.0300427326857	1224.93744354	260.778620062	1783.85388831	298.137824709	-2.51472026914	-0.0310459292486
1258.63931986	263.418490694	1898.05781055	376.0	0.922362747434	-0.138981521852	-0.0250236805639	1253.42279997	257.300475925	1915.56478872	404.841512819	-1.65069034201	-0.0203788931112
1258.63931986	263.418490694	1898.05781055	376.0	-5.31632216896	-0.273643276938	-0.0492695853327	1070.99894586	287.538233736	1797.15094239	438.61376279	-2.8167174327	-0.0347742892926
1258.63931986	263.418490694	1898.05781055	376.0	-18.853091368	-0.427752223492	-0.0770169649788	957.139530379	206.848099559	1540.21523731	376.22760737	-5.72996326474	-0.070740287219
1258.63931986	263.418490694	1898.05781055	376.0	-4.22798101435	-0.136807135834	-0.024632181461	1254.97179467	250.639193529	1817.80828668	312.197298477	-2.26000558026	-0.02790130346
1258.63931986	263.418490694	1898.05781055	376.0	-5.20983449994	-0.186186779404	-0.0335230067345	1208.77619691	305.816333468	1799.17213991	284.579609528	-2.27520445946	-0.028088943944
1258.63931986	263.418490694	1898.05781055	376.0	4.26636903579	-0.110710079621	-0.0199333956826	1268.38769283	307.106255559	1979.03596126	403.542012867	-0.552303753788	-0.00681856486159
1258.63931986	263.418490694	1898.05781055	376.0	7.83689763577	0.155500644518	0.0279979554408	1467.18498918	266.190582896	2046.80665823	313.43108615	1.93007353551	0.0238280683396
1258.63931986	263.418490694	1898.05781055	376.0	-7.14165239641	-0.218805165369	-0.0393959606354	1158.34526787	261.173805445	1762.50511944	342.986046125	-2.77288925322	-0.034233200657
1258.63931986	263.418490694	1898.05781055	376.0	9.39874916134	0.268145621468	0.0482797301888	1563.83902999	209.455123495	2076.4515031	303.157349613	2.53933382076	0.0313498002563
1258.63931986	263.418490694	1898.05781055	376.0	-4.70257256883	-0.184209119949	-0.0331669283308	1186.65103582	205.643411356	1808.80026461	416.505817437	-2.68631320975	-0.0331643606142
1258.63931986	263.418490694	1898.05781055	376.0	16.9540571392	0.153480091882	0.0276341541019	1440.08323625	313.692719556	2219.85561629	466.079660478	3.23660411917	0.0399580755453
1258.63931986	263.418490694	1898.05781055	376.0	13.3196424675	0.329914972545	0.0594013274297	1536.23865717	298.753350791	2150.87232474	315.880316778	4.1478720371	0.0512082967544
1258.63931986	263.418490694	1898.05781055	376.0	5.84618849893	0.0313767952312	0.00564940497502	1384.26263104	258.62058503	2009.02184797	366.1386319	0.401617817216	0.00495824465699
1258.63931986	263.418490694	1898.05781055	376.0	-1.45709253572	-0.170707533824	-0.0307359621578	1212.23559086	234.57692219	1870.40135187	423.588838818	-2.11826558679	-0.0261514269974
1258.63931986	263.418490694	1898.05781055	376.0	2.23675778809	-0.0443680516485	-0.00798848607283	1318.82055385	296.02624947	1940.51276645	325.665963134	-0.275944649461	-0.00340672406742
1258.63931986	263.418490694	1898.05781055	376.0	-6.05609146078	-0.261876256759	-0.0471509284765	1092.42496064	270.373678346	1783.10969356	420.311054583	-2.88277725793	-0.0355898426905
1258.63931986	263.418490694	1898.05781055	376.0	14.1745405227	0.325347151727	0.0585788893998	1496.78955047	327.038039456	2167.09878405	343.271194119	4.1564832291	0.0513146077667
1258.63931986	263.418490694	1898.05781055	376.0	-6.37677596605	-0.157561174304	-0.0283689546821	1232.51851921	251.818674353	1777.02291626	292.685722706	-2.57517905464	-0.0317923340079
1258.63931986	263.418490694	1898.05781055	376.0	-17.2053561241	-0.384218232296	-0.0691786518358	944.785258186	287.269344453	1571.4902048	339.435602165	-4.81414573427	-0.0594338979539
1258.63931986	263.418490694	1898.05781055	376.0	10.8370702083	0.259169620123	0.0466635974295	1515.9736768	285.7963687	2103.75166807	301.981622572	3.32538907482	0.0410541861088
1258.63931986	263.418490694	1898.05781055	376.0	-0.371300752627	-0.0403411290271	-0.00726343698724	1334.86353389	198.448275857	1891.01030761	357.698497871	-1.72203381201	-0.0212596766915
1258.63931986	263.418490694	1898.05781055	376.0	5.56145804178	-0.0287172066326	-0.00517054494645	1339.66197378	260.424131458	2003.61749929	403.531394057	-0.220148177615	-0.00271787873598
1258.63931986	263.418490694	1898.05781055	376.0	6.04152647772	-0.0130574589123	-0.00235100088446	1353.73745475	242.282300895	2012.72947574	416.709720089	-0.27812215019	-0.00343360679247
1258.63931986	263.418490694	1898.05781055	376.0	-13.3725690689	-0.330477905068	-0.0595026836637	997.965487641	270.70247036	1644.23871887	375.570760866	-4.16498657075	-0.0514195872932
1258.63931986	263.418490694	1898.05781055	376.0	1.45842940682	-0.076460772957	-0.0137667938345	1305.71870461	231.902508977	1925.73964382	388.118430233	-1.43472293099	-0.0177126287777
1258.63931986	263.418490694	1898.05781055	376.0	-21.1896240725	-0.376383256676	-0.0677679612308	967.107981155	237.996838722	1495.86649582	290.761675939	-5.60474902765	-0.0691944324401
1258.63931986	263.418490694	1898.05781055	376.0	11.8938464359	-0.00780100017992	-0.00140457331291	1329.00012449	326.616960945	2123.8098918	468.192806368	1.30575629576	0.0161204480958
1258.63931986	263.418490694	1898.05781055	376.0	-5.44456743991	-0.249658351847	-0.0449510896375	1113.09695752	326.09126837	1794.71677301	355.528547112	-2.44138758254	-0.0301405874387
1258.63931986	263.418490694	1898.05781055	376.0	3.52426240765	0.0130746677108	0.00235409933577	1351.5926553	308.233440793	1964.95034844	305.124252351	0.504030464038	0.00622259832146
1258.63931986	263.418490694	1898.05781055	376.0	4.03877968644	0.0609500916866	0.0109740892486	1383.51397846	304.982174661	1974.71618384	286.220030717	0.940507346296	0.0116112018061
1258.63931986	263.418490694	1898.05781055	376.0	20.0077621181	0.358694671526	0.0645831241495	1541.74710965	309.619283205	2277.81670215	426.450309292	5.09047993565	0.0628454313043
1258.63931986	263.418490694	1898.05781055	376.0	8.35951767918	0.230184666689	0.0414448445606	1540.56791782	202.060303902	2056.72628878	314.098067061	1.95657243781	0.0241552152816
1258.63931986	263.418490694	1898.05781055	376.0	-21.6119771802	-0.396631654844	-0.0714136937062	951.685748508	244.001589877	1487.84998967	292.162651283	-5.71699939696	-0.0705802394686
1258.63931986	263.418490694	1898.05781055	376.0	-0.653953255628	-0.139536310542	-0.0251235704972	1243.02543705	222.154880503	1885.6453997	420.465082153	-1.98570615396	-0.0245148907896
1258.63931986	263.418490694	1898.05781055	376.0	15.2243245467	0.128267312032	0.0230945826489	1449.47032353	267.704234717	2187.02429171	469.849733463	2.38130212901	0.0293987917162
1258.63931986	263.418490694	1898.05781055	376.0	-16.0058545996	-0.315551878778	-0.056815246449	1036.92341978	198.266595252	1594.25743718	359.067422146	-4.8115187385	-0.0594014659074
1258.63931986	263.418490694	1898.05781055	376.0	-2.50923816897	-0.200696620676	-0.0361355096643	1173.36771119	229.815480731	1850.4310195	447.247827575	-2.41322074858	-0.0297928487478
1258.63931986	263.418490694	1898.05781055	376.0	-10.9191353765	-0.186150245719	-0.0335164288295	1180.62298017	206.367665871	1690.80630869	303.815662649	-3.40327094293	-0.0420156906535
1258.63931986	263.418490694	1898.05781055	376.0	7.79973849379	0.0924402430861	0.0166439040486	1392.54362188	323.08770576	2046.10135623	330.470028592	1.82734911092	0.022559865567
1258.63931986	263.418490694	1898.05781055	376.0	-17.6376875734	-0.35606434388	-0.0641095325675	963.576385965	283.57703334	1563.28430396	316.130884656	-4.77657859072	-0.0589701060583
1258.63931986	263.418490694	1898.05781055	376.0	-9.99148312429	-0.283451585175	-0.0510355752926	1058.94079624	249.441865272	1708.41368472	400.031023208	-3.59809570218	-0.0444209345948
1258.63931986	263.418490694	1898.05781055	376.0	-4.40598037287	-0.27060078645	-0.0487217836604	1050.48050344	328.777655661	1814.42975595	435.171596854	-2.56418572817	-0.031656613928
1258.63931986	263.418490694	1898.05781055	376.0	-12.2739528919	-0.213981333418	-0.038527427695	1145.75058126	223.118381083	1665.09108902	296.222126681	-3.62020228703	-0.0446938553955
1258.63931986	263.418490694	1898.05781055	376.0	-17.5327977497	-0.272954809949	-0.0491456265663	1058.42981046	224.741154639	1565.27517345	282.104208353	-4.67146767826	-0.0576724404723
1258.63931986	263.418490694	1898.05781055	376.0	1.75911850562	-0.143850767682	-0.025900390292	1246.40868087	298.753858265	1931.44689674	386.284357604	-1.18447771555	-0.0146231816735
1258.63931986	263.418490694	1898.05781055	376.0	-7.56838486105	-0.312311936253	-0.0562318934558	1003.8478705	304.092204117	1754.40549056	446.465415939	-3.29688046035	-0.0407022279056
1258.63931986	263.418490694	1898.05781055	376.0	-13.6772992842	-0.287190160346	-0.0517087073002	1047.29686974	250.225754019	1638.45476321	340.932139453	-4.05436716056	-0.0500539155624
1258.63931986	263.418490694	1898.05781055	376.0	18.6313540412	0.319597713975	0.0575437007518	1567.93573317	268.548810637	2251.69168114	415.207137333	4.61196007863	0.0569377787486
1258.63931986	263.418490694	1898.05781055	376.0	12.8199268108	0.343131117197	0.0617808997474	1552.41274442	287.41999565	2141.38743269	301.554692617	4.12866928774	0.0509712257746
1258.63931986	263.418490694	1898.05781055	376.0	15.9217318243	0.317486637619	0.0571636005795	1556.36033471	279.196820711	2200.26148501	364.704329591	4.37843108699	0.0540547047776
1258.63931986	263.418490694	1898.05781055	376.0	-2.52756108032	-0.112490355531	-0.0202539350974	1275.23277492	233.824049994	1850.08324005	341.026415132	-2.0518416751	-0.025331378705
1258.63931986	263.418490694	1898.05781055	376.0	-2.66727848926	-0.143626406614	-0.0258599939888	1231.77039407	199.281701218	1847.43132285	416.379227562	-2.3271463226	-0.0287302015136
1258.63931986	263.418490694	1898.05781055	376.0	9.9078502693	0.236214561282	0.042530529579	1534.8222368	232.200751474	2086.11453644	319.091548172	2.56834156302	0.0317079205311
1258.63931986	263.418490694	1898.05781055	376.0	-9.97777119235	-0.338892806083	-0.0610177900762	1004.4546781	246.021224982	1708.67394511	458.198042031	-4.03577095379	-0.0498243327628
1258.63931986	263.418490694	1898.05781055	376.0	-17.3531397412	-0.295647484749	-0.0532314520613	1032.41053545	239.771271964	1568.68518631	296.503378899	-4.6738748808	-0.0577021590222
1258.63931986	263.418490694	1898.05781055	376.0	13.8566861384	0.223430935162	0.0402288324022	1513.71582905	265.326469054	2161.06572408	382.023425974	3.25168885716	0.0401443068786
1258.63931986	263.418490694	1898.05781055	376.0	3.8253709778	0.00251334077247	0.000452528046897	1368.38840312	215.734213061	1970.66556318	386.542946999	-0.705482173637	-0.00870965646466
1258.63931986	263.418490694	1898.05781055	376.0	0.790706394917	-0.163325497625	-0.0294068234831	1231.88348417	271.623177794	1913.06587504	409.559213069	-1.67700663874	-0.0207037856634
1258.63931986	263.418490694	1898.05781055	376.0	-1.7608532142	-0.0818252970299	-0.0147326786154	1299.83920072	259.698531216	1864.63579858	305.098066653	-1.5166924079	-0.0187245976283
1258.63931986	263.418490694	1898.05781055	376.0	-11.7730300929	-0.273568762525	-0.0492561689818	1070.77609302	235.920979207	1674.59889333	367.901821107	-3.80959320572	-0.0470320148855
1258.63931986	263.418490694	1898.05781055	376.0	3.93811474726	-0.1357851342	-0.0244481696435	1255.80587085	275.056924448	1972.8055051	441.942709799	-1.19180911232	-0.0147136927447
1258.63931986	263.418490694	1898.05781055	376.0	10.0251289457	-0.0377205479839	-0.00679160028518	1314.91026313	316.94765944	2088.34055352	456.482630949	0.768404946375	0.00948648081944
1258.63931986	263.418490694	1898.05781055	376.0	2.02265666841	-0.0169927999195	-0.00305956066249	1353.18085705	221.356904527	1936.44900342	361.911241847	-0.993809308978	-0.0122692507281
1258.63931986	263.418490694	1898.05781055	376.0	10.8235949827	0.0182523774625	0.00328634812072	1369.28716848	277.626274969	2103.4959005	456.582457047	0.956015260088	0.011802657532
1258.63931986	263.418490694	1898.05781055	376.0	7.41174140397	0.0319019261365	0.00574395501197	1372.16364078	296.959848985	2038.73694716	369.613457395	1.03933551419	0.0128313026443
1258.63931986	263.418490694	1898.05781055	376.0	-5.21488435321	-0.217258255238	-0.0391174388257	1174.94245224	309.08833339	1799.07629077	315.045505146	-2.35662809308	-0.0290941739887
1258.63931986	263.418490694	1898.05781055	376.0	-7.12647934777	-0.329882394534	-0.0593954617455	980.604108567	312.291544784	1762.79311267	469.897459321	-3.35431301475	-0.041411271787
1258.63931986	263.418490694	1898.05781055	376.0	11.282733067	0.219215891093	0.0394699119722	1534.35265548	199.022355187	2112.21060677	378.835596102	2.12346071881	0.0262155644297
1258.63931986	263.418490694	1898.05781055	376.0	-19.0954202993	-0.341869241075	-0.0615536984291	984.01708222	256.420329467	1535.6156941	295.178282414	-5.0591766584	-0.0624589710913
1258.63931986	263.418490694	1898.05781055	376.0	8.15084121959	0.169240175385	0.0304717636631	1485.85432958	243.019203191	2052.76548894	323.891956173	1.84125249839	0.0227315123258
1258.63931986	263.418490694	1898.05781055	376.0	12.8044071082	0.160533224135	0.0289040734848	1484.25527927	229.569011907	2141.09285976	427.268568581	2.03417966414	0.025113329187
1258.63931986	263.418490694	1898.05781055	376.0	11.1653781542	0.21456002424	0.0386316212171	1526.22025249	217.301065906	2109.98314268	366.461824286	2.31436064522	0.0285723536447
1258.63931986	263.418490694	1898.05781055	376.0	11.2940170494	0.252027779553	0.0453777060772	1487.8600264	311.642746287	2112.42478328	312.922010594	3.41974371164	0.0422190581685
1258.63931986	263.418490694	1898.05781055	376.0	7.74611703045	0.0190608726818	0.00343191801976	1379.10065926	229.89232498	2045.08358986	436.090605624	0.0193669425843	0.000239098056596
1258.63931986	263.418490694	1898.05781055	376.0	-18.2209885733	-0.363939348315	-0.0655274303772	980.336309885	239.409414699	1552.21291378	332.467189191	-5.11148531046	-0.0631047569192
1258.63931986	263.418490694	1898.05781055	376.0	-12.5694398393	-0.406140256318	-0.0731257213391	946.697107728	265.631461543	1659.48257594	447.154006668	-4.55666204835	-0.0562550870166
1258.63931986	263.418490694	1898.05781055	376.0	1.08801568323	-0.107207033901	-0.0193026708501	1279.41120659	234.173026509	1918.7089772	405.124744106	-1.64704768952	-0.0203339220929
1258.63931986	263.418490694	1898.05781055	376.0	-0.728344186672	-0.213137060608	-0.038375416026	1182.86285559	310.593429244	1884.23341683	390.777131991	-1.81615239778	-0.0224216345405
1258.63931986	263.418490694	1898.05781055	376.0	7.61386474177	-0.0840003540306	-0.0151242985291	1291.60014057	292.565594341	2042.57336496	458.407630051	-0.185280125563	-0.00228740895757
1258.63931986	263.418490694	1898.05781055	376.0	4.24688352463	-0.0840400266804	-0.0151314416061	1297.94339316	226.36474584	1978.66611499	454.357975992	-1.31051739554	-0.0161792271054
1258.63931986	263.418490694	1898.05781055	376.0	-9.53462197493	-0.216483127287	-0.0389778767171	1147.04725826	219.059733048	1717.08517345	350.978182136	-3.28676789566	-0.0405773814279
1258.63931986	263.418490694	1898.05781055	376.0	-3.88850721089	-0.240804523142	-0.0433569541127	1134.3344171	286.547987192	1824.25169572	403.369291431	-2.3909320781	-0.0295176799766
1258.63931986	263.418490694	1898.05781055	376.0	1.98967331305	-0.232653118098	-0.041889290259	1154.35215138	319.91776105	1935.82296027	461.553047846	-1.6253321143	-0.0200658285715
1258.63931986	263.418490694	1898.05781055	376.0	12.7424354623	0.204302154126	0.0367846874551	1509.93503447	245.835568975	2139.9166021	384.145998647	2.73074016593	0.0337128415547
1258.63931986	263.418490694	1898.05781055	376.0	-13.0642215649	-0.355142965011	-0.0639436379206	994.120271883	236.675984409	1650.09133275	419.295076457	-4.48723161635	-0.0553979211895
1258.63931986	263.418490694	1898.05781055	376.0	1.72515453927	-0.223733869639	-0.0402833758803	1164.64330107	299.037881026	1930.80224103	467.121058929	-1.714185572	-0.0211627848395
1258.63931986	263.418490694	1898.05781055	376.0	-2.69514981491	-0.104999541054	-0.0189052108487	1282.68115107	238.345835445	1846.90230898	325.875322469	-2.01580497344	-0.0248864811536
1258.63931986	263.418490694	1898.05781055	376.0	8.34735299077	0.0558398187489	0.0100539824899	1406.36402627	235.493597152	2056.49539596	414.637772543	0.563477556981	0.00695651304915
1258.63931986	263.418490694	1898.05781055	376.0	12.5542775807	0.353391610243	0.0636283057694	1550.14447228	291.424718194	2136.34525673	294.776066254	4.13366301448	0.0510328767219
1258.63931986	263.418490694	1898.05781055	376.0	-6.28241786955	-0.213148682071	-0.0383775084752	1158.54802624	235.247891761	1778.81388748	385.017969481	-2.79929211344	-0.0345591618943
1258.63931986	263.418490694	1898.05781055	376.0	10.5195361834	0.106809397246	0.0192310762057	1447.36551716	215.00163892	2097.72468871	435.357532637	1.00431977804	0.0123990096055
1258.63931986	263.418490694	1898.05781055	376.0	5.68999111765	0.0961218566647	0.0173067800981	1436.39797067	234.807023986	2006.05713138	334.852136726	0.720972549297	0.00890089567033
1258.63931986	263.418490694	1898.05781055	376.0	-8.79556442344	-0.178353203292	-0.0321125681116	1191.37181549	201.722372124	1731.11291303	338.018725414	-3.11713255847	-0.0384831180058
1258.63931986	263.418490694	1898.05781055	376.0	9.10899496479	0.0380549092515	0.00685180216988	1389.47521273	255.350224701	2070.95180094	426.126363514	0.725270808763	0.00895396060202
1258.63931986	263.418490694	1898.05781055	376.0	-1.08103801822	-0.0913957662843	-0.0164558455679	1287.73760381	285.720380851	1877.53908401	304.081099348	-1.21495476589	-0.0149994415542
1258.63931986	263.418490694	1898.05781055	376.0	8.84382441568	-0.0372027806922	-0.0066983760699	1329.22347855	277.901643612	2065.91871062	458.793588463	0.203290166873	0.00250975514658
1258.63931986	263.418490694	1898.05781055	376.0	4.15452166794	-0.100872412844	-0.0181621197054	1269.06458237	321.663205248	1976.91303356	386.185245939	-0.322618796766	-0.00398294810822
1258.63931986	263.418490694	1898.05781055	376.0	10.8418021625	0.144015513312	0.025930052811	1462.50138561	263.19989108	2103.8414833	378.140206604	2.13173616118	0.0263177303849
1258.63931986	263.418490694	1898.05781055	376.0	7.70820578954	0.174308487397	0.0313843153397	1485.8622459	250.715846393	2044.36401259	307.7859203	1.91858827188	0.0236862749615
1258.63931986	263.418490694	1898.05781055	376.0	1.63610053409	0.0398155549272	0.0071688071529	1398.70379431	201.790814214	1929.11194452	328.617336001	-0.766235242596	-0.00945969435303
1258.63931986	263.418490694	1898.05781055	376.0	-9.62840572557	-0.276506509061	-0.0497851114622	1030.00889393	323.660748932	1715.30510364	361.635460784	-3.20444828633	-0.0395610899547
1258.63931986	263.418490694	1898.05781055	376.0	-3.53407360933	-0.183795804526	-0.0330925107176	1193.51076101	225.074904733	1830.97905038	412.39338463	-2.43579006173	-0.0300714822435
1258.63931986	263.418490694	1898.05781055	376.0	0.333422752507	-0.0186135313243	-0.0033513740231	1343.6010143	271.864559944	1904.38636715	288.920792903	-0.571573162254	-0.00705645879326
1258.63931986	263.418490694	1898.05781055	376.0	9.16607907635	0.0342186356912	0.00616107952668	1360.31940094	321.04734764	2072.03529038	390.668541802	1.45658834203	0.0179825721239
1258.63931986	263.418490694	1898.05781055	376.0	-12.692771659	-0.288191623261	-0.0518890211128	1035.08832491	282.951518502	1657.1416667	339.101823291	-3.78278152036	-0.0467010064242
1258.63931986	263.418490694	1898.05781055	376.0	-11.9063072533	-0.274272392753	-0.0493828578957	1040.79066877	306.928540544	1672.06921578	324.350006461	-3.52418034021	-0.0435083992618
1258.63931986	263.418490694	1898.05781055	376.0	5.13440380763	-0.11453941971	-0.0206228699515	1269.46144965	292.935988517	1995.51176305	433.114324883	-0.680796952335	-0.00840490064611
1258.63931986	263.418490694	1898.05781055	376.0	14.0935750993	0.204579765693	0.0368346715328	1516.90924436	225.035403092	2165.56201351	423.617366051	2.57782212935	0.0318249645599
1258.63931986	263.418490694	1898.05781055	376.0	2.51232656784	0.0262463786298	0.00472567134134	1373.46139967	278.541855124	1945.7432212	293.739966405	0.19216397082	0.00237239470149
1258.63931986	263.418490694	1898.05781055	376.0	6.02412763613	0.167246666126	0.0301128314955	1487.15808054	231.217644713	2012.39923566	294.023510414	1.40394068501	0.0173326010495
1258.63931986	263.418490694	1898.05781055	376.0	0.648580702723	-0.214665598833	-0.0386506299663	1173.08981654	282.44666145	1910.36824723	454.831769243	-1.85313329931	-0.0228781888804
1258.63931986	263.418490694	1898.05781055	376.0	7.52390935764	0.00434639025321	0.000782569365001	1360.42407741	275.971514188	2040.86595977	404.47036817	0.51543051408	0.00636333968
1258.63931986	263.418490694	1898.05781055	376.0	15.6206851586	0.235728230653	0.0424429655479	1519.85067467	268.773997749	2194.54744526	405.922772842	3.57384918628	0.0441215948924
1258.63931986	263.418490694	1898.05781055	376.0	-12.9500615988	-0.28405917954	-0.0511449729097	1051.77302916	252.662928415	1652.2581549	347.822197325	-3.928400961	-0.0484987772962
1258.63931986	263.418490694	1898.05781055	376.0	-1.08891186737	-0.106058413439	-0.0190958612602	1281.00188595	264.266334723	1877.3896338	332.12141313	-1.56901932749	-0.0193706089814
1258.63931986	263.418490694	1898.05781055	376.0	-8.03211893419	-0.233468358795	-0.0420360746841	1139.43996903	278.762446558	1745.60354977	327.401134182	-2.8646189308	-0.0353656658124
1258.63931986	263.418490694	1898.05781055	376.0	2.80201314586	-0.222923483701	-0.0401374655564	1169.26565693	328.024237277	1951.24163992	453.951745707	-1.45819284963	-0.0180023808596
1258.63931986	263.418490694	1898.05781055	376.0	4.05562150142	-0.0657960852355	-0.0118466123939	1311.05106394	204.290787937	1975.03585122	459.693999347	-1.40495421653	-0.0173451137843
1258.63931986	263.418490694	1898.05781055	376.0	-19.7701356538	-0.438964313531	-0.0790357064335	952.251189478	202.42925969	1522.80920662	368.128757449	-5.92923566768	-0.0732004403417
1258.63931986	263.418490694	1898.05781055	376.0	7.72991025439	0.181820312926	0.032736822637	1461.08999372	298.891441333	2044.77597588	284.79454083	2.37646548706	0.0293390800871
1258.63931986	263.418490694	1898.05781055	376.0	-15.0218656477	-0.268918257616	-0.0484188436472	1073.3531339	216.325384771	1612.93411633	323.255597664	-4.31096844975	-0.053221832713
1258.63931986	263.418490694	1898.05781055	376.0	-10.8959818089	-0.175900173767	-0.0316708991298	1194.020509	210.025871432	1691.24577679	287.199396357	-3.35931863876	-0.0414730696144
1258.63931986	263.418490694	1898.05781055	376.0	-12.8289345658	-0.343225944622	-0.0617979734646	1016.33982791	203.767403697	1654.55721601	434.449984409	-4.6211382936	-0.0570510900445
1258.63931986	263.418490694	1898.05781055	376.0	-4.22296950356	-0.26660903375	-0.0480030669338	1076.79342168	315.216708517	1817.90340805	425.893277854	-2.50702049148	-0.0309508702652
1258.63931986	263.418490694	1898.05781055	376.0	9.68439885309	0.0611090629035	0.011002712082	1405.74507355	257.89674607	2081.87329939	418.231479766	1.06514355319	0.0131499204097
1258.63931986	263.418490694	1898.05781055	376.0	-2.06606579992	-0.185292229635	-0.0333619426782	1195.54985114	236.707042198	1858.84268726	426.585793925	-2.23118462417	-0.0275454891873
1258.63931986	263.418490694	1898.05781055	376.0	8.17625081931	0.0260449598447	0.00468940580568	1370.5017989	291.855038722	2053.24777784	390.890940215	1.00029995439	0.0123493821529
1258.63931986	263.418490694	1898.05781055	376.0	-1.59371915391	0.00416270514267	0.00074949678478	1369.9468963	214.113598588	1867.80809967	283.747604783	-1.34046036937	-0.016548893449
1258.63931986	263.418490694	1898.05781055	376.0	-5.16039757228	-0.23545895054	-0.042394481552	1141.2119745	281.937089249	1800.11048137	376.961417621	-2.51600826873	-0.0310618304781
1258.63931986	263.418490694	1898.05781055	376.0	14.8585756954	0.149175516847	0.0268591135842	1472.67016419	240.371037631	2180.08216707	467.040965246	2.21359891853	0.0273283817102
1258.63931986	263.418490694	1898.05781055	376.0	14.4263422331	0.287113827152	0.0516949634771	1517.50181743	303.257028528	2171.87812608	351.119280127	4.06276127558	0.0501575466121
1258.63931986	263.418490694	1898.05781055	376.0	13.9913485672	0.212262224944	0.0382179015024	1521.08004532	229.336154002	2163.62169483	413.205495508	2.71563310465	0.0335263346253
1258.63931986	263.418490694	1898.05781055	376.0	1.38481858371	-0.0404389541032	-0.00728105043271	1334.11223919	235.961246988	1924.34246784	354.268981659	-1.0813296109	-0.0133497482827
1258.63931986	263.418490694	1898.05781055	376.0	12.8986435064	0.198558338208	0.0357505110205	1506.59129614	244.508356021	2142.88152108	391.781868921	2.66880891288	0.0329482581837
1258.63931986	263.418490694	1898.05781055	376.0	-4.63734133184	-0.224069918913	-0.0403438816913	1152.56296331	261.278687396	1810.0383912	396.196740491	-2.52180236056	-0.0311333624761
1258.63931986	263.418490694	1898.05781055	376.0	0.383854025708	-0.176992621019	-0.03186759471	1216.02206728	268.814697384	1905.34358187	420.506817197	-1.77918351825	-0.0219652286204
1258.63931986	263.418490694	1898.05781055	376.0	21.422845444	0.325440333049	0.0585956667354	1561.81374776	280.228481051	2304.67580174	462.633572932	4.9591880015	0.0612245432284
1258.63931986	263.418490694	1898.05781055	376.0	2.93023678458	0.0742192443196	0.0133632056751	1424.34204939	208.983972572	1953.67539871	320.34937674	-0.17774883627	-0.0021944300774
1258.63931986	263.418490694	1898.05781055	376.0	13.3990332408	0.319113812066	0.0574565740125	1570.30726606	258.651247598	2152.37920751	323.420693853	3.95523251344	0.0488300310302
1258.63931986	263.418490694	1898.05781055	376.0	1.14166045733	0.00933733194211	0.00168119048292	1369.33421113	249.385868019	1919.72718603	301.007106879	-0.483080750484	-0.00596395988252
1258.63931986	263.418490694	1898.05781055	376.0	6.33422320667	-0.0203978256764	-0.0036726369601	1324.5700787	320.42515969	2018.28502886	373.289790472	0.645810542816	0.00797296966439
1258.63931986	263.418490694	1898.05781055	376.0	6.06307968736	0.176165945827	0.0317187514993	1496.19199852	221.926254018	2013.13856812	295.020315572	1.38128485248	0.0170528994134
1258.63931986	263.418490694	1898.05781055	376.0	8.34610063932	0.0661799582782	0.0119157288942	1412.32266167	245.704014798	2056.47162561	398.444949138	0.829259853803	0.0102377759729
1258.63931986	263.418490694	1898.05781055	376.0	-4.14721783632	-0.119355647101	-0.0214900336875	1267.84075404	231.613929298	1819.34121849	319.886535148	-2.27188894245	-0.0280480116352
1258.63931986	263.418490694	1898.05781055	376.0	4.38187657671	0.0237649775425	0.00427889404798	1385.13053547	211.784260782	1981.22836116	384.313564911	-0.494562365492	-0.00610570821595
1258.63931986	263.418490694	1898.05781055	376.0	8.39326789716	0.168730117247	0.0303799274841	1490.44711598	227.985443165	2057.36688743	338.934328285	1.67809312121	0.0207171990272
1258.63931986	263.418490694	1898.05781055	376.0	6.59195479288	0.0608485203221	0.0109558012823	1391.08922545	296.434408738	2023.17692336	335.65328918	1.21626840022	0.015015659262
1258.63931986	263.418490694	1898.05781055	376.0	6.32614712974	0.0315915260595	0.00568806734957	1391.29015852	198.632629808	2018.13174025	428.208951929	-0.44126400667	-0.00544770378606
1258.63931986	263.418490694	1898.05781055	376.0	14.2840834688	0.175279062976	0.0315590678747	1499.81124711	204.334575668	2169.17797249	465.032149714	1.93188636314	0.0238504489276
1258.63931986	263.418490694	1898.05781055	376.0	-19.3396542341	-0.352966627576	-0.0635517874642	971.209529391	265.655681006	1530.97999283	294.114782429	-5.09773074413	-0.0629349474584
1258.63931986	263.418490694	1898.05781055	376.0	8.31090919586	0.135323995128	0.0243651413626	1434.70482278	301.749515744	2055.80367167	319.349333144	2.12635100004	0.0262512469141
1258.63931986	263.418490694	1898.05781055	376.0	-20.0199917303	-0.318804517227	-0.0574008853488	1024.36741353	202.622552914	1518.06679384	291.076827396	-5.36095742546	-0.0661846595736
1258.63931986	263.418490694	1898.05781055	376.0	-4.14324343489	-0.187583417574	-0.0337744720154	1185.79587892	216.141343515	1819.41665492	417.479432489	-2.57702109453	-0.0318150752411
1258.63931986	263.418490694	1898.05781055	376.0	14.0564582193	0.180651879572	0.0325264457277	1486.36103233	265.476021764	2164.85751367	413.020459569	2.83976563067	0.0350588349466
1258.63931986	263.418490694	1898.05781055	376.0	-8.36183502939	-0.16130465593	-0.0290429700991	1216.14627057	216.473385416	1739.34534767	306.725691685	-2.94402755717	-0.0363460192243
1258.63931986	263.418490694	1898.05781055	376.0	3.19711279971	-0.0126184242323	-0.00227195250851	1356.30863734	222.743741334	1958.74085976	379.688481082	-0.814882172973	-0.0100602737404
1258.63931986	263.418490694	1898.05781055	376.0	-8.056478399	-0.237872746505	-0.0428290865152	1121.64263087	228.107390852	1745.14119304	395.39117132	-3.19756614149	-0.0394761252035
1258.63931986	263.418490694	1898.05781055	376.0	8.5958012551	0.230211614271	0.0414496964838	1535.41380388	218.149596338	2061.21108765	307.647687436	2.18212373269	0.026939799169
1258.63931986	263.418490694	1898.05781055	376.0	-1.11963285435	-0.144180760275	-0.025959805595	1236.01215426	215.848600599	1876.80653171	424.94577685	-2.08505469943	-0.0257414160423
1258.63931986	263.418490694	1898.05781055	376.0	-9.227009401	-0.235817735582	-0.0424590809473	1131.80115777	274.778603004	1722.92383793	316.344077157	-3.05025519499	-0.0376574715431
1258.63931986	263.418490694	1898.05781055	376.0	4.33705062535	-0.0931043466111	-0.0167634761633	1290.66935589	233.288138931	1980.37753869	456.420043868	-1.29574587655	-0.0159968626734
1258.63931986	263.418490694	1898.05781055	376.0	9.23613413536	0.0380900637011	0.00685813174309	1392.89127119	232.968738154	2073.3649759	447.504966555	0.39504346899	0.00487707986407
1258.63931986	263.418490694	1898.05781055	376.0	3.01097007987	-0.0965755675811	-0.0173884709365	1280.24993706	302.148654417	1955.20776332	372.809171844	-0.596509496025	-0.00736431476574
1258.63931986	263.418490694	1898.05781055	376.0	-12.5907777763	-0.376228239005	-0.067740050235	988.026971918	215.762144665	1659.07756956	455.288452973	-4.73631592743	-0.0584730361411
1258.63931986	263.418490694	1898.05781055	376.0	10.1033535031	0.0391195823926	0.00704349700984	1385.79349796	273.254069496	2089.82530084	430.777733388	1.07180190957	0.0132321223404
1258.63931986	263.418490694	1898.05781055	376.0	9.08275048938	0.158500478298	0.0285380767552	1465.60350352	275.301085003	2070.45366563	329.549077101	2.20761272073	0.0272544780337
1258.63931986	263.418490694	1898.05781055	376.0	8.8304516763	0.102927843595	0.0185322008633	1445.99425565	206.317661455	2065.6648883	413.352971195	0.686137427802	0.008470832442
1258.63931986	263.418490694	1898.05781055	376.0	-6.0159231205	-0.202023404112	-0.0363743975716	1170.85610652	227.065716412	1783.87211188	385.950288953	-2.76384246433	-0.0341215119053
1258.63931986	263.418490694	1898.05781055	376.0	10.977560615	0.125271829406	0.0225552447616	1462.61339385	205.658819484	2106.41825721	438.146043875	1.10872228112	0.0136879293965
1258.63931986	263.418490694	1898.05781055	376.0	-4.09796310146	-0.283957029237	-0.0511265807052	1042.09203614	309.360408856	1820.27610183	468.823656831	-2.72535435744	-0.0336463500918
1258.63931986	263.418490694	1898.05781055	376.0	10.3557226204	0.216230065035	0.0389323127539	1514.11266743	251.49984399	2094.61541259	329.002901167	2.64955026753	0.03271049713
1258.63931986	263.418490694	1898.05781055	376.0	-18.8301935907	-0.401632245705	-0.0723140521616	964.211157631	223.302262421	1540.64985036	353.136430308	-5.47318534256	-0.0675701894144
1258.63931986	263.418490694	1898.05781055	376.0	13.8737936422	0.233870510801	0.0421084823192	1540.40461156	215.423669339	2161.39043439	405.562153498	2.7552257715	0.0340151329815
1258.63931986	263.418490694	1898.05781055	376.0	-15.1570545822	-0.355488009659	-0.0640057633523	1000.19576694	218.015805261	1610.3681522	392.156580001	-4.82814686725	-0.0596067514476
1258.63931986	263.418490694	1898.05781055	376.0	-8.58951099295	-0.263362651454	-0.047418554457	1087.28541002	242.707664079	1735.02392626	405.030852162	-3.3411096187	-0.0412482668976
1258.63931986	263.418490694	1898.05781055	376.0	10.0050936967	0.11528654802	0.0207573907129	1448.22156838	244.612946747	2087.96027291	395.125757787	1.50221018329	0.018545804732
1258.63931986	263.418490694	1898.05781055	376.0	-0.452664633735	-0.124278798513	-0.022376449138	1255.58991017	210.107274869	1889.46597411	423.768789075	-1.97597561954	-0.0243947607351
1258.63931986	263.418490694	1898.05781055	376.0	8.32840898347	0.000608207164982	0.000109507951923	1359.44697456	267.951450257	2056.13582775	428.737402936	0.433033449904	0.00534609197413
1258.63931986	263.418490694	1898.05781055	376.0	10.1328050754	0.218454118741	0.0393327545447	1489.12028879	292.718843888	2090.38430871	308.545176037	2.97093581607	0.0366782199515
1258.63931986	263.418490694	1898.05781055	376.0	-2.77823423639	-0.194966151562	-0.0351037363274	1179.51672525	225.92318945	1845.32531863	439.885403927	-2.42878265043	-0.0299849709929
1258.63931986	263.418490694	1898.05781055	376.0	-3.61312814902	-0.271380612211	-0.0488621916116	1071.62216879	304.435595498	1829.47854951	453.420785222	-2.55200272749	-0.0315062065123
1258.63931986	263.418490694	1898.05781055	376.0	-15.7441037331	-0.284681853919	-0.0512570856894	1044.03338018	248.820993619	1599.22561994	306.371246147	-4.34023676445	-0.0535831699315
1258.63931986	263.418490694	1898.05781055	376.0	-5.33528861281	-0.115120782498	-0.0207275445622	1267.90575951	216.300308549	1796.79094832	312.584880264	-2.4593457873	-0.0303622936703
1258.63931986	263.418490694	1898.05781055	376.0	4.13731503159	-0.169956136657	-0.0306006727866	1225.71673943	283.550507292	1976.58644165	467.319194931	-1.34566877123	-0.0166131947066
1258.63931986	263.418490694	1898.05781055	376.0	7.68316643316	-0.0979004575956	-0.0176270179322	1270.43351585	322.709419134	2043.88875113	450.74581615	0.0252732950463	0.000312015988225
1258.63931986	263.418490694	1898.05781055	376.0	16.9262782492	0.218488549717	0.0393389538561	1487.31100925	301.988396502	2219.32835689	430.028951147	3.78599607212	0.0467406922484
1258.63931986	263.418490694	1898.05781055	376.0	8.73355780319	-0.0491982479727	-0.00885816492127	1308.28116499	314.856963873	2063.82578657	440.687657705	0.527866578361	0.0065168713378
1258.63931986	263.418490694	1898.05781055	376.0	10.1698049906	0.086984990496	0.0156616835607	1430.44224019	228.525504096	2091.08658849	432.118844202	0.958352705411	0.0118315148816
1258.63931986	263.418490694	1898.05781055	376.0	-16.9361108263	-0.335934062623	-0.0604850670909	1015.76253298	209.217782047	1576.60063621	351.620321176	-4.97547149609	-0.0614255740258
1258.63931986	263.418490694	1898.05781055	376.0	-6.38121080744	-0.254107881515	-0.045752229297	1099.78963314	212.321885907	1776.93874041	464.827221367	-3.31044771157	-0.0408697248342
1258.63931986	263.418490694	1898.05781055	376.0	-12.9867629922	-0.374684786793	-0.067462151025	955.941670743	288.254733003	1651.56154124	407.365137492	-4.27584753142	-0.0527882411286
1258.63931986	263.418490694	1898.05781055	376.0	-5.08004833627	-0.240427997691	-0.0432891605493	1122.1977531	243.1918967	1801.63555632	436.245906523	-2.81811051651	-0.0347914878582
1258.63931986	263.418490694	1898.05781055	376.0	6.85322621288	-0.0317944045308	-0.00572459570234	1329.40065297	293.49034864	2028.13600596	405.245004346	0.304944572569	0.00376474780949
1258.63931986	263.418490694	1898.05781055	376.0	18.0999881228	0.398391210998	0.0717305025204	1556.43484922	305.20791199	2241.60604882	379.963287614	5.08392138106	0.0627644614945
1258.63931986	263.418490694	1898.05781055	376.0	-0.363714647774	-0.18209526597	-0.0327863280464	1198.65507822	236.314399829	1891.15429627	456.184818218	-2.07456077638	-0.0256118614368
1258.63931986	263.418490694	1898.05781055	376.0	20.8169718877	0.297219274731	0.0535144534985	1503.84690895	321.363804344	2293.17597138	467.965258086	4.74448810763	0.0585739272547
1258.63931986	263.418490694	1898.05781055	376.0	-12.2083072395	-0.359563593721	-0.0647395739504	963.487761225	295.27759644	1666.33708145	407.571723788	-4.07741631807	-0.0503384730627
1258.63931986	263.418490694	1898.05781055	376.0	0.708738825285	-0.164437677102	-0.0296070718585	1220.1504862	327.550175704	1911.51008318	363.809421275	-1.19424428417	-0.0147437565947
1258.63931986	263.418490694	1898.05781055	376.0	14.7686908309	0.186682180482	0.0336122039039	1507.53778641	208.120306959	2178.37610038	462.718007015	2.16448620012	0.0267220518534
1258.63931986	263.418490694	1898.05781055	376.0	14.8989177771	0.295389237404	0.05318495452	1561.97433915	255.394426077	2180.8478831	363.479117873	3.92727664385	0.0484848968376
1258.63931986	263.418490694	1898.05781055	376.0	-13.1516869855	-0.25220003645	-0.0454087210028	1093.10594912	238.229957336	1648.4311885	317.095282048	-3.84585105504	-0.0474796426548
1258.63931986	263.418490694	1898.05781055	376.0	15.1670348927	0.263697196221	0.0474787893808	1483.46637601	324.089600071	2185.93690096	378.380924884	3.98835438501	0.0492389430249
1258.63931986	263.418490694	1898.05781055	376.0	2.10076415801	0.052032265757	0.00936843099694	1400.81938637	246.548106991	1937.93152873	290.564035371	-0.00560056141566	-6.91427335267e-05
1258.63931986	263.418490694	1898.05781055	376.0	4.81535022185	-0.0548267668161	-0.00987158206987	1309.35583093	303.752244989	1989.45594154	376.347865618	0.000294937057305	3.64119823833e-06
1258.63931986	263.418490694	1898.05781055	376.0	18.6880797079	0.276583400945	0.0497989558778	1544.88983869	267.869007352	2252.76836709	440.009521041	4.22247289867	0.0521292950454
1258.63931986	263.418490694	1898.05781055	376.0	-11.9010274321	-0.264871406799	-0.0476902064816	1074.0694481	272.270234163	1672.16942984	325.829747571	-3.58008834303	-0.0441986215189
1258.63931986	263.418490694	1898.05781055	376.0	-10.0664743573	-0.313301569046	-0.0564100772499	1006.0922915	294.797234087	1706.99030776	406.100782178	-3.58201083635	-0.0442223560043
1258.63931986	263.418490694	1898.05781055	376.0	-10.8519286859	-0.329529170701	-0.059331863648	976.962737333	313.659238366	1692.08193053	401.459954832	-3.69154720837	-0.0455746568934
1258.63931986	263.418490694	1898.05781055	376.0	12.5819825106	0.109397856851	0.0196971294294	1445.55450561	233.996844659	2136.87111231	457.31976204	1.48635450671	0.0183500556384
1258.63931986	263.418490694	1898.05781055	376.0	2.9021459613	-0.127588651597	-0.0229723895564	1259.9255855	240.997432476	1953.14221864	452.21920066	-1.52746517203	-0.0188575947164
1258.63931986	263.418490694	1898.05781055	376.0	10.0011547411	0.231268691896	0.0416400237479	1504.18903265	281.565008748	2087.88550926	302.131467855	2.98074361364	0.0367993038721
1258.63931986	263.418490694	1898.05781055	376.0	12.8653277523	0.204393899914	0.0368012063222	1522.53657678	202.369769582	2142.24916881	417.342822446	2.14365869682	0.0264649221829
1258.63931986	263.418490694	1898.05781055	376.0	4.76429105144	0.0662634374564	0.0119307593548	1417.98407293	211.639891815	1988.48680897	358.862844219	-0.0153790123033	-0.000189864349423
1258.63931986	263.418490694	1898.05781055	376.0	-3.48689861022	-0.208494236794	-0.0375394736755	1159.16476849	217.515629326	1831.87445913	455.194061314	-2.65153305383	-0.0327349759733
1258.63931986	263.418490694	1898.05781055	376.0	12.9553680415	0.0971814946694	0.0174975683596	1394.32389924	327.908795732	2143.95818555	421.725490571	2.44557378998	0.0301922690121
1258.63931986	263.418490694	1898.05781055	376.0	-8.49820174979	-0.284286782896	-0.0511859529881	1054.83117335	270.187388909	1736.75702848	411.738466223	-3.32257089994	-0.0410193938264
1258.63931986	263.418490694	1898.05781055	376.0	-4.7202382934	-0.240964313809	-0.0433857244885	1130.24441307	274.429633116	1808.46495894	403.790912757	-2.55204068216	-0.0315066750884
1258.63931986	263.418490694	1898.05781055	376.0	6.34400780601	0.0400403184399	0.00720927591643	1392.47614027	249.652463482	2018.47074621	376.34214246	0.417437813872	0.00515355325767
1258.63931986	263.418490694	1898.05781055	376.0	-6.65038631942	-0.250394685421	-0.0450836668025	1104.46918863	214.599025601	1771.82963358	452.761419346	-3.2794639721	-0.0404872095321
1258.63931986	263.418490694	1898.05781055	376.0	-17.545514107	-0.298301188834	-0.0537092525808	1021.66205562	255.818383863	1565.03380964	287.553370161	-4.65079181543	-0.0574171829065
1258.63931986	263.418490694	1898.05781055	376.0	2.91369717834	-0.0406328273898	-0.00731595739823	1334.30789542	218.348331672	1953.36146742	400.705240326	-1.16546628885	-0.0143884727018
1258.63931986	263.418490694	1898.05781055	376.0	-15.6106509696	-0.376785315336	-0.0678403520591	947.98226118	294.389668418	1601.75863054	359.386700946	-4.54611498478	-0.0561248763553
1258.63931986	263.418490694	1898.05781055	376.0	5.21363943209	0.0537915661575	0.0096851937626	1362.79079854	328.215022107	1997.015701	306.00988036	1.18965721048	0.0146871260554
1258.63931986	263.418490694	1898.05781055	376.0	16.5070088015	0.258533929317	0.0465491410366	1539.74248092	257.95813495	2211.37038039	413.669764529	3.76850879012	0.046524799878
1258.63931986	263.418490694	1898.05781055	376.0	-9.51793787514	-0.272841270684	-0.0491251837747	1072.38573929	253.737934915	1717.40184731	391.278173105	-3.43822418264	-0.0424472121314
1258.63931986	263.418490694	1898.05781055	376.0	-13.1638221322	-0.229148232048	-0.0412582340742	1123.55463503	227.62269494	1648.2008564	297.023526434	-3.790456119	-0.0467957545555
1258.63931986	263.418490694	1898.05781055	376.0	-0.974891337574	-0.164465986612	-0.0296121689975	1217.58670035	229.562473334	1879.55380937	432.404635688	-2.07887400558	-0.0256651111799
1258.63931986	263.418490694	1898.05781055	376.0	-6.20583239089	-0.244609399355	-0.0440420236506	1122.1011549	328.302319895	1780.26752414	329.864049347	-2.50504540096	-0.0309264864316
1258.63931986	263.418490694	1898.05781055	376.0	3.46474208054	-0.166620152839	-0.0300000275188	1226.51746973	306.702933504	1963.82061822	430.600214995	-1.14119856541	-0.0140888711779
1258.63931986	263.418490694	1898.05781055	376.0	8.6574642987	0.0684858649494	0.0123309083452	1407.67224509	270.420307129	2062.38148787	384.288935649	1.22233583268	0.0150905658355
1258.63931986	263.418490694	1898.05781055	376.0	5.1575114881	0.0605454646369	0.0109012359807	1396.52848288	282.5746039	1995.95036018	316.847273398	0.895144120547	0.0110511619821
1258.63931986	263.418490694	1898.05781055	376.0	5.32608679357	0.0998205741416	0.0179727357115	1413.15209641	297.529638854	1999.15001693	288.46828167	1.38580111386	0.0171086557266
1258.63931986	263.418490694	1898.05781055	376.0	9.07155792337	0.0106495113183	0.00191744892299	1349.05863554	314.750947989	2070.24122425	406.431640722	1.16619271474	0.0143974409227
1258.63931986	263.418490694	1898.05781055	376.0	-13.6551031118	-0.387759995489	-0.0698163477653	965.937121889	248.322701801	1638.8760594	424.616235708	-4.66622193748	-0.0576076782405
1258.63931986	263.418490694	1898.05781055	376.0	14.0569925551	0.125910054269	0.0226701574126	1446.7949754	271.599260136	2164.86765567	446.473420133	2.32123608619	0.028657235632
1258.63931986	263.418490694	1898.05781055	376.0	11.5054884283	0.212385336457	0.0382400677812	1529.33387928	198.990629909	2116.43863231	388.114123117	2.06667027861	0.025514447884
1258.63931986	263.418490694	1898.05781055	376.0	2.57377500061	-0.0481139359397	-0.0086629340907	1324.20430751	267.743549334	1946.90954797	354.961691135	-0.606455682455	-0.0074871071908
1258.63931986	263.418490694	1898.05781055	376.0	10.7059312345	0.14196988586	0.025561736741	1416.50343398	329.089920135	2101.26257454	355.669220425	2.60026312867	0.0321020139342
1258.63931986	263.418490694	1898.05781055	376.0	-4.79989291701	-0.224192736598	-0.0403659950663	1161.91010739	291.92867556	1806.95306814	353.114285195	-2.37560625116	-0.0293284722365
1258.63931986	263.418490694	1898.05781055	376.0	-6.87364148823	-0.258426307681	-0.0465297637164	1093.86548393	310.216588873	1767.59212141	363.510048612	-2.7276419006	-0.0336745913654
1258.63931986	263.418490694	1898.05781055	376.0	18.7492363801	0.290333061555	0.0522745879645	1569.11756397	238.181260831	2253.92915608	446.630331275	4.05803862222	0.0500992422497
1258.63931986	263.418490694	1898.05781055	376.0	3.83053613872	-0.108654997499	-0.0195633772955	1278.6906191	255.997654202	1970.76360092	436.075327614	-1.19934091211	-0.0148066779273
1258.63931986	263.418490694	1898.05781055	376.0	2.42467065134	0.0831405798092	0.0149694958245	1430.98020305	208.804355593	1944.07946123	304.294902586	-0.156853358585	-0.0019364612171
1258.63931986	263.418490694	1898.05781055	376.0	12.8220685892	0.0334889739875	0.00602970363476	1366.24447208	310.672954263	2141.42808488	464.51065854	1.66874858588	0.0206018343935
1258.63931986	263.418490694	1898.05781055	376.0	3.31839425727	-0.00242230915207	-0.000436137765946	1336.64791255	316.285739108	1961.04285193	308.109200278	0.408913424645	0.0050483138845
1258.63931986	263.418490694	1898.05781055	376.0	-0.671007301013	-0.00249669513398	-0.000449530992795	1364.90344794	215.38359046	1885.32170406	305.034665665	-1.25521534222	-0.0154964857064
1258.63931986	263.418490694	1898.05781055	376.0	9.8900917254	0.181819474879	0.0327366717463	1436.76295808	327.071228026	2085.77746901	321.94328291	2.77698243143	0.0342837337213
1258.63931986	263.418490694	1898.05781055	376.0	-14.8821276665	-0.36571540183	-0.0658472095481	979.802458315	248.385280428	1615.586424	387.398685257	-4.66180096895	-0.0575530983821
1258.63931986	263.418490694	1898.05781055	376.0	-3.28167906946	-0.230252401822	-0.0414570402993	1157.95531504	320.157365668	1835.76964465	357.656963946	-2.11497675876	-0.0261108241822
1258.63931986	263.418490694	1898.05781055	376.0	-10.8783724549	-0.255267773411	-0.0459610683132	1094.37674762	253.033393286	1691.58001251	344.1698716	-3.47844912106	-0.0429438163093
1258.63931986	263.418490694	1898.05781055	376.0	4.56859753536	-0.0648645577498	-0.0116788904843	1313.03030325	255.946605328	1984.7724329	415.795524327	-0.734514367513	-0.00906807861128
1258.63931986	263.418490694	1898.05781055	376.0	-2.01013541448	-0.133320776789	-0.0240044610711	1256.60727226	286.138407462	1859.90427831	317.158598589	-1.65756152398	-0.0204637225183
1258.63931986	263.418490694	1898.05781055	376.0	-13.940033388	-0.258466716167	-0.046537039281	1082.98842578	236.75938012	1633.46791803	313.720112134	-3.99863588354	-0.0493658751055
1258.63931986	263.418490694	1898.05781055	376.0	-4.4378628691	-0.231628461812	-0.0417048004702	1154.3866723	321.144789701	1813.82460774	338.29314574	-2.25431080893	-0.0278309976411
1258.63931986	263.418490694	1898.05781055	376.0	-16.5505072604	-0.328645221089	-0.0591727081543	1007.4883187	241.02086923	1583.91961481	335.410426876	-4.70642528336	-0.058104015844
1258.63931986	263.418490694	1898.05781055	376.0	-18.277054946	-0.382333293219	-0.0688392677744	961.273575144	254.365101191	1551.14874161	335.510065275	-5.12112995877	-0.0632238266515
1258.63931986	263.418490694	1898.05781055	376.0	5.05571549663	0.0408055237479	0.00734705144902	1394.79084977	240.211038277	1994.01821341	359.016325365	0.161805651973	0.00199760064164
1258.63931986	263.418490694	1898.05781055	376.0	11.5440525675	0.0550973708829	0.00992030444417	1399.89899357	261.867746187	2117.17060196	455.403862209	1.20032389238	0.0148188134862
1258.63931986	263.418490694	1898.05781055	376.0	-15.091482536	-0.286131363079	-0.051518070414	1025.35405983	287.59109648	1611.61274755	298.667591242	-4.10637673381	-0.0506960090594
1258.63931986	263.418490694	1898.05781055	376.0	5.65315295899	0.0841010741116	0.0151424332214	1433.0250983	197.578507041	2005.35792183	374.754316488	0.0538072836186	0.000664287452082
1258.63931986	263.418490694	1898.05781055	376.0	6.34658804149	-0.0409806787196	-0.00737858817422	1332.60517655	230.293704398	2018.51972057	455.62083963	-0.720008617934	-0.00888899528314
1258.63931986	263.418490694	1898.05781055	376.0	4.42283449375	0.0790057221279	0.0142250129867	1420.05743322	249.788575819	1982.00576611	312.159757065	0.593078095184	0.00732195179239
1258.63931986	263.418490694	1898.05781055	376.0	-14.3517995152	-0.283999018645	-0.0511341409156	1053.40509672	237.102133601	1625.6523589	335.14512858	-4.19321860704	-0.0517681309511
1258.63931986	263.418490694	1898.05781055	376.0	11.499564107	0.217754019499	0.0392067013862	1524.83460552	228.830850154	2116.32618526	362.66072959	2.53254035603	0.0312659303214
1258.63931986	263.418490694	1898.05781055	376.0	1.47558256985	-0.164313867649	-0.0295847799153	1221.81199	244.288890324	1926.06522077	459.964340439	-1.77998242847	-0.0219750917095
1258.63931986	263.418490694	1898.05781055	376.0	-2.62959628778	-0.109091407229	-0.019641953048	1275.04092255	282.483017255	1848.14655282	290.622613023	-1.59965311346	-0.0197488038699
1258.63931986	263.418490694	1898.05781055	376.0	-6.46414117695	-0.241140490411	-0.0434174451586	1114.98080385	197.687390432	1775.36467406	462.696479773	-3.33327535634	-0.0411515476092
1258.63931986	263.418490694	1898.05781055	376.0	-5.722855434	-0.1804556287	-0.032491110677	1191.61890931	206.865580919	1789.434706	390.950215768	-2.75370984717	-0.0339964178663
1258.63931986	263.418490694	1898.05781055	376.0	-11.4107626781	-0.314950608999	-0.0567069875763	1036.52866064	212.008146051	1681.47493829	432.938131603	-4.23034071341	-0.0522264285606
1258.63931986	263.418490694	1898.05781055	376.0	-0.299703010253	-0.138728454372	-0.0249781156594	1243.38540444	220.995948467	1892.36927415	427.987921246	-1.95793434148	-0.0241720289071
1258.63931986	263.418490694	1898.05781055	376.0	-4.30602445697	-0.231964201316	-0.041765250507	1134.90862381	243.631898887	1816.32697702	437.786454327	-2.67852037412	-0.033068152767
1258.63931986	263.418490694	1898.05781055	376.0	13.3942350327	0.250425395932	0.0450891962427	1553.20268947	211.254361428	2152.28813475	387.831083853	2.83740960843	0.0350297482522
1258.63931986	263.418490694	1898.05781055	376.0	-6.69845323884	-0.221496623173	-0.0398805587275	1155.02269392	261.500942084	1770.91729566	354.393659662	-2.72989317921	-0.0337023849285
1258.63931986	263.418490694	1898.05781055	376.0	13.2518644379	0.143352049323	0.025810595845	1445.59515847	297.53615158	2149.58585856	406.45454851	2.71801562251	0.0335557484261
1258.63931986	263.418490694	1898.05781055	376.0	17.8576285975	0.257400898819	0.0463451384262	1555.98313787	215.466908599	2237.00592492	465.555878457	3.33384921116	0.0411586322366
1258.63931986	263.418490694	1898.05781055	376.0	11.0699757114	0.0632958710581	0.0113964477958	1400.56421519	280.36621936	2108.17234917	427.24191462	1.50879292121	0.0186270731013
1258.63931986	263.418490694	1898.05781055	376.0	7.4393291132	0.0614544719006	0.011064903115	1409.35690785	243.572911708	2039.26057783	386.330758277	0.663761031185	0.00819458063191
1258.63931986	263.418490694	1898.05781055	376.0	-12.4469549206	-0.387489837917	-0.0697677057827	972.502004213	234.710419357	1661.8074105	454.594986933	-4.65481146197	-0.0574668081725
1258.63931986	263.418490694	1898.05781055	376.0	8.56904538855	0.0554076206805	0.00997616504871	1409.23381355	201.489015932	2060.70324584	449.980416356	0.0414840596654	0.000512148884757
1258.63931986	263.418490694	1898.05781055	376.0	-15.4889825388	-0.318689465715	-0.0573801702763	971.710576883	319.193246842	1604.0679677	313.164143971	-4.20157208376	-0.0518712602934
1258.63931986	263.418490694	1898.05781055	376.0	18.5503365495	0.278578361501	0.050158149352	1550.16352338	261.04150715	2250.15392231	438.948891784	4.16746287246	0.0514501589192
1258.63931986	263.418490694	1898.05781055	376.0	9.42143807726	0.215646430985	0.0388272292016	1530.62142193	202.861563155	2076.88215184	343.399166759	1.94575536464	0.0240216711684
1258.63931986	263.418490694	1898.05781055	376.0	5.64002024567	-0.0325566036976	-0.00586182997796	1335.85552938	265.974115356	2005.10865534	403.2790106	-0.174816206941	-0.00215822477705
1258.63931986	263.418490694	1898.05781055	376.0	7.1404703611	0.0691489606532	0.0124502990013	1419.51493881	214.062583378	2033.58806595	400.010543756	0.279434332818	0.003449806578
1258.63931986	263.418490694	1898.05781055	376.0	-13.5194015571	-0.324055216086	-0.0583462758528	1014.05992198	246.694075125	1641.45175336	380.69775625	-4.2758213276	-0.0527879176247
1258.63931986	263.418490694	1898.05781055	376.0	14.2864763995	0.1251261213	0.0225290099568	1439.91220982	286.437892148	2169.2233917	442.873289733	2.50752450086	0.0309570926032
1258.63931986	263.418490694	1898.05781055	376.0	-6.0205985314	-0.267482829667	-0.0481603942505	1080.49607849	295.702771617	1783.78336988	407.584519776	-2.77593105789	-0.0342707538011
1258.63931986	263.418490694	1898.05781055	376.0	-13.8458247915	-0.330089311605	-0.0594327172497	1009.9331738	243.514682562	1635.25605166	381.808195299	-4.36813901283	-0.0539276421337
1258.63931986	263.418490694	1898.05781055	376.0	-7.76138711329	-0.225432603728	-0.0405892336564	1143.09723836	244.934850967	1750.74219624	362.710106914	-2.96822637229	-0.0366447700283
1258.63931986	263.418490694	1898.05781055	376.0	-15.4475437865	-0.375568522777	-0.0676212680549	952.403516079	288.333823999	1604.85449917	364.117159094	-4.55118420307	-0.0561874592972
1258.63931986	263.418490694	1898.05781055	376.0	-14.7795841231	-0.412209938303	-0.0742185700942	959.55061885	226.862467942	1617.53275973	431.119672941	-5.07484524773	-0.0626524104658
1258.63931986	263.418490694	1898.05781055	376.0	-1.63203301775	-0.132925461421	-0.0239332843755	1245.38955222	205.91285167	1867.08088039	415.778476495	-2.14276426807	-0.0264538798527
1258.63931986	263.418490694	1898.05781055	376.0	-4.95344198966	-0.197139401861	-0.0354950309436	1172.27541776	211.234663904	1804.03861797	420.528536311	-2.74743730307	-0.0339189790502
1258.63931986	263.418490694	1898.05781055	376.0	12.4728041906	0.121398957294	0.021857932534	1457.07915018	219.787631767	2134.79884468	457.932062731	1.39839342879	0.0172641164048
1258.63931986	263.418490694	1898.05781055	376.0	8.08002414053	-0.0286972105115	-0.00516694463657	1333.89377595	285.33252855	2051.42133984	432.195035347	0.337595201215	0.00416784199031
1258.63931986	263.418490694	1898.05781055	376.0	-16.6753333038	-0.305862793084	-0.0550707225574	992.503886586	299.514488942	1581.55034434	289.531968813	-4.39331427583	-0.0542384478497
1258.63931986	263.418490694	1898.05781055	376.0	-14.4563335494	-0.217402461999	-0.0391434033127	1133.87011432	207.779988605	1623.6682425	282.018139574	-4.03023408237	-0.0497559763256
1258.63931986	263.418490694	1898.05781055	376.0	2.11479335053	-0.206597630974	-0.0371979890122	1187.31770962	326.387454138	1938.19781092	424.492647162	-1.40949195666	-0.0174011352674
1258.63931986	263.418490694	1898.05781055	376.0	19.8948065083	0.384209761736	0.069177126708	1571.24468004	293.315694286	2275.67273937	411.112365042	5.25470558328	0.0648729084355
1258.63931986	263.418490694	1898.05781055	376.0	-18.7521489082	-0.337285942044	-0.0607284735405	1014.48182482	203.001066395	1542.13118355	324.648292339	-5.25805613817	-0.0649142733107
1258.63931986	263.418490694	1898.05781055	376.0	-6.81400070345	-0.192699288104	-0.034695586623	1180.05172586	219.353060615	1768.72413799	369.319351514	-2.84964034076	-0.0351807449477
1258.63931986	263.418490694	1898.05781055	376.0	-13.2701886303	-0.388459586586	-0.0699423094321	979.666622821	215.983050276	1646.18195878	450.53228568	-4.87383589598	-0.0601708135306
1258.63931986	263.418490694	1898.05781055	376.0	-14.3443013763	-0.271917149495	-0.0489587953717	1064.38424396	243.113482868	1625.79467791	318.296951083	-4.0965151999	-0.0505742617272
1258.63931986	263.418490694	1898.05781055	376.0	13.4018239364	0.389987454413	0.0702174026671	1543.27306582	304.948368185	2152.43217653	304.210742524	4.3784940664	0.0540554823013
1258.63931986	263.418490694	1898.05781055	376.0	5.76699977324	0.0681001116018	0.0122614532953	1419.39738566	210.283660647	2007.51880018	377.837753871	0.0838813267751	0.00103557193549
1258.63931986	263.418490694	1898.05781055	376.0	-5.08372839271	-0.2263372492	-0.0407521154483	1161.56669406	308.830293211	1801.56570672	331.168719449	-2.35722304895	-0.0291015191228
1258.63931986	263.418490694	1898.05781055	376.0	-3.04701177283	-0.1391986181	-0.0250627688332	1246.66892925	230.595983424	1840.22376561	362.958852929	-2.18084185837	-0.0269239735602
1258.63931986	263.418490694	1898.05781055	376.0	-5.29863610398	-0.195526956002	-0.035204709399	1201.26503149	299.470369084	1797.48663413	296.751233554	-2.36208203512	-0.0291615066064
1258.63931986	263.418490694	1898.05781055	376.0	9.62270188124	0.0654896849168	0.0117914448896	1399.71938281	286.763813602	2080.70225519	394.219058784	1.48318120798	0.0183108791108
1258.63931986	263.418490694	1898.05781055	376.0	-12.9355096485	-0.274778192587	-0.0494739273653	1052.37784479	280.72486028	1652.53435933	319.431654267	-3.75047631512	-0.0463021767299
1258.63931986	263.418490694	1898.05781055	376.0	-11.4179991405	-0.314662380767	-0.0566550919638	1037.48220903	209.850983724	1681.33758605	434.004393298	-4.24485023473	-0.0524055584535
1258.63931986	263.418490694	1898.05781055	376.0	0.155961009608	-0.0446888229366	-0.00804624107608	1331.01338018	234.291847558	1901.01804067	335.712812933	-1.27767509925	-0.0157737666574
1258.63931986	263.418490694	1898.05781055	376.0	-11.6435460207	-0.301559169001	-0.0542958532591	991.152743886	325.597688036	1677.05657588	360.306143957	-3.5991819234	-0.0444343447334
1258.63931986	263.418490694	1898.05781055	376.0	-7.65229313014	-0.329842133155	-0.0593882126674	989.3467423	298.456557055	1752.81286311	465.009563752	-3.45809345048	-0.0426925117343
1258.63931986	263.418490694	1898.05781055	376.0	11.4181393628	0.12352501303	0.0222407297498	1439.05987541	286.006834872	2114.78069654	389.713986265	2.2381100727	0.0276309885518
1258.63931986	263.418490694	1898.05781055	376.0	3.38985691395	-0.00481897689752	-0.000867658786014	1326.60059549	328.081726603	1962.39925447	307.716932374	0.473331992206	0.00584360484204
1258.63931986	263.418490694	1898.05781055	376.0	3.90796538883	-0.0203709541714	-0.00366779873449	1350.16179274	219.933265559	1972.23325285	402.138194542	-0.864089297848	-0.0106677691092
1258.63931986	263.418490694	1898.05781055	376.0	11.6817299815	0.306688089959	0.0552193176016	1558.87233706	262.119877854	2119.78379887	298.791583956	3.64363561463	0.0449831557361
1258.63931986	263.418490694	1898.05781055	376.0	0.380874740056	-0.0454729904849	-0.00818743076789	1315.00307052	300.277014943	1905.2870333	290.006947842	-0.492916705161	-0.00608539142174
1258.63931986	263.418490694	1898.05781055	376.0	6.32301951187	0.0864482460311	0.0155650424975	1415.01853859	280.902703907	2018.07237626	322.151133757	1.26208244934	0.0155812648066
1258.63931986	263.418490694	1898.05781055	376.0	5.86170086671	0.0103412526751	0.00186194682663	1349.7470943	311.493330703	2009.31628168	348.075856673	0.804154291629	0.00992783076085
1258.63931986	263.418490694	1898.05781055	376.0	11.8863393078	0.256200459052	0.0461289987489	1536.58349815	256.673044337	2123.66740217	330.410859678	3.24479162467	0.0400591558602
1258.63931986	263.418490694	1898.05781055	376.0	-7.94176727916	-0.276593521079	-0.049800778012	1030.4115769	327.790928827	1747.31847641	389.11597068	-2.99940588623	-0.0370297022991
1258.63931986	263.418490694	1898.05781055	376.0	-4.34151554727	-0.236676339696	-0.0426136729738	1138.82360065	278.619648458	1815.65333561	398.210086496	-2.45801720476	-0.0303458914168
1258.63931986	263.418490694	1898.05781055	376.0	-17.9588945292	-0.435290430438	-0.078374222261	948.28658649	218.268161433	1557.18761025	390.632862327	-5.58966049543	-0.0690081542645
1258.63931986	263.418490694	1898.05781055	376.0	5.33040583112	0.0072790227803	0.00131059106595	1370.89827367	227.986511913	1999.23199476	400.347209174	-0.338661907591	-0.00418101120482
1258.63931986	263.418490694	1898.05781055	376.0	3.57343325891	0.114707427029	0.0206531197388	1455.50205908	204.053217411	1965.88363962	306.328363132	0.23270636519	0.00287291808877
1258.63931986	263.418490694	1898.05781055	376.0	14.0860715909	0.15213499556	0.0273919689522	1478.94765342	223.484165367	2165.41959258	462.987773795	1.93908864279	0.0239393659603
1258.63931986	263.418490694	1898.05781055	376.0	4.79382547773	0.0465303999659	0.00837781778283	1373.45907982	308.522250907	1989.04738945	307.066058728	0.960411490935	0.0118569319869
1258.63931986	263.418490694	1898.05781055	376.0	-14.7629783887	-0.319095436729	-0.0574532655255	1021.17780173	234.980353395	1617.84794617	361.689791048	-4.4596432495	-0.0550573240679
1258.63931986	263.418490694	1898.05781055	376.0	-12.7224906949	-0.25640519565	-0.0461658616582	1054.97997433	317.058705825	1656.57758222	284.538902067	-3.551862261	-0.0438501513704
1258.63931986	263.418490694	1898.05781055	376.0	-1.22885834346	-0.213511212209	-0.0384427821767	1170.84425917	269.746450481	1874.73336878	434.142659132	-2.08760112372	-0.0257728533793
1258.63931986	263.418490694	1898.05781055	376.0	8.68093148043	0.0596553887287	0.0107409774449	1412.2839623	206.019207868	2062.82690854	444.523738377	0.171316597367	0.00211501972058
1258.63931986	263.418490694	1898.05781055	376.0	-18.0509863867	-0.341505194814	-0.0614881517489	966.571254703	292.792095724	1555.43965355	296.076303127	-4.74825386415	-0.0586204180759
1258.63931986	263.418490694	1898.05781055	376.0	7.47543115008	-0.0401418172168	-0.00722755081324	1332.47891639	238.23899314	2039.94581537	469.227905841	-0.512087488649	-0.00632206776109
1258.63931986	263.418490694	1898.05781055	376.0	7.43484562433	0.00868956092872	0.0015645590437	1367.20729796	260.038718156	2039.17547862	411.929462504	0.332515357118	0.00410512786566
1258.63931986	263.418490694	1898.05781055	376.0	3.19565865715	-0.102515516346	-0.0184579611715	1283.43690725	238.47261254	1958.71325929	436.803739505	-1.39934945773	-0.0172759192312
1258.63931986	263.418490694	1898.05781055	376.0	12.1078799262	0.178151388918	0.03207623135	1502.06878497	208.001647542	2127.87237118	417.801938664	1.85971101709	0.0229593952727
1258.63931986	263.418490694	1898.05781055	376.0	-0.80263301604	-0.097054346338	-0.0174746752499	1288.77556346	230.8638011	1882.8233719	363.184007343	-1.81374398028	-0.0223919009911
1258.63931986	263.418490694	1898.05781055	376.0	-3.8048147482	-0.201769166001	-0.0363286218944	1169.83918769	222.716455564	1825.84022704	433.284583795	-2.58598977501	-0.0319257996915
1258.63931986	263.418490694	1898.05781055	376.0	-1.89417286483	-0.2186576359	-0.0393693978934	1173.13631086	299.699025365	1862.10531454	389.269978316	-2.00365868103	-0.0247365269262
1258.63931986	263.418490694	1898.05781055	376.0	2.1695170268	-0.0709724316065	-0.0127786157016	1297.50208296	303.564624878	1939.23649793	338.169790092	-0.441837875848	-0.00545478859071
1258.63931986	263.418490694	1898.05781055	376.0	0.669022126447	-0.101776203754	-0.018324847633	1265.47623117	324.201741973	1910.75623727	321.078264131	-0.706280053961	-0.00871950683903
1258.63931986	263.418490694	1898.05781055	376.0	13.1425307141	0.123173267138	0.0221773977563	1457.58775858	223.250749982	2147.51064127	466.672132704	1.52167113444	0.0187860633882
1258.63931986	263.418490694	1898.05781055	376.0	-6.56078442416	-0.128291502841	-0.023098938214	1248.44567777	197.891072261	1773.53032935	327.193579323	-2.69714984162	-0.0332981461929
1258.63931986	263.418490694	1898.05781055	376.0	-8.3886909549	-0.301504420959	-0.0542859958515	1043.11600766	235.103685771	1738.83560668	460.615913247	-3.69536277069	-0.0456217626011
1258.63931986	263.418490694	1898.05781055	376.0	2.53988230653	-0.198381126388	-0.0357186039589	1195.50742809	323.589413602	1946.26624505	427.169403353	-1.32930631838	-0.0164111891157
1258.63931986	263.418490694	1898.05781055	376.0	-6.19943425464	-0.213512009142	-0.0384429256647	1173.70035203	283.33119667	1780.38896447	323.357415765	-2.54886487593	-0.0314674676041
1258.63931986	263.418490694	1898.05781055	376.0	12.65333767	0.615073074086	0.110744161701	1527.73510181	324.81461073	2138.22547449	285.675761945	4.41853301275	0.0545497902809
1258.63931986	263.418490694	1898.05781055	376.0	7.63661453523	-0.0225452351212	-0.00405927891991	1341.3098939	273.81194069	2043.0051692	427.883334606	0.210198106687	0.00259503835416
1258.63931986	263.418490694	1898.05781055	376.0	4.22646443138	-0.0313599968368	-0.00564638041714	1327.12381202	299.607077517	1978.2785488	351.547659257	0.115663149878	0.00142794012195
1258.63931986	263.418490694	1898.05781055	376.0	-10.413419246	-0.280768902035	-0.0505525570822	1057.75928475	265.44894607	1700.40509321	377.196862383	-3.52869373713	-0.0435641202114
1258.63931986	263.418490694	1898.05781055	376.0	-4.85456820265	-0.219756663443	-0.0395672782576	1157.78531599	258.450478226	1805.91529961	389.67950539	-2.53720150681	-0.0313234753928
1258.63931986	263.418490694	1898.05781055	376.0	-8.67006969938	-0.257602767685	-0.0463814849991	1096.20168893	201.162070783	1733.49487544	436.131115731	-3.62352173211	-0.0447348361988
1258.63931986	263.418490694	1898.05781055	376.0	13.9451977057	0.230447314897	0.0414921344791	1538.1907361	214.712627223	2162.7457248	409.842361479	2.71313218884	0.0334954591215
1258.63931986	263.418490694	1898.05781055	376.0	9.01282785304	0.0326783178456	0.00588374466071	1370.5682935	302.041400236	2069.12649357	396.516799831	1.25878556476	0.0155405625279
1258.63931986	263.418490694	1898.05781055	376.0	-3.57128500135	-0.0770438514113	-0.0138717773517	1305.54900965	231.860241661	1830.27275664	292.86350533	-2.02543095723	-0.0250053204596
1258.63931986	263.418490694	1898.05781055	376.0	18.3142274781	0.374463590061	0.0674223244618	1560.36848653	298.169492051	2245.67243564	387.134457056	5.02990981875	0.0620976520833
1258.63931986	263.418490694	1898.05781055	376.0	12.3664765321	0.214146600643	0.0385571841273	1520.51348439	234.822794616	2132.78068426	377.444405249	2.65920877412	0.0328297379521
1258.63931986	263.418490694	1898.05781055	376.0	-11.7836991126	-0.258962128625	-0.0466262384993	1052.01569097	321.442130654	1674.39638917	300.938567544	-3.40726878335	-0.042065046708
1258.63931986	263.418490694	1898.05781055	376.0	-4.11703145582	-0.265500107789	-0.0478034043552	1072.34646445	323.664887545	1819.91417344	423.90282144	-2.46604972146	-0.0304450582896
1258.63931986	263.418490694	1898.05781055	376.0	11.7782024294	0.315070936523	0.0567286525969	1558.31136401	267.770910637	2121.6149017	295.532627052	3.74452762694	0.046228736135
1258.63931986	263.418490694	1898.05781055	376.0	12.2029047626	0.2925298057	0.0526701126575	1565.97324514	241.646804029	2129.67599751	322.055948343	3.4552627424	0.042657564721
1258.63931986	263.418490694	1898.05781055	376.0	9.14895138006	0.0548803542724	0.00988123051358	1379.57146147	311.959555975	2071.7101968	380.179179353	1.58287378909	0.0195416517172
1258.63931986	263.418490694	1898.05781055	376.0	12.2501104961	0.266353640901	0.0479570833455	1550.30190086	242.853855336	2130.57198962	337.416233425	3.24694460738	0.0400857358936
1258.63931986	263.418490694	1898.05781055	376.0	8.84366214313	0.106148468635	0.0191120757355	1444.02576664	234.221608913	2065.9156306	387.668255038	1.14652025496	0.0141545710489
1258.63931986	263.418490694	1898.05781055	376.0	-1.6359347901	-0.20195427547	-0.0363619509308	1184.61838755	264.564972026	1867.00682249	417.823462914	-2.09531398513	-0.0258680738905
1258.63931986	263.418490694	1898.05781055	376.0	2.09453031046	0.0531010906446	0.00956087336057	1409.05503773	201.013307916	1937.8132067	327.744861051	-0.594889746791	-0.00734431786161
1258.63931986	263.418490694	1898.05781055	376.0	-5.19979381582	-0.176920494393	-0.0318546082811	1217.17698012	272.323099319	1799.3627179	309.862638458	-2.3875233261	-0.0294755966186
1258.63931986	263.418490694	1898.05781055	376.0	2.17666050018	-0.000269598659218	-4.85413502372e-05	1361.37424789	255.955651638	1939.37208518	322.042185659	-0.355389646973	-0.00438752650584
1258.63931986	263.418490694	1898.05781055	376.0	5.37831486458	0.0914422374022	0.0164642127119	1407.22159677	299.178484703	2000.14133591	293.741254441	1.33952467578	0.0165373416763
1258.63931986	263.418490694	1898.05781055	376.0	1.97872932641	-0.0327928298	-0.00590436258553	1314.96817104	318.240598207	1935.61523708	302.406467829	-0.0115353012533	-0.000142411126584
1258.63931986	263.418490694	1898.05781055	376.0	13.3179444484	0.114165310377	0.0205555114111	1420.61800313	307.885463755	2150.84009536	422.336628476	2.52047611286	0.0311169890477
1258.63931986	263.418490694	1898.05781055	376.0	-8.49692502575	-0.263208943649	-0.047390879303	1067.98375655	318.745308009	1736.78126144	350.052196878	-2.9566105821	-0.0365013652111
1258.63931986	263.418490694	1898.05781055	376.0	-0.470666215078	-0.0958178226553	-0.0172520386488	1283.09287074	202.799387158	1889.12429369	403.23203579	-1.91243515195	-0.0236103105179
1258.63931986	263.418490694	1898.05781055	376.0	-2.98234354812	-0.194496245436	-0.0350191295348	1173.41255624	205.997406794	1841.4512059	462.041242865	-2.60823710209	-0.0322004580505
1258.63931986	263.418490694	1898.05781055	376.0	9.00495390633	0.0811760356967	0.0146157788435	1393.10560863	315.860307177	2068.9770415	360.011125693	1.83964776138	0.0227117007577
1258.63931986	263.418490694	1898.05781055	376.0	3.46698779378	-0.149330644285	-0.0268870443438	1244.24777135	283.438498177	1963.86324316	436.176973635	-1.24707758225	-0.015396019534
1258.63931986	263.418490694	1898.05781055	376.0	-2.77623171573	-0.251925136225	-0.0453592251036	1116.19693497	297.537890766	1845.36332763	431.628501895	-2.30474111072	-0.0284535939595
1258.63931986	263.418490694	1898.05781055	376.0	-16.4291868429	-0.275707400729	-0.0496412316761	1059.27463176	226.163187829	1586.22234647	300.78452688	-4.50234911468	-0.0555845569714
1258.63931986	263.418490694	1898.05781055	376.0	-17.7614028681	-0.363482780273	-0.0654452251122	969.15757825	263.957968084	1560.93611615	327.820569814	-4.91690183297	-0.0607024917651
1258.63931986	263.418490694	1898.05781055	376.0	4.42842796472	-0.163694634722	-0.0294732867703	1229.58526897	302.270462224	1982.11193342	450.256202228	-1.08440693892	-0.0133877399867
1258.63931986	263.418490694	1898.05781055	376.0	0.0871831763852	-0.217481973842	-0.039157719453	1175.399348	302.993739475	1899.71259764	421.319510162	-1.79269266645	-0.0221320082278
1258.63931986	263.418490694	1898.05781055	376.0	4.36715464306	0.0104054545552	0.00187350640172	1371.60630755	243.791147964	1980.94893035	365.55147484	-0.169171856805	-0.00208854144204
1258.63931986	263.418490694	1898.05781055	376.0	-19.1935082184	-0.322220713324	-0.0580159728708	1022.25089824	206.52412114	1533.75392869	304.978909308	-5.22958669633	-0.0645627987201
1258.63931986	263.418490694	1898.05781055	376.0	12.3615454922	0.183206671655	0.0329864371003	1486.34735895	268.563677073	2132.68709027	377.776054247	2.74167864019	0.0338478844468
1258.63931986	263.418490694	1898.05781055	376.0	-3.50230520394	-0.0688995268251	-0.0124053883373	1311.86074266	211.321238594	1831.58203308	308.400051827	-2.14802452172	-0.0265188212558
1258.63931986	263.418490694	1898.05781055	376.0	15.9040966497	0.166804335778	0.0300331897332	1474.47718682	271.000348564	2199.92675921	454.449223821	2.9035438902	0.0358462208666
1258.63931986	263.418490694	1898.05781055	376.0	-2.83108793582	-0.2526288362	-0.0454859265755	1108.97703275	269.463986675	1844.32212486	465.881105436	-2.52478492948	-0.0311701843146
1258.63931986	263.418490694	1898.05781055	376.0	10.251847227	0.0305097643526	0.00549329570627	1374.16383857	290.137424593	2092.64379757	428.3425344	1.20984451079	0.014936351985
1258.63931986	263.418490694	1898.05781055	376.0	-0.673050033236	-0.239249688855	-0.0430770055555	1142.752304	310.706463192	1885.28293182	431.824164633	-1.94009232162	-0.0239517570571
1258.63931986	263.418490694	1898.05781055	376.0	18.0019542237	0.238824360517	0.043000425012	1492.93042026	307.942751935	2239.74530874	438.872136545	4.08023888583	0.0503733195781
1258.63931986	263.418490694	1898.05781055	376.0	6.19512177658	0.0199540274798	0.00359273091101	1367.60334607	287.706630035	2015.6448033	360.334827195	0.691039921412	0.00853135705447
1258.63931986	263.418490694	1898.05781055	376.0	-15.3381020489	-0.42030246454	-0.0756756327944	965.919999078	201.090489089	1606.93176662	439.921278454	-5.37886129478	-0.0664056949973
1258.63931986	263.418490694	1898.05781055	376.0	10.8139045139	0.230263154125	0.0414589762558	1541.28348599	202.783249704	2103.3119698	359.245234109	2.24983746022	0.0277757711138
1258.63931986	263.418490694	1898.05781055	376.0	12.5774769917	0.234724175926	0.0422621850786	1545.15511603	200.517582208	2136.78559496	391.112896727	2.43973961597	0.0301202421724
1258.63931986	263.418490694	1898.05781055	376.0	-10.8920212083	-0.273256990062	-0.0492000342208	1076.72168105	212.023660753	1691.32095128	402.575609474	-3.87120083862	-0.0477926029459
1258.63931986	263.418490694	1898.05781055	376.0	-10.2560425398	-0.329004797436	-0.0592374500244	976.07208294	316.501843179	1703.39219407	410.818267949	-3.61720689727	-0.044656875275
1258.63931986	263.418490694	1898.05781055	376.0	-1.51340500015	-0.115192482054	-0.0207404540968	1269.4759619	223.498262793	1869.33250874	376.358284048	-1.98065085941	-0.0244524797457
1258.63931986	263.418490694	1898.05781055	376.0	-1.45845363381	-0.216975937707	-0.0390666074373	1165.11835346	267.364092538	1870.37551744	437.89307144	-2.14454994755	-0.0264759252784
1258.63931986	263.418490694	1898.05781055	376.0	16.6022428609	0.272106322187	0.0489928559934	1509.70353309	306.734487638	2213.1779779	396.739957175	4.2129049958	0.0520111727876
1258.63931986	263.418490694	1898.05781055	376.0	2.32822351736	-0.0571001296028	-0.0102809019811	1310.58369682	294.605407111	1942.24883887	337.059734936	-0.394053486592	-0.00486485785916
1258.63931986	263.418490694	1898.05781055	376.0	12.0800327359	0.0744190263943	0.0133991765204	1414.3059584	259.970599676	2127.34381541	453.067257333	1.43282121916	0.0176891508538
1258.63931986	263.418490694	1898.05781055	376.0	5.10848353992	0.0254877340025	0.00458907706203	1375.50344006	275.102487786	1995.01978138	344.413853534	0.475410676474	0.00586926761079
1258.63931986	263.418490694	1898.05781055	376.0	-8.02915918425	-0.236659698074	-0.0426106766428	1135.12433441	322.748783893	1745.65972753	287.786609224	-2.75299162423	-0.0339875509164
1258.63931986	263.418490694	1898.05781055	376.0	1.18886579308	-0.0324414964605	-0.00584110487225	1338.9644591	247.656347391	1920.62317059	334.002364104	-0.877154758672	-0.0108290710947
1258.63931986	263.418490694	1898.05781055	376.0	-7.65925140775	-0.145878868812	-0.0262655507404	1236.71660109	224.939134727	1752.68079097	291.025055159	-2.79972374674	-0.0345644907005
1258.63931986	263.418490694	1898.05781055	376.0	1.54759143902	-0.0129670223278	-0.00233471773997	1339.85951798	295.018115509	1927.43199073	292.554357246	-0.108856330867	-0.00134390531935
1258.63931986	263.418490694	1898.05781055	376.0	11.5300840529	0.143665466773	0.0258670267867	1474.8923314	215.985835577	2116.90547148	426.027304503	1.5315311143	0.0189077915346
1258.63931986	263.418490694	1898.05781055	376.0	13.8488602077	0.113076046592	0.0203593890156	1429.3118985	291.825791532	2160.91718339	439.779493366	2.40324342676	0.0296696719354
1258.63931986	263.418490694	1898.05781055	376.0	-5.43420345525	-0.29720783782	-0.053512394278	1024.85150702	302.628392383	1794.91348743	467.433588022	-2.99412982819	-0.0369645657801
1258.63931986	263.418490694	1898.05781055	376.0	-17.1514583794	-0.399251218462	-0.0718853472203	963.332466932	232.189912075	1572.51321516	376.99083615	-5.20366321527	-0.0642427557441
1258.63931986	263.418490694	1898.05781055	376.0	-2.17177221349	-0.153890682448	-0.0277080811033	1226.10064668	217.783446425	1856.83631842	412.95222532	-2.21123486039	-0.0272991958073
1258.63931986	263.418490694	1898.05781055	376.0	-12.0172809249	-0.270079797783	-0.0486279794352	1080.46213585	204.124020434	1669.96287134	385.376715056	-4.02229209018	-0.0496579270392
1258.63931986	263.418490694	1898.05781055	376.0	-7.44664777601	-0.32557303329	-0.0586195594688	989.497353977	305.006396813	1756.71613081	462.212380023	-3.380562957	-0.0417353451481
1258.63931986	263.418490694	1898.05781055	376.0	-12.1394886259	-0.200853877355	-0.0361638237946	1160.40519025	207.282653622	1667.64329853	299.95545465	-3.62319764446	-0.0447308351168
1258.63931986	263.418490694	1898.05781055	376.0	19.9356832089	0.300884714081	0.0541744173714	1571.52409755	246.082024793	2276.44860278	458.842480439	4.34274237896	0.053614103444
1258.63931986	263.418490694	1898.05781055	376.0	-0.845941157267	-0.101997547773	-0.0183647007154	1272.01715899	309.239134134	1882.00135834	300.745065222	-1.03592251628	-0.0127891668677
1258.63931986	263.418490694	1898.05781055	376.0	3.41242854664	0.0122579116037	0.00220704206044	1364.9119367	277.483688237	1962.82767711	320.432052176	0.176211545055	0.00217545117352
1258.63931986	263.418490694	1898.05781055	376.0	-2.08131207546	-0.184851100983	-0.0332825172818	1191.73538123	224.913882024	1858.55330414	441.904040884	-2.31564370703	-0.028588193914
1258.63931986	263.418490694	1898.05781055	376.0	5.47900969962	-0.0352972465302	-0.00635528385492	1337.41067618	206.927754034	2002.05258209	457.714151883	-1.05576229367	-0.013034102391
1258.63931986	263.418490694	1898.05781055	376.0	10.0932178318	0.220661652286	0.0397302218736	1523.48330497	235.949824439	2089.63291994	330.199790529	2.48817119812	0.0307181629398
1258.63931986	263.418490694	1898.05781055	376.0	-2.45926348691	-0.18317493028	-0.0329807220525	1214.79873084	294.669466704	1851.37956785	341.91137031	-1.96581096861	-0.0242692712174
1258.63931986	263.418490694	1898.05781055	376.0	-10.3805321817	-0.258071763427	-0.0464659278766	1093.21017551	220.517578933	1701.0293087	387.301554254	-3.64503599839	-0.0450004444246
1258.63931986	263.418490694	1898.05781055	376.0	-13.0458751982	-0.317731880439	-0.0572077566508	1020.40449684	246.259612937	1650.4395574	383.775447616	-4.18588864772	-0.0516776376262
1258.63931986	263.418490694	1898.05781055	376.0	19.2587277271	0.261690241789	0.0471174364042	1516.16520246	295.713738129	2263.59959639	451.720655797	4.32829712002	0.0534357669138
1258.63931986	263.418490694	1898.05781055	376.0	8.04612623419	0.0713673961702	0.0128497292348	1401.8680446	290.048431103	2050.77793798	358.861462278	1.41879556094	0.0175159945795
1258.63931986	263.418490694	1898.05781055	376.0	-17.3832154538	-0.381840127134	-0.0687504730166	945.559044109	287.890133242	1568.1143319	334.665154552	-4.82464687131	-0.0595635416211
1258.63931986	263.418490694	1898.05781055	376.0	-15.2381606396	-0.352822022503	-0.0635257512609	1002.20275066	217.545466217	1608.82871234	389.080495464	-4.82374339074	-0.05955238754
1258.63931986	263.418490694	1898.05781055	376.0	3.45886430356	-0.137260101733	-0.0247137381587	1246.72532842	313.514982011	1963.70905462	403.468744192	-0.806772717695	-0.00996015700858
1258.63931986	263.418490694	1898.05781055	376.0	5.87432084839	-0.109524007653	-0.0197198429335	1273.39982768	291.2671579	2009.55581623	444.888830649	-0.59344764167	-0.0073265140947
1258.63931986	263.418490694	1898.05781055	376.0	0.0526659929152	-0.0811636611365	-0.0146135507988	1301.94616497	226.247941077	1899.05744154	370.863335491	-1.6703356699	-0.0206214280234
1258.63931986	263.418490694	1898.05781055	376.0	-17.9524521542	-0.362703631174	-0.0653049389943	973.257476344	256.209617748	1557.30989025	327.842796159	-4.97928960412	-0.061472711162
1258.63931986	263.418490694	1898.05781055	376.0	-11.8707137996	-0.341427000147	-0.0614740727668	1003.80100103	240.559383292	1672.74480011	428.384415783	-4.25764739784	-0.0525635481214
1258.63931986	263.418490694	1898.05781055	376.0	-0.356412341898	-0.088746817295	-0.0159789012054	1293.46723896	215.208075195	1891.29289826	382.617584096	-1.82438331506	-0.0225232508032
1258.63931986	263.418490694	1898.05781055	376.0	7.08217666402	0.000533016335529	9.59698119426e-05	1365.20998602	226.582864748	2032.48161788	440.688767113	-0.285683696815	-0.00352695921994
1258.63931986	263.418490694	1898.05781055	376.0	-11.9685788624	-0.253743342012	-0.0456865938085	1060.78786922	321.712437413	1670.88726464	288.386958012	-3.41414087343	-0.0421498873263
1258.63931986	263.418490694	1898.05781055	376.0	12.8929739272	0.127538797699	0.0229634133416	1424.32064545	313.884463426	2142.77390919	404.568800308	2.65338550213	0.0327578457053
1258.63931986	263.418490694	1898.05781055	376.0	-12.7333147186	-0.26224631734	-0.0472175580374	1076.25133867	265.720846234	1656.37213599	314.399951091	-3.71229605933	-0.0458308155473
1258.63931986	263.418490694	1898.05781055	376.0	13.5195824859	0.24969536449	0.0449577537793	1489.18087814	313.186671827	2154.66730188	352.299751906	3.71250661253	0.0458334149695
1258.63931986	263.418490694	1898.05781055	376.0	-13.262930246	-0.372225822898	-0.0670194135575	950.091978452	301.181912945	1646.31972711	395.045835712	-4.22416740352	-0.0521502148582
1258.63931986	263.418490694	1898.05781055	376.0	-5.57316071498	-0.233050727567	-0.0419608800084	1133.64779177	245.30731555	1792.2759983	413.320890987	-2.78738835045	-0.0344122018574
1258.63931986	263.418490694	1898.05781055	376.0	-0.669905199891	-0.159866964158	-0.0287841131	1233.54307359	262.433847846	1885.34262258	389.36570114	-1.85200987953	-0.0228643195004
1258.63931986	263.418490694	1898.05781055	376.0	12.5917619869	0.627525814222	0.112986282719	1529.51317544	324.121941386	2137.05673243	283.421615606	4.42423285664	0.054620158724
1258.63931986	263.418490694	1898.05781055	376.0	-15.0075123343	-0.332066822594	-0.0597887689222	991.450264722	274.892401632	1613.20655052	346.863884166	-4.35275538796	-0.053737720839
1258.63931986	263.418490694	1898.05781055	376.0	13.1525314939	0.100138445287	0.0180299685429	1421.77011912	289.752932978	2147.70046185	436.177409758	2.18756531712	0.0270069792237
1258.63931986	263.418490694	1898.05781055	376.0	-4.74676215273	-0.269241895781	-0.0484771148327	1070.69273658	313.180385029	1807.96152076	424.088399154	-2.59581610648	-0.0320471124257
1258.63931986	263.418490694	1898.05781055	376.0	7.10005448843	-0.0400717676824	-0.00721493836558	1312.16176324	319.566700609	2032.82094932	401.092485468	0.524973083506	0.00648114917908
1258.63931986	263.418490694	1898.05781055	376.0	12.8606575582	0.181836489793	0.0327397352887	1504.77494049	207.209820026	2142.16052582	430.175765302	1.95142427899	0.0240916577653
1258.63931986	263.418490694	1898.05781055	376.0	1.85557407686	0.0790702965339	0.0142366396352	1426.82543743	214.965826122	1933.27767925	291.486415689	-0.18956191081	-0.00234027050383
1258.63931986	263.418490694	1898.05781055	376.0	-11.8844211084	-0.297312665842	-0.0535312686068	1012.05342468	305.840169139	1672.48462746	354.591033639	-3.65344343993	-0.0451042399991
1258.63931986	263.418490694	1898.05781055	376.0	-16.590958773	-0.388750410877	-0.0699946724661	968.998826729	235.11809019	1583.15182171	379.034904794	-5.06396650418	-0.0625181049899
1258.63931986	263.418490694	1898.05781055	376.0	11.306499033	0.190215520562	0.0342483832485	1501.75161098	241.53638407	2112.66169854	369.373703497	2.38817382194	0.0294836274314
1258.63931986	263.418490694	1898.05781055	376.0	-2.86506926704	-0.0917756227989	-0.0165242388907	1290.39524536	269.362842442	1843.67713955	283.919051749	-1.64106405242	-0.0202600500299
1258.63931986	263.418490694	1898.05781055	376.0	-4.8980246844	-0.223608451733	-0.0402607943343	1146.03374141	240.425480697	1805.09047046	418.631248353	-2.69377159048	-0.0332564393886
1258.63931986	263.418490694	1898.05781055	376.0	0.510759519484	-0.225470377336	-0.0405960348103	1164.50285957	306.669189822	1907.7523215	436.58027211	-1.77617149534	-0.0219280431523
1258.63931986	263.418490694	1898.05781055	376.0	-3.48301071821	-0.258555983834	-0.0465531119615	1100.53237031	311.177610175	1831.94825357	420.238273089	-2.35793579087	-0.0291103184058
1258.63931986	263.418490694	1898.05781055	376.0	-11.3675680972	-0.28459709977	-0.0512418256697	1048.20195486	272.631905056	1682.29479641	361.460936498	-3.63287255308	-0.0448502784331
1258.63931986	263.418490694	1898.05781055	376.0	5.78083621184	0.00127172770686	0.000228975100264	1365.26035978	237.637483907	2007.78142378	404.883580096	-0.21851654671	-0.00269773514457
1258.63931986	263.418490694	1898.05781055	376.0	-12.3008603616	-0.261914842513	-0.0471578758576	1073.52342214	282.778907599	1664.58036969	308.278039956	-3.58256085145	-0.0442291463142
1258.63931986	263.418490694	1898.05781055	376.0	3.35085934072	0.0225681010217	0.00406339593476	1367.77818051	288.152495338	1961.65905799	305.72838214	0.376563978383	0.00464893800473
1258.63931986	263.418490694	1898.05781055	376.0	-5.71992093532	-0.212415457401	-0.0382454910697	1164.52005005	249.229516073	1789.49040448	375.740838354	-2.6459922682	-0.0326665712124
1258.63931986	263.418490694	1898.05781055	376.0	-5.03714763211	-0.231699046949	-0.0417175093535	1153.40048408	314.56162234	1802.44983649	334.487730072	-2.34838691514	-0.0289924310511
1258.63931986	263.418490694	1898.05781055	376.0	-18.5397200366	-0.358186733284	-0.0644916696587	987.622324818	230.898885729	1546.16320634	327.641995793	-5.17466052508	-0.0638846978405
1258.63931986	263.418490694	1898.05781055	376.0	-17.9072835381	-0.312759615517	-0.0563124982927	1001.11732724	269.837560472	1558.1672167	287.212328988	-4.71039758002	-0.0581530565435
1258.63931986	263.418490694	1898.05781055	376.0	-9.76089702191	-0.270180878545	-0.0486461790682	1038.78783162	324.818234381	1712.79034225	349.184276247	-3.17678328563	-0.0392195467362
1258.63931986	263.418490694	1898.05781055	376.0	14.0617758748	0.523215329754	0.0942051367941	1522.78456585	327.032350503	2164.95844584	315.141529494	4.55447476923	0.0562280835708
1258.63931986	263.418490694	1898.05781055	376.0	-8.72772873332	-0.289747534764	-0.0521691636233	1062.21235975	204.11363786	1732.40047364	466.074476033	-3.8690404346	-0.0477659312913
1258.63931986	263.418490694	1898.05781055	376.0	7.48754006624	0.161758972585	0.0291247700009	1491.08452519	203.682928244	2040.17564959	345.408196164	1.17333572239	0.0144856262024
1258.63931986	263.418490694	1898.05781055	376.0	-2.11519446062	-0.244884493183	-0.0440915544083	1132.04698619	313.559039939	1857.91019688	412.304170756	-2.09586349643	-0.0258748579807
1258.63931986	263.418490694	1898.05781055	376.0	-4.42513661975	-0.189153066497	-0.0340570879541	1189.35051581	232.051674365	1814.06615931	392.663969135	-2.50271360693	-0.030897698851
1258.63931986	263.418490694	1898.05781055	376.0	-1.02424735308	-0.0770305262286	-0.013869378147	1304.63215695	214.17179476	1878.61700366	359.813051958	-1.86401105349	-0.0230124821418
1258.63931986	263.418490694	1898.05781055	376.0	17.5767772491	0.377912732194	0.0680433439312	1561.93414735	296.912166356	2231.67520397	372.82889026	4.96283188923	0.0612695294966
1258.63931986	263.418490694	1898.05781055	376.0	4.78901269066	-0.101282148375	-0.0182358927575	1282.62606282	276.292710986	1988.95603997	430.03726617	-0.79411755452	-0.00980392042617
1258.63931986	263.418490694	1898.05781055	376.0	-8.04140282737	-0.238281626977	-0.0429027056135	1133.4653728	290.625808478	1745.42733611	321.336154832	-2.83814703432	-0.0350388522755
1258.63931986	263.418490694	1898.05781055	376.0	4.36821295928	0.112535080525	0.0202619878512	1442.15497104	252.045235446	1980.9690178	286.768811319	0.917386632153	0.0113257608908
1258.63931986	263.418490694	1898.05781055	376.0	-12.108450974	-0.302759558992	-0.0545119839741	1011.98701227	296.772473302	1668.2324111	359.47292553	-3.74105267758	-0.0461858355257
1258.63931986	263.418490694	1898.05781055	376.0	-4.50333913766	-0.198503082082	-0.0357405621321	1193.98785523	280.599555726	1812.58183031	337.994419358	-2.3096178273	-0.0285138003371
1258.63931986	263.418490694	1898.05781055	376.0	19.0235956056	0.284289740105	0.0511864854349	1535.92202698	286.327409389	2259.13665279	436.887216424	4.45686734971	0.0550230537001
1258.63931986	263.418490694	1898.05781055	376.0	-2.18878537188	-0.0954484403114	-0.0171855312048	1285.85124404	209.494226536	1856.51339884	361.167928266	-2.05941828087	-0.0254249170477
1258.63931986	263.418490694	1898.05781055	376.0	15.5526309251	0.375394517054	0.0675899382525	1533.22595518	313.696486571	2193.25573657	346.333294819	4.62288758257	0.0570726862046
1258.63931986	263.418490694	1898.05781055	376.0	14.324818924	0.174800082681	0.0314728272742	1494.43709373	228.676067498	2169.95115498	446.837993752	2.30401538531	0.0284446343866
1258.63931986	263.418490694	1898.05781055	376.0	12.7850055203	0.07764229303	0.013979527013	1411.16922114	277.759479143	2140.72460641	451.79590612	1.76704798586	0.0218154072329
1258.63931986	263.418490694	1898.05781055	376.0	10.5112098812	0.215352651895	0.0387743341546	1504.99261971	268.196274211	2097.56665068	324.377756762	2.82303001179	0.0348522223678
1258.63931986	263.418490694	1898.05781055	376.0	8.86029090953	0.0741472488668	0.013350242864	1414.60106997	260.500119653	2066.23125419	391.130064567	1.17042722526	0.0144497188304
1258.63931986	263.418490694	1898.05781055	376.0	12.3848287428	0.14055174178	0.0253063993123	1465.83308956	245.540338694	2133.12901982	421.755591566	2.00229896946	0.0247197403636
1258.63931986	263.418490694	1898.05781055	376.0	-11.6428763947	-0.315693529295	-0.0568407506833	1020.05257334	256.373013026	1677.06928577	400.643699399	-3.96114565836	-0.0489030328192
1258.63931986	263.418490694	1898.05781055	376.0	11.2330491145	0.163998187161	0.0295279415127	1488.45332455	223.63402699	2111.26757663	399.180225089	1.85450039177	0.022895066565
1258.63931986	263.418490694	1898.05781055	376.0	-8.68571276219	-0.231526559531	-0.0416864529223	1134.55490751	251.434581056	1733.19796106	347.208472501	-3.07266419806	-0.037934125902
1258.63931986	263.418490694	1898.05781055	376.0	1.64652018077	-0.165500364227	-0.0297984091154	1230.91839505	282.766747406	1929.30971544	415.624572982	-1.52977768512	-0.0188861442607
1258.63931986	263.418490694	1898.05781055	376.0	-17.6866325045	-0.394977949437	-0.0711159433628	976.259372824	208.928855641	1562.35530087	377.167072409	-5.39960082419	-0.0666617385703
1258.63931986	263.418490694	1898.05781055	376.0	14.7173427541	0.13675210362	0.024622272888	1455.16307805	268.81396072	2177.4014842	453.424445432	2.45576523872	0.0303180893669
1258.63931986	263.418490694	1898.05781055	376.0	-7.15622255862	-0.164547733004	-0.0296268874692	1210.36652522	207.485961753	1762.22856934	344.376082358	-2.83584145452	-0.0350103883274
1258.63931986	263.418490694	1898.05781055	376.0	-10.9347851565	-0.262855400518	-0.0473272237158	1056.28062533	316.762172003	1690.50926682	317.466469483	-3.30153268626	-0.0407596627934
1258.63931986	263.418490694	1898.05781055	376.0	0.528569527114	-0.0163524427814	-0.00294426409459	1344.11680353	275.718108295	1908.09036574	288.255453921	-0.482265168993	-0.00595389097522
1258.63931986	263.418490694	1898.05781055	376.0	7.00849475257	-0.0969090213558	-0.0174485094267	1282.92053773	289.396041071	2031.0830926	458.7665138	-0.404520719658	-0.00499408295874
1258.63931986	263.418490694	1898.05781055	376.0	-13.2789682503	-0.380674233709	-0.0685405534227	977.810641514	232.434952227	1646.01531651	435.769722773	-4.70022809226	-0.0580275073118
1258.63931986	263.418490694	1898.05781055	376.0	-14.3870679952	-0.257245204689	-0.0463171056337	1078.65609223	254.547744118	1624.98294276	291.779106413	-3.98437285325	-0.0491897883118
1258.63931986	263.418490694	1898.05781055	376.0	-14.236796462	-0.32755780516	-0.0589769184659	1011.21842151	244.04512844	1627.83518333	372.571633379	-4.39449555447	-0.0542530315366
1258.63931986	263.418490694	1898.05781055	376.0	8.18244933051	0.00763788668073	0.00137520465984	1365.60546488	263.416528552	2053.36542916	424.34343573	0.43259758349	0.00534071090729
1258.63931986	263.418490694	1898.05781055	376.0	-14.340924298	-0.37601397788	-0.0677014724307	981.864767118	229.107783351	1625.85877681	414.886226337	-4.79459427148	-0.0591925218701
1258.63931986	263.418490694	1898.05781055	376.0	-2.33879583879	-0.0987812410585	-0.0177856033595	1284.25057471	275.675197722	1853.66611346	293.740341028	-1.55173579111	-0.019157231989
1258.63931986	263.418490694	1898.05781055	376.0	7.72608153023	0.0380720617504	0.00685489048442	1390.07822441	253.795687672	2044.70330448	400.829392404	0.584971591994	0.0072218715061
1258.63931986	263.418490694	1898.05781055	376.0	-5.20994535956	-0.208278380794	-0.0375006087134	1186.82910855	306.355536026	1799.17003573	305.985391155	-2.35158034556	-0.029031856118
1258.63931986	263.418490694	1898.05781055	376.0	3.69956540103	-0.162477057273	-0.0292540614463	1227.9427927	312.910559133	1968.2777006	427.424348769	-1.02099708619	-0.0126049022987
1258.63931986	263.418490694	1898.05781055	376.0	8.39663313912	0.207269420121	0.0373189449263	1489.02439453	281.428229998	2057.43076167	286.978137146	2.56091429306	0.0316162258403
1258.63931986	263.418490694	1898.05781055	376.0	-4.60904156742	-0.13438417433	-0.0241959262387	1255.95310924	244.984158497	1810.57553709	309.638269354	-2.32121986873	-0.0286570354164
1258.63931986	263.418490694	1898.05781055	376.0	7.9558673266	0.0231111669091	0.00416117517269	1383.46310601	210.265770417	2049.06477174	455.335895309	-0.227160679647	-0.00280445283514
1258.63931986	263.418490694	1898.05781055	376.0	-12.5099701398	-0.336954139423	-0.0606687323411	1003.18479258	249.740291791	1660.61134521	407.686260839	-4.2304906511	-0.0522282796432
1258.63931986	263.418490694	1898.05781055	376.0	-6.26057263902	-0.210889703918	-0.0379707785233	1172.57613071	267.869377272	1779.22852259	338.783014609	-2.6060615378	-0.0321735992321
1258.63931986	263.418490694	1898.05781055	376.0	0.121465401616	-0.15315295669	-0.027575253275	1234.95296317	312.638407653	1900.36329409	352.77192327	-1.29517556143	-0.015989821746
1258.63931986	263.418490694	1898.05781055	376.0	-13.0758897025	-0.308468829023	-0.0555399404074	1012.09905503	282.954409229	1649.86986475	354.816400495	-3.94760847738	-0.0487359071281
1258.63931986	263.418490694	1898.05781055	376.0	5.11381077513	-0.0766358719479	-0.0137983204804	1284.19966385	324.661256163	1995.12089538	386.259975371	0.0262619521612	0.00032422163162
1258.63931986	263.418490694	1898.05781055	376.0	-3.54951020744	-0.243239865967	-0.0437954385969	1131.71904453	292.826511493	1830.68605482	406.140498794	-2.33635127156	-0.0288438428587
1258.63931986	263.418490694	1898.05781055	376.0	-8.61207649696	-0.257039470442	-0.0462800630973	1084.8123422	317.036184737	1734.59561995	332.747093008	-2.92684316733	-0.0361338662633
1258.63931986	263.418490694	1898.05781055	376.0	-0.515845264432	-0.196932331191	-0.0354577477838	1197.76130978	285.638920533	1888.26676922	404.866538901	-1.85149740217	-0.0228579926194
1258.63931986	263.418490694	1898.05781055	376.0	-4.92609468075	-0.22271716691	-0.0401003181328	1164.08293531	292.231437765	1804.55768571	348.24331263	-2.38417619612	-0.0294342740262
1258.63931986	263.418490694	1898.05781055	376.0	-11.3883625305	-0.228074378059	-0.0410648862188	1134.38496258	258.64495827	1681.90010605	288.870185194	-3.39680528953	-0.0419358677719
1258.63931986	263.418490694	1898.05781055	376.0	-4.30736291426	-0.20855852709	-0.03755104917	1162.10823396	226.144804995	1816.30157233	428.048533368	-2.64833075133	-0.0326954413745
1258.63931986	263.418490694	1898.05781055	376.0	0.663848994336	-0.0896365302208	-0.0161390943862	1290.58932506	209.107780064	1910.65804824	410.960943112	-1.7550031711	-0.021666705816
1258.63931986	263.418490694	1898.05781055	376.0	-13.0591412099	-0.415425176654	-0.0747974750907	959.496807933	223.263769341	1650.18776082	467.42718355	-4.97573698192	-0.0614288516286
1258.63931986	263.418490694	1898.05781055	376.0	-7.75329517962	-0.24227665559	-0.0436220121697	1127.02510976	290.547982876	1750.89578582	333.322693179	-2.81687032332	-0.0347761768312
1258.63931986	263.418490694	1898.05781055	376.0	2.76709695385	-0.0559183149351	-0.0100681157607	1321.41897236	210.072814673	1950.57891041	419.087123371	-1.40445004523	-0.0173388894473
1258.63931986	263.418490694	1898.05781055	376.0	0.106215944929	-0.244341696199	-0.0439938235863	1132.42509045	307.185314507	1900.07385059	460.463445628	-1.93589066018	-0.0238998846935
1258.63931986	263.418490694	1898.05781055	376.0	5.98285392269	0.0196075107412	0.00353034042874	1355.46098479	312.015327031	2011.61583672	344.139524899	0.906955864334	0.0111969859794
1258.63931986	263.418490694	1898.05781055	376.0	-9.1520290895	-0.229430552872	-0.0413090660554	1128.61906803	199.767445145	1724.34700759	395.960494419	-3.46296354183	-0.0427526363188
1258.63931986	263.418490694	1898.05781055	376.0	-14.837317766	-0.320563789042	-0.0577176429677	1021.88727848	230.047666771	1616.43694182	364.501996566	-4.50603868109	-0.0556301071739
1258.63931986	263.418490694	1898.05781055	376.0	7.55186179102	0.119660108948	0.0215448521692	1457.65377501	215.461178292	2041.39651312	368.28155981	0.896059726939	0.0110624657647
1258.63931986	263.418490694	1898.05781055	376.0	-8.53003606642	-0.152959435913	-0.0275404097791	1224.98801209	214.400195039	1736.15279475	296.76458762	-2.95870477811	-0.0365272194828
1258.63931986	263.418490694	1898.05781055	376.0	-3.87195501696	-0.223056263863	-0.0401613726797	1151.84352813	254.646038038	1824.56586593	418.076299758	-2.48836261768	-0.0307205261442
1258.63931986	263.418490694	1898.05781055	376.0	3.9182827972	-0.0933253975191	-0.0168032764708	1276.90815944	316.357731077	1972.42908322	379.163192701	-0.32565725995	-0.00402045999939
1258.63931986	263.418490694	1898.05781055	376.0	8.54454384849	0.0611537868015	0.0110107646384	1379.05617287	317.989269743	2060.23819244	363.192749829	1.62166487084	0.020020553961
1258.63931986	263.418490694	1898.05781055	376.0	-2.52735525257	-0.264657530453	-0.047651697957	1087.00526466	307.19514203	1850.08714678	455.886740084	-2.36370798435	-0.0291815800537
1258.63931986	263.418490694	1898.05781055	376.0	-14.3834242814	-0.395310490336	-0.0711758174894	964.90903917	238.815894671	1625.05210255	421.327168711	-4.84745334787	-0.0598451030601
1258.63931986	263.418490694	1898.05781055	376.0	-17.7333643929	-0.311957071283	-0.0561679998709	1011.72125114	252.302601278	1561.46830262	297.444450201	-4.74813430306	-0.0586189420131
1258.63931986	263.418490694	1898.05781055	376.0	7.54539823727	0.105835734487	0.0190557678227	1421.71933379	293.611798228	2041.27383113	325.942699106	1.71304814674	0.0211487425523
1258.63931986	263.418490694	1898.05781055	376.0	8.2678868549	0.109114307742	0.019646076295	1437.5692696	264.871369286	2054.98708277	352.546443881	1.52850819845	0.0188704715858
1258.63931986	263.418490694	1898.05781055	376.0	-5.69591450668	-0.1692553212	-0.0304744906734	1205.01383576	206.779132912	1789.94606037	378.153091697	-2.6957059915	-0.0332803208827
1258.63931986	263.418490694	1898.05781055	376.0	-15.0733328945	-0.403000186544	-0.072560350476	964.389207167	228.383982624	1611.95723823	419.184048444	-5.03511905798	-0.0621619636788
1258.63931986	263.418490694	1898.05781055	376.0	11.6701749227	0.00919307859337	0.00165521760774	1358.01798269	292.004101963	2119.56447717	469.542392524	1.10787373248	0.0136774534874
1258.63931986	263.418490694	1898.05781055	376.0	-15.1465118024	-0.281637508048	-0.0507089499547	1053.74358959	236.624552414	1610.56826026	320.200118253	-4.29289352313	-0.0529986854707
1258.63931986	263.418490694	1898.05781055	376.0	6.34253193758	-0.0369537073016	-0.00665353030277	1318.31633473	311.76822314	2018.44273338	388.358175508	0.409368365098	0.00505393043331
1258.63931986	263.418490694	1898.05781055	376.0	-1.18297545423	-0.203272051823	-0.0365992171089	1190.90626944	289.090110152	1875.60425254	395.607872948	-1.92322246575	-0.0237434872314
1258.63931986	263.418490694	1898.05781055	376.0	-0.356731510037	-0.0923060637594	-0.0166197450053	1283.15723691	299.198171877	1891.28684026	308.931431477	-0.986119411233	-0.0121743137189
1258.63931986	263.418490694	1898.05781055	376.0	11.4458510289	0.0956154229616	0.0172155965001	1424.43524611	276.499795124	2115.30667999	414.371638748	1.84107180687	0.0227292815663
1258.63931986	263.418490694	1898.05781055	376.0	-9.3467655734	-0.277815022228	-0.0500207097998	1067.68997896	243.452169014	1720.65079655	409.508648573	-3.52809704385	-0.0435567536278
1258.63931986	263.418490694	1898.05781055	376.0	-15.5553496131	-0.327690809146	-0.0590008658888	965.44868516	318.536602296	1602.80828226	318.822994803	-4.2447267428	-0.0524040338618
1258.63931986	263.418490694	1898.05781055	376.0	-9.66626876459	-0.249970304744	-0.0450072568858	1106.44176214	279.641034883	1714.58644127	328.503644252	-3.154808426	-0.0389482521728
1258.63931986	263.418490694	1898.05781055	376.0	1.07579541822	-0.091253952085	-0.0164303118626	1279.26228666	312.192221531	1918.47702951	327.022521318	-0.667395801776	-0.00823945434291
1258.63931986	263.418490694	1898.05781055	376.0	-7.69222253855	-0.210523170617	-0.0379047840505	1167.14234244	254.266339111	1752.05497985	330.646298302	-2.84239515354	-0.0350912981918
1258.63931986	263.418490694	1898.05781055	376.0	-7.56566111718	-0.148190813488	-0.0266818173367	1230.4586289	212.560740933	1754.45718879	311.437818967	-2.82142220626	-0.0348323729167
1258.63931986	263.418490694	1898.05781055	376.0	-2.68636843801	-0.129585927738	-0.0233319999529	1259.07913316	286.305879842	1847.06898459	301.683971591	-1.71863442634	-0.0212177089671
1258.63931986	263.418490694	1898.05781055	376.0	7.47345957595	0.0417129040498	0.00751042564814	1367.12891702	316.952837985	2039.90839375	355.826638743	1.3180411893	0.0162721134482
1258.63931986	263.418490694	1898.05781055	376.0	6.0877994252	0.10828481584	0.0194967259345	1436.86778466	262.350826138	2013.60776303	314.389152235	1.23047906096	0.015191099518
1258.63931986	263.418490694	1898.05781055	376.0	-5.8660016397	-0.151471418346	-0.0272724916	1232.25646967	228.111741954	1786.71770826	326.349496639	-2.55429982507	-0.0315345657416
1258.63931986	263.418490694	1898.05781055	376.0	5.18147892088	-0.0519461857969	-0.00935293226448	1305.77631266	315.940663521	1996.40527591	374.688299731	0.188822999433	0.00233114814115
1258.63931986	263.418490694	1898.05781055	376.0	5.10010264769	-0.128735407621	-0.0231788634535	1258.43094668	294.145377002	1994.8607072	442.284383519	-0.80482391384	-0.00993609770173
1258.63931986	263.418490694	1898.05781055	376.0	1.27047503323	-0.0297809997486	-0.00536208133753	1343.48269459	206.225515119	1922.17216115	372.463951444	-1.38386062275	-0.0170846990463
1258.63931986	263.418490694	1898.05781055	376.0	-6.01786336686	-0.224908320207	-0.0404948361914	1136.98480182	213.342439568	1783.83528489	433.5080435	-3.02474917483	-0.0373425824053
1258.63931986	263.418490694	1898.05781055	376.0	-13.7309530559	-0.282156055112	-0.0508023145682	1064.70481995	210.414375571	1637.43638361	362.317188085	-4.2565969926	-0.0525505801556
1258.63931986	263.418490694	1898.05781055	376.0	-13.3295277752	-0.379841648854	-0.0683906461747	988.04031584	209.573146791	1645.0556675	447.44220487	-4.87114304234	-0.0601375684239
1258.63931986	263.418490694	1898.05781055	376.0	-2.94329233488	-0.268552838463	-0.0483530497773	1066.99051227	321.864534252	1842.1924205	453.337373977	-2.4029614202	-0.0296661903728
1258.63931986	263.418490694	1898.05781055	376.0	-13.2069261046	-0.395865318646	-0.0712757145564	979.152224051	205.866167827	1647.38271809	462.36432621	-4.99843252078	-0.0617090434665
1258.63931986	263.418490694	1898.05781055	376.0	-14.3585271046	-0.294542286197	-0.0530324606045	1053.34655683	207.218300679	1625.52466536	364.959807853	-4.42959532894	-0.0546863620857
1258.63931986	263.418490694	1898.05781055	376.0	3.72388427191	0.036869778166	0.00663841882715	1396.06959341	203.031187535	1968.73928683	369.638505888	-0.552545045243	-0.00682154376843
1258.63931986	263.418490694	1898.05781055	376.0	-4.87115940611	-0.130083582489	-0.0234216028968	1259.32837739	241.100650731	1805.60038898	305.171360853	-2.36093418823	-0.0291473356572
1258.63931986	263.418490694	1898.05781055	376.0	-3.648272854	-0.249670058854	-0.044953197489	1112.92542234	264.19433767	1828.81148269	451.691722682	-2.60498498024	-0.032160308398
1258.63931986	263.418490694	1898.05781055	376.0	-11.4683076365	-0.226842047014	-0.0408430045037	1132.9327538	239.898426048	1680.38270172	307.55152187	-3.47796044802	-0.0429377833089
1258.63931986	263.418490694	1898.05781055	376.0	8.81646633624	0.206700449616	0.0372165015513	1451.0779321	322.103736136	2065.39943846	292.217770224	2.76671487391	0.034156973752
1258.63931986	263.418490694	1898.05781055	376.0	-5.51814209849	-0.213788865882	-0.0384927738354	1151.82450642	214.671972866	1793.32028345	426.823804162	-2.88545502945	-0.0356229015982
1258.63931986	263.418490694	1898.05781055	376.0	-21.1200995269	-0.378121164973	-0.0680808723394	962.118408541	245.922220857	1497.18611188	289.145482485	-5.56086623496	-0.0686526695674
1258.63931986	263.418490694	1898.05781055	376.0	7.57923595325	0.0727713633507	0.0131025141071	1404.59403676	285.687013067	2041.91609054	351.63504071	1.3342860103	0.0164726667938
1258.63931986	263.418490694	1898.05781055	376.0	3.7071206804	-0.0776275363678	-0.0139768700698	1301.36718181	272.614203737	1968.42110417	394.439718618	-0.710147684918	-0.00876725536935
1258.63931986	263.418490694	1898.05781055	376.0	-14.9334781225	-0.302361672849	-0.0544403444092	1002.50442883	298.630547922	1614.61176266	313.476785907	-4.11655777502	-0.0508217009262
1258.63931986	263.418490694	1898.05781055	376.0	15.4399671173	0.191319054109	0.0344470749207	1480.15182637	290.03929784	2191.11731237	420.926188154	3.31883949415	0.0409733270882
1258.63931986	263.418490694	1898.05781055	376.0	10.6694461724	0.137320923429	0.0247246891301	1471.0345092	211.9006291	2100.57006697	417.63492867	1.32455872655	0.016352576871
1258.63931986	263.418490694	1898.05781055	376.0	10.5827682346	0.0478700185274	0.00861901665959	1397.28640359	250.213666464	2098.9248696	451.42479954	0.873569060817	0.01078480322
1258.63931986	263.418490694	1898.05781055	376.0	-1.82054651369	-0.239963202549	-0.0432054739915	1134.69341375	282.041883709	1863.50278525	446.767487793	-2.22907424203	-0.0275194350868
1258.63931986	263.418490694	1898.05781055	376.0	8.76654214098	0.167429069599	0.0301456733164	1490.52632538	224.790371373	2064.45184837	349.135151618	1.66443245432	0.0205485488187
1258.63931986	263.418490694	1898.05781055	376.0	-1.01036039334	-0.0210240526237	-0.00378538938129	1349.44176639	229.282123634	1878.88058619	300.156696162	-1.28403436908	-0.0158522761615
1258.63931986	263.418490694	1898.05781055	376.0	-4.10616362982	-0.158447890577	-0.0285286083142	1233.30479574	255.450575704	1820.12045106	331.365079615	-2.26101130963	-0.0279137198719
1258.63931986	263.418490694	1898.05781055	376.0	7.39630591137	0.016656803195	0.00299906431311	1376.34068142	239.651813928	2038.44397259	422.451477247	0.114391948601	0.00141224627902
1258.63931986	263.418490694	1898.05781055	376.0	9.98175017245	0.146407097873	0.0263606586015	1476.56408241	219.629766219	2087.51719933	391.323350697	1.48553398652	0.0183399257595
1258.63931986	263.418490694	1898.05781055	376.0	0.472810425908	-0.126402513769	-0.0227588249494	1264.68466047	267.78927711	1907.03202577	374.558088184	-1.51357863731	-0.0186861560162
1258.63931986	263.418490694	1898.05781055	376.0	7.06172855061	0.076308167546	0.0137393171671	1387.28402283	317.452539053	2032.09350086	327.356938983	1.57174089487	0.0194042085787
1258.63931986	263.418490694	1898.05781055	376.0	-2.61844170471	-0.111665814868	-0.0201054762096	1277.34518125	248.318616357	1848.35827326	322.694475655	-1.95887649033	-0.0241836603745
1258.63931986	263.418490694	1898.05781055	376.0	-9.44142755726	-0.307327267705	-0.0553344018193	1013.16011493	295.25231412	1718.85405737	410.441628317	-3.47423987019	-0.0428918502493
1258.63931986	263.418490694	1898.05781055	376.0	-16.6115038779	-0.335978159998	-0.0604930068415	988.433459273	268.094468391	1582.76186374	326.23393608	-4.61705484341	-0.0570006770791
1258.63931986	263.418490694	1898.05781055	376.0	-16.0017089121	-0.286678008522	-0.0516164941523	1051.35595852	223.371683141	1594.33612472	319.608483059	-4.50623060788	-0.0556324766405
1258.63931986	263.418490694	1898.05781055	376.0	10.7575532135	-0.00550386666839	-0.000990973472883	1346.69421088	295.30967225	2102.24238954	460.23850641	0.922569685868	0.0113897492082
1258.63931986	263.418490694	1898.05781055	376.0	-0.979001604481	-0.2048577444	-0.0368847217141	1187.5230868	284.604245856	1879.47579413	407.348461472	-1.93241486749	-0.0238569736727
1258.63931986	263.418490694	1898.05781055	376.0	3.79754238659	-0.103838304422	-0.0186961297123	1262.76720337	329.049938806	1970.13736043	378.320218249	-0.323534677092	-0.00399425527274
1258.63931986	263.418490694	1898.05781055	376.0	12.0246417876	0.441117658648	0.0794234171134	1509.12185345	326.366879771	2126.29246319	290.803729966	4.09091746762	0.0505051539212
1258.63931986	263.418490694	1898.05781055	376.0	-16.092596663	-0.250966987887	-0.0451867100984	1087.90513756	218.860352753	1592.61102267	285.845532352	-4.37310862405	-0.0539889953587
1258.63931986	263.418490694	1898.05781055	376.0	5.17874191085	-0.0625660407471	-0.0112650415461	1315.46444707	244.263136271	1996.35332588	436.62574253	-0.824364594548	-0.0101773406734
1258.63931986	263.418490694	1898.05781055	376.0	-2.73457128759	-0.186907073414	-0.0336526959693	1210.84787062	299.918537814	1846.15406664	335.387658209	-1.98237171562	-0.0244737248842
1258.63931986	263.418490694	1898.05781055	376.0	9.68958612342	0.17643668785	0.0317674987127	1456.0915978	305.467180699	2081.97175677	320.412978279	2.65976974097	0.0328366634687
1258.63931986	263.418490694	1898.05781055	376.0	8.59233194826	0.191098658928	0.0344073926771	1448.79003	317.956338737	2061.1452382	294.398869463	2.63568338115	0.0325393010018
1258.63931986	263.418490694	1898.05781055	376.0	-1.06916381796	-0.113096830903	-0.0203631312393	1265.12141972	307.216803203	1877.76446319	305.426240267	-1.17195152675	-0.0144685373672
1258.63931986	263.418490694	1898.05781055	376.0	-1.08802833408	-0.0906129455691	-0.016314898374	1293.37141641	259.55166155	1877.40640377	324.483325811	-1.50134367047	-0.0185351070429
1258.63931986	263.418490694	1898.05781055	376.0	-0.823303778124	-0.195579035679	-0.0352140863664	1183.04428729	239.582278133	1882.43102888	459.804463465	-2.16730123284	-0.0267568053437
1258.63931986	263.418490694	1898.05781055	376.0	-15.300316823	-0.288317065608	-0.0519116070594	996.790836398	319.771140683	1607.64895205	291.086974969	-4.07104481653	-0.0502598125497
1258.63931986	263.418490694	1898.05781055	376.0	2.70828944797	-0.158456173312	-0.028530099624	1234.49866128	300.897870939	1949.46270995	414.066177733	-1.19757799695	-0.0147849135426
1258.63931986	263.418490694	1898.05781055	376.0	3.27844758197	0.0241425615387	0.00434687820287	1385.94942087	206.87636699	1960.28464094	367.45885308	-0.669974971074	-0.00827129593919
1258.63931986	263.418490694	1898.05781055	376.0	-10.1137223156	-0.338323252382	-0.0609152416964	1008.07962812	237.604196704	1706.0935142	460.409689375	-4.10285665669	-0.0506525513171
1258.63931986	263.418490694	1898.05781055	376.0	-8.75027096374	-0.275106333378	-0.0495330092505	1041.37445958	318.795456053	1731.97260908	371.802693447	-3.08855402985	-0.0381302966648
1258.63931986	263.418490694	1898.05781055	376.0	9.89763612799	0.0824596622301	0.0148468963324	1427.55491045	225.341010685	2085.92066614	433.024745001	0.835163328336	0.0103106583745
1258.63931986	263.418490694	1898.05781055	376.0	14.0450207479	0.201255922553	0.036236212199	1494.70495758	275.362007974	2164.64042385	394.573458298	3.15468025666	0.0389466698353
1258.63931986	263.418490694	1898.05781055	376.0	-0.236518510448	-0.106413175695	-0.0191597363513	1265.56064747	317.289050479	1893.56855249	310.718854537	-0.918349822008	-0.0113376521236
1258.63931986	263.418490694	1898.05781055	376.0	4.08305755527	-0.104169821285	-0.0187558194608	1281.25715606	236.277332114	1975.55660339	458.022115208	-1.35870404055	-0.0167741239574
1258.63931986	263.418490694	1898.05781055	376.0	-6.63026601703	-0.289092010694	-0.052051136243	1040.47124149	295.327534169	1772.21152855	436.412752891	-3.05135482562	-0.0376710472298
1258.63931986	263.418490694	1898.05781055	376.0	-4.42349669168	-0.0464988927584	-0.00837214489708	1330.23046727	201.51706965	1814.09728609	282.349749178	-2.24216392144	-0.0276810360671
1258.63931986	263.418490694	1898.05781055	376.0	-16.3077988593	-0.307446685073	-0.0553559029659	1024.74191365	241.598665599	1588.52636057	322.185781327	-4.56441080712	-0.0563507507052
1258.63931986	263.418490694	1898.05781055	376.0	-18.5375387252	-0.313213688778	-0.0563942543713	1033.96781619	198.466783285	1546.20460889	313.770009413	-5.13264288934	-0.0633659615968
1258.63931986	263.418490694	1898.05781055	376.0	-4.30218294563	-0.262151613185	-0.0472005065151	1089.05673346	314.290284648	1816.39989113	413.052873013	-2.46453324803	-0.0304263363955
1258.63931986	263.418490694	1898.05781055	376.0	-5.33376571582	-0.235856477433	-0.0424660564338	1145.29934882	306.779898165	1796.81985378	344.7406068	-2.42413600112	-0.0299276049521
1258.63931986	263.418490694	1898.05781055	376.0	10.5401390993	0.0874490760527	0.0157452423573	1427.06155848	248.078243299	2098.11574397	422.975942193	1.28832122069	0.0159052002555
1258.63931986	263.418490694	1898.05781055	376.0	18.5884286541	0.266859670934	0.0480481942626	1559.00115045	225.285604249	2250.87693248	466.590177776	3.62818341437	0.0447923878317
1258.63931986	263.418490694	1898.05781055	376.0	-5.51574516473	-0.211928579706	-0.038157828539	1178.77856136	291.801002008	1793.36577864	322.786215269	-2.43115913139	-0.0300143102641
1258.63931986	263.418490694	1898.05781055	376.0	-6.61510084768	-0.161008879135	-0.0289897153647	1224.372829	238.178597569	1772.49937223	309.947945664	-2.64011765388	-0.0325940451097
1258.63931986	263.418490694	1898.05781055	376.0	-9.01960670211	-0.320911912541	-0.0577803227478	1017.01538396	256.19963327	1726.86046106	453.645443828	-3.75243160098	-0.0463263160615
1258.63931986	263.418490694	1898.05781055	376.0	7.9766404545	0.177382891917	0.0319378631467	1503.86005515	197.615808559	2049.45905772	347.983194006	1.30759216365	0.0161431131315
1258.63931986	263.418490694	1898.05781055	376.0	-5.18786804295	-0.148458253652	-0.0267299700489	1230.25228586	210.59381326	1799.58907596	358.742976839	-2.53669857516	-0.03131726636
1258.63931986	263.418490694	1898.05781055	376.0	13.8235649852	0.152543824861	0.027465578837	1434.79212655	318.937563711	2160.43706545	406.707375189	2.99523376516	0.0369781946316
1258.63931986	263.418490694	1898.05781055	376.0	-4.50593855449	-0.218759709257	-0.0393877762437	1165.81493001	277.270275854	1812.53249188	369.447286016	-2.38814745105	-0.0294833018648
1258.63931986	263.418490694	1898.05781055	376.0	13.2075095459	0.149629901879	0.0269409257974	1457.16011585	284.23908951	2148.74397706	407.344771708	2.65059422959	0.0327233855505
1258.63931986	263.418490694	1898.05781055	376.0	-12.5047073691	-0.349451504114	-0.0629188880292	985.639755046	266.730691949	1660.71123564	408.34078865	-4.20500414698	-0.0519136314442
1258.63931986	263.418490694	1898.05781055	376.0	-9.17644403958	-0.304038747072	-0.0547423023177	1038.89880369	240.453401517	1723.88359773	444.531392523	-3.74296057616	-0.0462093898292
1258.63931986	263.418490694	1898.05781055	376.0	-3.12501668426	-0.268932056092	-0.0484213280684	1073.7091472	312.338798218	1838.74318729	452.695241876	-2.44697041198	-0.0302095112591
1258.63931986	263.418490694	1898.05781055	376.0	4.93078840967	-0.0218385153167	-0.00393203372645	1330.50844753	306.99547628	1991.64702508	354.143101275	0.35922523332	0.00443487942371
1258.63931986	263.418490694	1898.05781055	376.0	0.550413291088	-0.097381017113	-0.0175334924582	1288.59311294	254.597901123	1908.50497301	365.313958947	-1.42694983164	-0.0176166645881
1258.63931986	263.418490694	1898.05781055	376.0	0.849043732866	0.00800081983912	0.0014405509253	1373.25575407	212.871997839	1914.17315144	328.045399524	-1.00638842308	-0.0124245484331
1258.63931986	263.418490694	1898.05781055	376.0	-6.52488166599	-0.150784565213	-0.0271488234089	1226.58669954	208.028027869	1774.21178446	339.59705705	-2.71203608954	-0.0334819270313
1258.63931986	263.418490694	1898.05781055	376.0	-18.7692299497	-0.36431607925	-0.065595260938	953.722186735	286.99169666	1541.80697551	301.093092114	-4.95863845542	-0.0612177587088
1258.63931986	263.418490694	1898.05781055	376.0	-16.0071089203	-0.417142360749	-0.0751066547982	966.133850821	204.385066351	1594.23362944	423.714712272	-5.39322669784	-0.0665830456524
1258.63931986	263.418490694	1898.05781055	376.0	-8.2096348885	-0.270125240331	-0.0486361613848	1052.0138564	319.955794272	1742.23419433	370.264543662	-2.97846815381	-0.0367712117754
1258.63931986	263.418490694	1898.05781055	376.0	17.781996721	0.216879031246	0.039049159389	1473.01454208	316.409049469	2235.57038818	446.146796639	3.89709385165	0.0481122697735
1258.63931986	263.418490694	1898.05781055	376.0	-17.6888242065	-0.386398399195	-0.0695711917887	949.019174312	275.419326626	1562.3137011	337.875200164	-4.9473587936	-0.0610785036246
1258.63931986	263.418490694	1898.05781055	376.0	-8.20840742742	-0.286730829367	-0.0516260045673	1048.11848017	281.77441647	1742.25749225	412.364595615	-3.24894787918	-0.0401104676442
1258.63931986	263.418490694	1898.05781055	376.0	-16.535839814	-0.423691871962	-0.0762858970043	963.715318631	200.764092688	1584.19801142	419.718600102	-5.51269328162	-0.0680579417484
1258.63931986	263.418490694	1898.05781055	376.0	1.88535383219	-0.195152431341	-0.0351372760786	1199.23410573	286.223919386	1933.84291622	448.384891104	-1.62893913656	-0.0201103597106
1258.63931986	263.418490694	1898.05781055	376.0	-3.08849772354	-0.200501790052	-0.0361004303299	1187.37623258	266.714240516	1839.43633828	385.345865186	-2.21671922346	-0.0273669039933
1258.63931986	263.418490694	1898.05781055	376.0	1.97897979214	-0.0620083101172	-0.0111646219152	1301.49744318	308.173917022	1935.61999106	325.948630866	-0.340974548323	-0.00420956232497
1258.63931986	263.418490694	1898.05781055	376.0	14.1079794313	0.2753151292	0.0495706030248	1528.16058992	286.506802926	2165.83541606	351.168023211	3.88872018094	0.0480088911227
1258.63931986	263.418490694	1898.05781055	376.0	-10.1615000808	-0.228845103601	-0.0412036556717	1140.20385037	273.929657931	1705.1866646	291.053156294	-3.16605107003	-0.0390870502473
1258.63931986	263.418490694	1898.05781055	376.0	9.29186235458	0.16630992101	0.0299441701494	1477.47263664	261.077095731	2074.42272972	335.872997344	2.15846554902	0.0266477228274
1258.63931986	263.418490694	1898.05781055	376.0	3.58210311607	-0.202296243173	-0.0364235223575	1192.70204917	320.585055608	1966.04819853	452.761093744	-1.29894428084	-0.0160363491462
1258.63931986	263.418490694	1898.05781055	376.0	12.9988649054	0.0488609617014	0.00879743638845	1382.85429798	298.376420686	2144.78378117	463.553062505	1.71732217066	0.0212015082798
1258.63931986	263.418490694	1898.05781055	376.0	1.81103040951	-0.0347255741324	-0.00625235400295	1338.61008601	234.372361626	1932.43221469	359.449767053	-1.00470146706	-0.0124037218155
1258.63931986	263.418490694	1898.05781055	376.0	17.5446755301	0.256697617274	0.0462185122927	1496.08788808	313.175076609	2231.06589478	421.8029301	4.19581587999	0.0518001960492
1258.63931986	263.418490694	1898.05781055	376.0	10.2890825414	0.0209394382786	0.00377015453341	1357.8663424	311.361598785	2093.35054536	424.122604172	1.34591704876	0.0166162598612
1258.63931986	263.418490694	1898.05781055	376.0	-6.39895816582	-0.212602813388	-0.0382792245926	1154.44658138	219.072435516	1776.60188529	403.082868392	-2.9240794903	-0.0360997467938
1258.63931986	263.418490694	1898.05781055	376.0	12.2759761425	0.14319706172	0.0257826902629	1461.48742761	264.754880737	2131.06293454	404.8206262	2.277286765	0.0281146514197
1258.63931986	263.418490694	1898.05781055	376.0	-1.62502770604	-0.223527052141	-0.0402461383041	1160.8889472	281.891116729	1867.21384525	424.433781319	-2.10023406884	-0.0259288156647
1258.63931986	263.418490694	1898.05781055	376.0	9.17619245532	-0.0336163975939	-0.00605264630786	1315.34077437	321.58454378	2072.22724816	435.301930005	0.788751288865	0.00973767023291
1258.63931986	263.418490694	1898.05781055	376.0	-13.1579604343	-0.23551227104	-0.0424040819301	1115.23588593	234.075743484	1648.31211482	299.000485408	-3.78725511411	-0.0467562359766
1258.63931986	263.418490694	1898.05781055	376.0	4.16999882984	0.0700972822288	0.0126210446937	1407.66024355	268.814220766	1977.20679904	300.732334721	0.700914294335	0.00865326289303
1258.63931986	263.418490694	1898.05781055	376.0	9.826163306	0.00473162568323	0.000851931163707	1362.44522402	265.932388675	2084.56407066	456.186457962	0.564836007429	0.00697328404233
1258.63931986	263.418490694	1898.05781055	376.0	11.1153915418	0.205064850079	0.0369220111773	1522.55201314	205.521476486	2109.03436788	380.960878257	2.04272454955	0.0252188215994
1258.63931986	263.418490694	1898.05781055	376.0	9.08700222687	0.0954057831504	0.0171778507653	1427.25218708	268.023977481	2070.53436606	375.2582015	1.51406229324	0.018692127077
1258.63931986	263.418490694	1898.05781055	376.0	-2.0562361486	-0.111885003117	-0.0201449411446	1269.97217128	212.82026236	1859.02925973	376.236826085	-2.07382321205	-0.0256027557044
1258.63931986	263.418490694	1898.05781055	376.0	-8.46798314063	-0.266322576519	-0.0479514901907	1084.95104454	218.41311404	1737.33059515	433.966436572	-3.5379539594	-0.0436784439432
1258.63931986	263.418490694	1898.05781055	376.0	-3.87734571965	-0.247557107947	-0.0445727598033	1123.30440938	291.534177471	1824.46354728	409.62496042	-2.40786972211	-0.0297267866927
1258.63931986	263.418490694	1898.05781055	376.0	-9.53486175014	-0.266908707084	-0.0480570232416	1082.5220707	230.868085089	1717.08062238	403.690466589	-3.54972373736	-0.0438237498439
1258.63931986	263.418490694	1898.05781055	376.0	-15.0584160806	-0.28944733265	-0.0521151121084	1003.67574211	312.03664622	1612.24036799	296.527979659	-4.05240556993	-0.0500296983941
1258.63931986	263.418490694	1898.05781055	376.0	-16.7649293927	-0.304883598931	-0.0548944182447	993.278100716	299.053034978	1579.84975878	287.518623084	-4.40573456161	-0.0543917847112
1258.63931986	263.418490694	1898.05781055	376.0	12.8550777044	0.256219944141	0.0461325070474	1546.89076582	237.869152513	2142.05461697	357.294698633	3.16971577194	0.0391322934808
1258.63931986	263.418490694	1898.05781055	376.0	2.26041071894	-0.168058212422	-0.0302589507422	1224.63906842	310.186421771	1940.96171275	406.136222561	-1.22430637285	-0.015114893492
1258.63931986	263.418490694	1898.05781055	376.0	-17.8016176791	-0.446102169786	-0.0803208804079	949.816689655	202.226304901	1560.17281579	408.129821231	-5.76062868087	-0.0711188726033
1258.63931986	263.418490694	1898.05781055	376.0	4.0690192701	-0.0696218200323	-0.0125354375283	1306.14084616	199.474362384	1975.29014862	469.674940077	-1.44853600553	-0.0178831605621
1258.63931986	263.418490694	1898.05781055	376.0	5.75450655752	-0.0662592532246	-0.0119300059821	1308.64979918	277.374087039	2007.28167172	421.257785507	-0.352555057027	-0.00435253156824
1258.63931986	263.418490694	1898.05781055	376.0	-9.87974420811	-0.293045404346	-0.0527629464073	1041.34694651	270.559628225	1710.53455394	398.62797921	-3.53328809639	-0.0436208406961
1258.63931986	263.418490694	1898.05781055	376.0	-5.51727234402	-0.276719168937	-0.0498234009608	1061.25798046	299.113531438	1793.33679189	432.965280001	-2.80669973124	-0.0346506139659
1258.63931986	263.418490694	1898.05781055	376.0	-13.3483329623	-0.297409747845	-0.0535487482616	1051.99408074	207.502252123	1644.69873418	385.202401316	-4.3315138178	-0.0534754792321
1258.63931986	263.418490694	1898.05781055	376.0	-22.0846345484	-0.422491164111	-0.0760697090585	948.799766646	220.999343808	1478.87867957	309.079569119	-6.02370236753	-0.0743666958954
1258.63931986	263.418490694	1898.05781055	376.0	-0.775689227949	-0.201155044498	-0.0362180490633	1175.38636884	238.891328742	1883.33478057	469.057082991	-2.20626292835	-0.0272378139303
1258.63931986	263.418490694	1898.05781055	376.0	-7.85789529618	-0.265532002754	-0.047809147057	1084.65959693	255.481529712	1748.91041514	408.76928849	-3.19501365915	-0.0394446130759
1258.63931986	263.418490694	1898.05781055	376.0	-0.741716197385	-0.16912626704	-0.0304512544185	1225.98416929	301.300001771	1883.97960833	356.695437271	-1.62271287845	-0.0200334923265
1258.63931986	263.418490694	1898.05781055	376.0	-11.3388234652	-0.289973685124	-0.0522098820893	1035.57812582	285.598602017	1682.84038614	361.663658309	-3.60806626984	-0.0445440280228
1258.63931986	263.418490694	1898.05781055	376.0	0.237522284089	-0.199330285261	-0.0358895004071	1194.66888494	285.968156979	1902.56612081	421.929078899	-1.78979636147	-0.0220962513761
1258.63931986	263.418490694	1898.05781055	376.0	5.71541663019	0.0397202006307	0.00715163857232	1393.04381627	245.540987153	2006.5397223	367.954918877	0.293596323179	0.00362464596518
1258.63931986	263.418490694	1898.05781055	376.0	-11.2028421273	-0.379787094568	-0.0683808236529	964.026581168	266.803327624	1685.42139055	454.591481756	-4.27128961426	-0.0527319705465
1258.63931986	263.418490694	1898.05781055	376.0	-16.3762952935	-0.318336224152	-0.0573165689866	977.584097131	308.216408022	1587.22625865	301.4257535	-4.3631711505	-0.0538663105
1258.63931986	263.418490694	1898.05781055	376.0	11.3132317856	0.203330504871	0.0366097416045	1516.09403277	225.11997078	2112.78949008	371.575486529	2.31405876983	0.028568626788
1258.63931986	263.418490694	1898.05781055	376.0	7.80134875766	-0.0749011386075	-0.013485981024	1284.47288323	326.380067025	2046.13191997	435.278969718	0.300589319557	0.00371097925379
1258.63931986	263.418490694	1898.05781055	376.0	2.50793785293	-0.164542895395	-0.0296260164557	1230.52883024	274.423414	1945.65992085	440.707676612	-1.51349998784	-0.018685185035
1258.63931986	263.418490694	1898.05781055	376.0	-16.1412267954	-0.263507175274	-0.0474445760306	1073.74739492	221.934791922	1591.68799464	296.005807799	-4.42148831908	-0.0545862755442
1258.63931986	263.418490694	1898.05781055	376.0	-14.7319514449	-0.308294059292	-0.055508473045	1013.939879	271.762872735	1618.4368555	332.734103763	-4.21157093764	-0.0519947029339
1258.63931986	263.418490694	1898.05781055	376.0	9.56032650078	0.0448438356192	0.00807415117379	1396.57296751	243.012483706	2079.51833441	439.932883199	0.652149367033	0.0080512267535
1258.63931986	263.418490694	1898.05781055	376.0	-0.1370412533	-0.15643528246	-0.0281662373893	1227.49265921	323.90233914	1895.45668834	344.061689983	-1.2541410878	-0.0154832233062
1258.63931986	263.418490694	1898.05781055	376.0	-4.07221377554	-0.176560466887	-0.0317897851795	1212.03052269	319.729039605	1820.76483892	289.005276627	-1.95457229935	-0.0241305222142
1258.63931986	263.418490694	1898.05781055	376.0	12.8044564399	0.272724208682	0.0491041067126	1488.21281551	320.150765972	2141.09379611	332.730214626	3.74895531351	0.0462833989322
1258.63931986	263.418490694	1898.05781055	376.0	-2.48596659038	-0.151929703656	-0.0273550060598	1226.26995455	211.350818186	1850.87272751	413.251954781	-2.27163161545	-0.0280448347586
1258.63931986	263.418490694	1898.05781055	376.0	-8.12248455	-0.270082818446	-0.0486285233069	1076.45220568	270.489857397	1743.88835814	396.946295061	-3.16167476849	-0.0390330218332
1258.63931986	263.418490694	1898.05781055	376.0	-18.5254666408	-0.29348567857	-0.0528422179637	1041.45667764	215.283465661	1546.43374403	289.693600729	-4.95677681007	-0.061194775433
1258.63931986	263.418490694	1898.05781055	376.0	0.351669996056	0.00021500513495	3.87117635848e-05	1361.31809246	254.563983969	1904.73271038	288.850633947	-0.608716719484	-0.00751502122819
1258.63931986	263.418490694	1898.05781055	376.0	16.1130627448	0.297489010955	0.0535630196174	1539.25678548	288.266568495	2203.8930565	376.369702521	4.29419098823	0.0530147035584
1258.63931986	263.418490694	1898.05781055	376.0	-8.0293313427	-0.278252695318	-0.0500995130209	1072.68758882	210.136841501	1745.65645986	462.832029542	-3.66839727536	-0.0452888552513
1258.63931986	263.418490694	1898.05781055	376.0	13.2537421811	0.196167463824	0.0353200330975	1463.2394716	313.389209157	2149.62149921	372.992818452	3.28723358083	0.0405831306276
1258.63931986	263.418490694	1898.05781055	376.0	14.0072603913	0.279075780806	0.0502477099039	1544.07066241	268.125480514	2163.92371045	351.72756753	3.79042146896	0.0467953267773
1258.63931986	263.418490694	1898.05781055	376.0	-2.6344310964	-0.171240518352	-0.0308319262427	1214.99728961	243.444384375	1848.05478536	389.613111378	-2.17961751728	-0.026908858238
1258.63931986	263.418490694	1898.05781055	376.0	1.90094831673	-0.0621468149172	-0.0111895597618	1315.32727798	202.966824663	1934.13890855	415.844805902	-1.58027840932	-0.0195096099916
1258.63931986	263.418490694	1898.05781055	376.0	12.126976847	0.0849980104991	0.0153039269894	1422.33963929	258.620450517	2128.23484178	447.274751969	1.53776734396	0.0189847820241
1258.63931986	263.418490694	1898.05781055	376.0	3.58294259648	-0.0972789096229	-0.0175151079624	1268.08853769	327.524024225	1966.06413235	370.451570432	-0.298443842284	-0.00368449188005
1258.63931986	263.418490694	1898.05781055	376.0	-0.162777789253	-0.0226257907904	-0.00407378300152	1349.54665647	200.584310455	1894.96819401	344.837227086	-1.54625766449	-0.0190896007961
1258.63931986	263.418490694	1898.05781055	376.0	7.93508905746	0.0209042037114	0.003763810535	1381.55931138	213.956188707	2048.67038818	453.154888095	-0.195005834848	-0.00240747944257
1258.63931986	263.418490694	1898.05781055	376.0	13.0063338801	0.157318650296	0.0283252881339	1465.61059203	277.252315037	2144.92554663	402.062639555	2.63686134514	0.0325538437672
1258.63931986	263.418490694	1898.05781055	376.0	8.78212450663	0.197186790408	0.0355035632712	1490.49974032	271.543354254	2064.74761068	302.70451611	2.46560863542	0.0304396127829
1258.63931986	263.418490694	1898.05781055	376.0	-2.12090264775	-0.139000031875	-0.0250270133012	1250.48708213	243.029708186	1857.80185219	364.285061871	-2.02895464387	-0.0250488227638
1258.63931986	263.418490694	1898.05781055	376.0	-0.0507953453528	0.00785643576679	0.00141455451329	1373.90516291	200.01419091	1897.09368553	323.174331713	-1.28385820312	-0.0158501012731
1258.63931986	263.418490694	1898.05781055	376.0	-2.06403349968	-0.163522677847	-0.0294423258638	1218.89058629	229.105755843	1858.8812615	410.88491936	-2.17457579629	-0.026846614769
1258.63931986	263.418490694	1898.05781055	376.0	13.2370003986	0.433454747057	0.0780437067082	1520.85566228	322.042981964	2149.3037305	306.405086249	4.33497016212	0.0535181501496
1258.63931986	263.418490694	1898.05781055	376.0	4.37122048741	-0.0752331954503	-0.0135457679961	1299.51624593	289.455809967	1981.02610243	392.054046525	-0.408627275327	-0.00504478117688
1258.63931986	263.418490694	1898.05781055	376.0	8.6937103183	0.158357266078	0.0285122913356	1435.35474564	316.195880279	2063.06945827	311.518832357	2.42778835646	0.0299726957587
1258.63931986	263.418490694	1898.05781055	376.0	-14.8289158385	-0.333350464584	-0.060019889194	1023.65910531	200.931362887	1616.59641526	392.005947064	-4.77095091488	-0.0589006285787
1258.63931986	263.418490694	1898.05781055	376.0	-1.92431292333	-0.0354595835736	-0.00638451270681	1339.28822351	212.659924676	1861.53323881	309.585090622	-1.71727980589	-0.0212009852579
1258.63931986	263.418490694	1898.05781055	376.0	-12.3754178296	-0.345835643772	-0.0622678508772	1009.63790599	216.408505085	1663.16522585	437.118814771	-4.50459660688	-0.0556123037887
1258.63931986	263.418490694	1898.05781055	376.0	-16.9779686954	-0.345684778181	-0.062240687465	1010.72606336	204.935928433	1575.80614965	360.144157865	-5.06242715762	-0.0624991007114
1258.63931986	263.418490694	1898.05781055	376.0	9.40872123292	-0.0583948575624	-0.0105140182863	1305.46258616	305.895543511	2076.64077878	465.282649115	0.382804339376	0.00472597949847
1258.63931986	263.418490694	1898.05781055	376.0	17.6188058327	0.22197776543	0.0399671885902	1521.96555388	244.134733754	2232.47293078	466.372643143	3.30222326674	0.0407681884782
1258.63931986	263.418490694	1898.05781055	376.0	-1.11586971564	-0.221293081794	-0.039843911018	1171.9894394	313.190422096	1876.87795826	391.698096761	-1.87516895654	-0.0231502340314
1258.63931986	263.418490694	1898.05781055	376.0	-8.04339250291	-0.242348120117	-0.0436348793873	1118.0052341	244.797839078	1745.38957091	382.58649774	-3.10824520236	-0.03837339756
1258.63931986	263.418490694	1898.05781055	376.0	0.019166436623	-0.210088443446	-0.0378265112435	1180.07473858	283.712481019	1898.4216006	434.634381002	-1.87193256014	-0.0231102785202
1258.63931986	263.418490694	1898.05781055	376.0	-9.48695063143	-0.160010332137	-0.0288099265641	1215.48711388	212.690913607	1717.99000311	289.811975624	-3.11340008126	-0.0384370380402
1258.63931986	263.418490694	1898.05781055	376.0	-16.6214237223	-0.296913546954	-0.0534594070857	1001.59573224	297.528186434	1582.57357936	283.449660689	-4.36134565076	-0.0538437734662
1258.63931986	263.418490694	1898.05781055	376.0	18.7665576022	0.330252400343	0.0594620814445	1549.50626426	294.524396162	2254.25792289	410.227262472	4.81937823973	0.0594984967868
1258.63931986	263.418490694	1898.05781055	376.0	-15.166764369	-0.342930490032	-0.0617447767432	989.221505533	262.270663364	1610.18385484	358.691685939	-4.4905973726	-0.0554394737358
1258.63931986	263.418490694	1898.05781055	376.0	-18.3972716656	-0.361212646247	-0.0650364865408	996.306532447	209.285446699	1548.86695877	343.274979627	-5.29709237367	-0.0653962021441
1258.63931986	263.418490694	1898.05781055	376.0	14.5557929476	0.193996706505	0.0349291873434	1514.48982931	200.90652933	2174.33517548	458.938816838	2.12526040945	0.0262377828327
1258.63931986	263.418490694	1898.05781055	376.0	16.5512958143	0.301117056466	0.0542162507141	1564.81162891	257.527956738	2212.2109735	389.871387847	4.16920835656	0.0514717081057
1258.63931986	263.418490694	1898.05781055	376.0	4.67649132558	0.0591194306783	0.0106444779759	1400.74211093	268.367369859	1986.82031941	317.710838629	0.662899393084	0.0081839431245
1258.63931986	263.418490694	1898.05781055	376.0	-9.6337248449	-0.246989468374	-0.044470556063	1108.23078671	235.32003974	1715.20414368	371.653317237	-3.3814738726	-0.0417465910197
1258.63931986	263.418490694	1898.05781055	376.0	3.09329076895	-0.149680058583	-0.0269499565327	1244.05418377	283.701247017	1956.77025759	429.01482681	-1.27825181335	-0.0157808865845
1258.63931986	263.418490694	1898.05781055	376.0	9.88513760159	0.044129614384	0.00794555534461	1386.33268992	283.053502971	2085.68343688	416.297243988	1.23702410298	0.0152719025059
1258.63931986	263.418490694	1898.05781055	376.0	-6.70026216676	-0.217899074597	-0.0392328186167	1150.64525384	231.294317485	1770.88296117	388.943389839	-2.89867123428	-0.0357860646207
1258.63931986	263.418490694	1898.05781055	376.0	1.85979514882	-0.0948654351551	-0.017080560885	1283.53716224	204.739150636	1933.35779763	445.081484751	-1.69250731531	-0.0208951520408
1258.63931986	263.418490694	1898.05781055	376.0	2.52531895878	-0.188689108154	-0.0339735520623	1204.88642863	320.126684238	1945.98982429	420.976711419	-1.28051112635	-0.0158087793377
1258.63931986	263.418490694	1898.05781055	376.0	12.380470234	0.0642085842947	0.0115607821921	1398.48398214	286.96099926	2133.04629281	447.60131141	1.70468583099	0.0210455040863
1258.63931986	263.418490694	1898.05781055	376.0	14.8355607876	0.268157735542	0.0482819113327	1550.90894791	246.838060475	2179.64533082	381.898322432	3.5897185279	0.0443175126901
1258.63931986	263.418490694	1898.05781055	376.0	-8.73934843636	-0.259444303642	-0.0467130543107	1070.53786134	323.325872992	1732.17992496	338.316190632	-2.95535540207	-0.0364858691613
1258.63931986	263.418490694	1898.05781055	376.0	-16.1446815576	-0.367603794918	-0.0661872155055	981.747344089	238.220565779	1591.62242126	371.654511389	-4.87750177064	-0.0602160712424
1258.63931986	263.418490694	1898.05781055	376.0	-6.92304421043	-0.304730031501	-0.0548667683653	1031.12176234	265.827860806	1766.65442919	469.704806036	-3.38550687943	-0.0417963812275
1258.63931986	263.418490694	1898.05781055	376.0	10.9563639117	0.249358003204	0.04489701174	1547.73999867	222.796383419	2106.01593153	335.479549434	2.71430169642	0.0335098974867
1258.63931986	263.418490694	1898.05781055	376.0	7.6605395758	0.0776728397733	0.0139850269667	1423.80286678	229.892625041	2043.4592803	389.76378848	0.660378826461	0.00815282501804
1258.63931986	263.418490694	1898.05781055	376.0	8.82994915642	-0.0270769254065	-0.00487521163242	1318.57079852	323.585187101	2065.65535018	423.49936456	0.843449553391	0.0104129574493
1258.63931986	263.418490694	1898.05781055	376.0	-8.69794700696	-0.279268413005	-0.0502823934111	1043.79320401	308.792220148	1732.96574803	380.380323863	-3.13384814989	-0.038689483332
1258.63931986	263.418490694	1898.05781055	376.0	18.6358000066	0.253620592995	0.0456644927971	1504.11070391	304.302901039	2251.77606813	443.362463183	4.24557573279	0.0524145152197
1258.63931986	263.418490694	1898.05781055	376.0	2.81304086007	-0.0790242972992	-0.0142283574539	1299.18991865	205.712847778	1951.45095231	446.548185877	-1.54832549024	-0.0191151295092
1258.63931986	263.418490694	1898.05781055	376.0	-14.6869148002	-0.311235189858	-0.0560380248213	1020.27993791	253.20316407	1619.29167705	345.808575074	-4.30717155509	-0.0531749574702
1258.63931986	263.418490694	1898.05781055	376.0	8.43010752124	0.00328481859381	0.000591432948111	1361.23327433	268.700624168	2058.06612479	428.1322263	0.481006306927	0.00593834946824
1258.63931986	263.418490694	1898.05781055	376.0	-1.99799427907	-0.153103657877	-0.0275663770033	1232.03333787	317.155320716	1860.13472408	310.946065495	-1.51777897785	-0.0187380120723
1258.63931986	263.418490694	1898.05781055	376.0	9.52259661249	0.0626369723648	0.0112778128132	1389.30277288	304.284177697	2078.80219932	385.215248743	1.62868569431	0.0201072307939
1258.63931986	263.418490694	1898.05781055	376.0	12.9467305658	0.323142710706	0.0581819788811	1503.35329725	320.583712114	2143.79424126	319.857231895	4.0038587	0.049430354321
1258.63931986	263.418490694	1898.05781055	376.0	-5.22229607933	-0.220841106802	-0.0397625327336	1169.58148192	307.7093676	1798.93561193	321.64476241	-2.3666212134	-0.0292175458445
1258.63931986	263.418490694	1898.05781055	376.0	3.13987362275	-0.120140576713	-0.0216313605893	1265.50470765	293.407858365	1957.65442709	398.741861072	-0.902169593103	-0.0111378962112
1258.63931986	263.418490694	1898.05781055	376.0	11.4053040478	0.113988243423	0.0205236304326	1422.78488033	303.888762397	2114.53707485	387.863432123	2.3103773122	0.0285231766938
1258.63931986	263.418490694	1898.05781055	376.0	-7.43930080999	-0.289490935001	-0.0521229627297	1026.57491068	312.955977325	1756.85558047	417.324692468	-3.07321211367	-0.0379408902922
1258.63931986	263.418490694	1898.05781055	376.0	-16.5128929353	-0.314018040567	-0.0565390782439	1034.43729572	205.368911521	1584.63355644	344.827349202	-4.82212691733	-0.0595324310781
1258.63931986	263.418490694	1898.05781055	376.0	-12.3790407986	-0.356788601917	-0.064239935527	989.595899362	245.44911852	1663.0964598	428.051441919	-4.37340071729	-0.0539926014481
1258.63931986	263.418490694	1898.05781055	376.0	8.5787335298	0.12385982772	0.0223010132733	1425.2089422	306.127124767	2060.88713236	329.551065388	2.09543795157	0.0258696043403
1258.63931986	263.418490694	1898.05781055	376.0	9.47275079799	0.0634557919171	0.0114252416127	1410.15055868	245.325884251	2077.85609694	422.379654017	0.890223422715	0.0109904126261
1258.63931986	263.418490694	1898.05781055	376.0	-8.97482811068	-0.226112431162	-0.0407116368675	1145.69922141	265.297339435	1727.71038461	316.713823765	-3.01846868454	-0.0372650454882
1258.63931986	263.418490694	1898.05781055	376.0	4.06322998503	0.0724478034938	0.0130442570209	1421.87430364	217.910822744	1975.18026464	335.395138258	0.062168382801	0.000767510898778
1258.63931986	263.418490694	1898.05781055	376.0	-7.20678948809	-0.289857675493	-0.0521889945072	1015.40158293	324.263268817	1761.26877978	421.603928037	-3.03264862471	-0.0374401064779
1258.63931986	263.418490694	1898.05781055	376.0	12.8290826912	0.231595287479	0.0416988274178	1512.56652757	274.652843251	2141.56121659	354.341845767	3.30227428604	0.0407688183462
1258.63931986	263.418490694	1898.05781055	376.0	11.4650317585	0.175961547484	0.031681949493	1499.65454302	212.507876725	2115.67074132	403.508321578	1.84760077598	0.0228098861232
1258.63931986	263.418490694	1898.05781055	376.0	-14.2631578259	-0.413082851746	-0.0743757385211	969.795031163	202.512213919	1627.3348294	455.027584321	-5.22790463174	-0.0645420324906
1258.63931986	263.418490694	1898.05781055	376.0	11.4456600144	0.10907267448	0.0196385802088	1446.92365966	227.230767251	2115.30305442	441.148627515	1.29375603223	0.0159722966942
1258.63931986	263.418490694	1898.05781055	376.0	11.9465059902	0.239987088395	0.043209774648	1543.72807706	217.802399244	2124.80940058	363.278924279	2.66911083657	0.0329519856367
1258.63931986	263.418490694	1898.05781055	376.0	-3.97402191058	-0.15003678954	-0.0270141860893	1236.84780977	236.779612486	1822.62857728	349.001155029	-2.28952387416	-0.0282657268415
1258.63931986	263.418490694	1898.05781055	376.0	-12.3139781973	-0.388841122592	-0.0700110051479	978.716329496	217.839178946	1664.33138559	467.775877145	-4.78307569229	-0.0590503171888
1258.63931986	263.418490694	1898.05781055	376.0	9.60999013207	0.273116965728	0.0491748227814	1567.69305765	208.162780836	2080.46097884	304.605140357	2.59862023815	0.0320817313351
1258.63931986	263.418490694	1898.05781055	376.0	11.3904709092	0.194096023272	0.0349470693683	1514.30499987	206.523501933	2114.2555333	393.427031494	1.95950741422	0.0241914495583
1258.63931986	263.418490694	1898.05781055	376.0	0.401067978225	-0.0133269756018	-0.00239952747602	1352.77148847	248.738775569	1905.67031264	304.160048592	-0.790015561321	-0.00975327853483
1258.63931986	263.418490694	1898.05781055	376.0	-15.2797489126	-0.323358515086	-0.0582208345492	999.974751711	270.844668183	1608.03934288	337.219922988	-4.36409050856	-0.0538776605995
1258.63931986	263.418490694	1898.05781055	376.0	-4.96337690724	-0.276188271527	-0.0497278126623	1049.94491285	317.733316575	1803.85004749	436.171818074	-2.69030293666	-0.033213616502
1258.63931986	263.418490694	1898.05781055	376.0	12.2487344552	0.27207962825	0.0489880497389	1486.77532673	320.131433213	2130.54587157	323.639111623	3.66505821127	0.045247632238
1258.63931986	263.418490694	1898.05781055	376.0	16.0050678652	0.192171976806	0.0346006440053	1506.18874961	229.590746609	2201.84325125	466.063755027	2.6422619232	0.0326205175704
1258.63931986	263.418490694	1898.05781055	376.0	7.30336988793	0.0207941180087	0.00374398955865	1363.19586289	300.138222495	2036.67999314	373.345907756	0.952639857547	0.0117609858956
1258.63931986	263.418490694	1898.05781055	376.0	1.71309248816	-0.0160996821774	-0.00289875444318	1353.225658	230.813592008	1930.57329632	346.534046317	-0.890043883364	-0.0109881960909
1258.63931986	263.418490694	1898.05781055	376.0	14.2141692833	0.24015450029	0.043239917229	1545.46067473	213.119165512	2167.85096083	409.27112059	2.82296954828	0.0348514759047
1258.63931986	263.418490694	1898.05781055	376.0	-13.3038311157	-0.304271784749	-0.0547842608478	1012.57551137	288.30778269	1645.54340496	344.660110896	-3.93301880248	-0.048555787685
1258.63931986	263.418490694	1898.05781055	376.0	5.66600179111	0.00279159937057	0.000502628622717	1362.17935014	264.4889585	2005.60180009	378.933491449	0.170368783502	0.00210331831484
1258.63931986	263.418490694	1898.05781055	376.0	-4.57568409358	-0.249678280296	-0.0449546777631	1118.17306633	288.086738576	1811.20868122	404.948876319	-2.51417032103	-0.0310391397658
1258.63931986	263.418490694	1898.05781055	376.0	8.80119246014	-0.0497861362806	-0.00896401445455	1316.97148269	290.284152601	2065.10953146	457.853896172	0.23391852826	0.00288788306494
1258.63931986	263.418490694	1898.05781055	376.0	2.64787428125	0.0884314709425	0.0159221229641	1436.361607	198.964863127	1948.31599516	312.989525029	-0.211001087142	-0.00260495169311
1258.63931986	263.418490694	1898.05781055	376.0	-0.635745467765	-0.214102275279	-0.0385492033271	1182.09915316	316.776801495	1885.99099404	387.115039387	-1.78268682295	-0.0220084792956
1258.63931986	263.418490694	1898.05781055	376.0	-1.09679625444	-0.249888953178	-0.0449926095028	1121.71807736	312.974316888	1877.23998358	442.547589331	-2.0486270669	-0.025291692184
1258.63931986	263.418490694	1898.05781055	376.0	2.22006129717	-0.125859341692	-0.022661026592	1261.4748256	238.952477841	1940.1958574	439.768553957	-1.58855851534	-0.0196118335227
1258.63931986	263.418490694	1898.05781055	376.0	18.3307162295	0.281509583857	0.050685917151	1557.98393393	249.935518541	2245.98540167	438.065949205	4.06602497868	0.0501978392429
1258.63931986	263.418490694	1898.05781055	376.0	8.8754617685	0.181022916744	0.0325932511243	1499.36590056	227.285113112	2066.51920587	339.868192201	1.84912048397	0.0228286479502
1258.63931986	263.418490694	1898.05781055	376.0	0.735640468704	-0.0777209584836	-0.0139936907605	1286.75817607	314.900031682	1912.02069192	310.362484174	-0.575114235924	-0.00710017575215
1258.63931986	263.418490694	1898.05781055	376.0	-18.838519331	-0.39737850553	-0.0715481644814	955.636441913	245.869378613	1540.491823	338.986002469	-5.31302540487	-0.0655929062329
1258.63931986	263.418490694	1898.05781055	376.0	-4.98812509707	-0.241109080638	-0.043411789816	1119.58493668	236.309910196	1803.38031254	447.485465667	-2.87435743987	-0.0354858943194
1258.63931986	263.418490694	1898.05781055	376.0	-22.4558881428	-0.407307228272	-0.0733358351229	945.572172598	241.16212872	1471.83207173	285.097770409	-5.9048533376	-0.072899423921
1258.63931986	263.418490694	1898.05781055	376.0	-4.61623101193	-0.200450016727	-0.0360911085212	1191.0511397	323.701247431	1810.43907727	295.686690142	-2.15380449816	-0.0265901789897
1258.63931986	263.418490694	1898.05781055	376.0	-14.8043241408	-0.362390811474	-0.0652486156777	978.298062757	256.772745836	1617.0631799	381.992371302	-4.58363114966	-0.0565880388846
1258.63931986	263.418490694	1898.05781055	376.0	4.37063660535	0.0631729102738	0.0113743086557	1407.8009971	253.950393938	1981.01502001	319.26362897	0.488242369992	0.00602768358014
1258.63931986	263.418490694	1898.05781055	376.0	11.433461167	0.029742040616	0.00535506672957	1376.25108983	281.534286092	2115.07151325	457.286137322	1.18219523676	0.014595002923
1258.63931986	263.418490694	1898.05781055	376.0	-23.2999433537	-0.421744863612	-0.0759353373447	951.207050073	212.631247858	1455.81141587	291.973117939	-6.25367188602	-0.0772058257533
1258.63931986	263.418490694	1898.05781055	376.0	-8.50005257985	-0.260155861704	-0.0468411706346	1091.26043308	284.349065534	1736.72189866	361.112400039	-3.04805727792	-0.0376303367645
1258.63931986	263.418490694	1898.05781055	376.0	11.6191625689	0.170047461289	0.0306171158245	1497.79015323	198.365501519	2118.59623321	422.440578464	1.57573030106	0.0194534605069
1258.63931986	263.418490694	1898.05781055	376.0	-17.3181594006	-0.380495088968	-0.0685082983378	948.399739608	284.450801368	1569.3491334	336.498592426	-4.82739808772	-0.0595975072557
1258.63931986	263.418490694	1898.05781055	376.0	2.40257246822	-0.160740298454	-0.0289413573018	1232.84030894	267.385069533	1943.66002494	443.43464646	-1.54828441634	-0.019114622424
1258.63931986	263.418490694	1898.05781055	376.0	-0.914950966885	-0.175163495493	-0.0315382599015	1212.56821774	250.816772859	1880.69151226	417.306521661	-1.9900524691	-0.0245685490012
1258.63931986	263.418490694	1898.05781055	376.0	-13.1581213879	-0.371243081348	-0.0668424705343	964.163108289	276.671009367	1648.30905982	407.474942169	-4.34013276167	-0.0535818859466
1258.63931986	263.418490694	1898.05781055	376.0	6.31111831624	0.0975552261626	0.0175648588698	1407.47615047	305.869970027	2017.84648468	304.500364184	1.57106302305	0.0193958397908
1258.63931986	263.418490694	1898.05781055	376.0	2.16619881556	0.0323671732284	0.00582772294354	1377.21778224	278.553032496	1939.17351636	283.402701625	0.193918793848	0.00239405918331
1258.63931986	263.418490694	1898.05781055	376.0	-17.3654950865	-0.340002976108	-0.0612176766488	1003.29788605	228.624250646	1568.45067472	336.528538025	-4.93944169856	-0.0609807617107
1258.63931986	263.418490694	1898.05781055	376.0	-11.6627718904	-0.248108430789	-0.0446720257091	1103.07301366	227.312137767	1676.69165776	346.306506327	-3.68264610938	-0.0454647667825
1258.63931986	263.418490694	1898.05781055	376.0	-19.2500998219	-0.39503525903	-0.0711262619787	958.390400484	241.721667101	1532.67978734	332.567719756	-5.38116498615	-0.0664341356315
1258.63931986	263.418490694	1898.05781055	376.0	-7.1851636214	-0.165450779118	-0.029789481296	1218.4761974	236.693303919	1761.67925123	306.509749911	-2.72898571284	-0.03369118164
1258.63931986	263.418490694	1898.05781055	376.0	0.149205850631	-0.0829966343713	-0.0149435783888	1299.64584663	256.363531744	1900.88982385	344.880445474	-1.33085818454	-0.0164303479572
1258.63931986	263.418490694	1898.05781055	376.0	-15.3340888954	-0.346058248044	-0.0623079308686	977.782910913	279.304235393	1607.00793859	349.920792288	-4.44201201643	-0.0548396545238
1258.63931986	263.418490694	1898.05781055	376.0	13.545809713	0.264175125312	0.0475648407116	1566.00798587	200.543708931	2155.16510981	388.613415007	2.85697906385	0.0352713464673
1258.63931986	263.418490694	1898.05781055	376.0	9.68796388089	0.0762584263775	0.0137303612491	1423.95067838	216.471234167	2081.94096567	441.519053128	0.606940531653	0.00749309298337
1258.63931986	263.418490694	1898.05781055	376.0	1.43940154525	-0.0613205190929	-0.0110407848565	1312.12043899	278.388166326	1925.378484	334.86987869	-0.723799781349	-0.00893579976973
1258.63931986	263.418490694	1898.05781055	376.0	8.34889175612	0.107200095189	0.019301421532	1433.53445078	272.163880256	2056.52460262	350.826271586	1.60433485377	0.0198066031329
1258.63931986	263.418490694	1898.05781055	376.0	15.3955245963	0.233338726093	0.0420127342622	1486.99082888	310.065502768	2190.27376762	393.217435974	3.80163449151	0.0469337591545
1258.63931986	263.418490694	1898.05781055	376.0	-8.44686705905	-0.214949962637	-0.038701829787	1161.40414469	259.163991337	1737.73139059	317.163254559	-2.93523180227	-0.0362374296576
1258.63931986	263.418490694	1898.05781055	376.0	9.05316665217	0.174241793181	0.0313723070185	1455.35964694	303.857108057	2069.89214729	310.675392298	2.5463388722	0.0314362823729
1258.63931986	263.418490694	1898.05781055	376.0	18.4503650883	0.21686326613	0.0390463208732	1492.06087107	294.678082423	2248.25640618	461.51745269	3.84400530556	0.0474568556243
1258.63931986	263.418490694	1898.05781055	376.0	-10.6208021295	-0.334695579416	-0.0602620776766	981.721776074	300.416784402	1696.46884619	414.330285713	-3.75052222446	-0.0463027435118
1258.63931986	263.418490694	1898.05781055	376.0	-10.9679964816	-0.23176551386	-0.0417294767483	1124.25605619	199.012409628	1689.87889667	366.610430854	-3.67986189842	-0.0454303938076
1258.63931986	263.418490694	1898.05781055	376.0	-16.5220572772	-0.420406412142	-0.0756943486033	948.094382702	239.173939217	1584.45961194	397.191290017	-5.20288487456	-0.0642331465995
1258.63931986	263.418490694	1898.05781055	376.0	-2.57393027779	-0.0824756790667	-0.0148497801705	1298.82520969	261.272026733	1849.20312587	289.105889451	-1.61614802366	-0.0199524447365
1258.63931986	263.418490694	1898.05781055	376.0	-8.60011880195	-0.257148265481	-0.046299651689	1096.84128529	199.51720918	1734.82258391	438.464089439	-3.62727133588	-0.0447811276034
1258.63931986	263.418490694	1898.05781055	376.0	3.52877522571	-0.0347566431685	-0.00625794799577	1307.80928937	328.943849326	1965.03600434	328.282865638	0.252768070842	0.00312059346719
1258.63931986	263.418490694	1898.05781055	376.0	-0.388328310319	-0.166661264858	-0.0300074297548	1220.59481954	246.008220881	1890.68711472	424.084074302	-1.93488939565	-0.0238875234031
1258.63931986	263.418490694	1898.05781055	376.0	1.59496489196	0.0186860003177	0.00336442209537	1381.86438901	207.769061581	1928.33116626	338.697715663	-0.889866124557	-0.0109860015377
1258.63931986	263.418490694	1898.05781055	376.0	18.2262352959	0.359311021301	0.0646940981818	1571.04473461	284.620341388	2244.00229315	388.337217151	4.93519230195	0.0609283000241
1258.63931986	263.418490694	1898.05781055	376.0	-0.943756752709	-0.192493978646	-0.0346586205701	1200.75147148	277.296534736	1880.14476179	402.096755579	-1.91771081971	-0.0236754422187
1258.63931986	263.418490694	1898.05781055	376.0	-2.99442818699	-0.0885795006686	-0.0159487757776	1295.94349016	225.149940877	1841.22183246	320.128401429	-2.07295304723	-0.0255920129288
1258.63931986	263.418490694	1898.05781055	376.0	5.73276614094	0.141378374152	0.0254552348132	1476.15689472	201.638101986	2006.86902605	329.074029342	0.73224867027	0.00904010704037
1258.63931986	263.418490694	1898.05781055	376.0	1.3884051729	-0.168684010488	-0.0303716259431	1221.61153983	258.078135239	1924.41054338	444.720868302	-1.71971434928	-0.0212310413492
1258.63931986	263.418490694	1898.05781055	376.0	3.2983725158	-0.139197717245	-0.0250626066339	1249.12648077	246.223110109	1960.66282771	465.313236824	-1.51297196534	-0.0186786662387
1258.63931986	263.418490694	1898.05781055	376.0	-9.2293849729	-0.160617301604	-0.028919211668	1214.35287288	210.306335067	1722.87874821	298.219540262	-3.08407608709	-0.0380750134208
1258.63931986	263.418490694	1898.05781055	376.0	-2.41157816411	-0.0960777434167	-0.0172988374895	1288.81718814	260.433990747	1852.28466285	303.033483964	-1.70358414494	-0.021031903024
1258.63931986	263.418490694	1898.05781055	376.0	5.07477682884	0.0751502050503	0.0135308255402	1412.97235479	265.116609989	1994.38000852	316.291043737	0.824636048456	0.0101806919562
1258.63931986	263.418490694	1898.05781055	376.0	-8.98307636059	-0.297990448182	-0.0536533035977	1050.67219205	219.004424922	1727.55382806	457.877211092	-3.83807105348	-0.0473835932528
1258.63931986	263.418490694	1898.05781055	376.0	-9.14742626153	-0.267478778612	-0.0481596648562	1079.89435258	259.146507189	1724.43437193	385.393512162	-3.32182059061	-0.0410101307483
1258.63931986	263.418490694	1898.05781055	376.0	-15.8265739691	-0.320068989602	-0.0576285541234	1011.01830196	251.331966817	1597.66028719	335.310018407	-4.51344834999	-0.0557215845678
1258.63931986	263.418490694	1898.05781055	376.0	15.0088106029	0.267532743401	0.0481693812389	1549.40129991	249.203696818	2182.93371247	384.328715741	3.62577538094	0.0447626590239
1258.63931986	263.418490694	1898.05781055	376.0	-7.02569241363	-0.216303598031	-0.0389455524002	1169.13694147	284.85761852	1764.70610695	310.711546961	-2.66045523048	-0.0328451263023
1258.63931986	263.418490694	1898.05781055	376.0	18.9759195235	0.295751706128	0.0532502171639	1544.31276084	283.28988303	2258.23173319	430.629089322	4.53363354899	0.0559707845554
1258.63931986	263.418490694	1898.05781055	376.0	7.90032649192	0.000849998967948	0.000153042666177	1347.50965396	304.996424476	2048.01057459	395.504496155	0.864154582687	0.0106685750949
1258.63931986	263.418490694	1898.05781055	376.0	5.76054614561	0.168491570351	0.0303369770168	1489.75820004	225.148412069	2007.3963066	292.489694483	1.30692503394	0.0161348769622
1258.63931986	263.418490694	1898.05781055	376.0	4.35747792208	-0.0791818686059	-0.014256728233	1302.50934766	246.280171132	1980.76526059	431.975741804	-1.02038522929	-0.0125973485098
1258.63931986	263.418490694	1898.05781055	376.0	-9.03420590498	-0.310732785326	-0.0559475666774	1023.60744422	266.189090368	1726.58335975	436.786825156	-3.61140485975	-0.0445852451821
1258.63931986	263.418490694	1898.05781055	376.0	0.653123564734	-0.191184351906	-0.0344228217331	1205.78127263	290.985117872	1910.45447338	413.688082879	-1.69318179185	-0.0209034789117
1258.63931986	263.418490694	1898.05781055	376.0	6.47923206152	0.060184823587	0.0108363024103	1379.8484031	313.849638499	2021.03738076	327.339339155	1.33846235851	0.0165242266483
1258.63931986	263.418490694	1898.05781055	376.0	-14.6675712686	-0.319970388763	-0.0576108010017	1006.16923851	267.071794503	1619.65882847	346.417795454	-4.28375420573	-0.0528858543918
1258.63931986	263.418490694	1898.05781055	376.0	-13.2233707169	-0.271173011854	-0.0488248130814	1067.97969708	245.728188909	1647.07058984	333.362703852	-3.92317549342	-0.0484342653509
1258.63931986	263.418490694	1898.05781055	376.0	10.7700465097	0.227904857257	0.0410343639282	1524.29543184	245.858584196	2102.47951953	332.325503488	2.74814950395	0.0339277716537
1258.63931986	263.418490694	1898.05781055	376.0	-16.5058142788	-0.349592158069	-0.062944212832	972.793170075	279.453874015	1584.76791344	332.520869346	-4.61090434503	-0.0569247450004
1258.63931986	263.418490694	1898.05781055	376.0	13.8621740484	0.186978212867	0.0336655046574	1500.12635993	239.924788172	2161.16988779	421.118739687	2.56719983061	0.0316938250692
1258.63931986	263.418490694	1898.05781055	376.0	12.1739972482	0.0851024940162	0.0153227392899	1427.73420789	231.930346947	2129.12731617	469.462761339	1.13731511976	0.0140409274045
1258.63931986	263.418490694	1898.05781055	376.0	-13.8694233914	-0.39364113175	-0.0708752487847	945.202757132	283.491138724	1634.80813659	406.114240735	-4.49372940567	-0.0554781408108
1258.63931986	263.418490694	1898.05781055	376.0	10.9575739975	0.233496751921	0.0420411868782	1544.35695281	199.94124172	2106.03889966	361.740705121	2.26066237827	0.0279094120774
1258.63931986	263.418490694	1898.05781055	376.0	-2.73420224583	-0.258843543159	-0.0466048871369	1094.90865445	323.535825589	1846.16107127	427.716591229	-2.24413956668	-0.0277054267491
1258.63931986	263.418490694	1898.05781055	376.0	2.1797071367	-0.0839951028932	-0.0151233530596	1293.44433678	201.478336732	1939.4299121	444.507238594	-1.64266972102	-0.020279873099
1258.63931986	263.418490694	1898.05781055	376.0	-15.3551689421	-0.319583926602	-0.0575412183296	1015.60458834	244.438342653	1606.60782712	346.564896122	-4.48410237446	-0.0553592885736
1258.63931986	263.418490694	1898.05781055	376.0	1.69884161799	-0.120213522059	-0.021644494429	1253.83597997	323.792146196	1930.30280657	352.674680404	-0.739112670708	-0.00912484778652
1258.63931986	263.418490694	1898.05781055	376.0	2.93458043864	0.0284172659184	0.00511654049665	1389.58580927	202.981466749	1953.75784377	361.190567748	-0.71828700197	-0.00886774076507
1258.63931986	263.418490694	1898.05781055	376.0	6.81954242525	0.0323514909392	0.00582489934087	1379.83607503	277.693120098	2027.4966682	369.967473072	0.759861320245	0.00938100395364
1258.63931986	263.418490694	1898.05781055	376.0	17.3571147918	0.217865109013	0.0392267030992	1488.41116316	300.274339682	2227.50588354	438.820380699	3.80622241278	0.0469904001578
1258.63931986	263.418490694	1898.05781055	376.0	7.2126505471	0.0356697240696	0.00642234859013	1392.00534475	230.306257085	2034.95808761	412.64648577	0.165217635687	0.00203972389736
1258.63931986	263.418490694	1898.05781055	376.0	-3.18185704096	-0.128167488979	-0.0230766094669	1250.75404198	205.175360253	1837.66432446	381.734922233	-2.27820140393	-0.0281259432584
1258.63931986	263.418490694	1898.05781055	376.0	-3.06467683942	-0.227033097051	-0.040877403142	1161.94886044	306.990914805	1839.88847243	370.948697183	-2.12797942464	-0.0262713509215
1258.63931986	263.418490694	1898.05781055	376.0	13.7984732954	0.227457012765	0.040953729342	1538.02772306	207.477000468	2159.96081067	414.456087139	2.56386195274	0.0316526167005
1258.63931986	263.418490694	1898.05781055	376.0	14.2295824788	0.254857846926	0.0458872608796	1555.5786919	213.500188312	2168.1435122	399.064631985	2.99252682532	0.0369447756213
1258.63931986	263.418490694	1898.05781055	376.0	11.6886948042	0.0400979487419	0.00721965227619	1376.51174307	299.816004871	2119.91599523	443.588247288	1.54079688824	0.0190221838054
1258.63931986	263.418490694	1898.05781055	376.0	-7.64379321356	-0.183497876222	-0.0330388686031	1187.36242874	206.990144726	1752.97419644	358.621622966	-2.97343134067	-0.0367090288972
1258.63931986	263.418490694	1898.05781055	376.0	14.5735868848	0.349706564578	0.0629648117714	1528.99774937	310.888133035	2174.67291469	334.787032288	4.39940274548	0.0543136141417
1258.63931986	263.418490694	1898.05781055	376.0	-14.2273210362	-0.248132708726	-0.0446763969618	1098.06407956	214.638374247	1628.01503239	315.312578577	-4.0978637729	-0.0505909107766
1258.63931986	263.418490694	1898.05781055	376.0	12.8223924627	0.159409115642	0.0287016772852	1488.28370109	204.560438276	2141.43423219	448.590092817	1.63854616204	0.0202289649634
1258.63931986	263.418490694	1898.05781055	376.0	7.67672187607	0.230499169807	0.0415014709771	1539.48782987	204.810878576	2043.76642971	299.467721266	1.90374477654	0.0235030219326
1258.63931986	263.418490694	1898.05781055	376.0	7.40180944135	-0.0378744124456	-0.00681930364523	1333.5508612	248.789559644	2038.54843277	456.208011927	-0.335972617201	-0.0041478100889
1258.63931986	263.418490694	1898.05781055	376.0	-7.62352018587	-0.252262253228	-0.0454199231595	1108.29174794	285.140984752	1753.35899022	359.926257531	-2.88235893956	-0.0355846782661
1258.63931986	263.418490694	1898.05781055	376.0	-5.4213101744	-0.227751982082	-0.0410068386896	1141.4673623	245.229071892	1795.15820935	408.461775156	-2.73537546791	-0.0337700675051
1258.63931986	263.418490694	1898.05781055	376.0	2.42179497436	-0.161122852296	-0.0290102362795	1230.24555731	260.141687617	1944.02487922	453.637634288	-1.59087271288	-0.0196404038627
1258.63931986	263.418490694	1898.05781055	376.0	-10.0175672713	-0.248119796804	-0.0446740721649	1106.63855231	299.482399995	1707.91859253	301.797640228	-3.12596103344	-0.038592111524
1258.63931986	263.418490694	1898.05781055	376.0	-16.2707357344	-0.259598731327	-0.0467408590795	1082.17922227	205.553258934	1589.22984011	301.497358906	-4.49999235981	-0.0555554612322
1258.63931986	263.418490694	1898.05781055	376.0	-8.58341602788	-0.255186889113	-0.0459465050618	1090.71009363	315.929825931	1735.13961222	328.49969266	-2.91248704063	-0.0359566301312
1258.63931986	263.418490694	1898.05781055	376.0	7.42125467407	-0.00933898635631	-0.00168148836088	1348.69700462	282.819429576	2038.91751453	407.401080331	0.453066023581	0.00559340769853
1258.63931986	263.418490694	1898.05781055	376.0	7.97974594989	0.162570405358	0.0292708688077	1469.32686953	271.001608589	2049.51800181	309.189523695	2.05860447313	0.0254148700386
1258.63931986	263.418490694	1898.05781055	376.0	15.2111788979	0.230482852835	0.0414985330996	1497.1735317	297.286677477	2186.7747797	392.314570526	3.70789148707	0.045776438112
1258.63931986	263.418490694	1898.05781055	376.0	9.09710921776	0.117831224767	0.0212155608151	1430.75066775	292.898386778	2070.72620259	347.077148061	2.00386975884	0.0247391328252
1258.63931986	263.418490694	1898.05781055	376.0	1.38949111337	-0.030633626829	-0.00551559719643	1339.90228274	250.692823014	1924.43115515	333.836049396	-0.797858851092	-0.00985010927274
1258.63931986	263.418490694	1898.05781055	376.0	-9.62513309612	-0.274530768514	-0.0494293785584	1061.65037694	287.788141887	1715.36722004	365.928701217	-3.27886174438	-0.040479774622
1258.63931986	263.418490694	1898.05781055	376.0	-13.1781040066	-0.194542323428	-0.0350274258962	1164.63399427	199.462671274	1647.92977817	283.833112622	-3.79058972945	-0.0467974040673
1258.63931986	263.418490694	1898.05781055	376.0	15.1120590488	0.174240502891	0.0313720747013	1459.91327542	304.307319844	2184.89342766	420.672832396	3.23388885641	0.0399245537829
1258.63931986	263.418490694	1898.05781055	376.0	15.9412993053	0.268917667295	0.0484187373595	1503.13964153	310.847649501	2200.63288712	386.645596083	4.12500507915	0.0509259886314
1258.63931986	263.418490694	1898.05781055	376.0	8.70577493824	0.056379432641	0.0101511401946	1410.05428445	199.322937233	2063.29845173	453.92123005	0.0277598750545	0.000342714506846
1258.63931986	263.418490694	1898.05781055	376.0	-1.15440984533	-0.203169268571	-0.0365807109419	1179.69154648	256.136067396	1876.14644431	440.318830434	-2.11608851557	-0.0261245495749
1258.63931986	263.418490694	1898.05781055	376.0	-16.7671251453	-0.26999141685	-0.0486120664117	1070.54157532	206.53289247	1579.80808213	302.733614337	-4.61948988573	-0.0570307393299
1258.63931986	263.418490694	1898.05781055	376.0	-11.8932902444	-0.263150349478	-0.0473803293982	1076.04725901	274.787606362	1672.31628613	321.481420765	-3.55885398247	-0.0439364689193
1258.63931986	263.418490694	1898.05781055	376.0	-6.44878365258	-0.219500452157	-0.0395211473095	1141.08793063	197.763265533	1775.65616875	436.804972579	-3.15274424646	-0.0389227684748
1258.63931986	263.418490694	1898.05781055	376.0	-11.0299648417	-0.320621875393	-0.0577281014392	1022.24651592	239.837418906	1688.70270137	426.618766545	-4.03950168147	-0.0498703911293
1258.63931986	263.418490694	1898.05781055	376.0	-5.75027500315	-0.28374336522	-0.0510881104106	1040.34596789	310.664881935	1788.91426672	437.903416899	-2.86155554987	-0.0353278462947
1258.63931986	263.418490694	1898.05781055	376.0	1.92094811894	-0.0699127832387	-0.0125878255741	1292.66174396	315.167508144	1934.51851636	326.689264254	-0.352907272822	-0.00435687991138
1258.63931986	263.418490694	1898.05781055	376.0	-16.6576228987	-0.306968269197	-0.0552697639895	1013.92390481	262.739828492	1581.88649807	305.222764769	-4.51994514372	-0.0558017918978
1258.63931986	263.418490694	1898.05781055	376.0	14.1219983299	0.132483448744	0.0238536998099	1421.07224406	321.494386404	2166.10150286	423.534872388	2.85017586396	0.0351873563452
1258.63931986	263.418490694	1898.05781055	376.0	13.3553348456	0.515325701099	0.0927846058875	1525.9966697	323.485634345	2151.54978671	302.067482669	4.45550368533	0.0550062183374
1258.63931986	263.418490694	1898.05781055	376.0	13.6651148701	0.206305958484	0.0371454732596	1519.70504284	219.568315431	2157.42959066	418.156232391	2.48455944737	0.0306735734244
1258.63931986	263.418490694	1898.05781055	376.0	11.1171021183	0.286979039886	0.0516706949742	1567.74894245	230.152456588	2109.06683561	311.165436573	3.15563589139	0.0389584677949
1258.63931986	263.418490694	1898.05781055	376.0	-8.35091076791	-0.257698180374	-0.0463986640934	1094.95251194	295.255106018	1739.55269647	349.345078506	-2.96236268822	-0.0365723788669
1258.63931986	263.418490694	1898.05781055	376.0	-10.5247137021	-0.195087591575	-0.035125601652	1171.58860099	212.484308718	1698.29266009	314.219750385	-3.35160163329	-0.0413777979419
1258.63931986	263.418490694	1898.05781055	376.0	1.10053479833	-0.207234389484	-0.0373126376456	1181.06816698	276.918722249	1918.94659725	460.95970802	-1.8121882606	-0.0223726945754
1258.63931986	263.418490694	1898.05781055	376.0	2.60549220569	0.0926630231099	0.0166840156842	1437.4435876	212.659772356	1947.51155886	297.408198903	0.00840422372522	0.00010375584846
1258.63931986	263.418490694	1898.05781055	376.0	-8.3118043683	-0.262986287075	-0.0473507898946	1084.61727868	294.091633248	1740.29495854	361.586046615	-3.00137760174	-0.0370540444659
1258.63931986	263.418490694	1898.05781055	376.0	-8.04874664187	-0.290483988534	-0.0523017624295	1048.81694615	263.193374752	1745.28794626	433.277625361	-3.37564939231	-0.0416746838557
1258.63931986	263.418490694	1898.05781055	376.0	-2.53276095845	-0.249429063309	-0.0449098061413	1119.31624323	327.415667586	1849.98454335	403.252632541	-2.11259309022	-0.0260813961755
1258.63931986	263.418490694	1898.05781055	376.0	11.0589948282	0.163055059097	0.0293581309141	1486.18949542	230.174882807	2107.96392565	391.599547422	1.92160614257	0.0237235326243
1258.63931986	263.418490694	1898.05781055	376.0	12.0390918972	0.145460535904	0.0261902297271	1445.1729803	299.605128398	2126.56673462	381.788625929	2.63813494666	0.0325695672428
1258.63931986	263.418490694	1898.05781055	376.0	-22.4095507933	-0.405455390431	-0.0730024109526	950.144074845	234.500267064	1472.71158141	288.067239499	-5.92611903941	-0.0731619634495
1258.63931986	263.418490694	1898.05781055	376.0	6.37949631917	-0.117967240795	-0.0212400505573	1255.05222513	325.434779072	2019.14433871	438.657334509	-0.252385441522	-0.00311586964842
1258.63931986	263.418490694	1898.05781055	376.0	-9.21408981937	-0.230963805297	-0.0415851287895	1136.97015997	262.395898665	1723.16905906	323.803000425	-3.08167449741	-0.0380453641656
1258.63931986	263.418490694	1898.05781055	376.0	-13.2123803339	-0.35070089005	-0.0631438404843	1003.3684305	222.085340933	1647.27919366	421.82542223	-4.57368343249	-0.0564652275617
1258.63931986	263.418490694	1898.05781055	376.0	-1.83314846261	-0.0602815151674	-0.0108537117694	1314.4239548	266.049576538	1863.26359298	282.790061635	-1.28736584532	-0.0158934054978
1258.63931986	263.418490694	1898.05781055	376.0	16.7927299915	0.311879820461	0.0561540908285	1535.66856506	298.772172219	2216.79353376	382.352796474	4.49845311527	0.0555364582133
1258.63931986	263.418490694	1898.05781055	376.0	-1.01025783496	-0.0646047580508	-0.0116321134409	1311.12185847	268.796259583	1878.88253281	298.964414749	-1.17502741785	-0.0145065113315
1258.63931986	263.418490694	1898.05781055	376.0	10.7966253515	0.169004440414	0.030429319484	1495.14088779	209.893916544	2102.98400131	397.949196973	1.67041502433	0.0206224077078
1258.63931986	263.418490694	1898.05781055	376.0	-1.47547361287	-0.188035857621	-0.0338559340333	1207.34701315	313.30488369	1870.0524684	349.400571556	-1.73764291096	-0.0214523816168
1258.63931986	263.418490694	1898.05781055	376.0	-10.6347675002	-0.31357297926	-0.0564589447713	1041.60964967	200.318818813	1696.20377538	454.275306894	-4.24201904504	-0.0523706054943
1258.63931986	263.418490694	1898.05781055	376.0	20.3945917543	0.30631195218	0.0551515938386	1559.11769085	271.299822431	2285.15895227	454.741438988	4.66032075182	0.0575348240965
1258.63931986	263.418490694	1898.05781055	376.0	-7.32512899427	-0.118093265386	-0.0212627413371	1259.96416905	200.713428887	1759.02262754	298.345029606	-2.77320115065	-0.0342370512426
1258.63931986	263.418490694	1898.05781055	376.0	4.82302190513	-0.0589762749184	-0.0106187027221	1314.69262796	275.028543986	1989.60155452	399.88038258	-0.392547173949	-0.00484626140678
1258.63931986	263.418490694	1898.05781055	376.0	-4.46782936002	-0.27940219429	-0.0503064807868	1030.36250141	329.081280777	1813.25582642	453.812044229	-2.67575509658	-0.033034013538
1258.63931986	263.418490694	1898.05781055	376.0	-12.9569840107	-0.311908601408	-0.0561592728499	999.134823515	299.127669371	1652.12676352	353.864270636	-3.88958881096	-0.0480196149502
1258.63931986	263.418490694	1898.05781055	376.0	11.0717561813	0.0142167410337	0.00255973011049	1361.20387021	293.62770361	2108.20614351	453.374569695	1.14041318974	0.014079175182
1258.63931986	263.418490694	1898.05781055	376.0	8.1222159749	0.0913877522741	0.0164544026421	1393.91046328	321.298547227	2052.22216525	337.013154741	1.85234150975	0.0228684137006
1258.63931986	263.418490694	1898.05781055	376.0	5.76616227506	-0.032759859312	-0.0058984262355	1339.1192126	201.708077415	2007.50290398	466.675613963	-1.07914224787	-0.0133227438008
1258.63931986	263.418490694	1898.05781055	376.0	-5.42288691884	-0.180564607216	-0.0325107323039	1194.54332722	216.37619207	1795.12828183	384.20876254	-2.66118333688	-0.0328541152702
1258.63931986	263.418490694	1898.05781055	376.0	-9.69632998232	-0.250382577801	-0.0450814868205	1086.44894726	324.760454017	1714.01586198	302.806460705	-3.03634446476	-0.0374857341328
1258.63931986	263.418490694	1898.05781055	376.0	14.9694861306	0.270737333763	0.0487463690607	1496.75491921	315.891416543	2182.18731125	369.540975494	4.02614423833	0.0497054844238
1258.63931986	263.418490694	1898.05781055	376.0	8.67381566038	-0.0205090139387	-0.00369265645277	1337.76609436	291.732569489	2062.69184616	433.193182315	0.55582398221	0.00686202447173
1258.63931986	263.418490694	1898.05781055	376.0	-4.95966857682	-0.204347977834	-0.0367929380327	1167.90461226	226.745805458	1803.92043375	409.27001603	-2.67563668663	-0.0330325516868
1258.63931986	263.418490694	1898.05781055	376.0	-10.896256069	-0.190050943799	-0.0342187511342	1179.05829363	219.721278691	1691.24057117	292.460998855	-3.35897438302	-0.0414688195434
1258.63931986	263.418490694	1898.05781055	376.0	-14.6578671462	-0.326966457207	-0.0588704460222	1026.17830954	207.218556297	1619.84301832	386.446152487	-4.66897525553	-0.0576416698214
1258.63931986	263.418490694	1898.05781055	376.0	-14.9918574037	-0.321326532062	-0.0578549751642	969.292967026	321.505325266	1613.50369015	322.70539786	-4.13387527144	-0.0510354971783
1258.63931986	263.418490694	1898.05781055	376.0	-2.93132310694	-0.245872168385	-0.0442693857373	1122.42823191	275.083282963	1842.41960337	444.908088489	-2.42396136995	-0.0299254490118
1258.63931986	263.418490694	1898.05781055	376.0	-10.7336311948	-0.341144845809	-0.0614232707614	1011.38609004	222.298536401	1694.3272853	460.642658859	-4.28727300077	-0.0529292963057
1258.63931986	263.418490694	1898.05781055	376.0	7.84626651447	0.0755548115429	0.0136036751068	1401.3545681	296.319705544	2046.98448496	349.310211316	1.49895419425	0.0185056073364
1258.63931986	263.418490694	1898.05781055	376.0	-17.7412543518	-0.377641208173	-0.0679944559187	962.787698399	258.950987069	1561.31854664	339.579861167	-5.00381483877	-0.0617754918367
1258.63931986	263.418490694	1898.05781055	376.0	-0.369819400412	-0.112064672399	-0.0201772906733	1276.46163737	263.307752205	1891.03842453	351.269034958	-1.54293439813	-0.0190485728165
1258.63931986	263.418490694	1898.05781055	376.0	10.6854644696	0.19641432823	0.0353644811362	1494.21934251	267.543084247	2100.87410351	339.11167675	2.67167996879	0.0329837033183
1258.63931986	263.418490694	1898.05781055	376.0	-4.56920249681	-0.161997030738	-0.0291676324699	1230.53258046	259.593804695	1811.33170568	321.205320523	-2.31454303331	-0.0285746053495
1258.63931986	263.418490694	1898.05781055	376.0	-13.9955241842	-0.390053192777	-0.0702292388868	975.689387925	222.396620214	1632.41467064	434.328662505	-4.89883272035	-0.0604794163007
1258.63931986	263.418490694	1898.05781055	376.0	-8.80312965093	-0.260618253364	-0.0469244244443	1068.88865861	321.939154132	1730.96932064	340.141507894	-2.97439449425	-0.0367209196821
1258.63931986	263.418490694	1898.05781055	376.0	7.74374254453	0.0928260620025	0.0167133709043	1438.38937162	207.114063001	2045.03852074	399.535086124	0.49010439645	0.00605067156111
1258.63931986	263.418490694	1898.05781055	376.0	-15.9951153406	-0.352592929359	-0.0634845029454	961.241212488	297.632359747	1594.46127452	335.587702285	-4.47587117533	-0.0552576688312
1258.63931986	263.418490694	1898.05781055	376.0	18.7297798525	0.308484748176	0.0555428066576	1573.08179706	251.642394624	2253.55985994	428.835668255	4.38104116535	0.0540869279673
1258.63931986	263.418490694	1898.05781055	376.0	6.56524367582	0.0696578056673	0.0125419167568	1393.52887362	301.974428046	2022.66993092	327.166629259	1.34137318019	0.0165601627184
1258.63931986	263.418490694	1898.05781055	376.0	12.3349994434	0.201492886113	0.036278877586	1500.52109572	263.205985469	2132.18323092	368.456149723	2.86086813123	0.0353193596448
1258.63931986	263.418490694	1898.05781055	376.0	0.153951393707	-0.130956519267	-0.0235787755253	1260.03564792	249.839071859	1900.979897	391.105177227	-1.73819428138	-0.021459188659
1258.63931986	263.418490694	1898.05781055	376.0	-6.52149873333	-0.174721493455	-0.0314586772515	1204.2998604	225.527692899	1774.27599448	344.448441179	-2.70797507354	-0.0334317910314
1258.63931986	263.418490694	1898.05781055	376.0	12.3731260706	0.0807718959573	0.014543013316	1396.22681578	312.680706209	2132.90689634	423.999374357	2.14377280099	0.0264663308765
1258.63931986	263.418490694	1898.05781055	376.0	-4.9665395609	-0.244981228902	-0.0441089717144	1124.87482747	329.129968283	1803.7900185	349.785222749	-2.34730143455	-0.0289790300562
1258.63931986	263.418490694	1898.05781055	376.0	-3.01797498782	-0.222155245881	-0.0399991440189	1159.13137961	270.867213421	1840.77490057	410.776307542	-2.29098720401	-0.0282837926421
1258.63931986	263.418490694	1898.05781055	376.0	6.26049303291	0.0447982381326	0.00806594132744	1377.04126909	302.952061693	2016.88558754	336.892256754	1.09012942277	0.0134583879355
1258.63931986	263.418490694	1898.05781055	376.0	4.43632276897	-0.00798357031796	-0.00143744514187	1352.66703235	271.618823507	1982.26178137	357.975925508	0.030797144561	0.000380211661247
1258.63931986	263.418490694	1898.05781055	376.0	16.4106942219	0.251140866963	0.0452180170982	1551.35439308	217.802924503	2209.54227399	440.38495641	3.18979069934	0.0393801320906
1258.63931986	263.418490694	1898.05781055	376.0	8.11212147626	0.0487350052093	0.00877475786988	1402.57205318	222.868310203	2052.03056583	426.590202449	0.269964349918	0.00333289320886
1258.63931986	263.418490694	1898.05781055	376.0	-11.4392059868	-0.261182972907	-0.0470261024319	1083.51796152	260.486874021	1680.93506785	336.930232316	-3.54931346006	-0.043818684692
1258.63931986	263.418490694	1898.05781055	376.0	-4.73201610939	-0.119786935062	-0.0215676872635	1267.01664058	230.290364849	1808.24140919	310.934403762	-2.3531732132	-0.0290515211506
1258.63931986	263.418490694	1898.05781055	376.0	-10.3012863145	-0.247631083916	-0.044586079207	1105.28268097	302.303223983	1702.53344107	294.947536121	-3.15959181696	-0.0390073063822
1258.63931986	263.418490694	1898.05781055	376.0	-2.49596944324	-0.178222538894	-0.0320890419327	1219.57196356	289.1769926	1850.68286758	341.933911426	-1.98263572719	-0.0244769842864
1258.63931986	263.418490694	1898.05781055	376.0	18.554448009	0.895772778495	0.161284259722	1567.02235562	324.543800278	2250.23196019	358.66580429	5.67044626415	0.070005509434
1258.63931986	263.418490694	1898.05781055	376.0	6.3383436535	0.138462876337	0.0249302982241	1434.48555403	300.471657992	2018.36323732	283.4060253	1.85497536788	0.0229009304676
1258.63931986	263.418490694	1898.05781055	376.0	14.5113255717	0.252524401741	0.0454671231078	1531.76987418	264.757612087	2173.49115898	376.963672707	3.58717645446	0.0442861290674
1258.63931986	263.418490694	1898.05781055	376.0	8.17280589301	0.135350269077	0.024369871998	1469.897663	212.160138972	2053.18239114	371.124589166	1.080631031	0.0133411238395
1258.63931986	263.418490694	1898.05781055	376.0	-14.210491774	-0.300409537772	-0.0540888616803	1004.89320611	301.34376568	1628.33446152	322.097489727	-3.99568314127	-0.0493294214972
1258.63931986	263.418490694	1898.05781055	376.0	-10.6153427688	-0.362368804455	-0.0652446533048	952.545072518	312.218399949	1696.57246801	431.808995541	-3.85595490976	-0.047604381602
1258.63931986	263.418490694	1898.05781055	376.0	12.823558563	0.138665251904	0.0249667360287	1446.65164437	290.625054557	2141.45636544	404.17966652	2.56893706938	0.0317152724615
1258.63931986	263.418490694	1898.05781055	376.0	-4.22962669388	-0.162578462022	-0.0292723194134	1233.41876958	275.087885219	1817.77705073	309.27039593	-2.22298056908	-0.0274442045566
1258.63931986	263.418490694	1898.05781055	376.0	8.39114876604	0.00450057883088	0.000810331082262	1360.73454589	274.667532336	2057.3266651	421.924586876	0.574174598577	0.00708857529108
1258.63931986	263.418490694	1898.05781055	376.0	-4.69302721349	-0.183083871307	-0.0329643268468	1189.35036999	209.831136183	1808.98144097	409.799934801	-2.64766808403	-0.0326872602966
1258.63931986	263.418490694	1898.05781055	376.0	12.6657449699	0.321876354698	0.0579539709575	1548.62593911	283.529646462	2138.46097221	306.305386644	3.98515617469	0.0491994589467
1258.63931986	263.418490694	1898.05781055	376.0	-16.4256152276	-0.246138479257	-0.0443173351202	1096.25479707	201.181628426	1586.29013779	288.853712292	-4.48365007001	-0.055353704568
1258.63931986	263.418490694	1898.05781055	376.0	13.7421159606	0.153182537924	0.0275805793886	1475.5497863	241.975213573	2158.89111587	441.366116	2.20284061662	0.0271955631682
1258.63931986	263.418490694	1898.05781055	376.0	-0.700928293024	-0.134534670824	-0.0242230231947	1249.24805578	309.746941685	1884.75378634	325.758788869	-1.26998706546	-0.01567885266
1258.63931986	263.418490694	1898.05781055	376.0	3.70532692481	-0.0370107253625	-0.00666379642825	1321.73047381	302.765145652	1968.38705765	343.891438194	0.0369486519102	0.000456156196422
1258.63931986	263.418490694	1898.05781055	376.0	7.83424889084	-0.0392361559639	-0.00706448612961	1319.67624364	305.272347706	2046.75638352	421.807792171	0.453111712017	0.00559397175329
1258.63931986	263.418490694	1898.05781055	376.0	-8.52076122062	-0.263964299925	-0.0475268815133	1085.4701036	272.923450232	1736.32883668	377.935282851	-3.1409501191	-0.0387771619641
1258.63931986	263.418490694	1898.05781055	376.0	-7.3813085639	-0.273700902655	-0.049279960867	1075.72452311	226.076237582	1757.95630683	456.155546138	-3.4467085344	-0.0425519572148
1258.63931986	263.418490694	1898.05781055	376.0	-5.9742845455	-0.189545339055	-0.0341277167905	1199.73129093	265.477361327	1784.66243611	319.453783847	-2.52547874587	-0.031178749949
1258.63931986	263.418490694	1898.05781055	376.0	19.2393191382	0.289004511709	0.0520353820146	1521.94279928	303.721655312	2263.23121015	437.566755557	4.57935391283	0.0565352334917
1258.63931986	263.418490694	1898.05781055	376.0	-1.46808186102	-0.205809037428	-0.0370560024178	1169.78708733	239.625456769	1870.19276812	460.780224024	-2.28533618407	-0.0282140269638
1258.63931986	263.418490694	1898.05781055	376.0	3.0659881366	0.106893698791	0.0192462547337	1446.20677312	221.3439279	1956.25203785	288.701336829	0.315780348511	0.00389852282112
1258.63931986	263.418490694	1898.05781055	376.0	-4.64312079368	-0.268825409162	-0.0484021262446	1078.37202198	299.515958402	1809.92869367	432.040713287	-2.63679938105	-0.0325530787784
1258.63931986	263.418490694	1898.05781055	376.0	0.88785522661	-0.161930044358	-0.0291555715444	1232.47939245	298.251079629	1914.90981602	384.179343948	-1.42535713704	-0.0175970016918
1258.63931986	263.418490694	1898.05781055	376.0	-10.6307904786	-0.19172020895	-0.0345193030158	1180.16983242	229.953892013	1696.27926155	286.155537109	-3.2897392227	-0.0406140644778
1258.63931986	263.418490694	1898.05781055	376.0	-1.11867616615	-0.256082615701	-0.0461077810049	1105.61319055	319.734988855	1876.8246902	451.476510794	-2.08152324184	-0.0256978178005
1258.63931986	263.418490694	1898.05781055	376.0	-16.5952729222	-0.349867111406	-0.0629937182942	988.87739435	247.408307519	1583.06993667	346.784234799	-4.7852367175	-0.0590769965123
1258.63931986	263.418490694	1898.05781055	376.0	1.16240009676	-0.0367583901994	-0.00661836337764	1317.54216135	308.147120186	1920.12083638	294.431554834	-0.239695882947	-0.00295920843144
1258.63931986	263.418490694	1898.05781055	376.0	6.98612752482	-0.0596034676523	-0.0107316290335	1310.45213395	289.785746218	2030.65854969	430.42066952	-0.0171335750811	-0.000211525618285
1258.63931986	263.418490694	1898.05781055	376.0	19.6711882668	0.292579309539	0.0526790258442	1553.98286543	267.852852049	2271.42833588	449.592618392	4.45112201754	0.0549521236733
1258.63931986	263.418490694	1898.05781055	376.0	17.9072975895	0.328723512776	0.0591868046049	1550.5867815	292.308185819	2237.94867111	395.053703789	4.71915740493	0.05826120253
1258.63931986	263.418490694	1898.05781055	376.0	-9.4339581531	-0.295949302119	-0.0532857944039	1056.0985377	205.054063905	1718.99583098	457.843229375	-3.96816625008	-0.0489897067911
1258.63931986	263.418490694	1898.05781055	376.0	6.67130831404	0.155400037631	0.027979841129	1464.19281683	269.639903112	2024.68309907	290.850379132	1.80011959766	0.0222236987365
1258.63931986	263.418490694	1898.05781055	376.0	14.2651977452	0.306480525003	0.0551819454452	1525.61577391	302.547445482	2168.81951054	340.656291147	4.15882767886	0.0513435515909
1258.63931986	263.418490694	1898.05781055	376.0	-2.34346076536	-0.130276905352	-0.0234564107583	1251.70781738	216.254104172	1853.57757046	385.615648902	-2.14419457213	-0.0264715379275
1258.63931986	263.418490694	1898.05781055	376.0	-6.58372928574	-0.240278511113	-0.0432622454291	1119.92498953	233.012782042	1773.09482262	420.157051047	-3.03465605253	-0.0374648895374
1258.63931986	263.418490694	1898.05781055	376.0	-12.6262310056	-0.216077089726	-0.0389047694861	1140.58825558	208.065860043	1658.40464677	309.750531144	-3.74986832434	-0.0462946706708
1258.63931986	263.418490694	1898.05781055	376.0	-5.89302705646	-0.189047086539	-0.0340380062188	1178.53411105	197.819201344	1786.20475023	409.851437831	-2.88606117556	-0.0356303848834
1258.63931986	263.418490694	1898.05781055	376.0	-8.64050424548	-0.298398442202	-0.0537267630899	1035.34560615	273.14079847	1734.05604485	425.569640228	-3.43597752462	-0.0424194756126
1258.63931986	263.418490694	1898.05781055	376.0	-19.2623896075	-0.355046082426	-0.063926194171	982.01584948	243.005450103	1532.44652011	307.425220523	-5.20004987591	-0.0641981466161
1258.63931986	263.418490694	1898.05781055	376.0	-3.31189505809	-0.117235678005	-0.0211083323739	1262.00117629	203.714341228	1835.19612772	369.480610208	-2.26338837605	-0.027943066371
1258.63931986	263.418490694	1898.05781055	376.0	-16.0596190424	-0.286190361132	-0.0515286930379	1035.30099019	262.158997398	1593.23695697	295.776969383	-4.34271031576	-0.053613707602
1258.63931986	263.418490694	1898.05781055	376.0	-9.00979975031	-0.275721965708	-0.0496438541066	1075.7744685	207.498269765	1727.04660267	443.773864414	-3.74944791141	-0.0462894803878
1258.63931986	263.418490694	1898.05781055	376.0	0.755635086001	-0.0817423580918	-0.0147177454252	1295.92188527	199.722065909	1912.40020132	416.756250136	-1.76701864535	-0.0218150450043
1258.63931986	263.418490694	1898.05781055	376.0	-0.651720350121	-0.179721541478	-0.0323589379686	1198.7831606	228.532009807	1885.68778154	458.372611134	-2.14211388084	-0.0264458503807
1258.63931986	263.418490694	1898.05781055	376.0	15.6930872892	0.274253273136	0.0493794154007	1573.08120681	199.930322803	2195.92167956	422.910149944	3.14783537687	0.0388621651466
1258.63931986	263.418490694	1898.05781055	376.0	-2.10249454927	-0.166345959351	-0.0299506588677	1226.04990915	260.340538804	1858.15124854	371.760800588	-2.02881695218	-0.0250471228665
1258.63931986	263.418490694	1898.05781055	376.0	-0.163271165026	-0.166873228013	-0.0300455938086	1225.98923854	263.429277685	1894.95882945	405.540313221	-1.82047362436	-0.0224749830167
1258.63931986	263.418490694	1898.05781055	376.0	18.1451174602	0.266228829565	0.0479346110128	1542.23892342	262.039016615	2242.46262974	438.184689706	4.02299415042	0.0496665944496
1258.63931986	263.418490694	1898.05781055	376.0	-1.25535682016	-0.0637085665473	-0.0114707537896	1310.56826075	273.446188554	1874.23041237	290.215963072	-1.15012050361	-0.0141990185631
1258.63931986	263.418490694	1898.05781055	376.0	-11.920115238	-0.289860810818	-0.0521895590237	1055.3560969	225.777321488	1671.80713225	390.673713857	-4.00361616561	-0.0494273600692
1258.63931986	263.418490694	1898.05781055	376.0	-7.99828218331	-0.283598888903	-0.0510620973899	1061.82934042	241.272884284	1746.24579086	443.143566153	-3.46588195575	-0.0427886661204
1258.63931986	263.418490694	1898.05781055	376.0	-3.28129232862	-0.271743465107	-0.0489275234259	1068.53460788	309.190428432	1835.77698522	458.051948903	-2.50875724081	-0.0309723116149
1258.63931986	263.418490694	1898.05781055	376.0	13.8943409445	0.299878087461	0.0539931738317	1565.91526729	251.575445391	2161.78043407	344.289721392	3.81626522918	0.0471143855454
1258.63931986	263.418490694	1898.05781055	376.0	-11.8025837494	-0.300879246604	-0.0541734329499	1043.08789785	230.884891911	1674.03794785	400.065158087	-4.03502107769	-0.0498150750332
1258.63931986	263.418490694	1898.05781055	376.0	8.09021586377	0.112404467979	0.0202384710082	1453.54826027	205.66755237	2051.61478464	392.398972003	0.719527014637	0.00888304956342
1258.63931986	263.418490694	1898.05781055	376.0	11.8093557489	0.043998926989	0.00792202502502	1367.25462144	320.537333203	2122.20620972	434.414255075	1.78653329262	0.0220559665755
1258.63931986	263.418490694	1898.05781055	376.0	2.48019249325	-0.0589196270471	-0.0106085032494	1318.59555569	249.932215963	1945.13329788	376.605526234	-0.952548480387	-0.0117598577826
1258.63931986	263.418490694	1898.05781055	376.0	7.92310716257	0.0101050965608	0.00181942682045	1356.37402208	299.407893867	2048.44296489	392.661048943	0.899595259318	0.0111061143126
1258.63931986	263.418490694	1898.05781055	376.0	13.1676771125	0.378155382583	0.0680870332343	1570.59746721	281.579476285	2147.98793445	295.810990959	4.33826932503	0.0535588805559
1258.63931986	263.418490694	1898.05781055	376.0	17.4598955288	0.212740710065	0.0383040529466	1501.63463664	275.95977595	2229.45672135	451.862308758	3.56537878574	0.0440170220462
1258.63931986	263.418490694	1898.05781055	376.0	8.60360659055	0.174988406314	0.0315067350223	1493.21910055	233.346321223	2061.35923743	334.793815659	1.83374574583	0.0226388363683
1258.63931986	263.418490694	1898.05781055	376.0	-19.5135823849	-0.379902759901	-0.068401649244	968.659369626	238.062906853	1527.67873597	320.956459496	-5.36978526398	-0.0662936452343
1258.63931986	263.418490694	1898.05781055	376.0	-11.1952537713	-0.293027957887	-0.0527598051651	1039.48273002	269.405672545	1685.56542193	376.677019365	-3.6855077851	-0.0455000961124
1258.63931986	263.418490694	1898.05781055	376.0	0.991555220394	-0.195690724276	-0.0352341959445	1198.24959158	283.761537856	1916.87810186	434.866972422	-1.720261078	-0.0212377910864
1258.63931986	263.418490694	1898.05781055	376.0	-10.3803737192	-0.284346149196	-0.0511966419149	1048.01987995	280.170689606	1701.03231641	372.841746851	-3.47632010447	-0.0429175321539
1258.63931986	263.418490694	1898.05781055	376.0	-10.1402301023	-0.258313884895	-0.0465095219472	1087.8414353	290.221518166	1705.59038108	327.527427617	-3.22420405914	-0.0398049883844
1258.63931986	263.418490694	1898.05781055	376.0	-3.13653733445	-0.23933071387	-0.0430915941429	1126.77845346	254.248034057	1838.52451869	457.498031174	-2.55422004136	-0.0315335807575
1258.63931986	263.418490694	1898.05781055	376.0	6.73463686836	0.0182767867754	0.00329074302761	1369.42816699	279.283871585	2025.88511164	377.173073063	0.628436064173	0.00775846992806
1258.63931986	263.418490694	1898.05781055	376.0	11.1363856862	0.170923027283	0.0307747618443	1483.06606876	256.854427812	2109.43284888	369.512352303	2.36056200174	0.0291427407622
1258.63931986	263.418490694	1898.05781055	376.0	-10.9451354617	-0.254270439583	-0.0457814979444	1098.01235781	208.285181443	1690.31281204	384.015272795	-3.76531026016	-0.0464853118538
1258.63931986	263.418490694	1898.05781055	376.0	2.52062819496	-0.013575135871	-0.00244420883525	1351.66817942	256.42302042	1945.90079088	337.80959104	-0.433157422092	-0.00534762249496
1258.63931986	263.418490694	1898.05781055	376.0	16.6227067976	0.323514785065	0.0582489710236	1529.81441036	307.269052676	2213.56639525	376.482932211	4.54979972913	0.0561703670263
1258.63931986	263.418490694	1898.05781055	376.0	-7.61191589437	-0.236902624439	-0.0426544156354	1138.40071821	309.24807228	1753.57924638	305.930455889	-2.71921426111	-0.0335705464334
1258.63931986	263.418490694	1898.05781055	376.0	15.8647269306	0.263369010977	0.0474196994917	1557.50866055	224.602885482	2199.17949918	417.067953147	3.37333666914	0.0416461317178
1258.63931986	263.418490694	1898.05781055	376.0	7.13685320362	0.0403052900907	0.00725698417189	1388.26248767	268.424940479	2033.51941021	376.831982061	0.754561147154	0.00931556971796
1258.63931986	263.418490694	1898.05781055	376.0	-17.9626022683	-0.361394450806	-0.0650692205268	995.572900719	211.984465316	1557.11723522	349.559869183	-5.22616367748	-0.0645205392282
1258.63931986	263.418490694	1898.05781055	376.0	-9.1527801535	-0.175403415637	-0.0315814576228	1196.65417576	209.273419611	1724.33275196	318.405156588	-3.11519986538	-0.0384592575973
1258.63931986	263.418490694	1898.05781055	376.0	-14.935924348	-0.43270328641	-0.0779084059075	947.535568517	226.429054123	1614.56533188	440.600709244	-5.21747381489	-0.0644132569739
1258.63931986	263.418490694	1898.05781055	376.0	-2.7559490404	-0.0896183384928	-0.016135818958	1294.18739081	255.778118774	1845.74830453	295.782794953	-1.75307657496	-0.0216429206785
1258.63931986	263.418490694	1898.05781055	376.0	-1.91630202314	-0.0915266459957	-0.0164794105142	1291.89844957	217.972159749	1861.68529033	351.814681005	-1.99066175289	-0.0245760710233
1258.63931986	263.418490694	1898.05781055	376.0	3.88395342213	0.0071810106147	0.00129294393495	1372.36994873	208.337422427	1971.77749184	391.070120678	-0.760396574928	-0.00938761203614
1258.63931986	263.418490694	1898.05781055	376.0	9.37379899053	0.059195169355	0.010658114756	1411.22228154	211.701196379	2075.97793443	453.054456515	0.308929538829	0.00381394492381
1258.63931986	263.418490694	1898.05781055	376.0	11.6600827684	0.155894294647	0.0280688323095	1426.56080471	327.365401902	2119.37292225	365.446715636	2.81897122356	0.0348021138712
1258.63931986	263.418490694	1898.05781055	376.0	12.9592260488	0.127412720168	0.0229407130298	1460.33928212	226.300708401	2144.03141276	457.39142224	1.60754852931	0.0198462781397
1258.63931986	263.418490694	1898.05781055	376.0	-2.22262359341	-0.0712155301083	-0.0128223856875	1310.44883768	224.498241528	1855.87112984	320.92405063	-1.88162561566	-0.0232299458724
1258.63931986	263.418490694	1898.05781055	376.0	-11.0117250764	-0.219703901497	-0.0395577784475	1139.36657208	209.583277738	1689.04890266	340.099052844	-3.54374732991	-0.043749967036
1258.63931986	263.418490694	1898.05781055	376.0	-4.92372590243	-0.185120427791	-0.0333310096852	1201.43689774	252.612998265	1804.60264649	350.55275048	-2.43085278631	-0.030010528226
1258.63931986	263.418490694	1898.05781055	376.0	-6.79681029621	-0.193270136034	-0.0347983680291	1177.80829566	214.320548891	1769.05042185	376.921577298	-2.88290138768	-0.0355913751565
1258.63931986	263.418490694	1898.05781055	376.0	-10.312351537	-0.215802560596	-0.0388553404026	1150.2943286	235.708593789	1702.32341675	316.320494363	-3.2918438401	-0.0406400474087
1258.63931986	263.418490694	1898.05781055	376.0	-17.1733667957	-0.372160837946	-0.0670077129899	947.951667581	294.750976574	1572.09738075	329.394736594	-4.72546162813	-0.058339032446
1258.63931986	263.418490694	1898.05781055	376.0	9.47123200714	0.083299535262	0.0149981158196	1416.37606192	275.274379868	2077.82726942	386.176827624	1.51611669454	0.0187174900561
1258.63931986	263.418490694	1898.05781055	376.0	19.7438757959	0.297413482319	0.0535494206551	1520.69730203	308.278198887	2272.8079872	443.832486279	4.6878546537	0.0578747488111
1258.63931986	263.418490694	1898.05781055	376.0	12.7050085033	0.0889303440341	0.0160119452708	1422.79043613	266.619342136	2139.20621678	449.796438511	1.73837205544	0.0214613834005
1258.63931986	263.418490694	1898.05781055	376.0	6.54622489535	-0.0854374652069	-0.0153830509915	1295.86574072	261.711753876	2022.30894347	464.731448872	-0.700541208681	-0.00864865689729
1258.63931986	263.418490694	1898.05781055	376.0	14.7678430024	0.280722340006	0.0505441735697	1540.51196452	275.302575108	2178.36000811	362.545468475	3.94303341929	0.0486794249295
1258.63931986	263.418490694	1898.05781055	376.0	5.54408912806	-0.0181969519665	-0.00327636873721	1350.76487864	232.123452124	2003.28782727	420.399496503	-0.523952628898	-0.00646855097405
1258.63931986	263.418490694	1898.05781055	376.0	-14.1206257888	-0.291243880573	-0.0524385813059	1030.03550745	276.808155515	1630.04016987	323.196506896	-4.02049052402	-0.0496356854817
1258.63931986	263.418490694	1898.05781055	376.0	12.6204601736	0.100113565709	0.0180254889646	1433.8664499	255.845403425	2137.6014406	447.889587279	1.7076423181	0.0210820039271
1258.63931986	263.418490694	1898.05781055	376.0	12.7544817709	0.0571994009561	0.0102987758293	1393.28907192	287.435480731	2140.145248	459.42069535	1.66084032965	0.0205042016006
1258.63931986	263.418490694	1898.05781055	376.0	-22.3316419102	-0.393553049742	-0.0708593895827	959.937860322	228.282082125	1474.19033705	285.970394601	-5.90146429844	-0.0728575839314
1258.63931986	263.418490694	1898.05781055	376.0	0.201091897775	-0.0977157840832	-0.0175937673898	1267.47588716	324.665639278	1901.87465102	309.733124581	-0.732594543599	-0.00904437708147
1258.63931986	263.418490694	1898.05781055	376.0	13.1366491422	0.238783385892	0.0429930475139	1503.34362253	293.035771773	2147.39900564	351.01961133	3.52439215858	0.0435110143034
1258.63931986	263.418490694	1898.05781055	376.0	2.41086023807	-0.053354344798	-0.00960647187577	1316.55245401	284.143673582	1943.8173316	343.121204009	-0.469947874587	-0.00580182561219
1258.63931986	263.418490694	1898.05781055	376.0	5.76726966959	0.0360407772907	0.00648915687625	1379.22885541	285.654796592	2007.52392297	342.640270969	0.775534920474	0.00957450519103
1258.63931986	263.418490694	1898.05781055	376.0	-9.24185904368	-0.28109439978	-0.050611163086	1064.94451326	236.741437776	1722.64198313	420.956032091	-3.59130113579	-0.0443370510592
1258.63931986	263.418490694	1898.05781055	376.0	10.0579508117	0.099983751418	0.0180021158477	1425.46204292	281.17941105	2088.96353151	382.32207754	1.81465888353	0.022403196093
1258.63931986	263.418490694	1898.05781055	376.0	-10.5154649932	-0.362475170603	-0.0652638045738	960.189650787	299.592424673	1698.46820593	438.686130469	-3.90923781599	-0.0482621952592
1258.63931986	263.418490694	1898.05781055	376.0	-17.41174921	-0.360708393007	-0.064945695536	997.555464876	210.328626716	1567.57274472	359.688653124	-5.16506186458	-0.0637661958591
1258.63931986	263.418490694	1898.05781055	376.0	13.4058541205	0.110182306796	0.0198383699668	1417.6135832	308.632993254	2152.50867175	426.262095299	2.49409144129	0.0307912523616
1258.63931986	263.418490694	1898.05781055	376.0	-2.39262949269	-0.260162312415	-0.0468423320877	1098.01452084	307.511612047	1852.64431959	447.118186695	-2.29617028311	-0.0283477812729
1258.63931986	263.418490694	1898.05781055	376.0	9.25760026001	0.0599130981272	0.0107873781288	1407.6483366	244.890649134	2073.77241535	421.233429615	0.826341136164	0.0102017424218
1258.63931986	263.418490694	1898.05781055	376.0	-10.3743933618	-0.291184131602	-0.0524278234789	1042.25609027	272.115550081	1701.14582705	386.774186693	-3.5650205604	-0.0440125995111
1258.63931986	263.418490694	1898.05781055	376.0	8.17247241497	0.11042132249	0.0198814048415	1437.92237568	266.231234671	2053.17606154	349.022451181	1.54710101446	0.0191000125242
1258.63931986	263.418490694	1898.05781055	376.0	12.5099496987	0.0700698329164	0.0126161024336	1400.82099398	291.081916591	2135.5038879	443.600977331	1.82814267943	0.022569662709
1258.63931986	263.418490694	1898.05781055	376.0	0.567211714275	-0.129220250927	-0.0232661596915	1257.1538378	233.566750328	1908.82381679	418.10322867	-1.77388599164	-0.0218998270573
1258.63931986	263.418490694	1898.05781055	376.0	8.0292829262	-0.0164856644144	-0.00296825070478	1345.82566032	273.112363876	2050.45824226	431.520218069	0.29713576194	0.00366834274
1258.63931986	263.418490694	1898.05781055	376.0	-15.7498357628	-0.257248852543	-0.0463177624312	1076.88753917	238.723521079	1599.1168227	283.505762454	-4.26289032794	-0.0526282756535
1258.63931986	263.418490694	1898.05781055	376.0	2.184552825	-0.142591388522	-0.0256736385528	1244.92679668	307.393485933	1939.52188607	387.201603452	-1.03967914883	-0.0128355450473
1258.63931986	263.418490694	1898.05781055	376.0	-2.42836223116	-0.240990865009	-0.0433905050431	1139.54410192	316.01832551	1851.96609155	396.40366412	-2.08916058456	-0.0257921059822
1258.63931986	263.418490694	1898.05781055	376.0	-3.85614144418	-0.173676865093	-0.0312705914824	1214.99484518	318.418943781	1824.86601668	291.452227723	-1.91317530546	-0.0236194482156
1258.63931986	263.418490694	1898.05781055	376.0	-12.388702215	-0.3580992324	-0.0644759150883	959.745974423	303.095088307	1662.91308053	400.072017801	-4.05038761147	-0.0500047853268
1258.63931986	263.418490694	1898.05781055	376.0	-8.82007064225	-0.238904627754	-0.0430148771614	1127.14663983	271.590675678	1730.64777083	331.910455323	-3.02281918802	-0.0373187554077
1258.63931986	263.418490694	1898.05781055	376.0	5.40388160954	-0.0829845873065	-0.0149414093098	1298.93883958	250.38260339	2000.62660751	451.305164543	-0.917877846964	-0.0113318252712
1258.63931986	263.418490694	1898.05781055	376.0	12.1549101844	0.0881721723555	0.0158754361461	1429.82448909	233.51338016	2128.76503267	465.427163421	1.19741438728	0.0147828936701
1258.63931986	263.418490694	1898.05781055	376.0	9.27011326009	0.208577654699	0.0375544931038	1496.94737055	272.665421891	2074.00991933	304.397126892	2.63627852982	0.0325466485163
1258.63931986	263.418490694	1898.05781055	376.0	6.11502660781	-0.0906578822565	-0.0163229892432	1292.22723414	257.311376055	2014.1245507	464.585940497	-0.843436937298	-0.010412801695
1258.63931986	263.418490694	1898.05781055	376.0	-9.78875647624	-0.218511452511	-0.0393430775138	1148.09646991	237.982026574	1712.2615537	326.183057215	-3.22182017451	-0.0397755577099
1258.63931986	263.418490694	1898.05781055	376.0	6.29343984564	0.152757552162	0.0275040605261	1475.85162881	236.509258575	2017.51093709	305.150049707	1.36931412019	0.0169051125949
1258.63931986	263.418490694	1898.05781055	376.0	9.47522906046	0.156547519285	0.0281864456761	1424.52333582	326.860978013	2077.9031358	326.518821967	2.5467608155	0.0314414915494
1258.63931986	263.418490694	1898.05781055	376.0	-16.6724941349	-0.357283460659	-0.0643290350485	958.2465808	295.055174666	1581.60423341	328.302477943	-4.59707391804	-0.0567539989882
1258.63931986	263.418490694	1898.05781055	376.0	-4.49186051545	-0.138768180839	-0.0249852684262	1252.65646355	249.629376297	1812.7997012	310.513861346	-2.30013187254	-0.0283966897844
1258.63931986	263.418490694	1898.05781055	376.0	3.04710029247	-0.178328061886	-0.0321080413911	1216.87636856	307.668825913	1955.89353565	431.348341174	-1.26550140364	-0.0156234741191
1258.63931986	263.418490694	1898.05781055	376.0	11.4473043632	0.251967347838	0.0453668253219	1544.22985101	235.961089098	2115.33426511	335.143325008	2.94655798578	0.0363772590837
1258.63931986	263.418490694	1898.05781055	376.0	15.734598322	0.290737786759	0.0523474589051	1540.33367793	282.988455916	2196.70958296	373.387449116	4.17671065967	0.0515643291318
1258.63931986	263.418490694	1898.05781055	376.0	-0.0418607605113	-0.049767274312	-0.0089606183493	1319.94607107	277.760468228	1897.26326911	299.556729821	-0.819141743604	-0.0101128610322
1258.63931986	263.418490694	1898.05781055	376.0	3.30598853285	-0.0411268973841	-0.00740491490531	1332.37525991	247.112721466	1960.80738411	381.319402734	-0.74078506283	-0.00914549460284
1258.63931986	263.418490694	1898.05781055	376.0	10.3282064616	0.172927317632	0.0311356351517	1493.36220056	229.573658954	2094.09313998	371.157280473	1.95047884961	0.0240799857976
1258.63931986	263.418490694	1898.05781055	376.0	16.3693119745	0.237077918368	0.04268597738	1530.80235192	248.148623403	2208.75681501	429.805839696	3.42598277014	0.042296083582
1258.63931986	263.418490694	1898.05781055	376.0	-6.51420345738	-0.129300850519	-0.0232806716815	1248.48088376	201.743977326	1774.41446303	324.189601947	-2.67972138912	-0.0330829801125
1258.63931986	263.418490694	1898.05781055	376.0	17.3159904644	0.363943008114	0.0655280893255	1545.34991139	305.986278816	2226.72532003	375.389129828	4.84299810877	0.0597901001083
1258.63931986	263.418490694	1898.05781055	376.0	12.3234243914	0.0918102800454	0.0165304789423	1431.34216926	240.14110871	2131.96352974	460.480251767	1.35546079516	0.0167340838908
1258.63931986	263.418490694	1898.05781055	376.0	-17.7417144099	-0.338593543965	-0.0609639078079	968.424799425	294.350417461	1561.30981447	298.534597579	-4.68526379335	-0.0578427628809
1258.63931986	263.418490694	1898.05781055	376.0	4.79150087363	-0.102040396036	-0.0183724155629	1283.48743266	242.882518787	1989.00326712	462.633315673	-1.22366889832	-0.015107023436
1258.63931986	263.418490694	1898.05781055	376.0	-19.365884295	-0.374968411968	-0.0675132178552	977.953634123	225.97541505	1530.48213111	326.553081932	-5.39516714194	-0.0666070017523
1258.63931986	263.418490694	1898.05781055	376.0	3.83255641984	0.102721834712	0.0184951088787	1445.33670368	211.933928086	1970.80194702	313.531315255	0.254359175064	0.00314023672918
1258.63931986	263.418490694	1898.05781055	376.0	9.51022851157	0.185865804816	0.0334652151271	1479.49965879	280.374272781	2078.56744561	318.693514046	2.54588744513	0.0314307091992
1258.63931986	263.418490694	1898.05781055	376.0	6.59605155031	0.060121604385	0.0108249197668	1392.82821951	292.062309589	2023.25468219	338.364153091	1.16744157367	0.0144128589342
1258.63931986	263.418490694	1898.05781055	376.0	10.2115650791	0.0824960830432	0.0148534539149	1401.03177492	306.356736258	2091.87921911	384.490707934	1.90901603109	0.0235680991493
1258.63931986	263.418490694	1898.05781055	376.0	-3.4159291072	-0.244101955717	-0.0439506582134	1130.44037127	328.69961575	1833.22150133	374.081514303	-2.16302638095	-0.0267040293945
1258.63931986	263.418490694	1898.05781055	376.0	-7.91339931615	-0.248471228522	-0.0447373475914	1111.14853903	316.198504603	1747.85691675	320.509873121	-2.78133009115	-0.0343374085327
1258.63931986	263.418490694	1898.05781055	376.0	7.27482254461	-0.1169654392	-0.0210596757651	1263.47159719	306.095148716	2036.13814806	466.571402157	-0.379477572193	-0.00468490829868
1258.63931986	263.418490694	1898.05781055	376.0	3.33168495844	0.0906556883605	0.0163225942313	1438.09736894	199.080833231	1961.29511713	324.116914958	-0.104390564372	-0.00128877239965
1258.63931986	263.418490694	1898.05781055	376.0	-12.3434814429	-0.400967461101	-0.0721943574183	956.780156831	250.675779167	1663.77139693	456.315460931	-4.61333627723	-0.0569547688547
1258.63931986	263.418490694	1898.05781055	376.0	-12.7373799666	-0.240015055064	-0.0432148100584	1110.58241262	236.868733576	1656.29497523	308.843829035	-3.73247157415	-0.0460798959771
1258.63931986	263.418490694	1898.05781055	376.0	-6.48647779383	-0.23836359983	-0.0429174648596	1127.86391231	255.317515839	1774.94071215	391.759284006	-2.8426106871	-0.0350939591
1258.63931986	263.418490694	1898.05781055	376.0	7.41384054848	0.0187336157137	0.00337299526713	1380.33896967	206.702103854	2038.77679014	451.735716617	-0.371065212129	-0.00458105200159
1258.63931986	263.418490694	1898.05781055	376.0	-4.35274813715	-0.282760396183	-0.0509111264284	1029.99017852	324.359363278	1815.44013456	461.090592762	-2.70390448949	-0.0333815369073
1258.63931986	263.418490694	1898.05781055	376.0	-10.399772528	-0.338636633281	-0.0609716660572	974.069857972	307.497456611	1700.6641158	419.096801219	-3.72181161963	-0.0459482916004
1258.63931986	263.418490694	1898.05781055	376.0	17.7041039745	0.303603253136	0.0546638914542	1550.45952799	280.083261681	2234.09193882	403.549149153	4.4657447093	0.0551326507321
1258.63931986	263.418490694	1898.05781055	376.0	7.94444389821	0.223434935973	0.0402295527498	1520.73451558	241.571433343	2048.84794846	286.541999545	2.28303952107	0.0281856730997
1258.63931986	263.418490694	1898.05781055	376.0	-8.85482830732	-0.265608317992	-0.0478228876472	1086.8074839	206.64454663	1729.98805025	436.536019717	-3.6603618019	-0.0451896518752
1258.63931986	263.418490694	1898.05781055	376.0	22.0358064132	0.376736829941	0.0678316222437	1555.66335185	304.30139742	2316.31015529	456.345406024	5.3809295015	0.0664312284136
1258.63931986	263.418490694	1898.05781055	376.0	10.8986212208	0.215351142938	0.0387740624664	1529.22215499	208.382270348	2104.91994187	367.315516531	2.17462683332	0.0268472448558
1258.63931986	263.418490694	1898.05781055	376.0	16.4906958593	0.304907187461	0.0548986653692	1530.14882664	300.89261601	2211.06075132	380.019308667	4.42154407431	0.0545869638803
1258.63931986	263.418490694	1898.05781055	376.0	14.8332023206	0.163433421284	0.0294262551826	1484.14733869	236.051611296	2179.60056575	459.401615765	2.31616673589	0.0285946510603
1258.63931986	263.418490694	1898.05781055	376.0	-13.5274803911	-0.251441219882	-0.0452720957655	1098.50876228	199.377661732	1641.29841241	343.411988403	-4.10931949771	-0.0507323394779
1258.63931986	263.418490694	1898.05781055	376.0	8.74283397436	0.221754659226	0.0399270182257	1482.34513058	299.019673668	2064.00185366	282.637049412	2.80588535027	0.0346405598799
1258.63931986	263.418490694	1898.05781055	376.0	6.99079795206	0.183509560631	0.0330409723858	1490.90055677	250.813172296	2030.7471971	289.03346803	1.89948629715	0.023450448113
1258.63931986	263.418490694	1898.05781055	376.0	1.84145793271	-0.0208508318726	-0.00375420091333	1322.64120961	317.658922432	1933.00974667	292.709614627	0.0595463140945	0.00073513968018
1258.63931986	263.418490694	1898.05781055	376.0	2.07210494577	-0.112259158711	-0.0202123080141	1275.96964423	245.588586366	1937.38756032	415.829329722	-1.49119331382	-0.0184097939978
1258.63931986	263.418490694	1898.05781055	376.0	3.4990265278	-0.0142956671365	-0.00257394078799	1347.10971682	274.997293898	1964.47135685	342.364346139	-0.0912033024399	-0.00112596669679
1258.63931986	263.418490694	1898.05781055	376.0	-11.4624329199	-0.317500168844	-0.0571660368822	1038.44449125	199.566446615	1680.49420723	442.483269366	-4.3475196192	-0.0536730817186
1258.63931986	263.418490694	1898.05781055	376.0	-1.04102640197	-0.175254036834	-0.0315545619075	1211.11613677	246.888942577	1878.29852762	420.29344827	-2.0252091303	-0.0250025818555
1258.63931986	263.418490694	1898.05781055	376.0	2.62481030696	0.0132212948844	0.00238049961908	1374.95633387	235.040393789	1947.87822759	337.881499937	-0.450787516608	-0.00556527798282
1258.63931986	263.418490694	1898.05781055	376.0	-4.96074244991	-0.182876242103	-0.0329269431227	1213.91373063	285.985956355	1803.90005102	304.000364028	-2.33294774221	-0.0288018239778
1258.63931986	263.418490694	1898.05781055	376.0	-8.84291434355	-0.211127117654	-0.0380135249646	1151.37357508	202.042340383	1730.21418417	376.798268704	-3.29051186849	-0.0406236033147
1258.63931986	263.418490694	1898.05781055	376.0	17.7862375828	0.263849204334	0.0475061585045	1546.75685214	250.555679514	2235.65088219	438.338350536	3.84868722142	0.0475146570545
1258.63931986	263.418490694	1898.05781055	376.0	-8.93790223934	-0.197317778748	-0.035527147776	1181.69702663	249.63220595	1728.411259	297.082026411	-2.9933608396	-0.0369550720939
1258.63931986	263.418490694	1898.05781055	376.0	15.9920545469	0.20802110538	0.0374542861685	1522.26138449	211.219583629	2201.59625094	468.115282827	2.55552716621	0.0315497181013
1258.63931986	263.418490694	1898.05781055	376.0	14.8564589278	0.231197700519	0.0416272417211	1512.43602109	276.384868797	2180.0419896	391.22109971	3.52883231265	0.0435658310204
1258.63931986	263.418490694	1898.05781055	376.0	-12.3365687433	-0.280354485155	-0.0504779411514	1056.76173723	255.397477467	1663.90260396	351.743389271	-3.81267413976	-0.0470700511082
1258.63931986	263.418490694	1898.05781055	376.0	-7.19280984759	-0.223923179635	-0.0403174612234	1136.04403509	200.541627595	1761.53412144	424.948458754	-3.22868410494	-0.0398602975918
1258.63931986	263.418490694	1898.05781055	376.0	-18.9166513821	-0.355986150412	-0.0640954538012	975.503600769	256.054597968	1539.0088315	307.450632761	-5.08895706667	-0.0628266304527
1258.63931986	263.418490694	1898.05781055	376.0	-11.3433320965	-0.255321790784	-0.0459707941635	1093.85260461	239.339191459	1682.75480972	349.563013649	-3.61584657721	-0.0446400812001
1258.63931986	263.418490694	1898.05781055	376.0	-14.8802068464	-0.325248110791	-0.0585610570383	996.951219834	275.40373814	1615.62288228	343.267924301	-4.30008569371	-0.0530874777001
1258.63931986	263.418490694	1898.05781055	376.0	13.7667931808	0.188237535566	0.0338922462308	1474.82348692	294.602115743	2159.35950378	389.933901113	3.17120352539	0.0391506608073
1258.63931986	263.418490694	1898.05781055	376.0	-9.96755793491	-0.296686091615	-0.0534184536578	1028.95763279	288.152226794	1708.86779864	391.757939062	-3.48326547435	-0.0430032774612
1258.63931986	263.418490694	1898.05781055	376.0	-2.72533331824	-0.218828534662	-0.0394001682863	1173.13914283	301.527272439	1846.32940864	371.662993368	-2.08344819111	-0.0257215826063
1258.63931986	263.418490694	1898.05781055	376.0	-13.5899346501	-0.30301050813	-0.0545571674703	1041.42153506	223.268966542	1640.11299447	375.422492866	-4.29313212319	-0.0530016311505
1258.63931986	263.418490694	1898.05781055	376.0	1.24236286159	-0.0539158325572	-0.00970756797933	1317.05115665	279.629850992	1921.63857588	324.95756824	-0.666921414473	-0.00823359770955
1258.63931986	263.418490694	1898.05781055	376.0	1.36408134626	-0.0660751580531	-0.0118968595702	1313.8210359	217.548474948	1923.94886308	392.579352237	-1.52558863126	-0.0188344275464
1258.63931986	263.418490694	1898.05781055	376.0	-11.3782975054	-0.268848353201	-0.0484062573282	1064.29658696	288.366809335	1682.09114604	329.427749741	-3.46782693632	-0.0428126782262
1258.63931986	263.418490694	1898.05781055	376.0	1.60633084894	-0.11547105086	-0.0207906105257	1258.70968991	320.704354034	1928.54689869	349.132854748	-0.734916954982	-0.00907304882694
1258.63931986	263.418490694	1898.05781055	376.0	-14.3809449337	-0.374797444985	-0.0674824351792	981.059833992	232.756237951	1625.099162	411.283090061	-4.76566807802	-0.0588354083707
1258.63931986	263.418490694	1898.05781055	376.0	10.6629841408	0.0219958713155	0.0039603657392	1362.14828869	304.37598461	2100.44741387	433.923140573	1.31685967367	0.0162575268354
1258.63931986	263.418490694	1898.05781055	376.0	1.67648803631	-0.152742711555	-0.0275013884687	1236.6556695	309.399103502	1929.87852267	383.823749665	-1.15766126759	-0.0142921144147
1258.63931986	263.418490694	1898.05781055	376.0	-12.818285681	-0.286122400969	-0.0515164567824	1060.10761657	217.876444763	1654.759338	376.775276666	-4.12878656305	-0.0509726736179
1258.63931986	263.418490694	1898.05781055	376.0	-3.82057778032	-0.111420099826	-0.0200612351144	1276.7415737	235.954984562	1825.54103558	312.844477317	-2.20374551039	-0.0272067346961
1258.63931986	263.418490694	1898.05781055	376.0	-7.27435348906	-0.159036877875	-0.0286346557211	1214.75423455	200.91514496	1759.98637598	344.316996477	-2.86300323019	-0.0353457188912
1258.63931986	263.418490694	1898.05781055	376.0	-0.286917361939	-0.17681544695	-0.0318356944455	1219.85306157	280.719162755	1892.61195315	392.039728831	-1.78283847864	-0.0220103515881
1258.63931986	263.418490694	1898.05781055	376.0	2.86601657991	-0.113675124298	-0.0204672532046	1274.88703468	254.911966797	1952.4564621	422.657460616	-1.33357609227	-0.0164639023737
1258.63931986	263.418490694	1898.05781055	376.0	-2.64656904471	-0.00644876837881	-0.00116110341714	1362.58918283	199.701184723	1847.82440008	285.534032528	-1.74304592545	-0.0215190854994
1258.63931986	263.418490694	1898.05781055	376.0	16.5215675611	0.366017870916	0.0659016692322	1570.42513001	285.301056254	2211.64671407	355.920527808	4.77544852036	0.0589561545723
1258.63931986	263.418490694	1898.05781055	376.0	-10.4618081149	-0.30855664693	-0.055555752058	1033.94654227	239.777030814	1699.4866445	425.763071413	-3.8985617073	-0.0481303914482
1258.63931986	263.418490694	1898.05781055	376.0	-16.4825349108	-0.347325104655	-0.062536028926	983.119075116	263.101768473	1585.2097693	338.98892571	-4.67575455585	-0.0577253648871
1258.63931986	263.418490694	1898.05781055	376.0	9.23870305787	0.0220574751345	0.00397145753231	1380.2554035	235.860571339	2073.41373553	457.297760698	0.25862751672	0.00319293230518
1258.63931986	263.418490694	1898.05781055	376.0	-5.06607269635	-0.248232745169	-0.0446944085648	1113.41670123	256.77360951	1801.90082205	431.710511313	-2.77293911066	-0.034233816181
1258.63931986	263.418490694	1898.05781055	376.0	-13.0169122053	-0.392012499638	-0.0705820128985	951.78192105	273.605713998	1650.98929175	425.601656698	-4.46213568615	-0.0550880948908
1258.63931986	263.418490694	1898.05781055	376.0	-4.15983330826	-0.223956334926	-0.0403234308473	1166.88373637	315.744169884	1819.10176954	336.47386328	-2.21570821071	-0.0273544223544
1258.63931986	263.418490694	1898.05781055	376.0	5.44407840557	-0.0353071058146	-0.00635705902316	1314.32753401	320.612490654	2001.38956594	366.449541271	0.413523754768	0.00510523154034
1258.63931986	263.418490694	1898.05781055	376.0	-1.90187448623	-0.157345189426	-0.0283300665154	1237.14035238	264.765637847	1861.95913332	360.053143092	-1.96664407335	-0.0242795564611
1258.63931986	263.418490694	1898.05781055	376.0	-0.869985781294	-0.199626206232	-0.0359427811004	1189.54237605	270.404406604	1881.54497748	421.598194819	-1.97919513877	-0.024434507886
1258.63931986	263.418490694	1898.05781055	376.0	16.190410468	0.2164499035	0.0389718947605	1521.86092185	234.722279382	2205.361161	448.777959761	3.01074359653	0.0371696740312
1258.63931986	263.418490694	1898.05781055	376.0	-10.1031281958	-0.301424717959	-0.0542716452933	1042.46704383	235.767036464	1706.29459672	428.060516423	-3.8388544211	-0.0473932644581
1258.63931986	263.418490694	1898.05781055	376.0	7.73029500621	0.00535429011247	0.000964042152047	1362.87683711	268.824380548	2044.78327869	413.082061038	0.44656067681	0.00551309477543
1258.63931986	263.418490694	1898.05781055	376.0	1.78870565941	-0.121044239372	-0.0217940654254	1262.99493357	226.466046629	1932.00847803	442.547497823	-1.67644727818	-0.0206968799775
1258.63931986	263.418490694	1898.05781055	376.0	9.94273487646	0.253955345859	0.0457247651889	1532.69740141	257.001192755	2086.77666645	297.078072289	2.96397669415	0.036592304866
1258.63931986	263.418490694	1898.05781055	376.0	14.438667132	0.172639406102	0.0310837965614	1484.86415375	255.514831981	2172.11205979	431.733074055	2.66209527463	0.0328653737609
1258.63931986	263.418490694	1898.05781055	376.0	4.15438854439	0.000995405248386	0.000179223127185	1364.41547641	244.88299881	1976.9105068	367.61203158	-0.270546893573	-0.00334008510584
1258.63931986	263.418490694	1898.05781055	376.0	-1.02463578342	-0.220719924414	-0.0397407137943	1173.04157645	315.089103082	1878.60963103	390.478951505	-1.85562306995	-0.0229089267895
1258.63931986	263.418490694	1898.05781055	376.0	-11.4086012004	-0.248666371668	-0.0447724831955	1095.53487281	302.459822	1681.51596439	283.521269583	-3.3351716976	-0.0411749592296
1258.63931986	263.418490694	1898.05781055	376.0	12.1142625389	0.16761019621	0.0301782852376	1476.32460143	268.289095895	2127.99351686	383.379819534	2.55790950078	0.0315791296393
1258.63931986	263.418490694	1898.05781055	376.0	0.441545700207	-0.244680914501	-0.0440548999821	1131.48019749	328.411977289	1906.4386032	446.546428415	-1.79669524799	-0.0221814228147
1258.63931986	263.418490694	1898.05781055	376.0	-21.0552491186	-0.364788659461	-0.0656803492008	982.048134974	222.937964979	1498.41701012	293.43091017	-5.61438305238	-0.069313371017
1258.63931986	263.418490694	1898.05781055	376.0	15.5203279558	0.169847497334	0.0305811122315	1473.67443246	277.367120799	2192.64260754	441.601054284	2.98102790276	0.0368028136143
1258.63931986	263.418490694	1898.05781055	376.0	14.5821095212	0.146258023718	0.0263338177382	1446.67604713	298.874033399	2174.83467926	429.284598735	2.8741929197	0.0354838632062
1258.63931986	263.418490694	1898.05781055	376.0	12.76877821	0.368659999009	0.0663773854895	1549.99950847	295.313682254	2140.41660268	295.103411955	4.2276200002	0.0521928395086
1258.63931986	263.418490694	1898.05781055	376.0	12.6689822824	0.0872553143165	0.0157103554765	1410.00617243	296.30577064	2138.52241828	432.21047521	2.08292142108	0.0257150792726
1258.63931986	263.418490694	1898.05781055	376.0	10.5393495732	0.0846162433451	0.0152351896552	1425.22199835	246.96866711	2098.1007583	425.910092847	1.24002762429	0.015308983016
1258.63931986	263.418490694	1898.05781055	376.0	-2.59899838471	-0.256547897901	-0.0461915552576	1105.62907421	289.02506524	1848.72731871	454.07317926	-2.39264499566	-0.029538827107
1258.63931986	263.418490694	1898.05781055	376.0	1.51765729167	-0.0943573083246	-0.0169890724387	1281.31206002	302.659950112	1926.86382331	342.891813179	-0.734460340862	-0.00906741161558
1258.63931986	263.418490694	1898.05781055	376.0	-8.52978707473	-0.258389775738	-0.046523186125	1094.66819832	281.074073073	1736.15752075	360.415249362	-3.0553486039	-0.0377203531346
1258.63931986	263.418490694	1898.05781055	376.0	13.2879594907	0.178066189813	0.0320608912159	1502.96861822	200.571114437	2150.27096353	446.731230871	1.83501681907	0.0226545286305
1258.63931986	263.418490694	1898.05781055	376.0	12.9299704676	0.209357462987	0.0376948979092	1518.83556419	230.197350655	2143.47612491	394.443210068	2.60162668847	0.0321188480059
1258.63931986	263.418490694	1898.05781055	376.0	14.1323731044	0.615855595848	0.110885055068	1572.9033172	301.347082903	2166.29842207	292.048021971	4.8578626958	0.0599736135284
1258.63931986	263.418490694	1898.05781055	376.0	-13.6208353013	-0.302061224486	-0.054386248557	1025.83907993	265.59760897	1639.52648225	348.089793347	-4.05795736225	-0.0500982390401
1258.63931986	263.418490694	1898.05781055	376.0	-2.3503350891	-0.240871236429	-0.0433689658676	1130.61650306	273.985342346	1853.44709182	448.84524641	-2.34150819669	-0.028907508601
1258.63931986	263.418490694	1898.05781055	376.0	-1.79578429839	-0.173271776617	-0.0311976551344	1219.64924762	265.028759632	1863.97278641	379.29477916	-1.99629158709	-0.0246455751493
1258.63931986	263.418490694	1898.05781055	376.0	-12.5547895503	-0.309329812426	-0.0556949608257	990.325490646	315.529740496	1659.76064689	353.90541575	-3.77537272012	-0.0466095397546
1258.63931986	263.418490694	1898.05781055	376.0	3.08798865865	-0.0939049102272	-0.0169076179739	1288.48557273	276.959666302	1956.66962047	391.224381441	-0.866242601467	-0.0106943531045
1258.63931986	263.418490694	1898.05781055	376.0	-1.87189027249	-0.230130868317	-0.0414351581413	1140.84230302	254.89414936	1862.52825103	466.791798647	-2.37185888456	-0.0292822084514
1258.63931986	263.418490694	1898.05781055	376.0	10.3486339093	0.152523669738	0.0274619498989	1475.75123195	240.948186292	2094.48086475	377.781446504	1.88778475019	0.0233059845703
1258.63931986	263.418490694	1898.05781055	376.0	-4.44445401018	-0.102598203062	-0.0184728489488	1282.21869895	221.798282087	1813.69950407	309.682523034	-2.31470318254	-0.0285765825005
1258.63931986	263.418490694	1898.05781055	376.0	-8.96274151365	-0.316718958696	-0.0570253796715	990.403909839	314.520903131	1727.93979521	423.014982241	-3.42046159301	-0.0422279209013
1258.63931986	263.418490694	1898.05781055	376.0	-5.69567241	-0.207533803219	-0.0373665472127	1185.60313699	296.58812765	1789.95065551	307.75939087	-2.43718639101	-0.0300887208767
1258.63931986	263.418490694	1898.05781055	376.0	7.97110858184	0.0557159482915	0.0100316795628	1375.93014582	317.20196255	2049.35405957	356.221951202	1.50280438391	0.0185531405421
1258.63931986	263.418490694	1898.05781055	376.0	9.43043791403	0.0784163846671	0.0141189025328	1395.64151844	310.247136489	2077.05297395	371.164319021	1.82119170517	0.0224838482119
1258.63931986	263.418490694	1898.05781055	376.0	0.312111100717	-0.220087572454	-0.0396268585621	1162.6842806	274.840879222	1903.98185967	466.456699856	-1.96778330172	-0.0242936210088
1258.63931986	263.418490694	1898.05781055	376.0	6.28929406344	0.0692204780837	0.0124631757443	1416.378542	237.037146012	2017.43224775	364.016559732	0.539985724261	0.00666649042298
1258.63931986	263.418490694	1898.05781055	376.0	12.2126830775	0.136666289693	0.0246068220549	1461.51862842	251.002434367	2129.86159558	417.340532797	2.02011812329	0.0249397299172
1258.63931986	263.418490694	1898.05781055	376.0	-8.52704375938	-0.239499500155	-0.0431219841835	1118.47711025	223.238689894	1736.20959047	394.493790326	-3.29403301588	-0.0406670742701
1258.63931986	263.418490694	1898.05781055	376.0	-12.0587559332	-0.232740970026	-0.041905108035	1122.37764325	233.251641398	1669.1756517	313.546367055	-3.61896157112	-0.0446785379151
1258.63931986	263.418490694	1898.05781055	376.0	12.9568650977	0.171493845625	0.0308775379232	1453.43121832	309.373437314	2143.98660054	381.181944905	3.03217125215	0.0374342129895
1258.63931986	263.418490694	1898.05781055	376.0	1.85251232041	-0.0867826437873	-0.015625250952	1292.82919636	282.004850328	1933.21956534	358.385518646	-0.863235581414	-0.0106572294002
1258.63931986	263.418490694	1898.05781055	376.0	0.177085964352	-0.109984767265	-0.0198028028926	1268.87411107	305.071005012	1901.41900453	327.473888445	-1.00479290006	-0.012404850618
1258.63931986	263.418490694	1898.05781055	376.0	20.8169854444	0.356633081677	0.0642119340433	1563.61298887	292.151926133	2293.1762287	437.411313698	5.17844284212	0.0639313931126
1258.63931986	263.418490694	1898.05781055	376.0	-19.015976591	-0.336552144219	-0.0605963529382	1005.81803164	220.976881446	1537.12358161	310.328668523	-5.19448240973	-0.0641294124658
1258.63931986	263.418490694	1898.05781055	376.0	-20.1320766818	-0.348991981254	-0.0628361507479	996.524989131	217.926525618	1515.93935667	301.487841916	-5.43193981189	-0.067060985332
1258.63931986	263.418490694	1898.05781055	376.0	4.24709697471	0.0851759868481	0.0153359717047	1420.51125527	261.342958374	1978.6701664	296.815952751	0.762561853609	0.00941434387172
1258.63931986	263.418490694	1898.05781055	376.0	-8.9609212717	-0.207033195138	-0.0372764125204	1159.99208455	218.968499574	1727.97434445	349.01376033	-3.16907329372	-0.0391243616509
1258.63931986	263.418490694	1898.05781055	376.0	5.9161072165	0.0909388347244	0.0163735748514	1434.0574731	228.036661332	2010.34894565	348.254811217	0.600389263705	0.00741221313216
1258.63931986	263.418490694	1898.05781055	376.0	-13.1393114371	-0.354950109202	-0.0639089141524	991.667325835	242.665648581	1648.66608356	414.333109148	-4.45319247241	-0.0549776848446
1258.63931986	263.418490694	1898.05781055	376.0	-13.0656921526	-0.295532161117	-0.0532106879937	996.585446417	321.747753989	1650.06342014	331.730219738	-3.76398742234	-0.0464689805227
1258.63931986	263.418490694	1898.05781055	376.0	0.688529203983	-0.0854729370796	-0.0153894377169	1297.147536	261.89374838	1911.12649288	352.085208502	-1.22445946878	-0.0151167835652
1258.63931986	263.418490694	1898.05781055	376.0	-1.80780032897	-0.138513486189	-0.0249394105489	1246.41442327	228.130277343	1863.74471521	389.200014588	-2.05927259569	-0.0254231184653
1258.63931986	263.418490694	1898.05781055	376.0	-18.9307235689	-0.376091653831	-0.0677154580179	973.332491682	235.504458896	1538.74173326	329.904782678	-5.28640629185	-0.065264275208
1258.63931986	263.418490694	1898.05781055	376.0	-9.318506455	-0.255506134476	-0.0460039853215	1097.29750188	245.834906651	1721.18717095	378.054762421	-3.33638561091	-0.0411899458138
1258.63931986	263.418490694	1898.05781055	376.0	3.29570623728	-0.0156667949102	-0.00282081291146	1328.1356192	316.577121119	1960.6122202	315.89947988	0.297830911512	0.00367692483348
1258.63931986	263.418490694	1898.05781055	376.0	8.77533061862	0.125138701258	0.0225312749835	1447.5661819	267.43879285	2064.61865876	349.613684008	1.77354798179	0.0218956540962
1258.63931986	263.418490694	1898.05781055	376.0	5.94083079789	-0.048513565108	-0.00873488748794	1301.34506669	327.613544309	2010.81821352	381.859602516	0.397307713948	0.00490503350554
1258.63931986	263.418490694	1898.05781055	376.0	-13.8616757984	-0.32367485599	-0.0582777918598	1028.91474475	208.795829579	1634.95519038	397.244616059	-4.55214862588	-0.0561993657516
1258.63931986	263.418490694	1898.05781055	376.0	-5.68313784243	-0.266756393956	-0.0480295991999	1084.03613421	255.766312836	1790.18856885	450.386121805	-3.00496695772	-0.0370983575027
1258.63931986	263.418490694	1898.05781055	376.0	-9.56443527627	-0.250012609898	-0.0450148739464	1099.61610023	313.010216361	1716.51929975	303.892983163	-3.03299477899	-0.0374443799875
1258.63931986	263.418490694	1898.05781055	376.0	7.15455817854	0.119461277809	0.0215090525402	1459.92752065	199.370489429	2033.85546087	374.557450788	0.614763884218	0.00758967758294
1258.63931986	263.418490694	1898.05781055	376.0	-16.9350921981	-0.351516150107	-0.0632906283953	975.422652886	270.457468077	1576.61997036	330.739849396	-4.71958698453	-0.0582665059818
1258.63931986	263.418490694	1898.05781055	376.0	10.4672849371	0.170659060242	0.0307272344692	1480.05642577	263.048813626	2096.73292985	353.627690457	2.35741599683	0.0291039011954
1258.63931986	263.418490694	1898.05781055	376.0	15.6408011416	0.270435989674	0.0486921119327	1554.22431479	243.356744165	2194.92925825	397.348199297	3.65198769445	0.0450862678328
1258.63931986	263.418490694	1898.05781055	376.0	6.97351480305	0.0630641814346	0.0113547319832	1416.11388892	197.912093888	2030.41915294	416.39317013	-0.0543548158169	-0.000671047108851
1258.63931986	263.418490694	1898.05781055	376.0	-13.5088066138	-0.382658373963	-0.068897798697	966.693666091	254.338567904	1641.6528515	420.62061751	-4.58092767669	-0.0565546626751
1258.63931986	263.418490694	1898.05781055	376.0	-4.00897624731	-0.226807499288	-0.0408367841713	1162.01330033	309.415843412	1821.96512376	350.535980021	-2.22515549467	-0.0274710554897
1258.63931986	263.418490694	1898.05781055	376.0	-8.30927965601	-0.278458610774	-0.0501365881841	1039.92402933	315.836780966	1740.34287904	384.582068745	-3.0676343931	-0.0378720295444
1258.63931986	263.418490694	1898.05781055	376.0	-2.76852275904	-0.134782564988	-0.0242676566417	1248.68809713	307.264755289	1845.50964808	289.556795664	-1.57452539007	-0.0194385850626
1258.63931986	263.418490694	1898.05781055	376.0	-8.51186390427	-0.227226304421	-0.040912190209	1139.65675025	245.366593374	1736.49771289	351.474369262	-3.06342641923	-0.0378200792498
1258.63931986	263.418490694	1898.05781055	376.0	7.17770937519	0.0137724198846	0.00247972990361	1375.19351145	230.078939944	2034.29488396	429.022432575	-0.0809630927639	-0.00099954435511
1258.63931986	263.418490694	1898.05781055	376.0	2.70989918938	-0.0123946095804	-0.00223165458775	1352.45431633	256.988915947	1949.49326377	340.050031491	-0.392848272107	-0.00484997866799
1258.63931986	263.418490694	1898.05781055	376.0	12.421807049	0.273994174467	0.0493327645781	1565.85085992	219.149158425	2133.83088945	348.830871109	3.08015369981	0.0380265888866
1258.63931986	263.418490694	1898.05781055	376.0	-12.4036423733	-0.275846351532	-0.0496662498258	1066.71512729	237.003237186	1662.62950769	358.911143212	-3.89398247779	-0.0480738577504
1258.63931986	263.418490694	1898.05781055	376.0	4.01186523005	0.0465622211845	0.00838354720643	1385.7500046	284.281908072	1974.2053319	304.173419222	0.636350900366	0.00785618395514
1258.63931986	263.418490694	1898.05781055	376.0	-1.9846078536	-0.0845115352016	-0.0152163369106	1299.13751439	246.951549237	1860.38880618	314.299742547	-1.70831180305	-0.0210902691734
1258.63931986	263.418490694	1898.05781055	376.0	8.1103717066	0.0984402666772	0.0177242107809	1425.2180068	277.928012643	2051.99735419	348.851334752	1.55716570534	0.0192242679671
1258.63931986	263.418490694	1898.05781055	376.0	8.55327688532	0.0361929351599	0.0065165529636	1361.21956323	321.215193197	2060.40395053	377.969194106	1.41447675308	0.0174626759639
1258.63931986	263.418490694	1898.05781055	376.0	8.19718551644	0.200741143137	0.036143525952	1460.21829521	310.47318623	2053.64513049	282.953649049	2.61805252787	0.0323216361465
1258.63931986	263.418490694	1898.05781055	376.0	-2.54302957908	-0.216044946966	-0.038898982169	1179.31486694	316.811377496	1849.789639	353.663394561	-1.99802691182	-0.0246669989114
1258.63931986	263.418490694	1898.05781055	376.0	-13.9116070076	-0.274369011284	-0.0494002541023	1041.43745683	292.575162829	1634.00746717	299.994847512	-3.85958433673	-0.0476491893424
1258.63931986	263.418490694	1898.05781055	376.0	9.55021358171	0.267893809401	0.0482343913217	1550.79451002	237.844833109	2079.32638536	290.68704223	2.84891438809	0.035171782569
1258.63931986	263.418490694	1898.05781055	376.0	5.8124268464	-0.0438164799924	-0.00788917536774	1305.12253622	326.512841032	2008.38103229	376.745655034	0.419785075884	0.00518253180103
1258.63931986	263.418490694	1898.05781055	376.0	-0.102553925031	-0.0286126178861	-0.00515171369933	1344.54231358	216.149690841	1896.11127777	335.419273345	-1.39853800032	-0.0172659012386
1258.63931986	263.418490694	1898.05781055	376.0	-8.03886213357	-0.280612423043	-0.050524382975	1042.05328047	310.255787639	1745.47555994	393.166491833	-3.06622019823	-0.0378545703485
1258.63931986	263.418490694	1898.05781055	376.0	4.04224907985	0.0444082846659	0.00799573004428	1401.91206655	202.921920512	1974.78203493	369.948047867	-0.44519685572	-0.00549625747803
1258.63931986	263.418490694	1898.05781055	376.0	1.27165962876	-0.13879459463	-0.0249900242401	1253.6354899	280.001310092	1922.19464546	388.557845464	-1.3966910762	-0.0172430997062
1258.63931986	263.418490694	1898.05781055	376.0	10.6074080796	0.00435142773273	0.000783476365274	1348.92671991	306.699044656	2099.3925481	443.766783535	1.15069832172	0.01420615212
1258.63931986	263.418490694	1898.05781055	376.0	-17.1618120663	-0.270175804219	-0.0486452654338	1064.87222866	218.33222282	1572.31669619	289.112244712	-4.62700626499	-0.0571235341356
1258.63931986	263.418490694	1898.05781055	376.0	-19.7364539201	-0.406159192297	-0.0731291307701	956.117053743	231.892909739	1523.44850539	335.438541912	-5.55681691428	-0.0686026779541
1258.63931986	263.418490694	1898.05781055	376.0	-15.7249303973	-0.379987955747	-0.0684169887913	977.258034873	231.174619502	1599.58954094	391.156886564	-4.94588472239	-0.0610603052147
1258.63931986	263.418490694	1898.05781055	376.0	1.61794576398	-0.0370067481028	-0.00666308032099	1337.29113344	227.141780276	1928.76735649	364.334442778	-1.14212782935	-0.0141003435723
1258.63931986	263.418490694	1898.05781055	376.0	15.9587637348	0.315048807682	0.0567246682899	1555.64233054	278.796716747	2200.96437209	366.525324793	4.36326109346	0.0538674209069
1258.63931986	263.418490694	1898.05781055	376.0	12.7862038068	0.155650088515	0.0280248628944	1437.82597633	316.970613447	2140.74735058	385.9507608	2.91222230745	0.0359533618204
1258.63931986	263.418490694	1898.05781055	376.0	15.9107473958	0.188204597755	0.0338863157644	1492.63161727	262.060084455	2200.05299421	445.361292489	3.03040052529	0.0374123521641
1258.63931986	263.418490694	1898.05781055	376.0	3.93877369896	-0.105753828851	-0.0190410206789	1266.07965672	320.794654828	1972.81801238	385.943700834	-0.39741379966	-0.00490634320568
1258.63931986	263.418490694	1898.05781055	376.0	-6.23843152553	-0.157668047983	-0.0283881973323	1221.60523738	216.91872157	1779.64877372	341.124814777	-2.65911294918	-0.0328285549281
1258.63931986	263.418490694	1898.05781055	376.0	15.5963217152	0.263803385451	0.0474979087956	1529.51025347	278.942019569	2194.08501302	385.632739985	3.91629361471	0.0483493038853
1258.63931986	263.418490694	1898.05781055	376.0	5.77641618666	0.0189508721605	0.00341211238036	1360.95857075	301.055825991	2007.69752915	345.683132411	0.777571480134	0.00959964790289
1258.63931986	263.418490694	1898.05781055	376.0	-13.5463266405	-0.313043366209	-0.0563635877222	1039.09817002	205.292508205	1640.94069971	396.550021481	-4.47261108827	-0.0552174208428
1258.63931986	263.418490694	1898.05781055	376.0	10.0992817753	0.214687838698	0.0386546342632	1526.52775675	215.729778579	2089.7480171	347.49048177	2.18162962109	0.0269336990258
1258.63931986	263.418490694	1898.05781055	376.0	6.78595270968	0.0892547415776	0.0160703531829	1429.57685294	243.770031538	2026.85911598	353.512231501	0.894202018852	0.0110395310969
1258.63931986	263.418490694	1898.05781055	376.0	19.5343783581	0.267500863316	0.0481636412164	1538.13271268	270.016333364	2268.83160472	460.682558669	4.21711542174	0.0520631533549
1258.63931986	263.418490694	1898.05781055	376.0	-0.576207716619	-0.244958271018	-0.0441048381378	1131.23648479	305.480107339	1887.12105498	450.40446285	-2.00631184792	-0.0247692820731
1258.63931986	263.418490694	1898.05781055	376.0	10.5115715089	0.289622879656	0.0521467194196	1512.03061258	301.29213594	2097.57351459	284.250766063	3.49316670152	0.0431255148336
1258.63931986	263.418490694	1898.05781055	376.0	9.45062592971	0.151048093427	0.0271962717729	1473.5189011	244.469603295	2077.43615415	359.447649762	1.82704249901	0.0225560802347
1258.63931986	263.418490694	1898.05781055	376.0	-9.41355690092	-0.203567483534	-0.0366524097108	1162.9715147	214.962753085	1719.38305854	341.448790757	-3.23055766044	-0.0398834279067
1258.63931986	263.418490694	1898.05781055	376.0	22.3504124992	0.389216248043	0.0700785466408	1535.64507734	319.377560251	2322.28156068	467.258923087	5.36671387134	0.0662557268067
1258.63931986	263.418490694	1898.05781055	376.0	-6.45482629208	-0.262827995551	-0.0473222894403	1069.90616013	326.022260126	1775.54147596	379.6130557	-2.68846777551	-0.0331909601915
1258.63931986	263.418490694	1898.05781055	376.0	-7.34494561139	-0.235747035427	-0.0424463513553	1130.25029723	252.218373864	1758.64649669	376.177825602	-2.93730634087	-0.0362630412454
1258.63931986	263.418490694	1898.05781055	376.0	-8.83184074835	-0.265567607264	-0.0478155576637	1087.04725166	204.900752515	1730.42436741	438.476363238	-3.67209229298	-0.0453344727528
1258.63931986	263.418490694	1898.05781055	376.0	-16.428946818	-0.377731200643	-0.0680106591003	972.545487386	242.873164252	1586.22690228	370.80825064	-4.9363293178	-0.0609423372568
1258.63931986	263.418490694	1898.05781055	376.0	12.1122152344	0.253876702178	0.0457106053615	1536.27862518	255.232026441	2127.95465784	336.444006213	3.23970267712	0.0399963293471
1258.63931986	263.418490694	1898.05781055	376.0	-1.92468437517	-0.186075277861	-0.0335029308356	1204.55580456	264.597965768	1861.52618844	392.372418105	-2.05424961921	-0.02536110641
1258.63931986	263.418490694	1898.05781055	376.0	-3.64698246901	-0.203310338026	-0.0366061105556	1179.25979658	254.395971037	1828.83597495	395.180207329	-2.35554970239	-0.0290808605234
1258.63931986	263.418490694	1898.05781055	376.0	-1.81093806625	-0.139368212509	-0.0250933043768	1242.02083079	217.227012701	1863.68515914	404.437315651	-2.11981315637	-0.0261705327947
1258.63931986	263.418490694	1898.05781055	376.0	-17.3793825731	-0.280324056895	-0.0504724625306	1045.92186378	239.675502756	1568.18708219	282.589715657	-4.6161088431	-0.0569889980629
1258.63931986	263.418490694	1898.05781055	376.0	17.2013143961	0.515115568293	0.0927467713887	1572.49902326	303.901631261	2224.54870196	348.148047438	5.23944571984	0.0646845150598
1258.63931986	263.418490694	1898.05781055	376.0	3.89045489706	0.0440967920051	0.00793964566171	1402.00343791	198.116641776	1971.90089359	371.7808139	-0.534044909368	-0.00659314702923
1258.63931986	263.418490694	1898.05781055	376.0	6.17986151853	-0.050047574122	-0.00901108644616	1301.80499477	325.443448371	2015.35515478	388.106711643	0.390080842459	0.00481581286987
1258.63931986	263.418490694	1898.05781055	376.0	-13.8343798154	-0.270782388334	-0.0487544811548	1070.62898107	230.595382527	1635.47328392	334.248920328	-4.08253732567	-0.0504016953787
1258.63931986	263.418490694	1898.05781055	376.0	0.140342597804	-0.236305949016	-0.0425469839784	1147.93966019	311.548363243	1900.72159419	441.233570753	-1.84575363518	-0.0227870819158
1258.63931986	263.418490694	1898.05781055	376.0	3.47051317128	0.086479668217	0.0155707000751	1423.16729867	254.409683297	1963.93015686	286.353174896	0.585886027934	0.0072331608387
1258.63931986	263.418490694	1898.05781055	376.0	14.3841822982	0.102741911638	0.0184987237375	1422.88735397	290.542919284	2171.07790614	457.647632886	2.31836035237	0.0286217327452
1258.63931986	263.418490694	1898.05781055	376.0	14.9238450132	0.188856426195	0.034003677745	1506.28522664	221.246392304	2181.32101646	453.789397514	2.40299591476	0.0296666162316
1258.63931986	263.418490694	1898.05781055	376.0	6.47011273951	-0.0302865511625	-0.00545310607895	1319.57192967	317.907597725	2020.86429075	383.384763356	0.54433028512	0.00672012697679
1258.63931986	263.418490694	1898.05781055	376.0	-6.25057954049	-0.244251825253	-0.0439776422854	1120.08901429	260.609641515	1779.41819738	398.719541574	-2.8241596518	-0.0348661685407
1258.63931986	263.418490694	1898.05781055	376.0	4.58970268922	0.0362751042115	0.00653134753537	1392.23636777	235.147372831	1985.17302092	357.78928032	-0.00487453397689	-6.01794318134e-05
1258.63931986	263.418490694	1898.05781055	376.0	11.7937862724	0.231116339425	0.0416125926225	1540.09366194	209.691589922	2121.91069205	372.125440185	2.45267490454	0.0302799370931
1258.63931986	263.418490694	1898.05781055	376.0	11.5883778938	0.0938185564189	0.016892069935	1428.02768234	261.636376564	2118.01192228	428.347863371	1.6379273902	0.020221325805
1258.63931986	263.418490694	1898.05781055	376.0	-13.6720839256	-0.382121973183	-0.0688012195145	974.569279578	237.271409384	1638.55375374	426.713064774	-4.7107736067	-0.0581576988482
1258.63931986	263.418490694	1898.05781055	376.0	-13.3801014897	-0.230798594796	-0.0415553825704	1120.76514761	216.11245706	1644.09574916	307.218144495	-3.88366296488	-0.0479464563566
1258.63931986	263.418490694	1898.05781055	376.0	18.5411467782	0.257502498113	0.0463634314212	1518.12563208	290.650900085	2249.97949514	441.202962976	4.20637489453	0.0519305542535
1258.63931986	263.418490694	1898.05781055	376.0	-13.9568441014	-0.407238993374	-0.0733235494012	949.712109226	256.322348163	1633.14884098	427.114383588	-4.75364347382	-0.058686956467
1258.63931986	263.418490694	1898.05781055	376.0	-14.8281796151	-0.262055132702	-0.0471831351642	1073.58147679	244.367915536	1616.6103892	298.660996874	-4.11470091863	-0.0507987767732
1258.63931986	263.418490694	1898.05781055	376.0	-6.20990989485	-0.223036292284	-0.0401577767886	1165.10426237	309.32659666	1780.19013076	305.759271729	-2.49984868871	-0.0308623294903
1258.63931986	263.418490694	1898.05781055	376.0	16.6704660372	0.302300721981	0.0544293701802	1565.06365833	258.241679783	2214.47289322	391.167555113	4.19750438992	0.0518210418509
1258.63931986	263.418490694	1898.05781055	376.0	9.06494079823	0.110242859637	0.019849272531	1449.84227216	218.771425847	2070.11562739	401.501929381	0.982642645099	0.0121313906802
1258.63931986	263.418490694	1898.05781055	376.0	-6.35996527819	-0.249257737654	-0.0448789588862	1105.75654862	212.613480997	1777.34199284	458.971963217	-3.26354273557	-0.0402906510565
1258.63931986	263.418490694	1898.05781055	376.0	11.5006019295	0.02078902187	0.00374307199676	1371.19393966	276.476228108	2116.34588373	468.675715966	1.01697127795	0.0125552009623
1258.63931986	263.418490694	1898.05781055	376.0	1.08322812991	0.0438599738216	0.0078970064497	1396.16107039	239.46264652	1918.61810667	282.99438976	-0.307876048129	-0.00380093886578
1258.63931986	263.418490694	1898.05781055	376.0	6.92279410977	0.044908335085	0.00808576432932	1400.6826001	215.271506196	2029.45644486	413.502338557	0.0111228924335	0.000137319659673
1258.63931986	263.418490694	1898.05781055	376.0	-16.2312387514	-0.339272585472	-0.0610861695125	998.559953579	244.474109087	1589.97951568	346.945453013	-4.70050504658	-0.058030926501
1258.63931986	263.418490694	1898.05781055	376.0	9.77177491258	0.112825759993	0.0203143248098	1452.1641599	215.237435096	2083.53174751	416.130152509	1.01814430432	0.0125696827694
1258.63931986	263.418490694	1898.05781055	376.0	16.3179249792	0.201670451613	0.0363108483278	1498.09439355	269.515723585	2207.78146014	440.171343007	3.29375665989	0.0406636624677
1258.63931986	263.418490694	1898.05781055	376.0	-8.92585197058	-0.290269240387	-0.0522630969367	1053.34678294	242.656605804	1728.63998006	432.636591318	-3.59413964333	-0.0443720943621
1258.63931986	263.418490694	1898.05781055	376.0	-9.27669659094	-0.236902525067	-0.0426543977434	1119.92293402	206.48324046	1721.98074634	395.57457186	-3.47810818006	-0.0429396071613
1258.63931986	263.418490694	1898.05781055	376.0	10.4871345263	0.239408192824	0.0431055442607	1534.55393179	238.512700254	2097.10968653	324.043054486	2.74001168243	0.0338273047214
1258.63931986	263.418490694	1898.05781055	376.0	17.1356539829	0.190647471752	0.0343261562391	1484.99796879	280.903084569	2223.30242936	457.401375997	3.36070540986	0.0414901902452
1258.63931986	263.418490694	1898.05781055	376.0	14.5068722038	0.149159208714	0.0268561772982	1471.24831218	246.243230531	2173.40663148	455.915088764	2.2741741405	0.0280762239568
1258.63931986	263.418490694	1898.05781055	376.0	6.30025198582	-0.0244737691678	-0.00440651227364	1344.93541213	241.628978741	2017.64023545	431.075844578	-0.386380543735	-0.00477013016957
1258.63931986	263.418490694	1898.05781055	376.0	8.42890084937	0.217913058101	0.0392353363523	1523.83911296	227.383932048	2058.04322146	306.820176459	2.15240773593	0.0265729350115
1258.63931986	263.418490694	1898.05781055	376.0	-7.72383800502	-0.148963355482	-0.0268209138426	1230.93212167	217.291246014	1751.45490002	303.231532337	-2.83056210855	-0.0349452112167
1258.63931986	263.418490694	1898.05781055	376.0	3.01631089023	0.0244368744522	0.00439986936482	1385.37333525	218.253815479	1955.30913499	351.681984265	-0.531352244553	-0.00655990425374
1258.63931986	263.418490694	1898.05781055	376.0	-7.44142667756	-0.299888862847	-0.0539951139444	1035.37001768	270.121919928	1756.81523028	451.323292673	-3.35831171202	-0.04146063842
1258.63931986	263.418490694	1898.05781055	376.0	1.06732810642	-0.0553875564659	-0.00997255247855	1319.22464167	264.849644481	1918.31631504	334.242028891	-0.879809462712	-0.0108618452187
1258.63931986	263.418490694	1898.05781055	376.0	-6.27909670738	-0.130187250802	-0.0234402684196	1253.46975669	221.870977962	1778.87692506	303.536190412	-2.59338306924	-0.0320170749288
1258.63931986	263.418490694	1898.05781055	376.0	-9.17531450291	-0.358165968889	-0.0644879310207	967.282975663	293.812100343	1723.90503698	462.809960978	-3.79798636568	-0.046888720564
1258.63931986	263.418490694	1898.05781055	376.0	-5.20638135326	-0.28633716752	-0.0515551255887	1049.04797515	287.499787284	1799.23768263	462.689920193	-2.94051321132	-0.0363026322386
1258.63931986	263.418490694	1898.05781055	376.0	-13.2741523136	-0.300096874198	-0.0540325664742	1032.90596364	255.55260847	1646.10672578	357.648153663	-4.05196757866	-0.0500242910946
1258.63931986	263.418490694	1898.05781055	376.0	-7.41898318011	-0.266867764833	-0.0480496515724	1075.30344612	304.445256513	1757.24122084	377.492518204	-2.88624533477	-0.0356326584539
1258.63931986	263.418490694	1898.05781055	376.0	10.0549937757	0.221751066349	0.0399263713267	1506.58630319	270.730452864	2088.90740526	311.590649202	2.83669395404	0.0350209130128
[truncated: 1 more rows]
