# Supplementary material for: Optimization of nutritional strategies using a mechanistic computational model in prediabetes: Application to the J-DOIT1 study data
Source: PLoS One. 2023 Nov 30;18(11):e0287069. doi: 10.1371/journal.pone.0287069 (PMC10688723; doi:10.1371/journal.pone.0287069)
Supplement: S1 File — (ZIP) [file pone.0287069.s011.zip › improved_intervention_M0411094.csv]

baseline_carb	baseline_fat	baseline_kcal	baseline_protein	diet_change_percent	hba1c_change	hba1c_percent_change	random_carb_kcal	random_fat_kcal	random_total_kcal	random_protein_kcal	weight_change	weight_percent_change
799.870193459	665.284782757	1841.15497622	376.0	-13.8780866279	-0.152305765055	-0.0308186493433	713.271888675	517.791656714	1585.63789366	354.574348274	-3.55220842973	-0.0572936843505
799.870193459	665.284782757	1841.15497622	376.0	-7.67590022331	0.0106618909465	0.0021574040766	754.957287504	499.878552611	1699.82975729	444.993917171	-2.94240323862	-0.0474581167519
799.870193459	665.284782757	1841.15497622	376.0	-3.94067433116	-0.240654552009	-0.0486957814669	685.165974445	693.334506004	1768.60105467	390.100574222	-1.03747707975	-0.0167335012864
799.870193459	665.284782757	1841.15497622	376.0	-1.79395232234	-0.562611497533	-0.113842876878	603.954211544	796.997350473	1808.12553376	407.173971746	-0.374574222178	-0.00604151971256
799.870193459	665.284782757	1841.15497622	376.0	-5.54425389884	0.220432474198	0.0446039000806	803.703005872	591.858967606	1739.07666966	343.514696186	-1.5868462284	-0.0255942940064
799.870193459	665.284782757	1841.15497622	376.0	6.47296173098	0.945671366872	0.191353979537	908.631855795	716.216197976	1960.33223323	335.484179464	1.62253011304	0.026169840533
799.870193459	665.284782757	1841.15497622	376.0	8.34829260306	0.394229148011	0.0797711752348	831.643205004	719.636546485	1994.85998091	443.580229418	1.14092008278	0.018401936819
799.870193459	665.284782757	1841.15497622	376.0	-1.31116731341	0.0610028308906	0.0123437537213	761.065821261	635.281359218	1817.01435398	420.667173499	-0.956700693813	-0.0154306563518
799.870193459	665.284782757	1841.15497622	376.0	-5.52977395199	-0.337404617874	-0.0682728890882	660.760193055	737.042032008	1739.34326793	341.541042863	-0.958339599647	-0.0154570903169
799.870193459	665.284782757	1841.15497622	376.0	5.49812611577	0.49180543407	0.0995154662222	861.031876962	652.774497535	1942.3839988	428.577624299	0.455019136993	0.0073390183386
799.870193459	665.284782757	1841.15497622	376.0	13.1960172657	0.410333461588	0.0830298384435	822.733833384	810.332089072	2084.11410477	451.04818231	2.19465711568	0.0353976954142
799.870193459	665.284782757	1841.15497622	376.0	-2.3803073545	-0.0918419570799	-0.0185839654148	722.795274291	653.296556942	1797.32982891	421.237997677	-1.07755580912	-0.0173799324051
799.870193459	665.284782757	1841.15497622	376.0	-3.42984700413	-0.172939009742	-0.0349937292072	700.297454379	743.364672593	1778.00617742	334.344050451	-0.507328146481	-0.00818271204001
799.870193459	665.284782757	1841.15497622	376.0	-1.54741813495	0.647951736901	0.131111237738	902.811814128	600.461053642	1812.66461022	309.391742451	-0.472052712905	-0.00761375343395
799.870193459	665.284782757	1841.15497622	376.0	3.43220901528	1.18434145983	0.239648211217	977.013010557	588.419166364	1904.3472633	338.915086374	0.743488731942	0.011991753741
799.870193459	665.284782757	1841.15497622	376.0	3.88669159399	0.054908520878	0.0111105869846	748.773613673	817.957408006	1912.71499191	345.98397023	1.00450038367	0.0162016190915
799.870193459	665.284782757	1841.15497622	376.0	0.212912992547	0.667037660232	0.134973221415	908.181416101	595.431833956	1845.07503437	341.461784317	-0.291657113955	-0.00470414699928
799.870193459	665.284782757	1841.15497622	376.0	-9.43980473786	-0.169087761854	-0.0342144398733	704.376496387	675.822373629	1667.35354154	287.154671525	-1.76858112988	-0.0285255020948
799.870193459	665.284782757	1841.15497622	376.0	9.35439172803	0.393099011524	0.0795424952496	819.880104998	812.175354411	2013.38382501	381.328365603	1.87308954705	0.0302111217267
799.870193459	665.284782757	1841.15497622	376.0	4.0103175725	-0.443027908436	-0.0896454691292	631.888165094	826.305511701	1914.99113776	456.79746097	0.507158774158	0.00817998022835
799.870193459	665.284782757	1841.15497622	376.0	-7.17719521951	0.191959836246	0.0388425407215	801.57737904	506.900693756	1709.01168928	400.533616483	-2.61206049055	-0.042130007912
799.870193459	665.284782757	1841.15497622	376.0	-9.10432767804	0.0299884373412	0.00606807716334	760.197275472	505.988864385	1673.53019412	407.344054265	-2.98224454298	-0.0481007184351
799.870193459	665.284782757	1841.15497622	376.0	-13.5115279228	-0.42965754874	-0.0869400139093	638.718005662	509.038744328	1592.3868075	444.630057512	-3.87637465414	-0.062522171841
799.870193459	665.284782757	1841.15497622	376.0	3.77329270171	0.43399327355	0.0878173358054	829.166395454	786.919311937	1910.62714256	294.54143517	1.17718835103	0.0189869088875
799.870193459	665.284782757	1841.15497622	376.0	2.22819246974	0.929920919063	0.188166920086	970.758821617	547.040520808	1882.17945275	364.380110327	-0.110674596176	-0.00178507413187
799.870193459	665.284782757	1841.15497622	376.0	-6.39275489734	-0.493618397435	-0.0998823143333	621.584182207	647.895802863	1723.45445131	453.974466236	-2.05141794823	-0.0330873862618
799.870193459	665.284782757	1841.15497622	376.0	-6.97662400498	-0.341466333026	-0.0690947658894	661.23202732	588.487992375	1712.70451618	462.984496482	-2.46278915007	-0.0397224056462
799.870193459	665.284782757	1841.15497622	376.0	-3.24751289062	0.0768409458094	0.0155485523694	765.597324632	631.922670362	1781.36323103	383.843236034	-1.14257501613	-0.0184286292924
799.870193459	665.284782757	1841.15497622	376.0	15.9068165126	2.1252076492	0.430029876407	937.6037041	756.10557232	2134.02412	440.314843576	3.18992428144	0.0514503916361
799.870193459	665.284782757	1841.15497622	376.0	6.33514307708	0.636833808076	0.128861555661	896.050554128	631.22999312	1957.79477823	430.514230983	0.566341551972	0.00913454116085
799.870193459	665.284782757	1841.15497622	376.0	17.537036872	2.44883137486	0.495514240159	950.393174618	810.331320382	2164.03900327	403.314508265	3.65010549477	0.0588726692704
799.870193459	665.284782757	1841.15497622	376.0	-1.63565793609	-0.423667570836	-0.0857279584855	638.370801412	766.530349405	1811.03997873	406.138827915	-0.423824566249	-0.00683588010079
799.870193459	665.284782757	1841.15497622	376.0	-1.58363059114	0.0673126699927	0.0136205321717	757.195540018	735.612780522	1811.99788278	319.189562243	-0.113271743036	-0.00182696359735
799.870193459	665.284782757	1841.15497622	376.0	13.1347370578	1.26075785793	0.255110857534	954.994607691	658.110596923	2082.98584117	469.880636555	2.125610032	0.0342840327742
799.870193459	665.284782757	1841.15497622	376.0	2.51327468901	0.400421019814	0.0810240833295	824.921325893	776.46479684	1887.42825822	286.042135486	0.942436069903	0.0152005817726
799.870193459	665.284782757	1841.15497622	376.0	10.6952129424	2.44742812897	0.495230297242	962.32704214	716.103532814	2038.07042152	359.639846567	2.72465628377	0.0439460690931
799.870193459	665.284782757	1841.15497622	376.0	8.26773934721	0.73591262038	0.148909878669	915.349494303	628.215034615	1993.37687063	449.812341711	0.856214066663	0.013809904301
799.870193459	665.284782757	1841.15497622	376.0	3.69876948539	-0.200274805088	-0.0405250516163	689.735065892	827.532772475	1909.25505466	391.987216289	0.786767625937	0.0126898004183
799.870193459	665.284782757	1841.15497622	376.0	-10.7810465548	-0.319281855308	-0.0646057983222	667.476947536	643.662660605	1642.65920108	331.519592944	-2.30167179328	-0.0371237386013
799.870193459	665.284782757	1841.15497622	376.0	-6.94798665922	0.304929742155	0.0617016880119	826.911985067	561.378117379	1713.23177409	324.941671647	-1.93907990704	-0.0312754823716
799.870193459	665.284782757	1841.15497622	376.0	-11.0403797766	-0.377941161437	-0.0764753463046	652.044784724	703.497472418	1637.88447457	282.342217424	-1.96715256254	-0.0317282671377
799.870193459	665.284782757	1841.15497622	376.0	-2.78745078943	0.699895007925	0.141621814635	924.58249181	537.460710447	1789.8336873	327.790485041	-1.15653541901	-0.0186537970809
799.870193459	665.284782757	1841.15497622	376.0	2.85489100327	0.429870856051	0.0869831760524	851.491622397	609.892614373	1893.71794399	432.333707219	-0.313722092319	-0.00506003374708
799.870193459	665.284782757	1841.15497622	376.0	-3.43100937818	-0.354602000974	-0.0717527318847	654.509662336	823.512967308	1777.98477632	299.962146672	-0.178862949513	-0.00288488628247
799.870193459	665.284782757	1841.15497622	376.0	2.35435216928	0.371489489273	0.0751698683271	834.448489684	646.304728907	1884.50224834	403.749029748	-0.0699760972093	-0.00112864672918
799.870193459	665.284782757	1841.15497622	376.0	-3.78018615234	-0.514416220506	-0.104090696177	616.065107365	697.799702716	1771.55589076	457.691080681	-1.37853089795	-0.0222343693217
799.870193459	665.284782757	1841.15497622	376.0	13.3697757391	0.758204301777	0.153420538603	869.898277577	813.890006358	2087.31326755	403.524983611	2.58433043067	0.0416827488818
799.870193459	665.284782757	1841.15497622	376.0	-5.2970080339	0.124688264425	0.0252303246509	775.714238097	663.723661774	1743.62884921	304.190949339	-1.0481274599	-0.0169052816112
799.870193459	665.284782757	1841.15497622	376.0	4.54354277147	0.317392233779	0.064223438644	819.096644479	672.457343644	1924.80864005	433.254651927	0.280036597967	0.00451671932204
799.870193459	665.284782757	1841.15497622	376.0	4.18356686379	0.649842939207	0.131493917282	891.524722411	665.392617415	1918.18092571	361.263585886	0.725660745064	0.0117042055655
799.870193459	665.284782757	1841.15497622	376.0	-1.3858166055	0.932768384808	0.188743096886	977.361536222	523.676188317	1815.63994482	314.602220284	-0.719356346538	-0.0116025217184
799.870193459	665.284782757	1841.15497622	376.0	5.38693384486	0.465684542907	0.0942299763065	853.26919852	669.471175945	1940.33677677	417.596402301	0.566707075365	0.00914043669944
799.870193459	665.284782757	1841.15497622	376.0	-8.1751889664	0.377308018004	0.076347231486	849.024227257	510.021710999	1690.63707775	331.59113949	-2.48823394923	-0.0401328056327
799.870193459	665.284782757	1841.15497622	376.0	6.13284845408	-0.114293822525	-0.0231270381476	709.366790651	826.13214496	1954.07022071	418.571285102	1.08843826879	0.0175554559482
799.870193459	665.284782757	1841.15497622	376.0	2.88709126546	0.148792323467	0.0301077141779	775.383102671	738.191771178	1894.31080072	380.735926869	0.47964523441	0.00773621345822
799.870193459	665.284782757	1841.15497622	376.0	-0.986063478389	0.470001505652	0.0951035017507	870.399590565	515.108583772	1823.00001942	437.491845078	-1.61737073212	-0.0260866247116
799.870193459	665.284782757	1841.15497622	376.0	-0.0307178501903	0.147268421095	0.0297993567574	776.072054163	727.776857034	1840.58941299	336.740501792	0.0977350939315	0.00157637248277
799.870193459	665.284782757	1841.15497622	376.0	1.97284014199	-0.241609827284	-0.0488890787706	680.465307635	823.447663208	1877.47802066	373.56504982	0.551271118494	0.00889146965313
799.870193459	665.284782757	1841.15497622	376.0	1.84513771953	0.777444883438	0.157313816964	943.068526493	534.050915779	1875.12682116	398.007378886	-0.600736302723	-0.00968929520521
799.870193459	665.284782757	1841.15497622	376.0	7.6327245071	1.0936479684	0.221296634641	982.004974692	574.430132499	1981.6852633	425.250156109	0.895081617856	0.014436800288
799.870193459	665.284782757	1841.15497622	376.0	-2.75027211238	0.615566016957	0.124558077086	893.343273941	612.598130361	1790.51820436	284.576800058	-0.564990413549	-0.00911274860562
799.870193459	665.284782757	1841.15497622	376.0	4.96373147338	0.419193682061	0.0848226794944	837.32845818	720.684573208	1932.54496524	374.531933856	0.907914012448	0.0146437743943
799.870193459	665.284782757	1841.15497622	376.0	0.983384806308	0.391826424623	0.079284990818	843.935961314	596.435674679	1859.26061451	418.888978521	-0.673929569739	-0.01086983177
799.870193459	665.284782757	1841.15497622	376.0	11.0455832842	2.49187956476	0.504224922047	966.818301422	713.89776612	2044.5212825	363.805214963	2.77854211205	0.0448151953556
799.870193459	665.284782757	1841.15497622	376.0	1.46499894775	-0.0500783389968	-0.010133213071	729.494523475	726.027856334	1868.12787724	412.605497435	-0.0114576821517	-0.000184801325027
799.870193459	665.284782757	1841.15497622	376.0	17.6371912366	2.16026687401	0.437124013358	921.093050223	821.581012423	2165.88300033	423.208937689	3.55348139826	0.0573142161009
799.870193459	665.284782757	1841.15497622	376.0	14.1561391867	2.45494913106	0.496752151165	958.642394585	747.628392958	2101.79143729	395.520649749	3.17173032112	0.0511569406632
799.870193459	665.284782757	1841.15497622	376.0	-18.7815783921	-0.371042920785	-0.0750795064315	655.735256115	546.830477733	1495.35701104	292.79127719	-4.15762643998	-0.0670584909675
799.870193459	665.284782757	1841.15497622	376.0	-5.43870576166	0.422595888124	0.0855111064598	857.379036518	541.673661277	1741.01997444	341.967276648	-1.81382310161	-0.0292552113164
799.870193459	665.284782757	1841.15497622	376.0	2.84297855866	0.299867353556	0.0606773277126	808.592395672	746.995887053	1893.49861742	337.910334697	0.725409801763	0.011700158093
799.870193459	665.284782757	1841.15497622	376.0	-6.80345712594	-0.0903544088968	-0.0182829641637	722.889856929	686.96706722	1715.89278679	306.035862638	-1.2618058745	-0.0203517076532
799.870193459	665.284782757	1841.15497622	376.0	-6.38481361353	0.00128030310713	0.000259065784527	748.34057052	613.872541142	1723.60066265	361.387550987	-1.71841148311	-0.0277163142438
799.870193459	665.284782757	1841.15497622	376.0	-2.97316217837	-0.226777310663	-0.0458877601503	685.564212126	796.225219429	1786.41445282	304.625021263	-0.169515950217	-0.00273412822931
799.870193459	665.284782757	1841.15497622	376.0	7.20249148648	-0.1148704167	-0.0232437103804	709.886422654	801.74651993	1973.76400663	462.131064047	0.989276314725	0.0159560695923
799.870193459	665.284782757	1841.15497622	376.0	-14.5763247286	-0.265340918345	-0.0536909992604	683.275140265	531.393238466	1572.78224813	358.113869396	-3.61930386608	-0.0583758688078
799.870193459	665.284782757	1841.15497622	376.0	-14.5292515684	-0.156456506865	-0.0316585404421	711.860563068	541.450449565	1573.64893796	320.337925324	-3.45201674069	-0.055677689366
799.870193459	665.284782757	1841.15497622	376.0	-0.574650472697	0.583739488249	0.11811806723	893.069756363	568.571767828	1830.57477044	368.933246252	-0.790566978266	-0.0127510802946
799.870193459	665.284782757	1841.15497622	376.0	-14.320133009	-0.392995030667	-0.0795214550116	649.016155835	532.29127613	1577.49913472	396.191702756	-3.70813000913	-0.0598085485344
799.870193459	665.284782757	1841.15497622	376.0	15.6885828471	1.74836712786	0.353777241573	933.471734845	738.693750872	2130.0061	457.840614285	2.96889697748	0.0478854351206
799.870193459	665.284782757	1841.15497622	376.0	0.523952313747	0.842678305561	0.170513619094	955.675296587	543.890546863	1850.80175031	351.235906864	-0.474221214299	-0.00764872926288
799.870193459	665.284782757	1841.15497622	376.0	-1.72300976594	-0.056451450529	-0.0114227945223	730.188245186	687.529602477	1809.43169617	391.713848507	-0.649245779769	-0.0104717061253
799.870193459	665.284782757	1841.15497622	376.0	-7.09048662223	0.458336149782	0.0927430493285	864.044474448	563.30765463	1710.60812893	283.255999855	-1.77908942386	-0.0286949907074
799.870193459	665.284782757	1841.15497622	376.0	2.15213186846	0.264742621227	0.0535699354972	799.084329728	765.622427191	1880.77905921	316.072302288	0.72127231244	0.0116334243942
799.870193459	665.284782757	1841.15497622	376.0	11.5107347392	1.96813581141	0.398246825457	940.816058778	722.696084218	2053.08544167	389.573298671	2.62881023731	0.0424001651179
799.870193459	665.284782757	1841.15497622	376.0	-1.51632051333	0.240242790456	0.048612462658	804.319710752	642.460699626	1813.23716563	366.456755252	-0.66059480667	-0.0106547549463
799.870193459	665.284782757	1841.15497622	376.0	-14.9127093003	-0.154142395696	-0.0311902864621	712.241136261	555.436466779	1566.58888685	298.911283807	-3.40451230132	-0.054911488731
799.870193459	665.284782757	1841.15497622	376.0	-7.98482452965	-0.138870361671	-0.0281000327137	711.901326059	667.013478947	1694.14198205	315.22717704	-1.60331478097	-0.0258599158221
799.870193459	665.284782757	1841.15497622	376.0	8.23471467942	1.9921790234	0.403111902751	951.53604292	688.025437741	1992.76883531	353.207354652	2.17546860006	0.0350882032267
799.870193459	665.284782757	1841.15497622	376.0	15.7773935166	2.35846884111	0.477229631952	941.68366583	792.582355586	2131.64124206	397.375220649	3.40177959825	0.054867412875
799.870193459	665.284782757	1841.15497622	376.0	7.04337167696	0.262232848576	0.0530620899588	795.846985855	798.346004834	1970.83436434	376.641373651	1.43534602771	0.0231507423824
799.870193459	665.284782757	1841.15497622	376.0	-13.7382185426	-0.546830851033	-0.110649706805	604.359783679	532.292580014	1588.21308188	451.560718183	-3.83518768344	-0.0618578658619
799.870193459	665.284782757	1841.15497622	376.0	0.433489866467	0.155515310948	0.0314680920574	773.821935638	779.14643144	1849.13619646	296.167829386	0.475524651373	0.00766975244149
799.870193459	665.284782757	1841.15497622	376.0	15.6971059779	2.32289829909	0.470032031383	961.535250933	712.519434895	2130.16302405	456.108338222	3.09023710566	0.0498425339623
799.870193459	665.284782757	1841.15497622	376.0	-17.2606889582	-0.564637236799	-0.114252779603	602.908450237	614.085466351	1523.35894253	306.365025946	-3.61394799549	-0.0582894837982
799.870193459	665.284782757	1841.15497622	376.0	-5.48243557091	0.57509815777	0.116369517962	893.06412676	552.612438431	1740.21484088	294.538275694	-1.5180494133	-0.0244846679565
799.870193459	665.284782757	1841.15497622	376.0	2.3255757273	-0.0642298626641	-0.0129967346548	725.394177931	738.938806497	1883.97242945	419.639445017	0.155367142063	0.00250592164617
799.870193459	665.284782757	1841.15497622	376.0	-16.1868283456	-0.475646064762	-0.096245662639	627.713078616	602.347801225	1543.13038064	313.069500799	-3.47167604002	-0.055994774839
799.870193459	665.284782757	1841.15497622	376.0	-10.3232061871	-0.0242402641209	-0.00490495024705	746.338505697	506.774707891	1651.0887518	397.97553821	-3.14873679756	-0.05078607738
799.870193459	665.284782757	1841.15497622	376.0	-19.7829137159	-0.528739027661	-0.106988876499	611.514346227	528.211403868	1476.9208759	337.195125801	-4.49501898981	-0.0725003062873
799.870193459	665.284782757	1841.15497622	376.0	8.46236252789	2.58814002211	0.523702958744	963.510984311	742.19710255	1996.960185	291.252098144	2.57006044641	0.0414525878454
799.870193459	665.284782757	1841.15497622	376.0	-5.14628397147	-0.550545296165	-0.111401314481	607.580214498	769.752896542	1746.40391279	369.070801745	-0.905311539192	-0.0146017990192
799.870193459	665.284782757	1841.15497622	376.0	-2.42448911445	-0.138506303363	-0.0280263665242	707.176781011	774.013678319	1796.51637424	315.325914908	-0.156087030801	-0.00251753275486
799.870193459	665.284782757	1841.15497622	376.0	1.12963095043	-0.00161936352714	-0.000327673720587	742.759757066	689.765472863	1861.95323267	429.428002743	-0.307091980336	-0.00495309645703
799.870193459	665.284782757	1841.15497622	376.0	-2.90752302587	-0.321543724991	-0.0650634813823	663.031790107	795.134809568	1787.62297134	329.456371666	-0.238026226632	-0.00383913268761
799.870193459	665.284782757	1841.15497622	376.0	-15.7908943245	-0.372328948557	-0.0753397305863	654.862704575	604.914253598	1550.42013957	290.643181399	-3.32763084133	-0.0536714651827
799.870193459	665.284782757	1841.15497622	376.0	-6.24143441927	-0.11441715983	-0.0231519951093	720.259216021	569.901171267	1726.24049582	436.08010853	-2.2716449435	-0.0366394345727
799.870193459	665.284782757	1841.15497622	376.0	-4.87939411944	0.217886989739	0.0440888283567	804.896025547	559.078195971	1751.31776858	387.343547059	-1.83784062768	-0.0296425907691
799.870193459	665.284782757	1841.15497622	376.0	2.15606735187	-0.301454769309	-0.0609985368898	666.730091307	803.063990208	1880.85151756	411.057436041	0.360237765837	0.00581028654575
799.870193459	665.284782757	1841.15497622	376.0	-5.55200766935	-0.143553645042	-0.0290476821211	710.936647166	642.610100367	1738.93391073	385.387163199	-1.53594404071	-0.0247732909792
799.870193459	665.284782757	1841.15497622	376.0	-2.83963887702	0.365818416155	0.0740223424028	843.956836017	522.728874203	1788.87282373	422.187113506	-1.84005708049	-0.0296783400079
799.870193459	665.284782757	1841.15497622	376.0	-5.43841525277	-0.397167857777	-0.0803658150096	646.283976363	676.737421389	1741.02532316	418.003925411	-1.53989532391	-0.0248370213533
799.870193459	665.284782757	1841.15497622	376.0	-7.0374567807	-0.00159865628649	-0.000323483667845	751.238106444	511.246410075	1711.5844905	449.09997398	-2.79014444657	-0.0450023297833
799.870193459	665.284782757	1841.15497622	376.0	-2.12430081741	-0.195105579856	-0.0394790732206	694.01992329	765.79947604	1802.04330601	342.223906677	-0.220968122346	-0.00356400197332
799.870193459	665.284782757	1841.15497622	376.0	-14.9964325505	-0.364855534506	-0.0738275059704	656.639283475	617.859012817	1565.04741206	290.549115765	-3.11603390085	-0.050258611304
799.870193459	665.284782757	1841.15497622	376.0	7.69499451729	0.692541691984	0.140133891539	906.596771433	632.805925864	1982.83175069	443.429053394	0.785081496084	0.0126626047756
799.870193459	665.284782757	1841.15497622	376.0	6.26401274882	2.38704652717	0.483012247504	968.313354695	670.141113678	1956.48515865	318.030690279	2.03735402558	0.0328605487996
799.870193459	665.284782757	1841.15497622	376.0	-11.970643647	-0.284012950236	-0.0574692331517	677.145294869	608.176587901	1620.75687502	335.434992255	-2.70028733311	-0.0435530215018
799.870193459	665.284782757	1841.15497622	376.0	14.3645444561	2.35054322133	0.475625904762	936.168180423	806.451501579	2105.62850128	363.008819278	3.28971025218	0.053059842777
799.870193459	665.284782757	1841.15497622	376.0	-9.35650802645	0.150113633461	0.0303750775923	789.861524448	538.772101601	1668.88716309	340.253537039	-2.58127731912	-0.0416335051471
799.870193459	665.284782757	1841.15497622	376.0	-16.4693187731	-0.458115021306	-0.0926983045944	632.499579794	621.741888986	1537.92929408	283.687825296	-3.37968591093	-0.0545110630794
799.870193459	665.284782757	1841.15497622	376.0	-7.30386738273	-0.09533557501	-0.0192908893181	723.427133935	641.156710999	1706.67945844	342.095613508	-1.68401679891	-0.0271615612728
799.870193459	665.284782757	1841.15497622	376.0	-3.99414514877	-0.447204723515	-0.0904906360815	632.79275959	794.882674358	1767.61657405	339.941140105	-0.482172625951	-0.00777697783793
799.870193459	665.284782757	1841.15497622	376.0	4.27417516949	0.426983764061	0.0863989809917	836.707819989	739.212116847	1919.84916504	343.929228206	0.984901519092	0.0158855083724
799.870193459	665.284782757	1841.15497622	376.0	-6.96551377821	-0.358484403854	-0.0725383253448	656.45486503	675.41272993	1712.90907267	381.04147771	-1.64463995345	-0.026526450862
799.870193459	665.284782757	1841.15497622	376.0	-2.44790853461	0.907971687943	0.183725554015	976.942893143	506.092036949	1796.08518642	313.050256326	-1.08122524604	-0.0174391168717
799.870193459	665.284782757	1841.15497622	376.0	-2.05238230689	0.102140430701	0.0206678330031	773.271431297	595.445205557	1803.36743724	434.650800388	-1.37010754882	-0.022098508852
799.870193459	665.284782757	1841.15497622	376.0	-1.73347451043	0.0806095119937	0.0163111112897	758.393722889	761.685008679	1809.23902401	289.160292437	0.0339664270441	0.000547845597486
799.870193459	665.284782757	1841.15497622	376.0	-6.63934218986	-0.229685773492	-0.0464762795412	689.58103453	635.140830106	1718.9143971	394.192532464	-1.81771569243	-0.0293179950393
799.870193459	665.284782757	1841.15497622	376.0	-9.59081826135	-0.396527115652	-0.0802361626168	647.37610497	610.554048628	1664.57314854	406.642994939	-2.54796146931	-0.0410961527309
799.870193459	665.284782757	1841.15497622	376.0	8.23607586725	0.163083442221	0.0329994824405	776.120264269	761.855781548	1992.79389689	454.817851074	1.13399339644	0.0182902160717
799.870193459	665.284782757	1841.15497622	376.0	-2.1392817961	-0.351975504879	-0.0712212676809	655.744189009	786.033387411	1801.76748297	359.989906551	-0.237916079324	-0.00383735611813
799.870193459	665.284782757	1841.15497622	376.0	-2.42718781107	0.164046143592	0.0331942823943	779.912106579	727.259881623	1796.46668705	289.294698849	-0.189258651051	-0.00305255888792
799.870193459	665.284782757	1841.15497622	376.0	-15.3421805846	-0.564517499716	-0.114228551136	600.863768909	572.040345856	1558.68165492	385.777540158	-3.67326330158	-0.0592461822835
799.870193459	665.284782757	1841.15497622	376.0	-13.1791444015	-0.196269883372	-0.0397146668095	700.200165009	595.299074214	1598.50650325	303.007264024	-2.89261294541	-0.0466550475067
799.870193459	665.284782757	1841.15497622	376.0	1.83625919184	-0.0585865762377	-0.0118548312905	724.906876413	783.695064169	1874.9633537	366.36141312	0.466238954439	0.00751998313612
799.870193459	665.284782757	1841.15497622	376.0	-2.17039338286	0.713320600394	0.144338446053	920.692982032	577.738292873	1801.19467044	302.763395539	-0.657339622737	-0.0106022519796
799.870193459	665.284782757	1841.15497622	376.0	1.01408647949	0.514712926394	0.104150733791	855.80509337	715.065231119	1859.8258799	288.955555408	0.546141816152	0.00880873897019
799.870193459	665.284782757	1841.15497622	376.0	-13.0879435239	-0.343318806507	-0.0694696087631	662.087885786	507.005106169	1600.18565274	431.092660787	-3.75471646685	-0.0605599430138
799.870193459	665.284782757	1841.15497622	376.0	-2.09700066046	-0.341925111045	-0.0691875983498	657.974463716	796.184434941	1802.54594421	348.387045549	-0.154541908897	-0.00249261143382
799.870193459	665.284782757	1841.15497622	376.0	10.6240419135	2.41833020687	0.489342413368	937.901942291	797.6584659	2036.76005258	301.199644391	2.8551376288	0.0460506069161
799.870193459	665.284782757	1841.15497622	376.0	14.1414386932	0.511629227781	0.103526755925	838.196361131	819.783741238	2101.52077842	443.540676055	2.43533308096	0.039279565822
799.870193459	665.284782757	1841.15497622	376.0	-10.1551130298	-0.0141910482245	-0.00287151926841	744.874149012	621.134104941	1654.18360733	288.175353374	-2.15139251755	-0.0346998793153
799.870193459	665.284782757	1841.15497622	376.0	10.7583535825	0.672452484985	0.136068896193	884.412163777	711.998876334	2039.23293856	442.821898448	1.68053994247	0.0271054829431
799.870193459	665.284782757	1841.15497622	376.0	1.9026143758	0.368150426702	0.0744942182725	835.892664798	621.813150911	1876.18505547	418.479239766	-0.365920144819	-0.00590193781967
799.870193459	665.284782757	1841.15497622	376.0	-6.28347114247	0.0180642009362	0.00365524098263	751.129540855	645.11581061	1725.4665346	329.221183132	-1.41986062212	-0.0229009777761
799.870193459	665.284782757	1841.15497622	376.0	-16.1390273581	-0.154764376775	-0.0313161426093	713.399159583	500.797978065	1544.0104709	329.813333252	-3.9693610759	-0.064021952837
799.870193459	665.284782757	1841.15497622	376.0	-5.79824899406	0.583040116727	0.117976551341	896.546051909	540.154818803	1734.40022633	297.699355616	-1.66636889557	-0.0268769176704
799.870193459	665.284782757	1841.15497622	376.0	12.1486509771	1.87877127419	0.380164159082	993.907391681	606.814589605	2064.83046822	464.108486939	2.08565694292	0.0336396281116
799.870193459	665.284782757	1841.15497622	376.0	-3.36113113191	0.0316292787297	0.00640009686963	753.447979644	654.630251906	1779.27134312	371.193111574	-0.998222224618	-0.0161003584616
799.870193459	665.284782757	1841.15497622	376.0	16.0557226999	2.76309350809	0.559104311633	996.500609245	770.945650134	2136.76571367	369.319454293	3.5831910918	0.0577934047064
799.870193459	665.284782757	1841.15497622	376.0	-13.691738561	-0.326177583186	-0.0660011297422	666.393007299	625.662923182	1589.06885037	297.01291989	-2.84076446167	-0.0458187816398
799.870193459	665.284782757	1841.15497622	376.0	9.87883304492	0.61965012593	0.125384485214	867.558242855	751.279500629	2023.03960241	404.20185893	1.82237701488	0.0293931776594
799.870193459	665.284782757	1841.15497622	376.0	-15.9045925557	-0.364525008006	-0.0737606248494	657.004293714	547.777167512	1548.32677893	343.545317704	-3.73737249277	-0.0602802014962
799.870193459	665.284782757	1841.15497622	376.0	1.20387355513	-0.242686656352	-0.0491069721474	681.72897273	773.895922065	1863.32015408	407.695259289	0.121554961181	0.00196056389002
799.870193459	665.284782757	1841.15497622	376.0	5.58396995406	0.931587770079	0.188504202768	958.527074356	585.425466048	1943.9645169	400.011976491	0.572523168864	0.0092342446591
799.870193459	665.284782757	1841.15497622	376.0	6.49968368213	0.546190537666	0.110520141171	860.255687068	729.616254342	1960.82422577	370.952284358	1.28977980645	0.020802900104
799.870193459	665.284782757	1841.15497622	376.0	6.9947300403	1.08871522148	0.220298506977	947.039313633	647.922175937	1969.93879643	374.977306857	1.41249581098	0.0227821904996
799.870193459	665.284782757	1841.15497622	376.0	8.78097837673	0.413650186518	0.0837009685387	828.125482824	781.680605394	2002.82639656	393.020308342	1.67367833175	0.0269948118025
799.870193459	665.284782757	1841.15497622	376.0	-10.0966537309	-0.222061180926	-0.0449334643719	692.349689445	630.046371094	1655.25993362	332.86387308	-2.23336079602	-0.0360219483229
799.870193459	665.284782757	1841.15497622	376.0	-7.5590798319	-0.0316031708841	-0.00639481401944	740.613882471	606.90457491	1701.98060174	354.462144354	-1.9442976001	-0.0313596387113
799.870193459	665.284782757	1841.15497622	376.0	4.38237486106	0.891794590258	0.180452163144	957.387460302	571.102196247	1921.84128905	393.351632499	0.258916351643	0.00417607018779
799.870193459	665.284782757	1841.15497622	376.0	-10.9690658521	-0.14697343314	-0.0297396667625	712.701282078	583.197107567	1639.19747444	343.29908479	-2.65626048192	-0.0428429109988
799.870193459	665.284782757	1841.15497622	376.0	-9.15709134955	0.291030763394	0.0588892681899	823.369008502	566.072130811	1672.55873316	283.117593845	-2.20854557732	-0.03562170286
799.870193459	665.284782757	1841.15497622	376.0	3.50661052669	0.896402882471	0.181384638298	976.140651003	500.186424791	1905.71711042	429.390034631	-0.62535944068	-0.0100864425916
799.870193459	665.284782757	1841.15497622	376.0	-6.16260096971	-0.274832619735	-0.0556116187242	678.4435852	586.804128899	1727.6919418	462.444227699	-2.31832039521	-0.0373922644389
799.870193459	665.284782757	1841.15497622	376.0	-9.23966145838	0.165780308505	0.033545185857	792.000361337	572.033771389	1671.03848949	307.004356763	-2.2693224492	-0.036601974987
799.870193459	665.284782757	1841.15497622	376.0	-2.26581814157	0.824807114385	0.166897433101	953.948489068	530.399002536	1799.43775275	315.090261146	-0.955230138553	-0.0154069377186
799.870193459	665.284782757	1841.15497622	376.0	-6.35626598733	0.372638987304	0.0754024660673	846.575227457	522.47110928	1724.12626869	355.079931952	-2.16622146778	-0.0349390559319
799.870193459	665.284782757	1841.15497622	376.0	2.81882385413	0.208312978275	0.0421515536778	796.233628937	632.77084587	1893.05389188	464.049417071	-0.442850907461	-0.00714275657195
799.870193459	665.284782757	1841.15497622	376.0	14.0612047687	2.57017390216	0.520067564177	959.193310252	829.475792086	2100.04354753	311.374445194	3.33231229917	0.0537469725672
799.870193459	665.284782757	1841.15497622	376.0	-8.43193829544	-0.0880235408884	-0.0178113194837	728.463444265	535.255799049	1685.9099247	422.190681384	-2.77207143848	-0.0447108296529
799.870193459	665.284782757	1841.15497622	376.0	1.12240193019	0.123967466016	0.0250844730911	773.077120639	687.655462567	1861.82013521	401.087552002	-0.150808079993	-0.00243238838699
799.870193459	665.284782757	1841.15497622	376.0	11.3230108356	1.14268718996	0.23121958518	958.046415055	637.877460818	2049.62915367	453.705277801	1.75239566295	0.0282644461766
799.870193459	665.284782757	1841.15497622	376.0	-1.86241051481	0.498457114202	0.100861415257	866.448293249	623.138248355	1806.86511235	317.278570741	-0.522708172202	-0.00843077697101
799.870193459	665.284782757	1841.15497622	376.0	5.90999574984	1.50463311547	0.304458339836	982.754277363	602.716143296	1949.96715706	364.4967364	1.34084599532	0.0216265483116
799.870193459	665.284782757	1841.15497622	376.0	-21.0894855331	-0.540325221225	-0.109333310649	607.862775382	520.463380671	1452.86486386	324.538707811	-4.72797922342	-0.07625772941
799.870193459	665.284782757	1841.15497622	376.0	13.3564514605	2.38037174557	0.481661623951	935.277896563	818.100408024	2087.06794693	333.68964234	3.20336415558	0.0516671637996
799.870193459	665.284782757	1841.15497622	376.0	-6.92520357133	0.078208026599	0.0158251773774	765.325703891	654.486825448	1713.65124605	293.838716711	-1.3789343236	-0.022240876187
799.870193459	665.284782757	1841.15497622	376.0	-11.6211623803	-0.418904239577	-0.08476411161	641.949704624	673.658343131	1627.19136676	311.583319002	-2.27812474321	-0.0367439474712
799.870193459	665.284782757	1841.15497622	376.0	10.3844628835	1.2583373499	0.254621074443	952.97272993	658.373634782	2032.34903135	421.002666637	1.91980004455	0.0309645168475
799.870193459	665.284782757	1841.15497622	376.0	-13.4449084035	-0.41310151617	-0.0835899466148	643.184097203	505.777292869	1593.6133761	444.651986026	-3.87955284007	-0.0625734329044
799.870193459	665.284782757	1841.15497622	376.0	9.34675736623	0.645904717316	0.130697029	890.838184995	664.925852777	2013.24326458	457.479226807	1.13307199918	0.0182753548256
799.870193459	665.284782757	1841.15497622	376.0	4.35655690788	-0.179462531226	-0.0363137456953	696.326189507	768.662863014	1921.36594052	456.376887996	0.415652402142	0.00670407100229
799.870193459	665.284782757	1841.15497622	376.0	-5.06531060126	0.0184363213603	0.00373053851888	749.057888605	684.396530965	1747.89475802	314.440338451	-0.95982188118	-0.0154809980835
799.870193459	665.284782757	1841.15497622	376.0	12.6960266922	1.68983190498	0.341932801494	905.268539506	800.182419985	2074.90850344	369.457543952	2.89744704316	0.0467330168251
799.870193459	665.284782757	1841.15497622	376.0	14.6050619256	0.78348655552	0.158536332562	872.729688638	813.882535397	2110.05680064	423.444576604	2.70765267187	0.0436718172883
799.870193459	665.284782757	1841.15497622	376.0	13.9214495439	1.33370119508	0.269870739596	937.991846936	702.804192373	2097.47043726	456.674397946	2.49460560761	0.0402355743163
799.870193459	665.284782757	1841.15497622	376.0	1.20182990569	0.0633023563559	0.0128090563245	754.967246695	752.328103344	1863.28252733	355.987177291	0.31512890819	0.00508272432565
799.870193459	665.284782757	1841.15497622	376.0	9.17432135163	2.47102446739	0.500004950909	975.221651338	676.770834305	2010.06845032	358.075964672	2.44082807991	0.0393681948373
799.870193459	665.284782757	1841.15497622	376.0	3.46562600857	2.52375062196	0.510673942122	984.634108885	633.572107862	1904.96252193	286.756305183	1.613326015	0.0260213873388
799.870193459	665.284782757	1841.15497622	376.0	-13.5980517991	-0.0438662708999	-0.0088762183124	740.180917829	564.190387924	1590.79376885	286.422463095	-3.08995385342	-0.0498379653777
799.870193459	665.284782757	1841.15497622	376.0	3.54143710713	0.190758026887	0.0385993579294	779.183780134	811.077746312	1906.35832174	316.096795298	1.05133066265	0.0169569461717
799.870193459	665.284782757	1841.15497622	376.0	14.6398479529	2.24263795329	0.453791572905	925.085631671	815.510084529	2110.69726531	370.101549112	3.29397913921	0.0531286957937
799.870193459	665.284782757	1841.15497622	376.0	-14.4690580592	-0.226391408224	-0.0458096738617	693.761784234	516.79793611	1574.75719375	364.197473405	-3.69123517477	-0.059536051206
799.870193459	665.284782757	1841.15497622	376.0	0.942624652179	0.056733883952	0.0114799441425	752.05039788	775.323104191	1858.51015691	331.136654836	0.432227671104	0.00697141405007
799.870193459	665.284782757	1841.15497622	376.0	0.682549149224	0.974740842117	0.197236107268	978.56648225	541.234738442	1853.72176384	333.920543151	-0.241872992639	-0.00390117730063
799.870193459	665.284782757	1841.15497622	376.0	-4.07982104722	-0.411486622358	-0.0832631773287	642.345438528	657.249054964	1766.03914798	466.444654493	-1.64534696907	-0.0265378543399
799.870193459	665.284782757	1841.15497622	376.0	5.19354850148	0.26545585114	0.0537142555929	804.632708908	700.681306944	1936.77625289	431.462237041	0.519644403664	0.00838136134942
799.870193459	665.284782757	1841.15497622	376.0	-1.89977823401	0.0186273692361	0.00376919652694	751.955130855	603.397048492	1806.17711472	450.824935377	-1.39355844584	-0.0224767491265
799.870193459	665.284782757	1841.15497622	376.0	-14.2806001272	-0.436371609385	-0.0882985854684	637.913114335	651.994179674	1578.22699634	288.319702332	-2.82997741158	-0.0456447969609
799.870193459	665.284782757	1841.15497622	376.0	2.58797822973	0.605075669898	0.122435384439	898.703136623	559.768063057	1888.80366618	430.332466496	-0.579828602509	-0.00935207423402
799.870193459	665.284782757	1841.15497622	376.0	-11.3222757306	-0.28091227076	-0.0568418192554	677.490637459	635.379257825	1632.69433318	319.824437899	-2.40174721367	-0.038737858285
799.870193459	665.284782757	1841.15497622	376.0	-6.47439731066	0.435506029506	0.0881234377795	857.974831941	569.239297993	1721.95128795	294.737158017	-1.66657358108	-0.0268802190496
799.870193459	665.284782757	1841.15497622	376.0	-6.3196910732	-0.435590141783	-0.0881404576655	636.530623331	625.718956581	1724.79966954	462.550089629	-2.17775539952	-0.0351250870891
799.870193459	665.284782757	1841.15497622	376.0	17.2854563153	1.3924051008	0.281749312182	910.422539399	782.583863475	2159.40701533	466.400612454	3.13894713678	0.0506281796255
799.870193459	665.284782757	1841.15497622	376.0	0.330851229312	0.398726978306	0.0806812987265	851.036633326	527.610795398	1847.24646009	468.599031364	-1.49267642075	-0.0240754261411
799.870193459	665.284782757	1841.15497622	376.0	3.83689118794	0.246256297003	0.0498292790374	801.61264178	684.996116494	1911.79808926	425.18933098	0.233082502382	0.0037593951997
799.870193459	665.284782757	1841.15497622	376.0	-4.86522740534	-0.530648380846	-0.107375228824	612.341027889	727.126865493	1751.57859974	412.110706357	-1.21305682329	-0.0195654326336
799.870193459	665.284782757	1841.15497622	376.0	6.37305184428	0.191101297632	0.038668817813	782.964454066	760.654004067	1958.49273738	414.874279251	1.02149806162	0.0164757751874
799.870193459	665.284782757	1841.15497622	376.0	-17.5353461677	-0.370831550733	-0.0750367362876	655.590841407	541.94232996	1518.30207765	320.768906285	-4.00092741772	-0.0645310873826
799.870193459	665.284782757	1841.15497622	376.0	15.4622958803	2.74993937306	0.556442608875	996.531910508	737.611313128	2125.83980625	391.696582619	3.44557607079	0.0555738075933
799.870193459	665.284782757	1841.15497622	376.0	-2.10580417369	-0.13234324429	-0.0267792886058	710.070737091	736.601633317	1802.38385788	355.711487475	-0.366412057403	-0.00590987189359
799.870193459	665.284782757	1841.15497622	376.0	-12.5921872793	0.149016148672	0.0301530045876	790.935856187	524.459587605	1609.31329351	293.917849716	-3.12914243319	-0.050470039245
799.870193459	665.284782757	1841.15497622	376.0	-9.13852091735	-0.425055058229	-0.0860087127132	639.923755349	672.877910754	1672.90064359	360.098977492	-1.98024754472	-0.0319394765278
799.870193459	665.284782757	1841.15497622	376.0	8.57398960681	1.386349508	0.280523979766	970.766311442	626.557509133	1999.01541252	401.691591947	1.66188687637	0.0268046270383
799.870193459	665.284782757	1841.15497622	376.0	12.5673610367	2.6017479378	0.526456482761	962.286625806	813.680723545	2072.53956932	296.572219972	3.14491279501	0.0507243999196
799.870193459	665.284782757	1841.15497622	376.0	9.88232119413	0.494457576974	0.100052119987	849.350457226	739.440917562	2023.10382465	434.31244986	1.57637334085	0.0254253764653
799.870193459	665.284782757	1841.15497622	376.0	-7.54326980434	-0.275103459845	-0.0556664224697	676.920646474	713.558149511	1702.27168884	311.792892859	-1.32247247988	-0.0213302012883
799.870193459	665.284782757	1841.15497622	376.0	-2.2076764474	0.511972095711	0.1035961343	875.460491233	574.762981956	1800.50823145	350.284758257	-1.00485053159	-0.0162072666385
799.870193459	665.284782757	1841.15497622	376.0	-14.6556419241	-0.00271988343637	-0.000550360873405	752.600838541	517.209972509	1571.32189563	301.511084585	-3.56163158002	-0.0574456706455
799.870193459	665.284782757	1841.15497622	376.0	-12.3476773225	-0.417754273314	-0.0845314191246	642.117770452	555.596999333	1613.81510075	416.100330961	-3.34096562231	-0.0538865422953
799.870193459	665.284782757	1841.15497622	376.0	-6.01427941383	-0.511929846894	-0.103587585369	616.611910041	658.112324093	1730.4227715	455.698537371	-1.94905457008	-0.0314363640335
799.870193459	665.284782757	1841.15497622	376.0	14.4181824555	2.58078724096	0.522215143862	963.073596569	811.412732836	2106.61605997	332.12973057	3.37905169418	0.0545008337771
799.870193459	665.284782757	1841.15497622	376.0	-6.10713919358	-0.146585360507	-0.029661141341	711.025439495	612.643790895	1728.71307905	405.04384866	-1.87655530105	-0.0302670209848
799.870193459	665.284782757	1841.15497622	376.0	0.186918578999	0.0900699995305	0.0182254147168	757.302545686	805.014867477	1844.59643693	282.279023772	0.507656766828	0.00818801236819
799.870193459	665.284782757	1841.15497622	376.0	5.77909736383	1.38848635498	0.280956364827	991.91424743	581.476553295	1947.55711491	374.166314186	1.12175256236	0.0180927832639
799.870193459	665.284782757	1841.15497622	376.0	0.270459744347	0.298180769501	0.0603360521046	815.338675522	672.081050045	1846.13455926	358.714833691	-0.130491206851	-0.00210469688469
799.870193459	665.284782757	1841.15497622	376.0	-8.1590695718	0.482130457507	0.0975577615352	876.327698747	499.42393458	1690.93386078	315.182227455	-2.47763931458	-0.0399619244286
799.870193459	665.284782757	1841.15497622	376.0	9.45123538757	0.80901807436	0.163702564622	919.131154281	655.916126648	2015.16686687	440.119585939	1.32324273337	0.0213426247318
799.870193459	665.284782757	1841.15497622	376.0	4.17080360319	0.801906051158	0.162263466442	951.765037097	512.38387405	1917.9459343	453.797023158	-0.635594061673	-0.0102515171238
799.870193459	665.284782757	1841.15497622	376.0	-4.48503188227	0.0897022904488	0.0181510098035	771.53507531	578.665068393	1758.57858853	408.378444828	-1.76561755134	-0.028477702441
799.870193459	665.284782757	1841.15497622	376.0	-9.01671426432	0.105236017969	0.0212942165052	777.876045487	549.229495852	1675.14329285	348.037751509	-2.48943187962	-0.0401521270906
799.870193459	665.284782757	1841.15497622	376.0	10.8936817171	0.859106745843	0.173837868443	924.333139292	660.419725294	2041.72453924	456.971674657	1.53925633707	0.024826715114
799.870193459	665.284782757	1841.15497622	376.0	-12.1934332141	-0.40502409824	-0.0819555034886	645.662418755	608.09904707	1616.65497382	362.893507998	-2.85027131734	-0.0459721180217
799.870193459	665.284782757	1841.15497622	376.0	12.3633127011	0.413897914137	0.0837510955356	822.663943354	816.674503969	2068.78272324	429.444275915	2.17426757798	0.035068831903
799.870193459	665.284782757	1841.15497622	376.0	6.62474497686	1.4349173149	0.290351540853	943.409865101	676.843047494	1963.12679802	342.873885424	1.75499030207	0.0283062951947
799.870193459	665.284782757	1841.15497622	376.0	-2.81206559307	0.249803759453	0.0505470982302	808.562505658	618.711550253	1789.38049062	362.106434704	-1.00431959578	-0.0161987031578
799.870193459	665.284782757	1841.15497622	376.0	-15.0752024891	-0.464602081423	-0.0940109432261	629.743864313	528.785452353	1563.59713541	405.067818749	-3.891408312	-0.0627646501935
799.870193459	665.284782757	1841.15497622	376.0	1.36860140458	-0.0591822544824	-0.011975365132	725.294416608	773.869161345	1866.35304908	367.189471128	0.349994523219	0.00564507295515
799.870193459	665.284782757	1841.15497622	376.0	6.70504130236	0.864248373358	0.174878262517	888.885606169	755.686309831	1964.60517781	320.033261812	1.75786207548	0.0283526141206
799.870193459	665.284782757	1841.15497622	376.0	5.89327620477	-0.325957785217	-0.0659566542325	659.499529489	829.079642742	1949.65932432	461.080152091	0.826760322362	0.0133348439091
799.870193459	665.284782757	1841.15497622	376.0	2.4024420976	0.548297906227	0.110946561357	881.966227131	588.275418404	1885.38765845	415.146012912	-0.375749964706	-0.00606048330172
799.870193459	665.284782757	1841.15497622	376.0	1.09222632832	0.102467647477	0.0207340444105	767.203135368	700.817113625	1861.26455561	393.244306619	-0.0634476303168	-0.00102334887608
799.870193459	665.284782757	1841.15497622	376.0	5.93188285839	0.555390305467	0.112381688682	839.755464866	821.9954531	1950.37013265	288.619214681	1.65134406794	0.026634581741
799.870193459	665.284782757	1841.15497622	376.0	-17.6303688699	-0.4373966868	-0.0885060070416	637.880957609	569.493457055	1516.55256244	309.178147778	-3.87402640296	-0.062484296822
799.870193459	665.284782757	1841.15497622	376.0	-0.0119281961143	0.0960112314083	0.0194276065173	761.796652157	763.45766279	1840.93535964	315.681044692	0.283274843506	0.0045689490888
799.870193459	665.284782757	1841.15497622	376.0	12.6692024748	1.43814617439	0.291004891621	968.662540109	640.074937853	2074.41462803	465.677150067	2.10071071826	0.0338824309396
799.870193459	665.284782757	1841.15497622	376.0	-20.3795527365	-0.508981091017	-0.102990912792	617.754188216	524.626005408	1465.93582688	323.555633253	-4.59133975643	-0.0740538670393
799.870193459	665.284782757	1841.15497622	376.0	3.26284606047	0.189219497157	0.0382880407035	783.884609709	747.843391635	1901.22902882	369.501027481	0.641378828501	0.0103448198145
799.870193459	665.284782757	1841.15497622	376.0	14.7672405899	2.56339657231	0.51869619027	967.627133603	762.118802033	2113.04276119	383.296825551	3.33257686132	0.0537512396988
799.870193459	665.284782757	1841.15497622	376.0	-4.77901044431	0.342905034092	0.0693858830619	835.861866467	562.44881613	1753.16598761	354.85530501	-1.63735083015	-0.0264088843573
799.870193459	665.284782757	1841.15497622	376.0	1.22829794498	-0.296156814125	-0.059926510345	667.977979373	812.278513177	1863.76984495	383.513352403	0.347630530279	0.00560694403676
799.870193459	665.284782757	1841.15497622	376.0	8.83384267459	0.685187184661	0.13864572737	873.631877388	760.354232574	2003.79971021	369.813600249	1.85371174203	0.0298985764843
799.870193459	665.284782757	1841.15497622	376.0	14.6437860463	2.39764911754	0.485157652275	953.484454336	751.336429886	2110.76977171	405.948887493	3.19664670575	0.0515588178347
799.870193459	665.284782757	1841.15497622	376.0	8.75352133713	0.614429237756	0.124328052966	860.441504997	777.649697331	2002.32086991	364.229667581	1.86428837147	0.0300691672817
799.870193459	665.284782757	1841.15497622	376.0	8.87205538207	0.735306491199	0.148787230109	863.274301972	815.42280751	2004.50326538	325.806155895	2.12116978746	0.0342124159268
799.870193459	665.284782757	1841.15497622	376.0	-8.4999537996	-0.179495945923	-0.0363205070666	703.845545497	578.742409226	1684.65765386	402.069699136	-2.46768333905	-0.0398013441782
799.870193459	665.284782757	1841.15497622	376.0	-3.37280664727	0.729651016085	0.147642860398	925.182029208	569.761705022	1779.05637879	284.112644562	-0.860085294266	-0.0138723434559
799.870193459	665.284782757	1841.15497622	376.0	-15.2011606844	-0.232367491339	-0.0470189177133	691.882650838	553.521529902	1561.27804983	315.873869092	-3.50516463882	-0.0565349135294
799.870193459	665.284782757	1841.15497622	376.0	4.88698430514	0.332072349581	0.067193919381	825.340282674	636.437245473	1931.13193094	469.35440279	-0.0483147964254	-0.000779270910087
799.870193459	665.284782757	1841.15497622	376.0	-2.23170845648	0.745639401175	0.150878065798	923.943576459	592.06138344	1800.06576492	284.060805016	-0.479344396621	-0.00773136123582
799.870193459	665.284782757	1841.15497622	376.0	-2.13712212748	-0.340207496524	-0.0688400438131	658.382309294	796.84441196	1801.80724582	346.580524565	-0.153169838221	-0.00247048126163
799.870193459	665.284782757	1841.15497622	376.0	-8.31373060362	-0.411635123246	-0.0832932260717	643.180081099	619.745987496	1688.0863115	425.160242904	-2.36487797541	-0.0381431931518
799.870193459	665.284782757	1841.15497622	376.0	5.84005733512	1.0652869072	0.21555785253	991.566650541	544.391878421	1948.67948246	412.720953493	0.416489619182	0.00671757450293
799.870193459	665.284782757	1841.15497622	376.0	-5.64973299695	-0.397615636229	-0.0804564217379	645.64798954	758.430805675	1737.134636	333.055840785	-0.878611885541	-0.0141711594442
799.870193459	665.284782757	1841.15497622	376.0	13.3495922046	0.698453875561	0.141330205496	867.167708829	800.575994498	2086.9416574	419.197954069	2.46925881129	0.0398267550207
799.870193459	665.284782757	1841.15497622	376.0	-2.09271454754	0.597499148773	0.120902296393	898.071763325	555.355359338	1802.62485819	349.197735523	-1.05986789576	-0.01709464348
799.870193459	665.284782757	1841.15497622	376.0	0.487951686305	0.0765570860864	0.0154911141413	753.664836458	814.23734549	1850.13892297	282.236741022	0.576956464265	0.00930574942363
799.870193459	665.284782757	1841.15497622	376.0	0.807761340975	0.529455622199	0.107133877418	884.291921736	522.254175497	1856.02711434	449.481017109	-1.2971653969	-0.0209220225306
799.870193459	665.284782757	1841.15497622	376.0	13.7801591457	0.739352621605	0.14960595338	873.589793793	792.812012811	2094.86906206	428.467255453	2.50405304309	0.0403879523079
799.870193459	665.284782757	1841.15497622	376.0	-6.99557366927	-0.0801849668484	-0.0162252057565	727.052961838	643.710106257	1712.35562349	341.592555394	-1.61160260034	-0.0259935903281
799.870193459	665.284782757	1841.15497622	376.0	2.41486546984	0.165393468358	0.0334669098255	784.464342849	657.63898199	1885.61639198	443.513067144	-0.278031949463	-0.00448438628166
799.870193459	665.284782757	1841.15497622	376.0	-5.19488706236	-0.148360972983	-0.0300204316032	709.502919226	648.303682203	1745.50905456	387.70245313	-1.45417834954	-0.0234544895087
799.870193459	665.284782757	1841.15497622	376.0	-6.81279654837	0.413197425786	0.0836093536597	852.611165512	569.431960792	1715.72083355	293.677707242	-1.73512486985	-0.0279858849976
799.870193459	665.284782757	1841.15497622	376.0	11.9258381058	2.09801530339	0.424527580613	914.346259603	806.257441405	2060.72813796	340.124436949	2.93630621048	0.0473597775884
799.870193459	665.284782757	1841.15497622	376.0	-8.01106447261	0.495666316637	0.100296705107	877.946423313	517.678014864	1693.65886403	298.034425854	-2.27390937717	-0.0366759576963
799.870193459	665.284782757	1841.15497622	376.0	-7.74049342321	-0.510773820661	-0.103353666665	617.810198606	795.181290894	1698.64049637	285.649006871	-1.03367991935	-0.0166722567637
799.870193459	665.284782757	1841.15497622	376.0	-5.39452736117	0.183945726977	0.0372209079273	795.380426168	579.299892069	1741.83336726	367.153049026	-1.73096235662	-0.0279187476874
799.870193459	665.284782757	1841.15497622	376.0	-12.8374970638	-0.433329501857	-0.0876830234434	637.900822422	538.814357815	1604.7967602	428.081579967	-3.55606828451	-0.0573559400728
799.870193459	665.284782757	1841.15497622	376.0	-7.54563997037	-0.279736686064	-0.056603942951	676.098684853	697.358919309	1702.22805041	328.770446252	-1.44300293618	-0.0232742409061
799.870193459	665.284782757	1841.15497622	376.0	-12.1207206305	-0.299846779336	-0.0606731645763	673.476132761	550.807697873	1617.99372518	393.709894541	-3.22179449394	-0.0519644273216
799.870193459	665.284782757	1841.15497622	376.0	4.54070485684	-0.145494307667	-0.0294403698233	704.977960153	749.991067088	1924.75638964	469.787362403	0.309730815128	0.00499565830851
799.870193459	665.284782757	1841.15497622	376.0	14.4877703406	2.48735861158	0.503310119704	956.521749789	774.323827132	2107.89728078	377.051703863	3.29557353374	0.0531544118345
799.870193459	665.284782757	1841.15497622	376.0	8.04128699117	2.57221510936	0.520480596794	968.713722952	712.566413471	1989.20753181	307.927395383	2.46512373263	0.0397600602036
799.870193459	665.284782757	1841.15497622	376.0	-5.15765605239	-0.14428206619	-0.0291950761209	710.073471286	664.725000624	1746.19453515	371.396063241	-1.29705550333	-0.0209202500536
799.870193459	665.284782757	1841.15497622	376.0	-1.55866272446	-0.197145001955	-0.0398917446286	695.546175457	687.113490507	1812.4575799	429.797913939	-0.82534915939	-0.013312083216
799.870193459	665.284782757	1841.15497622	376.0	16.5634628678	2.56379329996	0.51877646701	962.573915294	830.438878014	2146.11399704	353.101203733	3.62943357493	0.0585392512086
799.870193459	665.284782757	1841.15497622	376.0	-2.86342960451	0.795290903623	0.160924909677	950.487885255	513.509262537	1788.43479956	324.43765177	-1.25821912354	-0.0202938568313
799.870193459	665.284782757	1841.15497622	376.0	-10.4257284912	-0.206446681882	-0.0417739137763	698.257072636	507.495790797	1649.20115729	443.448293859	-3.35788984882	-0.0541595136907
799.870193459	665.284782757	1841.15497622	376.0	0.388505648753	0.863422579319	0.174711165382	934.577895362	615.679408382	1848.3079673	298.050663558	0.206935208571	0.00333766465437
799.870193459	665.284782757	1841.15497622	376.0	-7.28703273699	0.334619252089	0.0677092780431	837.13232997	522.967299276	1706.98941036	346.889781115	-2.3068960926	-0.0372080014936
799.870193459	665.284782757	1841.15497622	376.0	0.611899268912	0.0180302411382	0.00364836931165	748.61562093	667.50982076	1852.42099006	436.295548365	-0.538235374257	-0.00868121571382
799.870193459	665.284782757	1841.15497622	376.0	0.549001542601	0.00539072272412	0.0010907977993	743.667372647	710.481337188	1851.26294544	397.114235603	-0.155923658934	-0.00251489772475
799.870193459	665.284782757	1841.15497622	376.0	-1.68607850921	-0.564921977576	-0.11431039611	602.272299425	750.91865398	1810.11165784	456.920704436	-0.781848237104	-0.0126104554372
799.870193459	665.284782757	1841.15497622	376.0	-3.43457157307	0.228563686343	0.046249228317	805.08277898	595.042110615	1777.91919079	377.794301192	-1.3248939451	-0.021369257179
799.870193459	665.284782757	1841.15497622	376.0	-9.76419061968	-0.250462686303	-0.0506804302515	683.914025955	689.236040603	1661.38109473	288.231028176	-1.78143265704	-0.028732784791
799.870193459	665.284782757	1841.15497622	376.0	-20.2287482667	-0.553873517711	-0.112074770884	605.128297379	565.103036048	1468.71237088	298.481037452	-4.35526850792	-0.0702462662568
799.870193459	665.284782757	1841.15497622	376.0	0.0750038579223	0.121427059802	0.024570428936	770.051994299	728.613945111	1842.53591348	343.869974069	0.0866545211312	0.00139765356663
799.870193459	665.284782757	1841.15497622	376.0	7.91770036829	0.919270221619	0.186011780983	943.604590024	623.966205331	1986.93211055	419.361315194	1.09699135605	0.0176934089686
799.870193459	665.284782757	1841.15497622	376.0	7.86553881408	0.371741338264	0.0752208292723	824.449224118	743.806900185	1985.9717355	417.715611195	1.27301961522	0.020532574439
799.870193459	665.284782757	1841.15497622	376.0	0.0431970451381	0.491869187223	0.0995283664959	864.678436815	626.075136816	1841.95030076	351.196727131	-0.294447211773	-0.00474914857699
799.870193459	665.284782757	1841.15497622	376.0	13.5283261358	2.616835937	0.529509497571	994.179984258	666.442941095	2090.23242606	429.60950071	2.90265027821	0.0468169399712
799.870193459	665.284782757	1841.15497622	376.0	7.24929648717	0.190669523581	0.0385814495307	779.609724398	805.184489383	1974.62575923	389.83154545	1.41062175148	0.0227519637336
799.870193459	665.284782757	1841.15497622	376.0	-0.828192329695	0.712506714364	0.144173758471	925.739056566	549.440452982	1825.90667193	350.727162377	-0.79813745919	-0.0128731848256
799.870193459	665.284782757	1841.15497622	376.0	-3.56571650293	0.463322959783	0.093752116508	870.158875011	505.42533116	1775.50460938	399.920403213	-1.95083778179	-0.0314651255128
799.870193459	665.284782757	1841.15497622	376.0	9.23213066831	2.41022846947	0.487703049265	971.186545672	678.891815704	2011.13280943	361.05444805	2.42183006896	0.0390617753059
799.870193459	665.284782757	1841.15497622	376.0	4.01474679569	-0.00097777765236	-0.000197850597402	737.319464434	795.866270798	1915.07268663	381.886951396	0.826317180404	0.0133276964581
799.870193459	665.284782757	1841.15497622	376.0	-1.68246502046	0.155083339494	0.0313806838313	777.749583603	729.466272967	1810.17818777	302.962331199	-0.0833201792727	-0.00134387385924
799.870193459	665.284782757	1841.15497622	376.0	2.74798026121	0.811185441759	0.164141125406	935.419625293	599.363323478	1891.74955154	356.96660277	0.252739678376	0.00407644642542
799.870193459	665.284782757	1841.15497622	376.0	7.89692374024	0.375340023105	0.0759490131739	818.79543322	797.647962231	1986.54958063	370.106185177	1.64124357966	0.0264716706397
799.870193459	665.284782757	1841.15497622	376.0	2.69528350143	0.254732396581	0.05154439429	803.770350714	685.698415401	1890.77932253	401.310556412	0.158153205077	0.0025508581464
799.870193459	665.284782757	1841.15497622	376.0	-3.36346162523	-0.344802764243	-0.0697698834972	659.098230657	679.651910644	1779.22843513	440.478293829	-1.25905024501	-0.0203072620163
799.870193459	665.284782757	1841.15497622	376.0	6.97516009073	0.631094040705	0.127700129645	863.20088005	770.21582359	1969.57848333	336.161779686	1.65926577235	0.0267623511669
799.870193459	665.284782757	1841.15497622	376.0	-6.94804643293	0.356139456333	0.0720638317145	840.192873705	553.301299491	1713.23067357	319.736500371	-1.95846411896	-0.031588130951
799.870193459	665.284782757	1841.15497622	376.0	7.93673926832	0.182584991679	0.0369455669121	782.101713945	739.410632247	1987.2826462	465.770300012	0.946877306394	0.0152722146193
799.870193459	665.284782757	1841.15497622	376.0	-6.86113474492	-0.337899623242	-0.0683730520522	661.124726893	720.943821124	1714.83085244	332.762304418	-1.23766987415	-0.0199624173249
799.870193459	665.284782757	1841.15497622	376.0	-8.04289588001	-0.13301174809	-0.0269145584966	713.168944938	672.701624232	1693.07279849	307.202229319	-1.56484351128	-0.0252394114722
799.870193459	665.284782757	1841.15497622	376.0	18.6698006243	2.71233642535	0.548833756647	995.98913989	722.694574526	2184.89493946	466.211225044	3.62936115983	0.0585380832231
799.870193459	665.284782757	1841.15497622	376.0	-12.2789762445	-0.30652930217	-0.0620253545468	671.844215607	516.87991448	1615.07999406	426.355863976	-3.55037854036	-0.0572641700059
799.870193459	665.284782757	1841.15497622	376.0	-1.59994534918	-0.568314742447	-0.114996912676	602.467097528	806.410013838	1811.6975028	402.820391437	-0.289319641099	-0.00466644582418
799.870193459	665.284782757	1841.15497622	376.0	6.99127408461	0.661059787752	0.13376361549	878.384687526	726.853717757	1969.87516693	364.636761643	1.45609952886	0.023485476272
799.870193459	665.284782757	1841.15497622	376.0	-4.51697356249	0.512658561535	0.103735038757	872.185707891	601.356244501	1757.9904927	284.448540304	-1.0325535829	-0.0166540900469
799.870193459	665.284782757	1841.15497622	376.0	-14.5326673661	-0.468049997413	-0.0947086194685	629.41540324	597.14489939	1573.58604783	347.025745197	-3.28238096933	-0.0529416285376
799.870193459	665.284782757	1841.15497622	376.0	10.6694650996	1.82823894834	0.36993908303	980.913229909	627.839255241	2037.59636383	428.843878683	2.06862404591	0.0333649039664
799.870193459	665.284782757	1841.15497622	376.0	17.2022967887	2.43463199494	0.492641034993	948.23861889	810.911027687	2157.87591957	398.726272989	3.61405337995	0.0582911835475
799.870193459	665.284782757	1841.15497622	376.0	-1.08375563901	0.17468001486	0.0353460167664	786.008318424	679.715608088	1821.20135534	355.477428827	-0.366388291305	-0.00590948856943
799.870193459	665.284782757	1841.15497622	376.0	-13.3046276553	-0.236947539735	-0.0479456778097	690.050084291	573.711523887	1596.19616207	332.434553897	-3.10190347677	-0.0500307012383
799.870193459	665.284782757	1841.15497622	376.0	5.15011275382	-0.123697443315	-0.0250298347461	709.836035168	756.869266436	1935.97653346	469.27123186	0.44742586832	0.00721654626322
799.870193459	665.284782757	1841.15497622	376.0	11.9982912933	0.408410623496	0.0826407574861	827.195963991	777.37113483	2062.06211342	457.495014603	1.88976717467	0.0304801157205
799.870193459	665.284782757	1841.15497622	376.0	-12.698484342	-0.315645841273	-0.0638700609617	669.228350863	587.533686859	1607.35619985	350.594162128	-2.98669781431	-0.0481725453922
799.870193459	665.284782757	1841.15497622	376.0	4.36000826263	0.341633827629	0.0691286579582	807.173484171	826.377918554	1921.42948531	287.878082583	1.32072611788	0.0213020341594
799.870193459	665.284782757	1841.15497622	376.0	6.00851509538	0.633849210648	0.128257630645	901.650625349	585.727862733	1951.78105089	464.40256281	0.0272765052429	0.000439943632949
799.870193459	665.284782757	1841.15497622	376.0	0.702670781815	0.813578936386	0.164625442409	942.292663734	575.134903577	1854.09223428	336.664666971	-0.181763068679	-0.00293166239804
799.870193459	665.284782757	1841.15497622	376.0	12.0013943704	1.85664209045	0.375686380099	966.138305351	661.326218095	2062.11924588	434.654722436	2.36291989151	0.0381116111534
799.870193459	665.284782757	1841.15497622	376.0	4.8846633737	0.25724840743	0.0520535021105	801.509156159	717.34529743	1931.08919899	412.234745403	0.633999575336	0.0102257996022
799.870193459	665.284782757	1841.15497622	376.0	-0.592326574195	0.888585687703	0.179802850608	968.672847114	527.148722959	1830.24932602	334.427755947	-0.68062067294	-0.0109777527894
799.870193459	665.284782757	1841.15497622	376.0	-0.961852171941	-0.0372806840626	-0.00754364307216	733.879579059	707.163716461	1823.44578709	382.402491569	-0.379889478662	-0.00612724965585
799.870193459	665.284782757	1841.15497622	376.0	-12.7713039951	-0.505768804792	-0.102340915579	619.553126711	640.52511888	1606.01547718	345.937231592	-2.76365994981	-0.0445751604807
799.870193459	665.284782757	1841.15497622	376.0	-3.96127027087	-0.199277824694	-0.0403233153975	692.81237978	778.524811986	1768.2218515	296.884659737	-0.379792664801	-0.00612568814195
799.870193459	665.284782757	1841.15497622	376.0	-3.7068121521	-0.376631561261	-0.0762103523393	650.088197318	783.361153801	1772.90681982	339.4574687	-0.457103306673	-0.0073726339786
799.870193459	665.284782757	1841.15497622	376.0	-4.36733159097	0.211351204206	0.0427663302723	805.740659833	507.37293441	1760.7456333	447.632039058	-2.34419346011	-0.0378095719373
799.870193459	665.284782757	1841.15497622	376.0	7.95419490839	1.0787389598	0.218279838082	986.045431838	562.295294235	1987.60403159	439.263305517	0.777982420426	0.0125481035553
799.870193459	665.284782757	1841.15497622	376.0	7.39991506414	2.51547540622	0.508999475155	995.366805604	626.589211545	1977.39888066	355.442863506	2.07307290757	0.0334366597996
799.870193459	665.284782757	1841.15497622	376.0	-6.09117590836	-0.581270144508	-0.117618402369	600.178135981	815.535390448	1729.00698787	313.29346144	-0.740431873937	-0.0119424495796
799.870193459	665.284782757	1841.15497622	376.0	9.64665778631	0.151061143316	0.0305668035848	770.72953097	799.654518915	2018.76489609	448.380846203	1.51741287143	0.0244744011522
799.870193459	665.284782757	1841.15497622	376.0	13.1841268408	0.297354588079	0.0601688765842	800.938611953	813.447655399	2083.89518362	469.508916264	2.07058790095	0.0333965790475
799.870193459	665.284782757	1841.15497622	376.0	-11.994078494	-0.397827252429	-0.0804992416894	647.514221852	630.750421134	1620.32540317	342.060760187	-2.63271036283	-0.0424630703683
799.870193459	665.284782757	1841.15497622	376.0	-3.24209832004	0.464906491128	0.094072539686	864.466167962	573.152379153	1781.46292166	343.844374548	-1.20069367672	-0.0193660270438
799.870193459	665.284782757	1841.15497622	376.0	-11.1761214128	-0.489370398166	-0.0990227434574	622.745413995	573.551423606	1635.38526068	439.088423076	-3.16603787251	-0.051065126976
799.870193459	665.284782757	1841.15497622	376.0	-18.2567634605	-0.196580229513	-0.0397774644906	702.384653549	518.236075053	1505.01966727	284.398938666	-4.18507976691	-0.067501286563
799.870193459	665.284782757	1841.15497622	376.0	3.21936524864	0.75803415734	0.153386110348	912.540569135	647.856634424	1900.42847969	340.031276135	0.639086980054	0.010307854517
799.870193459	665.284782757	1841.15497622	376.0	-4.33812210374	-0.16805625146	-0.0340057166046	702.355046204	721.574775549	1761.28342523	337.353603476	-0.767426583157	-0.0123778481154
799.870193459	665.284782757	1841.15497622	376.0	-13.9819242078	-0.0133778253971	-0.00270696588366	748.636826955	547.780551548	1583.72608289	287.30870439	-3.24890376154	-0.0524016735733
799.870193459	665.284782757	1841.15497622	376.0	13.8983375197	2.73919837387	0.554269197466	994.108448903	729.186419515	2097.04490907	373.750040654	3.26431929105	0.052650311146
799.870193459	665.284782757	1841.15497622	376.0	1.76446558447	0.286588559741	0.0579904005952	805.889636773	744.146165761	1873.64152213	323.605719595	0.569246536225	0.00918139574557
799.870193459	665.284782757	1841.15497622	376.0	0.271606359271	0.531276172425	0.107502260709	869.90992743	652.147653253	1846.15567022	324.098089533	0.0239731373866	0.000386663506236
799.870193459	665.284782757	1841.15497622	376.0	7.52257261858	0.418733969609	0.084729657954	839.904614635	692.708909054	1979.65719632	447.043672634	0.872673572897	0.014075380208
799.870193459	665.284782757	1841.15497622	376.0	-13.0705382574	-0.377411056235	-0.0763680809865	652.977409315	638.542066366	1600.50611067	308.986634992	-2.69753628149	-0.0435086497015
799.870193459	665.284782757	1841.15497622	376.0	-6.99475190397	-0.306645762783	-0.062048920029	669.853977926	651.305238284	1712.37075346	391.211537253	-1.79992121259	-0.0290309872999
799.870193459	665.284782757	1841.15497622	376.0	-3.55017994056	-0.575031901136	-0.116356111116	600.477234581	766.029306092	1775.79066158	409.284120904	-0.814014925499	-0.0131292729919
799.870193459	665.284782757	1841.15497622	376.0	3.38413262223	0.0636046505663	0.01287022472	755.210311409	743.15837305	1903.46210239	405.093417933	0.452349749412	0.00729596370019
799.870193459	665.284782757	1841.15497622	376.0	-1.42155160639	0.106504002094	0.021550789578	767.949756566	710.435190163	1814.98200808	336.597061347	-0.234211582174	-0.00377760616409
799.870193459	665.284782757	1841.15497622	376.0	5.05714393466	-0.190914869701	-0.038631094638	692.263451285	808.22144576	1934.26483342	433.779936379	0.777856678444	0.0125460754588
799.870193459	665.284782757	1841.15497622	376.0	10.2956492577	2.48225129875	0.502276669111	964.20932114	716.229719693	2030.71383486	350.274794026	2.70003302329	0.0435489197305
799.870193459	665.284782757	1841.15497622	376.0	-0.874378533865	-0.243133051321	-0.0491972989319	684.104739056	677.380602667	1825.05631233	463.570970606	-0.936070411121	-0.0150979098568
799.870193459	665.284782757	1841.15497622	376.0	3.22623532863	0.707684744896	0.143198046316	917.402793941	594.630355011	1900.55496851	388.521819562	0.0626889169333	0.00101111156344
799.870193459	665.284782757	1841.15497622	376.0	4.89294385048	0.600508159976	0.121511161468	888.425472047	629.597278699	1931.2416554	413.218904657	0.367122869119	0.00592133659869
799.870193459	665.284782757	1841.15497622	376.0	-1.5083841881	0.665468922321	0.134655791647	904.843273502	609.291641858	1813.38328568	299.248370317	-0.359437249692	-0.00579737499503
799.870193459	665.284782757	1841.15497622	376.0	11.3931211329	1.05412007222	0.213298274428	895.111234282	784.023624952	2050.9199929	371.785133666	2.49101110377	0.0401775984479
799.870193459	665.284782757	1841.15497622	376.0	-3.66866021686	0.214682058799	0.0434403194656	805.157778012	532.558951963	1773.60925607	435.892526098	-2.01277150931	-0.0324640566019
799.870193459	665.284782757	1841.15497622	376.0	-1.7099070619	-0.563303937336	-0.113982990153	603.837215279	807.284099696	1809.67293726	398.551622283	-0.285479728048	-0.00460451174271
799.870193459	665.284782757	1841.15497622	376.0	3.14248419221	-0.108578964679	-0.0219706525049	713.380325763	772.345012145	1899.0129803	413.287642389	0.445070965808	0.00717856396464
799.870193459	665.284782757	1841.15497622	376.0	5.32568830617	2.00869587613	0.406454042115	948.62816712	682.376070578	1939.20915148	308.204913785	1.81310921467	0.0292436970108
799.870193459	665.284782757	1841.15497622	376.0	-9.16025942717	-0.0796815642128	-0.0161233436286	730.254338753	557.460768748	1672.50040394	384.785296438	-2.61737612184	-0.0422157439006
799.870193459	665.284782757	1841.15497622	376.0	7.34805095968	1.2562755796	0.254203880939	981.670185431	595.311020255	1976.44398212	399.46277643	1.2453664613	0.0200865558274
799.870193459	665.284782757	1841.15497622	376.0	-0.245491665444	-0.49717786287	-0.100602562297	619.888573178	764.29924289	1836.6350942	452.447278134	-0.433611285089	-0.00699373040466
799.870193459	665.284782757	1841.15497622	376.0	17.4689237789	2.73109971409	0.552630456109	992.036182281	791.939862891	2162.78493566	378.808890491	3.74263979589	0.0603651579983
799.870193459	665.284782757	1841.15497622	376.0	0.564777250025	1.08369985513	0.2192836615	990.722890231	541.221516789	1851.55340066	319.608993639	-0.0761799402227	-0.00122870871327
799.870193459	665.284782757	1841.15497622	376.0	-8.46542346316	0.127757199363	0.0258513151281	780.539096918	604.855837726	1685.29341087	299.898476222	-1.93052438143	-0.031137490023
799.870193459	665.284782757	1841.15497622	376.0	-8.69373767235	-0.499638594693	-0.101100484559	620.857418177	710.191877552	1681.08979244	350.040496713	-1.71062718993	-0.0275907611279
799.870193459	665.284782757	1841.15497622	376.0	2.06323489843	0.804599489795	0.162808476284	936.381397648	591.917176522	1879.14232822	350.843754049	0.10436158366	0.00168325134936
799.870193459	665.284782757	1841.15497622	376.0	-11.3101928308	0.0296712034629	0.00600388576749	757.72607442	582.293875246	1632.91679809	292.896848426	-2.57614022019	-0.0415506487127
799.870193459	665.284782757	1841.15497622	376.0	-2.08315694073	0.680604381405	0.137718409835	922.987408089	515.922357196	1802.80082854	363.891063255	-1.34843266539	-0.021748913958
799.870193459	665.284782757	1841.15497622	376.0	-15.0524325908	-0.471226089061	-0.0953512928088	628.649706669	595.764553455	1564.01636453	339.602104404	-3.36131123722	-0.0542146973746
799.870193459	665.284782757	1841.15497622	376.0	6.06433845777	1.44746282581	0.292890090209	916.753643319	730.847618498	1952.80884551	305.207583689	1.8837531814	0.030383115829
799.870193459	665.284782757	1841.15497622	376.0	4.18185335189	0.808269420192	0.163551076526	892.161938112	724.214422359	1918.1493773	301.773016832	1.27427956579	0.0205528962224
799.870193459	665.284782757	1841.15497622	376.0	4.93479557203	0.850994363628	0.17219635039	912.258339937	683.435727105	1932.01221046	336.318143414	1.18521536173	0.0191163768021
799.870193459	665.284782757	1841.15497622	376.0	15.8108213018	2.79447926322	0.565455132178	999.692113398	830.274349916	2132.2566994	302.290236082	3.56131950761	0.0574406372196
799.870193459	665.284782757	1841.15497622	376.0	-4.39501093328	0.139065242475	0.0281394663041	782.850096452	600.14744373	1760.23601371	377.238473531	-1.48250145742	-0.0239113138293
799.870193459	665.284782757	1841.15497622	376.0	5.26498710597	0.214972650865	0.0434991199645	793.813921075	686.247221277	1938.09154831	458.030405963	0.302342282013	0.00487648841957
799.870193459	665.284782757	1841.15497622	376.0	-14.5746217464	-0.500420514852	-0.101258703936	621.301491289	647.318762366	1572.81360267	304.193349012	-2.95075214504	-0.0475927765329
799.870193459	665.284782757	1841.15497622	376.0	3.65867656498	-0.143221423871	-0.0289804580879	705.062133262	771.496010096	1908.51688186	431.958738498	0.435773260831	0.00702860098114
799.870193459	665.284782757	1841.15497622	376.0	-0.840687706163	0.402432518685	0.0814311045499	846.536490324	600.141562112	1825.67661268	378.998560244	-0.77711352056	-0.0125340890413
799.870193459	665.284782757	1841.15497622	376.0	-11.2088535944	0.218943256889	0.0443025610864	809.30150001	510.206548818	1634.78261049	315.274561657	-3.00498669404	-0.0484675273233
799.870193459	665.284782757	1841.15497622	376.0	-1.51057537049	0.0801047930571	0.016208982812	768.181566653	581.222104755	1813.34294261	463.939271204	-1.51279924503	-0.0243999878231
799.870193459	665.284782757	1841.15497622	376.0	-20.2007499987	-0.42866744315	-0.086739668788	640.079274452	501.000414091	1469.22786238	328.148173839	-4.66977481626	-0.0753189486493
799.870193459	665.284782757	1841.15497622	376.0	3.05610798547	1.69978830957	0.34394745236	969.749267941	621.470848774	1897.42266047	306.202543755	1.19029404617	0.0191982910673
799.870193459	665.284782757	1841.15497622	376.0	6.72110053352	0.531252609503	0.107497492817	868.026978993	666.795139623	1964.90085315	430.078734529	0.760175066392	0.0122608881676
799.870193459	665.284782757	1841.15497622	376.0	-0.145669554945	0.167378804997	0.0338686371908	785.972529299	650.731374278	1838.47297396	401.76907038	-0.55346758649	-0.0089268965563
799.870193459	665.284782757	1841.15497622	376.0	3.83006793039	0.384772945612	0.0778577388935	820.288643434	791.58996616	1911.67246251	299.793852915	1.16553771496	0.0187989954026
799.870193459	665.284782757	1841.15497622	376.0	-8.25852445757	-0.0797198419105	-0.0161310890147	730.604626112	534.228044375	1689.1027422	424.270071716	-2.75688566702	-0.0444658978552
799.870193459	665.284782757	1841.15497622	376.0	10.439790659	2.60700829683	0.527520901828	984.07976465	684.976875568	2033.36770144	364.311061224	2.68731690568	0.0433438210594
799.870193459	665.284782757	1841.15497622	376.0	12.8604811151	2.6025234824	0.52661341206	969.175839694	765.050403032	2077.93636423	343.710121506	3.15815393902	0.0509379667583
799.870193459	665.284782757	1841.15497622	376.0	2.4392871057	-0.00372133843974	-0.000753002517147	735.40554129	822.210768496	1886.06603215	328.449722361	0.810271610298	0.0130688969403
799.870193459	665.284782757	1841.15497622	376.0	-4.10402377468	-0.313826947178	-0.063502012784	667.199086189	669.222758614	1765.59353826	429.17169346	-1.37696978292	-0.022209190047
799.870193459	665.284782757	1841.15497622	376.0	-4.17376290043	0.628578933472	0.127191204669	905.461472188	554.013693154	1764.30953288	304.834367538	-1.26370803736	-0.0203823876993
799.870193459	665.284782757	1841.15497622	376.0	-2.37896297257	-0.245401543621	-0.0496563220601	684.309090961	651.999288048	1797.35458106	461.046202055	-1.3116564968	-0.0211557499485
799.870193459	665.284782757	1841.15497622	376.0	11.1933215423	0.656303947893	0.132801284479	870.637356699	761.237047007	2047.2413728	415.36696909	2.03530872023	0.0328275600037
799.870193459	665.284782757	1841.15497622	376.0	-6.53533184232	0.035643800503	0.00721242422157	755.878739991	636.954158848	1720.82938879	327.99648995	-1.50088801468	-0.0242078712045
799.870193459	665.284782757	1841.15497622	376.0	5.25550566141	0.380691417866	0.0770318530689	829.949523891	710.478915837	1937.91698023	397.488540499	0.792570929673	0.0127834020915
799.870193459	665.284782757	1841.15497622	376.0	6.47815064989	0.673932995082	0.136368473307	887.821271035	697.087366932	1960.42776927	375.519131307	1.22085938243	0.0196912803617
799.870193459	665.284782757	1841.15497622	376.0	-2.62123590182	-0.323575725621	-0.0654746510768	663.001902659	771.382671939	1792.89396097	358.509386374	-0.364596184288	-0.00588058361754
799.870193459	665.284782757	1841.15497622	376.0	8.14526197601	2.31016513327	0.467455510576	996.364995831	611.329703222	1991.12187241	383.427173361	1.96566607525	0.0317042915363
799.870193459	665.284782757	1841.15497622	376.0	4.84753722026	0.693675920354	0.140363399505	887.827103959	703.819956965	1930.40564897	338.758588046	1.1291454955	0.0182120241209
799.870193459	665.284782757	1841.15497622	376.0	9.89779299934	0.0307370677375	0.0062195604487	742.565606609	813.141014831	2023.38868456	467.682063119	1.46834211075	0.0236829372702
799.870193459	665.284782757	1841.15497622	376.0	2.74208195919	0.637802591486	0.129057586298	906.696296706	558.197037188	1891.64095466	426.747620766	-0.523168926547	-0.0084382084927
799.870193459	665.284782757	1841.15497622	376.0	-1.96845175548	0.271961278059	0.055030610696	814.278456212	611.766891879	1804.91272877	378.867380675	-0.958258243078	-0.0154557781142
799.870193459	665.284782757	1841.15497622	376.0	9.1810060121	0.599077327879	0.12122163656	868.079450871	734.412343107	2010.19152527	407.699731296	1.62608518087	0.0262271803367
799.870193459	665.284782757	1841.15497622	376.0	3.07694806878	-0.441820811169	-0.0894012163433	632.647597007	797.931400263	1897.8063587	467.22736143	0.201803427413	0.00325489399053
799.870193459	665.284782757	1841.15497622	376.0	-16.17286028	-0.531940556551	-0.107636696995	612.89668605	623.863103807	1543.38755437	306.627764516	-3.36769207573	-0.0543176141247
799.870193459	665.284782757	1841.15497622	376.0	0.642029984103	-0.432309632254	-0.0874766556563	635.492252144	798.77757076	1852.97574322	418.705920313	0.030584962492	0.000493305846645
799.870193459	665.284782757	1841.15497622	376.0	-15.907319027	-0.418862506588	-0.0847556670555	642.258203828	523.985387891	1548.27658037	382.032988648	-3.9697892902	-0.0640288595194
799.870193459	665.284782757	1841.15497622	376.0	13.7894260217	2.31146858813	0.467719261054	949.042783145	743.051542555	2095.03967961	402.945353906	3.04776901781	0.0491575648034
799.870193459	665.284782757	1841.15497622	376.0	-9.15699408949	0.265327625809	0.0536883095526	819.612734685	528.620623463	1672.56052387	324.327165718	-2.54495202719	-0.0410476133417
799.870193459	665.284782757	1841.15497622	376.0	-4.69641783321	-0.551245446911	-0.111542988044	605.495326109	687.700321286	1754.68664558	461.490998182	-1.61543013387	-0.0260553247399
799.870193459	665.284782757	1841.15497622	376.0	-0.413790460547	-0.270693893989	-0.0547741590427	676.782261934	697.762132525	1833.53645256	458.992058102	-0.738563626306	-0.0119123165533
799.870193459	665.284782757	1841.15497622	376.0	8.35275691321	0.797557277187	0.161383504085	923.849622951	634.179721236	1994.94217578	436.912831587	1.0272788294	0.0165690133775
799.870193459	665.284782757	1841.15497622	376.0	1.636768221	0.711669032555	0.144004255879	888.967959529	696.27243145	1871.29041577	286.050024787	0.717947831787	0.0115798037385
799.870193459	665.284782757	1841.15497622	376.0	19.7690645766	2.3615605494	0.477855230554	943.052949319	808.60837472	2205.13409242	453.472768381	3.78394664518	0.0610313975029
799.870193459	665.284782757	1841.15497622	376.0	-18.1430898176	-0.387333834462	-0.0783759276532	651.196180655	524.803937626	1507.1125752	331.112456918	-4.21043987952	-0.0679103206374
799.870193459	665.284782757	1841.15497622	376.0	-9.66629130573	0.193670637065	0.0391887165247	800.414905816	548.727712133	1663.18357283	314.040954877	-2.49720823797	-0.0402775522254
799.870193459	665.284782757	1841.15497622	376.0	-1.18225640421	0.519141022857	0.105046746835	876.039325644	583.972755882	1819.3878036	359.375722073	-0.794307667437	-0.0128114139909
799.870193459	665.284782757	1841.15497622	376.0	0.254219868202	0.675828646525	0.136752053121	921.647192983	514.372622853	1845.83555797	409.815742134	-1.16473278794	-0.0187860127087
799.870193459	665.284782757	1841.15497622	376.0	-4.93970666421	0.21009221494	0.0425115772845	802.291797027	570.793108615	1750.20732116	377.122415515	-1.7364567352	-0.0280073666967
799.870193459	665.284782757	1841.15497622	376.0	5.87924332516	1.00103890579	0.20255744755	941.560139125	644.834149157	1949.40095726	363.006668979	1.19290118662	0.0192403417197
799.870193459	665.284782757	1841.15497622	376.0	10.7293888661	0.581376487944	0.117639920669	860.145673013	759.560259799	2038.69965324	418.99372043	1.8984386555	0.0306199783145
799.870193459	665.284782757	1841.15497622	376.0	9.95535856235	0.860847389365	0.174190082834	925.095670253	658.459525854	2024.44855579	440.89335968	1.45950925778	0.0235404718997
799.870193459	665.284782757	1841.15497622	376.0	-1.91390670726	-0.503048385036	-0.101790446183	618.731825904	792.122293549	1805.91698764	395.062868182	-0.345036896558	-0.00556511123481
799.870193459	665.284782757	1841.15497622	376.0	1.40248066542	0.731588701669	0.148034945704	927.426190557	566.005465887	1866.97681878	373.545162334	-0.366475533601	-0.00591089570324
799.870193459	665.284782757	1841.15497622	376.0	-8.72643181407	-0.516721034235	-0.104557068846	615.643183238	640.64367876	1680.48784263	424.200980628	-2.35528858045	-0.0379885254911
799.870193459	665.284782757	1841.15497622	376.0	5.19366148464	0.828667596629	0.167678590981	918.006526204	662.154274404	1936.77833309	356.61753248	1.04213436451	0.0168086187823
799.870193459	665.284782757	1841.15497622	376.0	0.865337294297	0.0303509300955	0.00614142656728	745.26510609	787.762245127	1857.08717687	324.059825654	0.471331986415	0.00760212881315
799.870193459	665.284782757	1841.15497622	376.0	4.2651258841	0.854957900216	0.172998361031	962.131029529	524.950285939	1919.68255367	432.601238205	-0.353602043705	-0.00570325876944
799.870193459	665.284782757	1841.15497622	376.0	11.1495059247	0.581051629583	0.11757418648	867.036919016	724.354495097	2046.43465937	455.043245259	1.67391355709	0.0269986057596
799.870193459	665.284782757	1841.15497622	376.0	10.8640463097	0.616908035589	0.124829630835	855.029665099	807.278242127	2041.17890547	378.870998241	2.20788815614	0.0356110992926
799.870193459	665.284782757	1841.15497622	376.0	-18.9271645542	-0.436868598712	-0.088399149881	637.895771162	525.951735164	1492.67654417	328.829037844	-4.34045657072	-0.0700073640439
799.870193459	665.284782757	1841.15497622	376.0	-6.47750496714	0.289854673829	0.0586512897266	823.012238621	562.602097854	1721.89407118	336.279734704	-1.8878917343	-0.0304498666822
799.870193459	665.284782757	1841.15497622	376.0	11.553818325	0.442521961674	0.0895430922043	825.555255398	830.259023802	2053.87867725	398.06439805	2.20855891401	0.0356219179679
799.870193459	665.284782757	1841.15497622	376.0	7.98869697731	0.675158034314	0.136616356599	874.342210995	751.13652027	1988.23926815	362.760536884	1.71168357568	0.0276077996078
799.870193459	665.284782757	1841.15497622	376.0	9.37844811546	2.21381199789	0.447958720739	934.107477259	752.247725943	2013.82674039	327.471537184	2.57179972695	0.0414806407573
799.870193459	665.284782757	1841.15497622	376.0	17.1315808705	2.25524151182	0.456341868033	948.982127718	742.67710805	2156.57392992	464.914694151	3.28931416944	0.0530534543458
799.870193459	665.284782757	1841.15497622	376.0	6.71192334638	0.135078675495	0.027332795527	769.432345251	771.534312636	1964.73188691	423.765229021	1.05625860022	0.0170364290357
799.870193459	665.284782757	1841.15497622	376.0	-1.87375970895	0.599496493748	0.121306453611	898.295388717	557.252211	1806.65615609	351.108556375	-1.01399758478	-0.0163547997545
799.870193459	665.284782757	1841.15497622	376.0	-7.20776422352	0.00410092682408	0.000829811174439	749.097423096	616.879651317	1708.44886654	342.471792128	-1.78104619218	-0.0287265514868
799.870193459	665.284782757	1841.15497622	376.0	-9.12132495573	-0.0370204124117	-0.0074909778251	742.129051923	526.814754594	1673.2172479	404.27344138	-2.85708442754	-0.0460820068958
799.870193459	665.284782757	1841.15497622	376.0	0.861965461473	0.200826711744	0.0406367283983	785.139541358	764.04793676	1857.0250962	307.837618086	0.49154217821	0.00792809964855
799.870193459	665.284782757	1841.15497622	376.0	-0.856721207289	0.114857021853	0.0232409999703	768.362834872	732.065267957	1825.38141108	324.953308247	-0.00232025233048	-3.74234246852e-05
799.870193459	665.284782757	1841.15497622	376.0	0.400424964282	-0.398973844505	-0.0807312514175	643.71916333	793.379198505	1848.52742037	411.429058537	0.00975906275235	0.000157404237941
799.870193459	665.284782757	1841.15497622	376.0	14.0076416721	1.29713430464	0.262471530684	911.136079141	768.214474863	2099.05736791	419.706813909	2.78977930336	0.0449964403768
799.870193459	665.284782757	1841.15497622	376.0	7.88997180037	0.934403132012	0.18907388345	934.158212956	653.276236402	1986.42158464	398.987135284	1.35767268978	0.0218979466094
799.870193459	665.284782757	1841.15497622	376.0	-2.78376544001	0.431581696507	0.087329359876	860.856983192	519.21235605	1789.90154029	409.832201049	-1.77743196304	-0.0286682574684
799.870193459	665.284782757	1841.15497622	376.0	-11.7026510971	-0.511800919938	-0.103561497357	617.386559894	616.684836923	1625.69103319	391.619636377	-2.8524445685	-0.0460071704598
799.870193459	665.284782757	1841.15497622	376.0	0.795897426834	0.311811409291	0.0630941742798	819.220236087	663.283915901	1855.8086813	373.304529308	-0.138758166428	-0.00223803494238
799.870193459	665.284782757	1841.15497622	376.0	0.753956806424	-0.201056308975	-0.0406831867615	691.935102736	769.796756955	1855.03648948	393.304629785	0.0989400796314	0.00159580773599
799.870193459	665.284782757	1841.15497622	376.0	-2.45387689702	0.286198185684	0.0579114094869	819.13675647	593.739344747	1795.97529962	383.0991984	-1.16579648686	-0.0188031691429
799.870193459	665.284782757	1841.15497622	376.0	-7.34553465509	-0.370338254379	-0.0749369191379	652.663839211	755.61491089	1705.91229938	297.633549283	-1.09877024641	-0.0177221007486
799.870193459	665.284782757	1841.15497622	376.0	-14.3916657126	-0.379972854524	-0.0768864537686	652.641372238	585.620342801	1576.18210679	337.920391751	-3.27101995379	-0.0527583863515
799.870193459	665.284782757	1841.15497622	376.0	1.31818442219	0.613180768603	0.124075428693	873.043752204	706.5533604	1865.4247943	285.827681697	0.635550718206	0.0102508180356
799.870193459	665.284782757	1841.15497622	376.0	5.22173153491	-0.122878358816	-0.0248640952683	709.178368175	781.757978401	1937.29514622	446.358799641	0.669807560478	0.0108033477496
799.870193459	665.284782757	1841.15497622	376.0	-15.7887723651	-0.463285658714	-0.0937445687401	630.405164382	543.734767652	1550.45920813	376.319276099	-3.84414529483	-0.062002343465
799.870193459	665.284782757	1841.15497622	376.0	-14.6774194356	-0.544220096549	-0.110121427873	605.478550235	533.089664999	1570.9209379	432.352722664	-3.90704795707	-0.0630169025333
799.870193459	665.284782757	1841.15497622	376.0	-3.1202679476	-0.536761196263	-0.108612140077	609.843671675	712.989658357	1783.70600763	460.872677596	-1.21485924474	-0.0195945039474
799.870193459	665.284782757	1841.15497622	376.0	2.55858550777	0.0671356069865	0.0135847039633	755.044938889	762.910310171	1888.26250061	370.307251554	0.533994379401	0.00861281257099
799.870193459	665.284782757	1841.15497622	376.0	3.26544817487	0.169029010445	0.0342025516886	778.712229267	755.915361699	1901.27693778	366.649346818	0.675572728286	0.0108963343272
799.870193459	665.284782757	1841.15497622	376.0	2.49905938378	1.19249576535	0.241298212333	965.081892108	607.880449999	1887.16653242	314.204190312	0.771245614739	0.012439445399
799.870193459	665.284782757	1841.15497622	376.0	-9.71088486616	0.00659959336282	0.00133540942186	749.512853317	630.520708152	1662.36253627	282.328974799	-2.00647336374	-0.0323624736088
799.870193459	665.284782757	1841.15497622	376.0	5.69316442576	0.729201453909	0.147551892737	918.862845949	609.672078252	1945.97495635	417.440032145	0.466803210265	0.00752908403653
799.870193459	665.284782757	1841.15497622	376.0	-9.93455977313	-0.454127493932	-0.0918914394844	632.432143901	625.826450247	1658.24433459	399.98574044	-2.51690495624	-0.0405952412297
799.870193459	665.284782757	1841.15497622	376.0	6.45235482886	0.735169395932	0.148759489262	905.662127409	664.567575903	1959.95282823	389.72312492	1.04967967061	0.0169303172679
799.870193459	665.284782757	1841.15497622	376.0	4.17853394084	0.488468607332	0.098840268582	857.718216897	675.718285075	1918.0882618	384.651759829	0.561108538192	0.00905013771278
799.870193459	665.284782757	1841.15497622	376.0	13.2450105411	2.54348190895	0.514666513345	954.521064708	822.01763928	2085.01614689	308.477442907	3.22616001671	0.0520348389792
799.870193459	665.284782757	1841.15497622	376.0	-6.88438563853	-0.0644987380444	-0.0130511408426	728.678206541	697.590365091	1714.40276745	288.134195819	-1.18292447377	-0.0190794269962
799.870193459	665.284782757	1841.15497622	376.0	1.76998353617	0.193227112456	0.0390989705496	788.800915041	695.832925293	1873.74311617	389.109275837	0.0789550994347	0.00127346934572
799.870193459	665.284782757	1841.15497622	376.0	-1.10431641515	-0.0477217096922	-0.00965635566415	732.740385474	672.493049236	1820.82279959	415.589364876	-0.722531977989	-0.0116537415805
799.870193459	665.284782757	1841.15497622	376.0	10.7677960361	2.25561659128	0.456417764322	952.235178129	714.987145187	2039.40678876	372.184465447	2.63704037138	0.0425329092157
799.870193459	665.284782757	1841.15497622	376.0	-2.8336084	0.0188626292531	0.0038168007392	752.131004026	607.125798143	1788.98385415	429.727051984	-1.42816144412	-0.0230348620019
799.870193459	665.284782757	1841.15497622	376.0	-6.27686141947	-0.557300976233	-0.112768307615	606.129754806	785.295291831	1725.58822984	334.163183205	-0.928994005586	-0.0149837742836
799.870193459	665.284782757	1841.15497622	376.0	6.3705942722	0.637119381088	0.128919340568	850.223644654	817.527721968	1958.44748967	290.696123052	1.74989845009	0.0282241685498
799.870193459	665.284782757	1841.15497622	376.0	-2.46833738489	0.121003663275	0.0244847558226	774.679344437	660.275581062	1795.70905962	360.754134125	-0.747993172563	-0.0120644060091
799.870193459	665.284782757	1841.15497622	376.0	0.181378147927	0.487962352299	0.0987378292795	858.854764624	664.112971289	1844.49442901	321.526693099	0.0518351694034	0.000836051119409
799.870193459	665.284782757	1841.15497622	376.0	17.4522481695	2.69003524982	0.544321175602	987.759910754	759.176673036	2162.47791185	415.54132806	3.64647238419	0.0588140707127
799.870193459	665.284782757	1841.15497622	376.0	1.68836872387	0.0165595575467	0.00335078056389	747.659481812	674.974617884	1872.24046099	449.606361297	-0.382802413375	-0.00617423247378
799.870193459	665.284782757	1841.15497622	376.0	-1.95151385318	-0.42619375258	-0.0862391243586	637.324829353	812.320485852	1805.2245818	355.579266592	-0.115213260506	-0.00185827839526
799.870193459	665.284782757	1841.15497622	376.0	6.46717734738	0.998480217113	0.202039703989	994.206793	510.304475697	1960.22573377	455.714465071	-0.0593361181094	-0.000957034163056
799.870193459	665.284782757	1841.15497622	376.0	-12.4042668328	-0.428308079883	-0.0866669526271	639.560557684	600.780661846	1612.77320016	372.431980631	-2.96219363177	-0.0477773166414
799.870193459	665.284782757	1841.15497622	376.0	9.50763812925	1.69045883729	0.342059659509	933.771766016	718.469681436	2016.20532875	363.963881301	2.32506208305	0.0375010013395
799.870193459	665.284782757	1841.15497622	376.0	18.1085533642	2.17577347202	0.440261730478	929.229110447	796.118398482	2174.5615076	449.213998675	3.52210798514	0.0568081933087
799.870193459	665.284782757	1841.15497622	376.0	-16.6851618931	-0.418894158049	-0.0847620716409	642.530873004	543.34350714	1533.95528773	348.080907587	-3.91272394469	-0.0631084507209
799.870193459	665.284782757	1841.15497622	376.0	2.24454429917	-0.151475160903	-0.0306505788958	702.452311633	798.983307156	1882.48051527	381.044896485	0.510964131974	0.00824135696732
799.870193459	665.284782757	1841.15497622	376.0	-3.36014412489	-0.347512259795	-0.070318142411	658.082539185	716.440774317	1779.28951545	404.766201951	-0.914736818834	-0.0147538196586
799.870193459	665.284782757	1841.15497622	376.0	-8.03831084142	0.298163981057	0.0603326550095	829.300699089	502.960699537	1693.15721616	360.895817529	-2.62075839451	-0.0422702966856
799.870193459	665.284782757	1841.15497622	376.0	-8.3233371156	-0.204996772456	-0.0414805286232	697.367823618	567.415890017	1687.90944073	423.12572709	-2.59330729127	-0.041827536956
799.870193459	665.284782757	1841.15497622	376.0	-8.44868415945	-0.349863083425	-0.0707938250556	658.757978438	694.822782467	1685.60160739	332.020846484	-1.64136672104	-0.0264736567909
799.870193459	665.284782757	1841.15497622	376.0	0.370555524324	0.964023414503	0.1950674655	990.004052489	503.258912056	1847.97747769	354.714513146	-0.699631549608	-0.0112843798324
799.870193459	665.284782757	1841.15497622	376.0	8.34570151113	0.772941817638	0.156402634083	928.868829549	599.565044083	1994.81227489	466.378401257	0.629098185026	0.0101467449198
799.870193459	665.284782757	1841.15497622	376.0	-8.72868718417	-0.420658776036	-0.0851191371987	640.652451189	740.128173456	1680.44631777	299.665693122	-1.42617052351	-0.0230027503791
799.870193459	665.284782757	1841.15497622	376.0	-0.458809349572	-0.417888178785	-0.0845585145254	638.951081528	820.272395897	1832.70758505	373.484107621	0.103962626168	0.00167681655109
799.870193459	665.284782757	1841.15497622	376.0	-13.2131138999	-0.230764277153	-0.046694511767	691.129829467	606.535381161	1597.88107214	300.215861508	-2.84000939956	-0.0458066032187
799.870193459	665.284782757	1841.15497622	376.0	5.41293529222	1.15478998349	0.2336685519	988.63851302	567.709920405	1940.81550371	384.467070283	0.742748657543	0.0119798170571
799.870193459	665.284782757	1841.15497622	376.0	-6.46315932041	0.201955537238	0.0408651431077	802.301957114	539.906150574	1722.15819677	379.950089079	-2.20262927016	-0.0355262785509
799.870193459	665.284782757	1841.15497622	376.0	-8.40481493026	-0.243586036007	-0.0492889591273	684.658753119	718.612891993	1686.40930789	283.137662774	-1.3920408417	-0.0224522716403
799.870193459	665.284782757	1841.15497622	376.0	4.21180001798	0.210536525368	0.042601482268	793.339478897	681.510439978	1918.70074184	443.850822961	0.170903635576	0.00275651025122
799.870193459	665.284782757	1841.15497622	376.0	1.46826770685	0.510091766542	0.103215654905	871.66260146	601.236879899	1868.18806017	395.288578806	-0.38075432725	-0.00614119882661
799.870193459	665.284782757	1841.15497622	376.0	-1.53087608338	0.158872383094	0.0321473862998	779.9959211	712.047661997	1812.96917503	320.92559193	-0.178680620499	-0.00288194549192
799.870193459	665.284782757	1841.15497622	376.0	10.1217751805	2.33334624912	0.472146145107	969.331928818	677.946123415	2027.51254363	380.2344914	2.46973160922	0.0398343807939
799.870193459	665.284782757	1841.15497622	376.0	-15.0672473703	-0.455039108531	-0.0920759021714	632.779522648	573.439219215	1563.74360148	357.524859617	-3.51935835062	-0.0567638443648
799.870193459	665.284782757	1841.15497622	376.0	4.53549702448	0.585417818255	0.118457672654	879.09153246	669.942141675	1924.66050538	375.626831243	0.701144802779	0.0113087871416
799.870193459	665.284782757	1841.15497622	376.0	-7.42355543618	0.327676500848	0.066304431576	836.842213267	500.810397017	1704.47581589	366.823205607	-2.54483455888	-0.0410457186916
799.870193459	665.284782757	1841.15497622	376.0	6.65192875887	0.870982751678	0.176240945301	934.425050217	632.090793882	1963.62729357	397.111449475	0.993174306583	0.0160189404288
799.870193459	665.284782757	1841.15497622	376.0	5.4799321508	1.15840048732	0.234399127342	992.763441693	560.189419964	1942.0490197	389.096158046	0.688909008486	0.0111114356207
799.870193459	665.284782757	1841.15497622	376.0	-4.61530918357	0.871188327746	0.176282543049	968.896601001	502.873071443	1756.17998152	284.410309072	-1.45230761827	-0.0234243164238
799.870193459	665.284782757	1841.15497622	376.0	-14.1166137866	-0.335533585999	-0.0678942909751	664.141184691	612.997077251	1581.24623901	304.107977069	-2.99689019521	-0.0483369386324
799.870193459	665.284782757	1841.15497622	376.0	7.67355388512	0.326531967119	0.0660728383486	815.854119505	728.004981492	1982.43699542	438.577894428	1.05503336283	0.0170166671424
799.870193459	665.284782757	1841.15497622	376.0	-0.51615836771	-0.00609152650105	-0.00123260350082	737.07472675	786.757425997	1831.65170074	307.819547997	0.263311348222	0.00424695722938
799.870193459	665.284782757	1841.15497622	376.0	8.54547278484	2.69435474772	0.545195214026	980.537092434	721.54527183	1998.49037364	296.408009371	2.59796608015	0.0419026787121
799.870193459	665.284782757	1841.15497622	376.0	-2.42953272786	0.153559419563	0.0310723228578	778.540065485	715.184175172	1796.4235135	302.699272842	-0.275308953253	-0.00444046698795
799.870193459	665.284782757	1841.15497622	376.0	0.795156694459	0.265968030302	0.0538178936264	800.157318819	755.296925902	1855.79504327	300.340798544	0.494640251836	0.00797806857801
799.870193459	665.284782757	1841.15497622	376.0	11.0671054118	1.51042982161	0.305631287254	965.84757301	646.745627565	2044.91753823	432.324337655	2.06095431257	0.0332411985899
799.870193459	665.284782757	1841.15497622	376.0	-1.98290701882	-0.0143176058709	-0.00289712785732	740.520777739	686.764863874	1804.64658497	377.360943352	-0.628869709064	-0.0101430598236
799.870193459	665.284782757	1841.15497622	376.0	-2.44358505663	0.949357293526	0.192099816578	977.407052951	528.096783218	1796.16478835	290.660952179	-0.772437357125	-0.0124586670504
799.870193459	665.284782757	1841.15497622	376.0	-8.83146488159	0.130439049926	0.026393980155	783.455449753	565.041041461	1678.55402108	330.057529862	-2.30497335681	-0.0371769896259
799.870193459	665.284782757	1841.15497622	376.0	-3.61900595716	-0.493109214173	-0.0997792825117	621.286882305	821.794492737	1774.52346795	331.442092905	-0.312722486834	-0.00504391107797
799.870193459	665.284782757	1841.15497622	376.0	9.41590523819	0.772272627797	0.156267225374	863.670278393	825.82511172	2014.51638406	325.020993952	2.23569679242	0.0360596256842
799.870193459	665.284782757	1841.15497622	376.0	9.3122496465	2.26755646115	0.45883376389	917.485726218	813.017286792	2012.60792398	282.104910971	2.64442348978	0.0426519917707
799.870193459	665.284782757	1841.15497622	376.0	7.47915765565	0.340498035613	0.0688988335923	808.672853265	823.780648341	1978.85785957	346.404357967	1.69072098681	0.0272696933356
799.870193459	665.284782757	1841.15497622	376.0	-15.4105310915	-0.413482347663	-0.0836670068117	644.000804804	602.467795156	1557.42321616	310.954616202	-3.31318415029	-0.053438454037
799.870193459	665.284782757	1841.15497622	376.0	2.22065565372	-0.293797166706	-0.0594490422311	669.520493828	753.972667938	1882.04068829	458.547526524	-0.0374838069131	-0.000604577530856
799.870193459	665.284782757	1841.15497622	376.0	10.4478072458	1.059830828	0.214453830028	922.36517709	709.78299411	2033.51529923	401.367128027	2.07267730802	0.0334302791616
799.870193459	665.284782757	1841.15497622	376.0	8.07938474256	1.90629579739	0.38573367005	937.561306542	713.991919334	1989.90897045	338.355744576	2.2191894366	0.0357933780096
799.870193459	665.284782757	1841.15497622	376.0	-1.05883681365	0.0350868873319	0.00709973438525	752.15947283	689.073967435	1821.66014953	380.426709266	-0.457274665854	-0.00737539783636
799.870193459	665.284782757	1841.15497622	376.0	11.9293093349	0.13021328028	0.0263482962931	763.835656891	828.484243751	2060.79204866	468.472148022	1.85667356977	0.0299463478995
799.870193459	665.284782757	1841.15497622	376.0	4.76445064775	0.575728338687	0.116497033324	885.067560001	612.678034031	1928.87589641	431.130302374	0.129580386662	0.00209000623649
799.870193459	665.284782757	1841.15497622	376.0	14.1682893217	1.35532080257	0.274245407239	940.112336651	699.515905937	2102.01514011	462.38689752	2.50650568914	0.0404275111152
799.870193459	665.284782757	1841.15497622	376.0	10.6358768103	0.937088266019	0.189617212873	939.730553526	641.718386164	2036.97795137	455.529011682	1.47630625423	0.0238113911972
799.870193459	665.284782757	1841.15497622	376.0	-2.81869395262	0.290792253885	0.0588410064519	815.099120378	657.708677849	1789.25845224	316.450654016	-0.606834770081	-0.00978765758195
799.870193459	665.284782757	1841.15497622	376.0	-12.9061772338	-0.323814604984	-0.0655229876536	667.164325453	580.651176792	1603.53225184	355.716749593	-3.07599217592	-0.049612777031
799.870193459	665.284782757	1841.15497622	376.0	4.18073072922	-0.0705125556397	-0.0142680201618	723.258562542	743.830045367	1918.12870808	451.040100171	0.3361468566	0.00542172349355
799.870193459	665.284782757	1841.15497622	376.0	-2.37906476243	0.0282624091553	0.00571882014474	751.924261438	665.271382723	1797.35270696	380.157062795	-0.8079839876	-0.0130319998
799.870193459	665.284782757	1841.15497622	376.0	-21.3186327509	-0.518251268614	-0.10486670753	615.416276681	534.820593567	1448.64590846	298.409038214	-4.68082238839	-0.0754971352965
799.870193459	665.284782757	1841.15497622	376.0	10.2854753999	2.26066319465	0.457438930524	959.304596534	695.84489522	2030.52651837	375.377026614	2.52179820799	0.040674164645
799.870193459	665.284782757	1841.15497622	376.0	12.8179269324	2.51966543913	0.5098473167	972.729810079	709.33005078	2077.15287578	395.09301492	2.95381343749	0.0476421522176
799.870193459	665.284782757	1841.15497622	376.0	-5.33575151768	-0.238247197678	-0.0482086599915	687.429952163	611.645973133	1742.91552163	443.839596333	-1.94489980957	-0.0313693517672
799.870193459	665.284782757	1841.15497622	376.0	6.89463108857	0.944631753546	0.191143616663	884.843996491	778.926481412	1968.0958196	304.325341693	1.90703395302	0.0307586121454
799.870193459	665.284782757	1841.15497622	376.0	0.433588569732	-0.232568365248	-0.0470595639919	685.499698874	724.847982218	1849.13801374	438.790332652	-0.356118986782	-0.00574385462552
799.870193459	665.284782757	1841.15497622	376.0	1.75253226816	0.360683856766	0.0729833785442	828.517503473	682.8522865	1873.42181128	362.052021308	0.200375656009	0.0032318654195
799.870193459	665.284782757	1841.15497622	376.0	1.62753542041	-0.106140098141	-0.0214771546218	712.653028297	810.799394622	1871.1204256	347.668002679	0.568000230942	0.00916129404745
799.870193459	665.284782757	1841.15497622	376.0	3.97153786118	0.0424620077467	0.00859206955619	747.414867644	793.496016395	1914.27714318	373.36625914	0.855330671091	0.0137956559853
799.870193459	665.284782757	1841.15497622	376.0	0.246923595664	0.422119083727	0.0854146264118	848.621233513	625.432401197	1845.70122229	371.647587575	-0.387958581815	-0.00625739648089
799.870193459	665.284782757	1841.15497622	376.0	0.621407028436	1.03856067419	0.21014987337	997.406293984	515.721941173	1852.59604264	339.467807486	-0.393481332098	-0.00634647309835
799.870193459	665.284782757	1841.15497622	376.0	0.436956127047	-0.415346817581	-0.084044277131	639.74341032	791.593232568	1849.20001569	417.863372805	-0.0227144434046	-0.000366361990397
799.870193459	665.284782757	1841.15497622	376.0	4.24246635877	0.340427341253	0.0688845287845	827.099290886	641.617131756	1919.2653567	450.548934053	-0.0227076193769	-0.000366251925434
799.870193459	665.284782757	1841.15497622	376.0	13.2890578819	1.74895210295	0.353895609662	907.039147776	801.054933444	2085.8271267	377.733045481	2.97473735674	0.0479796347861
799.870193459	665.284782757	1841.15497622	376.0	-11.6191768575	-0.484808685979	-0.098099693642	625.0947903	692.5887516	1627.22792331	309.544381409	-2.20174844495	-0.0355120716928
799.870193459	665.284782757	1841.15497622	376.0	-2.71827294673	0.675294893511	0.136644049678	920.331624936	526.771498728	1791.10735859	344.004234927	-1.30301680199	-0.021016400032
799.870193459	665.284782757	1841.15497622	376.0	13.6725220191	2.57685977759	0.521420432535	981.811362474	697.653921444	2092.88729575	413.422011827	3.02305525865	0.0487589557847
799.870193459	665.284782757	1841.15497622	376.0	-5.58436442726	0.37192073819	0.07525713035	842.969528848	564.475586552	1738.33817267	330.893057273	-1.67178942832	-0.0269643456181
799.870193459	665.284782757	1841.15497622	376.0	3.72595873114	-0.0944938084645	-0.0191205601911	716.60706296	771.773984167	1909.75565081	421.374603679	0.507505982751	0.00818558036695
799.870193459	665.284782757	1841.15497622	376.0	-0.281385403309	-0.552529532908	-0.111802819285	606.020736362	788.052758457	1835.97423486	441.900740041	-0.307512294747	-0.00495987572173
799.870193459	665.284782757	1841.15497622	376.0	4.13291514814	0.772902867193	0.156394752568	881.737169528	744.608697235	1917.24834913	290.902482367	1.3242319991	0.0213585806307
799.870193459	665.284782757	1841.15497622	376.0	12.6979091904	2.47351133653	0.500508161985	954.260482583	765.466973225	2074.94316315	355.215707342	3.08312768046	0.0497278658138
799.870193459	665.284782757	1841.15497622	376.0	-11.6317307373	-0.168707557198	-0.0341375065152	707.061213985	591.83012296	1626.99678693	328.105449982	-2.68712969912	-0.0433408015988
799.870193459	665.284782757	1841.15497622	376.0	3.13707715543	0.835155008618	0.168991300813	932.092280596	620.379590539	1898.91342837	346.441557237	0.51564255741	0.00831681544209
799.870193459	665.284782757	1841.15497622	376.0	-7.44356721792	0.0353250170747	0.00714791927856	755.756384893	640.685822401	1704.10736798	307.665160682	-1.58785176816	-0.0256105123896
799.870193459	665.284782757	1841.15497622	376.0	-0.193169949804	-0.0159847999833	-0.00323447996425	737.500663535	736.127444459	1837.59841807	363.970310079	-0.0408368208489	-0.000658658400789
799.870193459	665.284782757	1841.15497622	376.0	13.4690936089	2.356381326	0.476807229057	959.787401123	717.164288248	2089.14186345	412.190174077	2.9474093396	0.0475388603161
799.870193459	665.284782757	1841.15497622	376.0	-1.01815304729	0.459419726048	0.0929623079821	866.008746498	536.880423961	1822.40920072	419.520030262	-1.38830811451	-0.0223920663631
799.870193459	665.284782757	1841.15497622	376.0	-1.55716503767	-0.234970152819	-0.0475455590487	682.221139134	831.007180129	1812.48515464	299.256835375	0.181514369095	0.00292765111443
799.870193459	665.284782757	1841.15497622	376.0	-9.66981301906	0.0681871015822	0.0137974709798	767.916056295	564.888680436	1663.11873263	330.313995893	-2.46398089182	-0.0397416272874
799.870193459	665.284782757	1841.15497622	376.0	7.54367026069	0.454339459021	0.0919343300325	842.534275075	737.203968753	1980.04563661	400.307392782	1.31741329803	0.0212486015811
799.870193459	665.284782757	1841.15497622	376.0	13.7291033051	2.47743792206	0.501302695681	955.346151387	769.505843255	2093.92904491	369.077050266	3.20267025002	0.0516559717745
799.870193459	665.284782757	1841.15497622	376.0	-7.18703088418	-0.562137576385	-0.113746980248	602.255586453	660.025116925	1708.83059945	446.549896072	-2.10827586188	-0.0340044493851
799.870193459	665.284782757	1841.15497622	376.0	10.3398454471	1.04694412292	0.211846240979	912.595355959	732.795195247	2031.5275552	386.137003992	2.17249797389	0.0350402899014
799.870193459	665.284782757	1841.15497622	376.0	0.0253511116594	-0.060902859992	-0.0123235248871	727.158814373	727.309343955	1841.62172947	387.153571142	-0.143695519201	-0.00231766966453
799.870193459	665.284782757	1841.15497622	376.0	-1.85960608556	0.352177732772	0.0712621879345	839.862054247	528.119373286	1806.91674623	438.935318701	-1.72174475508	-0.0277700766948
799.870193459	665.284782757	1841.15497622	376.0	-12.9209109978	-0.076975213026	-0.0155757209684	731.444072864	568.677611121	1603.26098041	303.139296423	-2.97433839359	-0.0479731998965
799.870193459	665.284782757	1841.15497622	376.0	-5.64737463767	0.281419434609	0.0569444424543	821.950244895	544.292662335	1737.17805705	370.935149819	-1.98377694377	-0.0319964023188
799.870193459	665.284782757	1841.15497622	376.0	5.50717959305	1.05097884113	0.212662655023	913.884643093	712.075865874	1942.55068734	316.590178376	1.56769714265	0.0252854377847
799.870193459	665.284782757	1841.15497622	376.0	8.10873022276	1.12176751895	0.226986547745	959.918432896	626.754445159	1990.44926622	403.776388166	1.39980411403	0.0225774857102
799.870193459	665.284782757	1841.15497622	376.0	-9.92370025488	-0.260716092197	-0.0527551785102	683.30463349	554.26616691	1658.44427515	420.873474749	-2.93395265345	-0.0473218169911
799.870193459	665.284782757	1841.15497622	376.0	8.85266169605	0.700760997706	0.141797045266	909.277703434	626.203512394	2004.14619756	468.664981733	0.810118345265	0.0130664249236
799.870193459	665.284782757	1841.15497622	376.0	0.766274968291	0.318264234456	0.0643998855638	813.362900744	736.937151902	1855.26328593	304.96323328	0.436545513063	0.00704105666231
799.870193459	665.284782757	1841.15497622	376.0	-3.6951325379	0.623831680837	0.126230611258	910.477081448	505.639717813	1773.12185962	357.005060356	-1.71735009079	-0.0276991950127
799.870193459	665.284782757	1841.15497622	376.0	3.32615150495	0.748192338202	0.151394645528	897.614309425	689.478882898	1902.39458017	315.301387842	0.929146914749	0.0149862405605
799.870193459	665.284782757	1841.15497622	376.0	11.0524739705	2.22165680704	0.449546096123	938.566841029	749.021617395	2044.64815072	357.059692295	2.75757759473	0.0444770579795
799.870193459	665.284782757	1841.15497622	376.0	-5.88932306325	0.23405473138	0.0473603260583	810.705636521	532.57410567	1732.72341157	389.443669381	-2.18204418784	-0.0351942610941
799.870193459	665.284782757	1841.15497622	376.0	-11.9969200739	-0.247450439407	-0.0500709104426	687.517705554	527.278559601	1620.27308528	405.476820127	-3.36206724694	-0.0542268910797
799.870193459	665.284782757	1841.15497622	376.0	3.26692810602	0.380188884459	0.0769301668271	823.148392727	768.180387986	1901.30418561	309.975404897	0.986873498428	0.0159173144908
799.870193459	665.284782757	1841.15497622	376.0	-2.02426838551	0.481583912114	0.09744716959	866.906366832	586.793892392	1803.8850581	350.18479888	-0.909831915352	-0.0146747083121
799.870193459	665.284782757	1841.15497622	376.0	6.99911713261	2.5749780932	0.521039678915	971.623338647	696.572232816	1970.01956959	301.823998132	2.29558626029	0.0370255848434
799.870193459	665.284782757	1841.15497622	376.0	-3.07387834325	-0.533374704003	-0.107926892757	611.478498197	784.38122174	1784.56011214	388.700392201	-0.557103203897	-0.00898553554673
799.870193459	665.284782757	1841.15497622	376.0	-3.24144200972	-0.294421171621	-0.0595753078957	671.484052663	701.421995649	1781.47500535	408.568957042	-0.969047258215	-0.0156297944873
799.870193459	665.284782757	1841.15497622	376.0	-14.1445094673	-0.521421703725	-0.105508236286	616.011182513	678.10623149	1580.7326363	286.615222295	-2.70189920564	-0.0435790194458
799.870193459	665.284782757	1841.15497622	376.0	-2.92000503719	0.200966156146	0.0406649445863	794.385712439	652.939529607	1787.39315817	340.067916122	-0.764818788592	-0.0123357869128
799.870193459	665.284782757	1841.15497622	376.0	-9.03996912475	-0.203090852262	-0.0410948709555	698.725546335	514.928975995	1674.71513483	461.060612498	-3.16946744928	-0.0511204427303
799.870193459	665.284782757	1841.15497622	376.0	-4.0523120866	0.0329293774146	0.00666316823444	757.438314084	568.300309693	1766.54563058	440.807006806	-1.91145982086	-0.0308299971106
799.870193459	665.284782757	1841.15497622	376.0	-7.39990394899	0.0871494988605	0.0176344595023	774.845157136	499.034721929	1704.91127642	431.031397359	-2.83502580998	-0.0457262227417
799.870193459	665.284782757	1841.15497622	376.0	-2.94324043316	0.517867550903	0.104789063315	869.188535335	632.253865594	1786.96535852	285.52295759	-0.55821250922	-0.00900342756807
799.870193459	665.284782757	1841.15497622	376.0	-5.78147718476	0.508029373096	0.102798335309	877.904185894	545.873563504	1734.70902133	310.931271932	-1.7052567066	-0.027504140429
799.870193459	665.284782757	1841.15497622	376.0	-12.0041162049	-0.412373711115	-0.0834426772794	643.52791519	562.613193403	1620.14059336	413.999484765	-3.23865615573	-0.0522363896085
799.870193459	665.284782757	1841.15497622	376.0	0.947942042642	0.285113719422	0.057691970745	815.941881409	624.193499403	1858.60805831	418.472677494	-0.553078238871	-0.00892061675598
799.870193459	665.284782757	1841.15497622	376.0	-5.87593913351	0.339311866362	0.0686588155325	834.379051074	572.234951904	1732.96983046	326.355827482	-1.67182047167	-0.0269648463172
799.870193459	665.284782757	1841.15497622	376.0	-7.36731526496	0.0757235036213	0.0153224410403	768.759291289	577.694822031	1705.5112846	359.057171282	-2.07538889434	-0.0334740144248
799.870193459	665.284782757	1841.15497622	376.0	0.800216411907	1.03945444066	0.210330724536	991.41257028	530.39886095	1855.8882005	334.076769276	-0.224572580737	-0.00362213839899
799.870193459	665.284782757	1841.15497622	376.0	-11.9451094633	-0.173366187141	-0.0350801673698	706.559687567	559.868520937	1621.22699892	354.798790414	-2.99300642498	-0.0482742971771
799.870193459	665.284782757	1841.15497622	376.0	-4.31863924495	0.542649636695	0.109803649675	888.348741156	525.899586087	1761.64213485	347.39380761	-1.68878939359	-0.0272385386063
799.870193459	665.284782757	1841.15497622	376.0	11.1568174267	1.15344065371	0.23339551876	891.933563203	800.138037276	2046.56927546	354.497674976	2.56538102831	0.0413771133598
799.870193459	665.284782757	1841.15497622	376.0	-6.45754303762	-0.39274274256	-0.0794704052124	647.368990251	722.442646903	1722.26160124	352.449964084	-1.23516956319	-0.0199220897288
799.870193459	665.284782757	1841.15497622	376.0	1.38345092892	0.161955968625	0.0327713412839	777.712969323	749.535510865	1866.62645184	339.377971649	0.425066113125	0.00685590505041
799.870193459	665.284782757	1841.15497622	376.0	8.38770574645	2.64643270211	0.535498320944	977.264383277	710.639070685	1995.58563796	307.682183995	2.54088465098	0.0409820104997
799.870193459	665.284782757	1841.15497622	376.0	-1.81233950782	0.431180942286	0.0872482683703	856.913668041	563.949694643	1807.78699718	386.923634498	-1.20370952869	-0.0194146698176
799.870193459	665.284782757	1841.15497622	376.0	3.18280756732	0.896699620993	0.181444682516	968.601660008	536.161465094	1899.75539613	394.992271024	-0.2107435362	-0.00339908929354
799.870193459	665.284782757	1841.15497622	376.0	-7.91876363645	-0.0437170115744	-0.00884601610166	740.118531979	525.123245081	1695.35826547	430.116488409	-2.77414742746	-0.0447443133461
799.870193459	665.284782757	1841.15497622	376.0	-14.9051267593	-0.427713495875	-0.0865466402013	639.689682878	525.722088574	1566.72849318	401.316721723	-3.85973182466	-0.0622537391074
799.870193459	665.284782757	1841.15497622	376.0	-3.90942446671	0.327291132085	0.0662264532749	834.296354984	525.404098817	1769.17641311	409.475959305	-1.95619912674	-0.0315515988185
799.870193459	665.284782757	1841.15497622	376.0	3.26630900353	0.424603979782	0.08591743824	835.883480329	740.137750988	1901.29278697	325.271555656	0.876671349956	0.0141398604832
799.870193459	665.284782757	1841.15497622	376.0	9.45629498472	2.72772370779	0.551947330593	987.716041497	715.70340017	2015.26002189	311.840580226	2.72482495083	0.0439487895296
799.870193459	665.284782757	1841.15497622	376.0	7.42349879511	2.00639465307	0.405988396008	926.288690042	742.594509846	1977.83309369	308.949893804	2.24290448878	0.0361758788513
799.870193459	665.284782757	1841.15497622	376.0	-9.71917953876	-0.30799044574	-0.0623210128976	669.955836732	661.621731938	1662.20981849	330.632249821	-2.01626262205	-0.0325203648718
799.870193459	665.284782757	1841.15497622	376.0	18.2753208541	2.62641567547	0.531447931095	978.596566693	769.313609917	2177.63195554	429.721778931	3.7044057022	0.0597484790677
799.870193459	665.284782757	1841.15497622	376.0	-3.49175769668	-0.453960704352	-0.0918576900752	631.378206303	739.473870632	1776.86630563	406.014228692	-0.867042533489	-0.0139845569918
799.870193459	665.284782757	1841.15497622	376.0	-14.8922736376	-0.206252338482	-0.0417345889279	699.233110467	515.035356784	1566.96513907	352.696671815	-3.73848567941	-0.0602981561195
799.870193459	665.284782757	1841.15497622	376.0	4.10393382447	-0.319073755517	-0.0645636899063	661.56746289	828.03699004	1916.71475805	427.110305116	0.689403102139	0.0111194048732
799.870193459	665.284782757	1841.15497622	376.0	6.13227079598	0.873327527106	0.176715404109	959.900856208	551.624523486	1954.05958513	442.534205438	0.142203944243	0.00229361200392
799.870193459	665.284782757	1841.15497622	376.0	-8.52636729961	-0.296593207235	-0.060014813281	671.678045485	717.962079535	1684.17134039	294.531215369	-1.44709505044	-0.023340242749
799.870193459	665.284782757	1841.15497622	376.0	-14.1748295595	-0.510895274019	-0.103378242416	617.697949253	592.700917418	1580.17439641	369.77552974	-3.32062230888	-0.0535584243368
799.870193459	665.284782757	1841.15497622	376.0	5.14035032833	0.180384491534	0.0365003018078	785.375564171	690.545761138	1935.79679208	459.875466773	0.280085712075	0.00451751148508
799.870193459	665.284782757	1841.15497622	376.0	3.34581915006	0.0222098345564	0.00449409845335	742.611276998	798.010268727	1902.75669199	362.135146267	0.799626250845	0.0128971975943
799.870193459	665.284782757	1841.15497622	376.0	-8.39905448928	0.335770837765	0.0679422982123	838.261643369	513.999546764	1686.51536653	334.254176399	-2.51923603198	-0.0406328392255
799.870193459	665.284782757	1841.15497622	376.0	0.833530449503	0.0876219465855	0.0177300579898	757.0328027	802.734249247	1856.50156357	296.734511619	0.587198764086	0.00947094780785
799.870193459	665.284782757	1841.15497622	376.0	-3.3516082012	-0.523946512737	-0.10601912439	613.865024616	767.776919922	1779.44667504	397.804730499	-0.706854726445	-0.0114008826846
799.870193459	665.284782757	1841.15497622	376.0	3.06733700937	0.10064940521	0.0203661281282	765.572161148	714.61864238	1897.6294042	417.438600674	0.229195335676	0.00369669896251
799.870193459	665.284782757	1841.15497622	376.0	-10.8507585789	-0.275226876603	-0.0556913955085	679.850712429	529.655456749	1641.37569468	431.869525506	-3.26776463197	-0.0527058811607
799.870193459	665.284782757	1841.15497622	376.0	-6.70698782427	-0.422211433798	-0.0854333131925	639.844032073	750.018272866	1717.66893614	327.806631197	-1.0909725942	-0.0175963321645
799.870193459	665.284782757	1841.15497622	376.0	18.1025957769	2.50647995842	0.507179271231	957.879231773	814.544299933	2174.45181919	402.02828748	3.73858650656	0.0602997823639
799.870193459	665.284782757	1841.15497622	376.0	-15.3508994095	-0.183420332078	-0.0371145957261	704.633566725	558.629820616	1558.52112784	295.257740505	-3.46368023747	-0.0558658102818
799.870193459	665.284782757	1841.15497622	376.0	7.55271699626	1.89120213563	0.382679509435	955.695815301	672.22578301	1980.21220103	352.290602722	2.00615155907	0.0323572832109
799.870193459	665.284782757	1841.15497622	376.0	-10.0961111164	0.197328742286	0.0399289239753	803.234397409	515.900963066	1655.26992399	336.134563519	-2.83143615019	-0.0456683250031
799.870193459	665.284782757	1841.15497622	376.0	0.0669735115185	-0.222909840085	-0.0451051882001	688.604712394	694.052406386	1842.38806236	459.730943577	-0.667710475247	-0.0107695237943
799.870193459	665.284782757	1841.15497622	376.0	-1.59281979703	-0.512142049509	-0.10363052398	616.450248504	776.489341987	1811.82869526	418.88910477	-0.457187357333	-0.00737398963441
799.870193459	665.284782757	1841.15497622	376.0	-16.0526850612	-0.251296006924	-0.0508490503691	687.361956615	524.810714268	1545.60016639	333.427495512	-3.84259896745	-0.0619774027009
799.870193459	665.284782757	1841.15497622	376.0	-2.85168590685	-0.484972675101	-0.0981328763864	623.441333359	716.348228318	1788.65101924	448.861457559	-1.07458212118	-0.0173319696965
799.870193459	665.284782757	1841.15497622	376.0	4.14678325511	0.552087638585	0.111713403194	855.874573176	748.440965954	1917.50368247	313.188143341	1.15587246214	0.0186431042281
799.870193459	665.284782757	1841.15497622	376.0	16.5426913543	1.1128265919	0.225177375941	888.488743153	823.330778787	2145.73156129	433.912039346	3.11172097226	0.0501890479397
799.870193459	665.284782757	1841.15497622	376.0	-2.44133607937	0.54777731348	0.110841220858	883.839166126	575.606675654	1796.2061955	336.760353725	-0.967036222965	-0.0155973584349
799.870193459	665.284782757	1841.15497622	376.0	-4.83133892313	0.280294190142	0.0567167523558	821.573856285	542.605490847	1752.20253922	388.023192084	-1.92199603897	-0.0309999361125
799.870193459	665.284782757	1841.15497622	376.0	-1.98226033357	0.145395510521	0.0294203784947	783.917575718	598.357928983	1804.65849144	422.382986742	-1.2729673462	-0.0205317313903
799.870193459	665.284782757	1841.15497622	376.0	-15.0792555925	-0.4313198227	-0.0872763704371	639.071054488	567.117131664	1563.5225115	357.334325347	-3.54724059382	-0.0572135579649
799.870193459	665.284782757	1841.15497622	376.0	-6.84191842906	-0.452436732248	-0.0915493185447	632.060983125	785.92822196	1715.18465459	297.195449506	-0.911511495755	-0.0147017983186
799.870193459	665.284782757	1841.15497622	376.0	-4.83783197835	-0.301128030433	-0.060932422184	670.8687252	641.162205647	1752.08299201	440.052061158	-1.69759309614	-0.0273805338087
799.870193459	665.284782757	1841.15497622	376.0	0.166408310928	-0.0789770133256	-0.0159807797098	722.730203944	728.920812643	1844.21881111	392.567794527	-0.139313063225	-0.00224698489073
799.870193459	665.284782757	1841.15497622	376.0	-6.90226867769	-0.489148059864	-0.0989777539182	623.023788901	791.082728271	1714.07351299	299.966995813	-0.917448381934	-0.0147975545473
799.870193459	665.284782757	1841.15497622	376.0	-6.71896896164	0.300532770403	0.060811972967	829.308237987	507.503219187	1717.44834483	380.636887654	-2.43709022489	-0.0393079068531
799.870193459	665.284782757	1841.15497622	376.0	5.29841796711	0.223207240596	0.0451653663692	791.287442797	748.500619019	1938.70706228	398.919000462	0.879527620246	0.0141859293588
799.870193459	665.284782757	1841.15497622	376.0	-5.69366609197	-0.0491033555112	-0.00993592786548	737.81005907	536.480215504	1736.32575963	462.035485061	-2.48615997638	-0.0400993544577
799.870193459	665.284782757	1841.15497622	376.0	-3.6054710725	0.213540376849	0.0432093032879	797.729454358	649.202729424	1774.77266615	327.840482368	-0.861094232944	-0.0138886166604
799.870193459	665.284782757	1841.15497622	376.0	5.41667980395	0.321184625275	0.0649908185502	818.853364054	683.835651102	1940.88444597	438.195430817	0.465346720336	0.00750559226348
799.870193459	665.284782757	1841.15497622	376.0	-13.006062934	-0.116514453377	-0.0235763766445	722.611234339	513.050670388	1601.6932013	366.03129657	-3.46119300552	-0.0558256936373
799.870193459	665.284782757	1841.15497622	376.0	1.1880501004	0.669072753767	0.13538501695	915.394268601	550.257695125	1863.02881976	397.376856034	-0.681008470168	-0.0109840075834
799.870193459	665.284782757	1841.15497622	376.0	2.59357923598	0.309632482409	0.0626532744656	822.015714066	616.616457011	1888.90678938	450.274618305	-0.466927470525	-0.00753108823427
799.870193459	665.284782757	1841.15497622	376.0	-7.14544713712	-0.323502643548	-0.0654598631219	664.858661739	713.902706289	1709.59622068	330.834852651	-1.31098204787	-0.0211448717398
799.870193459	665.284782757	1841.15497622	376.0	4.47798425448	0.87620958737	0.177298581014	954.114676884	573.711738369	1923.60160615	395.775190899	0.265525436434	0.00428266832958
799.870193459	665.284782757	1841.15497622	376.0	-1.50390822142	0.830213476849	0.167991395558	952.815988741	542.269277867	1813.46569516	318.380428551	-0.730934061402	-0.0117892590549
799.870193459	665.284782757	1841.15497622	376.0	6.8224916426	0.0671208723337	0.0135817224471	750.780400807	825.558217899	1966.7676206	390.42900189	1.35329943926	0.0218274103106
799.870193459	665.284782757	1841.15497622	376.0	-2.83890136458	-0.193925372354	-0.0392402615042	694.318966821	768.431488368	1788.88640247	326.135947283	-0.287368312517	-0.00463497278253
799.870193459	665.284782757	1841.15497622	376.0	0.182966448689	1.29730647516	0.262506368911	975.244243576	586.704444197	1844.52367209	282.574984318	0.42832537559	0.00690847379984
799.870193459	665.284782757	1841.15497622	376.0	18.8833856824	2.6318813623	0.532553897672	976.589331314	822.900300878	2188.82737139	389.337739193	3.88194921633	0.0626120841344
799.870193459	665.284782757	1841.15497622	376.0	-10.9692959408	-0.325693713576	-0.0659032200681	666.208771252	595.121119033	1639.19323815	377.863347862	-2.73817480968	-0.0441641098336
799.870193459	665.284782757	1841.15497622	376.0	16.4885272382	0.767608825153	0.155323517837	870.958246759	817.364408376	2144.73431597	456.411660832	2.85176329997	0.0459961822576
799.870193459	665.284782757	1841.15497622	376.0	4.06285138488	1.12062460356	0.226755281983	995.075535113	546.946772601	1915.95836667	373.936058952	0.387108466803	0.00624368494844
799.870193459	665.284782757	1841.15497622	376.0	-7.56933358294	0.355485519847	0.0719315094793	839.097674871	565.059469607	1701.79181429	297.634669809	-1.93515866507	-0.0312122365334
799.870193459	665.284782757	1841.15497622	376.0	10.5443886214	0.215460531132	0.0435978411842	785.23762424	795.857589365	2035.29351203	454.198298427	1.64567358402	0.0265431223229
799.870193459	665.284782757	1841.15497622	376.0	9.05894741466	0.852743926955	0.172550369679	877.744803099	796.588501498	2007.94423733	333.610932736	2.16405488279	0.0349041110128
799.870193459	665.284782757	1841.15497622	376.0	-9.7279506635	-0.0109063011243	-0.00220685979853	745.291055137	628.606897945	1662.04832849	288.15037541	-2.03304940174	-0.0327911193829
799.870193459	665.284782757	1841.15497622	376.0	2.35497624926	0.600209673382	0.121450763533	888.616393861	628.298189191	1884.51373862	367.599155567	0.132066216661	0.00213010026873
799.870193459	665.284782757	1841.15497622	376.0	-6.5993704226	0.192098740867	0.0388706476866	798.167971554	570.643889082	1719.65033928	350.838478646	-1.93288102713	-0.0311755004376
799.870193459	665.284782757	1841.15497622	376.0	7.33761787908	0.417631510085	0.0845065783256	840.390390694	685.738413312	1976.25189293	450.123088926	0.78994516367	0.0127410510269
799.870193459	665.284782757	1841.15497622	376.0	2.76126060834	0.0283336325946	0.00573323201024	747.496794373	734.474820857	1891.99406331	410.022448082	0.27797569341	0.00448347892596
799.870193459	665.284782757	1841.15497622	376.0	-7.30713137271	0.198681172205	0.0402025844203	799.195797996	583.061194464	1706.61936333	324.362370869	-1.89703250481	-0.0305972984647
799.870193459	665.284782757	1841.15497622	376.0	9.62376645299	1.02754382335	0.207920644141	897.893510585	766.832795396	2018.34343116	353.617125184	2.23394900156	0.036031435509
799.870193459	665.284782757	1841.15497622	376.0	-2.89914537917	0.440842887285	0.0892033361564	858.738468284	571.906846354	1787.7772168	357.131902162	-1.2117230093	-0.0195439195049
799.870193459	665.284782757	1841.15497622	376.0	4.83910037675	0.674225921595	0.136427746175	861.384597228	783.421769898	1930.25031361	285.44394648	1.4788169854	0.0238518868613
799.870193459	665.284782757	1841.15497622	376.0	15.520960473	2.6735158143	0.540978513617	987.074820095	730.517790607	2126.91991232	409.327301619	3.37718695949	0.0544707574111
799.870193459	665.284782757	1841.15497622	376.0	-0.461515404192	0.686524994578	0.138916429498	913.256533155	589.737722978	1832.65776239	329.663506253	-0.387042644592	-0.00624262329988
799.870193459	665.284782757	1841.15497622	376.0	-7.10876198901	0.144014601066	0.0291409552947	782.757379387	630.170657885	1710.27165111	297.343613836	-1.53263001754	-0.0247198389926
799.870193459	665.284782757	1841.15497622	376.0	12.2866235187	0.839521490664	0.169874846351	890.865809604	761.9999163	2067.37075654	414.505030635	2.31997371947	0.0374189309592
799.870193459	665.284782757	1841.15497622	376.0	-13.1918083104	-0.465212272164	-0.0941344136309	629.781835601	579.008136155	1598.27334106	389.483369301	-3.27602701148	-0.0528391453464
799.870193459	665.284782757	1841.15497622	376.0	4.2239756701	0.160806505446	0.032538750596	773.27330395	803.662122897	1918.92491446	341.989487614	1.06662556739	0.0172036381837
799.870193459	665.284782757	1841.15497622	376.0	15.3957658639	2.61085310832	0.528298888774	982.553652769	714.944858101	2124.61488555	427.116374675	3.26363737133	0.0526393124408
799.870193459	665.284782757	1841.15497622	376.0	-9.5108338141	-0.326081156712	-0.0659816181125	665.560465409	634.390915698	1666.04578617	366.094405061	-2.23596061283	-0.036063880852
799.870193459	665.284782757	1841.15497622	376.0	8.85735708178	0.283428426692	0.057350956433	802.92210806	765.481838557	2004.23264689	435.828700271	1.38905166912	0.0224040591793
799.870193459	665.284782757	1841.15497622	376.0	-14.5767106254	-0.528444081229	-0.106929194907	609.858565108	519.489041399	1572.77514317	443.427536662	-3.99605249125	-0.0644524595362
799.870193459	665.284782757	1841.15497622	376.0	7.22526290386	-0.095000736528	-0.0192231356795	714.159650579	811.967902592	1974.18326372	448.055710544	1.09709704597	0.0176951136447
799.870193459	665.284782757	1841.15497622	376.0	-0.674862651322	0.373288088146	0.0755338098231	844.505224509	533.502441859	1828.72970893	450.722042561	-1.53825597501	-0.0248105802421
799.870193459	665.284782757	1841.15497622	376.0	4.1297536524	0.714739245981	0.144625505055	874.332559433	751.358409883	1917.19014109	291.499171776	1.30516252661	0.0210510084937
799.870193459	665.284782757	1841.15497622	376.0	-17.888199548	-0.520177616086	-0.105256498601	613.306324559	517.233262342	1511.80550008	381.265913182	-4.33187613123	-0.0698689698585
799.870193459	665.284782757	1841.15497622	376.0	-1.14127869221	0.0156615107315	0.00316906328036	747.847436026	681.453597146	1820.14226678	390.841233611	-0.558308174921	-0.00900497056324
799.870193459	665.284782757	1841.15497622	376.0	-1.56547937062	-0.0997302522123	-0.0201801400672	719.174283415	699.220482438	1812.33207488	393.937309029	-0.584150344739	-0.00942177975386
799.870193459	665.284782757	1841.15497622	376.0	-4.39819013229	-0.126640850259	-0.0256254249816	711.793868244	736.420624117	1760.17747973	311.962987371	-0.63469762891	-0.0102370585308
799.870193459	665.284782757	1841.15497622	376.0	19.5477871465	2.65835912579	0.537911599714	985.465246109	755.229876076	2201.060032	460.364909818	3.77843462982	0.0609424940294
799.870193459	665.284782757	1841.15497622	376.0	-10.8664805375	-0.545229757398	-0.110325729947	605.905699222	583.426852757	1641.08622906	451.753677082	-3.12736458791	-0.0504413643211
799.870193459	665.284782757	1841.15497622	376.0	-5.68115885837	-0.51002217113	-0.103201572467	617.757457917	774.661035367	1736.55603719	344.137543904	-0.881737196519	-0.0142215676858
799.870193459	665.284782757	1841.15497622	376.0	-6.78863194077	-0.301730100943	-0.0610542494825	670.972169747	659.517324429	1716.16574142	385.676247245	-1.69820318947	-0.0273903740236
799.870193459	665.284782757	1841.15497622	376.0	-4.99659164852	-0.357484177634	-0.072335932342	656.008472716	709.795166557	1749.15998044	383.356341165	-1.14266626544	-0.0184301010555
799.870193459	665.284782757	1841.15497622	376.0	6.09668870306	1.11591745491	0.225802803502	974.079655638	592.818541597	1953.40446366	386.506266421	0.959636823187	0.0154780132772
799.870193459	665.284782757	1841.15497622	376.0	5.21263298455	0.71070556815	0.143809301528	902.256905496	662.467953023	1937.1276278	372.402769284	0.88631508193	0.0142954045473
799.870193459	665.284782757	1841.15497622	376.0	0.315712425181	0.479599141731	0.0970455568052	868.523785853	561.731645846	1846.96773124	416.712299544	-0.96470128808	-0.0155596981948
799.870193459	665.284782757	1841.15497622	376.0	-2.52006726422	0.248869144071	0.0503579813985	805.234307703	658.567642125	1794.75663238	330.954682549	-0.613713288856	-0.00989860143316
799.870193459	665.284782757	1841.15497622	376.0	17.4205242684	1.49913241502	0.303345288349	897.851318084	823.114617333	2161.89382567	440.92789025	3.32685153082	0.0536588956583
799.870193459	665.284782757	1841.15497622	376.0	-11.1763996143	0.200517073861	0.0405740740309	803.66730561	526.800788592	1635.38013856	304.912044353	-2.87717258049	-0.0464060093628
799.870193459	665.284782757	1841.15497622	376.0	0.533114321505	-0.152773521994	-0.0309132986632	701.588736491	819.611439185	1850.97043708	329.7702614	0.451406095347	0.00728074347335
799.870193459	665.284782757	1841.15497622	376.0	10.987380126	0.25002224733	0.0505913086463	791.755747268	811.475855742	2043.44967216	440.218069151	1.83719075426	0.0296321089396
799.870193459	665.284782757	1841.15497622	376.0	-22.8701719998	-0.527207292447	-0.106678934125	612.453796908	521.717730433	1420.07966637	285.908139032	-5.00135330815	-0.0806669888412
799.870193459	665.284782757	1841.15497622	376.0	10.46488926	0.517319180173	0.104678102018	840.459312701	810.889123392	2033.82980558	382.481369489	2.09325767766	0.0337622206074
799.870193459	665.284782757	1841.15497622	376.0	-3.48094845284	-0.460787718443	-0.0932391174511	629.629132193	683.556065155	1777.06532056	463.880123209	-1.41125712713	-0.0227622117279
799.870193459	665.284782757	1841.15497622	376.0	-12.765016922	0.204020095088	0.0412829006652	805.709537644	511.23692765	1606.13123194	289.184766648	-3.22631124286	-0.0520372781106
799.870193459	665.284782757	1841.15497622	376.0	-14.0524570683	-0.540666226435	-0.109402312107	610.850934437	660.497047828	1582.42746362	311.079481356	-2.81826403323	-0.0454558715037
799.870193459	665.284782757	1841.15497622	376.0	-12.5827317365	-0.262164544888	-0.0530482688968	682.959705886	604.125057873	1609.4873847	322.402620946	-2.79231858565	-0.0450373965427
799.870193459	665.284782757	1841.15497622	376.0	-10.9015937464	-0.118008573213	-0.0238787076514	718.812146397	628.701447132	1640.43974047	292.926146938	-2.27295511317	-0.0366605663415
799.870193459	665.284782757	1841.15497622	376.0	12.0618911204	0.594331511842	0.120261333841	857.451596382	782.777317814	2063.23308481	423.00417061	2.16202369735	0.0348713499573
799.870193459	665.284782757	1841.15497622	376.0	5.46508785221	0.50909139848	0.103013233201	862.931904079	669.580556584	1941.77571316	409.263252499	0.648819500438	0.0104648306522
799.870193459	665.284782757	1841.15497622	376.0	-1.9114678285	-0.42388038636	-0.0857710211169	638.634229425	718.574340697	1805.96189117	448.753321051	-0.882971050418	-0.0142414685551
799.870193459	665.284782757	1841.15497622	376.0	5.12974658546	0.0206238288092	0.00417317458705	744.503628877	747.568355336	1935.60156074	443.529576529	0.57160173628	0.00921938284323
799.870193459	665.284782757	1841.15497622	376.0	14.8330786585	0.926783906893	0.187532154369	885.406170936	805.376378992	2114.25494206	423.472392135	2.79976040643	0.0451574259101
799.870193459	665.284782757	1841.15497622	376.0	8.47955114204	2.22291673912	0.449801039886	947.287625569	714.517351188	1997.27665403	335.471677272	2.37286846217	0.0382720719704
799.870193459	665.284782757	1841.15497622	376.0	-12.4668456549	-0.406184056959	-0.0821902179197	645.364710601	668.093736844	1611.62102706	298.162579619	-2.42783215549	-0.039158583153
799.870193459	665.284782757	1841.15497622	376.0	-18.4339909943	-0.402855248882	-0.0815166428332	647.209908621	566.890441982	1501.75663371	287.656283108	-3.99758839924	-0.0644772322458
799.870193459	665.284782757	1841.15497622	376.0	-7.19268615606	-0.0253853448254	-0.00513665415325	739.222161282	675.295289929	1708.72647713	294.209025919	-1.34811253006	-0.0217437504848
799.870193459	665.284782757	1841.15497622	376.0	1.90169440329	0.971291208029	0.196538083373	983.644286022	528.068706555	1876.16811735	364.455124777	-0.265088000758	-0.00427561291545
799.870193459	665.284782757	1841.15497622	376.0	1.48271309287	-0.193938295099	-0.039242876386	693.485038938	769.776617598	1868.45402211	405.192365573	0.173541260913	0.00279905259537
799.870193459	665.284782757	1841.15497622	376.0	5.60047519312	0.43998385264	0.0890295128774	848.587827731	658.396396538	1944.26840393	437.284179657	0.42801606081	0.00690348485178
799.870193459	665.284782757	1841.15497622	376.0	18.3013728919	0.97806831187	0.197909411548	882.337100844	829.417243285	2178.11161393	466.357269803	3.1898416146	0.0514490583
799.870193459	665.284782757	1841.15497622	376.0	1.80682284577	0.161569823849	0.0326932059588	784.582104486	642.035419429	1874.42138495	447.803861037	-0.492082372733	-0.00793681246344
799.870193459	665.284782757	1841.15497622	376.0	4.70733517399	1.0036340994	0.203082577782	981.358668062	549.493360496	1927.82431202	396.972283462	0.266328531906	0.00429562148235
799.870193459	665.284782757	1841.15497622	376.0	-10.1993234829	-0.0401566943653	-0.00812559578416	741.294452185	536.907116298	1653.36962437	375.168055887	-2.87282275369	-0.046335850866
799.870193459	665.284782757	1841.15497622	376.0	0.544686257006	0.605360448466	0.122493008593	894.734551026	593.700394891	1851.18349434	362.748548425	-0.381295180791	-0.00614992227083
799.870193459	665.284782757	1841.15497622	376.0	11.3638698542	1.74133195632	0.352353694115	968.389072633	651.015987223	2050.38143153	430.976371671	2.21284509111	0.0356910498566
799.870193459	665.284782757	1841.15497622	376.0	-0.734069316411	-0.490334662313	-0.0992178596343	621.633737126	789.163391572	1827.63962247	416.84249377	-0.244961514233	-0.00395099216506
799.870193459	665.284782757	1841.15497622	376.0	-2.42205654887	0.162752880978	0.0329325942894	787.095508685	621.18886984	1796.56116154	388.276783015	-1.05687239271	-0.0170463289147
799.870193459	665.284782757	1841.15497622	376.0	12.6707946383	0.774578769101	0.156733866674	875.974665792	795.110729472	2074.44394223	403.358546962	2.45667763985	0.0396238329009
799.870193459	665.284782757	1841.15497622	376.0	6.75094670766	0.206022424369	0.0416880664446	785.958503263	765.122304971	1965.45036747	414.369559232	1.10822680863	0.0178746259456
799.870193459	665.284782757	1841.15497622	376.0	-11.6599869222	-0.239921778683	-0.0485475068156	688.78066216	585.84568946	1626.47654677	351.850195152	-2.80384980518	-0.0452233839545
799.870193459	665.284782757	1841.15497622	376.0	-0.227734361259	0.215755869857	0.0436576021564	800.10851915	612.163978157	1836.96203369	424.689536384	-0.882027919988	-0.014226256774
799.870193459	665.284782757	1841.15497622	376.0	-1.58668249694	0.358142169202	0.0724690751117	835.647795406	604.273935495	1811.94169247	372.019961567	-0.873063053677	-0.0140816621561
799.870193459	665.284782757	1841.15497622	376.0	3.08266301443	0.847118063865	0.171411991879	903.288990379	698.518308952	1897.91157971	296.104280376	1.04540742862	0.0168614101391
799.870193459	665.284782757	1841.15497622	376.0	-4.30217464965	0.0204635842391	0.00414074954251	753.132060224	601.437083785	1761.94527357	407.37612956	-1.60955365999	-0.025960542903
799.870193459	665.284782757	1841.15497622	376.0	-13.0283825024	-0.54197772287	-0.109667689775	609.18495688	631.323242009	1601.28226345	360.774064563	-2.90925691071	-0.0469234985598
799.870193459	665.284782757	1841.15497622	376.0	-5.70127414441	0.390336137926	0.0789834354362	847.497985735	564.334348886	1736.1856836	324.353348978	-1.66490199328	-0.0268532579561
799.870193459	665.284782757	1841.15497622	376.0	-3.69000805396	0.574038144828	0.116155027282	897.977926821	506.737782978	1773.21620931	368.500499509	-1.78231212606	-0.0287469697751
799.870193459	665.284782757	1841.15497622	376.0	-15.1891079211	-0.557024584018	-0.112712380416	601.85717514	539.113583264	1561.49995988	420.529201479	-3.91827902489	-0.0631980487886
799.870193459	665.284782757	1841.15497622	376.0	6.4173728905	0.528349932885	0.10691014425	841.689825471	802.336649927	1959.30875653	315.282281134	1.63905636967	0.0264363930592
799.870193459	665.284782757	1841.15497622	376.0	5.34597010345	-0.10783866444	-0.0218208548037	713.297765863	765.071722016	1939.5825708	461.213082924	0.557569457444	0.00899305576523
799.870193459	665.284782757	1841.15497622	376.0	-3.11051963848	-0.347099403207	-0.0702346020249	656.919228517	795.143335438	1783.88548911	331.82292515	-0.284295073926	-0.00458540441815
799.870193459	665.284782757	1841.15497622	376.0	-12.6298388098	-0.237232221633	-0.0480032824025	690.237460221	540.531865381	1608.62007048	377.850744879	-3.29795198684	-0.0531927739814
799.870193459	665.284782757	1841.15497622	376.0	2.18681847262	0.767214289615	0.155243684665	930.169200967	591.149969803	1881.41769335	360.098522576	0.0449847993565	0.000725561279943
799.870193459	665.284782757	1841.15497622	376.0	11.0649638144	0.243746329286	0.049321394028	792.32632413	782.93632665	2044.8781081	469.615457321	1.62543435192	0.0262166830954
799.870193459	665.284782757	1841.15497622	376.0	15.7155008467	1.30951416095	0.26497656029	912.50064756	769.021525388	2130.50170209	448.979529144	2.93379511128	0.0473192759883
799.870193459	665.284782757	1841.15497622	376.0	0.708212531914	-0.122021011221	-0.0246906133593	711.947309188	737.637171553	1854.19426649	404.609785748	-0.0704589621597	-0.00113643487354
799.870193459	665.284782757	1841.15497622	376.0	-2.87726637411	0.218379126936	0.0441884109542	796.078417952	683.212094679	1788.18004319	308.889530559	-0.494790330265	-0.00798048919783
799.870193459	665.284782757	1841.15497622	376.0	-7.73639477378	-0.0299912507532	-0.00606864644945	742.182895724	573.767287559	1698.71595886	382.765775576	-2.26531301228	-0.0365373066497
799.870193459	665.284782757	1841.15497622	376.0	-14.1071364328	-0.562488045117	-0.113817896624	600.1806207	547.247544018	1581.42073178	433.992567064	-3.75603188407	-0.0605811594205
799.870193459	665.284782757	1841.15497622	376.0	-1.57709862077	0.191919095571	0.038834296959	794.770665337	608.969739255	1812.11814648	408.377741888	-1.06329159606	-0.0171498644525
799.870193459	665.284782757	1841.15497622	376.0	-8.61125930741	0.101963092671	0.0206319491443	775.958150055	570.776585188	1682.60834696	335.87361172	-2.2540435296	-0.0363555408
799.870193459	665.284782757	1841.15497622	376.0	17.2847207541	1.78191871355	0.360566311929	904.940784211	820.14171116	2159.39347251	434.310977134	3.39026311733	0.0546816631827
799.870193459	665.284782757	1841.15497622	376.0	-2.629146049	-0.367506015865	-0.0743638235259	652.991957669	708.793881564	1792.7483229	430.96248367	-0.949837882919	-0.0153199658535
799.870193459	665.284782757	1841.15497622	376.0	12.7717041883	2.69587718536	0.545503275062	978.711195942	794.438398027	2076.30184343	303.152249457	3.19212793513	0.0514859344377
799.870193459	665.284782757	1841.15497622	376.0	5.19424074415	0.706116513449	0.142880719031	917.948442677	588.395148744	1936.78899815	430.445406733	0.148615219091	0.00239701966276
799.870193459	665.284782757	1841.15497622	376.0	-4.7529216642	-0.543979955898	-0.110072836078	608.05201197	701.973701296	1753.64632248	443.620609215	-1.46460804334	-0.0236227103764
799.870193459	665.284782757	1841.15497622	376.0	-0.556958034771	-0.133292311019	-0.0269713296275	708.70229485	759.9667254	1830.90051564	362.231495394	-0.0283041891117	-0.000456519179221
799.870193459	665.284782757	1841.15497622	376.0	8.39185118103	0.54497812205	0.110274812232	854.574174523	757.944520996	1995.66196183	383.143266314	1.64650648016	0.0265565561316
799.870193459	665.284782757	1841.15497622	376.0	2.35794535811	0.299917143747	0.0606874026199	807.318696124	759.261005838	1884.56840451	317.988702551	0.745708056952	0.0120275493057
799.870193459	665.284782757	1841.15497622	376.0	-4.66105123122	0.27296065431	0.0552328317098	819.967488475	537.743121349	1755.33779953	397.627189705	-1.9656105695	-0.0317033962823
799.870193459	665.284782757	1841.15497622	376.0	-4.96834932361	0.131246218184	0.0265573084143	776.11788919	679.668152004	1749.67996541	293.893924216	-0.881241903173	-0.0142135790834
799.870193459	665.284782757	1841.15497622	376.0	-15.8545993332	-0.469580906543	-0.095018394687	629.169885909	589.931493342	1549.24723163	330.145852382	-3.50778700573	-0.0565772097698
799.870193459	665.284782757	1841.15497622	376.0	2.60916816386	-0.108373409937	-0.0219290590726	713.937096303	761.809655277	1889.1938057	413.447054123	0.31467026554	0.00507532686355
799.870193459	665.284782757	1841.15497622	376.0	-15.9727899056	-0.561850972058	-0.113688986657	603.283063927	610.537615425	1547.07116003	333.250480676	-3.45380579403	-0.055706545065
799.870193459	665.284782757	1841.15497622	376.0	2.59998224233	0.324059575692	0.0655725567972	819.344412793	691.026431604	1889.02467865	378.653834255	0.300501390922	0.00484679662778
799.870193459	665.284782757	1841.15497622	376.0	-8.14276647537	0.0321745928025	0.00651043966057	759.323069177	540.681255152	1691.23402605	391.229701725	-2.5519138769	-0.0411599012403
799.870193459	665.284782757	1841.15497622	376.0	-8.45831322512	0.164387416852	0.0332633380923	789.985781354	597.589126342	1685.42432137	297.849413673	-1.95772025263	-0.0315761331069
799.870193459	665.284782757	1841.15497622	376.0	-5.25207244967	0.148610661741	0.0300709554313	781.918731928	656.261840808	1744.45618295	306.275610219	-1.07684796716	-0.0173685155993
799.870193459	665.284782757	1841.15497622	376.0	14.8050349895	1.01509869624	0.205402407172	905.678871649	757.103385662	2113.73861466	450.956357345	2.6383035609	0.0425532832404
799.870193459	665.284782757	1841.15497622	376.0	-7.83761494416	-0.337314564512	-0.0682546670401	662.555154287	572.211591142	1696.85233866	462.085593227	-2.68825968438	-0.0433590271675
799.870193459	665.284782757	1841.15497622	376.0	-7.4613929577	0.444661853964	0.0899760934772	861.780398976	553.862079541	1703.77916848	288.136689963	-1.92763439038	-0.0310908772643
799.870193459	665.284782757	1841.15497622	376.0	1.42903106055	0.690984452192	0.139818788384	895.199090485	668.993935866	1867.4656527	303.272626348	0.504602166173	0.00813874461569
799.870193459	665.284782757	1841.15497622	376.0	1.09319965069	0.676373390726	0.1368622806	884.63107966	694.63952029	1861.28247598	282.011876036	0.601457833044	0.00970093279103
799.870193459	665.284782757	1841.15497622	376.0	-4.13092812273	-0.0338716739274	-0.00685383932161	738.385366258	631.398985522	1765.09818752	395.31383574	-1.3700553286	-0.0220976665903
799.870193459	665.284782757	1841.15497622	376.0	-10.2459456789	-0.321456549514	-0.0650458416661	667.34988926	545.472063407	1652.51123749	439.689284822	-3.1244252742	-0.0503939560354
799.870193459	665.284782757	1841.15497622	376.0	5.05080130919	0.616564879102	0.124760194072	885.495225313	667.105734276	1934.14805586	381.54709627	0.771368046153	0.0124414200992
799.870193459	665.284782757	1841.15497622	376.0	0.410579131365	-0.510415684291	-0.103281198764	616.29150974	829.513278743	1848.71437432	402.909585842	0.146044161821	0.00235555099711
799.870193459	665.284782757	1841.15497622	376.0	-4.63518255003	-0.145167108019	-0.0293741618815	711.667090385	581.882096973	1755.81408204	462.264894682	-2.06398124551	-0.033290020089
799.870193459	665.284782757	1841.15497622	376.0	6.42326754742	1.07090600873	0.216694862147	968.349641904	598.400000438	1959.4172863	392.66764396	0.974811603659	0.0157227678009
799.870193459	665.284782757	1841.15497622	376.0	-8.8191774761	-0.54111818568	-0.109493764808	610.551116939	776.049772938	1678.78025125	292.179361377	-1.31602196264	-0.0212261606877
799.870193459	665.284782757	1841.15497622	376.0	6.00197211803	0.508881936646	0.10297084918	835.745430578	815.236649969	1951.66058454	300.678503992	1.61424745447	0.0260362492657
799.870193459	665.284782757	1841.15497622	376.0	10.8027824012	0.804949985733	0.162879398165	905.629452982	699.534484893	2040.05094196	434.88700409	1.76976403882	0.0285445812714
799.870193459	665.284782757	1841.15497622	376.0	-9.99790333223	-0.501381425882	-0.101453141619	620.677675809	745.745564389	1657.0780815	290.654841299	-1.63736418602	-0.0264090997746
799.870193459	665.284782757	1841.15497622	376.0	-0.374428988596	-0.505089978707	-0.102203557003	617.814991386	817.54741114	1834.26115826	398.898755734	-0.00796027724018	-0.00012839156839
799.870193459	665.284782757	1841.15497622	376.0	4.09336278877	0.554337854922	0.112168728232	874.176741632	659.660319786	1916.5201289	382.683067478	0.515046166356	0.00830719623155
799.870193459	665.284782757	1841.15497622	376.0	-3.85188059274	-0.470462757579	-0.0951968347995	627.100752029	792.383514453	1770.23588501	350.751618522	-0.505639891931	-0.00815548212792
799.870193459	665.284782757	1841.15497622	376.0	-3.79425853629	-0.0558764447347	-0.0113064436938	730.75148978	687.668517592	1771.29679636	352.876788993	-0.857179616349	-0.0138254776831
799.870193459	665.284782757	1841.15497622	376.0	-6.77782125677	0.556543766722	0.11261508837	890.210039478	539.885714732	1716.36478287	286.269028658	-1.83357973344	-0.0295738666684
799.870193459	665.284782757	1841.15497622	376.0	-4.10111818033	0.404577895196	0.0818652155395	850.198272255	570.781419434	1765.64703476	344.667343069	-1.40136810411	-0.0226027113567
799.870193459	665.284782757	1841.15497622	376.0	6.139316704	1.13800185163	0.230271519958	976.331983092	591.32268655	1954.18931122	386.534641575	0.979107090712	0.0157920498502
799.870193459	665.284782757	1841.15497622	376.0	-20.8843999805	-0.549854729776	-0.111261580287	605.069582204	527.091551273	1456.64080672	324.479673245	-4.66387237802	-0.0752237480326
799.870193459	665.284782757	1841.15497622	376.0	19.5940782948	2.59800161255	0.52569842423	974.439453205	784.578048808	2201.91232378	442.894821771	3.83865550819	0.0619137985193
799.870193459	665.284782757	1841.15497622	376.0	3.96016419089	0.372503616573	0.0753750741751	834.443127172	645.460640802	1914.06773628	434.163968309	0.0524218929655	0.00084551440267
799.870193459	665.284782757	1841.15497622	376.0	14.0412399796	2.0537925614	0.415579231365	916.644085763	802.956951198	2099.67596482	380.074927863	3.14104269143	0.0506619788941
799.870193459	665.284782757	1841.15497622	376.0	11.6694407906	0.381011617427	0.0770966445623	816.196361482	822.008243748	2056.00746603	417.802860799	2.1121099889	0.0340662901436
799.870193459	665.284782757	1841.15497622	376.0	5.18693331955	0.275313237987	0.0557088704951	808.982688623	673.468730866	1936.65445714	454.203037653	0.267631565809	0.00431663815821
799.870193459	665.284782757	1841.15497622	376.0	4.24059813037	0.266980376252	0.0540227390231	798.444253799	779.763300176	1919.23095971	341.02340574	1.0450993481	0.0168564410984
799.870193459	665.284782757	1841.15497622	376.0	-5.00833667873	-0.40282442606	-0.0815104059207	643.72429967	796.466475792	1748.94373623	308.752960768	-0.563602045267	-0.00909035556882
799.870193459	665.284782757	1841.15497622	376.0	12.9732843983	0.469771250867	0.0950569103333	830.430833234	827.311266658	2080.01324749	422.271147602	2.34013969392	0.0377441886116
799.870193459	665.284782757	1841.15497622	376.0	8.28665789525	1.41094207412	0.285500217345	895.240239144	791.27642372	1993.72519042	307.208527553	2.29676195813	0.0370445477118
799.870193459	665.284782757	1841.15497622	376.0	-13.1542317097	-0.267277392495	-0.0540828394365	681.31471537	633.669680747	1598.96518451	283.980788392	-2.67013576819	-0.0430667059385
799.870193459	665.284782757	1841.15497622	376.0	-12.429069155	-0.506570962959	-0.102503230061	618.025734794	577.939045536	1612.31655097	416.351770642	-3.26193581707	-0.0526118680172
799.870193459	665.284782757	1841.15497622	376.0	-1.55471587052	-0.0108282414544	-0.00219106464071	743.781762516	622.76645838	1812.5302476	445.982026704	-1.20620088856	-0.0194548530412
799.870193459	665.284782757	1841.15497622	376.0	-2.7313872272	0.278690736075	0.0563922978704	813.684208853	641.65787917	1790.86590436	335.52381634	-0.747471193809	-0.0120559869969
799.870193459	665.284782757	1841.15497622	376.0	-11.4364827113	0.159297455257	0.0322333984737	792.458419264	541.328659177	1630.59160567	296.804527232	-2.82553642415	-0.0455731681315
799.870193459	665.284782757	1841.15497622	376.0	7.41647374012	0.802005436937	0.162283576879	874.875147721	787.401565769	1977.70375154	315.427038052	1.90961911212	0.0308003082601
799.870193459	665.284782757	1841.15497622	376.0	-4.50620568131	0.32314892792	0.065388289745	826.842426044	613.121634044	1758.18874608	318.224685988	-1.15436562569	-0.0186188004144
799.870193459	665.284782757	1841.15497622	376.0	7.52411471931	0.303179091893	0.0613474487845	801.066972725	829.655118712	1979.68558879	348.96349735	1.6878944928	0.0272241047225
799.870193459	665.284782757	1841.15497622	376.0	-10.3312125931	-0.0205436462284	-0.0041569498641	743.235086694	623.111147117	1650.94134145	284.595107643	-2.16791202968	-0.0349663230594
799.870193459	665.284782757	1841.15497622	376.0	14.8655385805	2.4967764131	0.505215785734	960.955015759	758.934044611	2114.85257953	394.963519162	3.2958260503	0.0531584846823
799.870193459	665.284782757	1841.15497622	376.0	6.27125289134	-0.0873234011599	-0.0176696481505	716.251745617	809.741388428	1956.6184609	430.625326851	1.01667285947	0.0163979493463
799.870193459	665.284782757	1841.15497622	376.0	-9.82102618189	0.295057887331	0.0597041455547	826.19064125	543.066515632	1660.33466395	291.077507072	-2.48745374772	-0.0401202217375
799.870193459	665.284782757	1841.15497622	376.0	7.34854529409	0.933706797006	0.188932981992	878.754209526	796.372915992	1976.45308358	301.32595806	2.00254662966	0.0322991391881
799.870193459	665.284782757	1841.15497622	376.0	-2.15238554016	0.497058778376	0.100578465879	876.151794198	531.265059491	1801.52622274	394.109369048	-1.48783658002	-0.0239973641939
799.870193459	665.284782757	1841.15497622	376.0	6.60765186736	0.152055764337	0.0307680623912	769.338410106	831.140986712	1962.81208738	362.332690565	1.45366206104	0.0234461622749
799.870193459	665.284782757	1841.15497622	376.0	3.70645046625	0.533148434157	0.10788110768	877.937387027	589.784313885	1909.39647342	441.674772504	-0.286371545464	-0.00461889589458
799.870193459	665.284782757	1841.15497622	376.0	1.5422034328	-0.0250010896156	-0.00505890117677	735.249868199	731.292180453	1869.54933146	403.007282811	0.074035811696	0.0011941259951
799.870193459	665.284782757	1841.15497622	376.0	-0.890372781433	0.171557129448	0.0347141095604	787.460765183	645.555558219	1824.76183344	391.745510042	-0.664976645289	-0.0107254297627
799.870193459	665.284782757	1841.15497622	376.0	4.4492973933	0.0438546743737	0.00887387178747	749.096319976	767.337517395	1923.07343658	406.639599208	0.712852190501	0.0114976159758
799.870193459	665.284782757	1841.15497622	376.0	2.82386859721	0.624226857564	0.126310574173	891.268425569	644.188501984	1893.14677342	357.689845862	0.370911477625	0.0059824431875
799.870193459	665.284782757	1841.15497622	376.0	-4.30650064796	-0.535550448669	-0.108367148658	611.054474209	824.100550422	1761.86562524	326.710600605	-0.421449983979	-0.00679758038675
799.870193459	665.284782757	1841.15497622	376.0	-7.76424262084	0.305015030187	0.0617189458088	829.396024246	528.22656694	1698.20323684	340.580645651	-2.34271070266	-0.0377856564946
799.870193459	665.284782757	1841.15497622	376.0	1.21961223704	0.828344256378	0.167613163978	950.818880899	553.253869784	1863.60992761	359.537176926	-0.331452460475	-0.00534600742701
799.870193459	665.284782757	1841.15497622	376.0	-13.0546189516	-0.18492181992	-0.0374184176286	703.706168404	564.108126303	1600.79920976	332.984915055	-3.10338194989	-0.0500545475788
799.870193459	665.284782757	1841.15497622	376.0	-6.72681316304	-0.468292393209	-0.0947576675859	628.166478892	785.355985619	1717.30392092	303.781456413	-0.909543847553	-0.0146700620573
799.870193459	665.284782757	1841.15497622	376.0	13.9368768804	2.65946542786	0.538135456871	978.412316013	765.010549643	2097.75447843	354.331612773	3.30254457456	0.0532668479768
799.870193459	665.284782757	1841.15497622	376.0	10.7846267133	0.211987297684	0.0428950420243	782.686620021	822.185026388	2039.71666761	434.845021205	1.84107203923	0.0296947103101
799.870193459	665.284782757	1841.15497622	376.0	-10.1022647927	0.0979154274741	0.0198129153124	777.620494213	517.660793385	1655.15662528	359.875337678	-2.90417205034	-0.0468414846829
799.870193459	665.284782757	1841.15497622	376.0	-0.183644764326	-0.314429730189	-0.0636239842551	663.734455321	818.210500229	1837.7737915	355.828835949	0.223016885449	0.0035970465395
799.870193459	665.284782757	1841.15497622	376.0	-4.65410193208	0.569457989721	0.115228245593	890.344583611	563.723516845	1755.4657469	301.397646439	-1.31383472043	-0.0211908825876
799.870193459	665.284782757	1841.15497622	376.0	9.76662348119	2.31972086709	0.469389086826	950.711728067	722.987339702	2020.97365045	347.274582679	2.58366002538	0.0416719358933
799.870193459	665.284782757	1841.15497622	376.0	-2.96930295325	-0.267084900918	-0.0540438892995	678.89398054	657.486966355	1786.48550713	450.104560238	-1.33327548102	-0.0215044432422
799.870193459	665.284782757	1841.15497622	376.0	4.23518517631	-0.230319347565	-0.0466044814985	683.614568233	789.392949891	1919.13129884	446.123780718	0.51285579993	0.0082718677408
799.870193459	665.284782757	1841.15497622	376.0	4.28040409	0.359705430082	0.0727853966172	824.088832873	723.230218597	1919.96384912	372.644797652	0.777877326984	0.0125464084997
799.870193459	665.284782757	1841.15497622	376.0	14.2331385403	2.57457303589	0.520957716692	961.609035194	813.996065849	2103.20911472	327.604013679	3.35628832152	0.0541336826051
799.870193459	665.284782757	1841.15497622	376.0	-14.2865870343	-0.388649799674	-0.0786422095659	650.105443804	518.757644599	1578.1167681	409.2536797	-3.81481308507	-0.0615292433075
799.870193459	665.284782757	1841.15497622	376.0	-12.6682754331	-0.312349067489	-0.0632029679257	669.789528571	624.762616336	1607.91239268	313.360247772	-2.68950965024	-0.0433791879071
799.870193459	665.284782757	1841.15497622	376.0	-13.8926368173	-0.493431871661	-0.09984457136	622.611923955	600.694759428	1585.37000213	362.063318744	-3.2040146469	-0.0516776555951
799.870193459	665.284782757	1841.15497622	376.0	2.28704025485	0.967664854007	0.195804300689	976.016425105	547.947017197	1883.26293168	359.299489375	-0.0274290182077	-0.000442403519478
799.870193459	665.284782757	1841.15497622	376.0	3.17313995739	0.81149829583	0.16420443056	950.659319499	534.724565517	1899.57740044	414.193515428	-0.413242392151	-0.0066651998734
799.870193459	665.284782757	1841.15497622	376.0	3.21501723753	0.652707930509	0.13207364033	907.813666465	576.170220034	1900.34842607	416.364539572	-0.249998007229	-0.00403222592305
799.870193459	665.284782757	1841.15497622	376.0	10.2705003479	0.71066372707	0.143800835101	899.252934911	675.178340981	2030.25080445	455.819528563	1.39633301662	0.0225215002681
799.870193459	665.284782757	1841.15497622	376.0	-13.984352429	-0.550119109409	-0.111315076772	608.649536058	686.198051188	1583.68137558	288.833788331	-2.64682767703	-0.0426907689844
799.870193459	665.284782757	1841.15497622	376.0	10.14223372	0.736320646847	0.148992441693	907.25270681	659.584637058	2027.88921705	461.051873184	1.28764178927	0.0207684159559
799.870193459	665.284782757	1841.15497622	376.0	-11.9431692803	-0.0219258122562	-0.00443662732824	745.561285085	562.10907612	1621.26272069	313.592359489	-2.85166460611	-0.0459945904211
799.870193459	665.284782757	1841.15497622	376.0	-6.17481931615	0.199571339213	0.0403827072466	802.525664855	522.043896245	1727.4669831	402.897422004	-2.35717307334	-0.0380189205378
799.870193459	665.284782757	1841.15497622	376.0	-4.65251712465	0.772696422175	0.156352978991	942.048559084	529.015954176	1755.49492566	284.430412396	-1.35486666475	-0.0218526881411
799.870193459	665.284782757	1841.15497622	376.0	6.94564064021	0.315796210137	0.0639004876846	816.674837248	690.926184631	1969.03498449	461.433962615	0.63698059933	0.0102738806344
799.870193459	665.284782757	1841.15497622	376.0	2.17910388769	1.00301860062	0.20295803331	960.375126142	593.809936236	1881.27565588	327.090593503	0.431472111776	0.00695922760928
799.870193459	665.284782757	1841.15497622	376.0	-10.835504556	0.0679387942983	0.0137472266893	769.930319475	520.978453606	1641.65654489	350.747771804	-2.98454210159	-0.0481377758321
799.870193459	665.284782757	1841.15497622	376.0	-13.2287233063	-0.538738621101	-0.109012266512	611.538198039	694.874269377	1597.59367877	291.181211355	-2.46714656934	-0.0397926866023
799.870193459	665.284782757	1841.15497622	376.0	6.96268411109	0.761168214555	0.154020278137	917.147892822	637.876847015	1969.34878121	414.324041369	0.897465244432	0.0144752458779
799.870193459	665.284782757	1841.15497622	376.0	18.9723812756	2.72032913651	0.550451059594	991.366862013	830.297164555	2190.46591818	368.801891611	3.92833933999	0.0633603119354
799.870193459	665.284782757	1841.15497622	376.0	9.47880411662	0.366004764701	0.0740600495145	823.795136495	734.293999671	2015.6744499	457.585313729	1.30510688964	0.0210501111232
799.870193459	665.284782757	1841.15497622	376.0	-4.872085835	-0.31246432497	-0.0632262899575	666.334867898	759.713723576	1751.45232542	325.403733946	-0.696810528977	-0.0112388794996
799.870193459	665.284782757	1841.15497622	376.0	-11.6041945656	-0.392411657961	-0.0794034111618	648.835332382	589.493880752	1627.50377052	389.174557387	-2.93323505899	-0.0473102428869
799.870193459	665.284782757	1841.15497622	376.0	-1.51361514659	0.763191427878	0.154429669745	940.338963204	530.727465419	1813.28697562	342.220547001	-0.981285553806	-0.0158271863517
799.870193459	665.284782757	1841.15497622	376.0	2.86678004403	0.244633103101	0.049500830251	803.786770926	651.933738775	1893.93683965	438.216329953	-0.176781552392	-0.00285131536115
799.870193459	665.284782757	1841.15497622	376.0	9.32659909789	2.64607528042	0.535425997657	979.929377731	707.035311007	2012.87211962	325.907430881	2.65141508187	0.0427647593849
799.870193459	665.284782757	1841.15497622	376.0	10.3662012668	0.0890494108899	0.0180189014346	755.249077705	822.679587324	2032.01280669	454.084141657	1.65015549002	0.0266154111293
799.870193459	665.284782757	1841.15497622	376.0	-9.09648802838	-0.235953287452	-0.0477444936163	689.133738029	594.761472233	1673.67453422	389.779323959	-2.44325750565	-0.0394073791234
799.870193459	665.284782757	1841.15497622	376.0	12.9862188466	0.812306615751	0.164367991856	878.988767446	796.618064588	2080.25139073	404.644558699	2.52230562232	0.0406823487471
799.870193459	665.284782757	1841.15497622	376.0	3.05239888839	0.509912883469	0.103179458411	868.395490716	627.758301881	1897.35437024	401.200577647	0.0330814488987	0.000533571756431
799.870193459	665.284782757	1841.15497622	376.0	8.0981903547	1.93812692785	0.392174611059	961.788132698	663.501291396	1990.25521092	364.965786821	2.04504557083	0.0329846059811
799.870193459	665.284782757	1841.15497622	376.0	-2.46228446785	0.00709027699726	0.00143469789503	746.589479729	669.472769568	1795.82050321	379.758253911	-0.804100727498	-0.0129693665725
799.870193459	665.284782757	1841.15497622	376.0	-8.24792596133	-0.304931136569	-0.0617019701677	670.213762059	679.501973639	1689.29787694	339.582141247	-1.69136558909	-0.0272800901466
799.870193459	665.284782757	1841.15497622	376.0	3.97793565641	0.716961204351	0.145075112171	917.883826875	603.323732968	1914.3949365	393.187376662	0.238867737588	0.00385270544496
799.870193459	665.284782757	1841.15497622	376.0	1.83583758705	-0.134492620525	-0.0272142089286	705.632722806	820.603064534	1874.95559131	348.719803965	0.621396279054	0.0100225206299
799.870193459	665.284782757	1841.15497622	376.0	10.0160471192	0.140428793904	0.0284153771559	767.615141315	810.244488418	2025.56592617	447.706296439	1.60651758723	0.0259115739876
799.870193459	665.284782757	1841.15497622	376.0	-3.92678939183	-0.367693741609	-0.0744018093099	652.867759975	744.889070502	1768.85669792	371.099867445	-0.753535444752	-0.012153797496
799.870193459	665.284782757	1841.15497622	376.0	5.42343677967	1.20811539978	0.244458802059	913.499129675	723.606608104	1941.00885237	303.903114588	1.68648221113	0.027201325986
799.870193459	665.284782757	1841.15497622	376.0	-6.21675847215	-0.581510585975	-0.117667055033	600.141134112	804.916009777	1726.69481825	321.637674358	-0.819236679154	-0.0132134948251
799.870193459	665.284782757	1841.15497622	376.0	9.42618270564	0.895622492513	0.181226728554	904.713246793	727.033973915	2014.70560817	382.95838746	1.93456778172	0.0312027061568
799.870193459	665.284782757	1841.15497622	376.0	14.1715542306	2.80399867974	0.567381359721	998.524412781	816.210446311	2102.07525214	287.340393047	3.35665170791	0.0541395436759
799.870193459	665.284782757	1841.15497622	376.0	1.57511716522	-0.359697219675	-0.0727837352642	652.738297074	809.498134123	1870.15532428	407.918893088	0.286955145105	0.00462830879202
799.870193459	665.284782757	1841.15497622	376.0	2.5892484961	-0.383507115607	-0.0776016017011	647.009789535	792.56532054	1888.82705375	449.251943674	0.203547645393	0.00328302653859
799.870193459	665.284782757	1841.15497622	376.0	-4.42038055281	-0.207756473666	-0.0420389465128	694.511910272	641.356546831	1759.7689197	423.900462597	-1.52751664315	-0.0246373652121
799.870193459	665.284782757	1841.15497622	376.0	-5.47953299449	0.0993106774717	0.0200952402816	777.359967585	501.336240731	1740.26828181	461.572073499	-2.64308304936	-0.0426303717639
799.870193459	665.284782757	1841.15497622	376.0	5.92019888178	0.569353392695	0.115207080675	883.615940511	610.699044485	1950.15501253	455.840027534	0.179196267785	0.00289026238363
799.870193459	665.284782757	1841.15497622	376.0	-4.72154620229	0.0346127573277	0.00700379549327	756.95402234	597.340293177	1754.22399336	399.929677842	-1.67027046052	-0.0269398461375
799.870193459	665.284782757	1841.15497622	376.0	3.84778713215	0.733537958922	0.148429372505	874.773251356	753.528035752	1911.99870047	283.697413366	1.28892509818	0.0207891144867
799.870193459	665.284782757	1841.15497622	376.0	-15.2589184241	-0.26913857161	-0.0544594438709	681.933241676	579.705064419	1560.21464033	298.576334241	-3.35281585414	-0.0540776750668
799.870193459	665.284782757	1841.15497622	376.0	0.430264324317	-0.0595197374167	-0.0120436538682	728.165786537	708.075592994	1849.07680923	412.835429703	-0.273715061066	-0.00441475904945
799.870193459	665.284782757	1841.15497622	376.0	4.14876378861	1.1681699563	0.236375952306	984.560956318	574.586283863	1917.54014716	358.39290698	0.697260350962	0.0112461346929
799.870193459	665.284782757	1841.15497622	376.0	5.63881615758	0.302987833963	0.0613087482727	808.580570334	754.33995106	1944.9743205	382.053799107	1.06261194273	0.017138902302
799.870193459	665.284782757	1841.15497622	376.0	1.54063901936	2.25910890566	0.457124424455	990.744919047	594.876652049	1869.52052819	283.89895709	1.07892861518	0.0174020744384
799.870193459	665.284782757	1841.15497622	376.0	9.81877863255	0.292405252211	0.0591673921916	800.074964301	820.08459916	2021.93390761	401.774344152	1.84904509787	0.0298233080302
799.870193459	665.284782757	1841.15497622	376.0	-8.14046200583	0.122509368825	0.0247894311665	780.565017012	579.955199191	1691.27645491	330.756238707	-2.09831445961	-0.0338437816067
799.870193459	665.284782757	1841.15497622	376.0	3.16437870386	0.978116239273	0.197919109525	981.039022389	539.456809409	1899.41609219	378.920260391	-0.0170110736448	-0.000274372155561
799.870193459	665.284782757	1841.15497622	376.0	3.16232804393	1.00979061631	0.204328331913	995.705395273	511.885921851	1899.37833636	391.787019237	-0.259117653588	-0.00417931699336
799.870193459	665.284782757	1841.15497622	376.0	-6.89969251007	-0.176726081839	-0.0357600327476	703.615794042	608.788682644	1714.12094422	401.716467537	-2.02559248118	-0.0326708464707
799.870193459	665.284782757	1841.15497622	376.0	-9.7968283763	-0.404237110471	-0.0817962586951	645.426530001	639.229616446	1660.78018305	376.124036607	-2.31748814515	-0.0373788410508
799.870193459	665.284782757	1841.15497622	376.0	3.29144329136	1.24471371615	0.251864369922	967.57117138	609.682681153	1901.75554816	324.501695631	0.919664180163	0.0148332932284
799.870193459	665.284782757	1841.15497622	376.0	7.31708905314	0.265245812763	0.0536717549095	801.463442052	735.550358706	1975.87392543	438.860124674	0.99766139413	0.0160913128085
799.870193459	665.284782757	1841.15497622	376.0	8.95213599779	0.103388476046	0.0209203715189	761.238704523	778.99004838	2005.97767362	465.748920714	1.23806479739	0.0199687870548
799.870193459	665.284782757	1841.15497622	376.0	-3.31270156671	-0.127503970739	-0.025800075018	710.083503816	768.612061567	1780.16300647	301.46744109	-0.295874975527	-0.00477217702463
799.870193459	665.284782757	1841.15497622	376.0	3.47916385393	-0.265517389068	-0.053726707622	675.365038731	789.102976393	1905.21177464	440.743759519	0.404832624019	0.00652955845192
799.870193459	665.284782757	1841.15497622	376.0	10.7160829701	0.919348726483	0.186027666225	917.576850259	698.425554744	2038.45467108	422.452266074	1.8932673804	0.0305365706516
799.870193459	665.284782757	1841.15497622	376.0	12.2422817287	0.868290393944	0.175696154177	902.873129342	730.973126487	2066.55435547	432.708099638	2.16656744534	0.0349446362152
799.870193459	665.284782757	1841.15497622	376.0	-9.22361812978	-0.408725933936	-0.0827045596794	644.107482637	677.298663	1671.33387203	349.927726395	-1.93460667026	-0.0312033333914
799.870193459	665.284782757	1841.15497622	376.0	1.04165316332	0.304552399438	0.0616253337592	809.090680659	749.582648093	1860.33342527	301.660096516	0.531633647283	0.0085747362465
799.870193459	665.284782757	1841.15497622	376.0	0.187526898023	-0.554098567719	-0.11212030913	605.262539876	780.164678485	1844.60763703	459.18041867	-0.345502208936	-0.00557261627315
799.870193459	665.284782757	1841.15497622	376.0	-12.43154289	-0.409241774278	-0.0828089385426	644.314205315	539.468882737	1612.27100568	428.487917625	-3.48361471016	-0.0561873340348
799.870193459	665.284782757	1841.15497622	376.0	-3.73615411218	0.583216245673	0.118012190545	898.974140973	519.158189062	1772.36658886	354.234258826	-1.63822136242	-0.0264229252003
799.870193459	665.284782757	1841.15497622	376.0	5.24801551746	0.625733580821	0.126615455447	873.684937254	722.510636187	1937.77907507	341.583501627	1.21194705857	0.0195475332028
799.870193459	665.284782757	1841.15497622	376.0	2.14855465609	1.00303697555	0.202961751427	983.027840469	541.998894981	1880.71319718	355.686461734	-0.0378512036431	-0.000610503284566
799.870193459	665.284782757	1841.15497622	376.0	-11.8767617312	-0.34509127608	-0.0698282630675	661.239461415	614.496215318	1622.48538659	346.749709856	-2.69648093063	-0.0434916279134
799.870193459	665.284782757	1841.15497622	376.0	-3.75474206731	0.650893968846	0.131706590216	908.100718254	569.783764074	1772.0243558	294.139873471	-1.02833271884	-0.0165860115942
799.870193459	665.284782757	1841.15497622	376.0	-4.86113911456	-0.396966971094	-0.0803251661461	646.135406462	697.840366299	1751.65387151	407.678098747	-1.28931729787	-0.0207954402882
799.870193459	665.284782757	1841.15497622	376.0	-10.9790724843	-0.129977374516	-0.0263005614156	718.403112739	522.353763022	1639.01323683	398.256361069	-3.17967912361	-0.0512851471551
799.870193459	665.284782757	1841.15497622	376.0	12.7812134349	1.44999835474	0.293403147458	951.821684413	676.238554408	2076.47692339	448.416684573	2.32750480468	0.0375404000755
799.870193459	665.284782757	1841.15497622	376.0	-4.15560117468	0.0482633886408	0.00976596289778	755.016052175	702.551594406	1764.6439184	307.076271816	-0.684107362499	-0.0110339897177
799.870193459	665.284782757	1841.15497622	376.0	9.58124769651	2.68385227075	0.543070066927	993.892863038	671.047432067	2017.56059496	352.620299859	2.59867948749	0.041914185282
799.870193459	665.284782757	1841.15497622	376.0	7.64617145456	0.860755482891	0.174171485814	950.491535241	576.938797715	1981.93284244	454.502509486	0.505765125559	0.00815750202514
799.870193459	665.284782757	1841.15497622	376.0	-11.2654298807	-0.290900281583	-0.0588628655571	675.239985635	606.413392965	1633.74095338	352.087574776	-2.63577713827	-0.0425125344883
799.870193459	665.284782757	1841.15497622	376.0	5.24819694935	0.147335538251	0.0298129377279	768.701565567	825.777144521	1937.78241551	343.303705422	1.27904650124	0.0206297822781
799.870193459	665.284782757	1841.15497622	376.0	1.95003344274	0.266637577447	0.0539533746351	804.039139778	716.750004204	1877.05811399	356.268970003	0.371457830602	0.0059912553323
799.870193459	665.284782757	1841.15497622	376.0	-6.0077401857	0.078893375321	0.0159638557914	770.044962783	558.376386172	1730.54316883	402.121819874	-2.12120952377	-0.0342130568351
799.870193459	665.284782757	1841.15497622	376.0	4.78378437976	0.549047512704	0.11109824215	879.361967623	608.793284359	1929.23186038	441.076608393	0.0373507136367	0.000602430865109
799.870193459	665.284782757	1841.15497622	376.0	8.55426548939	0.18305477023	0.0370406252995	778.044228867	800.651243343	1998.65226095	419.956788743	1.48318438875	0.0239223288508
799.870193459	665.284782757	1841.15497622	376.0	6.49398721609	2.07860143276	0.42059923771	947.120780674	694.848316769	1960.719345	318.750247558	2.02335951845	0.0326348309427
799.870193459	665.284782757	1841.15497622	376.0	0.979725319378	0.411989851599	0.0833650043705	843.347756214	652.905019726	1859.19323769	362.940461747	-0.069126297039	-0.00111494027482
799.870193459	665.284782757	1841.15497622	376.0	2.18198587487	0.948444523638	0.191915120121	928.697644818	653.023711173	1881.32871773	299.607361741	0.777367033933	0.0125381779667
799.870193459	665.284782757	1841.15497622	376.0	1.74785174017	1.10121974173	0.222828761985	986.114834873	556.572632895	1873.33563551	330.648167739	0.21370049186	0.00344678212678
799.870193459	665.284782757	1841.15497622	376.0	12.7305830469	2.49461213632	0.504777850328	972.48876652	703.235240882	2075.54473949	399.820732084	2.90687328217	0.0468850529382
799.870193459	665.284782757	1841.15497622	376.0	2.84873653648	0.231793123761	0.0469026960262	790.866047852	777.988931647	1893.60463072	324.749651218	0.8405979818	0.0135580319645
799.870193459	665.284782757	1841.15497622	376.0	7.80236042153	0.360487482156	0.0729436426863	818.875170615	775.658439701	1984.80852338	390.274913064	1.48484998607	0.0239491933237
799.870193459	665.284782757	1841.15497622	376.0	8.32265199148	0.704130384813	0.142478831407	888.524622044	712.588127996	1994.38789751	393.27514747	1.53526812301	0.0247623890807
799.870193459	665.284782757	1841.15497622	376.0	-13.8312648213	-0.294146119924	-0.0595196519474	675.220400257	568.589487807	1586.49995569	342.69006762	-3.25742640602	-0.0525391355809
799.870193459	665.284782757	1841.15497622	376.0	-6.10695966908	0.176904225447	0.035796079613	795.132539356	554.030056634	1728.71638437	379.553788383	-2.05717671599	-0.0331802696127
799.870193459	665.284782757	1841.15497622	376.0	3.16910380571	0.431970107411	0.0874079537456	848.513160416	645.173069297	1899.50308864	405.816858923	0.0872495242734	0.00140725039151
799.870193459	665.284782757	1841.15497622	376.0	13.2758356784	2.56721918815	0.519469685987	988.594608247	671.180017129	2085.58368544	425.809060067	2.86648876508	0.0462336897594
799.870193459	665.284782757	1841.15497622	376.0	-5.67901072584	0.393796255577	0.0796835806509	853.058657741	504.598667396	1736.59558764	378.938262501	-2.25191122213	-0.036321148744
799.870193459	665.284782757	1841.15497622	376.0	7.09988609701	0.235847078704	0.0477230025706	792.394758149	767.841795568	1971.8748824	411.63832868	1.1991919016	0.0193418048645
799.870193459	665.284782757	1841.15497622	376.0	1.13734065825	0.7965384377	0.161177344739	914.146852957	651.223549812	1862.09518034	296.724777573	0.471430948964	0.00760372498329
799.870193459	665.284782757	1841.15497622	376.0	11.832220019	2.06559594213	0.417967612734	990.937886251	618.746543027	2059.00448389	449.320054615	2.21088669137	0.035659462764
799.870193459	665.284782757	1841.15497622	376.0	10.0550558876	1.01872245589	0.20613566489	962.568676271	604.445745421	2026.28413805	459.269716361	1.22799513362	0.0198063731229
799.870193459	665.284782757	1841.15497622	376.0	-3.81866195669	0.766973288706	0.155194918799	945.900421801	500.755169319	1770.84749158	324.191900456	-1.55288987411	-0.0250466108728
799.870193459	665.284782757	1841.15497622	376.0	5.93556404183	0.714982003053	0.144674626275	871.465945364	768.949786198	1950.43790894	310.022177377	1.60290579254	0.0258533192346
799.870193459	665.284782757	1841.15497622	376.0	-5.02518003855	-0.0665934440131	-0.0134749987886	728.807285209	676.69846875	1748.63362387	343.127869913	-1.09662053229	-0.0176874279401
799.870193459	665.284782757	1841.15497622	376.0	2.74984162594	0.28961947457	0.0586036978086	817.533554231	610.285960507	1891.78382215	463.964307413	-0.559600452875	-0.00902581375604
799.870193459	665.284782757	1841.15497622	376.0	11.6048115262	1.84402240935	0.373132822611	899.258197967	820.404645964	2054.81754111	335.15469718	2.85494761678	0.0460475422062
799.870193459	665.284782757	1841.15497622	376.0	-2.9846727774	-0.0426988701251	-0.00863999800184	730.090531352	763.619523863	1786.20252485	292.492469637	-0.218854201214	-0.0035299064712
799.870193459	665.284782757	1841.15497622	376.0	4.95517396773	0.596400301055	0.120679947603	884.789993957	648.842663186	1932.3874083	398.754751161	0.560228971265	0.00903595114944
799.870193459	665.284782757	1841.15497622	376.0	-0.615201706362	-0.124530404225	-0.0251983820772	710.13744844	776.481262111	1829.82815939	343.209448835	0.0887016821563	0.00143067229284
799.870193459	665.284782757	1841.15497622	376.0	2.36156106152	0.160321947329	0.0324407016045	780.863935283	697.124421516	1884.63497522	406.646618418	0.096028576624	0.00154884801006
799.870193459	665.284782757	1841.15497622	376.0	-10.6197930493	-0.368023742265	-0.0744685840276	654.560163657	695.261334957	1645.62812803	295.806629412	-1.94794493406	-0.0314184666784
799.870193459	665.284782757	1841.15497622	376.0	3.57956655825	-0.130314327518	-0.0263687429215	707.48173104	790.504034946	1907.06034403	409.074578045	0.596408443073	0.00961949101731
799.870193459	665.284782757	1841.15497622	376.0	-1.080638256	0.315237511723	0.0637874366093	826.518998171	585.842915026	1821.25875119	408.896837994	-1.08202553686	-0.017452024788
799.870193459	665.284782757	1841.15497622	376.0	4.16565892675	0.683121618295	0.138227765742	916.64554497	562.11932699	1917.85121284	439.086340879	-0.279785106667	-0.00451266301076
799.870193459	665.284782757	1841.15497622	376.0	-1.36838339005	0.509440314064	0.103083835302	862.240134729	668.576455954	1815.96091734	285.144326653	-0.07983838112	-0.00128771582452
799.870193459	665.284782757	1841.15497622	376.0	6.96350252971	1.40298600269	0.283890328347	941.020698827	681.663207388	1969.36384956	346.679943346	1.79933798229	0.0290215803595
799.870193459	665.284782757	1841.15497622	376.0	-0.374960827214	0.437113702093	0.0884487458707	850.186304966	643.227872077	1834.25136629	340.837189244	-0.2607553722	-0.00420573180968
799.870193459	665.284782757	1841.15497622	376.0	-0.478989711335	-0.0854775701484	-0.0172961493623	720.211357932	755.685161985	1832.33603331	356.439513393	-0.000473586958407	-7.63849932914e-06
799.870193459	665.284782757	1841.15497622	376.0	17.7028664035	2.69547325113	0.545421540091	985.293998912	829.181880731	2167.09218194	352.616302294	3.78675664942	0.061076720152
799.870193459	665.284782757	1841.15497622	376.0	-4.91908926021	0.14342906015	0.0290224727135	788.449452952	505.734159112	1750.58691952	456.403307453	-2.49514404807	-0.0402442588399
799.870193459	665.284782757	1841.15497622	376.0	-9.54906869116	0.0167036507513	0.00337993742438	754.514647577	572.803073494	1665.34182283	338.024101756	-2.42638735989	-0.0391352799982
799.870193459	665.284782757	1841.15497622	376.0	4.01819659376	0.693753055201	0.140379007528	901.146926199	655.518554321	1915.13620276	358.470722237	0.691533885583	0.0111537723481
799.870193459	665.284782757	1841.15497622	376.0	3.45017543414	0.458639542991	0.0928044401035	859.444652906	596.903746057	1904.67805291	448.329653947	-0.362561097608	-0.00584775963883
799.870193459	665.284782757	1841.15497622	376.0	-3.39979317026	0.467234977227	0.0945437023931	867.017148033	553.115919011	1778.55951508	358.426448037	-1.41826974957	-0.0228753185415
799.870193459	665.284782757	1841.15497622	376.0	11.6257276227	2.5228049549	0.510482589013	969.712052729	715.429982622	2055.20263886	370.060603512	2.86094130717	0.0461442146317
799.870193459	665.284782757	1841.15497622	376.0	5.27464656308	0.621280066422	0.125714299155	880.83954585	691.250801427	1938.26939389	366.179046613	0.99469475027	0.016043463714
799.870193459	665.284782757	1841.15497622	376.0	1.80816770771	-0.545117355356	-0.110302985705	607.449973373	800.050126178	1874.44614595	466.946046394	-0.029876218536	-0.000481874492516
799.870193459	665.284782757	1841.15497622	376.0	-17.3542833384	-0.529090646693	-0.107060025636	613.960585713	623.520311005	1521.63572495	284.154828228	-3.55274845249	-0.057302394395
799.870193459	665.284782757	1841.15497622	376.0	2.76460836558	0.946937016895	0.191610080311	928.089010093	656.455975816	1892.05570071	307.510714803	0.868944932099	0.0140152408403
799.870193459	665.284782757	1841.15497622	376.0	6.66478180197	0.49544143111	0.100251200144	861.385947145	655.112641064	1963.86393802	447.365349808	0.572341322428	0.00923131165206
799.870193459	665.284782757	1841.15497622	376.0	6.50496422473	0.759288467009	0.153639916432	916.093680752	640.498786838	1960.92144874	404.328981151	0.882108547438	0.0142275572167
799.870193459	665.284782757	1841.15497622	376.0	-5.46111757591	0.207027998119	0.0418915415053	802.174117617	561.453925294	1740.60733821	376.979295299	-1.88423555071	-0.0303908959793
799.870193459	665.284782757	1841.15497622	376.0	2.69251299725	0.818236622689	0.165567912321	938.366808568	593.340752693	1890.72831325	359.020751989	0.201874893569	0.00325604667047
799.870193459	665.284782757	1841.15497622	376.0	13.9429759249	2.60924827799	0.527974155806	967.003475393	804.342041	2097.86677129	326.521254898	3.32606414366	0.0536461958655
799.870193459	665.284782757	1841.15497622	376.0	-4.69430798128	0.231016741837	0.046745597296	808.670081931	549.925931279	1754.72549122	396.12947801	-1.8968892958	-0.030594988642
799.870193459	665.284782757	1841.15497622	376.0	-12.6611526099	-0.0261673146944	-0.00529488358852	746.344475576	508.789101406	1608.04353489	352.90995791	-3.38158105094	-0.0545416298539
799.870193459	665.284782757	1841.15497622	376.0	-15.127118328	-0.373729775103	-0.0756231839545	654.384979075	540.809042669	1562.64128436	367.447262618	-3.70591735881	-0.0597728606259
799.870193459	665.284782757	1841.15497622	376.0	6.91561208229	2.52887603688	0.511711055622	983.914735052	653.229383161	1968.48211221	331.337993993	2.13291691078	0.0344018856577
799.870193459	665.284782757	1841.15497622	376.0	-11.1780488377	0.326057462749	0.0659768237048	836.827750094	505.964541724	1635.3497738	292.55748198	-2.96330590058	-0.0477952564609
799.870193459	665.284782757	1841.15497622	376.0	4.38761998221	0.360652784646	0.0729770911869	825.872764853	707.292335729	1921.93785986	388.772759274	0.658974004826	0.0106286129811
799.870193459	665.284782757	1841.15497622	376.0	-0.950527914991	0.703902081888	0.142432634943	921.40983573	563.984195154	1823.65428421	338.260253325	-0.671632466344	-0.0108327817152
799.870193459	665.284782757	1841.15497622	376.0	-10.1784601741	-0.526018652347	-0.106438416096	614.442465458	718.053041284	1653.75375022	321.258243477	-1.86415758956	-0.0300670578961
799.870193459	665.284782757	1841.15497622	376.0	-0.207386242804	-0.216702882935	-0.0438492276274	687.799415635	789.126040854	1837.33667409	360.411217598	0.127335374998	0.00205379637093
799.870193459	665.284782757	1841.15497622	376.0	8.33613767605	0.293340982059	0.0593567345323	804.051696722	779.776519992	1994.63618986	410.807973149	1.46857544209	0.0236867006789
799.870193459	665.284782757	1841.15497622	376.0	-3.43870580614	0.00947819450608	0.00191788638326	744.580562822	723.573326058	1777.84307315	309.689184269	-0.48093217257	-0.00775697052532
799.870193459	665.284782757	1841.15497622	376.0	-3.36347973177	0.636327653275	0.12875913664	904.351170058	573.506710466	1779.22810176	301.370221236	-0.964638578805	-0.0155586867549
799.870193459	665.284782757	1841.15497622	376.0	4.44387313204	0.351331109551	0.0710908760727	822.023750112	725.346227779	1922.97356752	375.603589633	0.798199476105	0.0128741850985
799.870193459	665.284782757	1841.15497622	376.0	-5.91636046823	-0.474608972787	-0.0960358099528	626.560526511	774.776402404	1732.22561104	330.888682129	-0.873645608951	-0.0140910582089
799.870193459	665.284782757	1841.15497622	376.0	-2.15039175149	0.634733826574	0.128436630225	906.516411718	557.689945978	1801.56293148	337.356573779	-0.981746483193	-0.0158346206967
799.870193459	665.284782757	1841.15497622	376.0	14.6417211577	2.75543038189	0.557553699289	990.390284161	828.158649205	2110.73175392	292.182820549	3.40893506851	0.0549828236856
799.870193459	665.284782757	1841.15497622	376.0	-6.07214520345	-0.414966311645	-0.0839672828096	641.838641739	622.780914745	1729.35737264	464.737816156	-2.1561524338	-0.0347766521581
799.870193459	665.284782757	1841.15497622	376.0	-1.33282310667	-0.321168974943	-0.0649876517489	664.425748775	695.585935197	1816.61563726	456.603953291	-0.906206036261	-0.0146162263913
799.870193459	665.284782757	1841.15497622	376.0	-11.450787034	-0.277901522013	-0.0562326025928	679.376334074	507.757014761	1630.32824092	443.19489209	-3.52826991547	-0.0569075792818
799.870193459	665.284782757	1841.15497622	376.0	-13.5678011802	-0.232086666136	-0.046962093512	691.34399754	575.464277417	1591.35072962	324.542454668	-3.11891405037	-0.0503050653285
799.870193459	665.284782757	1841.15497622	376.0	4.57845706092	0.646848044876	0.130887908716	902.356793007	604.344885643	1925.45146623	418.749787577	0.160565860617	0.00258977194543
799.870193459	665.284782757	1841.15497622	376.0	-12.7476012889	-0.520272021414	-0.105275601257	616.00035371	666.598808342	1606.45188074	323.852718687	-2.5755009035	-0.0415403371532
799.870193459	665.284782757	1841.15497622	376.0	0.729679181004	0.69206445593	0.140037324146	920.147367626	555.155666787	1854.58950077	379.286466354	-0.622931710686	-0.0100472856562
799.870193459	665.284782757	1841.15497622	376.0	-1.91758498023	0.489267661686	0.0990019550153	874.356062962	528.978079954	1805.84926493	402.515122013	-1.50495316487	-0.024273438143
799.870193459	665.284782757	1841.15497622	376.0	9.30463268363	0.464049750786	0.0938991806527	849.435827072	695.277565748	2012.46768389	467.75429107	1.10230026147	0.0177790364753
799.870193459	665.284782757	1841.15497622	376.0	-0.401689316677	-0.187508751036	-0.0379418759684	693.890056696	812.654697433	1833.75925337	327.214499244	0.274771140463	0.00443179258811
799.870193459	665.284782757	1841.15497622	376.0	12.8505894922	2.17311036766	0.439722858692	948.869461687	722.16270538	2077.75424413	406.722077058	2.8261155869	0.0455825094661
799.870193459	665.284782757	1841.15497622	376.0	7.7579970227	0.801199193154	0.162120435685	929.00959974	618.130836007	1983.99172445	436.851288707	0.834987910468	0.013467546943
799.870193459	665.284782757	1841.15497622	376.0	13.298911071	1.43645783591	0.29066326101	900.522592623	801.93409955	2086.00853918	383.551847009	2.89001893012	0.0466132085503
799.870193459	665.284782757	1841.15497622	376.0	3.69277308835	0.290528880091	0.0587877134947	804.671853214	767.145087203	1909.14465169	337.327711276	0.936053237244	0.0150976328588
799.870193459	665.284782757	1841.15497622	376.0	-2.29081993603	-0.000541663046167	-0.000109604015817	741.81546692	728.89731138	1798.97743097	328.264652668	-0.310676172399	-0.00501090600643
799.870193459	665.284782757	1841.15497622	376.0	5.31876351136	0.580068049536	0.117375161784	887.959199982	596.157931055	1939.08165528	454.964524242	-0.00716309926674	-0.000115533859141
799.870193459	665.284782757	1841.15497622	376.0	-12.8565038355	-0.508597137326	-0.102913220827	616.883397156	557.240909117	1604.44681608	430.322509809	-3.48886181848	-0.0562719648142
799.870193459	665.284782757	1841.15497622	376.0	17.8324940181	2.4957604104	0.505010200405	957.182784091	804.698943069	2169.47882721	407.597100054	3.68699068621	0.059467591713
799.870193459	665.284782757	1841.15497622	376.0	-9.39133084138	-0.108259246901	-0.0219059584988	722.373331921	579.996576908	1668.2460211	365.876112268	-2.46567780208	-0.0397689968077
799.870193459	665.284782757	1841.15497622	376.0	7.3004079777	0.598443682399	0.121093420154	886.39166559	638.909930476	1975.56680098	450.265204916	0.642684901141	0.0103658855023
799.870193459	665.284782757	1841.15497622	376.0	-10.9687192844	-0.203065661729	-0.041089773721	696.679732574	657.819802064	1639.20385529	284.704320647	-2.1379472705	-0.0344830204919
799.870193459	665.284782757	1841.15497622	376.0	6.73144194538	0.354415129361	0.0717149189317	825.631747824	690.887084097	1965.09125456	448.572422644	0.687423776381	0.0110874802642
799.870193459	665.284782757	1841.15497622	376.0	0.179984123653	0.228811150537	0.0462993020108	795.86738319	712.983312231	1844.46876287	335.618067444	0.105638811819	0.00170385180353
799.870193459	665.284782757	1841.15497622	376.0	4.39609262644	0.309791576643	0.0626854667428	809.681019643	758.796094295	1922.09385437	353.616740429	0.980987043764	0.0158223716736
799.870193459	665.284782757	1841.15497622	376.0	4.04408487621	0.180440464548	0.036511627792	783.042006602	730.213016217	1915.61284616	402.357823339	0.561774342461	0.0090608764913
799.870193459	665.284782757	1841.15497622	376.0	-7.56308337466	-0.485181497637	-0.0981751310475	623.725441988	613.162773723	1701.90689031	465.018674597	-2.47970630678	-0.0399952630125
799.870193459	665.284782757	1841.15497622	376.0	9.23038271659	0.456897123814	0.0924518664132	837.136054061	773.284372156	2011.10062693	400.680200709	1.71170708315	0.0276081787604
799.870193459	665.284782757	1841.15497622	376.0	-4.95496406184	0.389746137881	0.0788640505628	850.045618442	529.750823793	1749.92640882	370.129966587	-1.92536899734	-0.0310543386667
799.870193459	665.284782757	1841.15497622	376.0	4.23376391055	0.950165717403	0.192263398908	928.943182396	660.371106714	1919.10513114	329.790842027	1.06848873195	0.0172336892249
799.870193459	665.284782757	1841.15497622	376.0	2.22270686553	0.608073490982	0.123041985225	881.201633406	676.251827062	1882.07845428	324.62499381	0.548444118347	0.00884587287657
799.870193459	665.284782757	1841.15497622	376.0	-4.40379949454	0.387774046188	0.0784650032756	841.160406167	621.686044906	1760.07420268	297.227751607	-0.993142867587	-0.0160184333482
799.870193459	665.284782757	1841.15497622	376.0	-7.50413971197	-0.341548721552	-0.0691114369793	661.093432107	644.606724949	1702.99213449	397.291977431	-1.95685728063	-0.0315622142037
799.870193459	665.284782757	1841.15497622	376.0	8.67882338685	0.90791070399	0.183713214081	926.312117185	668.530606893	2000.94556488	406.102840803	1.50472970288	0.0242698339174
799.870193459	665.284782757	1841.15497622	376.0	-17.8552765042	-0.245230922303	-0.0496217973094	689.192868618	534.323754046	1512.41166434	288.895041678	-4.03786418967	-0.0651268417688
799.870193459	665.284782757	1841.15497622	376.0	22.0573562714	2.52801385359	0.511536595223	963.696862436	830.63587638	2247.26508883	452.932350013	4.11621926598	0.0663906333223
799.870193459	665.284782757	1841.15497622	376.0	4.28254891814	0.0871394049479	0.0176324170271	762.042029004	715.409078889	1920.00333873	442.552230839	0.312705676036	0.00504363993606
799.870193459	665.284782757	1841.15497622	376.0	1.25820581716	0.381518764065	0.0771992642787	844.200470152	559.397571625	1864.32049523	460.722453453	-1.08707363782	-0.0175334457713
799.870193459	665.284782757	1841.15497622	376.0	13.3035638836	0.956726577909	0.193590970844	886.61506534	802.81711306	2086.09420467	396.662026274	2.67991641151	0.0432244582502
799.870193459	665.284782757	1841.15497622	376.0	-6.44684912674	0.247515223473	0.0500840193188	814.519640245	528.107722506	1722.45849271	379.831129959	-2.26529222753	-0.0365369714118
799.870193459	665.284782757	1841.15497622	376.0	-9.93021480611	-0.205815235171	-0.0416461422848	695.971441078	651.687157007	1658.32433216	310.66573408	-2.0313788126	-0.0327641743968
799.870193459	665.284782757	1841.15497622	376.0	-12.1838213392	-0.543270503116	-0.109929280274	610.374750866	717.967714441	1616.83194334	288.48947803	-2.16691220097	-0.0349501967898
799.870193459	665.284782757	1841.15497622	376.0	-3.96911826426	0.00832956715088	0.00168546482211	751.531898798	556.599638103	1768.07735778	459.945820881	-2.06320973619	-0.0332775763901
799.870193459	665.284782757	1841.15497622	376.0	-4.92339351057	-0.0554095993234	-0.011211978819	732.118795237	661.525080078	1750.5076716	356.863796282	-1.20067799405	-0.0193657740976
799.870193459	665.284782757	1841.15497622	376.0	3.02646051199	0.593431911389	0.120079302183	884.184713134	648.185377827	1896.87680454	364.506713574	0.375198660791	0.00605159130308
799.870193459	665.284782757	1841.15497622	376.0	10.2252691404	2.81670901353	0.569953260529	997.607857921	744.262770417	2029.41802783	287.547399489	2.87468446193	0.0463658784182
799.870193459	665.284782757	1841.15497622	376.0	-1.98088076224	-0.306045435867	-0.0619274455417	668.051009286	719.086217098	1804.68389149	417.546665105	-0.711773978235	-0.0114802254554
799.870193459	665.284782757	1841.15497622	376.0	5.56323849245	0.137524142713	0.0278276290394	770.753094174	762.791263391	1943.58281856	410.038460994	0.896832352133	0.0144650379376
799.870193459	665.284782757	1841.15497622	376.0	2.81642519942	0.838311792257	0.169630067231	957.459932498	530.712623346	1893.00972893	404.837173083	-0.432253161904	-0.00697182519201
799.870193459	665.284782757	1841.15497622	376.0	-1.75796528439	0.461614456506	0.0934064056063	860.476612762	602.406714181	1808.7881109	345.90478396	-0.756974830508	-0.0122092714598
799.870193459	665.284782757	1841.15497622	376.0	-7.44463625428	-0.561582437059	-0.113634649344	605.195407354	816.867422537	1704.08768536	282.024855469	-0.915351818128	-0.0147637390021
799.870193459	665.284782757	1841.15497622	376.0	3.410452251	0.915960927497	0.185342154492	978.089477943	513.157411272	1903.94668755	412.699798332	-0.424305601979	-0.0068436387416
799.870193459	665.284782757	1841.15497622	376.0	3.4465534859	0.493386323156	0.0998353547463	845.570988264	752.595863815	1904.61136723	306.44451515	1.03629643068	0.0167144585594
799.870193459	665.284782757	1841.15497622	376.0	-8.984642239	-0.1411867966	-0.0285687568999	711.314492699	672.151529112	1675.73378854	292.267766727	-1.70757750321	-0.0275415726324
799.870193459	665.284782757	1841.15497622	376.0	-7.46818273346	-0.480739226635	-0.0972762498249	625.20890252	657.498285064	1703.65415819	420.946970603	-2.02727619456	-0.032698003138
799.870193459	665.284782757	1841.15497622	376.0	-5.75218013673	-0.206712635663	-0.0418277287865	696.069249054	582.415516752	1735.24842539	456.763659582	-2.23253404025	-0.0360086135524
799.870193459	665.284782757	1841.15497622	376.0	1.77280430193	0.863304423206	0.17468725682	967.133687684	508.770034228	1873.79505084	397.891328928	-0.729197622227	-0.0117612519714
799.870193459	665.284782757	1841.15497622	376.0	10.9021400016	0.703146976087	0.142279841377	894.458802852	689.569618837	2041.88026937	457.851847681	1.55269708531	0.0250435013759
799.870193459	665.284782757	1841.15497622	376.0	1.20378293217	-0.335700558056	-0.067928077308	659.691726993	739.991826211	1863.31848557	463.634932371	-0.305697256454	-0.00493060091055
799.870193459	665.284782757	1841.15497622	376.0	-3.05210775173	0.303856264313	0.0614844727465	828.267632243	522.451148464	1784.96094247	434.242161759	-1.94907104727	-0.0314366297947
799.870193459	665.284782757	1841.15497622	376.0	-0.752680626812	0.22174276537	0.0448690338669	801.378486152	617.50982666	1827.2969594	408.408646589	-0.861485128936	-0.0138949214345
799.870193459	665.284782757	1841.15497622	376.0	-2.5716322763	0.144863782513	0.0293127848064	786.046931389	554.003401593	1793.80724059	453.756907608	-1.79323169466	-0.0289230918493
799.870193459	665.284782757	1841.15497622	376.0	6.69943392438	2.47442480592	0.500692999984	996.041433887	618.628431942	1964.50193729	349.832071464	1.937051739	0.0312427699839
799.870193459	665.284782757	1841.15497622	376.0	4.44856224492	0.286285990696	0.0579291765877	803.422235497	771.162170174	1923.05990136	348.475495688	1.03755630485	0.0167347791106
799.870193459	665.284782757	1841.15497622	376.0	9.14497238779	0.264515672273	0.0535240130054	799.103695232	759.297518281	2009.52809041	451.126876895	1.33236386288	0.0214897397238
799.870193459	665.284782757	1841.15497622	376.0	1.58956649053	0.00793182377166	0.00160498255193	737.568873133	829.278370458	1870.42135876	303.574115166	0.743917430308	0.0119986682308
799.870193459	665.284782757	1841.15497622	376.0	-11.8163415078	0.00560838534004	0.00113484122623	751.76024688	582.039222866	1623.59781654	289.798346793	-2.66720047803	-0.0430193625489
799.870193459	665.284782757	1841.15497622	376.0	-7.63176178161	-0.350628557486	-0.0709487166099	658.94607017	604.350068769	1700.6424144	437.346275462	-2.36918453595	-0.0382126538057
799.870193459	665.284782757	1841.15497622	376.0	-2.65702258903	0.539157522992	0.109097030148	888.934166118	507.597163623	1792.2350726	395.703742857	-1.73032392898	-0.0279084504674
799.870193459	665.284782757	1841.15497622	376.0	-3.12143212363	0.112299144063	0.0227234204904	776.80814644	579.946049385	1783.68457334	426.930377518	-1.60544961521	-0.0258943486324
799.870193459	665.284782757	1841.15497622	376.0	0.710178747479	0.664425417763	0.134444641393	914.085388414	552.267311576	1854.23046757	387.877767575	-0.708439883453	-0.0114264497331
799.870193459	665.284782757	1841.15497622	376.0	-2.85137356942	-0.57678206825	-0.11671025258	600.240368307	788.154685624	1788.65676985	400.261715921	-0.564798102247	-0.00910964681043
799.870193459	665.284782757	1841.15497622	376.0	-14.6954458509	-0.217705213788	-0.044052046497	696.231361743	507.217982817	1570.58904366	367.139699095	-3.78756729407	-0.0610897950657
799.870193459	665.284782757	1841.15497622	376.0	9.76521976196	0.580865348649	0.117536493049	858.147799275	768.428145942	2020.9478058	394.371860585	1.87262636009	0.0302036509692
799.870193459	665.284782757	1841.15497622	376.0	-6.78119629867	0.33491210976	0.067768536981	838.221258765	505.803642208	1716.30264312	372.277742143	-2.42075276899	-0.0390443994999
799.870193459	665.284782757	1841.15497622	376.0	8.06433954775	1.86567053908	0.377513261651	989.970015087	606.36827603	1989.6319651	393.293673982	1.74124163234	0.0280845424571
799.870193459	665.284782757	1841.15497622	376.0	-4.75470154511	-0.412869321939	-0.0835429627557	642.0740604	703.2588109	1753.61355211	408.280680814	-1.25188773658	-0.0201917376868
799.870193459	665.284782757	1841.15497622	376.0	-11.7806527586	-0.226663077609	-0.0458646454085	691.962140315	603.951487467	1624.25490172	328.341273938	-2.65893992648	-0.0428861278464
799.870193459	665.284782757	1841.15497622	376.0	-6.9613825394	0.238155652628	0.0481901361044	810.681546347	555.349637735	1712.98513518	346.953951096	-2.06679699228	-0.0333354353594
799.870193459	665.284782757	1841.15497622	376.0	4.39949523991	0.370291725651	0.0749275041786	815.777028256	804.922451559	1922.15650175	301.457021939	1.27816219841	0.0206155193292
799.870193459	665.284782757	1841.15497622	376.0	-6.89005664344	-0.0248233492624	-0.00502293590902	740.544719236	648.515738882	1714.29835546	325.237897343	-1.50712100379	-0.024308403287
799.870193459	665.284782757	1841.15497622	376.0	5.86953935462	0.531393166851	0.107525934207	871.320808678	640.923590024	1949.22229212	436.977893424	0.432491268017	0.00697566561318
799.870193459	665.284782757	1841.15497622	376.0	10.265694699	1.87738498893	0.379883648105	958.140261932	675.175934239	2030.16232501	396.846128838	2.28703696437	0.0368876929737
799.870193459	665.284782757	1841.15497622	376.0	5.29627424882	-0.0176909526966	-0.00357971523605	735.990403985	733.610642733	1938.6675931	469.066546385	0.399887553678	0.00644979925288
799.870193459	665.284782757	1841.15497622	376.0	-6.37187063815	0.401685854503	0.0812800191225	852.6358551	538.115422325	1723.83896288	333.087685459	-1.9808043226	-0.0319484568162
799.870193459	665.284782757	1841.15497622	376.0	-9.0034905173	-0.301460202279	-0.0609996362362	671.613338742	650.025883172	1675.38676252	353.747540609	-2.01770110452	-0.0325435662019
799.870193459	665.284782757	1841.15497622	376.0	7.06575969601	1.16380872982	0.235493470218	898.073079363	765.142801394	1971.24656247	308.03068171	1.99987603104	0.0322560650168
799.870193459	665.284782757	1841.15497622	376.0	15.6301837449	2.24791180641	0.454858722463	925.555031087	821.339189405	2128.93088203	382.036661535	3.40649859991	0.054943525805
799.870193459	665.284782757	1841.15497622	376.0	7.85584322283	0.0952722081218	0.0192780672039	757.651372041	813.720439415	1985.79322464	414.421413181	1.40202504996	0.0226133072574
799.870193459	665.284782757	1841.15497622	376.0	0.430060958127	0.30653786955	0.0620270881323	814.635262229	699.884299085	1849.07306495	334.553503634	0.1279067754	0.00206301250645
799.870193459	665.284782757	1841.15497622	376.0	-2.74170886628	-0.341691807887	-0.0691403901025	658.112818625	797.512665402	1790.67586699	335.050382964	-0.220697891775	-0.00355964341573
799.870193459	665.284782757	1841.15497622	376.0	2.37957629933	0.167933912496	0.0339809616544	776.965490328	775.994838398	1884.96666366	332.006334939	0.711339061681	0.0114732106723
799.870193459	665.284782757	1841.15497622	376.0	2.21304242202	0.561643965971	0.113647099549	891.347525646	528.823237532	1881.9005169	461.729753718	-1.0588073451	-0.0170775378242
799.870193459	665.284782757	1841.15497622	376.0	6.26623362781	0.684830034496	0.138573459024	907.476226478	622.746047633	1956.52604848	426.303774365	0.564003986479	0.00909683849159
799.870193459	665.284782757	1841.15497622	376.0	6.772979132	2.63841197577	0.533875349204	991.41909363	651.950016571	1965.85601854	322.486908341	2.17799406049	0.0351289364595
799.870193459	665.284782757	1841.15497622	376.0	-1.37495686632	-0.202795651666	-0.0410351379332	692.374095931	755.131500124	1815.83988945	368.334293396	-0.224295443426	-0.00361766844236
799.870193459	665.284782757	1841.15497622	376.0	-18.9643880963	-0.480538544486	-0.0972356423485	625.723004029	506.705894896	1491.99120107	359.562302147	-4.50322172858	-0.0726326085256
799.870193459	665.284782757	1841.15497622	376.0	3.75096208886	0.633288867264	0.128144246715	883.766501047	685.011549015	1910.21600137	341.437951309	0.811332806859	0.0130860130139
799.870193459	665.284782757	1841.15497622	376.0	6.09949111791	0.601813759369	0.121775345886	888.774168703	628.093539664	1953.45606046	436.58835209	0.446498435593	0.00720158767085
799.870193459	665.284782757	1841.15497622	376.0	3.54814371463	-0.0375346184199	-0.00759502598541	727.35993859	827.880844093	1906.48180078	351.241018099	0.935145171479	0.0150829866368
799.870193459	665.284782757	1841.15497622	376.0	6.44833371858	0.38750282726	0.0784101228774	822.686740004	785.451434535	1959.87879336	351.74061882	1.4437158709	0.0232857398532
799.870193459	665.284782757	1841.15497622	376.0	-1.77278935164	-0.529368806833	-0.107116310569	612.217376052	780.397241858	1808.51517685	415.900558941	-0.464002704713	-0.00748391459215
799.870193459	665.284782757	1841.15497622	376.0	1.97623891787	0.346093113693	0.0700309821314	817.140457389	757.750789845	1877.54059739	302.64935016	0.736872244288	0.0118850361982
799.870193459	665.284782757	1841.15497622	376.0	-2.41254885421	0.169337562997	0.0342649864421	792.622555916	545.21052797	1796.73621293	458.903129047	-1.84226256976	-0.0297139124155
799.870193459	665.284782757	1841.15497622	376.0	-5.98361613759	-0.174475448599	-0.0353046233508	703.378220846	637.290613238	1730.98732994	390.318495858	-1.66533087802	-0.026860175452
799.870193459	665.284782757	1841.15497622	376.0	10.6739806402	0.575440728798	0.11643883626	852.112385366	794.762222111	2037.67950193	390.804894456	2.09111097165	0.033727596317
799.870193459	665.284782757	1841.15497622	376.0	13.5642989221	2.50920117948	0.507729902768	974.878739422	701.98874204	2090.89474081	414.027259347	2.98536553953	0.0481510570892
799.870193459	665.284782757	1841.15497622	376.0	6.75288284711	0.995333858176	0.20140304698	944.164192917	639.770398421	1965.48601479	381.551423455	1.23222044972	0.0198745233826
799.870193459	665.284782757	1841.15497622	376.0	1.12989510211	0.0346624435605	0.00701384936474	750.211021834	717.069157172	1861.95809611	394.677917109	-0.00745236525211	-0.00012019943955
799.870193459	665.284782757	1841.15497622	376.0	-2.19730809937	-0.455799295288	-0.0922297238542	630.62840837	746.899269905	1800.6991288	423.171450527	-0.688887089692	-0.0111110820918
799.870193459	665.284782757	1841.15497622	376.0	-15.244927594	-0.574398341413	-0.116227912063	600.817932399	651.782262532	1560.4722332	307.872038268	-3.07707973857	-0.049630318364
799.870193459	665.284782757	1841.15497622	376.0	13.350205301	2.414082078	0.488482816269	975.700423684	680.785677385	2086.95294545	430.466844382	2.81566223802	0.0454139070648
799.870193459	665.284782757	1841.15497622	376.0	1.36883965221	0.118378431798	0.0239535475106	772.437767719	674.403682634	1866.35743559	419.515985237	-0.263739209504	-0.00425385821781
799.870193459	665.284782757	1841.15497622	376.0	-0.0205560667069	-0.416227627696	-0.0842225066159	640.076985392	730.889124652	1840.77650717	469.810397127	-0.608255802494	-0.00981057745958
799.870193459	665.284782757	1841.15497622	376.0	1.27862855112	0.0174422686512	0.00352939470887	746.646543652	705.051346913	1864.69650941	412.998618848	-0.124616082391	-0.00200993681275
799.870193459	665.284782757	1841.15497622	376.0	-13.5834393862	-0.255963456964	-0.0517934959457	685.610393866	525.864045242	1591.06280602	379.588366909	-3.54477228225	-0.0571737464879
799.870193459	665.284782757	1841.15497622	376.0	-6.39475314304	0.46967539488	0.09503751414	871.260009716	518.498755415	1723.41766051	333.658895376	-2.09346256405	-0.0337655252266
799.870193459	665.284782757	1841.15497622	376.0	2.99000853309	0.330595585487	0.0668951002605	814.913223066	750.349297571	1896.20566711	330.943146475	0.799130583469	0.0128892029592
799.870193459	665.284782757	1841.15497622	376.0	-11.5209071365	-0.248128068825	-0.0502080268768	685.487649549	656.521159353	1629.03722117	287.028412266	-2.2574371684	-0.0364102769096
799.870193459	665.284782757	1841.15497622	376.0	-8.63947691598	-0.350029762392	-0.0708275520825	659.312506843	608.367677172	1682.08881706	414.408633044	-2.417415616	-0.0389905744517
799.870193459	665.284782757	1841.15497622	376.0	-9.0263658791	-0.243925266155	-0.0493576014073	687.056777116	594.675949389	1674.96559166	393.232865157	-2.446753525	-0.0394637665323
799.870193459	665.284782757	1841.15497622	376.0	-4.5086895495	0.315823630321	0.0639060360827	825.107968389	613.005178084	1758.14301421	320.029867741	-1.16429040666	-0.0187788775268
799.870193459	665.284782757	1841.15497622	376.0	-4.2520781294	0.539968527693	0.109261134701	886.672499524	535.553043759	1762.86762814	340.642084861	-1.58509780414	-0.0255660936152
799.870193459	665.284782757	1841.15497622	376.0	14.3523486474	1.00676869989	0.203716855503	908.888849504	745.677077138	2105.40395754	450.838030899	2.53797489687	0.0409350789818
799.870193459	665.284782757	1841.15497622	376.0	-3.11546505897	0.236169553496	0.0477882544509	805.574128411	614.907086696	1783.79443625	363.313221144	-1.08956833957	-0.0175736828962
799.870193459	665.284782757	1841.15497622	376.0	-5.59377175986	-0.342035979055	-0.0692100321843	660.509375291	650.637510423	1738.1649691	427.018083387	-1.72638185606	-0.0278448686461
799.870193459	665.284782757	1841.15497622	376.0	10.056590897	0.154465852239	0.0312557369969	772.019326058	789.648873977	2026.31239995	464.644199919	1.47569780469	0.0238015774951
799.870193459	665.284782757	1841.15497622	376.0	2.72458822749	0.5551219207	0.112327381769	873.623934844	664.016318587	1891.31886795	353.678614517	0.4258823612	0.00686907034194
799.870193459	665.284782757	1841.15497622	376.0	10.4977541647	0.686009907074	0.138812202969	856.818508898	829.967256176	2034.43489941	347.649134336	2.31133828951	0.0372796498308
799.870193459	665.284782757	1841.15497622	376.0	0.402140121526	0.589200881979	0.119223165111	899.492316518	520.614321684	1848.55899908	428.452360874	-1.23936440567	-0.0199897484786
799.870193459	665.284782757	1841.15497622	376.0	5.11533987802	0.0665094457945	0.0134580019819	757.179222481	710.480970645	1935.33631093	467.676117805	0.294428039648	0.00474883934916
799.870193459	665.284782757	1841.15497622	376.0	4.05915128474	0.695666200896	0.140766127255	897.158470136	670.990504913	1915.89024209	347.741267038	0.820509046193	0.0132340168741
799.870193459	665.284782757	1841.15497622	376.0	-11.3766760605	0.245496166781	0.0496754687943	815.985177542	512.307448663	1631.6927388	303.400112596	-2.99262448767	-0.0482681368978
799.870193459	665.284782757	1841.15497622	376.0	-22.21014455	-0.455318339012	-0.0921324036851	633.185186198	512.226753939	1432.23179461	286.819854472	-4.92803446381	-0.0794844268356
799.870193459	665.284782757	1841.15497622	376.0	-7.04035953421	-0.322602145869	-0.0652776499128	665.876502336	640.961954765	1711.53104631	404.692589209	-1.92189256165	-0.0309982671233
799.870193459	665.284782757	1841.15497622	376.0	-12.3204242677	0.107654145272	0.0217835178616	781.14456401	505.823993845	1614.31687172	327.348313866	-3.26411310365	-0.0526469855428
799.870193459	665.284782757	1841.15497622	376.0	-5.4216634749	-0.51231774045	-0.103666074555	617.134363955	742.767248091	1741.33374935	381.432137309	-1.10352046263	-0.0177987171391
799.870193459	665.284782757	1841.15497622	376.0	-10.7282383683	-0.40984317255	-0.0829306298158	643.928002516	709.124623902	1643.63148164	290.57885522	-1.9051449459	-0.0307281442886
799.870193459	665.284782757	1841.15497622	376.0	-1.50468422516	-0.0188150938604	-0.00380718208426	741.70048614	624.802358524	1813.45140773	446.948563065	-1.19266273112	-0.0192364956633
799.870193459	665.284782757	1841.15497622	376.0	-3.54728240366	-0.51956601966	-0.10513274376	614.896995555	730.747359645	1775.84400972	430.199654521	-1.04764838726	-0.0168975546333
799.870193459	665.284782757	1841.15497622	376.0	-4.99397952012	0.0443759336649	0.00897934716003	759.927627104	586.043134487	1749.20807377	403.23731218	-1.79497203832	-0.0289511619083
799.870193459	665.284782757	1841.15497622	376.0	6.35252493051	0.436932763253	0.088412133398	825.330265459	817.299485882	1958.11480509	315.485053748	1.61434133898	0.026037763532
799.870193459	665.284782757	1841.15497622	376.0	-12.715371351	-0.116098150719	-0.0234921389557	722.73555744	509.188775942	1607.04528384	375.120950461	-3.46213335655	-0.0558408605896
799.870193459	665.284782757	1841.15497622	376.0	-14.3574272745	0.0481552546192	0.00974408227827	766.076642582	507.999528701	1576.81248949	302.736318212	-3.56084210954	-0.0574329372507
799.870193459	665.284782757	1841.15497622	376.0	9.60235707905	-0.0326718241352	-0.00661105304233	727.698789419	820.800316693	2017.94925141	469.450145299	1.41813616937	0.0228731640221
799.870193459	665.284782757	1841.15497622	376.0	10.3070136201	1.25396340299	0.253736018411	941.489385436	682.743620159	2030.92307038	406.690064787	2.05109622915	0.0330821972444
799.870193459	665.284782757	1841.15497622	376.0	11.0094819306	2.45424208744	0.496609082849	959.550889474	728.273330369	2043.85660064	356.032380794	2.79818502635	0.045132016554
799.870193459	665.284782757	1841.15497622	376.0	12.259773448	1.05494724137	0.213465649812	914.013305225	734.818631414	2066.87640513	418.044468489	2.35577191491	0.0379963212082
799.870193459	665.284782757	1841.15497622	376.0	7.09854107264	0.141944468908	0.0287220697912	769.588576582	792.638464509	1971.85011841	409.623077323	1.25373938182	0.0202216029326
799.870193459	665.284782757	1841.15497622	376.0	5.51425318771	0.0949614181889	0.0192151797226	759.811814521	782.585980599	1942.68092318	400.283128062	0.98566173217	0.0158977698737
799.870193459	665.284782757	1841.15497622	376.0	15.821648197	2.04593441639	0.413989157505	913.262733694	818.811419807	2132.45603932	400.381885814	3.34432327675	0.053940698012
799.870193459	665.284782757	1841.15497622	376.0	-0.888484183697	0.683525605575	0.138309511448	922.493764843	524.292075616	1824.79660546	378.010764997	-1.13510316297	-0.0183081155318
799.870193459	665.284782757	1841.15497622	376.0	8.6110359519	0.556488063166	0.112603816909	852.280847217	777.835616824	1999.69749315	369.581029108	1.79310434981	0.0289210379002
799.870193459	665.284782757	1841.15497622	376.0	10.5765800629	2.5109163003	0.508076952711	974.258198234	692.709037433	2035.88620636	368.918970692	2.66898552711	0.0430481536631
799.870193459	665.284782757	1841.15497622	376.0	9.29771143237	2.54159259789	0.51428421649	963.439229613	730.389486008	2012.34025293	318.511537306	2.64657626826	0.0426867140042
799.870193459	665.284782757	1841.15497622	376.0	-20.4233893344	-0.495166885097	-0.100195646519	621.368472952	503.265223404	1465.12872717	340.495030819	-4.72047772677	-0.0761367375286
799.870193459	665.284782757	1841.15497622	376.0	-1.41315244675	-0.404133022681	-0.0817751968193	642.791987975	796.461729949	1815.13664962	375.882931697	-0.144132461577	-0.0023247171222
799.870193459	665.284782757	1841.15497622	376.0	-18.3550291495	-0.248013492444	-0.0501848426636	688.754250143	514.377482994	1503.21044364	300.078710508	-4.23953133301	-0.0683795376292
799.870193459	665.284782757	1841.15497622	376.0	-3.74383664703	0.605807523702	0.122583473027	894.265150213	593.185148065	1772.22514149	284.774843209	-0.87888990261	-0.0141756435905
799.870193459	665.284782757	1841.15497622	376.0	5.70265516005	0.555059367189	0.112314724239	844.008834117	803.97868155	1946.14969547	298.162179805	1.57383875884	0.0253844961103
799.870193459	665.284782757	1841.15497622	376.0	1.53070751058	0.396256981181	0.0801815016554	843.919968878	607.732119307	1869.33767372	417.685585534	-0.499637203711	-0.00805866457599
799.870193459	665.284782757	1841.15497622	376.0	-4.79789694952	-0.224174253073	-0.045361038663	687.942332869	750.438472285	1752.81825778	314.437452623	-0.674419021622	-0.0108777261552
799.870193459	665.284782757	1841.15497622	376.0	1.44260777991	0.0147644788715	0.0029875513702	739.067293666	829.412811833	1867.71562114	299.235515644	0.729228337548	0.0117617473798
799.870193459	665.284782757	1841.15497622	376.0	-7.04295173248	-0.532108127138	-0.107670604439	610.70268597	647.448031072	1711.48331992	453.332602879	-2.17179826728	-0.035029004311
799.870193459	665.284782757	1841.15497622	376.0	-3.58611540444	0.797951719183	0.161463318329	948.278058889	527.451130981	1775.12903399	299.399844124	-1.19211990826	-0.0192277404558
799.870193459	665.284782757	1841.15497622	376.0	0.27007782233	0.358585893437	0.0725588614806	836.386189219	591.788243829	1846.12752748	417.953094434	-0.837170040961	-0.0135027425961
799.870193459	665.284782757	1841.15497622	376.0	3.43020943664	-0.512303460566	-0.10366318506	615.230247553	826.522514972	1904.31044795	462.557685429	0.367459820785	0.00592677130299
799.870193459	665.284782757	1841.15497622	376.0	-7.587493044	0.244919810405	0.0495588446792	811.715815204	567.398401529	1701.45747047	322.343253734	-2.02454506435	-0.0326539526508
799.870193459	665.284782757	1841.15497622	376.0	8.3031998126	0.0955900104571	0.0193423736255	759.465862024	781.426952061	1994.02975275	453.136938666	1.20029766996	0.019359639838
799.870193459	665.284782757	1841.15497622	376.0	3.74849074481	1.34444249311	0.272044211475	949.282658459	650.036978946	1910.1705001	310.850862693	1.24991398866	0.020159903043
799.870193459	665.284782757	1841.15497622	376.0	6.6019143693	0.609614195488	0.123353742511	869.169922117	734.001795145	1962.70645115	359.534733891	1.40352331214	0.0226374727764
799.870193459	665.284782757	1841.15497622	376.0	-8.40272522807	0.229006082876	0.0463387460291	808.522151554	557.608026226	1686.44778254	320.317604762	-2.22780627081	-0.0359323592066
799.870193459	665.284782757	1841.15497622	376.0	6.51616312785	0.0909614678413	0.0184058008582	759.982586701	760.176004577	1961.1276379	440.969046625	0.886505431491	0.0142984747015
799.870193459	665.284782757	1841.15497622	376.0	6.55041221961	-0.258110681047	-0.0522279807866	675.610879849	822.725097219	1961.75821676	463.422239692	0.915206112753	0.0147613889154
799.870193459	665.284782757	1841.15497622	376.0	-11.2295198375	-0.426590170172	-0.0863193383593	639.883720751	688.231385009	1634.40211292	306.287007163	-2.12771583292	-0.0343179973052
799.870193459	665.284782757	1841.15497622	376.0	-6.4761244017	-0.304957116658	-0.0617072271667	669.707652681	690.11696425	1721.91948953	362.094872597	-1.4018226378	-0.0226100425451
799.870193459	665.284782757	1841.15497622	376.0	0.96584993249	0.270639544308	0.0547631615355	813.744348201	604.687402177	1858.93777031	440.506019933	-0.783033274612	-0.0126295689454
799.870193459	665.284782757	1841.15497622	376.0	6.77774051611	0.00830866472332	0.00168123527384	740.357389228	765.766870662	1965.943683	459.819423114	0.833603675018	0.0134452205648
799.870193459	665.284782757	1841.15497622	376.0	-12.0124285526	-0.28215737581	-0.0570937628107	677.038314764	652.716581563	1619.98755016	290.23265383	-2.37801779768	-0.0383551257691
799.870193459	665.284782757	1841.15497622	376.0	-7.63690677033	0.093517284237	0.0189229632208	774.079631594	560.474352358	1700.54768719	365.993703234	-2.24539714101	-0.0362160829195
799.870193459	665.284782757	1841.15497622	376.0	13.4382677545	2.66695925287	0.539651811589	977.78017335	772.625267705	2088.5743117	338.168870641	3.2604977899	0.0525886740306
799.870193459	665.284782757	1841.15497622	376.0	-10.3033341615	-0.320776173964	-0.0649081695597	667.483185741	566.311328594	1651.45462659	417.660112252	-2.93046829608	-0.0472656176788
799.870193459	665.284782757	1841.15497622	376.0	-20.5387377522	-0.478460312838	-0.0968151179357	626.802378165	525.371255044	1463.00498404	310.83135083	-4.59812940946	-0.074163377572
799.870193459	665.284782757	1841.15497622	376.0	0.0371178856513	0.677497497538	0.137089740497	903.399426114	630.248682379	1841.83837402	308.190265522	0.029606001914	0.000477516159904
799.870193459	665.284782757	1841.15497622	376.0	-6.80517050693	-0.357132962322	-0.0722648648972	656.508724744	705.147526803	1715.86124079	354.204989241	-1.37308147615	-0.0221464754218
799.870193459	665.284782757	1841.15497622	376.0	11.1313999451	1.77945620034	0.360068029206	935.806197859	723.375609038	2046.10130023	386.919493331	2.53370280047	0.0408661742011
799.870193459	665.284782757	1841.15497622	376.0	10.8695610238	0.242442509081	0.0490575696238	791.758494359	787.599004238	2041.2804399	461.922941303	1.64621044063	0.0265517813005
799.870193459	665.284782757	1841.15497622	376.0	2.18625779495	0.107284927498	0.0217088076686	764.2144523	764.078564036	1881.4073704	353.114354066	0.550131236725	0.00887308446331
799.870193459	665.284782757	1841.15497622	376.0	0.421415774805	-0.137458355953	-0.0278143172709	704.673594438	829.860648685	1848.91389372	314.379650601	0.498838270574	0.00804577855764
799.870193459	665.284782757	1841.15497622	376.0	-11.3144805135	-0.254566226568	-0.0515107702485	684.544843037	613.594520615	1632.83785521	334.698491558	-2.54760062674	-0.0410903326894
799.870193459	665.284782757	1841.15497622	376.0	15.6841228338	0.82207422845	0.166344441208	884.907149545	781.71571581	2129.92398425	463.301118891	2.66524528703	0.0429878272102
799.870193459	665.284782757	1841.15497622	376.0	-1.4714351523	0.422628267835	0.0855176584046	841.516032017	685.259486676	1814.06357469	287.288055994	-0.07775828355	-0.00125416586371
799.870193459	665.284782757	1841.15497622	376.0	2.35274983577	0.471995542975	0.0955069896752	840.51851885	756.582120597	1884.4727469	287.372107448	0.894084534523	0.0144207182988
799.870193459	665.284782757	1841.15497622	376.0	0.622492497915	0.390378951751	0.0789920986951	833.586701461	696.443379411	1852.61602782	322.585946946	0.227524271247	0.00366974631044
799.870193459	665.284782757	1841.15497622	376.0	2.92163556409	0.277068506404	0.0560640441934	802.107024573	762.838206203	1894.94681479	330.001584016	0.808558165649	0.0130412607363
799.870193459	665.284782757	1841.15497622	376.0	-11.5266513618	-0.459120002265	-0.0929016597055	630.666192872	536.966147301	1628.93146108	461.299120904	-3.49553126408	-0.0563795365174
799.870193459	665.284782757	1841.15497622	376.0	11.2248104378	2.39811651246	0.48525222834	942.552160498	774.723622455	2047.82113216	330.545349209	2.90207613284	0.046807679562
799.870193459	665.284782757	1841.15497622	376.0	-4.53645232129	0.439145030034	0.0888597794485	858.329626565	573.677253405	1757.63185856	325.624978589	-1.37692176476	-0.0222084155607
799.870193459	665.284782757	1841.15497622	376.0	-3.21307793677	0.884182409065	0.178911859382	966.099906868	528.50295285	1781.99723189	287.394372176	-0.978147019886	-0.0157765648369
799.870193459	665.284782757	1841.15497622	376.0	-9.79070531425	0.304658326203	0.0616467677465	828.880579275	538.989905956	1660.89291812	293.022432886	-2.509132402	-0.0404698774516
799.870193459	665.284782757	1841.15497622	376.0	-7.08719892056	-0.297658601131	-0.0602303927825	671.739530695	684.717141882	1710.66866062	354.211988039	-1.50631815918	-0.0242954541804
799.870193459	665.284782757	1841.15497622	376.0	-6.39681173638	0.370869774289	0.0750444707181	843.605241158	555.094751812	1723.37975861	324.679765642	-1.85806158439	-0.029968735232
799.870193459	665.284782757	1841.15497622	376.0	-11.37774915	-0.187248965293	-0.0378893090435	701.888707966	609.255857177	1631.67298156	320.528416416	-2.53223248608	-0.0408424594528
799.870193459	665.284782757	1841.15497622	376.0	1.6711655613	0.13098923821	0.026505309229	770.839486408	746.952428469	1871.92372411	354.131809233	0.403088102959	0.00650142101546
799.870193459	665.284782757	1841.15497622	376.0	4.7578026503	0.496429353582	0.100451103517	868.582337895	592.803104245	1928.75349647	467.36805433	-0.247142822129	-0.00398617455047
799.870193459	665.284782757	1841.15497622	376.0	2.63913500577	-0.540229703712	-0.109313982945	608.603781862	825.179834456	1889.7455417	455.961925386	0.256619591922	0.00413902567616
799.870193459	665.284782757	1841.15497622	376.0	-6.23886363269	-0.377217319563	-0.076328878908	650.435913681	777.838271288	1726.28782798	298.013643015	-0.819226081785	-0.0132133238998
799.870193459	665.284782757	1841.15497622	376.0	-0.346870350792	0.0287774207787	0.00582303131905	748.882140178	721.084546438	1834.76855549	364.801868876	-0.123441186293	-0.00199098687569
799.870193459	665.284782757	1841.15497622	376.0	-7.52781471445	-0.260601220733	-0.0527319345878	680.31864332	720.698729041	1702.556241	301.53886864	-1.26191163195	-0.0203534134185
799.870193459	665.284782757	1841.15497622	376.0	1.06021395178	0.576728799049	0.116699473705	894.971461757	533.29299789	1860.67515815	432.410698501	-1.06135865098	-0.0171186879191
799.870193459	665.284782757	1841.15497622	376.0	8.79378056765	1.36766557079	0.276743336865	985.316968745	598.544780949	2003.06210474	419.200355041	1.48788852093	0.0239982019504
799.870193459	665.284782757	1841.15497622	376.0	0.976784681159	0.294088641678	0.0595080213836	821.840079103	568.606769148	1859.13909598	468.692247729	-1.14653605488	-0.0184925170142
799.870193459	665.284782757	1841.15497622	376.0	-2.55308132203	-0.0659194371575	-0.0133386153698	730.655016884	608.745588653	1794.14879241	454.748186872	-1.50898433199	-0.0243384569677
799.870193459	665.284782757	1841.15497622	376.0	0.0463667027824	0.428002271647	0.0866050731783	838.698857214	716.849854617	1842.00865907	286.459947241	0.336021492151	0.0054197014863
799.870193459	665.284782757	1841.15497622	376.0	-10.5020084061	0.217131781929	0.0439360141498	806.009494607	555.330131487	1647.79672584	286.457099751	-2.5442730257	-0.0410366617048
799.870193459	665.284782757	1841.15497622	376.0	-5.83068409834	0.0777945484385	0.0157415112178	765.764784241	642.906661969	1733.80304579	325.131599582	-1.32498838288	-0.021370780369
799.870193459	665.284782757	1841.15497622	376.0	-2.94559698061	-0.332933390003	-0.0673681485234	661.890904117	691.80585756	1786.92197083	433.225209151	-1.08844562082	-0.0175555745294
799.870193459	665.284782757	1841.15497622	376.0	1.77032811087	0.162169827641	0.0328146150628	772.37933526	815.158371996	1873.74946032	286.21175307	0.813940633705	0.0131280747372
799.870193459	665.284782757	1841.15497622	376.0	-8.25816356967	-0.498306117616	-0.100830861517	620.867968566	664.765896831	1689.10938671	403.475521312	-2.05710124916	-0.0331790524058
799.870193459	665.284782757	1841.15497622	376.0	-13.8427300591	-0.41762636978	-0.0845055381992	642.198192661	522.990579728	1586.28886289	421.100090501	-3.7688814612	-0.0607884106645
799.870193459	665.284782757	1841.15497622	376.0	-7.41338976256	-0.0884945214636	-0.0179066210974	725.099951887	642.768337033	1704.6629817	336.794692777	-1.67700535025	-0.0270484733912
799.870193459	665.284782757	1841.15497622	376.0	7.39907875331	1.42810535989	0.288973160642	918.254618423	733.489439712	1977.38348288	325.639424742	2.05278773484	0.0331094795941
799.870193459	665.284782757	1841.15497622	376.0	-9.6679181892	-0.430730489931	-0.087157120585	638.399746602	726.143974439	1663.15361938	298.609898338	-1.65652264146	-0.0267181071203
799.870193459	665.284782757	1841.15497622	376.0	0.181830205353	0.288776091058	0.0584330414929	807.608212109	730.038653734	1844.50275209	306.855886248	0.289719266594	0.00467289139668
799.870193459	665.284782757	1841.15497622	376.0	-4.94949933732	0.146948826236	0.0297346876236	789.26715669	508.159064477	1750.02702287	452.600801703	-2.46674103829	-0.0397861457788
799.870193459	665.284782757	1841.15497622	376.0	8.72749671308	0.641107508957	0.129726327187	860.15604287	792.412485912	2001.84171625	349.273187466	1.95365844176	0.0315106200285
799.870193459	665.284782757	1841.15497622	376.0	-0.920488159553	0.286812505917	0.0580357154829	809.06157818	710.57766828	1824.20736266	304.568116201	0.0212562761816	0.000342843164219
799.870193459	665.284782757	1841.15497622	376.0	0.440611968827	0.799041422906	0.161683816857	946.260667672	543.774852478	1849.26732541	359.231805256	-0.572432713867	-0.00923278570753
799.870193459	665.284782757	1841.15497622	376.0	-3.09413769599	-0.181184021595	-0.0366620844991	695.871497089	805.421342778	1784.18710606	282.894266189	-0.11719029383	-0.00189016602952
799.870193459	665.284782757	1841.15497622	376.0	-4.84590892721	0.442795452483	0.0895984323115	860.642502629	559.397310285	1751.93428286	331.894469946	-1.54610320098	-0.0249371484029
799.870193459	665.284782757	1841.15497622	376.0	-3.72871967954	0.840382355345	0.170049039932	955.683620694	534.092167766	1772.50346829	282.727679828	-1.06837522107	-0.0172318584043
799.870193459	665.284782757	1841.15497622	376.0	3.42868858632	-0.241749938174	-0.0489174298208	680.207362202	821.672753853	1904.28244674	402.402330687	0.67725167456	0.0109234141058
799.870193459	665.284782757	1841.15497622	376.0	-6.37020547988	-0.168974047923	-0.0341914301747	706.570293191	547.756915525	1723.86962103	469.542412312	-2.58549559474	-0.0417015418507
799.870193459	665.284782757	1841.15497622	376.0	-1.08067823217	0.252877428688	0.0511690466791	799.510953569	730.389316058	1821.25801517	291.357745541	0.0920311919273	0.00148437406334
799.870193459	665.284782757	1841.15497622	376.0	-9.10488219038	-0.0597665453923	-0.0120935947779	736.197035116	527.137171392	1673.51998469	410.185778181	-2.87840021265	-0.0464258098814
799.870193459	665.284782757	1841.15497622	376.0	-9.69542057981	-0.559576938672	-0.113228842305	606.03501559	752.214258041	1662.64725775	304.397984115	-1.59890728522	-0.025788827181
799.870193459	665.284782757	1841.15497622	376.0	-12.7918257742	-0.0709461772463	-0.0143557622918	734.355940971	519.9867734	1605.63763943	351.294925054	-3.33899563958	-0.0538547683803
799.870193459	665.284782757	1841.15497622	376.0	-10.5532355599	-0.342023924577	-0.0692075929942	661.08905859	694.703273305	1646.85355455	291.061222658	-1.92386689016	-0.0310301111316
799.870193459	665.284782757	1841.15497622	376.0	3.82986170554	0.725434325441	0.146789624735	918.614262737	607.783950961	1911.66866559	385.270451892	0.287874473742	0.00464313667325
799.870193459	665.284782757	1841.15497622	376.0	3.46485227789	0.563112583331	0.1139442702	868.394274802	701.13567025	1904.94827635	335.418331297	0.807484071094	0.0130239366306
799.870193459	665.284782757	1841.15497622	376.0	-10.4438042867	-0.399091779443	-0.0807551152252	646.678446675	547.175770797	1648.86835389	455.014136415	-3.22911437294	-0.0520824898861
799.870193459	665.284782757	1841.15497622	376.0	-3.43739454925	0.636408664474	0.128775529032	904.089743231	575.101149659	1777.86721542	298.676322531	-0.958910996531	-0.0154663063957
799.870193459	665.284782757	1841.15497622	376.0	-1.16090574248	0.833934530724	0.168744340495	957.566201719	523.66093088	1819.78090237	338.55376977	-0.890256288433	-0.0143589723941
799.870193459	665.284782757	1841.15497622	376.0	-4.21561692248	-0.498479547459	-0.100865954565	620.250440494	799.031652843	1763.53893547	344.256842133	-0.53114191144	-0.00856680502322
799.870193459	665.284782757	1841.15497622	376.0	16.0892526851	2.38706845039	0.483016683607	955.06760236	747.695319661	2137.38305266	434.620130642	3.3006066957	0.0532355918661
799.870193459	665.284782757	1841.15497622	376.0	-2.45679969775	-0.0217184532066	-0.00439466879939	741.262357121	623.846115042	1795.92148633	430.813014163	-1.2822208837	-0.0206809819952
799.870193459	665.284782757	1841.15497622	376.0	10.4967635768	0.578741816586	0.117106802223	861.325936499	751.669630561	2034.41666115	421.421094092	1.82446918201	0.0294269222905
799.870193459	665.284782757	1841.15497622	376.0	-5.92451437923	-0.374630263854	-0.075805395357	652.145955061	672.348054533	1732.07548491	407.581475312	-1.59337232257	-0.0256995535898
799.870193459	665.284782757	1841.15497622	376.0	-1.70942775189	-0.0579800583581	-0.0117321040789	732.412118221	609.303041749	1809.6817621	467.966602128	-1.42897575123	-0.0230479959875
799.870193459	665.284782757	1841.15497622	376.0	7.25258700399	1.76637160242	0.35742039709	934.101931195	711.640499931	1974.68634274	328.943911619	2.07273526234	0.0334312139087
799.870193459	665.284782757	1841.15497622	376.0	-7.34717646676	-0.340780445261	-0.0689559784017	660.772046741	699.969282152	1705.88207109	345.140742193	-1.45914121619	-0.023534535745
799.870193459	665.284782757	1841.15497622	376.0	8.55102068581	0.683752706193	0.138355464628	906.750629127	622.922148836	1998.59251909	468.919741128	0.723423342652	0.0116681184299
799.870193459	665.284782757	1841.15497622	376.0	-1.69349196044	0.825095863334	0.16695586065	952.262214	539.576856347	1809.97516471	318.136094368	-0.790986754973	-0.0127578508867
799.870193459	665.284782757	1841.15497622	376.0	-3.31736326585	0.0880228564769	0.0178111809949	767.560700018	647.570613815	1780.07717737	364.945863535	-0.990245342481	-0.0159716990723
799.870193459	665.284782757	1841.15497622	376.0	-13.5615734579	-0.436074832968	-0.0882385335832	637.351087169	544.563884086	1591.46539164	409.550420388	-3.5763122718	-0.0576824559968
799.870193459	665.284782757	1841.15497622	376.0	-12.0788591356	-0.382938446543	-0.0774865330924	651.329465064	544.351501749	1618.76446017	423.083493357	-3.3745846921	-0.0544287853564
799.870193459	665.284782757	1841.15497622	376.0	1.23624844528	0.491033452633	0.0993592579184	856.614335786	686.050453277	1863.91622598	321.251436922	0.351667051676	0.00567204922058
799.870193459	665.284782757	1841.15497622	376.0	-6.48643167919	-0.390846706945	-0.079086747662	648.138578044	670.565235856	1721.72971658	403.025902676	-1.68469785508	-0.0271725460497
799.870193459	665.284782757	1841.15497622	376.0	-1.20023769454	-0.174068219461	-0.0352222216636	699.933777134	733.082602925	1819.05674018	386.040360118	-0.349334359565	-0.00563442515428
799.870193459	665.284782757	1841.15497622	376.0	-5.72807910153	-0.403375755107	-0.081621965825	644.775328247	671.100461145	1735.6921628	419.816373405	-1.62845190666	-0.0262653533333
799.870193459	665.284782757	1841.15497622	376.0	-11.2623748323	0.282644080034	0.0571922460611	826.14229579	500.822323061	1633.79720155	306.8325827	-3.04612010829	-0.0491309694885
799.870193459	665.284782757	1841.15497622	376.0	12.8631045571	0.394435096667	0.0798128483745	822.389702371	791.754632456	2077.98466587	463.840331038	2.0309149248	0.0327566923354
799.870193459	665.284782757	1841.15497622	376.0	1.34275342848	0.135113929869	0.0273399291519	779.337507374	620.638176095	1865.87714778	465.901464314	-0.795829626999	-0.0128359617258
799.870193459	665.284782757	1841.15497622	376.0	9.96831053643	0.394865179609	0.0798998744656	820.880154787	807.456366799	2024.6870217	396.350500116	1.90525373413	0.0307298989375
799.870193459	665.284782757	1841.15497622	376.0	12.150812202	2.61772612473	0.529689624591	975.881469801	731.706440509	2064.87025972	357.282349414	3.01788985481	0.0486756428196
799.870193459	665.284782757	1841.15497622	376.0	-0.762135541377	-0.464056194878	-0.0939004845969	627.850976012	819.753260979	1827.12287977	379.51864278	0.0193171549218	0.000311567014867
799.870193459	665.284782757	1841.15497622	376.0	-0.176781849947	0.0516218818816	0.0104455446948	757.976807792	646.182376762	1837.90014839	433.740963835	-0.767045358654	-0.0123716993331
799.870193459	665.284782757	1841.15497622	376.0	3.03260892601	0.46570122292	0.0942333514609	851.491628087	685.795713593	1896.99000637	359.702664687	0.505734192537	0.00815700310544
799.870193459	665.284782757	1841.15497622	376.0	-2.24149512054	0.664416223861	0.134442781032	913.873984782	554.299459311	1799.88557726	331.712133169	-0.978660018115	-0.0157848390019
799.870193459	665.284782757	1841.15497622	376.0	-2.03260987545	0.597068906184	0.120815237998	896.756803492	564.831331492	1803.73147835	342.143343364	-0.955698192077	-0.015414486969
799.870193459	665.284782757	1841.15497622	376.0	-4.48568845289	0.305637017072	0.0618448031307	820.075876213	641.44026018	1758.56650005	297.050363656	-0.934013745647	-0.015064737833
799.870193459	665.284782757	1841.15497622	376.0	13.9950204454	2.21943140794	0.449095792785	952.15504454	721.40993819	2098.82499157	425.260008838	2.94186323211	0.0474494069695
799.870193459	665.284782757	1841.15497622	376.0	6.13120038413	0.0921971639717	0.0186558405447	757.464113729	809.55573228	1954.03987719	387.020031181	1.2201587229	0.0196799794016
799.870193459	665.284782757	1841.15497622	376.0	-2.94818630051	-0.198341849632	-0.0401339234383	696.35567699	650.377185853	1786.87429744	440.141434593	-1.30245403136	-0.0210073230864
799.870193459	665.284782757	1841.15497622	376.0	1.05629173146	0.318812118872	0.0645107484564	823.672506139	628.992650492	1860.60294399	407.937787363	-0.440985753518	-0.00711267344385
799.870193459	665.284782757	1841.15497622	376.0	-4.13772379322	-0.53430861478	-0.108115867013	610.146848482	684.86395298	1764.9730687	469.962267233	-1.57237478764	-0.0253608836716
799.870193459	665.284782757	1841.15497622	376.0	1.21475450925	0.896747976052	0.181454467028	973.467920212	514.898362862	1863.52048931	375.154206238	-0.630578920292	-0.0101706277466
799.870193459	665.284782757	1841.15497622	376.0	7.0209979808	1.26308894652	0.255582546848	974.582652728	608.590133139	1970.42242992	387.249644052	1.31496693624	0.0212091441329
799.870193459	665.284782757	1841.15497622	376.0	8.97527467795	0.464158442178	0.0939211740546	850.21014903	688.816436327	2006.40369258	467.377107222	1.01692769529	0.0164020596015
799.870193459	665.284782757	1841.15497622	376.0	-3.15454934843	-0.398980922681	-0.0807326836667	645.320765526	674.511387237	1783.07483391	463.242681147	-1.37860505805	-0.0222355654525
799.870193459	665.284782757	1841.15497622	376.0	17.0509675315	2.16563343513	0.438209922123	923.763773666	810.422809268	2155.08971342	420.903130482	3.47584195601	0.0560619670324
799.870193459	665.284782757	1841.15497622	376.0	1.398092262	0.210761672734	0.0426470402133	790.251787761	730.601257052	1866.89602147	346.042976657	0.349005301839	0.00562911777159
799.870193459	665.284782757	1841.15497622	376.0	-6.49712830721	-0.478882464175	-0.0969005390884	625.59494726	675.892974346	1721.53277508	420.044853471	-1.76195431633	-0.0284186180054
799.870193459	665.284782757	1841.15497622	376.0	2.92458253379	0.398143890664	0.0805633125584	830.025921453	742.731110116	1895.00107307	322.244041502	0.822088063158	0.0132594848896
799.870193459	665.284782757	1841.15497622	376.0	14.0125425657	1.03989269661	0.210419404413	922.134634104	713.400007577	2099.14760096	463.612959278	2.35392621569	0.0379665518659
799.870193459	665.284782757	1841.15497622	376.0	16.3057443559	2.67984352134	0.542258907597	995.327492191	693.736625978	2141.36899983	452.304881666	3.29985903853	0.0532235328795
799.870193459	665.284782757	1841.15497622	376.0	-8.41225393069	-0.172550490585	-0.0349151134328	705.534839627	583.339960735	1686.27234436	397.397543998	-2.40710343327	-0.0388242489237
799.870193459	665.284782757	1841.15497622	376.0	-2.0077875453	0.28816446076	0.0583092797976	819.330024871	596.47185321	1804.18849591	388.386617833	-1.09338986138	-0.0176353203448
799.870193459	665.284782757	1841.15497622	376.0	-5.09871253732	-0.511366879741	-0.103473670526	616.731388495	668.512809173	1747.27977661	462.035578945	-1.77154661207	-0.0285733324528
799.870193459	665.284782757	1841.15497622	376.0	2.77099370037	0.735708282665	0.148868531498	924.096804758	590.681621573	1892.17326462	377.39483829	0.0351941614923	0.000567647766006
799.870193459	665.284782757	1841.15497622	376.0	5.67743556564	1.2360345987	0.250108174565	992.058116251	570.866393689	1945.68536365	382.760853714	0.893227810504	0.0144069001694
799.870193459	665.284782757	1841.15497622	376.0	3.09244802308	0.842866841851	0.170551768889	936.242681008	611.369099082	1898.09173688	350.47995679	0.445217249794	0.00718092338377
799.870193459	665.284782757	1841.15497622	376.0	-1.45900401378	-0.0917908395353	-0.0185736219214	722.771659652	646.570275485	1814.29245121	444.950516077	-1.07002630132	-0.017258488731
799.870193459	665.284782757	1841.15497622	376.0	-9.95129663336	-0.513547003733	-0.103914812572	617.608393822	730.3775134	1657.93618305	309.950275832	-1.73661289554	-0.0280098854119
799.870193459	665.284782757	1841.15497622	376.0	10.9507729447	1.71021268242	0.34605679531	919.036647766	759.739618408	2042.77567722	363.999411049	2.61631978576	0.0421987062219
799.870193459	665.284782757	1841.15497622	376.0	-7.30488913421	-0.56377094142	-0.114077487135	604.265025768	737.34109188	1706.66064641	365.054528767	-1.41369079087	-0.0228014643689
799.870193459	665.284782757	1841.15497622	376.0	0.379376701118	0.593616502796	0.120116653743	894.041387268	578.718220592	1848.13988923	375.380281367	-0.574773110825	-0.00927053404556
799.870193459	665.284782757	1841.15497622	376.0	7.7310234288	0.443558930482	0.0897529199679	842.515350216	720.17737205	1983.49509879	420.802376522	1.1800964487	0.0190338136887
799.870193459	665.284782757	1841.15497622	376.0	3.69797414736	2.35547349645	0.476623532265	965.773394019	659.523759029	1909.24041125	283.943258202	1.64522984732	0.0265359652794
799.870193459	665.284782757	1841.15497622	376.0	-9.84714158101	-0.222357076175	-0.0449933379553	693.26418688	562.549219355	1659.85383898	404.040432747	-2.80112706364	-0.0451794687684
799.870193459	665.284782757	1841.15497622	376.0	13.9888248414	0.809097673734	0.163718671334	893.052470277	746.280378587	2098.7109209	459.378072033	2.32552795709	0.0375085154369
799.870193459	665.284782757	1841.15497622	376.0	-0.936723686208	0.371166065447	0.0751044244125	844.739793194	522.990066716	1823.90844145	456.178581545	-1.68092847226	-0.0271117495527
799.870193459	665.284782757	1841.15497622	376.0	2.61047903462	0.180269172751	0.0364769673717	787.12229637	672.114953326	1889.21794087	429.980691169	-0.0932775378149	-0.00150447641637
799.870193459	665.284782757	1841.15497622	376.0	-2.43852787856	0.151992749579	0.0307553115296	780.577558319	683.204060949	1796.25789883	332.476279566	-0.5136968487	-0.00828543304355
799.870193459	665.284782757	1841.15497622	376.0	2.29166790926	0.0861424376949	0.0174306834672	758.730870075	774.113736633	1883.34813397	350.503527258	0.604887316815	0.00975624704541
799.870193459	665.284782757	1841.15497622	376.0	5.48584657764	0.551025027764	0.11149838684	845.205285831	796.189529386	1942.15791347	300.763098251	1.51866985646	0.0244946751042
799.870193459	665.284782757	1841.15497622	376.0	1.17223388779	0.080865541481	0.0163629181467	761.633575606	708.589406	1862.73761877	392.514637169	-0.0163359054929	-0.000263482346659
799.870193459	665.284782757	1841.15497622	376.0	-7.7264016906	0.019311677478	0.00390766440267	756.193328931	532.165550453	1698.89994701	410.541067623	-2.61090803299	-0.0421114198869
799.870193459	665.284782757	1841.15497622	376.0	7.34687708543	0.698879891486	0.141416408637	869.040038996	777.847357486	1976.42236927	329.534972789	1.79169385636	0.0288982880058
799.870193459	665.284782757	1841.15497622	376.0	11.8223207583	2.06848957195	0.418553130707	944.17744812	722.149945676	2058.82222316	392.494829366	2.69137741662	0.0434093131712
799.870193459	665.284782757	1841.15497622	376.0	5.06439544229	0.736723062424	0.14907386937	925.283102495	585.097702454	1934.39834492	424.017539968	0.165295868335	0.0026660623925
799.870193459	665.284782757	1841.15497622	376.0	-1.74738919358	-0.5725327757	-0.115850420012	600.196704453	753.136572612	1808.98283312	455.64955606	-0.778379845984	-0.0125545136449
799.870193459	665.284782757	1841.15497622	376.0	9.40207924356	1.14807976258	0.232310757301	968.062186716	614.805076863	2014.26182608	431.394562497	1.44318337566	0.0232771512204
799.870193459	665.284782757	1841.15497622	376.0	3.96452945535	0.748594164451	0.151475953956	892.44760672	706.977248602	1914.14810757	314.723252246	1.10690248862	0.0178532659455
799.870193459	665.284782757	1841.15497622	376.0	-1.9594688428	0.372707219613	0.0754162726858	842.621207422	562.754065544	1805.07811811	399.702845143	-1.31891036936	-0.021272747893
799.870193459	665.284782757	1841.15497622	376.0	14.0214584924	2.62710542429	0.531587499856	977.966477977	740.255748687	2099.31175699	381.089530323	3.23773522613	0.0522215359054
799.870193459	665.284782757	1841.15497622	376.0	0.852901599026	-0.114989182551	-0.0232677423212	711.306646138	796.93088001	1856.85821645	348.6206903	0.391367723643	0.00631238263941
799.870193459	665.284782757	1841.15497622	376.0	1.45465398825	0.293953681577	0.0594807125814	809.305457416	725.650057384	1867.93741051	332.981895708	0.418163705096	0.00674457588864
799.870193459	665.284782757	1841.15497622	376.0	5.55314296623	0.359632244236	0.0727705876642	825.039432777	712.25438598	1943.39694428	406.103125519	0.801076131967	0.0129205827737
799.870193459	665.284782757	1841.15497622	376.0	11.4674391119	0.818361026408	0.165593085068	881.012667609	787.499450105	2052.28830207	383.776184356	2.35252744147	0.0379439909915
799.870193459	665.284782757	1841.15497622	376.0	12.3376494174	1.93922417134	0.392396635237	993.403689052	610.030990644	2068.31022241	464.875542717	2.14459007968	0.0345901625755
799.870193459	665.284782757	1841.15497622	376.0	0.102096489507	1.07491038456	0.217505136495	966.755595757	584.869414396	1843.03473081	291.40972066	0.203259863311	0.00327838489211
799.870193459	665.284782757	1841.15497622	376.0	6.05640780234	0.40508638431	0.0819681069021	819.189714963	822.6391413	1952.66282985	310.833973586	1.57268603208	0.0253659037432
799.870193459	665.284782757	1841.15497622	376.0	4.717108227	0.0167289073719	0.00338504803155	741.590711255	789.892720282	1928.00424907	396.520817534	0.870498201342	0.01404029357
799.870193459	665.284782757	1841.15497622	376.0	-9.20351552774	-0.0647027480408	-0.0130924216999	735.02322194	523.727998957	1671.70399209	412.952771193	-2.92616949225	-0.047196282133
799.870193459	665.284782757	1841.15497622	376.0	-4.22861197888	-0.117411910029	-0.0237579745101	718.166342152	604.282868155	1763.29967634	440.850466036	-1.75953627237	-0.0283796172962
799.870193459	665.284782757	1841.15497622	376.0	0.486282887308	-0.115394894097	-0.0233498369278	709.971388293	824.834601238	1850.10819779	315.302208263	0.499222238531	0.00805197158922
799.870193459	665.284782757	1841.15497622	376.0	-3.26761744844	0.689561173111	0.139530791807	924.432905329	521.739946645	1780.99307496	334.820222986	-1.39295606774	-0.0224670333507
799.870193459	665.284782757	1841.15497622	376.0	9.2050033438	0.884015141323	0.178878013218	908.014546676	714.43143188	2010.63335334	388.187374786	1.83066185253	0.029526804073
799.870193459	665.284782757	1841.15497622	376.0	12.6561909877	0.825915639781	0.167121740142	875.503009164	811.569915487	2074.17506639	387.102141736	2.56435494201	0.0413605635808
799.870193459	665.284782757	1841.15497622	376.0	0.0691458382481	0.53526497953	0.108309384769	864.742995582	687.821758968	1842.42805826	289.863303707	0.277287924438	0.00447238587803
799.870193459	665.284782757	1841.15497622	376.0	13.8809065001	2.0233992003	0.409429219001	947.200094631	717.017129706	2096.72397699	432.506752649	2.83426857522	0.0457140092778
799.870193459	665.284782757	1841.15497622	376.0	-3.80730462354	0.625042468553	0.126475610796	900.657761537	580.037246423	1771.05659768	290.361589721	-0.97754382537	-0.0157668358931
799.870193459	665.284782757	1841.15497622	376.0	-7.20576018009	-0.403236978982	-0.0815938848607	645.146799697	654.396330036	1708.48576409	408.942634354	-1.92083444752	-0.0309812007665
799.870193459	665.284782757	1841.15497622	376.0	-12.0842318101	-0.408913655636	-0.0827425446451	644.647180337	627.533538782	1618.66554091	346.484821788	-2.68107005765	-0.0432430654459
799.870193459	665.284782757	1841.15497622	376.0	-23.8037342096	-0.539757191858	-0.109218371481	608.018075011	505.595678119	1402.89133929	289.277586162	-5.22737403874	-0.0843124844957
799.870193459	665.284782757	1841.15497622	376.0	16.0754149294	1.62356629302	0.328524138612	912.88210093	786.58320125	2137.12827814	437.662975956	3.1427697273	0.0506898343114
799.870193459	665.284782757	1841.15497622	376.0	0.747925130567	-0.0802102297268	-0.0162303176299	722.461093485	724.881094105	1854.92543698	407.583249387	-0.12330701214	-0.00198882277646
799.870193459	665.284782757	1841.15497622	376.0	4.98637144274	0.141568426176	0.0286459785869	774.464669734	719.922856941	1932.96180217	438.574275492	0.490457179747	0.00791059967334
799.870193459	665.284782757	1841.15497622	376.0	8.26641658356	0.577866687837	0.116929722347	855.208274746	777.822831105	1993.3525165	360.321410649	1.78084049612	0.0287232338084
799.870193459	665.284782757	1841.15497622	376.0	6.84853159321	0.679387173415	0.137472111173	862.880451343	790.313900125	1967.24705644	314.052704974	1.76371818648	0.0284470675239
799.870193459	665.284782757	1841.15497622	376.0	10.4953915274	0.619310682068	0.12531579969	868.253344401	748.210069721	2034.3913996	417.927985474	1.85217156581	0.0298737349324
799.870193459	665.284782757	1841.15497622	376.0	-1.65778542805	0.0357679664886	0.00723754886455	747.989390482	765.261588223	1810.63257731	297.381598608	0.0297369473798	0.000479628183545
799.870193459	665.284782757	1841.15497622	376.0	11.3129580457	0.271143478052	0.0548651311315	796.581575183	807.75622854	2049.44406623	445.106262508	1.86545504249	0.0300879845564
799.870193459	665.284782757	1841.15497622	376.0	-9.5842782082	-0.21864497624	-0.044242204824	694.081166612	569.459741491	1664.69356105	401.152652949	-2.7065437273	-0.0436539310854
799.870193459	665.284782757	1841.15497622	376.0	7.97680620876	0.458771257806	0.0928310922312	834.218744132	791.640706639	1988.02034067	362.160889901	1.70308193078	0.0274690633997
799.870193459	665.284782757	1841.15497622	376.0	9.82483059665	1.17502568381	0.237763189764	903.145238854	766.831138924	2022.04533365	352.068955873	2.33314383626	0.0376313521977
799.870193459	665.284782757	1841.15497622	376.0	-20.7867982446	-0.431341837433	-0.0872808250572	639.53703618	510.909657303	1458.43780594	307.991112456	-4.69890818866	-0.0757888417526
799.870193459	665.284782757	1841.15497622	376.0	0.199332788762	0.293890705673	0.0594679695817	819.771392288	602.805625895	1844.82500178	422.247983592	-0.826952576756	-0.0133379447864
799.870193459	665.284782757	1841.15497622	376.0	-10.4484783502	-0.126889657337	-0.025675770404	716.75563027	620.399742944	1648.78229713	311.62692392	-2.27511026026	-0.0366953267784
799.870193459	665.284782757	1841.15497622	376.0	2.87595755708	0.716385328429	0.144958585275	911.980893805	627.564860732	1894.10581189	354.560057355	0.373124991265	0.0060181450204
799.870193459	665.284782757	1841.15497622	376.0	2.91376454238	0.709386602001	0.143542412384	924.645755504	550.316491818	1894.80189708	419.839649762	-0.460553821121	-0.00742828743743
799.870193459	665.284782757	1841.15497622	376.0	5.67426642802	-0.0665329143256	-0.0134627507741	722.501698663	778.339877912	1945.62701492	444.785438344	0.752593947567	0.0121386120575
799.870193459	665.284782757	1841.15497622	376.0	2.29874445615	0.569189593492	0.11517393636	863.159039076	723.422119204	1883.47842416	296.897265881	0.812832512435	0.0131102018135
799.870193459	665.284782757	1841.15497622	376.0	6.93664299381	0.207790622101	0.042045856354	787.420737133	749.737142972	1968.86932388	431.711443774	1.00222539963	0.0161649258005
799.870193459	665.284782757	1841.15497622	376.0	-0.489216588572	-0.0571919108939	-0.0115726246244	723.435077299	820.754381968	1832.14774065	287.958281385	0.387039765306	0.00624257685978
799.870193459	665.284782757	1841.15497622	376.0	4.62622622665	-0.0839040367654	-0.0169777492443	718.27053323	788.09353036	1926.3309706	419.96690701	0.724527860439	0.0116859332329
799.870193459	665.284782757	1841.15497622	376.0	0.658317861429	-0.26843372207	-0.0543168195205	675.970653344	758.85210223	1853.27562828	418.452872707	-0.0830237918085	-0.00133909341627
799.870193459	665.284782757	1841.15497622	376.0	14.4370499937	2.74627840274	0.55570182168	989.273907421	806.655133732	2106.96344059	311.034399441	3.40890679646	0.0549823676848
799.870193459	665.284782757	1841.15497622	376.0	-7.35376694172	-0.252104133067	-0.0510125724539	682.42180525	718.846949217	1705.76073023	304.491975763	-1.24346810487	-0.0200559371753
799.870193459	665.284782757	1841.15497622	376.0	13.7999168581	2.13095255554	0.431192342278	930.731418647	770.546077738	2095.23283216	393.955335779	3.05941912515	0.0493454697605
799.870193459	665.284782757	1841.15497622	376.0	-0.97885636056	0.532808499762	0.107812322898	871.364561913	642.777521869	1823.13271362	308.990629841	-0.200154943004	-0.00322830553232
799.870193459	665.284782757	1841.15497622	376.0	-13.5872026702	-0.402743695581	-0.0814940703321	646.442391856	573.21952105	1590.99351812	371.331605219	-3.29703987378	-0.0531780624804
799.870193459	665.284782757	1841.15497622	376.0	-11.9103448782	-0.14672256055	-0.0296889033892	713.603483992	553.878590038	1621.86706881	354.384994778	-3.01517054435	-0.0486317829735
799.870193459	665.284782757	1841.15497622	376.0	11.6846658847	1.09479215743	0.22152815812	922.108546831	717.337354423	2056.28778361	416.841882352	2.24554453766	0.0362184602848
799.870193459	665.284782757	1841.15497622	376.0	-6.40317989404	0.561707278634	0.113659910691	893.953600571	518.928826667	1723.26251096	310.380083722	-1.97556674656	-0.0318639797832
799.870193459	665.284782757	1841.15497622	376.0	4.7265720752	0.0231903753715	0.00469250816906	746.00386523	730.609733909	1928.17849318	451.564894044	0.392151097144	0.00632501769587
799.870193459	665.284782757	1841.15497622	376.0	9.05252242594	0.280075557943	0.0566725127363	802.192583278	764.785108423	2007.82594333	440.848251633	1.39325544427	0.0224718620044
799.870193459	665.284782757	1841.15497622	376.0	4.05730217003	0.0933096288129	0.0188809447213	765.264109852	682.897405374	1915.85619702	467.694681793	-0.0131152923751	-0.000211536973792
799.870193459	665.284782757	1841.15497622	376.0	-6.96421254054	-0.275288104406	-0.0557037847846	678.328141548	607.442988599	1712.93303047	427.161900324	-2.17513562498	-0.035082832661
799.870193459	665.284782757	1841.15497622	376.0	6.38771013881	0.223188598423	0.0451615941771	786.823799162	805.17879479	1958.7626193	366.760025351	1.36682823667	0.0220456167205
799.870193459	665.284782757	1841.15497622	376.0	-12.884876376	-0.235710125446	-0.0476952904585	690.214672128	579.179597124	1603.92443364	334.530164389	-3.00408781947	-0.0484530293463
799.870193459	665.284782757	1841.15497622	376.0	-0.707721090505	-0.0538572756976	-0.0108978704366	728.692282861	734.169518756	1828.12473414	365.262932524	-0.152006024341	-0.00245171007001
799.870193459	665.284782757	1841.15497622	376.0	-2.10654124205	0.175334387544	0.0354784272651	781.439469111	738.791372086	1802.37028731	282.139446115	-0.0688334250533	-0.00111021653312
799.870193459	665.284782757	1841.15497622	376.0	-13.8647667515	-0.532649856866	-0.107780221948	612.861114577	655.809697967	1585.88313323	317.212320686	-2.81766543671	-0.0454462167211
799.870193459	665.284782757	1841.15497622	376.0	13.3683020418	0.594003061971	0.12019487292	852.626369841	807.323988347	2087.28613449	427.335776307	2.39954357962	0.0387023158003
799.870193459	665.284782757	1841.15497622	376.0	-5.51389296327	0.110613423702	0.0223823196484	773.131763991	652.019221656	1739.63566154	314.484675893	-1.18016255331	-0.0190348798921
799.870193459	665.284782757	1841.15497622	376.0	7.95059584825	0.865838861468	0.175200093377	952.833649325	571.46186711	1987.53776732	463.24225088	0.474871863104	0.00765922359846
799.870193459	665.284782757	1841.15497622	376.0	10.8917097994	0.413598683084	0.0836905469616	824.144168813	807.358492524	2041.68823318	410.185571846	2.00384901129	0.0323201453434
799.870193459	665.284782757	1841.15497622	376.0	-5.45886561359	0.0439433841531	0.00889182196542	761.890068814	533.129590546	1740.64880033	445.629140966	-2.37803093717	-0.0383553376963
799.870193459	665.284782757	1841.15497622	376.0	4.23146725821	1.32064331429	0.267228513616	991.893701769	573.89472758	1919.06284621	353.274416859	0.859341468046	0.0138603462588
799.870193459	665.284782757	1841.15497622	376.0	22.1781589643	2.67072110181	0.540413011294	986.32121129	821.577572064	2249.48925362	441.590470268	4.18396151925	0.0674832503104
799.870193459	665.284782757	1841.15497622	376.0	-7.91062833423	-0.542886531366	-0.109851584655	609.739140456	716.008765229	1695.50804899	369.760143306	-1.62840090253	-0.026264530686
799.870193459	665.284782757	1841.15497622	376.0	-13.6865434954	-0.00152915888646	-0.000309421061608	751.67932646	546.277060754	1589.16449958	291.208112366	-3.20864895795	-0.0517524025477
799.870193459	665.284782757	1841.15497622	376.0	-11.7254167419	0.071959015002	0.014560707204	770.405424714	539.234120046	1625.27188239	315.632337631	-2.93867861414	-0.0473980421636
799.870193459	665.284782757	1841.15497622	376.0	-10.367998356	-0.170300785472	-0.0344598918398	705.743305445	621.030044312	1650.26405855	323.490708794	-2.2940731793	-0.0370011803112
799.870193459	665.284782757	1841.15497622	376.0	-1.31651584105	0.413903550652	0.0837522360688	853.358643672	554.07572387	1816.9158793	409.481511754	-1.29417140682	-0.020873732368
799.870193459	665.284782757	1841.15497622	376.0	-6.96124072051	0.0276574092518	0.00559640009142	756.055092466	589.534595252	1712.98774628	367.398058567	-1.97402030744	-0.0318390372168
799.870193459	665.284782757	1841.15497622	376.0	2.99972951824	1.00943567028	0.204256509567	986.884079155	535.580035946	1896.38464551	373.920530413	-0.0138333448699	-0.000223118465644
799.870193459	665.284782757	1841.15497622	376.0	-15.9100464162	-0.275631995725	-0.0557733702397	680.967621479	502.921847704	1548.22636491	364.336895724	-4.00893701348	-0.0646602744109
799.870193459	665.284782757	1841.15497622	376.0	-1.75852825454	-0.242963088645	-0.0491629074554	684.443280597	672.880345802	1808.77774575	451.45411935	-1.04789228063	-0.0169014883972
799.870193459	665.284782757	1841.15497622	376.0	6.82640967192	2.54347014703	0.514664133353	979.663383381	665.906160898	1966.83975759	321.270213309	2.17375860215	0.0350606226153
799.870193459	665.284782757	1841.15497622	376.0	4.89549723355	0.679764270746	0.137548415772	906.292380007	624.235709912	1931.28866714	400.760577223	0.461900814532	0.00745001313761
799.870193459	665.284782757	1841.15497622	376.0	2.77902029834	-0.00727061888286	-0.00147118957565	736.515147047	786.899940335	1892.32104673	368.905959347	0.638594876734	0.0102999173667
799.870193459	665.284782757	1841.15497622	376.0	5.34426097912	0.171831914949	0.0347697116449	782.446694027	704.359342971	1939.55110318	452.745066177	0.417078170345	0.00672706726362
799.870193459	665.284782757	1841.15497622	376.0	16.0505526112	1.07810751847	0.218152067679	900.959756121	781.762279542	2136.67052433	453.948488666	2.89173270796	0.0466408501283
799.870193459	665.284782757	1841.15497622	376.0	-3.60567795862	0.785965745986	0.15903798988	947.382085128	518.227831119	1774.76885705	309.158940808	-1.31033624908	-0.0211344556304
799.870193459	665.284782757	1841.15497622	376.0	4.98065269098	-0.154913374076	-0.0313462918	701.497939458	786.081615835	1932.85651108	445.276955791	0.643845352294	0.0103846024564
799.870193459	665.284782757	1841.15497622	376.0	-11.2798501866	-0.0762019096655	-0.0154192451772	732.818810888	512.33455788	1633.4754532	388.322084428	-3.24552897573	-0.0523472415441
799.870193459	665.284782757	1841.15497622	376.0	17.5247843062	2.18444832396	0.442017062719	934.719878972	777.326158173	2163.81341454	451.767377396	3.41732811194	0.0551181953539
799.870193459	665.284782757	1841.15497622	376.0	19.5329989361	2.72202028221	0.550793258237	992.483790091	810.509497223	2200.78775813	397.794470819	3.96327241702	0.0639237486615
799.870193459	665.284782757	1841.15497622	376.0	13.9395331667	2.79166359359	0.564885389232	998.219748257	768.513209854	2097.80338478	331.070426665	3.35756791817	0.0541543212607
799.870193459	665.284782757	1841.15497622	376.0	-15.0191337206	-0.411594628141	-0.0832850319994	644.454924249	625.934016776	1564.62944834	294.240507311	-3.09598408214	-0.0499352271313
799.870193459	665.284782757	1841.15497622	376.0	-7.89476665598	-0.142365678276	-0.0288073003391	710.892729673	671.023994429	1695.80008707	313.883362967	-1.56454377256	-0.0252345769767
799.870193459	665.284782757	1841.15497622	376.0	11.9841331623	0.399825902387	0.0809036629678	821.46020119	807.833543832	2061.80144029	432.507695268	2.07747272491	0.0335076245953
799.870193459	665.284782757	1841.15497622	376.0	5.44369513585	0.24721696318	0.0500236671752	799.204273076	715.998579918	1941.3818401	426.178987106	0.651919984437	0.0105148384587
799.870193459	665.284782757	1841.15497622	376.0	-2.63607762702	0.737122515337	0.149154697559	936.968145882	513.240734036	1792.62070181	342.411821892	-1.33730643157	-0.0215694585738
799.870193459	665.284782757	1841.15497622	376.0	2.85467348726	0.23847896084	0.0482555566248	804.289222646	621.236072814	1893.71393918	468.188643722	-0.516682583257	-0.00833359005253
799.870193459	665.284782757	1841.15497622	376.0	-10.4750468895	-0.280346517142	-0.0567273405792	678.448169875	519.721667505	1648.29312915	450.12329177	-3.33700207718	-0.0538226141481
799.870193459	665.284782757	1841.15497622	376.0	-8.10664489952	0.226515511916	0.0458347858997	804.644209258	603.872894287	1691.89908024	283.3819767	-1.80914966049	-0.0291798332337
799.870193459	665.284782757	1841.15497622	376.0	-17.1816533762	-0.364214493081	-0.0736977930151	657.270023662	582.511572886	1524.81411008	285.032513536	-3.68475973137	-0.0594316085705
799.870193459	665.284782757	1841.15497622	376.0	-10.7181160365	-0.217674363373	-0.044045804001	693.32899784	642.533345914	1643.81784945	307.955505699	-2.21606621113	-0.0357430034053
799.870193459	665.284782757	1841.15497622	376.0	12.2192035926	0.95269557431	0.19277530844	886.09294053	800.442022171	2066.12945122	379.594488515	2.56891426966	0.0414341011236
799.870193459	665.284782757	1841.15497622	376.0	12.3784218867	2.46725575481	0.499242362366	949.401263723	783.252763253	2069.06090676	336.406879783	3.07665583679	0.0496234812386
799.870193459	665.284782757	1841.15497622	376.0	-0.669821512048	0.241346953504	0.0488358869899	804.533460856	641.081877098	1828.82252412	383.207186161	-0.590091348454	-0.00951760239442
799.870193459	665.284782757	1841.15497622	376.0	-0.63704559929	0.827940645124	0.167531494359	932.629818515	606.69630802	1829.42597946	290.099852929	-0.0377805561278	-0.000609363808512
799.870193459	665.284782757	1841.15497622	376.0	8.88213692264	1.87912188459	0.380235104125	922.762805828	750.596112297	2004.68888216	331.329964037	2.40803058436	0.0388392029735
799.870193459	665.284782757	1841.15497622	376.0	2.50546297046	0.0549485927378	0.0111186954144	754.581359496	720.125335685	1887.28443237	412.577737193	0.167262912981	0.00269778891905
799.870193459	665.284782757	1841.15497622	376.0	8.09715516184	0.287313842511	0.0581371595529	799.1291231	820.685219992	1990.23615141	370.421808319	1.68934002401	0.0272474197422
799.870193459	665.284782757	1841.15497622	376.0	-0.180794457692	0.00754324863693	0.00152635545061	746.398984961	663.930946998	1837.82627006	427.496338104	-0.652326986729	-0.0105214030118
799.870193459	665.284782757	1841.15497622	376.0	-9.58870807952	-0.556214120198	-0.112548385309	606.908321873	772.013592219	1664.61200026	285.690086164	-1.46498041733	-0.0236287164086
799.870193459	665.284782757	1841.15497622	376.0	7.43799626411	0.0505336952681	0.0102253531502	748.283958937	800.648439532	1978.10001456	429.167616095	1.2199306132	0.0196763002129
799.870193459	665.284782757	1841.15497622	376.0	9.13653594548	2.67110387878	0.540490465152	984.226800528	699.119488729	2009.37276243	326.026473173	2.62322305841	0.0423100493293
799.870193459	665.284782757	1841.15497622	376.0	-11.5526323967	-0.403517199762	-0.0816505867589	645.924951415	656.635424597	1628.45310996	325.892733948	-2.38016418913	-0.038389744986
799.870193459	665.284782757	1841.15497622	376.0	-5.56827798092	-0.427958838467	-0.0865962845946	638.34583118	728.170609295	1738.63434908	372.117908606	-1.13299990526	-0.0182741920203
799.870193459	665.284782757	1841.15497622	376.0	0.947967908267	0.525740756817	0.106382184706	861.223989984	698.972466109	1858.60853453	298.41207844	0.452703117004	0.00730166317748
799.870193459	665.284782757	1841.15497622	376.0	-0.502806510669	0.172454813607	0.0348957534617	786.992097145	655.320057567	1831.89752912	389.585374412	-0.534106334096	-0.00861461829187
799.870193459	665.284782757	1841.15497622	376.0	6.16157178224	0.72611566244	0.146927491388	900.198883836	678.854668208	1954.5990617	375.545509655	1.12472544455	0.0181407329765
799.870193459	665.284782757	1841.15497622	376.0	-8.33959622306	0.0994856624844	0.0201306480138	777.281236296	525.015586016	1687.61008536	385.313263047	-2.64845492207	-0.042717014872
799.870193459	665.284782757	1841.15497622	376.0	-3.0995152651	-0.236594011448	-0.0478741423408	686.577474563	660.498997343	1784.08809667	437.011624769	-1.2684868587	-0.0204594654629
799.870193459	665.284782757	1841.15497622	376.0	15.6073761327	2.77334723603	0.561179125057	997.167718342	778.114234603	2128.51095854	353.229005595	3.54926298276	0.0572461771414
799.870193459	665.284782757	1841.15497622	376.0	11.1735934599	1.44405189538	0.292199897892	972.024470139	631.652102883	2046.87814822	443.201575203	1.94266830871	0.0313333598179
799.870193459	665.284782757	1841.15497622	376.0	-1.50369883241	0.441653917973	0.0893674459678	848.182322186	666.262857463	1813.46955034	299.024370687	-0.196916614967	-0.00317607443495
799.870193459	665.284782757	1841.15497622	376.0	-10.9955426882	-0.0855326594539	-0.0173072965305	730.327085952	511.159360462	1638.70999485	397.223548438	-3.23758150773	-0.0522190565763
799.870193459	665.284782757	1841.15497622	376.0	-6.00144766622	-0.384979774975	-0.0778995902419	649.130844209	731.598739708	1730.65902386	349.929439948	-1.10346683621	-0.017797852197
799.870193459	665.284782757	1841.15497622	376.0	-11.2448453091	-0.274263611219	-0.0554964814284	680.070216899	548.889226275	1634.11994724	405.160504067	-3.12350365289	-0.0503790911756
799.870193459	665.284782757	1841.15497622	376.0	20.8366601314	2.64892739076	0.536003114277	982.349574026	793.307929027	2224.7901811	449.132678049	3.99407951408	0.0644206373239
799.870193459	665.284782757	1841.15497622	376.0	-0.921545085619	0.723957333178	0.146490759445	923.427720908	577.359303236	1824.18790301	323.40087887	-0.496628634077	-0.00801013925931
799.870193459	665.284782757	1841.15497622	376.0	-4.46107054242	0.562121415707	0.113743710179	889.385136982	558.027382243	1759.01975393	311.607234707	-1.35371322368	-0.0218340842529
799.870193459	665.284782757	1841.15497622	376.0	-16.1101788043	-0.473846477645	-0.0958815211746	628.165247376	600.776693945	1544.54161748	315.599676164	-3.47007558826	-0.055968961101
799.870193459	665.284782757	1841.15497622	376.0	-0.794531247433	0.201995344295	0.0408731979552	798.280028603	587.239713835	1826.52642462	441.006682178	-1.21362302635	-0.0195745649411
799.870193459	665.284782757	1841.15497622	376.0	1.75799859651	0.123697464223	0.0250298389768	770.741532933	722.8794059	1873.52245486	379.901516025	0.216313075143	0.00348892056682
799.870193459	665.284782757	1841.15497622	376.0	-12.6757343041	-0.573197079496	-0.115984840044	601.537205284	682.424106362	1607.7750633	323.813751657	-2.50194938631	-0.0403540223598
799.870193459	665.284782757	1841.15497622	376.0	-5.14811383025	0.00507297161631	0.00102650174349	748.019727513	638.260066636	1746.37022225	360.0904281	-1.36228053157	-0.0219722666382
799.870193459	665.284782757	1841.15497622	376.0	3.50933828626	0.206145450046	0.0417129603492	794.693823678	646.434553491	1905.76733271	464.638955537	-0.25062670127	-0.00404236614952
799.870193459	665.284782757	1841.15497622	376.0	-3.0576158375	-0.343627891581	-0.069532151271	659.448598605	661.741729618	1784.85953007	463.669201847	-1.41420307779	-0.0228097270612
799.870193459	665.284782757	1841.15497622	376.0	-1.80165711535	-0.0746965465896	-0.0151146391319	723.825165703	736.204213277	1807.98367658	347.954297602	-0.275832547923	-0.00444891206328
799.870193459	665.284782757	1841.15497622	376.0	-13.3244417875	-0.512797051908	-0.1037630619	616.526875817	582.028438777	1595.83135319	397.276038598	-3.32123856865	-0.0535683640105
799.870193459	665.284782757	1841.15497622	376.0	17.3215609823	2.21852622718	0.448912631966	944.003451424	752.702343322	2160.0717582	463.365963455	3.32560502575	0.053638790738
799.870193459	665.284782757	1841.15497622	376.0	-4.09654438176	0.497116947127	0.100590236165	873.752684708	559.126284259	1765.73124548	332.852276512	-1.38982110037	-0.0224164693608
799.870193459	665.284782757	1841.15497622	376.0	9.62879315223	0.795653508868	0.160998281843	922.250945833	638.461464457	2018.43598049	457.723570198	1.15349611454	0.0186047760409
799.870193459	665.284782757	1841.15497622	376.0	-2.92752484901	-0.18655398593	-0.0377486818961	697.797010249	714.159994232	1787.25470678	375.297702298	-0.69201734426	-0.0111615700687
799.870193459	665.284782757	1841.15497622	376.0	-16.4005930125	-0.529702748695	-0.107183882779	612.978902006	604.117663726	1539.19464184	322.098076107	-3.53159020463	-0.0569611323328
799.870193459	665.284782757	1841.15497622	376.0	-6.47502257623	-0.317902262796	-0.0643266416018	666.705018804	668.527788683	1721.93977584	386.706968356	-1.60575322911	-0.0258992456307
799.870193459	665.284782757	1841.15497622	376.0	-14.0682025459	-0.383940885067	-0.0776893737488	651.496477769	558.408863707	1582.13756498	372.232223503	-3.45368991213	-0.055704676002
799.870193459	665.284782757	1841.15497622	376.0	-1.29376010078	-0.43985722429	-0.0890038899818	634.483970718	716.866544484	1817.33484774	465.984332538	-0.878120670679	-0.0141632366239
799.870193459	665.284782757	1841.15497622	376.0	-20.1128860719	-0.269615795987	-0.0545560089007	683.353712663	501.167302725	1470.84557344	286.324558056	-4.60342474702	-0.0742487862423
799.870193459	665.284782757	1841.15497622	376.0	18.7698969924	2.28850231607	0.46307209957	936.461898066	802.2971165	2186.73786872	447.978854156	3.64787715139	0.0588367282482
799.870193459	665.284782757	1841.15497622	376.0	-9.05483065723	0.146436031039	0.0296309249371	786.25876699	587.459207543	1674.44151098	300.72353645	-2.13490644797	-0.0344339749673
799.870193459	665.284782757	1841.15497622	376.0	5.97435781859	0.595806457167	0.120559784939	882.734856692	660.990891642	1951.15216249	407.426414156	0.761217773544	0.0122777060249
799.870193459	665.284782757	1841.15497622	376.0	-0.23744208567	-0.474456614123	-0.0960049805995	625.352743226	803.293395592	1836.78329944	408.137160622	-0.0657462819481	-0.00106042390239
799.870193459	665.284782757	1841.15497622	376.0	-7.71493962778	0.0571599559327	0.0115661586266	764.960130376	557.995639177	1699.11098135	376.155211794	-2.31592093049	-0.037353563395
799.870193459	665.284782757	1841.15497622	376.0	7.87171401205	2.78796760443	0.564137516071	995.837663441	698.185514236	1986.08543046	292.062252786	2.51491556735	0.0405631543121
799.870193459	665.284782757	1841.15497622	376.0	6.21271931076	0.571328448057	0.115606727652	854.610089254	771.228780807	1955.54076696	329.701896904	1.52448007365	0.0245883882846
799.870193459	665.284782757	1841.15497622	376.0	7.06464463233	0.758296714623	0.153439238086	920.370870378	624.150850867	1971.22603242	426.704311172	0.769033709861	0.0124037695139
799.870193459	665.284782757	1841.15497622	376.0	6.65179224163	1.71044002063	0.346102796567	907.943860628	764.851114223	1963.62478008	290.829805229	2.10663285307	0.0339779492431
799.870193459	665.284782757	1841.15497622	376.0	6.61054213801	0.455240896521	0.0921167334118	845.788371498	714.293463138	1962.86530175	402.783467109	1.05750690082	0.0170565629165
799.870193459	665.284782757	1841.15497622	376.0	-2.93991155173	0.246607682108	0.0499003808393	813.187102593	530.577191085	1787.02664839	443.262354708	-1.93230234579	-0.0311661668675
799.870193459	665.284782757	1841.15497622	376.0	8.68059046826	1.16212026195	0.235151813425	982.275938371	586.304488175	2000.97809959	432.397673041	1.17619943076	0.0189709585607
799.870193459	665.284782757	1841.15497622	376.0	-6.04652961792	0.346323373355	0.0700775745356	834.686780412	588.601477695	1729.82899527	306.540737161	-1.53760038312	-0.0248000061794
799.870193459	665.284782757	1841.15497622	376.0	-19.6612440023	-0.470770113632	-0.0952590274448	628.42685109	501.102761906	1479.16100388	349.631390885	-4.62108786912	-0.0745336753084
799.870193459	665.284782757	1841.15497622	376.0	-14.4125854216	-0.350847480147	-0.0709930150035	660.37542165	531.575092962	1575.79694253	383.846427913	-3.67982446437	-0.0593520074899
799.870193459	665.284782757	1841.15497622	376.0	1.74134229438	0.686738731639	0.1389596786	906.021712851	629.403880588	1873.21578652	337.790193083	0.227895986731	0.00367574172147
799.870193459	665.284782757	1841.15497622	376.0	4.8109507677	1.48206585121	0.299891916474	990.264024298	585.623420517	1929.73203568	353.844590864	1.11402877472	0.0179682060439
799.870193459	665.284782757	1841.15497622	376.0	-1.49025777125	0.551814638601	0.111658162404	878.860047465	619.554716521	1813.7170211	315.302257117	-0.435514215099	-0.00702442282418
799.870193459	665.284782757	1841.15497622	376.0	2.28745770372	-0.284656852947	-0.0575995250804	671.251688628	778.987250155	1883.27061756	433.031678774	0.200579617147	0.00323515511527
799.870193459	665.284782757	1841.15497622	376.0	2.07112629557	0.886134067038	0.179306771962	949.323323711	589.239522421	1879.28762107	340.724774938	0.211519768074	0.00341160916248
799.870193459	665.284782757	1841.15497622	376.0	0.934261810879	0.250093913306	0.050605810058	805.155013295	657.105704224	1858.35618404	396.095466519	-0.275360273846	-0.00444129473945
799.870193459	665.284782757	1841.15497622	376.0	-10.7961108275	-0.410877004928	-0.0831398229316	643.833792769	599.335440359	1642.38184448	399.212611351	-2.78662965199	-0.0449456395482
799.870193459	665.284782757	1841.15497622	376.0	-0.934737756037	0.58255556089	0.117878502811	895.786911894	543.115588173	1823.94500551	385.04250544	-1.10466841848	-0.0178172325562
799.870193459	665.284782757	1841.15497622	376.0	-3.48539031987	0.572289515175	0.115801196919	891.041175655	564.035596089	1776.9835389	321.906767157	-1.16384942542	-0.018771764926
799.870193459	665.284782757	1841.15497622	376.0	13.771051758	2.3656624946	0.478685247793	937.792866756	801.158101999	2094.70138094	355.750412181	3.22299207137	0.0519837430866
799.870193459	665.284782757	1841.15497622	376.0	11.9029413131	2.34817031363	0.475145753467	928.785673582	819.891188033	2060.30657252	311.629710903	3.01678540668	0.04865782914
799.870193459	665.284782757	1841.15497622	376.0	-5.23593818861	-0.351932136271	-0.0712124921633	658.028217572	616.838770593	1744.75323971	469.88625154	-2.05515324752	-0.0331476330245
799.870193459	665.284782757	1841.15497622	376.0	-5.89634382472	-0.467231582392	-0.0945430154578	628.554404052	716.257128367	1732.59414847	387.782616054	-1.3183303969	-0.0212633934984
799.870193459	665.284782757	1841.15497622	376.0	8.5280874771	0.265667551451	0.0537570925639	795.901404614	805.903724691	1998.17028318	396.365153872	1.62133937195	0.0261506350315
799.870193459	665.284782757	1841.15497622	376.0	-5.40678363346	-0.154176891932	-0.03119726668	707.491252177	671.089025779	1741.6077103	363.027432339	-1.27902172673	-0.0206293826892
799.870193459	665.284782757	1841.15497622	376.0	-5.62784001918	0.0376596807216	0.00762033199547	759.846880575	546.75989585	1737.53771965	430.930943225	-2.25797349219	-0.0364189272934
799.870193459	665.284782757	1841.15497622	376.0	-13.9933917576	-0.269671585505	-0.054567297755	681.888342797	546.198229448	1583.51494753	355.428375285	-3.43490875595	-0.0554017541282
799.870193459	665.284782757	1841.15497622	376.0	-2.72524014129	0.859123100549	0.173841177772	961.31674951	528.863289134	1790.97908174	300.799043097	-0.961352921649	-0.0155056922847
799.870193459	665.284782757	1841.15497622	376.0	9.87491581576	0.513206795965	0.103845972474	846.961296908	771.672718018	2022.96748016	404.333465229	1.82327701706	0.0294076938236
799.870193459	665.284782757	1841.15497622	376.0	-10.0055075482	0.00687453505871	0.00139104311184	753.417061621	536.465437965	1656.9380761	367.055576511	-2.80935576957	-0.0453121898318
799.870193459	665.284782757	1841.15497622	376.0	11.0888528521	0.511968291934	0.103595364616	852.975670296	735.149838614	2045.31794231	457.192433398	1.65452230341	0.0266858436034
799.870193459	665.284782757	1841.15497622	376.0	-1.39857236768	0.618379468271	0.12512737116	893.76212006	616.500700568	1815.40509147	305.142270845	-0.353883084516	-0.00570779168574
799.870193459	665.284782757	1841.15497622	376.0	-10.3814869881	-0.164782325928	-0.0333432468491	707.791846933	592.731687016	1650.01571193	349.492177979	-2.52274770374	-0.0406894790926
799.870193459	665.284782757	1841.15497622	376.0	4.76262267948	1.03232484955	0.208888071539	988.436880937	541.155431054	1928.84224068	399.249928687	0.236783057821	0.00381908157776
799.870193459	665.284782757	1841.15497622	376.0	13.5291446416	2.38200492398	0.481992093075	945.102946344	773.78871874	2090.24749602	371.35583094	3.14748537764	0.0507658931878
799.870193459	665.284782757	1841.15497622	376.0	1.43393393425	0.203843080157	0.0412470821847	790.032763019	713.368416529	1867.5559222	364.154742654	0.210870073428	0.00340113021658
799.870193459	665.284782757	1841.15497622	376.0	10.3225817182	0.990721210961	0.200469690603	882.675720759	807.543941852	2031.2097032	340.990040585	2.41733959369	0.0389893482853
799.870193459	665.284782757	1841.15497622	376.0	3.56254388055	0.970566815471	0.196391504547	947.639013195	619.463357555	1906.74693015	339.644559402	0.737328017917	0.0118923873858
799.870193459	665.284782757	1841.15497622	376.0	-14.9508607053	-0.547323936009	-0.110749481184	603.538191477	508.544611849	1565.88646035	453.803657028	-4.14409553863	-0.0668402506231
799.870193459	665.284782757	1841.15497622	376.0	-7.27323840007	-0.345846049936	-0.069980989465	659.960610696	641.056867039	1707.24338548	406.225907747	-1.97411266181	-0.0318405268034
799.870193459	665.284782757	1841.15497622	376.0	12.6412087401	1.01747860388	0.205883974885	904.789660239	756.081620443	2073.89921999	413.027939308	2.46578854216	0.039770782938
799.870193459	665.284782757	1841.15497622	376.0	4.67972576297	0.0947271155398	0.019167769231	763.057042365	728.113609697	1927.31597997	436.145327913	0.471550722147	0.00760565680883
799.870193459	665.284782757	1841.15497622	376.0	-2.80072714326	-0.0136158195468	-0.00275512334011	740.463212634	695.332499495	1789.58924905	353.793536919	-0.639612994862	-0.0103163386268
799.870193459	665.284782757	1841.15497622	376.0	9.38959059209	1.37117230006	0.277452913811	926.378434349	720.756261201	2014.03189065	366.897195099	2.20643556346	0.0355876703783
799.870193459	665.284782757	1841.15497622	376.0	-6.21101794676	0.0178862453271	0.00361923215847	754.759011697	551.864922116	1726.80051022	420.176576403	-2.28053586023	-0.0367828364552
799.870193459	665.284782757	1841.15497622	376.0	-10.2304210491	0.179840783091	0.0363902839117	798.11047946	529.001169023	1652.79706998	325.6854215	-2.74852618781	-0.0443310675454
799.870193459	665.284782757	1841.15497622	376.0	3.17614428536	-0.000931463840822	-0.000188479126026	735.913823226	823.675088786	1899.63271478	340.043802766	0.904922027048	0.0145955165653
799.870193459	665.284782757	1841.15497622	376.0	3.46401390944	2.5431433491	0.514598006697	994.95864813	613.422150929	1904.93284069	296.552041627	1.55568437965	0.0250916835428
799.870193459	665.284782757	1841.15497622	376.0	6.38079758901	0.403147811827	0.0815758421342	828.659414783	764.893279431	1958.63534855	365.082654334	1.33557494025	0.0215415312943
799.870193459	665.284782757	1841.15497622	376.0	-5.90794056184	0.63692915374	0.128880848592	909.464839234	538.127292477	1732.38063457	284.788502859	-1.63060955789	-0.0263001541594
799.870193459	665.284782757	1841.15497622	376.0	-5.12162106768	0.546765964678	0.110636577231	889.155171071	528.63880803	1746.85799507	329.064015965	-1.74421667307	-0.028132526985
799.870193459	665.284782757	1841.15497622	376.0	0.641037203996	0.582413018139	0.11784965968	879.66353043	658.52408502	1852.9574646	314.769849147	0.194729726927	0.00314080204721
799.870193459	665.284782757	1841.15497622	376.0	10.6952071594	2.6164157173	0.529424467281	996.348837787	650.69882694	2038.07031505	391.022650322	2.58065708764	0.0416235014135
799.870193459	665.284782757	1841.15497622	376.0	-1.2193134363	0.328165074693	0.066403293139	826.094449578	631.460313241	1818.70552621	361.15076339	-0.613302263739	-0.00989197199579
799.870193459	665.284782757	1841.15497622	376.0	-0.388435652999	0.496969154906	0.100560330819	867.221334779	614.787773147	1834.00327386	351.994165936	-0.439685049062	-0.00709169433971
799.870193459	665.284782757	1841.15497622	376.0	4.02913408173	-0.246088742424	-0.0497953748329	678.875581562	828.205439719	1915.33757886	408.25655758	0.770355991745	0.012425096641
799.870193459	665.284782757	1841.15497622	376.0	-15.2561031702	-0.244477744131	-0.0494693937943	688.638670921	559.16493076	1560.26647352	312.462871841	-3.4801700984	-0.0561317757806
799.870193459	665.284782757	1841.15497622	376.0	1.83632488619	0.117311178618	0.0237375917884	773.31156758	650.844206203	1874.96456324	450.808789455	-0.466334811829	-0.00752152922305
799.870193459	665.284782757	1841.15497622	376.0	-22.1627894214	-0.393911863125	-0.0797069735178	649.886710958	501.129066125	1433.10367592	282.087898833	-4.96557692286	-0.0800899503687
799.870193459	665.284782757	1841.15497622	376.0	7.88568464027	0.591625288944	0.11971373714	866.648654949	734.905150769	1986.34265138	384.788845661	1.50895877388	0.0243380447399
799.870193459	665.284782757	1841.15497622	376.0	0.969882529544	-0.0548920287183	-0.0111072498418	730.632584672	667.045411791	1859.01201667	461.33402021	-0.623192768009	-0.0100514962582
799.870193459	665.284782757	1841.15497622	376.0	3.76464262672	0.61391269459	0.124223531888	871.87671319	719.238993936	1910.46788127	319.352174149	1.01430957708	0.0163598318885
799.870193459	665.284782757	1841.15497622	376.0	-21.0732726701	-0.492648384627	-0.0996860349306	623.178060623	538.022592599	1453.1633678	291.962714577	-4.61955063436	-0.0745088811994
799.870193459	665.284782757	1841.15497622	376.0	-2.10901360884	0.718755664654	0.145438216239	929.672961027	533.098173955	1802.32476721	339.553632226	-1.09687375158	-0.0176915121223
799.870193459	665.284782757	1841.15497622	376.0	8.63306906831	0.464362989518	0.0939625636418	829.577433296	823.276629787	2000.10315697	347.249093885	1.91708751093	0.0309207663053
799.870193459	665.284782757	1841.15497622	376.0	10.1586686674	1.18032576619	0.238835646741	909.862311686	751.595188025	2028.1918099	366.734310192	2.31635733993	0.0373606022569
799.870193459	665.284782757	1841.15497622	376.0	5.61356934936	0.281114237384	0.0568826866419	801.301154108	782.55876983	1944.50948764	360.649563697	1.22196209181	0.019709065997
799.870193459	665.284782757	1841.15497622	376.0	4.14224457064	-0.24708169659	-0.0499962963558	680.079911555	769.707648194	1917.42011826	467.632558506	0.312895475162	0.0050467012123
799.870193459	665.284782757	1841.15497622	376.0	0.584705533859	0.819885879989	0.165901634963	956.859474449	510.345013459	1851.92031125	384.715823341	-0.903284369289	-0.0145691027305
799.870193459	665.284782757	1841.15497622	376.0	-0.949379337128	0.680633528976	0.137724307765	918.710957346	547.162562846	1823.67543131	357.801911116	-0.891395576491	-0.0143773480079
799.870193459	665.284782757	1841.15497622	376.0	17.613676942	2.62882337316	0.531935122048	979.937579427	754.903236043	2165.45006573	430.609250259	3.60552637322	0.058153651181
799.870193459	665.284782757	1841.15497622	376.0	0.798513017282	0.307195414748	0.0621601405803	816.974472661	676.538291117	1855.85683837	362.344074592	-0.0253999155777	-0.000409676057706
799.870193459	665.284782757	1841.15497622	376.0	-7.53892277072	0.0924240105427	0.0187017423194	770.788430357	621.327881965	1702.35172447	310.235412148	-1.703959133	-0.0274832118225
799.870193459	665.284782757	1841.15497622	376.0	4.81843806343	0.827148917174	0.167371290404	954.071826745	534.479951481	1929.8698884	441.31811017	-0.258207872991	-0.00416464311275
799.870193459	665.284782757	1841.15497622	376.0	-0.665572370248	0.500172453795	0.101208509469	873.247346683	566.910020018	1828.9007574	388.7433907	-0.956753362536	-0.0154315058474
799.870193459	665.284782757	1841.15497622	376.0	23.0081140777	2.73057650116	0.552524585423	997.093166034	802.009504594	2264.77001349	465.667342862	4.23424646252	0.0682942977826
799.870193459	665.284782757	1841.15497622	376.0	-3.32357713385	-0.0332262343087	-0.00672323640403	739.990952256	580.50787233	1779.96277043	459.463945843	-1.81881080297	-0.0293356581125
799.870193459	665.284782757	1841.15497622	376.0	-4.46037729235	0.0153192582159	0.0030998094326	746.19331228	720.511624614	1759.03251774	292.327580846	-0.63372053793	-0.0102212989989
799.870193459	665.284782757	1841.15497622	376.0	2.75770005666	-0.466532379494	-0.0944015336897	626.581878018	813.711567999	1891.92850804	451.635062022	0.276804014471	0.00446458087856
799.870193459	665.284782757	1841.15497622	376.0	-0.361595609363	-0.0120232217811	-0.00243286559714	741.929321027	656.551605762	1834.49744066	436.016513872	-0.768254506973	-0.0123912017254
799.870193459	665.284782757	1841.15497622	376.0	0.255620377892	0.686069708948	0.138824303713	904.093370387	633.596566035	1845.86134352	308.171407102	0.0950674468038	0.00153334591619
799.870193459	665.284782757	1841.15497622	376.0	-7.1083788062	-0.199889119066	-0.0404470091191	696.245809774	680.022651707	1710.2787061	334.010244616	-1.44700922507	-0.0233388584688
799.870193459	665.284782757	1841.15497622	376.0	6.22332338329	0.443921508869	0.0898262866996	840.694653402	736.171340323	1955.73600437	378.870010649	1.17879923999	0.0190128909676
799.870193459	665.284782757	1841.15497622	376.0	3.19467112163	0.807639751551	0.163423664822	951.34329812	525.219112033	1899.97382255	423.411412393	-0.535038831478	-0.00862965857222
799.870193459	665.284782757	1841.15497622	376.0	16.0720681471	2.71651808944	0.549679904783	989.129906217	771.156173103	2137.06665869	376.780579366	3.56272471834	0.0574633019087
799.870193459	665.284782757	1841.15497622	376.0	-8.24192964421	-0.380645941771	-0.077022651107	651.240719304	611.784180121	1689.40827844	426.383379011	-2.39148249549	-0.0385722983143
799.870193459	665.284782757	1841.15497622	376.0	-0.964449032732	0.719704852896	0.145630281849	920.433428506	588.055608441	1823.39797486	314.90893791	-0.403142667015	-0.00650230108088
799.870193459	665.284782757	1841.15497622	376.0	8.72854880988	1.09322014892	0.221210066557	903.478388749	754.991661513	2001.86108698	343.391036719	2.13212708958	0.0343891466061
799.870193459	665.284782757	1841.15497622	376.0	0.731263157408	-0.49134746343	-0.0994227971327	621.042067124	799.882849647	1854.61866423	433.693747457	-0.0334616260189	-0.000539703645466
799.870193459	665.284782757	1841.15497622	376.0	1.10360869687	0.362023807641	0.0732545138893	834.898189016	618.216221569	1861.47412266	408.359712072	-0.479948369884	-0.00774110274006
799.870193459	665.284782757	1841.15497622	376.0	8.93705514347	0.479553188376	0.0970362582711	853.179219983	693.118306888	2005.70001172	459.402484847	1.08445812586	0.0174912600945
799.870193459	665.284782757	1841.15497622	376.0	-2.91656302577	0.498889114886	0.100948829398	874.440167608	555.445723139	1787.45653093	357.570640186	-1.29756212322	-0.0209284213423
799.870193459	665.284782757	1841.15497622	376.0	2.56743043953	-0.145313081823	-0.0294036992763	706.386360954	720.855870389	1888.42534951	461.183118172	-0.105881309832	-0.00170776306181
799.870193459	665.284782757	1841.15497622	376.0	10.8377782512	0.580454911768	0.117453442284	854.362887525	787.418745775	2040.6952698	398.9136365	2.07214221167	0.0334216485753
799.870193459	665.284782757	1841.15497622	376.0	-6.44627392508	0.344067167916	0.0696210376195	833.821295626	592.300919237	1722.46908306	296.346868202	-1.56107819896	-0.0251786806284
799.870193459	665.284782757	1841.15497622	376.0	17.7800205142	2.35133695494	0.475786514557	938.072373598	821.531938188	2168.51270868	408.908396899	3.65130636272	0.0588920381084
799.870193459	665.284782757	1841.15497622	376.0	1.70006589217	0.244536388968	0.0494812604144	801.798333899	682.557046472	1872.45582399	388.100443618	0.0257125177234	0.000414718027796
799.870193459	665.284782757	1841.15497622	376.0	-9.96005577602	-0.454955873396	-0.0920590597726	632.404216663	715.800232914	1657.77491366	309.570464085	-1.78508305857	-0.028791662235
799.870193459	665.284782757	1841.15497622	376.0	5.65151993405	1.70356387003	0.344711426554	911.661434662	749.972800806	1945.20821671	283.573981245	1.93844336671	0.0312652155921
799.870193459	665.284782757	1841.15497622	376.0	-6.36148006404	0.395964638676	0.0801223469599	849.845996754	554.178741141	1724.03026946	320.00553156	-1.83369288197	-0.0295756916447
799.870193459	665.284782757	1841.15497622	376.0	4.10180750488	0.806534786942	0.163200078297	942.976999098	569.57888539	1916.67560921	404.11972472	0.0587687208979	0.000947882595127
799.870193459	665.284782757	1841.15497622	376.0	0.973472162925	0.261079367729	0.0528286863069	811.714305898	599.631724541	1859.07810739	447.732076946	-0.852951456776	-0.0137572815609
799.870193459	665.284782757	1841.15497622	376.0	1.91631256373	0.271796300604	0.0549972279651	797.710845743	792.796699116	1876.43726034	285.929715484	0.826627558725	0.0133327025601
799.870193459	665.284782757	1841.15497622	376.0	9.29713848711	0.364446532028	0.0737447454529	818.257471262	785.938356086	2012.32970412	408.133876769	1.68514991252	0.0271798372987
799.870193459	665.284782757	1841.15497622	376.0	-4.01202918944	-0.126001574112	-0.0254960692255	713.612310479	689.061033932	1767.28730115	364.613956736	-0.946048796202	-0.0152588515516
799.870193459	665.284782757	1841.15497622	376.0	-2.63951417677	-0.102058966303	-0.020651348908	720.624606855	642.661475337	1792.5574296	429.27134741	-1.21872774342	-0.0196568990874
799.870193459	665.284782757	1841.15497622	376.0	11.499148781	2.44693069954	0.495129643776	965.719282548	709.082482752	2052.87212622	378.07036092	2.78345668649	0.0448944626854
799.870193459	665.284782757	1841.15497622	376.0	4.2811734089	0.411897954869	0.0833464093218	836.251802326	716.175442148	1919.97801347	367.550769	0.796783293904	0.0128513434501
799.870193459	665.284782757	1841.15497622	376.0	-14.0373022958	-0.295594640221	-0.059812756014	675.13272468	523.605535971	1582.70648647	383.968225821	-3.65129928477	-0.058891923948
799.870193459	665.284782757	1841.15497622	376.0	10.0804370084	1.8855281217	0.381531388446	997.604541776	597.053799918	2026.75144382	432.093102127	1.87389665015	0.0302241395185
799.870193459	665.284782757	1841.15497622	376.0	3.43005164474	0.471659186494	0.0954389288736	840.109444595	761.910054473	1904.30754276	302.288043693	1.05908169352	0.0170819627988
799.870193459	665.284782757	1841.15497622	376.0	-1.6528745679	-0.116884313635	-0.0236512168424	715.096107047	696.41925488	1810.72299386	399.207631931	-0.639107587337	-0.0103081868925
799.870193459	665.284782757	1841.15497622	376.0	-10.9897387045	0.127226758307	0.0257439818509	784.584706705	534.455125257	1638.81685519	319.777023223	-2.84077965442	-0.0458190266841
799.870193459	665.284782757	1841.15497622	376.0	12.8753095748	2.79052006784	0.564653999968	994.34206651	796.308438521	2078.20937916	287.558874126	3.20635565079	0.0517154137224
799.870193459	665.284782757	1841.15497622	376.0	1.44988211155	0.276202977209	0.0558889067602	810.052221539	672.314338231	1867.84955286	385.482993092	-0.0455512542635	-0.000734697649411
799.870193459	665.284782757	1841.15497622	376.0	0.497347230375	0.15700398444	0.0317693210118	784.676679348	626.28276483	1850.3119095	439.352465319	-0.764429208567	-0.012329503364
799.870193459	665.284782757	1841.15497622	376.0	-12.4944324905	-0.536740706463	-0.108607994023	612.032331832	708.518411657	1611.11311067	290.562367179	-2.26779503257	-0.036577339235
799.870193459	665.284782757	1841.15497622	376.0	-11.6002220679	-0.069069856167	-0.0139760939229	734.412852898	526.078388009	1627.57691036	367.085669453	-3.1490723137	-0.0507914889307
799.870193459	665.284782757	1841.15497622	376.0	12.0955629952	2.62175384021	0.530504621654	989.772941963	677.430507875	2063.8530362	396.649586367	2.83070435259	0.0456565218159
799.870193459	665.284782757	1841.15497622	376.0	-5.37557184237	-0.0252347892655	-0.00510618965308	743.144366673	562.330791662	1742.18236774	436.707209405	-2.15898621577	-0.0348223583189
799.870193459	665.284782757	1841.15497622	376.0	-13.3374428688	-0.462021665624	-0.0934888032424	629.658312999	499.354565287	1595.59198314	466.579104851	-3.98913702408	-0.0643409197432
799.870193459	665.284782757	1841.15497622	376.0	3.52964655953	1.98418438278	0.401494209384	976.069944936	620.362202717	1906.14123949	309.709091836	1.34928238713	0.0217626191473
799.870193459	665.284782757	1841.15497622	376.0	15.3951547262	2.66853547964	0.539970756706	978.605734733	800.962162558	2124.60363355	345.035736262	3.51020976695	0.0566162865638
799.870193459	665.284782757	1841.15497622	376.0	2.91542466628	0.516714646011	0.104555776206	871.117383923	617.957026964	1894.83246254	405.75805165	-0.0687341493784	-0.00110861531255
799.870193459	665.284782757	1841.15497622	376.0	0.893170702984	-0.108980981674	-0.0220519995294	715.544313643	723.224868452	1857.59963306	418.830450966	-0.163581371307	-0.00263840921462
799.870193459	665.284782757	1841.15497622	376.0	-13.5157669869	-0.322595222994	-0.0652762490881	667.779654573	526.352028545	1592.30875976	398.177076645	-3.60185846941	-0.0580944914421
799.870193459	665.284782757	1841.15497622	376.0	3.22155169568	0.938239552951	0.189850172592	965.985736093	565.061288281	1900.46873557	369.421711199	0.179426753052	0.00289397988793
799.870193459	665.284782757	1841.15497622	376.0	2.7309310147	0.852392743049	0.172479308589	959.324729263	537.472080414	1891.43564849	394.638838814	-0.327219400186	-0.00527773226106
799.870193459	665.284782757	1841.15497622	376.0	6.1338821921	1.00741956431	0.203848556113	970.526579934	579.131533629	1954.08925343	404.431139868	0.684103149327	0.0110339217633
799.870193459	665.284782757	1841.15497622	376.0	-6.78703691945	0.338390833598	0.0684724471061	838.670034171	512.625469526	1716.19510824	364.899604539	-2.34936059619	-0.0378929128418
799.870193459	665.284782757	1841.15497622	376.0	-3.35262897879	-0.41474062893	-0.0839216165378	641.167644255	733.816363835	1779.42788094	404.443872849	-0.850266867961	-0.0137139817413
799.870193459	665.284782757	1841.15497622	376.0	-0.893570028784	0.00164355635293	0.000332569071819	744.324426275	682.954491466	1824.70296717	397.424049424	-0.539929623552	-0.00870854231536
799.870193459	665.284782757	1841.15497622	376.0	-6.21973006366	-0.425882513101	-0.0861761459128	639.084427335	704.940579114	1726.64010664	382.615100193	-1.39504169809	-0.0225006725499
799.870193459	665.284782757	1841.15497622	376.0	2.4494070752	0.283370075026	0.0573391491352	804.978808768	746.802704915	1886.25235647	334.470842786	0.661314818475	0.0106663680399
799.870193459	665.284782757	1841.15497622	376.0	3.78672436293	1.30005747985	0.263063027084	962.695745528	623.397632833	1910.87444026	324.781061899	1.095951316	0.017676634129
799.870193459	665.284782757	1841.15497622	376.0	-0.871235307555	0.660720243957	0.133694909744	917.464823445	520.141844977	1825.114184	387.507515574	-1.22192597462	-0.0197084834617
799.870193459	665.284782757	1841.15497622	376.0	11.8403668464	2.70073201539	0.546485636461	995.110576063	684.850262633	2059.15447961	379.193640915	2.8939060893	0.0466759046661
799.870193459	665.284782757	1841.15497622	376.0	-11.6130867192	0.31488920333	0.0637169573716	833.896212679	508.261703372	1627.34005219	285.182136142	-3.01626624165	-0.0486494555106
799.870193459	665.284782757	1841.15497622	376.0	-20.3193948173	-0.359499401595	-0.072743707324	659.047580015	515.44103739	1467.0434274	292.554809996	-4.57881340676	-0.0738518291412
799.870193459	665.284782757	1841.15497622	376.0	-9.46760934464	-0.233684906145	-0.0472854929471	690.722629347	511.575278528	1666.84161564	464.543707763	-3.27576713684	-0.05283495382
799.870193459	665.284782757	1841.15497622	376.0	-2.63955462517	-0.235755490571	-0.0477044699659	685.115121751	737.54109993	1792.55668489	369.900463204	-0.527997208893	-0.00851608401441
799.870193459	665.284782757	1841.15497622	376.0	-8.33398964797	-0.526386030904	-0.106512754129	614.131661045	743.960640726	1687.7133111	329.621009325	-1.44068169205	-0.0232368014846
799.870193459	665.284782757	1841.15497622	376.0	-0.0104705298394	0.600698107129	0.121549596748	889.868875642	619.197033069	1840.96219754	331.896288824	-0.195880703472	-0.00315936618503
799.870193459	665.284782757	1841.15497622	376.0	0.505982193604	0.485404196322	0.0982201935091	851.960239038	707.016743851	1850.47089255	291.493909663	0.400737327281	0.00646350527872
799.870193459	665.284782757	1841.15497622	376.0	-6.10584427787	-0.103715782994	-0.0209866011725	721.586457452	623.983466173	1728.73692045	383.166996829	-1.71584063484	-0.0276748489491
799.870193459	665.284782757	1841.15497622	376.0	10.4327762162	0.320140690875	0.0647795813183	806.968074806	806.374566586	2033.23855468	419.895913286	1.85194478592	0.0298700771922
799.870193459	665.284782757	1841.15497622	376.0	-17.2311523379	-0.514186993834	-0.104044312795	617.526626243	591.890261783	1523.90275749	314.485869461	-3.72056858169	-0.0600091706725
799.870193459	665.284782757	1841.15497622	376.0	-12.0486364673	0.136505671919	0.0276215442977	788.471837801	507.127565156	1619.32090633	323.721503375	-3.19823992009	-0.0515845148402
799.870193459	665.284782757	1841.15497622	376.0	-15.623511185	-0.259729934105	-0.0525556321539	685.20984957	500.237898612	1553.50192257	368.054174392	-3.98411900508	-0.0642599839528
799.870193459	665.284782757	1841.15497622	376.0	9.94998650358	0.638639724603	0.129226977864	880.16216481	707.825633354	2024.34964786	436.361849695	1.54023623717	0.0248425199544
799.870193459	665.284782757	1841.15497622	376.0	5.48427779794	0.498398809931	0.10084961755	830.671879823	828.51071033	1942.1290298	282.946439649	1.57051172431	0.0253308342631
799.870193459	665.284782757	1841.15497622	376.0	-9.91945930048	-0.19774004086	-0.0400121491015	697.754628569	661.314031793	1658.52235769	299.45369733	-1.95512534785	-0.0315342798041
799.870193459	665.284782757	1841.15497622	376.0	-4.16733876225	-0.467302569338	-0.0945573794695	628.131318999	757.885125721	1764.42781122	378.411366499	-0.794150010305	-0.012808871134
799.870193459	665.284782757	1841.15497622	376.0	3.64396435023	0.253305383525	0.051255642154	804.306675331	671.342408281	1908.24600718	432.59692357	0.0948177722105	0.00152931890662
799.870193459	665.284782757	1841.15497622	376.0	3.73687887198	0.140535187349	0.0284369055745	771.826105293	761.105560248	1909.95670752	377.025041983	0.724046274978	0.0116781657255
799.870193459	665.284782757	1841.15497622	376.0	10.4896237753	0.274295849899	0.0555030048358	797.343484165	808.591499182	2034.28520634	428.350222995	1.81260675154	0.0292355927667
799.870193459	665.284782757	1841.15497622	376.0	5.19812843562	0.343352055921	0.0694763366899	815.194901031	775.938623388	1936.86057658	345.72705216	1.21170376336	0.0195436090865
799.870193459	665.284782757	1841.15497622	376.0	-8.13069236056	-0.337569699013	-0.068306292799	661.405708969	722.172242856	1691.45632922	307.878377394	-1.39383294211	-0.0224811764857
799.870193459	665.284782757	1841.15497622	376.0	-10.4940176287	-0.312773746497	-0.0632889005458	669.709259649	546.705899101	1647.94384844	431.528689691	-3.12267622712	-0.0503657455988
799.870193459	665.284782757	1841.15497622	376.0	1.70541764575	0.146295839631	0.0296025575942	778.363825567	686.118822891	1872.55435807	408.071709609	-0.0827738426445	-0.00133506197814
799.870193459	665.284782757	1841.15497622	376.0	-14.4471184836	0.0903134562437	0.0182746775078	777.210819823	503.028485169	1575.16113533	294.921830344	-3.59130031328	-0.0579241986013
799.870193459	665.284782757	1841.15497622	376.0	-4.16363901691	0.342946645767	0.0693943030691	839.472075434	507.501676651	1764.49592926	417.52217718	-2.14911997036	-0.0346632253284
799.870193459	665.284782757	1841.15497622	376.0	1.33404566681	-0.231046668656	-0.046751652905	684.520162205	773.14226464	1865.7168244	408.054397551	0.141446965398	0.00228140266771
799.870193459	665.284782757	1841.15497622	376.0	-12.06332032	-0.4670438385	-0.0945050260015	629.629708104	659.795254023	1619.05055385	329.62559172	-2.48403657654	-0.0400651060732
799.870193459	665.284782757	1841.15497622	376.0	-10.2396006893	-0.552833402701	-0.111864306496	604.675731387	620.353528697	1652.62805858	427.598798497	-2.73700451546	-0.0441452341204
799.870193459	665.284782757	1841.15497622	376.0	8.06752008959	0.255723002408	0.051744840633	791.79219598	830.066767135	1989.6905238	367.831560688	1.70085548656	0.0274331530091
799.870193459	665.284782757	1841.15497622	376.0	1.77700533108	-0.460724140871	-0.0932262527057	628.227308818	810.758039183	1873.8723983	434.887050296	0.183654981728	0.00296217712464
799.870193459	665.284782757	1841.15497622	376.0	6.72695930362	0.146440876309	0.0296319053641	772.584984997	762.624666663	1965.00872218	429.799070523	1.00258193227	0.016170676327
799.870193459	665.284782757	1841.15497622	376.0	3.41031097676	0.382520856848	0.0774020349753	831.798577114	697.667936185	1903.94408647	374.477573171	0.519482635179	0.0083787521803
799.870193459	665.284782757	1841.15497622	376.0	1.19299461671	-0.0227168804566	-0.00459669778564	735.027483265	749.473855528	1863.11985597	378.618517175	0.193238965747	0.00311675751204
799.870193459	665.284782757	1841.15497622	376.0	-10.7877367379	-0.395807246023	-0.0800904989929	647.483302904	707.098548787	1642.53602444	287.954172754	-1.91736079624	-0.0309251741329
799.870193459	665.284782757	1841.15497622	376.0	-8.30888274903	-0.311529531575	-0.0630371371054	667.539531378	738.108368758	1688.17556801	282.527667878	-1.30487447458	-0.0210463624932
799.870193459	665.284782757	1841.15497622	376.0	4.10339947693	0.41624165069	0.0842253441299	841.500027119	676.825260337	1916.70491988	398.379632424	0.448227168627	0.00722947046172
799.870193459	665.284782757	1841.15497622	376.0	5.79045524826	0.954790103107	0.193199130536	924.425728978	676.774900492	1947.76623117	346.565601695	1.34278969028	0.0216578982304
799.870193459	665.284782757	1841.15497622	376.0	-8.94683471216	-0.0406937173398	-0.00823426089433	739.246367289	588.818236945	1676.4298837	348.365279466	-2.2700332079	-0.036613438837
799.870193459	665.284782757	1841.15497622	376.0	7.60171904061	0.888762499075	0.179838627899	963.146934075	548.889909466	1981.11440461	469.077561069	0.23982956362	0.00386821876806
799.870193459	665.284782757	1841.15497622	376.0	-5.54862489014	0.576689942467	0.116691611183	897.377758223	520.669285235	1738.99619294	320.949149482	-1.83382508511	-0.0295778239534
799.870193459	665.284782757	1841.15497622	376.0	-7.64175292904	-0.190282955826	-0.0385032286173	698.652491856	682.726265971	1700.45846189	319.079704066	-1.48483193667	-0.0239489022043
799.870193459	665.284782757	1841.15497622	376.0	0.879001658022	0.589636558718	0.119311323091	895.138587091	561.372351537	1857.33875898	400.827820355	-0.727944058586	-0.011741033203
799.870193459	665.284782757	1841.15497622	376.0	-22.7121320483	-0.470158337762	-0.0951352362935	629.007577237	499.536288774	1422.9894268	294.445560794	-5.07338306384	-0.0818287590942
799.870193459	665.284782757	1841.15497622	376.0	-20.2585327934	-0.509147157491	-0.103024515882	618.524516451	549.769958181	1468.16399158	299.869516951	-4.43077382308	-0.0714640939207
799.870193459	665.284782757	1841.15497622	376.0	7.56717447714	0.780944165801	0.15802188705	862.218572781	822.054095902	1980.47838566	296.205716978	2.0020192084	0.0322906323936
799.870193459	665.284782757	1841.15497622	376.0	-10.8724423312	-0.105622819107	-0.0213724846433	724.544426915	532.472308754	1640.9764632	383.95972753	-3.0503833366	-0.0491997312356
799.870193459	665.284782757	1841.15497622	376.0	5.8463262223	0.24446531478	0.0494668787495	798.970284359	709.444647985	1948.79490238	440.37997004	0.618306001991	0.00997267745147
799.870193459	665.284782757	1841.15497622	376.0	-6.10957061741	0.117596716852	0.0237953696585	775.74411777	638.202626493	1728.66831277	314.721568505	-1.3600613544	-0.021936473458
799.870193459	665.284782757	1841.15497622	376.0	-12.209278417	-0.528151866921	-0.106870066152	612.437329011	611.055636679	1616.36323908	392.870273393	-2.97500187862	-0.047983901268
799.870193459	665.284782757	1841.15497622	376.0	-7.08490939073	-0.0946880435409	-0.0191598631204	724.18784504	620.420823731	1710.71081441	366.102145637	-1.83897386093	-0.0296608687248
799.870193459	665.284782757	1841.15497622	376.0	-4.02179243783	0.351223285356	0.0710690581456	830.947770552	638.381463929	1767.10754461	297.778310133	-0.847469093147	-0.0136688563411
799.870193459	665.284782757	1841.15497622	376.0	-0.534863718512	-0.148053518724	-0.0299582190862	702.7173449	820.757536453	1831.30730625	307.832424894	0.326637270199	0.00526834306773
799.870193459	665.284782757	1841.15497622	376.0	-5.58594737523	-0.359754327084	-0.07279529079	654.491585419	782.507044848	1738.30902815	301.310397881	-0.689855930587	-0.0111267085579
799.870193459	665.284782757	1841.15497622	376.0	-5.66098290779	0.175185481851	0.035448296611	793.72512605	570.598625237	1736.92750771	372.60375642	-1.85260951603	-0.0298807986457
799.870193459	665.284782757	1841.15497622	376.0	13.2529954769	0.664223621964	0.134403808572	876.909279526	738.350296653	2085.16316194	469.90358576	2.04117205424	0.0329221299071
799.870193459	665.284782757	1841.15497622	376.0	10.0700652124	1.26719657015	0.256413713102	954.842365024	654.471328683	2026.56048298	417.246789276	1.87668964478	0.030269187819
799.870193459	665.284782757	1841.15497622	376.0	3.30459744939	-0.544883740818	-0.110255714451	607.26770911	830.984399688	1901.9977366	463.745627801	0.347054170995	0.00559764791928
799.870193459	665.284782757	1841.15497622	376.0	5.21224961384	0.28361983726	0.0573896878309	799.302537292	809.502258893	1937.12056935	328.315773169	1.32580004754	0.0213838717345
799.870193459	665.284782757	1841.15497622	376.0	8.7933071602	0.80046615851	0.161972108157	931.131558882	609.391263763	2003.05338857	462.530565925	0.815322485359	0.0131503626671
799.870193459	665.284782757	1841.15497622	376.0	15.5174739295	2.58735284845	0.523543676335	993.849633854	665.067274471	2126.85571965	467.938811328	3.02542480228	0.0487971742303
799.870193459	665.284782757	1841.15497622	376.0	6.21773587335	0.558430605088	0.112996884882	844.941188431	804.237419475	1955.63312966	306.454521751	1.64296780407	0.0264994807108
799.870193459	665.284782757	1841.15497622	376.0	-11.4985725324	-0.245023882127	-0.0495799033036	687.105509835	608.814924504	1629.44843584	333.528001503	-2.60040360506	-0.0419419936299
799.870193459	665.284782757	1841.15497622	376.0	5.22092294548	0.613076635596	0.124054357668	873.219521163	717.07685146	1937.28025883	346.983886209	1.16044485459	0.0187168524935
799.870193459	665.284782757	1841.15497622	376.0	12.4003508044	0.645165543067	0.130547459139	869.674678153	759.131847383	2069.46465212	440.658126583	2.10162875126	0.0338972379236
799.870193459	665.284782757	1841.15497622	376.0	9.61618503706	2.00316865187	0.405335623609	983.568987928	626.623486091	2018.20384555	408.01137153	2.04362494421	0.0329616926485
799.870193459	665.284782757	1841.15497622	376.0	-10.8306987024	-0.0979969779615	-0.0198294168275	726.835541207	518.974487991	1641.7450281	395.934998899	-3.16221953047	-0.051003540814
799.870193459	665.284782757	1841.15497622	376.0	-9.51982369675	-0.250179469761	-0.0506231221694	685.863384899	566.496300519	1665.8802685	413.520583078	-2.76736944553	-0.0446349910569
799.870193459	665.284782757	1841.15497622	376.0	20.1026174585	2.68175666281	0.542646026469	988.179261457	767.786194474	2211.2753179	455.309861972	3.8812041672	0.0626000672128
799.870193459	665.284782757	1841.15497622	376.0	8.67506302225	0.645655531907	0.130646607023	863.38595731	781.497983195	2000.87633074	355.992390235	1.90444342059	0.0307168293644
799.870193459	665.284782757	1841.15497622	376.0	1.59223375193	0.431941708895	0.0874022073848	852.698654776	605.147988173	1870.47046717	412.623824223	-0.462124223489	-0.00745361650789
799.870193459	665.284782757	1841.15497622	376.0	-1.82964112463	0.392055046942	0.0793312519105	841.529962545	627.745434458	1807.4684476	338.193050601	-0.623615983139	-0.0100583223087
799.870193459	665.284782757	1841.15497622	376.0	11.7327798786	2.60030767759	0.526165050099	982.312637497	695.220131135	2057.1736368	379.640868168	2.8505651228	0.0459768568194
799.870193459	665.284782757	1841.15497622	376.0	16.3636955287	2.1538358078	0.435822704938	933.486551978	773.294164459	2142.43597074	435.6552543	3.29925592902	0.0532138053068
799.870193459	665.284782757	1841.15497622	376.0	-11.6501266793	-0.506337225068	-0.102455933846	619.214645216	641.139911345	1626.65808912	366.303532564	-2.62800914911	-0.0423872443406
799.870193459	665.284782757	1841.15497622	376.0	2.46041520046	0.252247491257	0.0510415805862	804.575120482	667.787354533	1886.45503312	414.0925581	-0.036890054218	-0.000595000874484
799.870193459	665.284782757	1841.15497622	376.0	5.6808474576	0.814579110201	0.164827824808	906.699696918	691.093682408	1945.74818187	347.954802547	1.27271116822	0.0205275994874
799.870193459	665.284782757	1841.15497622	376.0	-2.44498057685	0.373421352248	0.0755607754447	837.585376932	623.93659224	1796.13909466	334.617125486	-0.752267883884	-0.0121333529659
799.870193459	665.284782757	1841.15497622	376.0	-5.23055672488	0.61276473963	0.123991246384	900.428629579	562.073802231	1744.85232079	282.349888982	-1.34880482741	-0.0217549165711
799.870193459	665.284782757	1841.15497622	376.0	1.25921037153	-0.542024265205	-0.109677107488	608.344593319	788.950135017	1864.33899063	467.044262297	-0.16523163306	-0.00266502633968
799.870193459	665.284782757	1841.15497622	376.0	-7.83788471428	0.085470867713	0.0172947931431	767.80146898	643.902523992	1696.84737177	285.143378797	-1.58078453228	-0.0254965247142
799.870193459	665.284782757	1841.15497622	376.0	-2.65167098965	-0.266334199661	-0.0538919869812	677.391765608	749.173545405	1792.33360384	365.768292824	-0.472201771707	-0.00761615760818
799.870193459	665.284782757	1841.15497622	376.0	-6.78455075397	0.531551709523	0.107558014877	884.875066405	534.429948739	1716.2408824	296.935867252	-1.91402538121	-0.0308713771163
799.870193459	665.284782757	1841.15497622	376.0	-3.90828099804	0.118806420509	0.0240401498399	773.176384268	678.947276598	1769.19746614	317.073805271	-0.759121484476	-0.0122438949109
799.870193459	665.284782757	1841.15497622	376.0	-12.5675961487	-0.548831552295	-0.11105454316	606.59693695	620.159374073	1609.76605433	383.009743311	-2.95966958728	-0.0477366062464
799.870193459	665.284782757	1841.15497622	376.0	-0.270206853895	0.280490838451	0.0567565435959	804.814597024	738.704944802	1836.18004928	292.660507454	0.274649642145	0.00442983293782
799.870193459	665.284782757	1841.15497622	376.0	12.2319111585	1.77099513335	0.358355955756	960.746271633	669.77218782	2066.3634172	435.844957745	2.3906929077	0.0385595630275
799.870193459	665.284782757	1841.15497622	376.0	12.3578486326	0.809045440745	0.163708102134	868.487436349	830.488419749	2068.68212127	369.70626517	2.58874409235	0.0417539369734
799.870193459	665.284782757	1841.15497622	376.0	-3.95761417628	0.0651405551711	0.013181010759	765.490165746	571.124793491	1768.28916587	431.674206633	-1.83047449931	-0.0295237822469
799.870193459	665.284782757	1841.15497622	376.0	-11.4316996242	-0.3542607408	-0.0716836788346	658.465077117	665.297106647	1630.67966972	306.917485954	-2.25782094111	-0.0364164667922
799.870193459	665.284782757	1841.15497622	376.0	-1.49347821036	-0.0353491664184	-0.00715280583132	738.175824463	605.563868127	1813.65772783	469.918035238	-1.41972660572	-0.0228988162214
799.870193459	665.284782757	1841.15497622	376.0	1.61478896701	0.556554896517	0.112617340453	864.342490939	709.269254751	1870.88574364	297.273997948	0.633626593741	0.01021978377
799.870193459	665.284782757	1841.15497622	376.0	-14.0103850661	-0.32467939614	-0.0656979757467	667.109710213	587.811097147	1583.20207438	328.281267024	-3.15729558193	-0.0509241222892
799.870193459	665.284782757	1841.15497622	376.0	5.56881266655	1.05893440537	0.214272441394	965.024171991	601.97569832	1943.68544774	376.685577433	0.912233303569	0.0147134403801
799.870193459	665.284782757	1841.15497622	376.0	5.4518708335	0.261132667139	0.0528394712947	805.140468192	679.400875366	1941.53236736	456.991023806	0.323125025946	0.00521169396687
799.870193459	665.284782757	1841.15497622	376.0	3.09615601984	0.692591880796	0.140144047106	925.537683791	510.653133072	1898.16000685	461.969189984	-0.963286652421	-0.0155368814907
799.870193459	665.284782757	1841.15497622	376.0	-8.21923649356	-0.392951398261	-0.0795126261152	647.963131292	669.409268479	1689.82609451	372.453694737	-1.870897764	-0.0301757703871
799.870193459	665.284782757	1841.15497622	376.0	4.6111148853	-0.313430088481	-0.0634217095268	663.010888772	817.770367303	1926.05274739	445.271491311	0.659221080174	0.0106325980673
799.870193459	665.284782757	1841.15497622	376.0	-6.8946170358	-0.158573206374	-0.0320868487199	708.835874182	579.859343433	1714.21439157	425.519173956	-2.28512346025	-0.0368568300041
799.870193459	665.284782757	1841.15497622	376.0	-3.93263537128	0.104187792433	0.0210821109739	773.491832227	611.872119531	1768.74906438	383.385112623	-1.36693897758	-0.0220474028641
799.870193459	665.284782757	1841.15497622	376.0	-7.91044967052	-0.266520375733	-0.0539296591933	679.848269416	676.433556281	1695.51133847	339.229512769	-1.63680058118	-0.0264000093739
799.870193459	665.284782757	1841.15497622	376.0	-18.6691157667	-0.467960128396	-0.094690434722	629.770054807	559.992345691	1497.42762226	307.665221764	-4.10655124204	-0.0662346974522
799.870193459	665.284782757	1841.15497622	376.0	6.27321950759	2.34110594982	0.473716299032	997.750275951	604.646009514	1956.65466935	354.258383884	1.75590051666	0.0283209760752
799.870193459	665.284782757	1841.15497622	376.0	-13.460525244	-0.493469248177	-0.0998521343944	622.67627555	616.016217293	1593.32584586	354.633353018	-3.02955820784	-0.048863842062
799.870193459	665.284782757	1841.15497622	376.0	5.9409128053	0.426108479209	0.0862218695283	844.026104007	671.402638584	1950.53638796	435.107645373	0.560465017424	0.00903975834555
799.870193459	665.284782757	1841.15497622	376.0	-10.7003526358	-0.378265980396	-0.0765410725205	652.230999079	661.467932865	1644.14490119	330.445969245	-2.20899336795	-0.0356289252894
799.870193459	665.284782757	1841.15497622	376.0	5.06350744964	0.546316177706	0.110545564085	877.740657193	616.797008706	1934.3819956	439.844329698	0.14127797253	0.00227867697629
799.870193459	665.284782757	1841.15497622	376.0	-0.591161746666	0.135903238874	0.0274996436411	778.580243496	648.409699601	1830.2707723	403.280829203	-0.659889693819	-0.0106433821584
799.870193459	665.284782757	1841.15497622	376.0	-16.2035925918	-0.544635981913	-0.110205581124	607.112682743	568.535986487	1542.82172489	367.173055656	-3.77747515147	-0.0609270185721
799.870193459	665.284782757	1841.15497622	376.0	-6.23662661339	0.100691779891	0.0203747025274	772.405197614	625.106310812	1726.32901498	328.81750655	-1.50038353196	-0.0241997343865
799.870193459	665.284782757	1841.15497622	376.0	-0.786045231291	-0.529338705922	-0.107110219733	612.010818911	806.804398507	1826.68266533	407.867447907	-0.159391494244	-0.00257083055233
799.870193459	665.284782757	1841.15497622	376.0	6.64251560209	0.409536360638	0.082868547276	840.559553165	666.543774655	1963.45398277	456.35065495	0.533095776878	0.00859831898191
799.870193459	665.284782757	1841.15497622	376.0	-11.1510335419	-0.440356701541	-0.0891049578189	636.210895095	613.389914061	1635.84716726	386.246358103	-2.73339661556	-0.0440870421865
799.870193459	665.284782757	1841.15497622	376.0	-8.53513940801	0.215410621884	0.0435877421862	804.044569605	574.901865463	1684.00983228	305.06339721	-2.11005788903	-0.0340331917586
799.870193459	665.284782757	1841.15497622	376.0	2.38598229093	-0.174599688384	-0.0353297629267	698.489169738	750.443224406	1885.0846079	436.152213754	0.111706353938	0.00180171538609
799.870193459	665.284782757	1841.15497622	376.0	2.54693932427	0.293909497338	0.0594717720231	810.872442894	708.847703728	1888.04807633	368.327929704	0.404210559733	0.00651952515698
799.870193459	665.284782757	1841.15497622	376.0	-7.87142061672	-0.129180683362	-0.0261393531693	716.899866405	568.336462209	1696.22992383	410.993595219	-2.44778552119	-0.0394804116321
799.870193459	665.284782757	1841.15497622	376.0	-8.21806313528	-0.344711116052	-0.0697513387397	660.689248858	574.231917631	1689.84769785	454.926531363	-2.70856688909	-0.0436865627273
799.870193459	665.284782757	1841.15497622	376.0	-3.62448499911	-0.261894836201	-0.0529936940916	679.919219553	686.78085419	1774.42259029	407.72251655	-1.09525710153	-0.0176654371214
799.870193459	665.284782757	1841.15497622	376.0	9.22394873	0.835907431092	0.169143551415	936.644061396	610.157050881	2010.98216726	464.181054985	0.916522096214	0.0147826144551
799.870193459	665.284782757	1841.15497622	376.0	-2.83999256761	0.193206332767	0.0390947658371	795.0479736	614.567821163	1788.86631173	379.250516971	-1.12131716581	-0.0180857607389
799.870193459	665.284782757	1841.15497622	376.0	5.07938704882	0.803546791515	0.162595465705	921.940461844	641.174980837	1934.67436363	371.558920945	0.832297431459	0.0134241521203
799.870193459	665.284782757	1841.15497622	376.0	7.04250542913	0.742587654596	0.150260553338	863.169150587	808.147900111	1970.81841538	299.501364677	1.88147495502	0.0303463702422
799.870193459	665.284782757	1841.15497622	376.0	1.7145754388	-0.293899730973	-0.0594697958262	669.457156333	762.827557545	1872.72296723	440.438253351	0.00346118533058	5.5825569848e-05
799.870193459	665.284782757	1841.15497622	376.0	0.15597181583	-0.284918088072	-0.0576523852837	671.711228959	776.386552574	1844.02665906	395.928877532	-0.00505633400575	-8.15537742863e-05
799.870193459	665.284782757	1841.15497622	376.0	5.57465861311	0.786803179241	0.159207442177	921.128333184	636.836757441	1943.79308068	385.827990053	0.814302316062	0.0131339083236
799.870193459	665.284782757	1841.15497622	376.0	0.662445542954	0.734515516671	0.148627178606	937.655659118	500.800930272	1853.3516253	414.895035905	-1.18120734628	-0.0190517313917
799.870193459	665.284782757	1841.15497622	376.0	2.92409604188	0.133180493662	0.0269487036953	770.118840706	762.895413688	1894.992116	361.977861606	0.647922645823	0.0104503652552
799.870193459	665.284782757	1841.15497622	376.0	0.772746987314	0.375365313643	0.0759541306441	832.584698472	675.874300269	1855.38244583	346.923447086	0.0607409622667	0.000979692939786
799.870193459	665.284782757	1841.15497622	376.0	-15.1268556513	-0.287472478323	-0.0581692590698	677.370970886	549.230492615	1562.64612065	336.044657146	-3.56599671629	-0.0575160760691
799.870193459	665.284782757	1841.15497622	376.0	3.08236415369	0.790646219572	0.159985070735	921.523329656	633.750118942	1897.90607722	342.632628619	0.557093513184	0.0089853792449
799.870193459	665.284782757	1841.15497622	376.0	-5.84419418569	-0.230287341036	-0.046598005066	689.585088943	612.52150137	1733.55430415	431.447713834	-1.96656817816	-0.0317188415833
799.870193459	665.284782757	1841.15497622	376.0	-5.31042785715	-0.370713939677	-0.0750129380164	652.156652666	761.378803161	1743.38176947	329.846313638	-0.79184576286	-0.0127717058526
799.870193459	665.284782757	1841.15497622	376.0	12.7538408046	2.45787261935	0.497343710916	945.355268529	803.286838007	2075.97295085	327.330844313	3.14093241896	0.0506602003059
799.870193459	665.284782757	1841.15497622	376.0	-10.7278882629	-0.143557511486	-0.0290484644852	713.373864087	589.84554307	1643.63792762	340.418520463	-2.56845390051	-0.0414266758147
799.870193459	665.284782757	1841.15497622	376.0	-6.10089983746	0.410119488949	0.0829865416732	857.467473003	502.510443956	1728.82795526	368.850038305	-2.29536811254	-0.0370220663313
799.870193459	665.284782757	1841.15497622	376.0	5.96360126467	0.5698180787	0.1153011086	884.919116661	600.359172706	1950.95411766	465.675828295	0.0652253491308	0.00105202176017
799.870193459	665.284782757	1841.15497622	376.0	3.22296964788	0.708524325067	0.143367933037	929.845648274	507.228037337	1900.49484227	463.42115666	-0.964655917	-0.0155589664032
799.870193459	665.284782757	1841.15497622	376.0	-7.72367573335	-0.217287154158	-0.0439674532897	694.29567937	545.185195322	1698.9501361	459.469261413	-2.78227287546	-0.0448753689591
799.870193459	665.284782757	1841.15497622	376.0	-5.94465211484	-0.268015059892	-0.0542321043894	679.633198456	636.725057074	1731.70471799	415.346462455	-1.78864258725	-0.0288490739878
799.870193459	665.284782757	1841.15497622	376.0	1.38712289772	0.291776499099	0.0590401657424	817.098065244	629.022825409	1866.69405847	420.573167821	-0.456160524264	-0.00735742781071
799.870193459	665.284782757	1841.15497622	376.0	-11.9066339525	-0.0664367786681	-0.0134432979903	735.709561142	505.279875922	1621.9353927	380.945955636	-3.36420979231	-0.0542614482631
799.870193459	665.284782757	1841.15497622	376.0	11.4017465175	0.798062495979	0.161485733707	880.493147337	783.399305719	2051.0787996	387.186346543	2.31167869447	0.0372851402334
799.870193459	665.284782757	1841.15497622	376.0	1.21462847969	0.412419319932	0.0834519060972	838.272873226	697.970586072	1863.51816891	327.274709615	0.335247161586	0.00540721228364
799.870193459	665.284782757	1841.15497622	376.0	19.6144055711	2.56762794428	0.519552396656	970.545816473	782.289918573	2202.28658044	449.450845398	3.8132023778	0.0615032641581
799.870193459	665.284782757	1841.15497622	376.0	8.60337779737	0.684878117414	0.138583188469	863.75992499	796.474510739	1999.55649466	339.322058927	1.9924990314	0.0321370811515
799.870193459	665.284782757	1841.15497622	376.0	8.79732979135	2.50293068763	0.506461086125	975.859473599	678.66073018	2003.12745144	348.607247664	2.42468733949	0.0391078603144
799.870193459	665.284782757	1841.15497622	376.0	-12.1391215735	-0.221587020045	-0.044837519232	693.806232241	574.487841503	1617.6549353	349.360861553	-2.93797401442	-0.0473866776519
799.870193459	665.284782757	1841.15497622	376.0	-4.8419458251	-0.564324925882	-0.114189584355	601.88328934	692.528516103	1752.00724971	457.595444269	-1.60080139676	-0.0258193773671
799.870193459	665.284782757	1841.15497622	376.0	-4.88703244341	-0.0282083642669	-0.00570788431139	739.827664656	635.36115838	1751.1771352	375.988312159	-1.39941526595	-0.022571213967
799.870193459	665.284782757	1841.15497622	376.0	2.84470034758	-0.00668743426662	-0.00135318378523	736.589436781	787.882792288	1893.53031822	369.058089155	0.652387721016	0.010522382597
799.870193459	665.284782757	1841.15497622	376.0	7.04840843651	0.634182002601	0.128324970174	881.80062672	697.322685643	1970.92709889	391.803786526	1.21984946781	0.0196749914163
799.870193459	665.284782757	1841.15497622	376.0	2.93354162108	0.570328631182	0.115404417479	866.133482809	714.388793983	1895.16602375	314.64374696	0.841346533096	0.0135701053725
799.870193459	665.284782757	1841.15497622	376.0	6.98259150073	0.565560566071	0.114439612722	860.642304356	742.86822577	1969.7153071	366.204776975	1.44522545267	0.0233100879464
799.870193459	665.284782757	1841.15497622	376.0	17.7310549712	2.38808547568	0.483222475856	943.130011427	813.993611868	2167.61117715	410.487553859	3.64641940503	0.0588132162102
799.870193459	665.284782757	1841.15497622	376.0	-7.75022821095	0.135455284606	0.0274090013367	783.38379857	586.342320502	1698.46126384	328.735144769	-1.98327120427	-0.0319882452302
799.870193459	665.284782757	1841.15497622	376.0	-21.0244204456	-0.55777311562	-0.112863843711	603.788023271	557.099194299	1454.06281296	293.175595392	-4.52659700801	-0.0730096291614
799.870193459	665.284782757	1841.15497622	376.0	9.57984317111	1.71290995134	0.346602580198	991.582824816	602.011874311	2017.53473547	423.940036348	1.7830189754	0.0287583705709
799.870193459	665.284782757	1841.15497622	376.0	-1.99899775943	-0.509106755319	-0.103016340615	617.095316859	824.833031885	1804.35032949	362.421980751	-0.123478539196	-0.00199158934186
799.870193459	665.284782757	1841.15497622	376.0	-3.80239206534	-0.220438570868	-0.0446051337248	690.698073029	666.639414936	1771.14704549	413.809557525	-1.24541502736	-0.020087339151
799.870193459	665.284782757	1841.15497622	376.0	7.7301511435	1.4977220557	0.303059906051	914.578016235	746.412253598	1983.47903866	322.488768831	2.15281215493	0.0347227766924
799.870193459	665.284782757	1841.15497622	376.0	-2.76438218679	-0.283377375364	-0.0573406263382	674.646567852	663.602132848	1790.25841602	452.009715322	-1.27988471957	-0.0206433019285
799.870193459	665.284782757	1841.15497622	376.0	-6.33571679051	-0.454370011015	-0.0919405121439	631.792902565	749.158501176	1724.50461125	343.553207508	-1.08402243067	-0.0174842327527
799.870193459	665.284782757	1841.15497622	376.0	-8.09640755471	0.402811889918	0.0815078692671	854.52094285	521.716790005	1692.08756563	315.849832773	-2.34416653191	-0.0378091376115
799.870193459	665.284782757	1841.15497622	376.0	3.48627759268	0.279403851289	0.056536594757	807.404879697	709.727737244	1905.3427496	388.210132658	0.47944895496	0.00773304766064
799.870193459	665.284782757	1841.15497622	376.0	11.8603489299	0.336802258894	0.0681510034184	810.962542261	797.066413079	2059.52238074	451.493425395	1.92079690122	0.0309805951809
799.870193459	665.284782757	1841.15497622	376.0	-2.13019093421	0.499059321302	0.100983270195	878.008482083	515.602935861	1801.93485983	408.323441884	-1.65788206348	-0.0267400332819
799.870193459	665.284782757	1841.15497622	376.0	-19.3785270308	-0.569416692834	-0.115219889282	600.2144816	568.078002199	1484.36626147	316.073777673	-4.2135985448	-0.0679612668517
799.870193459	665.284782757	1841.15497622	376.0	-0.496120685551	-0.139564151445	-0.0282404191511	710.095357284	665.701345468	1832.02062553	456.223922774	-0.871259911714	-0.0140525792212
799.870193459	665.284782757	1841.15497622	376.0	-1.54278401983	0.586425135329	0.118661500471	897.182876215	539.868534114	1812.74993146	375.698521134	-1.19042147833	-0.0192003464247
799.870193459	665.284782757	1841.15497622	376.0	-4.89647513502	-0.274757431753	-0.0555964046444	675.659863288	752.664033234	1751.00328061	322.679384086	-0.714071141664	-0.0115172764785
799.870193459	665.284782757	1841.15497622	376.0	6.62610999065	2.4828092779	0.502389574645	979.416683054	656.647237678	1963.15193004	327.088009307	2.08456619416	0.0336220353897
799.870193459	665.284782757	1841.15497622	376.0	5.04960821362	0.767895035772	0.155381431763	936.086191399	561.624468593	1934.12608912	436.415429129	-0.0432774819879	-0.00069802390303
799.870193459	665.284782757	1841.15497622	376.0	-0.0137747722256	0.191878507343	0.0388260840434	793.360584463	626.250389126	1840.90136131	421.290387724	-0.753241250222	-0.0121490524229
799.870193459	665.284782757	1841.15497622	376.0	-4.39007462662	0.0932388330343	0.0188666193918	774.262193844	533.133887134	1760.32689877	452.930817791	-2.22859264759	-0.0359450427031
799.870193459	665.284782757	1841.15497622	376.0	-5.80999088048	0.189775748909	0.0384005967035	798.939380835	541.872560082	1734.18404	393.372099085	-2.13410995919	-0.0344211283741
799.870193459	665.284782757	1841.15497622	376.0	7.24778255506	1.88607268145	0.381641578602	924.479185221	738.73019339	1974.59788539	311.388506783	2.17921233917	0.0351485861157
799.870193459	665.284782757	1841.15497622	376.0	-8.70529739082	-0.214022113596	-0.0433067813833	694.366355032	615.753998853	1680.87696011	370.756606226	-2.18603343357	-0.0352586037673
799.870193459	665.284782757	1841.15497622	376.0	0.0233013532984	0.576607570528	0.11667494345	882.556093864	632.692792854	1841.58399024	326.335103524	-0.106200023331	-0.00171290360212
799.870193459	665.284782757	1841.15497622	376.0	8.3928645279	1.32363892668	0.267834667478	995.649841059	576.110010709	1995.68061912	423.920767351	1.25680363536	0.0202710263767
799.870193459	665.284782757	1841.15497622	376.0	-2.79623552801	-0.219511541047	-0.0444175518104	689.681081715	714.476528445	1789.67194665	385.514336486	-0.715525309356	-0.0115407307961
799.870193459	665.284782757	1841.15497622	376.0	3.72270460393	0.349105587336	0.070640547822	830.272016648	629.486181039	1909.69573728	449.937539595	-0.176263445846	-0.00284295880396
799.870193459	665.284782757	1841.15497622	376.0	-1.26702175142	0.445339888437	0.0901132918732	852.511924318	639.078956395	1817.82714219	326.236261477	-0.385502144023	-0.00621777651649
799.870193459	665.284782757	1841.15497622	376.0	5.23437687481	0.701957832407	0.14203922145	922.969744578	546.172859636	1937.52796652	468.385362306	-0.358386339029	-0.00578042482305
799.870193459	665.284782757	1841.15497622	376.0	2.99553340623	0.0748603525133	0.0151477848064	760.449625062	695.942516527	1896.30738859	439.915247	0.0105935577618	0.000170863834867
799.870193459	665.284782757	1841.15497622	376.0	-5.15522048033	-0.474227123816	-0.0959585438722	626.42749574	659.178342643	1746.23937781	460.633539424	-1.80909822795	-0.0291790036766
799.870193459	665.284782757	1841.15497622	376.0	3.44019748567	0.62103204396	0.125664112497	889.586673837	650.381889281	1904.49434342	364.525780298	0.481879870782	0.00777225598035
799.870193459	665.284782757	1841.15497622	376.0	-6.20334278132	-0.24084887029	-0.0487351012324	686.201775064	662.028507246	1726.94182191	378.711539596	-1.54177636952	-0.0248673607987
799.870193459	665.284782757	1841.15497622	376.0	7.85697823742	1.98057908787	0.400764687954	948.453858107	692.670613313	1985.81412201	344.689650595	2.14632618802	0.0346181643229
799.870193459	665.284782757	1841.15497622	376.0	-0.564769789472	0.395395511952	0.080007185745	840.026532987	649.046107929	1830.75668913	341.684048218	-0.287958717681	-0.00464449544647
799.870193459	665.284782757	1841.15497622	376.0	6.98886398534	0.423833372269	0.085761507946	843.981650723	664.400287458	1969.83079326	461.448855082	0.560795337429	0.00904508608756
799.870193459	665.284782757	1841.15497622	376.0	-10.5049304862	-0.424820774704	-0.0859613060915	640.243176554	652.009453374	1647.74292582	355.490295893	-2.31047222836	-0.0372656811025
799.870193459	665.284782757	1841.15497622	376.0	-10.7047778523	-0.105005835346	-0.0212476396897	721.635193914	640.179789728	1644.0634261	282.248442454	-2.15759319981	-0.0347998903195
799.870193459	665.284782757	1841.15497622	376.0	-2.43720545514	1.03907691919	0.210254334113	999.081160707	505.021326325	1796.2822467	292.179759666	-0.844789981965	-0.0136256448704
799.870193459	665.284782757	1841.15497622	376.0	13.3066455732	1.84201278324	0.372726180339	947.338813405	705.081463087	2086.15094335	433.730666862	2.67065267945	0.043075043217
799.870193459	665.284782757	1841.15497622	376.0	-5.35312364781	0.753332148714	0.152434671937	941.75212373	505.433700734	1742.59567379	295.409849328	-1.71221810758	-0.0276164210901
799.870193459	665.284782757	1841.15497622	376.0	-6.43847841033	0.54421516324	0.110120429632	887.958998254	534.219533975	1722.61261057	300.434078343	-1.85505217983	-0.0299201964489
799.870193459	665.284782757	1841.15497622	376.0	10.5744228987	1.72300262644	0.348644805027	901.453640306	802.581866004	2035.84648962	331.810983313	2.67741020611	0.0431840355824
799.870193459	665.284782757	1841.15497622	376.0	11.3188469998	2.73767281083	0.553960504014	994.857393794	701.998835875	2049.552491	352.696261333	2.92091760052	0.0471115742019
799.870193459	665.284782757	1841.15497622	376.0	4.94554801971	0.614143111929	0.124270156198	886.448206641	660.302627647	1932.21017968	385.459345394	0.698237722511	0.0112618987502
799.870193459	665.284782757	1841.15497622	376.0	13.5827728889	1.95817976339	0.396232246739	926.567415156	764.609586647	2091.23487517	400.057873365	2.96157120044	0.0477672774265
799.870193459	665.284782757	1841.15497622	376.0	-18.011407755	-0.21624801366	-0.0437571860906	697.241658052	509.23159848	1509.53704605	303.063789516	-4.20745636228	-0.0678621993917
799.870193459	665.284782757	1841.15497622	376.0	5.44878256915	2.74123747955	0.554681804847	998.197782166	649.782397571	1941.47550763	293.495327895	2.06318149256	0.0332771208477
799.870193459	665.284782757	1841.15497622	376.0	11.0921963931	0.299902945962	0.0606845297373	804.970109177	780.809029549	2045.37950208	459.600363354	1.69639831585	0.0273612631589
799.870193459	665.284782757	1841.15497622	376.0	-3.84581724958	0.428776943736	0.086761825928	861.379225522	506.317630922	1770.34752055	402.650664106	-2.01565094974	-0.0325104991894
799.870193459	665.284782757	1841.15497622	376.0	-10.3616731813	-0.468433861213	-0.0947862932442	628.925983546	651.827659	1650.38051482	369.626872274	-2.34772878618	-0.0378665933256
799.870193459	665.284782757	1841.15497622	376.0	11.838463714	2.48650543629	0.50313748205	964.706851653	723.523249192	2059.11943999	370.889339148	2.88781196213	0.0465776122925
799.870193459	665.284782757	1841.15497622	376.0	-8.321685601	-0.467660074012	-0.0946297195492	628.70392517	646.504296332	1687.93984767	412.731626167	-2.19013589201	-0.0353247724518
799.870193459	665.284782757	1841.15497622	376.0	-17.0397903988	-0.526206862808	-0.106476499961	612.16433388	543.519680948	1527.42602735	371.742012523	-4.0461470979	-0.0652604370628
799.870193459	665.284782757	1841.15497622	376.0	-0.684297225017	0.864772465504	0.17498431111	962.716354927	531.430101435	1828.55600381	334.409547443	-0.691510419257	-0.011153393859
799.870193459	665.284782757	1841.15497622	376.0	0.505786339042	0.0651203829294	0.0131769289618	751.137356938	814.531148929	1850.46728657	284.798780699	0.574212328944	0.00926148917651
799.870193459	665.284782757	1841.15497622	376.0	4.39659831924	1.48032102776	0.299538856285	989.7058398	585.283203986	1922.10316496	347.114121169	1.06627409919	0.0171979693418
799.870193459	665.284782757	1841.15497622	376.0	-8.11852811951	-0.0224864597907	-0.00455007280264	741.180529422	651.40369775	1691.68029175	299.096064577	-1.64563109636	-0.026542437038
799.870193459	665.284782757	1841.15497622	376.0	4.78200980533	0.629938226423	0.127466253829	888.263828178	665.243096839	1929.19918771	375.692262693	0.751405591573	0.0121194450254
799.870193459	665.284782757	1841.15497622	376.0	-15.4869739226	-0.470361659851	-0.0951763779545	628.980811371	599.664439594	1556.01578518	327.370534211	-3.38877506273	-0.0546576623021
799.870193459	665.284782757	1841.15497622	376.0	3.42389317428	0.409597141218	0.082880846058	834.912538652	723.052887006	1904.19415577	346.228730117	0.759220045272	0.0122454846012
799.870193459	665.284782757	1841.15497622	376.0	1.92212686275	0.410979486919	0.0831605598785	846.063000282	622.107551703	1876.5443106	408.373758614	-0.289770088476	-0.00467371110445
799.870193459	665.284782757	1841.15497622	376.0	-14.5486672562	-0.385828130757	-0.0780712526826	651.12463557	599.190321974	1573.29146506	322.976507512	-3.19465273445	-0.0515266570073
799.870193459	665.284782757	1841.15497622	376.0	2.4744612827	0.416134077878	0.0842035770697	843.427126021	659.955112827	1886.71364326	383.331404409	0.145199000384	0.00234191936104
799.870193459	665.284782757	1841.15497622	376.0	-7.56406159094	-0.0224724288241	-0.00454723367545	743.815358365	581.095588655	1701.88887983	376.977932811	-2.17044950925	-0.0350072501491
799.870193459	665.284782757	1841.15497622	376.0	-20.7544703027	-0.529669446541	-0.107177144181	611.88507144	539.925000582	1459.03301345	307.22294143	-4.56721206652	-0.0736647107503
799.870193459	665.284782757	1841.15497622	376.0	7.61405733688	0.913160876759	0.184775571987	965.088271499	557.278111909	1981.34157177	458.975188358	0.387956472479	0.00625736245934
799.870193459	665.284782757	1841.15497622	376.0	-2.42269998739	0.204328650792	0.0413453360566	795.61900739	645.910298108	1796.54931484	355.020009341	-0.768954930982	-0.0124024988868
799.870193459	665.284782757	1841.15497622	376.0	-15.9441880059	-0.103777350197	-0.0209990591253	726.368347345	521.628015028	1547.59776533	299.601402955	-3.76788031161	-0.0607722630905
799.870193459	665.284782757	1841.15497622	376.0	6.33309377742	1.01438600777	0.205258196636	895.355135524	756.454269856	1957.75704745	305.947642068	1.80945117403	0.0291846963553
799.870193459	665.284782757	1841.15497622	376.0	-6.96499843721	-0.347861449169	-0.0703887999127	659.448971854	624.673302793	1712.9185609	428.796286249	-2.10774556217	-0.033995896164
799.870193459	665.284782757	1841.15497622	376.0	-3.67678909616	-0.184234451467	-0.0372793305275	695.625369368	795.529690739	1773.45959081	282.3045307	-0.247769845968	-0.0039962878382
799.870193459	665.284782757	1841.15497622	376.0	-1.46398254097	0.450151850309	0.0910869790184	862.16771703	556.341296129	1814.20078881	395.691775653	-1.22481875957	-0.0197551412834
799.870193459	665.284782757	1841.15497622	376.0	-3.84014684681	-0.1502185721	-0.0303963116349	704.717483712	770.135132059	1770.45192145	295.599305681	-0.375768542274	-0.00606078293991
799.870193459	665.284782757	1841.15497622	376.0	0.0610402522453	-0.468396083735	-0.0947786490762	626.679016152	815.186120328	1842.27882186	400.413685378	0.0601272754525	0.000969794765364
799.870193459	665.284782757	1841.15497622	376.0	-6.83328206081	0.0580176229816	0.0117397051764	760.569579111	652.37219908	1715.34366351	302.401885324	-1.39811667603	-0.0225502689683
799.870193459	665.284782757	1841.15497622	376.0	-6.47190154973	0.698850715025	0.141410504861	928.690699219	505.899240676	1721.99723878	287.407298882	-1.93315574959	-0.031179931445
799.870193459	665.284782757	1841.15497622	376.0	6.40662312873	0.589240939063	0.119231270551	873.21267297	702.41068678	1959.11083676	383.487477009	1.14078912329	0.0183998245691
799.870193459	665.284782757	1841.15497622	376.0	-3.70937110439	-0.343459335603	-0.069498044436	657.063176008	827.804835839	1772.85970554	287.991693694	-0.194223952581	-0.00313264439646
799.870193459	665.284782757	1841.15497622	376.0	-2.06200439321	-0.0996582158561	-0.0201655637103	714.718643263	804.020520502	1803.19027972	284.451115955	0.0707183816613	0.00114061905905
799.870193459	665.284782757	1841.15497622	376.0	-2.72545975899	-0.324743808849	-0.0657110094798	662.961823176	759.239025071	1790.97503824	368.774189992	-0.467255202985	-0.00753637424169
799.870193459	665.284782757	1841.15497622	376.0	-2.91844092444	-0.244575658521	-0.0494892064996	684.507880301	661.394923797	1787.42195591	441.51915181	-1.25654663891	-0.0202668812727
799.870193459	665.284782757	1841.15497622	376.0	-3.78292719551	-0.300831751095	-0.0608724708813	670.040731304	699.031143818	1771.50542391	402.433548788	-1.04875724964	-0.0169154395103
799.870193459	665.284782757	1841.15497622	376.0	16.7577641192	2.61417716133	0.528971501685	973.431484429	788.429917711	2149.6913842	387.82998206	3.61211680426	0.0582599484557
799.870193459	665.284782757	1841.15497622	376.0	-7.89853436185	0.300737614654	0.0608534226333	826.23111226	558.37920784	1695.73071776	311.120397665	-2.08987866349	-0.0337077203789
799.870193459	665.284782757	1841.15497622	376.0	-9.9905863728	-0.0638078134845	-0.0129113341733	733.407711061	594.786986685	1657.21279806	329.018100315	-2.36653029261	-0.0381698434292
799.870193459	665.284782757	1841.15497622	376.0	-9.96758758544	-0.575699848775	-0.116491268469	601.858604267	740.760229606	1657.63624138	315.017407505	-1.72615288234	-0.0278411755215
799.870193459	665.284782757	1841.15497622	376.0	13.0325900894	1.31155862665	0.265390252256	955.733934865	660.148543552	2081.10515718	465.22267876	2.16885279438	0.0349814966836
799.870193459	665.284782757	1841.15497622	376.0	-3.10386205069	-0.357900406611	-0.0724201551216	653.747488455	821.018984566	1784.00806562	309.241592594	-0.148154023933	-0.00238958103117
799.870193459	665.284782757	1841.15497622	376.0	16.8489347166	1.15767961257	0.234253260333	895.228456286	808.202070847	2151.36997619	447.939449058	3.10345035424	0.0500556508748
799.870193459	665.284782757	1841.15497622	376.0	-5.82536584385	-0.493798876576	-0.0999188337872	621.650339942	680.289546815	1733.9009631	431.961076343	-1.68399720952	-0.0271612453149
799.870193459	665.284782757	1841.15497622	376.0	-3.20467982816	-0.201344357852	-0.0407414726531	694.679272704	696.333573599	1782.15185409	391.139007786	-0.891168954603	-0.0143736928162
799.870193459	665.284782757	1841.15497622	376.0	19.306931761	2.29385089166	0.464154369013	939.974779674	789.907851358	2196.62551109	466.742880058	3.6488225185	0.0588519761048
799.870193459	665.284782757	1841.15497622	376.0	-11.6227939292	-0.192916275607	-0.0390360735749	701.58063154	548.071475265	1627.16132741	377.509220609	-3.07894842719	-0.049660458503
799.870193459	665.284782757	1841.15497622	376.0	3.93075551512	0.00509830081162	0.00103162703594	740.85778619	753.138182341	1913.52627699	419.530308454	0.502959427517	0.00811224883092
799.870193459	665.284782757	1841.15497622	376.0	-6.07885045092	0.187446557939	0.0379292913677	791.234967261	654.929253917	1729.23391864	283.069697464	-1.16595799666	-0.0188057741397
799.870193459	665.284782757	1841.15497622	376.0	-5.73270272189	0.300627437101	0.060831128511	828.758545192	512.836081615	1735.60703478	394.012407973	-2.28767330734	-0.03689795657
799.870193459	665.284782757	1841.15497622	376.0	-8.07563918883	-0.414238033629	-0.0838199177721	642.443151109	616.682825083	1692.46994343	433.343967238	-2.377816008	-0.0383518710968
799.870193459	665.284782757	1841.15497622	376.0	0.863265109817	0.601862260101	0.121785159875	884.375193385	654.535719998	1857.04902474	318.13811136	0.216899303103	0.0034983758565
799.870193459	665.284782757	1841.15497622	376.0	-3.63634669051	0.156939532976	0.0317562794367	790.699427032	525.621161793	1774.20419817	457.883609346	-2.16497335544	-0.0349189250878
799.870193459	665.284782757	1841.15497622	376.0	-3.79870427383	-0.549324733101	-0.111154336929	607.660988535	784.048057956	1771.21494345	379.505896956	-0.652305644087	-0.0105210587756
799.870193459	665.284782757	1841.15497622	376.0	0.600946577193	0.452302817273	0.0915222212207	851.599102501	660.105582045	1852.21933403	340.514649481	0.0152601505278	0.000246131460125
799.870193459	665.284782757	1841.15497622	376.0	-0.772786253145	0.501081132282	0.101392378042	875.916950591	541.45874325	1826.92678366	409.55108982	-1.24736839012	-0.0201188450019
799.870193459	665.284782757	1841.15497622	376.0	-9.14346104401	0.0863343829238	0.0174695230522	770.148045463	609.804942991	1672.80968821	292.856699751	-2.01935410779	-0.0325702275449
799.870193459	665.284782757	1841.15497622	376.0	4.32265250323	0.570140567467	0.115366363308	870.897470676	696.421748778	1920.74170788	353.42248843	0.872192998101	0.0140676290016
799.870193459	665.284782757	1841.15497622	376.0	-5.96487242426	-0.03371665055	-0.00682247077094	736.358359901	689.811091266	1731.33243075	305.162979585	-1.08346963891	-0.0174753167566
799.870193459	665.284782757	1841.15497622	376.0	-9.45823247066	-0.394781815289	-0.0798830059266	647.510983676	709.009715599	1667.01425842	310.493559146	-1.7113759074	-0.0276028372161
799.870193459	665.284782757	1841.15497622	376.0	-19.0948832939	-0.502460753497	-0.10167154057	619.021329127	511.708554892	1489.58858225	358.858698229	-4.49944602525	-0.0725717100847
799.870193459	665.284782757	1841.15497622	376.0	-2.09386520498	0.00508013571829	0.00102795137966	746.992489687	646.224268934	1802.6036728	409.386914178	-0.991555111462	-0.0159928243784
799.870193459	665.284782757	1841.15497622	376.0	-6.42232105669	-0.283212360704	-0.0573072360792	675.796229459	642.529338056	1722.91009249	404.584524978	-1.79684095088	-0.0289813056594
799.870193459	665.284782757	1841.15497622	376.0	-4.84783864219	-0.55577263804	-0.112459052618	604.826626749	707.297903401	1751.89875382	439.774223666	-1.4401158913	-0.0232276756661
799.870193459	665.284782757	1841.15497622	376.0	-18.40187904	-0.24680859135	-0.0499410342675	689.215835362	500.688194913	1502.34786455	312.443834279	-4.3322101956	-0.0698743579936
799.870193459	665.284782757	1841.15497622	376.0	-1.73082977075	0.247829345253	0.0501475809901	809.270807927	597.725774234	1809.28771776	402.291135602	-1.11303054637	-0.0179521055866
799.870193459	665.284782757	1841.15497622	376.0	2.62760249197	0.231634040348	0.0468705059386	792.742591969	755.989341236	1889.53321025	340.801277047	0.68277438047	0.0110124900076
799.870193459	665.284782757	1841.15497622	376.0	9.08573012866	0.547013748806	0.110686715663	867.650500808	690.234348595	2008.43734861	450.552499203	1.18573280002	0.019124722581
799.870193459	665.284782757	1841.15497622	376.0	-3.83882929597	-0.230025470186	-0.0465450162253	687.491270601	706.817178456	1770.47617961	376.167730548	-0.896994869814	-0.0144676591905
799.870193459	665.284782757	1841.15497622	376.0	-2.32251357671	0.293712052438	0.0594318195949	814.626557607	669.791095139	1798.39390193	313.97624918	-0.445760478046	-0.00718968512978
799.870193459	665.284782757	1841.15497622	376.0	-3.4923808618	-0.362360210355	-0.0733225840459	653.196156645	800.369392839	1776.85483219	323.289282707	-0.312913304056	-0.00504698877509
799.870193459	665.284782757	1841.15497622	376.0	-0.113169385064	-0.404693310115	-0.0818885694284	642.749253108	762.818738279	1839.07135245	433.503361065	-0.298884253882	-0.00482071377228
799.870193459	665.284782757	1841.15497622	376.0	-0.758031963034	0.372511196879	0.0753766080289	834.007517965	656.474576858	1827.19843301	336.716338185	-0.275113847114	-0.00443732011474
799.870193459	665.284782757	1841.15497622	376.0	-4.34865330345	-0.388579691547	-0.0786280233805	647.356393105	779.240472748	1761.08952952	334.492663668	-0.571903894206	-0.00922425635816
799.870193459	665.284782757	1841.15497622	376.0	15.1441421812	2.73139197034	0.55268959335	988.803774716	791.5433023	2119.98210359	339.635026575	3.49401032812	0.0563550052923
799.870193459	665.284782757	1841.15497622	376.0	-7.56636411688	-0.288331049988	-0.0583429886661	673.699609377	711.423942938	1701.84648676	316.722934444	-1.35118676639	-0.0217933349418
799.870193459	665.284782757	1841.15497622	376.0	11.123397873	0.804754756058	0.162839893982	894.025725059	738.652790873	2045.95396968	413.275453747	2.05794519374	0.0331926644152
799.870193459	665.284782757	1841.15497622	376.0	3.95716535501	0.728375414087	0.147384745869	878.824557992	740.991262273	1914.01252307	294.196702802	1.252032573	0.0201940737581
799.870193459	665.284782757	1841.15497622	376.0	9.25873264961	0.713823800694	0.144440267239	904.188272191	657.814830731	2011.62259313	449.619490207	1.17397787933	0.0189351270859
799.870193459	665.284782757	1841.15497622	376.0	4.84953061364	-0.296680336002	-0.0600324435455	667.367752598	798.045009112	1930.44235043	465.029588723	0.53958711989	0.00870301806274
799.870193459	665.284782757	1841.15497622	376.0	7.34258741244	2.62392100792	0.530943142032	981.207819771	681.805557773	1976.34338974	313.3300122	2.33032865333	0.0375859460214
799.870193459	665.284782757	1841.15497622	376.0	-5.93647928047	0.09907479799	0.0200475107224	776.590741394	523.315795707	1731.85519253	431.948655431	-2.44772008017	-0.0394793561317
799.870193459	665.284782757	1841.15497622	376.0	-13.6339374055	-0.547215902024	-0.110727620806	608.669930572	656.91397278	1590.13305922	324.549155867	-2.79184641733	-0.0450297809247
799.870193459	665.284782757	1841.15497622	376.0	0.0993144046309	-0.0433165999086	-0.00876499391108	730.073794705	755.457409044	1842.98350832	357.45230457	0.104213275348	0.00168085927981
799.870193459	665.284782757	1841.15497622	376.0	4.80498820994	0.790580045069	0.159971680508	893.160180503	719.976128299	1929.62225575	316.485946949	1.31543123565	0.021216632833
799.870193459	665.284782757	1841.15497622	376.0	13.6580856605	1.55922151425	0.315504151002	901.08597276	807.725949001	2092.62150001	383.80957825	2.97587388046	0.0479979658139
799.870193459	665.284782757	1841.15497622	376.0	5.90219814045	0.203876007829	0.0412537450079	788.685753151	721.613388859	1949.82359099	439.524448975	0.671189067951	0.0108256301282
799.870193459	665.284782757	1841.15497622	376.0	4.86698244581	0.620439199945	0.125544152154	890.787766402	643.2261108	1930.76366571	396.749788507	0.541287452952	0.00873044278955
799.870193459	665.284782757	1841.15497622	376.0	-4.75334888286	0.036446213602	0.00737479028774	753.65732337	678.563097534	1753.63845672	321.418035819	-0.947874414583	-0.0152882970094
799.870193459	665.284782757	1841.15497622	376.0	-1.32689501953	-0.526738238587	-0.106584022377	612.774199442	794.695715325	1816.72478253	409.254867768	-0.301681605213	-0.00486583234215
799.870193459	665.284782757	1841.15497622	376.0	-12.7553492757	-0.512592316623	-0.103721634282	614.851844617	534.729230193	1606.30922829	456.728153482	-3.68796757489	-0.0594833479821
799.870193459	665.284782757	1841.15497622	376.0	-12.7469169761	0.207695704061	0.0420266499516	806.736631473	509.61976066	1606.46448	290.108087864	-3.23395420182	-0.0521605516422
799.870193459	665.284782757	1841.15497622	376.0	-0.643058292885	0.042894205457	0.00867952356476	747.54460052	795.226396974	1829.31527646	286.544278963	0.320774286422	0.00517377881325
799.870193459	665.284782757	1841.15497622	376.0	9.9122985174	0.883556467214	0.178785201784	938.749118252	625.721275647	2023.65575363	459.185359728	1.19891910075	0.0193374048508
799.870193459	665.284782757	1841.15497622	376.0	13.1108470132	0.582162388414	0.11779894545	847.096293996	827.164004161	2082.54598842	408.285690267	2.46308021306	0.0397271002106
799.870193459	665.284782757	1841.15497622	376.0	-3.94682435428	0.367949014905	0.0744534631537	839.689667268	588.850698966	1768.48782321	339.947456981	-1.25699561592	-0.0202741228374
799.870193459	665.284782757	1841.15497622	376.0	6.63355139632	0.573963320521	0.116139886791	875.495012536	677.416647861	1963.28893785	410.377277452	0.929474802981	0.0149915290803
799.870193459	665.284782757	1841.15497622	376.0	9.4213305307	1.72940220829	0.349939742673	961.835072166	659.509201708	2014.61627211	393.271998234	2.0816959166	0.0335757405904
799.870193459	665.284782757	1841.15497622	376.0	-8.53463496787	0.210592421964	0.0426127927891	802.029839357	587.123338162	1684.0191198	294.865942285	-2.01454418561	-0.0324926481549
799.870193459	665.284782757	1841.15497622	376.0	-5.78077393627	-0.397132686314	-0.0803586981615	645.80687499	756.980877829	1734.72196922	331.934216406	-0.904213699579	-0.0145840919287
799.870193459	665.284782757	1841.15497622	376.0	5.05496507456	0.837737512586	0.169513863332	959.537005847	515.998548125	1934.22471723	458.689163261	-0.449028547299	-0.00724239592418
799.870193459	665.284782757	1841.15497622	376.0	-3.79212048647	0.253467300395	0.0512884055839	806.87144224	652.759148686	1771.33616118	311.705570249	-0.809774199656	-0.013060874188
799.870193459	665.284782757	1841.15497622	376.0	-3.32168051924	0.0860034273752	0.0174025551144	763.798836241	703.058045549	1779.99769004	313.140808252	-0.538266666122	-0.00868172042133
799.870193459	665.284782757	1841.15497622	376.0	12.7804053499	2.60652489975	0.527423087768	976.980156316	724.873305172	2076.4620453	374.608583809	3.05746680614	0.0493139807443
799.870193459	665.284782757	1841.15497622	376.0	-9.98313961972	-0.396212843445	-0.0801725705069	647.382671675	553.493989228	1657.34990433	456.473243422	-3.12714075276	-0.0504377540767
799.870193459	665.284782757	1841.15497622	376.0	5.24427474082	0.674848953936	0.136553815042	909.040872841	601.020617811	1937.71020157	427.64871092	0.230796587872	0.00372252561085
799.870193459	665.284782757	1841.15497622	376.0	-0.410496220063	-0.136503616249	-0.0276211283385	709.196312072	722.51180295	1833.59710463	401.888989611	-0.319461211586	-0.00515260018687
799.870193459	665.284782757	1841.15497622	376.0	4.69484785961	-0.328899655033	-0.0665519334345	659.556581597	803.469304565	1927.59440121	464.568515047	0.528890075868	0.00853048509465
799.870193459	665.284782757	1841.15497622	376.0	-6.25782182339	-0.297797308915	-0.060258459918	672.070368177	639.001642177	1725.93877831	414.866767957	-1.83538050401	-0.0296029113549
799.870193459	665.284782757	1841.15497622	376.0	-9.75946307159	-0.0119615188126	-0.00242038017253	749.087005508	517.352470323	1661.46813622	395.02866039	-2.98102069875	-0.048080979012
799.870193459	665.284782757	1841.15497622	376.0	-3.74243172213	0.64708217561	0.130935284421	909.836472217	553.616063927	1772.25100833	308.798472188	-1.18722218528	-0.0191487449238
799.870193459	665.284782757	1841.15497622	376.0	-0.424848881241	-0.032778048473	-0.00663254724262	732.992134764	748.035407729	1833.3328499	352.305307405	0.00570667223904	9.20431006297e-05
799.870193459	665.284782757	1841.15497622	376.0	0.48453947678	0.934522973398	0.189098133023	984.195220229	502.671419302	1850.0760989	363.209459373	-0.760333738573	-0.0122634473963
799.870193459	665.284782757	1841.15497622	376.0	-4.4669630952	-0.159064560086	-0.0321862727814	704.309792101	728.781144695	1758.9112629	325.820326108	-0.722599836655	-0.0116548360751
799.870193459	665.284782757	1841.15497622	376.0	1.17247109949	0.503997910476	0.101982580023	859.804166553	682.65829764	1862.74198621	320.279522016	0.336024578663	0.00541975126876
799.870193459	665.284782757	1841.15497622	376.0	-16.7924869325	-0.431942471626	-0.0874023617211	639.041626121	544.535754612	1531.97926743	348.401886694	-3.92810949011	-0.0633566046791
799.870193459	665.284782757	1841.15497622	376.0	5.86078915721	0.80761035559	0.163417716631	888.607118054	741.29218007	1949.06118743	319.161889306	1.55531986484	0.0250858042716
799.870193459	665.284782757	1841.15497622	376.0	3.49342414428	0.864753307574	0.174980434556	947.539179227	587.870836628	1905.47432869	370.064312834	0.302020327256	0.0048712956009
799.870193459	665.284782757	1841.15497622	376.0	-5.36434999095	0.0413836506611	0.00837386698929	753.856440335	696.314909967	1742.38897942	292.217629115	-0.896583536994	-0.0144610247902
799.870193459	665.284782757	1841.15497622	376.0	-12.9882518181	-0.300143862057	-0.0607332784413	673.679350861	527.986824771	1602.02113154	400.354955911	-3.51073673446	-0.0566247860397
799.870193459	665.284782757	1841.15497622	376.0	-4.35702591975	0.506852166789	0.102560130876	871.988179634	593.34987687	1760.93537668	295.597320176	-1.08704226451	-0.0175329397502
799.870193459	665.284782757	1841.15497622	376.0	15.630834713	1.83472526024	0.371251570263	938.668102892	730.205600652	2128.94286736	460.069163814	2.95786649996	0.0477075241928
799.870193459	665.284782757	1841.15497622	376.0	-1.99544598305	0.215867866459	0.0436802643583	803.469363557	561.726681314	1804.4157232	439.219678331	-1.56314203553	-0.025211968315
799.870193459	665.284782757	1841.15497622	376.0	-4.95736179336	0.0564546402905	0.0114234399617	764.514184247	545.75452013	1749.88226287	439.613558492	-2.18889089962	-0.0353046919293
799.870193459	665.284782757	1841.15497622	376.0	-13.5515381169	-0.247707704235	-0.0501229672672	686.668426018	616.498153566	1591.65015782	288.483578239	-2.83333891568	-0.045699014769
799.870193459	665.284782757	1841.15497622	376.0	-13.9066330638	-0.0838182688826	-0.016960394351	731.515613616	508.740422084	1585.11230954	344.856273838	-3.57589706288	-0.0576757590787
799.870193459	665.284782757	1841.15497622	376.0	19.220692705	2.29357945813	0.46409944519	932.160755666	830.767282456	2195.03771642	432.109678297	3.76947588472	0.0607979981407
799.870193459	665.284782757	1841.15497622	376.0	-2.10724650853	0.322007689453	0.0651573633049	833.086576681	514.452000076	1802.35730226	454.818725507	-1.93875378345	-0.0312702223138
799.870193459	665.284782757	1841.15497622	376.0	6.70449802953	0.184915501895	0.0374171391937	778.053379575	809.889508414	1964.59517532	376.652287329	1.38176938191	0.0222866029341
799.870193459	665.284782757	1841.15497622	376.0	-14.4444843379	-0.282675132819	-0.0571985295062	677.894880759	611.562571133	1575.20963404	285.752182147	-3.02423819249	-0.0487780353628
799.870193459	665.284782757	1841.15497622	376.0	2.28529424655	0.768994392888	0.155603883628	895.295609049	698.070852335	1883.23078496	289.864323573	0.868069849119	0.0140011265987
799.870193459	665.284782757	1841.15497622	376.0	1.04585019814	0.496147570123	0.100394085416	868.98393742	596.162309763	1860.41069918	395.264452	-0.495627056855	-0.00799398478798
799.870193459	665.284782757	1841.15497622	376.0	-3.30970415573	0.649049103698	0.131333286867	915.494576641	515.377435022	1780.21819345	349.346181792	-1.53130559233	-0.0246984772957
799.870193459	665.284782757	1841.15497622	376.0	-13.7702536781	0.0630568954204	0.0127593879847	768.822334421	531.864506847	1587.62326538	286.936424117	-3.29418242268	-0.0531319745594
799.870193459	665.284782757	1841.15497622	376.0	-8.01631352147	0.11907399944	0.0240942936948	782.280861587	523.903968014	1693.56222091	387.377391305	-2.60597547452	-0.0420318624923
799.870193459	665.284782757	1841.15497622	376.0	-8.10467802077	0.154920471859	0.0313477280167	791.909360735	515.087671214	1691.93529353	384.938261581	-2.66143736492	-0.0429264091116
799.870193459	665.284782757	1841.15497622	376.0	-5.78301997369	-0.475900659108	-0.0962971790991	626.32521307	707.743241751	1734.6806162	400.612161374	-1.39512109465	-0.0225019531396
799.870193459	665.284782757	1841.15497622	376.0	12.9598943894	0.758076845969	0.153394748274	870.23141327	811.682846001	2079.76671668	397.852457409	2.53953043446	0.0409601682977
799.870193459	665.284782757	1841.15497622	376.0	6.56676229224	1.05337557924	0.213147628338	966.704834184	599.060378121	1962.05924694	396.294034632	0.968595634222	0.0156225102294
799.870193459	665.284782757	1841.15497622	376.0	-10.5203193401	-0.465526810631	-0.0941980596177	629.256543823	585.844389291	1647.45959317	432.358660058	-2.95998975801	-0.0477417702904
799.870193459	665.284782757	1841.15497622	376.0	8.71590203179	0.661564860663	0.133865815593	895.165187978	658.472372632	2001.6282402	447.990679587	1.05491793238	0.0170148053609
799.870193459	665.284782757	1841.15497622	376.0	-7.09236129079	-0.316645812841	-0.0640724024364	667.489259214	631.454525319	1710.57361338	411.629828847	-2.00931185893	-0.0324082557892
799.870193459	665.284782757	1841.15497622	376.0	2.87988159821	0.824302717682	0.166795369826	929.648931214	622.767314577	1894.17805957	341.761813779	0.49353926956	0.00796031079935
799.870193459	665.284782757	1841.15497622	376.0	3.43537973771	-0.425904495453	-0.0861805939807	636.308265444	811.956608919	1904.40564121	456.140766846	0.370906529881	0.00598236338518
799.870193459	665.284782757	1841.15497622	376.0	-3.37382527268	-0.172414937103	-0.0348876845615	702.020251475	690.108466125	1779.03762432	386.90890672	-0.927026207794	-0.0149520356096
799.870193459	665.284782757	1841.15497622	376.0	-6.54960823858	-0.535376591475	-0.108331969137	611.406729996	717.503123605	1720.56653821	391.656684607	-1.46530234205	-0.0236339087427
799.870193459	665.284782757	1841.15497622	376.0	1.31559209635	0.396083774658	0.0801464537956	848.176654508	554.440240056	1865.37706556	462.760171001	-1.11559314263	-0.0179934377844
799.870193459	665.284782757	1841.15497622	376.0	-4.42110280786	0.150753017777	0.0305044552362	783.828872874	633.509812063	1759.75562187	342.416936929	-1.16233791518	-0.0187473857287
799.870193459	665.284782757	1841.15497622	376.0	7.28834481983	0.0102063246259	0.00206522149452	739.011018997	801.338880175	1975.34469955	434.994800378	1.16031463415	0.0187147521638
799.870193459	665.284782757	1841.15497622	376.0	2.31503121651	0.884195220873	0.178914451816	968.922993064	524.069422257	1883.77828866	390.785873339	-0.452151803135	-0.00729277101831
799.870193459	665.284782757	1841.15497622	376.0	-1.73982334108	0.680690097494	0.137735754248	921.458931864	527.61380437	1809.12213219	360.049395961	-1.18436890689	-0.0191027243046
799.870193459	665.284782757	1841.15497622	376.0	5.6136548978	0.709704819927	0.143606802899	916.058701956	604.632958197	1944.51106271	423.819402561	0.370044174049	0.00596845442014
799.870193459	665.284782757	1841.15497622	376.0	-5.06096998936	0.119039294161	0.0240872711778	780.838330566	538.825520859	1747.97467541	428.310823988	-2.18761000494	-0.0352840323377
799.870193459	665.284782757	1841.15497622	376.0	-0.814236565477	-0.472645867374	-0.0956385810147	626.094317854	766.032913343	1826.16361917	434.036387975	-0.425929620946	-0.0068698325959
799.870193459	665.284782757	1841.15497622	376.0	3.95803338601	0.00488509363893	0.000988485155591	743.105661364	701.519410155	1914.02850486	469.403433344	0.029784642331	0.000480397456952
799.870193459	665.284782757	1841.15497622	376.0	-4.23802109076	-0.236184322036	-0.047791242824	686.843260067	666.949190536	1763.12644001	409.333989408	-1.30244621988	-0.0210071970949
799.870193459	665.284782757	1841.15497622	376.0	-14.4535536766	-0.202028906558	-0.0408799891862	699.502807959	565.230396473	1575.04265346	310.309449027	-3.29578788329	-0.0531578690852
799.870193459	665.284782757	1841.15497622	376.0	-5.92888913688	0.00909546556003	0.00184044224201	753.390071582	521.671042837	1731.99493884	456.933824419	-2.5812887394	-0.0416336893451
799.870193459	665.284782757	1841.15497622	376.0	-11.0798047625	-0.113806844654	-0.0230284995254	722.993425307	506.987964713	1637.15859948	407.177209457	-3.31438238778	-0.053457780448
799.870193459	665.284782757	1841.15497622	376.0	12.645836654	1.50947068826	0.305437209279	907.640493514	784.859730096	2073.98442705	381.484203444	2.80143798825	0.0451844836814
799.870193459	665.284782757	1841.15497622	376.0	-16.2525301878	-0.238441581358	-0.0482479929904	690.976714175	509.770187579	1541.9207079	341.173806147	-3.97090359732	-0.0640468322149
799.870193459	665.284782757	1841.15497622	376.0	-0.373827979602	0.998036076067	0.201949833279	979.224026733	544.288129237	1834.27222377	310.760067797	-0.289954189578	-0.00467668047707
799.870193459	665.284782757	1841.15497622	376.0	-3.49055461755	0.570244161222	0.115387325217	892.748899674	546.223971439	1776.88845618	337.915585065	-1.34687182942	-0.0217237391842
799.870193459	665.284782757	1841.15497622	376.0	-4.00150773409	0.092321288459	0.0186809567906	767.36728689	671.36628848	1767.48101745	328.747442077	-0.857242584097	-0.0138264932919
799.870193459	665.284782757	1841.15497622	376.0	8.02535573666	0.870340340479	0.176110955176	871.990665411	810.851812769	1988.91421272	306.07173454	2.08773346154	0.0336731203474
799.870193459	665.284782757	1841.15497622	376.0	-1.28998841305	0.383045874786	0.0775082708996	844.07568479	574.843625176	1817.40429036	398.484980391	-1.1141925408	-0.0179708474323
799.870193459	665.284782757	1841.15497622	376.0	12.8303922757	2.56643816194	0.519311647499	964.137993044	768.370630759	2077.38238207	344.873758265	3.14477752057	0.0507222180738
799.870193459	665.284782757	1841.15497622	376.0	3.41162679423	-0.383166790011	-0.0775327377602	646.676579128	809.80848746	1903.96831271	447.483246121	0.410700700827	0.00662420485205
799.870193459	665.284782757	1841.15497622	376.0	5.7395591493	0.491356542285	0.0994246342139	838.664344094	789.984753919	1946.82915511	318.180057094	1.48138931226	0.0238933760042
799.870193459	665.284782757	1841.15497622	376.0	10.1971257885	1.03654514265	0.209742036148	934.403538348	676.378506926	2028.8998651	418.117819828	1.82834164403	0.0294893813554
799.870193459	665.284782757	1841.15497622	376.0	-8.51794172115	-0.162012152629	-0.0327827099614	705.457273971	691.88866574	1684.32646835	286.980528635	-1.52315227754	-0.0245669722184
799.870193459	665.284782757	1841.15497622	376.0	-14.7633556221	-0.479616884945	-0.0970491470953	626.335000419	591.315553606	1569.33871952	351.688165499	-3.36748146214	-0.0543142171312
799.870193459	665.284782757	1841.15497622	376.0	-3.19246241845	0.929144329301	0.1880097793	977.99427263	515.946429945	1782.37679554	288.43609296	-1.02217541896	-0.0164867003058
799.870193459	665.284782757	1841.15497622	376.0	10.6360647526	1.05763995042	0.214010512023	961.590008592	615.881179736	2036.98141168	459.510223354	1.42639191443	0.0230063212006
799.870193459	665.284782757	1841.15497622	376.0	5.89772216253	0.499293643298	0.101030684601	841.992934683	780.354797616	1949.7411813	327.393448996	1.4653033273	0.0236339246338
799.870193459	665.284782757	1841.15497622	376.0	14.1254131382	1.18346890794	0.23947165276	892.829221221	810.589895196	2101.22572312	397.806606704	2.89935960637	0.0467638646188
799.870193459	665.284782757	1841.15497622	376.0	3.72585491263	1.03546198703	0.209522862613	976.038021766	569.785321086	1909.75373935	363.930396495	0.432219936879	0.0069712893045
799.870193459	665.284782757	1841.15497622	376.0	17.3437411894	0.780641679515	0.157960679789	871.917398461	818.783888012	2160.48013019	469.778843715	2.92959075086	0.0472514637235
799.870193459	665.284782757	1841.15497622	376.0	14.7358425417	2.58279052947	0.522620503736	971.67867942	751.353275045	2112.46467446	389.432719995	3.31144945431	0.0534104750696
799.870193459	665.284782757	1841.15497622	376.0	10.3068815331	1.21648848646	0.246153072938	958.527267841	643.211111887	2030.92063846	429.182258728	1.78415218353	0.0287766481214
799.870193459	665.284782757	1841.15497622	376.0	-10.6666847108	0.186626007286	0.0377632552177	799.192398425	542.097484355	1644.76477987	303.474897087	-2.69252702958	-0.0434278553157
799.870193459	665.284782757	1841.15497622	376.0	-17.3609473638	-0.226469229783	-0.0458254208383	694.003762537	539.764605367	1521.51302991	287.744662005	-3.91869100082	-0.0632046935616
799.870193459	665.284782757	1841.15497622	376.0	7.18798645486	0.202141335165	0.0409027388031	787.612581358	727.145100162	1973.49694652	458.739265	0.813318734748	0.0131180441088
799.870193459	665.284782757	1841.15497622	376.0	4.35137399851	0.0167892651355	0.00339726125769	741.523885859	792.612056936	1921.27051512	387.134572329	0.856238572229	0.0138102995521
799.870193459	665.284782757	1841.15497622	376.0	-10.6065963122	-0.0700664155956	-0.0141777449607	731.319940133	613.098765213	1645.87110041	301.452395062	-2.31105103586	-0.0372750167074
799.870193459	665.284782757	1841.15497622	376.0	-9.62369085296	-0.328911567952	-0.0665543439806	664.993017131	613.046559569	1663.96791318	385.928336482	-2.44132379277	-0.0393761902059
799.870193459	665.284782757	1841.15497622	376.0	14.5092359236	2.39003872214	0.483617709862	938.855865396	814.855352391	2108.29249543	354.581277647	3.33335237877	0.0537637480448
799.870193459	665.284782757	1841.15497622	376.0	5.57845746651	0.366336611822	0.0741271978597	815.246434307	807.288932604	1943.86302346	321.327656545	1.43011590109	0.0230663855015
799.870193459	665.284782757	1841.15497622	376.0	2.14136459703	0.124317279945	0.0251552569698	770.352709101	730.287668091	1880.58081705	379.940439861	0.314119539597	0.00506644418705
799.870193459	665.284782757	1841.15497622	376.0	6.0440556834	0.931779293398	0.18854295698	966.099468983	563.956084613	1952.4354082	422.379854601	0.388705048099	0.00626943625966
799.870193459	665.284782757	1841.15497622	376.0	-4.00202672574	0.224333955467	0.0453933539997	801.376072552	635.509886202	1767.47146201	330.585503252	-1.01285317637	-0.0163363415543
799.870193459	665.284782757	1841.15497622	376.0	10.5339343433	0.359776733525	0.0727998246712	812.57590368	821.432895425	2035.10103257	401.092233465	1.99139975156	0.0321193508315
799.870193459	665.284782757	1841.15497622	376.0	2.14507880915	0.481498663664	0.0974299198025	858.482872754	657.225684128	1880.64920145	364.940644572	0.191072709376	0.00308181789316
[truncated: 1 more rows]
