# Supplementary material for: Optimization of nutritional strategies using a mechanistic computational model in prediabetes: Application to the J-DOIT1 study data
Source: PLoS One. 2023 Nov 30;18(11):e0287069. doi: 10.1371/journal.pone.0287069 (PMC10688723; doi:10.1371/journal.pone.0287069)
Supplement: S1 File — (ZIP) [file pone.0287069.s011.zip › improved_intervention_M0411097.csv]

baseline_carb	baseline_fat	baseline_kcal	baseline_protein	diet_change_percent	hba1c_change	hba1c_percent_change	random_carb_kcal	random_fat_kcal	random_total_kcal	random_protein_kcal	weight_change	weight_percent_change
2000.45421335	707.915358014	3084.36957137	376.0	10.9041240046	1.80987085004	0.319991310119	2460.44452308	623.256263672	3420.69305419	336.992267432	3.19659254306	0.0437889389461
2000.45421335	707.915358014	3084.36957137	376.0	2.20669768268	0.46785665726	0.0827186452016	2069.24480071	616.299943095	3152.43228322	466.887539418	0.751917615409	0.010300241307
2000.45421335	707.915358014	3084.36957137	376.0	-4.79885339418	0.309911805938	0.0547934593242	1880.1458873	750.277327328	2936.3551975	305.93198287	-0.345782808466	-0.00473675080091
2000.45421335	707.915358014	3084.36957137	376.0	-18.9755184284	0.0108447968769	0.00191739690186	1593.60271083	592.270674489	2499.09445495	313.221069636	-3.5092225713	-0.0480715420725
2000.45421335	707.915358014	3084.36957137	376.0	11.7977781161	1.88170263167	0.332691412954	2493.71178935	655.237797837	3448.25664968	299.30706249	4.11489687597	0.0563684503558
2000.45421335	707.915358014	3084.36957137	376.0	-22.8091630038	-0.078193860376	-0.0138249399533	1505.49522127	562.622419106	2380.85068819	312.733047815	-4.92153649983	-0.0674183082169
2000.45421335	707.915358014	3084.36957137	376.0	-5.33439397586	0.171918595232	0.0303957912362	1725.88744052	843.642221302	2919.83714676	350.307484939	-0.310459724834	-0.00425287294293
2000.45421335	707.915358014	3084.36957137	376.0	12.2601600013	1.80741878	0.319557775813	2424.30257572	704.74245874	3462.51821585	333.47318139	3.99474332095	0.0547225112458
2000.45421335	707.915358014	3084.36957137	376.0	5.61725054118	0.364708002942	0.064481612967	1978.58532216	868.986275254	3257.62633781	410.054740396	1.14567961096	0.0156942412461
2000.45421335	707.915358014	3084.36957137	376.0	11.6061650215	1.73162462478	0.306157111878	2363.21190695	736.915956103	3442.34659369	342.218730633	3.63197284068	0.0497530526121
2000.45421335	707.915358014	3084.36957137	376.0	1.40268592582	0.430682088946	0.0761460553299	2049.00877471	778.524691305	3127.63358924	300.100123229	0.384879835798	0.00527232651778
2000.45421335	707.915358014	3084.36957137	376.0	-20.0301936623	-0.0736665030324	-0.0130244878063	1505.80459245	556.417634413	2466.56437296	404.342146092	-4.56901030284	-0.0625891822307
2000.45421335	707.915358014	3084.36957137	376.0	13.262320873	1.5961116975	0.282197966319	2324.61957376	724.761427398	3493.42856083	444.047559672	3.19739621629	0.0437999481683
2000.45421335	707.915358014	3084.36957137	376.0	-14.6696489764	0.151082983285	0.0267119843149	1737.49379793	541.622901712	2631.90338211	352.786682467	-2.44171666236	-0.0334481734569
2000.45421335	707.915358014	3084.36957137	376.0	-2.39365828178	0.568013948436	0.100426794278	2106.16717381	603.841867484	3010.54030368	300.531262387	0.032878526595	0.000450390775274
2000.45421335	707.915358014	3084.36957137	376.0	1.06253346108	0.476909779673	0.084319267976	2088.46753591	682.040781145	3117.14203013	346.633713071	0.515218055464	0.00705778158169
2000.45421335	707.915358014	3084.36957137	376.0	-14.309271625	-0.00963394933781	-0.00170331494657	1560.63645321	722.46757107	2643.01875148	359.914727204	-2.17374168692	-0.0297772833825
2000.45421335	707.915358014	3084.36957137	376.0	18.5953160548	1.89435091926	0.334927673137	2458.65259549	822.205110948	3657.91784146	377.060135027	6.78177061241	0.0929009672933
2000.45421335	707.915358014	3084.36957137	376.0	7.14406845326	0.452855423105	0.0800663760793	2074.3579284	823.52406108	3304.7190449	406.837055412	1.49214575643	0.0204403528278
2000.45421335	707.915358014	3084.36957137	376.0	6.80015308412	1.64699587672	0.291194461938	2379.71177872	623.036598594	3294.1114239	291.363046582	1.89870651628	0.0260096783051
2000.45421335	707.915358014	3084.36957137	376.0	-3.18981675322	0.207628853066	0.0367094860443	1776.30121472	795.883683763	2985.98383405	413.798935562	0.0105984737404	0.000145184571786
2000.45421335	707.915358014	3084.36957137	376.0	6.9943942218	0.550453650938	0.0973220740697	2184.55230726	728.455586187	3300.10253845	387.094644998	1.41898486011	0.0194381487687
2000.45421335	707.915358014	3084.36957137	376.0	-1.42342882054	0.401779812711	0.0710360347793	1991.06206665	603.049614342	3040.46576596	446.354084959	0.219417886444	0.00300572447184
2000.45421335	707.915358014	3084.36957137	376.0	4.06607409531	0.416347311255	0.073611617973	2028.65955958	717.262902279	3209.78232351	463.859861649	0.988839062164	0.0135457405776
2000.45421335	707.915358014	3084.36957137	376.0	-18.7761360347	-0.00639660788478	-0.00113094198811	1569.94040583	642.960118255	2505.24414483	292.34362075	-3.29182177698	-0.0450934489997
2000.45421335	707.915358014	3084.36957137	376.0	13.2296012555	1.74618625802	0.308731658065	2314.09535515	858.995327363	3492.41936691	319.328684389	4.93478956726	0.0675998570858
2000.45421335	707.915358014	3084.36957137	376.0	8.39578955032	0.437957114478	0.07743230454	2043.38952594	867.090609755	3343.32674953	432.846613834	1.79253674737	0.0245552979092
2000.45421335	707.915358014	3084.36957137	376.0	9.35660422231	1.4608055752	0.258275384583	2411.43651211	542.133742655	3372.96182491	419.391570146	1.9226067983	0.0263370794288
2000.45421335	707.915358014	3084.36957137	376.0	15.3529330623	1.91676062008	0.338889784315	2495.17031089	749.59457803	3557.91076705	313.145878137	5.86990749302	0.0804096916852
2000.45421335	707.915358014	3084.36957137	376.0	-2.77769014219	0.428231550287	0.0757127917763	2013.92026993	534.924862589	2998.69534183	449.850209313	-0.01724580665	-0.000236243926713
2000.45421335	707.915358014	3084.36957137	376.0	-7.86654856059	0.255654867032	0.0452006483437	1835.42690652	600.477545273	2841.73614125	405.831689458	-0.902175352579	-0.0123585664737
2000.45421335	707.915358014	3084.36957137	376.0	-3.40532981117	0.353657135	0.0625277820014	1940.60635724	577.751863966	2979.33661487	460.978393655	-0.156208715708	-0.00213984542065
2000.45421335	707.915358014	3084.36957137	376.0	0.573572058422	0.439086425949	0.0776319706416	2044.07529908	683.632977422	3102.06065341	374.352376903	0.502116021521	0.00687830166467
2000.45421335	707.915358014	3084.36957137	376.0	-9.79389047922	-0.0277197177018	-0.00490094018773	1517.75614146	874.214472806	2782.28979357	390.319179311	-1.07378682662	-0.0147094085838
2000.45421335	707.915358014	3084.36957137	376.0	16.3001473528	1.81786220652	0.321404209074	2445.96468508	704.361589968	3587.12635641	436.800081354	4.60894342437	0.0631362112927
2000.45421335	707.915358014	3084.36957137	376.0	-10.766884312	0.167843769084	0.0296753481407	1755.45921028	555.838288692	2752.27906786	440.981568889	-1.75490236388	-0.0240397584094
2000.45421335	707.915358014	3084.36957137	376.0	3.76016929829	0.419572134288	0.0741817776323	2036.01714519	739.326936799	3200.34708903	425.003007046	0.939976378889	0.0128763887519
2000.45421335	707.915358014	3084.36957137	376.0	-1.40755605933	0.534408618624	0.0944852578897	2109.75279682	640.90722704	3040.95534057	290.295316715	0.0810667130843	0.00111050291896
2000.45421335	707.915358014	3084.36957137	376.0	13.3892924466	1.44928058005	0.256237726318	2234.77560881	806.489382513	3497.34483341	456.079842086	3.32531635397	0.0455522788215
2000.45421335	707.915358014	3084.36957137	376.0	8.18555399587	1.58902135766	0.280944370166	2415.39284513	561.884340102	3336.84230806	359.565122833	1.87256861312	0.0256516248373
2000.45421335	707.915358014	3084.36957137	376.0	-12.7925950992	0.0992767675753	0.0175524695147	1676.0461673	633.344740735	2689.79866074	380.407752708	-1.9485337424	-0.0266922430466
2000.45421335	707.915358014	3084.36957137	376.0	7.23827460191	0.392631034121	0.0694184996679	2014.00690457	834.626219317	3307.62471068	458.991586793	1.35921235705	0.0186193473568
2000.45421335	707.915358014	3084.36957137	376.0	3.27113581182	0.525949060872	0.092989579362	2154.88872013	723.490684231	3185.26348898	306.88408462	0.68866187142	0.00943372426602
2000.45421335	707.915358014	3084.36957137	376.0	-10.1494226392	0.263377566097	0.0465660477541	1833.9705859	601.486479859	2771.32386781	335.866802061	-1.25849458891	-0.0172396519029
2000.45421335	707.915358014	3084.36957137	376.0	-6.20333520879	0.130625818776	0.0230950881853	1683.18211948	836.927313026	2893.03578778	372.92635527	-0.436802296641	-0.00598359310467
2000.45421335	707.915358014	3084.36957137	376.0	-2.4973203322	0.232960029381	0.0411881240065	1807.88886218	741.559029906	3007.34298294	457.895090854	0.0578740233055	0.000792794839801
2000.45421335	707.915358014	3084.36957137	376.0	-8.05697194965	0.389324292174	0.0688338564665	1958.77877742	533.741614477	2835.86278018	343.342388279	-0.856222443615	-0.0117290745701
2000.45421335	707.915358014	3084.36957137	376.0	9.20896380556	1.29497197902	0.228955441835	2253.99586421	733.021669386	3368.40804882	381.390515225	2.3511418994	0.0322074232795
2000.45421335	707.915358014	3084.36957137	376.0	11.6541843472	1.5736149525	0.278220465436	2324.34828381	709.331074635	3443.82768716	410.148328719	2.88452394953	0.0395140267058
2000.45421335	707.915358014	3084.36957137	376.0	-16.1016350203	0.104681441137	0.0185080341473	1692.21071006	540.373255436	2587.73564031	355.151674811	-2.87913900978	-0.039440260408
2000.45421335	707.915358014	3084.36957137	376.0	-3.0360305311	0.486513158638	0.0860171779771	2055.02678072	601.477650774	2990.72716949	334.222737997	-0.0129819946694	-0.000177835543416
2000.45421335	707.915358014	3084.36957137	376.0	9.06382984739	1.19055130371	0.210493511971	2278.05827747	694.751306526	3363.93158118	391.121997185	2.16749696621	0.0296917392631
2000.45421335	707.915358014	3084.36957137	376.0	12.3948171597	1.41059495889	0.249397977172	2179.72282251	862.486936106	3466.67154027	424.461781655	3.35973661752	0.0460237892811
2000.45421335	707.915358014	3084.36957137	376.0	-0.267187308919	0.295258174001	0.0522026474541	1881.20755734	847.12598438	3076.12852731	347.79498559	0.359378106135	0.00492298775527
2000.45421335	707.915358014	3084.36957137	376.0	2.32909318566	1.31328878913	0.232193916041	2309.82497968	544.853669468	3156.20741287	301.528763723	0.791935824185	0.0108484359477
2000.45421335	707.915358014	3084.36957137	376.0	10.3364281309	1.59757310435	0.28245634801	2284.34687433	772.007191328	3403.1832154	346.829149741	3.08411206658	0.0422481105011
2000.45421335	707.915358014	3084.36957137	376.0	-15.1520525891	0.101096498977	0.0178742042038	1679.55788371	600.716998381	2617.02427187	336.749389776	-2.45328407312	-0.0336066311387
2000.45421335	707.915358014	3084.36957137	376.0	14.1206802765	1.86349965427	0.329473064757	2467.03998466	708.173353103	3519.90353708	344.690199322	4.76611157936	0.0652891997172
2000.45421335	707.915358014	3084.36957137	376.0	-6.7537647774	0.0898787010088	0.0158908594429	1651.50182737	786.499124798	2876.05850565	438.057553485	-0.638147027248	-0.00874174009928
2000.45421335	707.915358014	3084.36957137	376.0	5.93604424181	0.809157723346	0.143061832275	2274.90416257	559.017671627	3267.4591137	433.537279506	1.39776284831	0.0191474362782
2000.45421335	707.915358014	3084.36957137	376.0	-14.9712307821	-0.00904006503691	-0.00159831418616	1567.98588587	677.738141411	2622.60148466	376.877457379	-2.47253907661	-0.0338703983097
2000.45421335	707.915358014	3084.36957137	376.0	-4.27134424831	0.349818565112	0.0618491098147	1923.98465029	735.223130077	2952.62552908	293.417748714	-0.312459360272	-0.00428026520921
2000.45421335	707.915358014	3084.36957137	376.0	-12.9690864073	0.229307950977	0.0405424241472	1794.72794373	592.316583596	2684.35501653	297.310489212	-1.83971881191	-0.0252016275604
2000.45421335	707.915358014	3084.36957137	376.0	14.0741640483	1.46376980697	0.258799470823	2193.09928104	870.047393677	3518.4688047	455.322129983	3.7211967826	0.0509752983917
2000.45421335	707.915358014	3084.36957137	376.0	-11.010722388	0.123062136406	0.0217578034664	1663.2362036	791.379745928	2744.75820044	290.142250913	-1.34304259845	-0.0183978438143
2000.45421335	707.915358014	3084.36957137	376.0	2.2607314788	0.429566702352	0.0759488511938	2033.78952801	661.374300847	3154.09888519	458.935056335	0.756718814047	0.0103660111513
2000.45421335	707.915358014	3084.36957137	376.0	12.5004362962	1.5630593218	0.276354194094	2372.24421079	633.156759299	3469.92922478	464.528254685	2.59488420696	0.0355463589995
2000.45421335	707.915358014	3084.36957137	376.0	-6.9280127202	0.370673390639	0.0655363137622	1943.82552082	571.17914243	2870.68405512	355.679391875	-0.649118027206	-0.00889202776994
2000.45421335	707.915358014	3084.36957137	376.0	19.483465201	1.87796413652	0.332030434321	2456.00930956	800.327888377	3685.31164347	428.974445541	6.456612289	0.088446743685
2000.45421335	707.915358014	3084.36957137	376.0	10.8565837288	1.71139807676	0.302580989526	2412.97175023	620.861111461	3419.22673639	385.393874701	2.65096166886	0.0363145434091
2000.45421335	707.915358014	3084.36957137	376.0	10.5349009811	1.59573408877	0.282131203814	2362.58439914	650.272480921	3409.3048516	396.44797154	2.48352459389	0.0340208848477
2000.45421335	707.915358014	3084.36957137	376.0	1.63144708604	0.364723406863	0.0644843364326	1969.22855659	786.421896744	3134.68942886	379.038975529	0.635950922563	0.00871165647347
2000.45421335	707.915358014	3084.36957137	376.0	-1.05859574881	0.336189918834	0.0594395188887	1927.20718042	785.744227314	3051.71856621	338.767158477	0.230634511505	0.00315937686993
2000.45421335	707.915358014	3084.36957137	376.0	-9.31223698086	-0.0141752693018	-0.00250623573228	1535.92924426	860.849887268	2797.14576752	400.366635984	-1.00380924523	-0.0137508115786
2000.45421335	707.915358014	3084.36957137	376.0	14.8870962954	1.74084984724	0.307788162526	2396.35328549	706.997896729	3543.54263956	440.191457343	3.90762936576	0.0535291693939
2000.45421335	707.915358014	3084.36957137	376.0	-12.4379484264	-0.0632402395363	-0.0111810890269	1515.5959679	717.097176297	2700.7372748	468.044130603	-2.17338649696	-0.0297724177665
2000.45421335	707.915358014	3084.36957137	376.0	-16.6249986399	0.0391028134914	0.00691351016467	1623.34736252	582.785937814	2571.59317208	365.459871745	-3.04044966491	-0.0416499954098
2000.45421335	707.915358014	3084.36957137	376.0	14.1581600122	1.65875461736	0.293273447199	2264.88671495	869.138080009	3521.05955065	387.034755687	4.54776652943	0.0622981716361
2000.45421335	707.915358014	3084.36957137	376.0	11.4581337038	1.40968198874	0.249236560951	2388.07153568	585.43516517	3437.78076077	464.274059921	2.27301713905	0.0311372210829
2000.45421335	707.915358014	3084.36957137	376.0	13.895084925	1.80334513476	0.318837541506	2457.73270724	645.811023101	3512.94534271	409.401612362	3.74101668025	0.0512468038391
2000.45421335	707.915358014	3084.36957137	376.0	-9.93278666343	0.0498102950497	0.00880662925206	1579.61566802	880.45149904	2778.00572193	317.938554868	-1.0596489849	-0.0145157395192
2000.45421335	707.915358014	3084.36957137	376.0	-4.69383148629	0.281749771136	0.0498143159717	1853.0877458	747.254887569	2939.59446127	339.251827905	-0.264346843593	-0.00362118963826
2000.45421335	707.915358014	3084.36957137	376.0	-14.7885427779	0.102622490518	0.0181440046885	1689.72306909	551.812646039	2628.23625788	386.700542751	-2.62912320121	-0.0360153863179
2000.45421335	707.915358014	3084.36957137	376.0	19.5941312981	1.84312728521	0.325871160751	2433.96925208	788.475842881	3688.7249949	466.279899938	5.96240394617	0.0816767663859
2000.45421335	707.915358014	3084.36957137	376.0	-5.13081559958	0.366692628743	0.0648325015458	1942.32545954	628.182586112	2926.11625625	355.608210599	-0.33354292519	-0.00456908116699
2000.45421335	707.915358014	3084.36957137	376.0	1.63645289642	0.415730423701	0.0735025501592	2028.64765697	749.454933251	3134.84382655	356.74123633	0.593800652046	0.00813425550748
2000.45421335	707.915358014	3084.36957137	376.0	-4.46387128735	0.269737650064	0.0476905321895	1831.86879754	831.349072925	2946.68728367	283.46941321	-0.359710360581	-0.00492753918604
2000.45421335	707.915358014	3084.36957137	376.0	8.0755646655	0.493748360455	0.087296386219	2133.93512833	732.006589575	3333.44983063	467.508112717	1.45708429829	0.0199600588807
2000.45421335	707.915358014	3084.36957137	376.0	2.24549845404	0.426164451767	0.0753473217409	2032.97924315	681.645024405	3153.62904241	439.004774857	0.758088132053	0.0103847689322
2000.45421335	707.915358014	3084.36957137	376.0	-3.07000966955	0.259514356657	0.0458830192109	1826.58719897	857.694673736	2989.67912728	305.397254579	-0.0970332554434	-0.00132922267731
2000.45421335	707.915358014	3084.36957137	376.0	9.82283696382	1.71992758136	0.304089034894	2384.08723209	672.889829973	3387.34216572	330.365103657	2.84916201538	0.0390296166491
2000.45421335	707.915358014	3084.36957137	376.0	-0.396981607555	0.552318324049	0.0976517546056	2130.4537133	613.953762351	3072.12519146	327.717715811	0.336945014433	0.00461568512922
2000.45421335	707.915358014	3084.36957137	376.0	16.7890670574	1.89479645112	0.335006444682	2479.22598377	757.380464841	3602.206447	365.59999839	5.90304499304	0.0808636300417
2000.45421335	707.915358014	3084.36957137	376.0	-8.53839025244	0.0640246564389	0.0113197765981	1627.83988282	765.449769116	2821.01406054	427.724408595	-0.988253238137	-0.0135377155909
2000.45421335	707.915358014	3084.36957137	376.0	-14.5029894603	0.0625348162833	0.0110563678012	1632.45435538	670.940978916	2637.04377751	333.648443223	-2.20138383444	-0.0301559429376
2000.45421335	707.915358014	3084.36957137	376.0	1.468928771	0.215203156478	0.0380486485994	1787.07442305	874.120362053	3129.6767634	468.481978297	0.685556735537	0.00939118815805
2000.45421335	707.915358014	3084.36957137	376.0	3.87731466267	0.607674011865	0.107438828123	2199.33302551	584.556803833	3203.96028501	420.070455666	1.02370934512	0.0140234156865
2000.45421335	707.915358014	3084.36957137	376.0	6.73020294695	1.09376037376	0.193380546988	2187.63107689	773.056309953	3291.95390315	331.266516314	1.90725222169	0.0261267427629
2000.45421335	707.915358014	3084.36957137	376.0	6.97145619312	1.62862492519	0.287946415344	2340.85110081	675.123303891	3299.39504487	283.42064017	2.10852712148	0.028883933171
2000.45421335	707.915358014	3084.36957137	376.0	-8.82878527823	0.237729106125	0.0420313129642	1795.08930082	706.083824781	2812.05720472	310.884079126	-0.971409452472	-0.013306978801
2000.45421335	707.915358014	3084.36957137	376.0	-17.2170221869	-0.0238374775827	-0.00421454695593	1560.08665301	601.496417207	2553.33297794	391.749907721	-3.36637507318	-0.0461147270298
2000.45421335	707.915358014	3084.36957137	376.0	-8.48428379526	0.0744573814649	0.0131643177979	1619.31189364	849.093843089	2822.68290364	354.277166905	-0.813261813151	-0.0111405727829
2000.45421335	707.915358014	3084.36957137	376.0	-1.19616241165	0.358912198943	0.0634568951455	1951.97136747	754.564317762	3047.47550192	340.93981669	0.21570998762	0.00295493133726
2000.45421335	707.915358014	3084.36957137	376.0	7.1347344125	0.577993921148	0.102191287332	2222.77560899	662.385477167	3304.43114858	419.270062429	1.34063666324	0.0183648857977
2000.45421335	707.915358014	3084.36957137	376.0	-6.83613165525	0.321597799365	0.0568595826318	1907.36537098	547.909536871	2873.51800673	418.243098878	-0.73892730303	-0.0101222918223
2000.45421335	707.915358014	3084.36957137	376.0	-15.8150255825	-0.045666563251	-0.00807400340365	1507.96749691	791.412847457	2596.5757346	297.19539023	-2.33783699999	-0.0320251643834
2000.45421335	707.915358014	3084.36957137	376.0	7.83808949536	0.725489620212	0.128269027619	2133.87819267	819.960590747	3326.12521874	372.286435317	2.07074052631	0.0283663085796
2000.45421335	707.915358014	3084.36957137	376.0	-1.21749911879	0.878340441418	0.155293571679	2181.79259344	579.923622604	3046.81739902	285.101182968	0.231821202964	0.00317563291731
2000.45421335	707.915358014	3084.36957137	376.0	2.20490233627	1.2208578899	0.215851819289	2285.41973553	541.856236136	3152.3769081	325.100936439	0.850512215814	0.0116508522714
2000.45421335	707.915358014	3084.36957137	376.0	7.00581707828	0.418119049062	0.0739248672316	2044.35411091	801.008811878	3300.45486155	455.091938762	1.32943009203	0.0182113711237
2000.45421335	707.915358014	3084.36957137	376.0	-10.1056877769	0.306646735556	0.0542161837971	1864.1807192	610.412360899	2772.6728126	298.079732499	-1.24056101904	-0.0169939865622
2000.45421335	707.915358014	3084.36957137	376.0	-2.75085699459	0.13195885154	0.0233307729031	1690.32509887	852.399708024	2999.52297527	456.798168376	0.0726060536705	0.000994603474938
2000.45421335	707.915358014	3084.36957137	376.0	13.9900800971	1.7642669881	0.311928392521	2366.48020145	783.778630827	3515.87534489	365.61651261	4.56364986569	0.0625157515847
2000.45421335	707.915358014	3084.36957137	376.0	12.7822497266	1.81190721957	0.320351347166	2390.61410349	783.811956831	3478.62139247	304.195332152	4.7519323681	0.0650949639466
2000.45421335	707.915358014	3084.36957137	376.0	-5.33359885222	0.333414024245	0.0589487313021	1917.07834592	579.459597929	2919.86167131	423.323727463	-0.439463900369	-0.00602005342972
2000.45421335	707.915358014	3084.36957137	376.0	12.688151383	1.44633784393	0.255717440581	2250.02425835	782.27716936	3475.71905179	443.417624084	3.13732952676	0.0429771168049
2000.45421335	707.915358014	3084.36957137	376.0	13.4294472571	1.78259985537	0.315169705689	2425.57272236	683.524875732	3498.58335617	389.485758071	3.82486940146	0.0523954712528
2000.45421335	707.915358014	3084.36957137	376.0	8.84114588079	1.68358953414	0.297664344791	2377.36689195	649.116488676	3357.06318467	330.579804044	2.39143904598	0.032759438986
2000.45421335	707.915358014	3084.36957137	376.0	-9.86151932346	0.151666613265	0.0268151720765	1702.39566488	762.884224637	2780.20387008	314.923980561	-1.12496545984	-0.0154104857512
2000.45421335	707.915358014	3084.36957137	376.0	7.35626668494	1.17849414233	0.20836176491	2261.75545689	700.172179047	3311.26402259	349.33638665	1.88178472234	0.0257778729087
2000.45421335	707.915358014	3084.36957137	376.0	15.1390617453	1.67715055771	0.2965259119	2345.81758179	746.176642289	3551.31418523	459.319961147	3.85387911393	0.0527928645743
2000.45421335	707.915358014	3084.36957137	376.0	-5.52548386028	0.283688181302	0.0501570334692	1860.41125628	654.564200351	2913.94322851	398.967771881	-0.415959679901	-0.00569807780687
2000.45421335	707.915358014	3084.36957137	376.0	3.28348047104	0.471473438521	0.0833581044061	2086.3833562	667.124043164	3185.6442439	432.136844532	0.893957594603	0.0122459944466
2000.45421335	707.915358014	3084.36957137	376.0	-2.83168885911	0.478774274515	0.0846489169935	2051.91367387	559.433969641	2997.02982184	385.682178329	0.0558723887487	0.000765375188338
2000.45421335	707.915358014	3084.36957137	376.0	-4.54262827278	0.146653002217	0.025928748624	1694.87856726	884.17775775	2944.25812718	365.201802166	-0.158061103736	-0.00216522059913
2000.45421335	707.915358014	3084.36957137	376.0	-0.507657537722	0.335841499137	0.0593779171035	1927.81541242	856.40763391	3068.71153675	284.488490412	0.112142726597	0.0015362017342
2000.45421335	707.915358014	3084.36957137	376.0	5.80957670737	0.563371240015	0.0996059476689	2203.77916362	667.447549047	3263.55838755	392.331674887	1.15536807857	0.0158269599804
2000.45421335	707.915358014	3084.36957137	376.0	-2.40518850797	0.403641717068	0.0713652257899	1990.75227087	573.423331778	3010.18466889	446.009066248	0.0545197587162	0.000746846009811
2000.45421335	707.915358014	3084.36957137	376.0	-17.009002183	0.106970441495	0.0189127371808	1688.57720668	562.99373305	2559.74908364	308.17814391	-2.92104383531	-0.0400142991138
2000.45421335	707.915358014	3084.36957137	376.0	-13.2369453182	0.187284754577	0.0331125803708	1764.38745245	578.637379627	2676.09325779	333.068425716	-1.96465517234	-0.0269130845526
2000.45421335	707.915358014	3084.36957137	376.0	-13.2286097911	0.00638596393263	0.00112906010124	1575.42991264	727.486185428	2676.35035625	373.43425819	-1.93816847899	-0.0265502531369
2000.45421335	707.915358014	3084.36957137	376.0	-14.8290938706	-0.0297262328517	-0.0052556988776	1552.79374666	635.812279515	2626.98551231	438.379486143	-2.83580391747	-0.0388466290064
2000.45421335	707.915358014	3084.36957137	376.0	-11.0169547928	0.0812100346792	0.0143582098089	1636.80923191	765.533846028	2744.56597005	342.222892106	-1.34498106555	-0.0184243981582
2000.45421335	707.915358014	3084.36957137	376.0	4.738402339	0.417641054453	0.0738403561621	2042.66921552	800.588113626	3230.51941128	387.262082131	1.00172189447	0.0137222177324
2000.45421335	707.915358014	3084.36957137	376.0	15.3733923295	1.79191127635	0.316815996526	2392.26103168	776.042118315	3558.54180646	390.238656468	4.90086447191	0.0671351297521
2000.45421335	707.915358014	3084.36957137	376.0	11.7494612433	1.69873775641	0.30034260191	2282.96168383	854.035022697	3446.76637875	309.769672227	4.3176032903	0.059145250552
2000.45421335	707.915358014	3084.36957137	376.0	12.5792805843	1.80862435919	0.319770926307	2375.55119199	808.460488227	3472.36107401	288.349393792	4.8955367506	0.0670621472684
2000.45421335	707.915358014	3084.36957137	376.0	-3.39868362196	0.407284353387	0.0720092562565	1989.87892697	591.512582587	2979.5416079	398.150098346	-0.0566533219393	-0.000776072903278
2000.45421335	707.915358014	3084.36957137	376.0	-17.0377765937	0.0594165631492	0.0105050500617	1628.7407395	642.69257488	2558.86157447	287.428260092	-2.78574792255	-0.0381609304459
2000.45421335	707.915358014	3084.36957137	376.0	5.18812968219	0.781451878503	0.138163344855	2278.48051694	574.719900525	3244.39066461	391.190247142	1.25344248564	0.0171704450088
2000.45421335	707.915358014	3084.36957137	376.0	-9.62739221504	-0.00030273740884	-5.3525001563e-05	1545.56546989	865.06790278	2787.42521537	376.791842699	-1.02587220289	-0.0140530438752
2000.45421335	707.915358014	3084.36957137	376.0	-4.12120124166	0.59434878338	0.105082882493	2082.13855061	579.732684279	2957.25649429	295.385259401	-0.181539068042	-0.00248683654852
2000.45421335	707.915358014	3084.36957137	376.0	8.33610244204	1.58228889485	0.279754047886	2351.16574031	654.965958727	3341.48577853	335.354079493	2.20448492271	0.0301984235987
2000.45421335	707.915358014	3084.36957137	376.0	0.0392804320316	0.213071996518	0.037671852284	1782.1700693	880.351952881	3085.58112506	423.059102879	0.503561122225	0.00689809756473
2000.45421335	707.915358014	3084.36957137	376.0	2.92967366215	0.465496291043	0.0823013244418	2073.78714644	645.011386915	3174.73153434	455.933000985	0.851733446926	0.0116675814647
2000.45421335	707.915358014	3084.36957137	376.0	9.33415238091	1.62000018375	0.28642153178	2384.00426788	617.016372524	3372.26932715	371.248686744	2.20462878344	0.0302003942937
2000.45421335	707.915358014	3084.36957137	376.0	-0.946519285202	0.453589229133	0.0801961154762	2040.51595941	545.975380621	3055.17541855	468.684078512	0.270242466658	0.00370195159806
2000.45421335	707.915358014	3084.36957137	376.0	0.954255712445	0.528328965415	0.0934103545642	2129.95988261	633.380737578	3113.80234419	350.461724008	0.53360450425	0.00730965074316
2000.45421335	707.915358014	3084.36957137	376.0	11.8175423477	1.56832289028	0.277284810871	2378.27881658	622.245183641	3448.86625162	448.342251404	2.48071119865	0.0339823451871
2000.45421335	707.915358014	3084.36957137	376.0	-5.35442510989	0.176046099854	0.0311255480647	1739.45820926	783.544020481	2919.21931256	396.21708281	-0.33228137953	-0.00455179971959
2000.45421335	707.915358014	3084.36957137	376.0	3.92017376423	0.407322491769	0.0720159992519	1996.90230624	883.764972133	3205.2822181	324.614939726	1.04034231045	0.0142512645267
2000.45421335	707.915358014	3084.36957137	376.0	8.21291830329	1.69747166142	0.300118752019	2372.8379051	660.905894535	3337.68632443	303.942524801	2.39666963322	0.032831090866
2000.45421335	707.915358014	3084.36957137	376.0	11.9044787577	1.28838007947	0.227789971617	2255.48947521	745.861701164	3451.5476918	450.196515423	2.76746054909	0.0379104184807
2000.45421335	707.915358014	3084.36957137	376.0	15.1331843548	1.7855447064	0.315690365347	2392.46260413	765.806611873	3551.13290478	392.863688778	4.7306494211	0.0648034167273
2000.45421335	707.915358014	3084.36957137	376.0	-6.60507047068	0.240309567878	0.0424875473617	1812.06643048	681.522833625	2880.6447876	387.055523498	-0.588169323835	-0.00805711402513
2000.45421335	707.915358014	3084.36957137	376.0	8.67460731881	0.494300982612	0.0873940916923	2108.26139244	815.577776865	3351.92651994	428.087350638	1.83359820053	0.0251177835689
2000.45421335	707.915358014	3084.36957137	376.0	17.8562858252	1.79994624563	0.31823660637	2383.62346125	822.035491326	3635.12341794	429.464465362	5.68010786777	0.0778096968187
2000.45421335	707.915358014	3084.36957137	376.0	16.358637139	1.91990664395	0.339446012013	2468.55749031	835.04327177	3588.93039757	285.329635497	6.91238408442	0.0946901929372
2000.45421335	707.915358014	3084.36957137	376.0	0.798755493683	0.344323694197	0.0608775979839	1944.07059514	829.238455123	3109.00614276	335.697092497	0.447743134841	0.00613346760056
2000.45421335	707.915358014	3084.36957137	376.0	7.11308352693	1.19463550231	0.211215612148	2225.71889824	740.735606569	3303.76335526	337.308850446	1.94567103555	0.0266530278842
2000.45421335	707.915358014	3084.36957137	376.0	8.80092192625	1.68989141454	0.298778538639	2416.43617201	580.433551081	3355.82252926	358.952806164	2.05318664375	0.028125844435
2000.45421335	707.915358014	3084.36957137	376.0	-12.7381035796	0.0396851312673	0.0070164659242	1589.80054045	786.136021619	2691.47938059	315.542818517	-1.6662508657	-0.0228253543247
2000.45421335	707.915358014	3084.36957137	376.0	-10.9906349433	-0.0145687256759	-0.00257580015486	1532.59881043	852.003615469	2745.37777148	360.775345578	-1.28905457262	-0.0176582818167
2000.45421335	707.915358014	3084.36957137	376.0	0.975213925306	0.552350750399	0.0976574876943	2144.15893295	609.931669311	3114.44877293	360.35817067	0.571671494595	0.00783111636432
2000.45421335	707.915358014	3084.36957137	376.0	-11.2331776514	0.0612747201843	0.0108335785333	1600.78708389	828.677833898	2737.89685799	308.431940204	-1.3381503713	-0.0183308270041
2000.45421335	707.915358014	3084.36957137	376.0	12.1183833792	1.85860660352	0.328607956776	2447.01368319	724.375428048	3458.14530086	286.756189618	4.53365399154	0.0621048491991
2000.45421335	707.915358014	3084.36957137	376.0	-3.47778795007	0.456959960655	0.0807920722516	2031.86106899	560.650903133	2977.10173808	384.589765955	-0.0530045262501	-0.000726089400687
2000.45421335	707.915358014	3084.36957137	376.0	-7.30210095635	0.266508217945	0.0471195576282	1847.23891088	597.896430759	2859.1457914	414.010449756	-0.805270495176	-0.0110311026736
2000.45421335	707.915358014	3084.36957137	376.0	1.98839120998	0.400561720923	0.070820672016	2015.89150482	801.964886209	3145.69890481	327.842513778	0.552607471093	0.00756996535743
2000.45421335	707.915358014	3084.36957137	376.0	-6.99252562633	0.385508862788	0.0681592755989	1956.80305598	560.287631638	2868.69423868	351.603551057	-0.658332124753	-0.00901824828429
2000.45421335	707.915358014	3084.36957137	376.0	10.3564406827	1.3654964327	0.241424404651	2198.31359112	817.398547299	3403.80047646	388.088338038	2.84586741839	0.0389844851834
2000.45421335	707.915358014	3084.36957137	376.0	-15.8125599964	0.181489889571	0.0320880285664	1759.21500623	544.98172989	2596.65178238	292.455046261	-2.56029893396	-0.0350725881365
2000.45421335	707.915358014	3084.36957137	376.0	4.50491061599	0.414098778366	0.0732140697252	2030.74455177	746.744914409	3223.31766362	445.828197446	1.03970531293	0.0142425385333
2000.45421335	707.915358014	3084.36957137	376.0	9.02507845029	0.570476829229	0.100862239963	2219.57806809	674.21745758	3362.73634488	468.94081921	1.57878386698	0.02162717626
2000.45421335	707.915358014	3084.36957137	376.0	-9.46426018369	0.0941748316145	0.0166504299177	1616.95944641	883.559361664	2792.45681011	291.938002037	-1.01863323882	-0.0139538799839
2000.45421335	707.915358014	3084.36957137	376.0	-3.1055987506	0.399022321113	0.0705485009039	1982.12487505	684.853240997	2988.58142849	321.603312448	-0.0752491974032	-0.00103081092333
2000.45421335	707.915358014	3084.36957137	376.0	-12.9410307671	0.147844007062	0.0261393223236	1736.83330497	539.428401293	2685.22035616	408.958649899	-2.21541261046	-0.0303481179515
2000.45421335	707.915358014	3084.36957137	376.0	-11.8344975103	0.178769939003	0.0316071320727	1743.11390289	653.998144262	2719.34993124	322.237884081	-1.574172045	-0.0215640006165
2000.45421335	707.915358014	3084.36957137	376.0	-6.98049968738	0.144840447901	0.025608282868	1700.75660118	802.716340309	2869.06516308	365.59222159	-0.584806297289	-0.00801104516834
2000.45421335	707.915358014	3084.36957137	376.0	13.3616432489	1.63780598596	0.289569658055	2270.32809923	837.5908728	3496.49202997	388.573057942	4.08635604501	0.0559774800686
2000.45421335	707.915358014	3084.36957137	376.0	-11.210089101	-0.0280002392059	-0.00495053734191	1542.61511197	758.524735478	2738.60899421	437.469146766	-1.63919504502	-0.0224547266441
2000.45421335	707.915358014	3084.36957137	376.0	17.6948391208	1.88954705654	0.334078333901	2438.88403934	854.788064075	3630.14380491	336.471701492	6.95157525229	0.0952270582506
2000.45421335	707.915358014	3084.36957137	376.0	-6.57909327902	0.263264205607	0.0465460052346	1842.22268382	621.452555131	2881.4460202	417.770781243	-0.656715180555	-0.00899609836377
2000.45421335	707.915358014	3084.36957137	376.0	-14.1257050341	-0.0538804494185	-0.00952624636112	1501.12503317	814.106010533	2648.68062355	333.44957985	-1.96738371072	-0.0269504617907
2000.45421335	707.915358014	3084.36957137	376.0	2.90056207812	0.374300378836	0.0661775775877	1985.53378983	812.986054851	3173.8336255	375.313780816	0.777942835574	0.0106567511723
2000.45421335	707.915358014	3084.36957137	376.0	9.68952869002	1.79212733825	0.316854197003	2489.58026198	534.318399564	3383.23044589	359.331784345	2.34540865005	0.0321288856171
2000.45421335	707.915358014	3084.36957137	376.0	-9.23898746845	0.0262150273067	0.00463490581802	1572.18375875	857.085214182	2799.40505319	370.136080251	-0.950851208904	-0.0130253590261
2000.45421335	707.915358014	3084.36957137	376.0	-13.9506938846	0.00378698725112	0.0006695522014	1562.1574956	766.542190058	2654.0786142	325.378928537	-1.95830321463	-0.0268260714333
2000.45421335	707.915358014	3084.36957137	376.0	-11.4247980063	0.146523066607	0.0259057755669	1695.80263172	737.998800251	2731.98657807	298.185146095	-1.44146950932	-0.019746157662
2000.45421335	707.915358014	3084.36957137	376.0	8.30756098783	1.48674940132	0.262862341111	2413.82515642	534.149479429	3340.6054546	392.630818753	1.76552086943	0.0241852173895
2000.45421335	707.915358014	3084.36957137	376.0	18.0138889118	1.91977443724	0.339422637418	2499.8082016	768.566454568	3639.98447958	371.609823412	6.46079232897	0.0885040045064
2000.45421335	707.915358014	3084.36957137	376.0	5.659597732	0.612721045092	0.10833116073	2243.58963391	663.221840866	3258.93248167	352.121006899	1.13293006768	0.0155195899682
2000.45421335	707.915358014	3084.36957137	376.0	-9.42968034871	0.287688525661	0.0508643079316	1850.14457457	629.103162249	2793.52338001	314.275643199	-1.10069330138	-0.0150779904298
2000.45421335	707.915358014	3084.36957137	376.0	16.2607982643	1.81052574399	0.320107097594	2420.20393492	748.651965215	3585.91268509	417.05678496	4.92694615422	0.0674924130714
2000.45421335	707.915358014	3084.36957137	376.0	4.48216270752	0.600310062956	0.106136856958	2215.36031725	615.544633117	3222.61603406	391.71108369	1.04294840557	0.0142869644599
2000.45421335	707.915358014	3084.36957137	376.0	-7.191529894	0.112921913246	0.0199649775894	1651.71518052	876.002215213	2862.5562116	334.838815863	-0.592111553175	-0.00811111716678
2000.45421335	707.915358014	3084.36957137	376.0	-15.951781131	0.0724535928137	0.0128100411622	1648.97846406	618.373731449	2592.35768807	325.005492563	-2.61505611053	-0.0358226864456
2000.45421335	707.915358014	3084.36957137	376.0	1.31286189006	0.32743709978	0.0578919907673	1923.37425758	798.789303098	3124.86308402	402.699523338	0.628489817063	0.00860944954881
2000.45421335	707.915358014	3084.36957137	376.0	-7.90517217747	0.217243950951	0.0384094679899	1779.95202912	717.714350635	2840.54484616	342.878466408	-0.786361157133	-0.0107720706457
2000.45421335	707.915358014	3084.36957137	376.0	-9.91597163459	-0.024650019103	-0.00435820705499	1544.30505022	773.886372487	2778.52435956	460.332936855	-1.4006084647	-0.0191864173247
2000.45421335	707.915358014	3084.36957137	376.0	-13.8404109221	0.0809962628487	0.0143204142236	1641.54181346	703.611165235	2657.48014833	312.327169638	-1.97293316258	-0.0270264816792
2000.45421335	707.915358014	3084.36957137	376.0	-22.7216467751	-0.0698188060997	-0.0123442019271	1510.12196484	534.235239168	2383.55001212	339.192808114	-5.14058859097	-0.0704190217942
2000.45421335	707.915358014	3084.36957137	376.0	-2.46597673553	0.346713783518	0.0613001738894	1931.74917497	783.972174556	3008.3097353	292.588385773	-0.0849269292427	-0.00116338259237
2000.45421335	707.915358014	3084.36957137	376.0	13.5396579396	1.38844021256	0.245480942814	2175.8505605	866.72398582	3501.98266092	459.4081146	3.4736909357	0.0475848073383
2000.45421335	707.915358014	3084.36957137	376.0	-3.00435227104	0.452612657381	0.0800234542753	2030.58596681	649.556356857	2991.7042441	311.561920435	-0.0748612725479	-0.00102549688422
2000.45421335	707.915358014	3084.36957137	376.0	17.2774709507	1.78719260655	0.315981719688	2417.58746083	729.780995066	3617.27062807	469.902172177	4.67904139592	0.0640964574784
2000.45421335	707.915358014	3084.36957137	376.0	-4.74019598421	0.225106026357	0.0397995096105	1785.56674062	827.410755334	2938.16440881	325.186912856	-0.27177794709	-0.00372298557658
2000.45421335	707.915358014	3084.36957137	376.0	-16.9557184428	-0.00443751666475	-0.000784568010033	1561.60596601	705.333784019	2561.39255111	294.452801087	-2.70946195071	-0.037115917133
2000.45421335	707.915358014	3084.36957137	376.0	-0.60413461936	0.394210026024	0.0696976707963	1985.76055227	626.155532635	3065.735827	453.819742092	0.341418680563	0.00467696822689
2000.45421335	707.915358014	3084.36957137	376.0	-1.28847077641	0.337855677721	0.0597340307144	1926.98663084	735.238179591	3044.6283708	382.40356037	0.263113446208	0.00360429378367
2000.45421335	707.915358014	3084.36957137	376.0	-0.0330020779105	1.00814623481	0.178243676593	2216.27141408	553.664427879	3083.35166532	313.415823363	0.510643374816	0.00699511472351
2000.45421335	707.915358014	3084.36957137	376.0	-15.9806948246	0.0386240229073	0.00682885836409	1607.58828556	673.572938155	2591.4658829	310.30465919	-2.52190741177	-0.0345466768736
2000.45421335	707.915358014	3084.36957137	376.0	-6.1223495146	0.158091212036	0.0279510629485	1725.87735147	735.515381702	2895.53368589	434.140952719	-0.542913990974	-0.00743717795855
2000.45421335	707.915358014	3084.36957137	376.0	-13.865978176	0.00557410829427	0.000985521268435	1568.2881744	749.73477955	2656.69155973	338.668605788	-1.97837349176	-0.0271010067364
2000.45421335	707.915358014	3084.36957137	376.0	-18.7787766116	0.0114623990495	0.00202659106251	1597.2577694	541.836221363	2505.16269968	366.068708917	-3.83823090953	-0.05257850561
2000.45421335	707.915358014	3084.36957137	376.0	11.7656848771	1.56833771404	0.277287431761	2356.71126803	657.54347138	3447.26677558	433.012036174	2.63623666899	0.036112831082
2000.45421335	707.915358014	3084.36957137	376.0	16.8435996248	1.70362810956	0.30120723295	2295.44325584	873.147247136	3603.88843292	435.297929943	5.21488840481	0.0714368274632
2000.45421335	707.915358014	3084.36957137	376.0	10.4779271102	1.72734391915	0.30540026859	2410.77461357	635.353505297	3407.54756686	361.419447994	2.7550213971	0.0377400191384
2000.45421335	707.915358014	3084.36957137	376.0	13.5882881024	1.69880475544	0.300354447567	2357.29059115	733.854984629	3503.48259487	412.337019087	3.70144546636	0.0507047324159
2000.45421335	707.915358014	3084.36957137	376.0	15.1529011771	1.84435421946	0.326088086892	2398.7801093	838.90669153	3551.74104445	314.05424362	5.92428980613	0.0811546548786
2000.45421335	707.915358014	3084.36957137	376.0	20.6774582619	1.93504454349	0.342122444041	2495.54707669	839.724384458	3722.13880213	386.867340979	7.74411492885	0.106083766149
2000.45421335	707.915358014	3084.36957137	376.0	-10.8070000924	0.185982625727	0.0328823595699	1776.12957219	535.90749077	2751.04174894	439.004685974	-1.77526320899	-0.0243186740957
2000.45421335	707.915358014	3084.36957137	376.0	-12.2581310515	0.0377747584004	0.00667870551634	1598.98497112	753.015896353	2706.2835072	354.28263972	-1.63560149274	-0.0224054999006
2000.45421335	707.915358014	3084.36957137	376.0	4.16669859314	1.12021924951	0.198058566038	2302.69716817	554.478558848	3212.8859549	355.710227885	1.14203726295	0.0156443460678
2000.45421335	707.915358014	3084.36957137	376.0	-0.26694584887	0.281297693973	0.0497343871947	1865.10979106	800.016941941	3076.13597483	411.009241832	0.430737538247	0.00590051422257
2000.45421335	707.915358014	3084.36957137	376.0	21.5784366563	1.91865814064	0.33922527239	2482.07412284	839.615894234	3749.92830557	428.238288495	7.60973255881	0.104242911765
2000.45421335	707.915358014	3084.36957137	376.0	11.0824431839	1.57243439688	0.278011739195	2268.74021218	789.445240961	3426.19307669	368.007623549	3.22078079752	0.0441202848976
2000.45421335	707.915358014	3084.36957137	376.0	23.1209453289	1.92316935468	0.340022870346	2478.61480395	871.714923331	3797.5049737	447.175246424	8.19142488458	0.112211299789
2000.45421335	707.915358014	3084.36957137	376.0	-15.1367568748	0.130068813993	0.0229966078488	1712.72006248	565.417631815	2617.49604823	339.35835393	-2.49545721462	-0.0341843454058
2000.45421335	707.915358014	3084.36957137	376.0	-13.7802678188	-0.0554385130626	-0.00980171730245	1521.35593029	723.110214318	2659.33518391	414.869039304	-2.25788500766	-0.0309299316118
2000.45421335	707.915358014	3084.36957137	376.0	13.7368775423	1.86648711989	0.33000125882	2438.28129795	773.075943508	3508.06564234	296.708400877	5.3055744463	0.0726791020042
2000.45421335	707.915358014	3084.36957137	376.0	-10.8733042875	0.0483029009323	0.00854011685508	1618.46284315	715.353286241	2748.99668252	415.180553129	-1.51693320039	-0.0207799068546
2000.45421335	707.915358014	3084.36957137	376.0	4.19989694778	0.589527839203	0.104230523197	2216.27599333	642.461626112	3213.90991485	355.172295414	0.922561911367	0.0126378344023
2000.45421335	707.915358014	3084.36957137	376.0	-2.67216012784	0.366709656134	0.0648355120463	1952.66380486	621.331636044	3001.95027749	427.954836583	0.0363922663704	0.000498524196855
2000.45421335	707.915358014	3084.36957137	376.0	7.0350898015	0.683158131079	0.120784676641	2283.13081161	592.494745911	3301.35774052	425.732182998	1.42010014335	0.0194534266212
2000.45421335	707.915358014	3084.36957137	376.0	-6.89978031317	0.0341686427945	0.0060411320358	1591.35119789	829.839665332	2871.5548469	450.363983672	-0.661541894952	-0.00906221773907
2000.45421335	707.915358014	3084.36957137	376.0	9.39935364227	1.79808578568	0.317907670735	2470.83693563	575.842314215	3374.28037501	327.601125173	2.57039259713	0.0352108574949
2000.45421335	707.915358014	3084.36957137	376.0	16.8750268878	1.89355317647	0.334786629503	2431.21599176	876.077066813	3604.85776585	297.564707281	7.10185201349	0.0972856440204
2000.45421335	707.915358014	3084.36957137	376.0	9.6782173762	1.12505735749	0.198913959952	2199.1722032	783.822258436	3382.88156317	399.887101537	2.46993284956	0.0338346965693
2000.45421335	707.915358014	3084.36957137	376.0	-7.72677581396	0.0814686123603	0.0144039272207	1635.06304127	821.994742316	2846.04724931	388.989465731	-0.715990459707	-0.00980808848913
2000.45421335	707.915358014	3084.36957137	376.0	0.738956987367	0.333155866542	0.0589030881439	1927.60595186	767.273517365	3107.16173583	412.282266609	0.557376139618	0.00763528958381
2000.45421335	707.915358014	3084.36957137	376.0	12.8414512755	1.8476045678	0.326662759513	2426.83856865	758.896299983	3480.44738703	294.712518397	4.8550734486	0.0665078554602
2000.45421335	707.915358014	3084.36957137	376.0	7.53127561534	1.46843106579	0.259623597204	2255.0718634	748.737614263	3316.66194478	312.852467114	2.26137113297	0.030977686753
2000.45421335	707.915358014	3084.36957137	376.0	2.81787267468	0.425948249229	0.0753090963984	2044.41423175	751.293625098	3171.2831787	375.575321856	0.76804530463	0.0105211685566
2000.45421335	707.915358014	3084.36957137	376.0	2.39823692379	0.582373522001	0.10296561563	2201.19740158	660.832794864	3158.34006129	296.309864847	0.524109613122	0.00717958374139
2000.45421335	707.915358014	3084.36957137	376.0	-16.8291542275	0.0371753867397	0.00657273457208	1618.41185998	605.785906706	2565.29625926	341.098492573	-2.9480569307	-0.0403843415165
2000.45421335	707.915358014	3084.36957137	376.0	-8.27248485585	-0.0213855618665	-0.00378103993396	1537.07657066	839.845932189	2829.21556568	452.293062823	-0.935893925246	-0.0128204647294
2000.45421335	707.915358014	3084.36957137	376.0	12.3917418008	1.7180648254	0.303759693318	2348.24315138	758.624186949	3466.57668483	359.709346501	3.82873314864	0.0524483992965
2000.45421335	707.915358014	3084.36957137	376.0	11.929773312	1.43178855103	0.253145076208	2203.78232801	835.06067019	3452.32786933	413.484871133	3.22981268116	0.044244009331
2000.45421335	707.915358014	3084.36957137	376.0	-22.0635804339	-0.0513327309765	-0.00907580109203	1532.26583944	547.298361096	2403.84721011	324.283009579	-4.74854847735	-0.0650486092787
2000.45421335	707.915358014	3084.36957137	376.0	-16.8370844045	0.0312055470739	0.0055172466538	1617.25211758	534.953688289	2565.05166329	412.845857419	-3.50074032549	-0.0479553469245
2000.45421335	707.915358014	3084.36957137	376.0	15.5666614464	1.77078643339	0.31308105258	2436.40430272	662.977238065	3564.5029403	465.12139951	3.84112474711	0.0526181472207
2000.45421335	707.915358014	3084.36957137	376.0	-5.60437234391	0.355656960253	0.0628813578949	1934.75745824	591.232265092	2911.51001613	385.520292793	-0.429833349095	-0.00588812806979
2000.45421335	707.915358014	3084.36957137	376.0	-9.95962928871	0.17143548342	0.0303103754279	1743.53013723	652.913324213	2777.17779616	380.734334721	-1.26128575718	-0.0172778870847
2000.45421335	707.915358014	3084.36957137	376.0	2.89868872817	0.262058955065	0.0463329128473	1845.61315291	869.590606627	3173.77584447	458.572084934	0.868506668466	0.0118973516228
2000.45421335	707.915358014	3084.36957137	376.0	-8.21587713485	0.307610876503	0.0543866471893	1870.74925739	642.830031653	2830.961557	317.382267953	-0.874904647155	-0.0119849951665
2000.45421335	707.915358014	3084.36957137	376.0	-5.61835928082	0.198803046374	0.0351490534608	1764.9363936	756.381445597	2911.0786073	389.760768104	-0.385733443426	-0.00528401977296
2000.45421335	707.915358014	3084.36957137	376.0	11.0124318927	1.61174256325	0.284961556445	2390.34095841	607.59186237	3424.03366973	426.100848949	2.34788114158	0.032162755364
2000.45421335	707.915358014	3084.36957137	376.0	20.5865061289	1.95263106904	0.345231801457	2500.16366729	878.250380697	3719.33350221	340.919454232	8.43043676685	0.115485435162
2000.45421335	707.915358014	3084.36957137	376.0	-4.75844202363	0.278825309822	0.049297261284	1851.57223247	726.755947729	2937.60163352	359.273453316	-0.258983720611	-0.00354772220014
2000.45421335	707.915358014	3084.36957137	376.0	16.563632914	1.91057923093	0.337796893728	2482.59810595	779.516837437	3595.25322488	333.138281494	6.27157138833	0.0859119368264
2000.45421335	707.915358014	3084.36957137	376.0	-16.4067841446	-0.0762744383055	-0.0134855796155	1504.75686305	691.751496656	2578.32371357	381.815353861	-2.90008305934	-0.0397271651964
2000.45421335	707.915358014	3084.36957137	376.0	3.88823934458	0.555384594881	0.0981938816976	2164.03239941	606.983643998	3204.29724257	433.281199162	0.999306230684	0.0136891264477
2000.45421335	707.915358014	3084.36957137	376.0	2.12310406447	0.765803508524	0.135396659923	2202.17597534	533.175437284	3149.8539471	414.502534474	0.908259796482	0.0124419150203
2000.45421335	707.915358014	3084.36957137	376.0	11.7871158778	1.79322812563	0.317048819948	2432.01683276	669.059214905	3447.92778684	346.851739177	3.55359905713	0.0486794391387
2000.45421335	707.915358014	3084.36957137	376.0	-1.97795980882	0.27955473165	0.0494262255392	1859.52932023	769.182927724	3023.36198089	394.649732934	0.180591321875	0.00247385372431
2000.45421335	707.915358014	3084.36957137	376.0	-14.3769580984	-0.0702984305158	-0.012429001152	1501.66379881	761.880398149	2640.93105049	377.386853531	-2.20613765313	-0.0302210637415
2000.45421335	707.915358014	3084.36957137	376.0	-2.65551838896	0.531945841745	0.0940498305773	2085.3031158	538.591546421	3002.46357022	378.568907997	0.110413466836	0.00151251324433
2000.45421335	707.915358014	3084.36957137	376.0	-0.116704715662	0.482544240241	0.0853154597314	2072.40092764	590.202368921	3080.76996663	418.166670069	0.452335964224	0.00619638307156
2000.45421335	707.915358014	3084.36957137	376.0	15.8246895991	1.92751556511	0.340791295104	2486.80420438	799.403518376	3572.46148213	286.253759374	6.55614489693	0.0898102040676
2000.45421335	707.915358014	3084.36957137	376.0	10.6993184219	1.5228736709	0.269249234601	2205.67403928	857.012256005	3414.37609311	351.689797829	3.37167286652	0.0461872995414
2000.45421335	707.915358014	3084.36957137	376.0	-3.96477745708	0.442484600078	0.0782327793631	2014.42476036	610.766860571	2962.08118191	336.889560975	-0.156377478785	-0.00214215724363
2000.45421335	707.915358014	3084.36957137	376.0	-11.852545372	-0.00114614827916	-0.000202642906499	1560.20419503	783.25020749	2718.79326848	375.338865962	-1.56113952426	-0.0213854729351
2000.45421335	707.915358014	3084.36957137	376.0	-11.299891492	0.0072813226273	0.00128736255787	1537.96342079	878.26244541	2735.83915659	319.61329039	-1.31218246327	-0.0179751022365
2000.45421335	707.915358014	3084.36957137	376.0	11.8868691386	1.52945881217	0.27041350993	2292.56524699	743.258234255	3451.00454607	415.18106482	3.0029963048	0.0411369356822
2000.45421335	707.915358014	3084.36957137	376.0	2.3701126598	0.364558237418	0.0644551339142	1973.43219538	834.763859099	3157.47260505	349.276550575	0.661071013576	0.00905576730926
2000.45421335	707.915358014	3084.36957137	376.0	19.3452200516	1.88299026964	0.332919071718	2482.35245732	744.917137713	3681.04765215	453.778057116	5.93516227404	0.0813035927951
2000.45421335	707.915358014	3084.36957137	376.0	6.53760069463	1.5533406652	0.274635902617	2304.14500679	698.284055858	3286.01333789	283.584275245	1.99883985177	0.0273813678325
2000.45421335	707.915358014	3084.36957137	376.0	0.381849292825	0.821143119177	0.145180890944	2204.56975037	575.703333495	3096.14721476	315.874130894	0.530193032853	0.00726291825826
2000.45421335	707.915358014	3084.36957137	376.0	8.15032990219	0.97364922274	0.172144487755	2346.88519262	584.256637861	3335.75586684	404.614036352	1.66944069561	0.0228690506248
2000.45421335	707.915358014	3084.36957137	376.0	-1.78704827207	0.242197213684	0.042821289548	1817.89528389	774.6381022	3029.25039824	436.717012148	0.203790982993	0.00279165730128
2000.45421335	707.915358014	3084.36957137	376.0	5.64603163925	0.448897940532	0.0793666797262	2081.72214564	784.276639072	3258.51405324	392.515268522	1.1179187565	0.0153139555684
2000.45421335	707.915358014	3084.36957137	376.0	0.0548941471813	0.347926380721	0.0615145651912	1942.89269881	750.387792962	3086.06270974	392.782217967	0.452964191875	0.0062049889298
2000.45421335	707.915358014	3084.36957137	376.0	15.2252454746	1.73805500324	0.307294024618	2394.56539332	709.702110848	3553.97240995	449.704905781	3.94847235879	0.0540886624491
2000.45421335	707.915358014	3084.36957137	376.0	-1.98236763537	0.843820372341	0.149190306284	2160.80930718	569.070814313	3023.22602723	293.34590574	0.16436761073	0.0022516111059
2000.45421335	707.915358014	3084.36957137	376.0	-0.212779784824	0.501136067558	0.0886025579133	2092.77718893	616.309100748	3077.80665643	368.720366751	0.415566204043	0.00569268772661
2000.45421335	707.915358014	3084.36957137	376.0	12.9025440449	1.72534125615	0.305046190975	2314.19463986	832.961300936	3482.33171382	335.17577302	4.5197341561	0.0619141665219
2000.45421335	707.915358014	3084.36957137	376.0	7.10241276337	1.37073854195	0.242351227361	2271.54151678	705.02206304	3303.43422947	326.870649657	1.94232678429	0.0266072162231
2000.45421335	707.915358014	3084.36957137	376.0	-20.9544340308	-0.02895082666	-0.00511860443069	1556.08502643	558.428258366	2438.05738427	323.544099476	-4.30745786441	-0.0590062721152
2000.45421335	707.915358014	3084.36957137	376.0	-1.12947566573	0.623288629112	0.110199545458	2138.86312907	559.363038586	3049.53236762	351.306199961	0.35774974617	0.00490068145439
2000.45421335	707.915358014	3084.36957137	376.0	12.250610711	1.58496758579	0.280227649538	2327.32431125	711.570350633	3462.22368044	423.329018559	2.98767528485	0.0409270586965
2000.45421335	707.915358014	3084.36957137	376.0	8.03950471937	1.75586994267	0.310443766385	2447.179622	567.875082188	3332.33760862	317.282904435	2.09150363388	0.0286507347106
2000.45421335	707.915358014	3084.36957137	376.0	17.047521513	1.89577875469	0.335180119287	2463.44170106	800.361883298	3610.17813758	346.374553227	6.3764386132	0.0873484741535
2000.45421335	707.915358014	3084.36957137	376.0	9.61949998728	1.74043035335	0.307713994581	2444.0192834	575.044320296	3381.07050189	362.006898193	2.32932271657	0.031908530364
2000.45421335	707.915358014	3084.36957137	376.0	-4.5847739898	0.243230607131	0.0430039970175	1808.58222607	802.393973749	2942.95819751	331.981997694	-0.245335994892	-0.00336076705332
2000.45421335	707.915358014	3084.36957137	376.0	7.15706215052	0.811290480115	0.143438910911	2322.83696799	602.213251641	3305.11981854	380.069598912	1.48506263088	0.0203433237106
2000.45421335	707.915358014	3084.36957137	376.0	-5.37360116595	0.269950008249	0.0477280778375	1846.20710698	665.539248659	2918.62785212	406.881496479	-0.394470224715	-0.00540370170842
2000.45421335	707.915358014	3084.36957137	376.0	1.84885325503	0.604585552505	0.106892778024	2159.71682973	541.237145166	3141.39503858	440.44106369	0.788898736962	0.0108068320132
2000.45421335	707.915358014	3084.36957137	376.0	15.933272626	1.62623005975	0.287522995006	2246.62120934	884.421769021	3575.81058397	444.767605606	4.68298903872	0.064150534777
2000.45421335	707.915358014	3084.36957137	376.0	3.91541640024	0.370583574361	0.0655204339393	1984.45087607	851.776160361	3205.13548341	368.908446976	0.878963719326	0.0120405988949
2000.45421335	707.915358014	3084.36957137	376.0	0.240045084111	0.952243924185	0.168359958307	2207.99908293	537.901391689	3091.7734489	345.87297428	0.623402109632	0.00853975492647
2000.45421335	707.915358014	3084.36957137	376.0	6.26670668578	1.33159823994	0.235431089098	2251.15899165	716.990201204	3277.65796551	309.508772655	1.78027769061	0.0243873656248
2000.45421335	707.915358014	3084.36957137	376.0	5.27313056801	0.605276277773	0.107014900596	2241.08825141	646.674606769	3247.01240606	359.249547885	1.04754632333	0.0143499496347
2000.45421335	707.915358014	3084.36957137	376.0	10.6341412883	1.59820486119	0.282568044765	2337.48250472	691.825786387	3412.36578944	383.057498333	2.70507676631	0.0370558461138
2000.45421335	707.915358014	3084.36957137	376.0	-4.06838136576	0.408266214828	0.0721828526924	1989.49404363	567.796035612	2958.88565447	401.595575236	-0.172884251086	-0.00236827741214
2000.45421335	707.915358014	3084.36957137	376.0	-9.89417741765	-0.0661065098821	-0.011687855354	1501.52432963	810.840562518	2779.19657376	466.831681614	-1.38190664504	-0.0189302280142
2000.45421335	707.915358014	3084.36957137	376.0	1.21938354308	0.358010381624	0.0632974507822	1953.72828882	710.561649974	3121.97986633	457.689927538	0.613152084106	0.00839934361789
2000.45421335	707.915358014	3084.36957137	376.0	8.40187887519	1.26080363029	0.222914361791	2298.99553975	670.073807489	3343.51456682	374.445219581	2.02002823232	0.0276716196208
2000.45421335	707.915358014	3084.36957137	376.0	-15.2190084843	0.114575455681	0.0202573295052	1689.6402346	606.502182867	2614.95910461	318.816687149	-2.41075496457	-0.0330240406106
2000.45421335	707.915358014	3084.36957137	376.0	8.68352478145	0.533315929773	0.0942920667915	2171.35408553	744.468931825	3352.20156745	436.378550089	1.65771366772	0.0227084064072
2000.45421335	707.915358014	3084.36957137	376.0	-0.712365788362	0.376425521469	0.0665533100192	1975.30482559	785.996190547	3062.39757775	301.096561612	0.15473810486	0.00211970006657
2000.45421335	707.915358014	3084.36957137	376.0	-16.6066066315	0.123619858386	0.0218564106058	1704.78276829	559.662880387	2572.16044959	307.714800913	-2.80672763434	-0.0384483237581
2000.45421335	707.915358014	3084.36957137	376.0	14.6247070315	1.90153880254	0.3361985153	2481.61533702	744.805098544	3535.44958495	309.029149387	5.54576701775	0.0759694112021
2000.45421335	707.915358014	3084.36957137	376.0	13.2714857392	1.55352497353	0.274668488955	2254.9734407	814.330135238	3493.71123917	424.407663239	3.59300117999	0.0492191942464
2000.45421335	707.915358014	3084.36957137	376.0	13.0173181686	1.88914017476	0.33400639582	2489.24905649	689.186714764	3485.87177197	307.43600071	4.66761085596	0.0639398747391
2000.45421335	707.915358014	3084.36957137	376.0	-0.257099995931	0.259587132946	0.0458958863059	1839.62792221	801.494771933	3076.43965732	435.316963178	0.434751585025	0.00595550116472
2000.45421335	707.915358014	3084.36957137	376.0	2.39953651402	0.400714171627	0.0708476258181	2011.65267971	748.592055879	3158.38014546	398.135409868	0.752256516943	0.0103048837937
2000.45421335	707.915358014	3084.36957137	376.0	-21.8626001022	-0.0622618278887	-0.0110081025263	1522.60783529	592.964541171	2410.0461863	294.473809843	-4.3974934024	-0.0602396356494
2000.45421335	707.915358014	3084.36957137	376.0	-17.5516212022	-0.000610622797254	-0.00010796018339	1584.17354265	576.125308543	2543.01270772	382.713856533	-3.46278750062	-0.0474354452139
2000.45421335	707.915358014	3084.36957137	376.0	-12.6231311597	0.0600701555954	0.0106206074249	1634.49837678	668.934620943	2695.02555492	391.592557202	-1.91054224433	-0.0261718115662
2000.45421335	707.915358014	3084.36957137	376.0	8.0812080347	1.21449878437	0.214727507846	2208.85328524	769.195014196	3333.62389299	355.575593549	2.20966328261	0.0302693600358
2000.45421335	707.915358014	3084.36957137	376.0	15.0705451974	1.86581427397	0.329882297377	2418.89968899	830.192229213	3549.20088168	300.108963472	6.04761415284	0.082844029491
2000.45421335	707.915358014	3084.36957137	376.0	-13.2462055232	-0.0159564612968	-0.00282115652349	1548.52688504	765.236712843	2675.80763885	362.044040964	-1.86962755354	-0.0256113363499
2000.45421335	707.915358014	3084.36957137	376.0	-1.57625017776	0.153224774184	0.0270906602164	1712.32967927	872.028929976	3035.75219052	451.393581273	0.268678831309	0.00368053193574
2000.45421335	707.915358014	3084.36957137	376.0	-7.01354708417	0.317770396257	0.0561828847696	1892.95321935	608.044532051	2868.04585923	367.048107831	-0.668686270106	-0.00916008589187
2000.45421335	707.915358014	3084.36957137	376.0	18.706465748	1.74033288259	0.30769676142	2322.70783782	872.575710972	3661.34610878	466.062559979	5.70198298527	0.0781093559626
2000.45421335	707.915358014	3084.36957137	376.0	-15.4870464505	-0.0274983367029	-0.00486179927561	1554.92902271	636.649996758	2606.69182314	415.112803671	-2.89344136007	-0.0396361830146
2000.45421335	707.915358014	3084.36957137	376.0	-16.3792616605	-0.0374121995841	-0.00661460388687	1545.53188623	587.923455341	2579.1726087	445.717267124	-3.49508875975	-0.0478779282157
2000.45421335	707.915358014	3084.36957137	376.0	0.504691438955	0.296746080434	0.0524657143625	1883.64486114	882.512694634	3099.93612054	333.778564762	0.420623214638	0.00576196184436
2000.45421335	707.915358014	3084.36957137	376.0	9.00995626776	1.21111251733	0.214128804337	2341.08280436	617.668477456	3362.26992088	403.518639064	1.95245435147	0.0267459500201
2000.45421335	707.915358014	3084.36957137	376.0	17.9319734134	1.8261135733	0.322863078731	2414.24989153	795.355894885	3637.45790288	427.852116462	5.68701151715	0.0779042673582
2000.45421335	707.915358014	3084.36957137	376.0	-11.7008021749	0.219295845621	0.038772249933	1789.19683119	607.599638511	2723.47358948	326.677119775	-1.57665081856	-0.0215979564186
2000.45421335	707.915358014	3084.36957137	376.0	5.21011354561	0.58892878399	0.104124608202	2203.47464571	607.553767678	3245.0687282	434.040314818	1.16769031379	0.0159957577232
2000.45421335	707.915358014	3084.36957137	376.0	-16.5731751384	0.0394207260563	0.00696971818534	1624.00436294	579.511454359	2573.19160039	369.675783085	-3.05248357356	-0.0418148434734
2000.45421335	707.915358014	3084.36957137	376.0	4.03411597439	0.392728355285	0.06943570638	2009.81018225	843.860262312	3208.79661695	355.126172393	0.891323445955	0.0122099102186
2000.45421335	707.915358014	3084.36957137	376.0	-0.706235995545	0.431953349982	0.0763708185966	2026.41968244	643.859379734	3062.58664322	392.307581043	0.351497117939	0.00481502901286
2000.45421335	707.915358014	3084.36957137	376.0	-9.79054953493	0.292527883901	0.0517199228963	1868.25407967	566.36190027	2782.39284064	347.776860701	-1.21107829995	-0.016590113698
2000.45421335	707.915358014	3084.36957137	376.0	1.90914546354	0.394977699248	0.0698333980283	2004.1763494	753.350452625	3143.25467312	385.727871092	0.677611917927	0.00928235504009
2000.45421335	707.915358014	3084.36957137	376.0	-5.04778006628	0.357905477102	0.0632789033066	1928.19208072	698.017533191	2928.67737897	302.467765062	-0.392698613429	-0.00537943306067
2000.45421335	707.915358014	3084.36957137	376.0	-9.39712063553	0.403379115037	0.0713187968595	1955.78369325	532.418301051	2794.5276419	306.325647596	-1.10052055857	-0.01507562409
2000.45421335	707.915358014	3084.36957137	376.0	-3.07909898834	0.708001415453	0.125177053652	2121.78240036	547.746070522	2989.3987791	319.870308216	0.0683666959194	0.000936530081088
2000.45421335	707.915358014	3084.36957137	376.0	-17.3061071966	-0.0398879888951	-0.00705233184143	1541.20105991	559.736606289	2550.58526701	449.64760081	-3.91801032598	-0.0536713743285
2000.45421335	707.915358014	3084.36957137	376.0	18.4679162646	1.82955815686	0.323472092797	2412.16836812	808.969669742	3653.9883611	432.850323236	5.91034268961	0.0809635984878
2000.45421335	707.915358014	3084.36957137	376.0	-8.20593746389	0.0323361395005	0.00571713923277	1577.06201658	870.651148133	2831.26813319	383.554968475	-0.761184981645	-0.0104271915294
2000.45421335	707.915358014	3084.36957137	376.0	-13.8643928144	0.069535098564	0.0122940414717	1656.15087901	557.740491662	2656.74045814	442.849087469	-2.67689633783	-0.0366698128469
2000.45421335	707.915358014	3084.36957137	376.0	12.264078252	1.88370337275	0.333045150769	2497.5701754	654.780858456	3462.63906918	310.288035328	4.20819248927	0.0576464724558
2000.45421335	707.915358014	3084.36957137	376.0	-4.31510643112	0.463300592769	0.0819131175335	2026.00871292	602.32410503	2951.27574163	322.942923685	-0.22075285636	-0.00302401173096
2000.45421335	707.915358014	3084.36957137	376.0	10.5200931262	1.68013528123	0.29705362115	2319.94519694	762.116830768	3408.84812263	326.786094925	3.35227136429	0.0459215255382
2000.45421335	707.915358014	3084.36957137	376.0	22.6992349585	1.92317347257	0.340023598404	2473.86636114	883.210762508	3784.49786736	427.420743713	8.28861139973	0.113542621914
2000.45421335	707.915358014	3084.36957137	376.0	14.274596385	1.88081127169	0.332533817484	2451.51124884	773.399119735	3524.6508787	299.740510125	5.53934833938	0.0758814841011
2000.45421335	707.915358014	3084.36957137	376.0	6.77136187407	0.56645990236	0.100152033656	2202.56364152	649.259176662	3293.22339658	441.400578397	1.3256424117	0.0181594850917
2000.45421335	707.915358014	3084.36957137	376.0	1.34706277305	0.545267088321	0.0964050721926	2161.50966538	680.846586408	3125.91796565	283.561713859	0.337554783479	0.00462403812985
2000.45421335	707.915358014	3084.36957137	376.0	9.03586328249	0.419719707066	0.0742078690003	2032.6394791	867.591790807	3363.06898896	462.837719056	1.78388411713	0.0244367687278
2000.45421335	707.915358014	3084.36957137	376.0	-3.72270031532	0.182141403615	0.0322032184609	1741.62698437	849.902820423	2969.54773561	378.017930816	-0.0480295249948	-0.000657938698559
2000.45421335	707.915358014	3084.36957137	376.0	5.68401168269	0.475905050823	0.0841416285047	2103.67167655	705.369887662	3259.68549814	450.643933926	1.18446232045	0.0162255112391
2000.45421335	707.915358014	3084.36957137	376.0	0.759309938899	0.425604265736	0.0752482789491	2037.8872261	753.965624025	3107.78949607	315.936645945	0.378162111042	0.00518030289098
2000.45421335	707.915358014	3084.36957137	376.0	11.3338711923	1.79712734358	0.317738214919	2497.33287598	537.753425737	3433.94804568	398.861743968	2.62719405977	0.0359889597229
2000.45421335	707.915358014	3084.36957137	376.0	11.7798209553	1.7482651247	0.309099208752	2343.30043734	791.922532294	3447.70278447	312.47981484	4.17244988185	0.0571568476966
2000.45421335	707.915358014	3084.36957137	376.0	-3.4487715879	0.13654426235	0.0241414891	1698.94150921	813.735013799	2977.99670992	465.320186913	-0.0765626603003	-0.00104880356576
2000.45421335	707.915358014	3084.36957137	376.0	-17.0645287645	-0.003599640263	-0.000636428617927	1577.30132074	630.712811249	2558.03643866	350.022306668	-3.02791525846	-0.0414782912118
2000.45421335	707.915358014	3084.36957137	376.0	10.4725287905	1.70865592897	0.302096168488	2384.27633899	669.217861345	3407.38106273	353.886862395	2.87855014411	0.039432193755
2000.45421335	707.915358014	3084.36957137	376.0	-2.11364716419	0.406806672095	0.0719248005826	1997.07414153	701.379741308	3019.17688139	320.722998554	0.0522990222958	0.000716424962956
2000.45421335	707.915358014	3084.36957137	376.0	-16.407615831	0.0613401168376	0.0108451408836	1647.85638719	555.294722589	2578.29806129	375.146951513	-3.06665715106	-0.0420090020693
2000.45421335	707.915358014	3084.36957137	376.0	-10.7922231403	0.161027081849	0.0284701346974	1720.73651722	702.821181865	2751.49752475	327.939825669	-1.33292641697	-0.0182592659859
2000.45421335	707.915358014	3084.36957137	376.0	-14.8629209379	0.0866810086694	0.0153254965823	1675.48410302	532.046549286	2625.94216054	418.411508239	-2.87325379682	-0.0393596410523
2000.45421335	707.915358014	3084.36957137	376.0	15.9962864772	1.81119346472	0.320225152885	2443.54569914	698.759370936	3577.75416402	435.449093938	4.47277266055	0.0612708583637
2000.45421335	707.915358014	3084.36957137	376.0	-17.283786269	-0.0232958840532	-0.0041187913814	1558.5567192	634.056731618	2551.27372691	358.660276091	-3.13585253474	-0.0429568840375
2000.45421335	707.915358014	3084.36957137	376.0	3.28075142934	0.516248168312	0.0912744286266	2135.76278155	653.959432759	3185.56007017	395.837855856	0.873882514939	0.0119709933553
2000.45421335	707.915358014	3084.36957137	376.0	-16.655344299	0.0973082521237	0.0172044293005	1676.06360151	585.062248362	2570.6571998	309.531349932	-2.79907978511	-0.0383435587001
2000.45421335	707.915358014	3084.36957137	376.0	-3.56278804519	0.408300476126	0.0721889102062	1991.50688885	568.958886633	2974.48002101	414.014245528	-0.0993233732858	-0.0013605941546
2000.45421335	707.915358014	3084.36957137	376.0	-5.63260038917	0.0504826297672	0.00892550031244	1599.74641884	873.394918043	2910.63935889	437.498022005	-0.367177974001	-0.00502983526028
2000.45421335	707.915358014	3084.36957137	376.0	10.3181607048	0.993994329426	0.175741571681	2268.16984507	703.61571848	3402.61978047	430.834216923	2.3055131021	0.0315823712616
2000.45421335	707.915358014	3084.36957137	376.0	16.9177173751	1.84269788352	0.325795241074	2487.32672544	653.520086233	3606.17449825	465.32768658	4.44969750684	0.0609547603677
2000.45421335	707.915358014	3084.36957137	376.0	-9.29292092633	0.259672960043	0.045911060828	1835.34968339	597.918794732	2797.74154602	364.473067904	-1.11883858511	-0.0153265559603
2000.45421335	707.915358014	3084.36957137	376.0	11.3479066023	1.67875615107	0.296809786257	2272.31659993	851.325257748	3434.38094959	310.739091912	4.10651646055	0.0562536501446
2000.45421335	707.915358014	3084.36957137	376.0	3.17085034261	0.403750634302	0.0713844827267	2019.56652661	772.210666738	3182.17031449	390.393121143	0.832730340272	0.0114072649352
2000.45421335	707.915358014	3084.36957137	376.0	15.0039617217	1.74082803675	0.307784306355	2322.18699654	851.327822444	3547.14720121	373.632382229	5.08996380151	0.0697255315275
2000.45421335	707.915358014	3084.36957137	376.0	-8.27894700234	0.165473016503	0.0292561910366	1723.50538856	757.890634017	2829.0162492	347.620226623	-0.833063665757	-0.0114118310378
2000.45421335	707.915358014	3084.36957137	376.0	-17.8939998457	0.0402773629845	0.00712117450222	1615.45030562	623.60077689	2532.45248503	293.401402512	-3.06023290015	-0.0419209986322
2000.45421335	707.915358014	3084.36957137	376.0	3.94773161915	0.623036945534	0.110155046947	2205.38719075	576.332147109	3206.13220419	424.412866333	1.0480547549	0.0143569144506
2000.45421335	707.915358014	3084.36957137	376.0	-14.461338677	0.0646777894731	0.0114352527357	1632.24672532	679.83688079	2638.3284416	326.244835496	-2.16476990436	-0.0296543822515
2000.45421335	707.915358014	3084.36957137	376.0	5.14149872998	0.382432055233	0.0676152855786	1991.4795495	876.434500563	3242.95239371	375.038343639	1.14551575488	0.0156919966421
2000.45421335	707.915358014	3084.36957137	376.0	-8.86682125224	0.131351813509	0.0232234465186	1705.67824992	667.040525044	2810.88403471	438.165259749	-1.17178074301	-0.0160517910002
2000.45421335	707.915358014	3084.36957137	376.0	1.17703862313	0.536039631425	0.0947736264896	2144.88192862	655.427599029	3120.6737925	320.364264854	0.474362725345	0.00649811952528
2000.45421335	707.915358014	3084.36957137	376.0	5.80878829634	0.532264484608	0.0941061677171	2171.10579613	685.855188222	3263.53407004	406.573085695	1.16748277157	0.0159929146791
2000.45421335	707.915358014	3084.36957137	376.0	10.0725624078	1.86078691574	0.328993443377	2497.4704728	600.566961788	3395.04462133	297.007186746	3.23650226918	0.044335647523
2000.45421335	707.915358014	3084.36957137	376.0	14.803498637	1.85267563543	0.327559341483	2451.84415907	730.735087428	3540.96417882	358.384932328	4.96136206938	0.0679638639641
2000.45421335	707.915358014	3084.36957137	376.0	12.8293695144	1.7532074123	0.309973021977	2341.81651982	809.66669705	3480.07474087	328.591524002	4.51909842006	0.061905457809
2000.45421335	707.915358014	3084.36957137	376.0	-9.06161884673	0.228328944799	0.0403693325317	1800.99195854	634.593424997	2804.87575699	369.290373449	-1.06100367253	-0.014534296884
2000.45421335	707.915358014	3084.36957137	376.0	-8.2492819007	0.205557847275	0.0363433251901	1785.54093134	612.325296149	2829.93123057	432.065003078	-1.05207338194	-0.0144119641362
2000.45421335	707.915358014	3084.36957137	376.0	5.78586630939	1.16765115373	0.206444687717	2206.11530865	749.121627265	3262.82707125	307.590135337	1.68194209059	0.0230403026108
2000.45421335	707.915358014	3084.36957137	376.0	7.71184275876	0.459055489161	0.081162568805	2075.15996418	832.388353862	3322.23130281	414.682984769	1.63701764712	0.0224248992757
2000.45421335	707.915358014	3084.36957137	376.0	1.39651145325	0.366856802307	0.0648615279892	1973.63595542	829.729283266	3127.44314569	324.077907009	0.47724634974	0.00653762122932
2000.45421335	707.915358014	3084.36957137	376.0	2.94883506698	0.345997880379	0.0611735997842	1951.77647209	872.712074798	3175.32254288	350.83399599	0.733603186176	0.0100493587147
2000.45421335	707.915358014	3084.36957137	376.0	-13.340259262	0.0627397722251	0.0110926047074	1634.80515943	673.699606692	2672.90667395	364.401907826	-1.99316359875	-0.0273036109418
2000.45421335	707.915358014	3084.36957137	376.0	-4.21492651393	0.315798253947	0.0558342033146	1897.44537515	632.401167197	2954.36566052	424.519118173	-0.222102251217	-0.00304249659202
2000.45421335	707.915358014	3084.36957137	376.0	7.15161438347	0.722828748691	0.127798576501	2300.29172816	587.282299933	3304.95178927	417.377761182	1.45656163784	0.0199528991484
2000.45421335	707.915358014	3084.36957137	376.0	7.6537819593	0.551714493233	0.0975449952675	2199.56924555	698.697433239	3320.44049318	422.173814392	1.40552100663	0.0192537124195
2000.45421335	707.915358014	3084.36957137	376.0	-15.6430366989	0.0472182832557	0.00834835276797	1626.02340083	625.070918538	2601.88050739	350.786188019	-2.61654531532	-0.0358430865112
2000.45421335	707.915358014	3084.36957137	376.0	15.7884076404	1.79912331725	0.31809110984	2350.19914156	878.522483475	3571.34241243	342.620787399	5.95091339953	0.0815193616375
2000.45421335	707.915358014	3084.36957137	376.0	3.81729347562	0.402934543402	0.0712401950853	2018.42557711	765.084525322	3202.10900978	418.598907347	0.941375262061	0.0128955515351
2000.45421335	707.915358014	3084.36957137	376.0	-12.023495725	0.198717824421	0.0351339859302	1784.50230401	548.626903619	2713.52052781	380.391320187	-1.82731162877	-0.0250316661476
2000.45421335	707.915358014	3084.36957137	376.0	0.88887836993	0.462591685895	0.0817877803917	2061.35185049	621.98168628	3111.78586534	428.452328568	0.584100480776	0.00800137644899
2000.45421335	707.915358014	3084.36957137	376.0	-8.49516132028	0.112205937501	0.0198383906472	1682.9210521	701.395632293	2822.34740057	438.030716167	-1.06051299185	-0.0145275752308
2000.45421335	707.915358014	3084.36957137	376.0	-6.11831066367	0.0690475890626	0.0122078481369	1625.32832388	830.45291755	2895.65825897	439.877017543	-0.490502961028	-0.00671921864421
2000.45421335	707.915358014	3084.36957137	376.0	8.94078735031	0.536545700384	0.0948631011994	2150.00849939	784.166541722	3360.13649584	425.961454728	1.88742384179	0.0258551211204
2000.45421335	707.915358014	3084.36957137	376.0	-0.370228533107	0.658462968359	0.116418488041	2154.63765895	544.116943829	3072.95035515	374.195752366	0.509926121542	0.00698528933619
2000.45421335	707.915358014	3084.36957137	376.0	-6.32416625943	0.262803032827	0.0464644683216	1818.66554485	785.141005055	2889.30891162	285.502361716	-0.612501650891	-0.00839043357385
2000.45421335	707.915358014	3084.36957137	376.0	7.05539349157	0.951767849588	0.168275786702	2185.80028195	770.343751524	3301.98398136	345.839947886	1.91525288475	0.026236340887
2000.45421335	707.915358014	3084.36957137	376.0	-6.2678102795	0.347291819218	0.0614023725633	1928.40001915	567.736980557	2891.04713831	394.91013861	-0.570010908169	-0.00780836860506
2000.45421335	707.915358014	3084.36957137	376.0	-5.78212970917	0.230093699015	0.0406813470677	1787.60342558	808.243586144	2906.02732204	310.180310313	-0.459156413243	-0.00628981388004
2000.45421335	707.915358014	3084.36957137	376.0	-6.97044980856	0.0837392334629	0.0148053807396	1629.99467901	862.434675008	2869.37513848	376.945784463	-0.547774618824	-0.0075037619017
2000.45421335	707.915358014	3084.36957137	376.0	-16.7228144522	-0.0641981507221	-0.0113504509763	1517.34257653	589.121202069	2568.57617093	462.112392329	-3.74873945088	-0.0513525952175
2000.45421335	707.915358014	3084.36957137	376.0	12.0186838263	1.55786153577	0.275435207881	2222.06644427	858.01259511	3455.07019818	374.991158799	3.68907508467	0.0505352751324
2000.45421335	707.915358014	3084.36957137	376.0	1.6850246843	0.270707115165	0.0478619369103	1855.34240904	834.353902505	3136.34196	446.645648451	0.703733989081	0.00964019163124
2000.45421335	707.915358014	3084.36957137	376.0	5.68113257528	0.424543707772	0.0750607687008	2051.17416247	789.990430337	3259.59669583	418.432103019	1.15156354923	0.0157748431402
2000.45421335	707.915358014	3084.36957137	376.0	13.0067358879	1.8587972998	0.328641672525	2478.49207647	666.528735058	3485.54537532	340.524563793	4.20965287308	0.0576664777134
2000.45421335	707.915358014	3084.36957137	376.0	2.53601637758	0.470552095551	0.0831952078414	2076.72217182	635.028091981	3162.58968884	450.83942504	0.802771517197	0.0109968700986
2000.45421335	707.915358014	3084.36957137	376.0	-13.2002229429	0.246268657529	0.0435411346409	1810.75705081	576.757226758	2677.22591156	289.711633995	-1.89538278465	-0.0259641477349
2000.45421335	707.915358014	3084.36957137	376.0	2.23737327664	0.350370009202	0.0619466070018	1953.01058667	881.710091226	3153.37843191	318.657754018	0.580476547865	0.00795173353239
2000.45421335	707.915358014	3084.36957137	376.0	-7.17522875956	0.206273274567	0.0364698151639	1763.47995609	772.257817146	2863.05899883	327.321225597	-0.652464358589	-0.00893786792588
2000.45421335	707.915358014	3084.36957137	376.0	3.01446183322	0.488819382894	0.0864249262542	2017.10196389	878.103454614	3177.34671489	282.141296382	0.987138211159	0.0135224412488
2000.45421335	707.915358014	3084.36957137	376.0	-7.70651135595	0.158888459292	0.0280920189696	1704.40324255	827.773208534	2846.67228009	314.495829007	-0.729572009012	-0.00999413710976
2000.45421335	707.915358014	3084.36957137	376.0	12.0116739131	1.69274768511	0.299283536971	2286.54802718	844.356987449	3454.85398655	323.948971924	4.2516078813	0.0582412038534
2000.45421335	707.915358014	3084.36957137	376.0	12.8850618918	1.56176821782	0.276125922529	2236.29862465	843.876225169	3481.79249961	401.617649791	3.73881190954	0.0512166015006
2000.45421335	707.915358014	3084.36957137	376.0	-4.47190551829	0.460259031773	0.0813753592244	2023.34471446	592.260821647	2946.4394783	330.833942191	-0.232064892138	-0.00317897112518
2000.45421335	707.915358014	3084.36957137	376.0	4.60536812501	0.425221654019	0.0751806318987	2051.9944573	796.756297794	3226.41614446	377.665389367	0.968318777024	0.0132646407812
2000.45421335	707.915358014	3084.36957137	376.0	16.4849891008	1.85737964296	0.328391025983	2404.55956816	861.818324889	3592.82755904	326.449665983	6.48440271993	0.0888274345197
2000.45421335	707.915358014	3084.36957137	376.0	-2.5117077091	0.301678063133	0.0533377056458	1882.80839851	756.550718764	3006.89922307	367.540105788	0.0839099742997	0.00114945170274
2000.45421335	707.915358014	3084.36957137	376.0	-1.42755214368	0.360439286694	0.0637268894438	1949.75248283	679.231880543	3040.33858743	411.354224059	0.246929659852	0.00338259808016
2000.45421335	707.915358014	3084.36957137	376.0	-2.43335314527	0.334510064387	0.0591425149199	1919.27898271	741.762522747	3009.31596739	348.274461934	0.0670549365665	0.000918560774884
2000.45421335	707.915358014	3084.36957137	376.0	-0.975648749506	1.20633309304	0.213283785898	2230.94227888	540.281639473	3054.27695821	283.053039865	0.313246712347	0.00429105085406
2000.45421335	707.915358014	3084.36957137	376.0	15.5723397833	1.83292914319	0.324068094623	2454.86614514	701.210579955	3564.67808119	408.601356097	4.62599307525	0.0633697681541
2000.45421335	707.915358014	3084.36957137	376.0	17.3470934908	1.92752177193	0.340792392492	2471.15251701	857.947139654	3619.41804451	290.318387849	7.40391404032	0.101423480004
2000.45421335	707.915358014	3084.36957137	376.0	6.37622008229	0.378038989102	0.0668385765738	1995.92902344	851.567114281	3281.03576339	433.539625669	1.24775952153	0.0170925961853
2000.45421335	707.915358014	3084.36957137	376.0	-7.36483922239	0.40813223826	0.0721591651804	1974.33901628	540.1699355	2857.21071141	342.701759627	-0.720695377592	-0.00987253941907
2000.45421335	707.915358014	3084.36957137	376.0	13.7394616765	1.80274141013	0.318730800943	2359.38972607	845.678651211	3508.14534659	303.076969311	5.36718649208	0.0735231026312
2000.45421335	707.915358014	3084.36957137	376.0	7.31240128073	0.858771083039	0.151833642687	2314.83255173	570.33507261	3309.91105141	424.74342707	1.55744456344	0.0213348570334
2000.45421335	707.915358014	3084.36957137	376.0	5.63933221698	0.519691531593	0.0918832269436	2151.43872783	747.348574976	3258.3074183	359.520115488	1.183865128	0.0162173305205
2000.45421335	707.915358014	3084.36957137	376.0	-9.40573344576	0.36695578448	0.0648790283735	1929.16548446	549.702871077	2794.261991	315.39363546	-1.10731482034	-0.015168696169
2000.45421335	707.915358014	3084.36957137	376.0	-20.2069842337	0.0231031713818	0.00408471912691	1607.90679541	559.112182559	2461.11149837	294.092520403	-3.87595210712	-0.0530952343441
2000.45421335	707.915358014	3084.36957137	376.0	-2.14942180989	0.572013221472	0.101133879327	2109.98540323	580.921077617	3018.0734591	327.16697826	0.142300558349	0.00194932271711
2000.45421335	707.915358014	3084.36957137	376.0	5.1032807315	1.15221131598	0.20371487199	2333.16884976	582.255772456	3241.77360939	326.348987176	1.17789976009	0.0161356131519
2000.45421335	707.915358014	3084.36957137	376.0	-5.36119641633	0.0482424716817	0.00852943275843	1596.95783145	878.539095802	2919.01046044	443.513533189	-0.325265205092	-0.00445568774099
2000.45421335	707.915358014	3084.36957137	376.0	-14.7415791269	-0.0402881076384	-0.00712307419349	1521.69064648	777.40291521	2629.68479044	330.591228744	-2.1428951168	-0.0293547276273
2000.45421335	707.915358014	3084.36957137	376.0	3.86156007811	0.561940392202	0.0993529689183	2189.49205433	653.50222585	3203.4743554	360.480075216	0.88672516706	0.0121469200967
2000.45421335	707.915358014	3084.36957137	376.0	5.41535425193	1.17386193939	0.207542775706	2269.76003315	672.619163891	3251.3991101	309.019913054	1.42140432893	0.0194712921772
2000.45421335	707.915358014	3084.36957137	376.0	6.04198341574	0.961497659098	0.169996050053	2075.66089171	876.517356554	3270.72666935	318.548421089	1.91596376988	0.0262460790395
2000.45421335	707.915358014	3084.36957137	376.0	13.3727664623	1.65980584058	0.293459307033	2301.75881947	800.256913472	3496.83511098	394.819378035	3.93839933215	0.0539506757828
2000.45421335	707.915358014	3084.36957137	376.0	-0.608743609803	0.2335196778	0.0412870717468	1807.82488779	838.190470613	3065.5936687	419.578310294	0.399210741325	0.00546864029212
2000.45421335	707.915358014	3084.36957137	376.0	-5.47016699498	0.347077445451	0.0613644705535	1935.22546299	537.592547568	2915.64940507	442.831394515	-0.5243746017	-0.00718321372192
2000.45421335	707.915358014	3084.36957137	376.0	-19.4806663682	-0.0637674723246	-0.0112743055737	1518.60081491	645.811528351	2483.51382561	319.101482346	-3.61865245603	-0.0495705815895
2000.45421335	707.915358014	3084.36957137	376.0	-16.7198717167	0.0949436948384	0.0167863675457	1674.70380838	581.425597509	2568.66693577	312.537529876	-2.83145676429	-0.0387870789629
2000.45421335	707.915358014	3084.36957137	376.0	-5.85033500366	0.366141620516	0.0647350814208	1944.4154016	579.297367076	2903.92361869	380.210850018	-0.470334319253	-0.00644293588018
2000.45421335	707.915358014	3084.36957137	376.0	10.653399303	0.658603858497	0.116443397896	2270.7938345	679.331712136	3412.95977778	462.834231149	2.02079173896	0.0276820786158
2000.45421335	707.915358014	3084.36957137	376.0	9.63672507025	1.27313863295	0.225095232134	2328.88822302	642.526601371	3381.60178711	410.186962723	2.14143757099	0.0293347612464
2000.45421335	707.915358014	3084.36957137	376.0	-3.73851743683	0.396288429955	0.0700651396667	1982.68082675	543.665796524	2969.05987712	442.713253852	-0.181604949736	-0.00248773903747
2000.45421335	707.915358014	3084.36957137	376.0	4.16782005707	0.309918535092	0.0547946490616	1907.09493249	875.413518368	3212.920545	430.412094142	1.00767345896	0.0138037460131
2000.45421335	707.915358014	3084.36957137	376.0	9.82977377016	1.49861214736	0.264959714879	2201.76727729	846.546863169	3387.55612247	339.241982014	3.11269348265	0.0426396367487
2000.45421335	707.915358014	3084.36957137	376.0	3.80798446971	0.371243726556	0.0656371510884	1984.97407374	847.383416447	3201.82188563	369.464395446	0.868265006226	0.0118940411812
2000.45421335	707.915358014	3084.36957137	376.0	1.75474775641	0.566170476911	0.100100862254	2135.8322218	535.545464845	3138.49247722	467.11479058	0.736346554041	0.0100869390965
2000.45421335	707.915358014	3084.36957137	376.0	-11.9588904098	0.0368056123893	0.00650735721168	1595.21699568	769.144345361	2715.51319449	351.151853449	-1.55006639323	-0.0212337862086
2000.45421335	707.915358014	3084.36957137	376.0	4.3783696365	0.485626033182	0.085860331185	2106.22587332	670.474864634	3219.41467216	442.713934199	1.03272982938	0.0141469839642
2000.45421335	707.915358014	3084.36957137	376.0	-7.51984718448	0.0584664071854	0.0103370592619	1600.42448419	878.275404401	2852.429693	373.729804401	-0.628615075347	-0.00861116541572
2000.45421335	707.915358014	3084.36957137	376.0	4.54646488129	0.413898800996	0.0731787130475	2020.50642387	858.6471193	3224.59935074	345.445807569	1.08863934856	0.0149128677885
2000.45421335	707.915358014	3084.36957137	376.0	-8.50209662591	0.0885989284336	0.0156645913072	1648.83208273	775.448149755	2822.13349011	397.853257621	-0.907797866068	-0.0124355872064
2000.45421335	707.915358014	3084.36957137	376.0	-11.983044307	0.329599540103	0.0582743175572	1888.11955956	539.555013402	2714.76819904	287.093626076	-1.63781129833	-0.02243577121
2000.45421335	707.915358014	3084.36957137	376.0	6.81400829288	0.463977355068	0.0820327714052	2096.21244216	742.320794864	3294.53876974	456.005532714	1.31088715473	0.017957358284
2000.45421335	707.915358014	3084.36957137	376.0	-9.87271935443	0.0833445495677	0.0147355992871	1635.72386712	795.050663658	2779.85841973	349.083888956	-1.10349459572	-0.015116364325
2000.45421335	707.915358014	3084.36957137	376.0	-5.08146469045	0.0911622410344	0.0161177936765	1650.56689505	816.925263711	2927.63842067	460.146261914	-0.35086837356	-0.00480641607617
2000.45421335	707.915358014	3084.36957137	376.0	-18.5924265988	0.093389657784	0.0165116085191	1678.5772186	536.987903807	2510.91042278	295.345300374	-3.38509772291	-0.0463712016837
2000.45421335	707.915358014	3084.36957137	376.0	-2.60807346444	0.246596754023	0.0435991432149	1823.76192818	710.476407994	3003.92694703	469.688610861	0.00812628392805	0.000111318957918
2000.45421335	707.915358014	3084.36957137	376.0	4.22371735009	0.434967576374	0.0769037440548	2062.45385683	782.337113608	3214.64462409	369.853653654	0.910742025235	0.0124759181539
2000.45421335	707.915358014	3084.36957137	376.0	11.0958140831	1.71743203851	0.303647814446	2291.02795184	851.229314928	3426.60548464	284.34821787	4.29719610569	0.058865700078
2000.45421335	707.915358014	3084.36957137	376.0	18.9303080925	1.89457250154	0.334966849636	2466.26330912	805.751975198	3668.25023394	396.23494962	6.65025404661	0.0910993705015
2000.45421335	707.915358014	3084.36957137	376.0	7.96450604885	1.30261533116	0.23030681244	2161.66630948	833.182323213	3330.02437245	335.175739756	2.42066831058	0.0331598398709
2000.45421335	707.915358014	3084.36957137	376.0	0.831256410975	0.576232729567	0.101879902682	2156.7489191	599.917975582	3110.00859117	353.341696489	0.557318022131	0.00763449345385
2000.45421335	707.915358014	3084.36957137	376.0	1.46767418317	0.445048638671	0.0786861100904	2058.72973517	713.662377721	3129.63806728	357.245954385	0.578862813055	0.0079296275761
2000.45421335	707.915358014	3084.36957137	376.0	-12.699187883	0.0565488576302	0.0099980299912	1603.22677692	785.702866253	2692.67968449	303.750041318	-1.65738483959	-0.0227039019122
2000.45421335	707.915358014	3084.36957137	376.0	18.1050985588	1.86181684504	0.329175538374	2425.33609278	833.710301795	3642.79772218	383.751327607	6.46246767553	0.0885269544593
2000.45421335	707.915358014	3084.36957137	376.0	-12.2283129602	0.0213798739966	0.00378003429926	1595.21264367	698.081472263	2707.20320733	413.909091397	-1.86677960849	-0.0255723234039
2000.45421335	707.915358014	3084.36957137	376.0	-8.06462062019	0.112222807298	0.0198413732847	1670.65091983	781.487669503	2835.62686691	383.488277583	-0.799856730038	-0.0109569415074
2000.45421335	707.915358014	3084.36957137	376.0	-6.01641718909	0.214211356559	0.0378732950069	1773.82795407	791.170339697	2898.8010303	333.802736535	-0.455995853652	-0.00624651854318
2000.45421335	707.915358014	3084.36957137	376.0	0.736321337531	0.266506229684	0.047119206097	1848.9532263	802.093251898	3107.08044265	456.033964449	0.56567546594	0.00774897898547
2000.45421335	707.915358014	3084.36957137	376.0	2.20591737637	0.418671809784	0.0740225972037	2023.52579307	678.795804757	3152.40821569	450.086617864	0.751297682435	0.0102917490745
2000.45421335	707.915358014	3084.36957137	376.0	-7.55311816259	0.253421971905	0.0448058649054	1809.33762591	742.346504951	2851.40349307	299.719362212	-0.767717724176	-0.0105166811531
2000.45421335	707.915358014	3084.36957137	376.0	3.33808291532	0.487048013484	0.0861117421294	2096.7409245	633.63095269	3187.32838507	456.956507886	0.909310673023	0.0124563105894
2000.45421335	707.915358014	3084.36957137	376.0	7.98295314761	1.45862466852	0.257889792879	2254.91743868	750.240340455	3330.59334915	325.435570013	2.33983999861	0.0320526027207
2000.45421335	707.915358014	3084.36957137	376.0	14.9835538838	1.82902805109	0.323378368297	2454.65604579	692.100184363	3546.51774807	399.761517912	4.44373009322	0.0608730149757
2000.45421335	707.915358014	3084.36957137	376.0	1.66973141841	0.499290637559	0.0882762796249	2097.83397243	602.445201032	3135.87025916	435.591085701	0.700095322891	0.00959034688892
2000.45421335	707.915358014	3084.36957137	376.0	9.06556303763	1.61803250666	0.286073639791	2266.08766386	800.210152691	3363.98503917	297.68722262	3.08693078277	0.0422867230516
2000.45421335	707.915358014	3084.36957137	376.0	0.206179861706	0.505267665886	0.089333038523	2113.6719111	690.871081408	3090.72892028	286.185927777	0.216788792326	0.00296970948392
2000.45421335	707.915358014	3084.36957137	376.0	-4.88219510331	0.195643910615	0.0345905075345	1756.47974222	816.472218361	2933.78463119	360.832670609	-0.245984324724	-0.00336964828389
2000.45421335	707.915358014	3084.36957137	376.0	18.409150188	1.91895404163	0.33927758869	2461.59489455	872.587719833	3652.17579811	317.993183733	7.61003272497	0.10424702363
2000.45421335	707.915358014	3084.36957137	376.0	9.09362126336	1.68132285994	0.297263589099	2309.8086936	767.118074154	3364.85045855	287.9236908	3.13174836983	0.0429006626004
2000.45421335	707.915358014	3084.36957137	376.0	12.8368879641	1.59071067218	0.281243046707	2290.76845966	774.160159144	3480.30663764	415.378018834	3.4205472739	0.0468568119712
2000.45421335	707.915358014	3084.36957137	376.0	19.1704667997	1.80319821172	0.318811565014	2372.87176854	858.522951104	3675.65761603	444.262896386	6.20324438825	0.084975950524
2000.45421335	707.915358014	3084.36957137	376.0	-13.4759805271	-0.0417126863493	-0.00737494454549	1519.84500818	794.493204544	2668.72052854	354.382315818	-1.87440410705	-0.0256767685897
2000.45421335	707.915358014	3084.36957137	376.0	10.8176196531	0.626992248922	0.110854358013	2155.49236805	809.136458526	3418.02494029	453.396113714	2.42709940459	0.0332479370492
2000.45421335	707.915358014	3084.36957137	376.0	-3.51220557542	0.284000239788	0.0502122064689	1862.58359921	698.535261903	2976.04017131	414.921310201	-0.0749329943492	-0.00102647937465
2000.45421335	707.915358014	3084.36957137	376.0	0.581110325706	0.692226398819	0.12238797716	2193.14133203	589.713490676	3102.29316143	319.43833872	0.524366774034	0.00718310649362
2000.45421335	707.915358014	3084.36957137	376.0	20.7090456127	1.88737325653	0.33369399868	2470.38737816	791.238658088	3723.11307277	461.487036514	6.59333265302	0.0903196253838
2000.45421335	707.915358014	3084.36957137	376.0	-10.2811749666	0.263712094022	0.0466251934267	1824.70795819	633.882951267	2767.26013912	308.669229665	-1.26356715755	-0.0173091391445
2000.45421335	707.915358014	3084.36957137	376.0	12.9292070615	1.60139398877	0.283131893347	2228.23645276	878.79764524	3483.15409979	376.120001793	4.12837554888	0.0565530897106
2000.45421335	707.915358014	3084.36957137	376.0	-13.1450167477	0.0865476077255	0.0153019108426	1655.95901531	673.786376549	2678.92867465	349.183282792	-1.90189494872	-0.0260533554619
2000.45421335	707.915358014	3084.36957137	376.0	11.711367696	1.77791108659	0.31434071545	2414.63529078	685.926257818	3445.59143297	345.029884379	3.56498868273	0.0488354614072
2000.45421335	707.915358014	3084.36957137	376.0	-2.27894898751	0.293268646418	0.0518508922238	1873.4031677	795.306573835	3014.07836225	345.368620711	0.0910610214157	0.00124741125227
2000.45421335	707.915358014	3084.36957137	376.0	-11.5191627502	0.116132044239	0.0205325396462	1680.7292067	698.259554726	2729.07602062	350.087259197	-1.5100994229	-0.0206862934644
2000.45421335	707.915358014	3084.36957137	376.0	8.72333304866	1.09452693903	0.193516078329	2340.67208921	547.748107834	3353.42940153	465.00920448	1.7920599687	0.0245487666945
2000.45421335	707.915358014	3084.36957137	376.0	-1.93192955747	0.40795997843	0.0721287090576	2000.48044661	727.726518492	3024.78172396	296.574758858	-0.00325956368278	-4.46515572983e-05
2000.45421335	707.915358014	3084.36957137	376.0	9.75239608015	1.11647553078	0.197396663857	2333.152935	627.390917541	3385.16950854	424.625656003	2.0554672604	0.0281570857589
2000.45421335	707.915358014	3084.36957137	376.0	10.194176296	0.786041593475	0.138974822043	2270.11497716	691.784740003	3398.79564309	436.895925933	2.16824137456	0.0297019366378
2000.45421335	707.915358014	3084.36957137	376.0	2.5989200791	0.422367705821	0.0746760441693	2038.1615846	741.720830442	3164.52987147	384.647456429	0.758343349935	0.0103882650676
2000.45421335	707.915358014	3084.36957137	376.0	9.78693607591	0.740471558672	0.130917885197	2263.23313761	695.035642732	3386.23484966	427.966069321	2.09023729688	0.0286333876285
2000.45421335	707.915358014	3084.36957137	376.0	-3.89581384109	0.167513365995	0.029616931753	1735.55234255	762.454139772	2964.20827469	466.201792372	-0.184351631077	-0.00252536480927
2000.45421335	707.915358014	3084.36957137	376.0	-13.1282468402	-0.021526296842	-0.00380592235538	1552.15866006	721.923591424	2679.44592057	405.363669086	-2.03839124299	-0.0279231677122
2000.45421335	707.915358014	3084.36957137	376.0	13.7138747742	1.88090046337	0.332549586876	2470.50933683	724.521628765	3507.35615196	312.325186366	5.00950047636	0.0686232941968
2000.45421335	707.915358014	3084.36957137	376.0	0.831532801073	0.392722956113	0.069434751788	2002.17279304	799.596074041	3110.01711606	308.248248975	0.35576836169	0.00487353920124
2000.45421335	707.915358014	3084.36957137	376.0	2.34058945031	0.306026795855	0.0541065763534	1900.07150919	854.894211987	3156.56200016	401.596278988	0.762733810108	0.0104484083576
2000.45421335	707.915358014	3084.36957137	376.0	6.86563878385	1.50533577414	0.266148474918	2271.80181783	730.732519102	3296.1312449	293.596907961	2.11457586344	0.0289667926498
2000.45421335	707.915358014	3084.36957137	376.0	1.96956138509	0.473411149746	0.0837006983284	2076.38995129	624.365314945	3145.11812342	444.362857187	0.730199268845	0.0100027297102
2000.45421335	707.915358014	3084.36957137	376.0	2.79695093933	0.505265899303	0.0893327261852	2135.45474151	712.545845643	3170.63787507	322.637287913	0.635389820182	0.00870397013948
2000.45421335	707.915358014	3084.36957137	376.0	-9.327963167	0.37144310342	0.0656724015947	1930.22384627	556.764560676	2796.66071382	309.672306866	-1.09078052921	-0.0149421990303
2000.45421335	707.915358014	3084.36957137	376.0	-4.94902488074	0.171509685888	0.0303234946761	1735.84929761	783.439119077	2931.72335387	412.434937174	-0.276451786127	-0.00378701076886
2000.45421335	707.915358014	3084.36957137	376.0	14.1272924581	1.83752619208	0.324880868473	2442.96283347	721.852514695	3520.1074812	355.292133035	4.65394837182	0.0637527174221
2000.45421335	707.915358014	3084.36957137	376.0	3.0437635415	0.501442964826	0.0886568183921	2107.4900869	615.743218047	3178.25048787	455.017182916	0.877060065363	0.0120145214433
2000.45421335	707.915358014	3084.36957137	376.0	-10.4860228488	0.0535616020633	0.00946987306635	1607.91524928	794.834643289	2760.94187337	358.1919808	-1.23088860366	-0.0168614877213
2000.45421335	707.915358014	3084.36957137	376.0	-9.42451501704	0.241408167126	0.0426817834381	1791.17222963	715.279219108	2793.68269793	287.231249192	-1.10604810456	-0.0151513438981
2000.45421335	707.915358014	3084.36957137	376.0	10.9152343934	1.36641365686	0.241586572995	2273.89563736	728.333456369	3421.03573964	418.806645914	2.64012434783	0.0361660869566
2000.45421335	707.915358014	3084.36957137	376.0	7.51160579881	1.15403160487	0.204036705246	2111.42763066	866.282353888	3316.05525495	338.345270395	2.2940531254	0.0314253852794
2000.45421335	707.915358014	3084.36957137	376.0	-9.73047109618	-0.00676647968265	-0.00119633657755	1541.03954249	860.902164658	2784.24588173	382.304174582	-1.05690132937	-0.0144781004024
2000.45421335	707.915358014	3084.36957137	376.0	4.9385365267	0.718946978054	0.127112266275	2264.00108882	578.848104206	3236.69228927	393.843096244	1.19586906315	0.0163817679883
2000.45421335	707.915358014	3084.36957137	376.0	-9.00998882946	0.212227613324	0.0375225624689	1759.51994399	758.156993235	2806.46821753	288.791280305	-1.01912324021	-0.0139605923317
2000.45421335	707.915358014	3084.36957137	376.0	-6.86480114053	0.338434792672	0.0598364202037	1911.42673377	607.408443062	2872.63373385	353.798557018	-0.633616879166	-0.00867968327625
2000.45421335	707.915358014	3084.36957137	376.0	3.02526612633	0.839588941919	0.148442175021	2239.12518059	553.280540752	3177.67995922	385.274237877	1.01310788254	0.0138781901717
2000.45421335	707.915358014	3084.36957137	376.0	-9.09956392567	0.267428186233	0.0472822111444	1833.56464863	639.17809189	2803.70539052	330.962649998	-1.03387292688	-0.014162642834
2000.45421335	707.915358014	3084.36957137	376.0	-14.2501088593	0.0635147486747	0.0112296231745	1627.75542601	696.601001061	2644.84354982	320.487122756	-2.08654206409	-0.0285827680012
2000.45421335	707.915358014	3084.36957137	376.0	13.0081742293	1.76724544392	0.312454993622	2322.52383163	866.125531731	3485.58973909	296.940375729	5.12220429099	0.0701671820684
2000.45421335	707.915358014	3084.36957137	376.0	12.1137949698	1.76942294118	0.312839982528	2473.20003338	564.140561264	3458.00377735	420.663182711	2.74650821333	0.0376234001827
2000.45421335	707.915358014	3084.36957137	376.0	13.018169686	1.4931491004	0.263993829632	2244.22599005	805.343500802	3485.89803591	436.328545056	3.36274586035	0.0460650117857
2000.45421335	707.915358014	3084.36957137	376.0	-11.4337871637	0.107474038928	0.0190017749165	1676.3309098	684.400541451	2731.70931924	370.977867981	-1.54403131659	-0.0211511139259
2000.45421335	707.915358014	3084.36957137	376.0	5.67087534731	0.653633861148	0.115564685493	2251.86719008	591.980521701	3259.28032501	415.432613228	1.24506807015	0.0170557269884
2000.45421335	707.915358014	3084.36957137	376.0	-8.63111461114	0.209617696791	0.0370611203662	1797.24457276	558.82833845	2818.15409863	462.081187418	-1.29806290529	-0.0177816836342
2000.45421335	707.915358014	3084.36957137	376.0	6.54364604212	0.438563957079	0.0775395963718	2064.74883505	754.984194861	3286.19979875	466.466768832	1.28363827916	0.0175840860159
2000.45421335	707.915358014	3084.36957137	376.0	-7.2515234726	0.333241347	0.058918201379	1914.87714856	555.857909802	2860.70578792	389.970729555	-0.758644734718	-0.0103923936263
2000.45421335	707.915358014	3084.36957137	376.0	-7.4339990057	0.0715999882561	0.0126591209788	1617.37748879	861.678848541	2855.0775681	376.021230772	-0.626894871806	-0.00858760098365
2000.45421335	707.915358014	3084.36957137	376.0	-4.33414340859	0.445725421085	0.0788057675185	2012.49567571	620.962458992	2950.68857089	317.230436188	-0.241375963434	-0.00330652004704
2000.45421335	707.915358014	3084.36957137	376.0	-10.3642846532	0.163870944904	0.0289729393394	1706.45937955	771.105828614	2764.69672923	287.131521072	-1.24507558402	-0.0170558299181
2000.45421335	707.915358014	3084.36957137	376.0	-11.2230444594	0.0858400045129	0.0151768041925	1622.19860462	822.134613603	2738.20940308	293.876184856	-1.3561126592	-0.0185768857424
2000.45421335	707.915358014	3084.36957137	376.0	13.5893859022	1.70071924078	0.300692935074	2400.28447997	655.142212263	3503.51645507	448.08976284	3.16682517977	0.0433811668462
2000.45421335	707.915358014	3084.36957137	376.0	16.8118960114	1.76293301521	0.311692541586	2362.61897535	809.476515983	3602.91057631	430.815084981	5.12460258086	0.0702000353542
2000.45421335	707.915358014	3084.36957137	376.0	-0.792797283877	0.401028640054	0.0709032249034	2001.2675525	747.232825449	3059.91677318	311.416395232	0.183740099199	0.00251698766026
2000.45421335	707.915358014	3084.36957137	376.0	5.24813699613	1.09460456333	0.193529802569	2302.36704293	626.189364218	3246.24151194	317.685104792	1.26182064469	0.0172852143108
2000.45421335	707.915358014	3084.36957137	376.0	9.65546135957	0.615072625622	0.108746928151	2264.19781347	649.321582074	3382.17968352	468.66028797	1.6726890061	0.0229135480287
2000.45421335	707.915358014	3084.36957137	376.0	9.88468236697	1.50717815798	0.266474214635	2207.71161471	842.024980717	3389.24970652	339.513111093	3.12268769187	0.0427765437242
2000.45421335	707.915358014	3084.36957137	376.0	-6.34757656295	0.30910227544	0.0546503315841	1870.94942036	723.004129983	2888.58685134	294.633300995	-0.600351645006	-0.00822399513707
2000.45421335	707.915358014	3084.36957137	376.0	5.79694967911	0.495127992968	0.0875403099306	2044.38055703	875.076838818	3263.16892334	343.711527484	1.58002132485	0.0216441277377
2000.45421335	707.915358014	3084.36957137	376.0	-8.26217696894	0.19780003874	0.0349717183063	1763.84046873	700.437390146	2829.533499	365.255640127	-0.866424491573	-0.0118688286517
2000.45421335	707.915358014	3084.36957137	376.0	4.03544636245	0.433530821917	0.0766497209895	2055.31145786	746.591849788	3208.83765104	406.934343391	0.955017772673	0.0130824352421
2000.45421335	707.915358014	3084.36957137	376.0	-7.78397695524	0.237000312438	0.0419024597662	1825.49832554	552.77217787	2844.28295472	466.012451305	-1.11241605915	-0.0152385761528
2000.45421335	707.915358014	3084.36957137	376.0	-19.9678302698	-0.0809010009531	-0.0143035715971	1503.61039128	630.293735649	2468.48789046	334.583763535	-3.89289741685	-0.0533273618747
2000.45421335	707.915358014	3084.36957137	376.0	13.5521903926	1.69096120524	0.298967681266	2339.64184329	759.184188161	3502.36920809	403.543176637	3.83616062231	0.0525501455112
2000.45421335	707.915358014	3084.36957137	376.0	-2.59351238122	0.507014046414	0.0896418045286	2073.90003137	619.687817156	3004.37606465	310.788216125	-7.05838753987e-05	-9.66902402722e-07
2000.45421335	707.915358014	3084.36957137	376.0	17.4032787749	1.69358500736	0.299431578387	2302.99176807	851.446398451	3621.15100632	466.712839795	5.01677550389	0.0687229521081
2000.45421335	707.915358014	3084.36957137	376.0	-6.24739731651	0.130711670515	0.0231102670641	1688.00413086	811.086631806	2891.67674953	392.585986868	-0.465417506646	-0.00637558228283
2000.45421335	707.915358014	3084.36957137	376.0	0.127959764853	0.603182010659	0.106644627061	2163.21520299	603.674538784	3088.31632342	321.42658164	0.414946136989	0.00568419365739
2000.45421335	707.915358014	3084.36957137	376.0	7.75734547731	1.499979632	0.265201490806	2305.31437537	692.284666536	3323.63477481	326.035732911	2.14693363248	0.02941004976
2000.45421335	707.915358014	3084.36957137	376.0	-5.43836194404	0.138691676792	0.0245211592631	1697.56239013	813.756421176	2916.63039038	405.311579076	-0.336183030952	-0.00460524699935
2000.45421335	707.915358014	3084.36957137	376.0	-9.58830763029	0.180683793522	0.0319455080485	1756.73520946	631.528365925	2788.63072841	400.36715302	-1.243140568	-0.0170293228494
2000.45421335	707.915358014	3084.36957137	376.0	19.46294939	1.8566014726	0.328253442823	2431.76924319	817.346997951	3684.67886004	435.562618898	6.38640894673	0.0874850540648
2000.45421335	707.915358014	3084.36957137	376.0	9.2373773017	1.58933680661	0.281000142612	2286.432009	757.392231364	3369.28442605	325.460185692	2.80908702731	0.0384806442097
2000.45421335	707.915358014	3084.36957137	376.0	8.26712984609	0.744155560566	0.131569229237	2317.68941819	585.893613765	3339.35840876	435.775376813	1.60872888093	0.0220373819306
2000.45421335	707.915358014	3084.36957137	376.0	-13.6375924587	-0.00164926604874	-0.000291595836057	1579.20528582	647.125141943	2663.7358193	437.405391543	-2.44340344633	-0.0334712800867
2000.45421335	707.915358014	3084.36957137	376.0	-9.54001030081	-0.0367413438579	-0.00649599431717	1517.5885364	853.096650717	2790.12039654	419.435209427	-1.10076362049	-0.0150789537054
2000.45421335	707.915358014	3084.36957137	376.0	1.26779791415	0.563613188279	0.0996487249432	2164.0835816	634.440618321	3123.47314446	324.948944534	0.516497022854	0.00707530168294
2000.45421335	707.915358014	3084.36957137	376.0	0.446760969817	0.44916421666	0.0794137582496	2049.00304822	644.116371523	3098.14933078	405.02991103	0.516788065819	0.00707928857286
2000.45421335	707.915358014	3084.36957137	376.0	-15.8317713521	-0.0102422204457	-0.00181085934331	1571.05007229	639.232208405	2596.05923318	385.776952484	-2.82362417473	-0.0386797832155
2000.45421335	707.915358014	3084.36957137	376.0	-6.05851764083	0.139779217816	0.024713440208	1685.11412641	868.347586189	2897.50249678	344.040784174	-0.412429207908	-0.00564971517682
2000.45421335	707.915358014	3084.36957137	376.0	10.989076267	0.844054832014	0.14923175955	2232.01657467	741.228826228	3423.31329592	450.067895027	2.43649084767	0.0333765869543
2000.45421335	707.915358014	3084.36957137	376.0	-11.9149814887	0.0817648296466	0.0144562994425	1663.74328236	610.798892909	2716.8675079	442.325332629	-2.01851834328	-0.0276509362093
2000.45421335	707.915358014	3084.36957137	376.0	-21.2973201315	-0.0770651182725	-0.0136253745178	1507.00653221	625.619685554	2427.48150971	294.85529195	-4.14185394334	-0.0567377252513
2000.45421335	707.915358014	3084.36957137	376.0	-12.0268515277	0.180305534634	0.031878630593	1738.28326876	671.863969527	2713.41702245	303.26978417	-1.59617294096	-0.0218653827529
2000.45421335	707.915358014	3084.36957137	376.0	4.0197760359	0.44940921962	0.0794570756046	2076.49807135	751.848091141	3208.35432026	380.008157765	0.911753925411	0.0124897798002
2000.45421335	707.915358014	3084.36957137	376.0	2.05882959441	0.621549120225	0.109891994382	2199.90146258	601.1544731	3147.8714849	346.815549224	0.710021168179	0.00972631737232
2000.45421335	707.915358014	3084.36957137	376.0	-7.67365943396	0.263120197897	0.0465205441827	1853.75632005	534.555195338	2847.68555478	459.374039389	-1.07046655083	-0.0146639253539
2000.45421335	707.915358014	3084.36957137	376.0	-14.1247570833	0.0926220332007	0.016375889887	1667.80700547	632.082192556	2648.70986186	348.820663831	-2.18649217198	-0.0299519475614
2000.45421335	707.915358014	3084.36957137	376.0	-1.72563100616	0.307981683077	0.0544522070505	1891.25440039	824.542150594	3031.1447337	315.348182709	0.0905297072433	0.00124013297594
2000.45421335	707.915358014	3084.36957137	376.0	-10.7510887791	0.223293279138	0.0394790097486	1790.02070598	633.796433431	2752.76626047	328.949121068	-1.36254529989	-0.0186650041081
2000.45421335	707.915358014	3084.36957137	376.0	7.37640932501	0.383665960214	0.0678334441679	2002.78598464	857.189143737	3311.88529605	451.910167673	1.3858600831	0.0189843847
2000.45421335	707.915358014	3084.36957137	376.0	-6.16666290778	0.333503539913	0.0589645579761	1917.53537898	561.521690404	2894.16689707	415.10982769	-0.590198347961	-0.00808490887618
2000.45421335	707.915358014	3084.36957137	376.0	-6.51299295002	0.173322294357	0.0306439700066	1748.01571532	672.484973463	2883.48479863	462.98410985	-0.734072281058	-0.010055784672
2000.45421335	707.915358014	3084.36957137	376.0	5.05208690976	0.397264412408	0.0702376966775	2015.44247896	793.329456523	3240.19460273	431.422667244	1.09534302301	0.0150046989454
2000.45421335	707.915358014	3084.36957137	376.0	-4.85031589224	0.186969889998	0.0330569112443	1759.64936089	705.775062703	2934.76790387	469.34348028	-0.398367966044	-0.00545709542526
2000.45421335	707.915358014	3084.36957137	376.0	-1.76833958087	0.444486567747	0.0785867340429	2036.76068475	692.512187025	3029.82744342	300.554571644	0.0384593291814	0.000526840125773
2000.45421335	707.915358014	3084.36957137	376.0	9.41197032972	1.57036349191	0.277645596166	2248.02939828	807.275014223	3374.66952028	319.36510778	3.04203561612	0.0416717207687
2000.45421335	707.915358014	3084.36957137	376.0	0.557271409947	0.282485880854	0.0499444626686	1867.68712446	858.027589454	3101.55788117	375.843167254	0.516011945628	0.00706865678942
2000.45421335	707.915358014	3084.36957137	376.0	18.369649492	1.83931363038	0.325196893631	2415.20208935	817.973452137	3650.95745066	417.781909175	6.08922151711	0.0834139933851
2000.45421335	707.915358014	3084.36957137	376.0	-6.42222076228	0.289820348173	0.0512412213884	1878.68801599	547.232071714	2886.28454837	460.364460668	-0.779339860141	-0.0106758884951
2000.45421335	707.915358014	3084.36957137	376.0	22.4109522311	1.9002700243	0.335974191	2451.95484856	880.765170075	3775.60616263	442.886143995	7.91004126923	0.108356729716
2000.45421335	707.915358014	3084.36957137	376.0	-14.0416690762	0.107763597055	0.0190529697763	1670.68612086	672.804064953	2651.27260307	307.782417251	-2.03958812487	-0.0279395633544
2000.45421335	707.915358014	3084.36957137	376.0	2.78892244464	0.302123130347	0.0534163950401	1895.7945798	865.751633674	3170.39024662	408.84403314	0.826152576457	0.0113171585816
2000.45421335	707.915358014	3084.36957137	376.0	-9.4425812943	-0.0355694430806	-0.00628879828158	1513.56633656	869.502111686	2793.12546717	410.057018928	-1.04488928849	-0.0143135518972
2000.45421335	707.915358014	3084.36957137	376.0	12.7753210702	1.62370729439	0.287076961526	2368.78829872	656.000971656	3478.4076871	453.618416723	2.78937322129	0.0382105920725
2000.45421335	707.915358014	3084.36957137	376.0	-4.54944346901	0.360380348787	0.0637164690217	1936.52452989	669.552105234	2944.04792134	337.971286216	-0.253986512882	-0.00347926729976
2000.45421335	707.915358014	3084.36957137	376.0	4.3969788945	1.05963087081	0.187346335009	2261.03149308	665.835728001	3219.98865045	293.121429366	1.15024552896	0.015756788068
2000.45421335	707.915358014	3084.36957137	376.0	4.63952376957	1.33191873421	0.235487753573	2353.65471241	555.417427029	3227.46963077	318.397491335	1.1114036103	0.0152247069904
2000.45421335	707.915358014	3084.36957137	376.0	-12.8020408406	0.155966780087	0.0275754561682	1712.74453442	679.122870838	2689.50731917	297.639913908	-1.75370839321	-0.0240234026467
2000.45421335	707.915358014	3084.36957137	376.0	-1.16533397952	0.429714680473	0.0759750142278	2025.06476106	677.893911423	3048.4263647	345.467692216	0.233457276083	0.00319804487784
2000.45421335	707.915358014	3084.36957137	376.0	-5.99194680569	0.27464588565	0.0485583249028	1853.24062031	630.633584339	2899.55578736	415.681582713	-0.534654784672	-0.00732403814619
2000.45421335	707.915358014	3084.36957137	376.0	-22.6028186714	-0.0388466022686	-0.00686821115074	1545.52219538	536.0033291	2387.21511	305.689585512	-4.85117480879	-0.0664544494355
2000.45421335	707.915358014	3084.36957137	376.0	13.6130728373	1.60867971987	0.284420035338	2273.98730243	813.792058323	3504.24704769	416.46768694	3.81777793392	0.052298327862
2000.45421335	707.915358014	3084.36957137	376.0	14.2819935067	1.67178193926	0.295576721934	2279.68957609	855.153952517	3524.87903327	390.035504665	4.53760638853	0.0621589916237
2000.45421335	707.915358014	3084.36957137	376.0	4.24144175474	0.493698059332	0.0872874928098	2110.73548774	651.127024864	3215.19131024	453.328797634	1.02214769781	0.0140020232577
2000.45421335	707.915358014	3084.36957137	376.0	-18.0353811408	-0.0676502588239	-0.0119607954073	1512.28475168	568.95765834	2528.09176338	446.849353364	-4.14595689712	-0.0567939300975
2000.45421335	707.915358014	3084.36957137	376.0	5.86135867072	0.565207391915	0.0999305855579	2196.96488283	710.791233007	3265.15553468	357.399418842	1.21325008871	0.0166198642289
2000.45421335	707.915358014	3084.36957137	376.0	1.08757736979	0.547055325693	0.0967212386304	2130.33979779	575.344244577	3117.91447683	412.230434459	0.644330863694	0.00882645018759
2000.45421335	707.915358014	3084.36957137	376.0	-14.0394012378	0.000317070029658	5.60590575774e-05	1581.51793407	641.137027648	2651.34255159	428.687589868	-2.52100597556	-0.0345343284323
2000.45421335	707.915358014	3084.36957137	376.0	-10.455817443	0.111920973538	0.0197880080513	1687.12760266	656.309043812	2761.87351972	418.436873245	-1.48361202421	-0.0203234523864
2000.45421335	707.915358014	3084.36957137	376.0	-10.1271739513	0.00412832407736	0.000729901710989	1569.97899223	772.779865268	2772.01009957	429.251242075	-1.33467671489	-0.0182832426697
2000.45421335	707.915358014	3084.36957137	376.0	-5.32999108054	0.188431468644	0.0333153233106	1753.8821715	768.249670523	2919.97294832	397.8411063	-0.336561768565	-0.00461043518582
2000.45421335	707.915358014	3084.36957137	376.0	12.8567328484	1.36178819763	0.240768776101	2170.52541533	863.610067062	3480.91872721	446.78324482	3.33302212202	0.045657837288
2000.45421335	707.915358014	3084.36957137	376.0	0.211176843925	0.677200820405	0.119731403891	2175.85936904	570.901430988	3090.88304568	344.122245658	0.542213979742	0.00742758876359
2000.45421335	707.915358014	3084.36957137	376.0	16.4836299055	1.85085756643	0.327237900713	2468.84726561	703.247165172	3592.78563643	420.691205648	4.91036662762	0.0672652962688
2000.45421335	707.915358014	3084.36957137	376.0	-1.55601736532	0.278161488513	0.049179895423	1858.51565748	801.88228993	3036.37624523	375.97829782	0.233470284251	0.00319822307193
2000.45421335	707.915358014	3084.36957137	376.0	12.9987030776	1.75128445957	0.309633037406	2375.22210866	744.934497909	3485.29761376	365.141007192	4.02366105252	0.0551186445551
2000.45421335	707.915358014	3084.36957137	376.0	14.3777149977	1.5530032075	0.27457623895	2261.09065282	810.279956449	3527.83143781	456.460828543	3.6960572797	0.0506309216397
2000.45421335	707.915358014	3084.36957137	376.0	-8.15556855783	0.352834058594	0.0623822592987	1921.85278489	574.617754945	2832.8216964	336.351156565	-0.869888067363	-0.0119162748954
2000.45421335	707.915358014	3084.36957137	376.0	1.61654601129	0.325850389124	0.0576114549371	1923.53658171	861.734019181	3134.22982465	348.959223757	0.581969300067	0.0079721821927
2000.45421335	707.915358014	3084.36957137	376.0	-16.7944497199	0.00661407988556	0.00116939177609	1582.46505654	657.144194607	2566.36667453	326.757423375	-2.81251329128	-0.0385275793326
2000.45421335	707.915358014	3084.36957137	376.0	-0.0343541875889	0.68911366858	0.121837635888	2166.17177767	546.771591789	3083.30996126	370.366591799	0.562875118967	0.00771061806804
2000.45421335	707.915358014	3084.36957137	376.0	-13.2617188483	0.218588707438	0.0386472255017	1780.57918466	605.491304333	2675.32915057	289.258661581	-1.89455762215	-0.0259528441391
2000.45421335	707.915358014	3084.36957137	376.0	14.8190866821	1.62262450336	0.286885520396	2270.80526118	834.584970223	3541.44497174	436.054740345	4.16766952931	0.0570913634152
2000.45421335	707.915358014	3084.36957137	376.0	13.9213625774	1.77533746243	0.313885689963	2391.38060099	746.781624361	3513.75584262	375.593617278	4.3354673588	0.0593899638192
2000.45421335	707.915358014	3084.36957137	376.0	4.01019073078	0.550915592008	0.0974037468189	2178.28395599	654.488606266	3208.05867402	375.286111761	0.931349446837	0.0127582116005
2000.45421335	707.915358014	3084.36957137	376.0	2.10031211357	0.617644774452	0.109201692796	2184.67984114	575.459001363	3149.1509591	389.012116598	0.797205873103	0.0109206283987
2000.45421335	707.915358014	3084.36957137	376.0	6.61013768947	0.415179231437	0.073405097496	2035.01137638	844.7783887	3288.25064689	408.460881808	1.35554508937	0.0185691108133
2000.45421335	707.915358014	3084.36957137	376.0	-10.4528907466	0.241636850572	0.0427222154476	1791.88510196	684.352347824	2761.96378985	285.72634007	-1.29911319019	-0.0177960710985
2000.45421335	707.915358014	3084.36957137	376.0	-4.79753108544	0.0895016657371	0.0158241983269	1640.39560871	868.363800333	2936.39598239	427.636573352	-0.215704571852	-0.00295485714865
2000.45421335	707.915358014	3084.36957137	376.0	17.4794084637	1.83095136662	0.323718417013	2452.4238851	715.889163484	3623.49912728	455.186078694	4.94945183431	0.067800710059
2000.45421335	707.915358014	3084.36957137	376.0	12.9869435754	1.60330007593	0.283468896027	2253.91368383	839.240765953	3484.93490726	391.780457469	3.88126705527	0.053168041853
2000.45421335	707.915358014	3084.36957137	376.0	-14.6346972993	-0.0184334097434	-0.00325908941715	1541.59974863	768.627030836	2632.981421	322.754641542	-2.11196492642	-0.0289310263893
2000.45421335	707.915358014	3084.36957137	376.0	-16.175513321	-0.0657565886208	-0.0116259880871	1517.0455652	611.950760481	2585.45696048	456.460634803	-3.46227183665	-0.0474283813239
2000.45421335	707.915358014	3084.36957137	376.0	3.57968323756	0.306920064568	0.0542645092941	1902.66266809	864.201244073	3194.7802319	427.91631973	0.935463296871	0.0128145657106
2000.45421335	707.915358014	3084.36957137	376.0	9.08475454816	0.654737486615	0.115759810222	2291.96419396	618.725563335	3364.57697628	453.887218992	1.62324926577	0.0222362913119
2000.45421335	707.915358014	3084.36957137	376.0	-3.74934499771	0.274612854461	0.0485524848764	1845.22998565	807.265811539	2968.72591513	316.230117942	-0.165468114729	-0.00226668650313
2000.45421335	707.915358014	3084.36957137	376.0	7.52242408219	1.56245812155	0.276247899849	2358.01180719	634.477784058	3316.38893079	323.899339538	1.97494026196	0.0270539761912
2000.45421335	707.915358014	3084.36957137	376.0	9.30047882356	0.738928909099	0.130645139515	2328.92962262	590.512934789	3371.23071019	451.788152783	1.72009979542	0.0235630108962
2000.45421335	707.915358014	3084.36957137	376.0	10.5298502218	0.774995315085	0.137021802526	2305.32653976	650.842032361	3409.14906752	452.980495398	2.08448826045	0.0285546337048
2000.45421335	707.915358014	3084.36957137	376.0	4.70208580337	0.504548598794	0.0892059050201	2137.27760466	697.801579238	3229.39927511	394.320091204	1.02239235235	0.0140053746898
2000.45421335	707.915358014	3084.36957137	376.0	3.5169105543	0.420960159854	0.0744271852641	2040.6101704	760.969070498	3192.84409036	391.264849458	0.87380156112	0.0119698843989
2000.45421335	707.915358014	3084.36957137	376.0	6.19307591396	0.643871612346	0.113838686766	2242.82522923	586.128089722	3275.38692039	446.433601441	1.32422372724	0.0181400510581
2000.45421335	707.915358014	3084.36957137	376.0	4.7832451455	1.58187047018	0.279680068985	2409.78050215	533.655258671	3231.90252916	288.46676834	1.14281398867	0.0156549861461
2000.45421335	707.915358014	3084.36957137	376.0	8.49876359408	1.30514312655	0.230753735246	2148.30830954	853.210716863	3346.5028496	344.983823205	2.57755308177	0.0353089463256
2000.45421335	707.915358014	3084.36957137	376.0	-8.0361485938	0.17525044291	0.030984873216	1714.92853889	832.046459893	2836.50504943	289.530050646	-0.832743117322	-0.0114074399633
2000.45421335	707.915358014	3084.36957137	376.0	-11.0805757622	0.0908201286179	0.0160573070399	1638.94420265	786.016627224	2742.60366422	317.642834353	-1.33549380504	-0.0182944356855
2000.45421335	707.915358014	3084.36957137	376.0	-6.72839514889	0.10625538102	0.0187863120615	1666.75556422	789.67904953	2876.84099875	420.406384999	-0.597035445545	-0.00817856774719
2000.45421335	707.915358014	3084.36957137	376.0	-14.4487589631	0.0335840414155	0.00593777252749	1603.67983009	690.664783868	2638.71644647	344.371832508	-2.19649270572	-0.0300889411743
2000.45421335	707.915358014	3084.36957137	376.0	-11.5643575588	0.0481326753435	0.00851002039313	1603.07955989	780.813625513	2727.6820457	343.788860298	-1.44680808349	-0.019819288815
2000.45421335	707.915358014	3084.36957137	376.0	-13.2563922166	0.0862271027283	0.0152452444711	1640.09750948	732.013475272	2675.49344358	303.382458827	-1.81477272787	-0.0248599003818
2000.45421335	707.915358014	3084.36957137	376.0	5.49440791812	0.41327503317	0.0730684287783	2033.12102272	766.926544055	3253.83741732	453.789850544	1.15886220724	0.0158748247567
2000.45421335	707.915358014	3084.36957137	376.0	-2.95180552618	0.245331037261	0.0433753601947	1818.79669973	779.807348313	2993.32497991	394.720931864	0.042689464289	0.000584787182041
2000.45421335	707.915358014	3084.36957137	376.0	10.6609624422	1.67212909409	0.295638100086	2405.7275324	602.213615978	3413.19305295	405.251904573	2.37276967803	0.0325036942196
2000.45421335	707.915358014	3084.36957137	376.0	2.5107785125	0.421780812544	0.0745722794455	2038.27563068	816.787453594	3161.81125981	306.748175535	0.593011415006	0.00812344404118
2000.45421335	707.915358014	3084.36957137	376.0	5.70859001896	0.625195851645	0.110536748876	2222.68885274	582.817149698	3260.44358487	454.93758243	1.26321950973	0.0173043768456
2000.45421335	707.915358014	3084.36957137	376.0	4.72931737838	0.441717099857	0.0780970827187	2061.11078316	715.601876727	3230.23919752	453.526537627	1.07035678882	0.0146624217646
2000.45421335	707.915358014	3084.36957137	376.0	-11.0763564848	0.317821112584	0.0561918515884	1870.0872542	588.888802073	2742.73380233	283.757746058	-1.442553634	-0.019761008685
2000.45421335	707.915358014	3084.36957137	376.0	-5.73041598622	0.227978818615	0.0403074290338	1793.8932415	754.364128394	2907.62236437	359.364994482	-0.403041994882	-0.00552112321756
2000.45421335	707.915358014	3084.36957137	376.0	-9.44638115114	0.187715226928	0.0331886893436	1749.33245853	704.435265454	2793.00826555	339.24054156	-1.07372492023	-0.0147085605512
2000.45421335	707.915358014	3084.36957137	376.0	13.9329242615	1.47622981445	0.261002442442	2229.71198073	823.93098766	3514.11244769	460.469479298	3.5187218684	0.0482016694302
2000.45421335	707.915358014	3084.36957137	376.0	12.1174968709	1.76388578611	0.311860994716	2396.46447537	709.937395459	3458.11795766	351.716086836	3.71303176939	0.0508634488958
2000.45421335	707.915358014	3084.36957137	376.0	-0.234932648493	0.396662507364	0.0701312778226	1994.04760376	690.219850532	3077.12338024	392.855925955	0.412262957881	0.00564743777919
2000.45421335	707.915358014	3084.36957137	376.0	-6.5786972378	0.212797919398	0.0376233945187	1781.57919739	711.762852292	2881.45823557	388.116185888	-0.571430975876	-0.00782782158734
2000.45421335	707.915358014	3084.36957137	376.0	-16.7156464959	-0.0191397463437	-0.00338397212584	1564.59454985	605.401381012	2568.79725719	398.801326326	-3.23841281244	-0.0443618193485
2000.45421335	707.915358014	3084.36957137	376.0	-3.78235998642	0.411405437354	0.0727378778915	1995.55323459	544.519712123	2967.70761087	427.634664155	-0.159109872968	-0.00217958730092
2000.45421335	707.915358014	3084.36957137	376.0	-12.2625194197	0.259673752294	0.0459112009006	1838.16537668	539.838878024	2706.1481537	328.143898997	-1.74412696959	-0.0238921502683
2000.45421335	707.915358014	3084.36957137	376.0	12.3961882564	1.85817324548	0.328531337603	2438.85680114	744.248883235	3466.71382996	283.608145584	4.74482760633	0.0649976384429
2000.45421335	707.915358014	3084.36957137	376.0	-18.7103927359	-0.0697742449046	-0.0123363233565	1513.95619155	601.769018344	2507.27191114	391.546701238	-3.88426526315	-0.0532091131939
2000.45421335	707.915358014	3084.36957137	376.0	-12.5527005166	0.0286455171446	0.00506462467195	1601.52543281	697.250088983	2697.19789625	398.422374451	-1.88855263982	-0.0258705841072
2000.45421335	707.915358014	3084.36957137	376.0	-14.7305597145	0.0156691280586	0.00277035503158	1597.37943681	626.021641223	2630.02466984	406.623591805	-2.623271985	-0.0359352326713
2000.45421335	707.915358014	3084.36957137	376.0	13.9591096254	1.742076261	0.30800499664	2408.18771693	679.482721106	3514.92010109	427.249663049	3.6021273525	0.0493442103082
2000.45421335	707.915358014	3084.36957137	376.0	-2.78445387712	0.359848623183	0.0636224581299	1944.70908373	708.720636192	2998.48672325	345.057003326	0.0116984410977	0.000160252617777
2000.45421335	707.915358014	3084.36957137	376.0	-18.8138136878	0.0369547857161	0.00653373156225	1621.72974237	564.49306017	2504.08202677	317.859224228	-3.52057056637	-0.0482269940599
2000.45421335	707.915358014	3084.36957137	376.0	12.6143084093	1.81705181521	0.321260929138	2409.64819542	749.806865293	3473.44146158	313.986400865	4.48463891721	0.0614334098248
2000.45421335	707.915358014	3084.36957137	376.0	2.18221196089	0.368132297573	0.0650870398821	1969.45860025	735.693142865	3151.67705307	446.525309961	0.749338487293	0.0102649107848
2000.45421335	707.915358014	3084.36957137	376.0	4.08402371189	0.602171711077	0.106466002666	2196.22151174	711.025736015	3210.33595602	303.088708269	0.950736886926	0.0130237929716
2000.45421335	707.915358014	3084.36957137	376.0	5.46211015535	1.11032935994	0.19630999999	2332.10196576	569.01594672	3252.84123495	351.723322474	1.26994789038	0.0173965464435
2000.45421335	707.915358014	3084.36957137	376.0	-0.491715543702	0.553685283892	0.097893437746	2134.93165319	635.985141096	3069.20324676	298.286452478	0.225915473053	0.00309473250758
2000.45421335	707.915358014	3084.36957137	376.0	-2.96731481652	0.350266172167	0.0619282482615	1937.05742999	590.856144396	2992.84661608	464.933041696	-0.0816496453171	-0.00111848829202
2000.45421335	707.915358014	3084.36957137	376.0	-7.72464375342	0.200739425392	0.0354914118444	1759.09238546	753.518523403	2846.11300994	333.502101072	-0.744490966178	-0.010198506386
2000.45421335	707.915358014	3084.36957137	376.0	6.65105894764	0.852966215047	0.150807322321	2281.49036154	551.595335219	3289.51280972	456.427112966	1.50497564055	0.0206161046651
2000.45421335	707.915358014	3084.36957137	376.0	6.7753396925	0.510087284843	0.0901851635153	2150.20906606	710.351449881	3293.3460872	432.785571253	1.29584908966	0.0177513573926
2000.45421335	707.915358014	3084.36957137	376.0	-11.3171507765	-0.0211548613388	-0.00374025129752	1554.59340434	715.804839552	2735.30681647	464.908572577	-1.84594026649	-0.0252868529657
2000.45421335	707.915358014	3084.36957137	376.0	10.669393373	1.56148996293	0.276076726119	2250.97354082	808.23631558	3413.45309401	354.243237615	3.22780560038	0.0442165150738
2000.45421335	707.915358014	3084.36957137	376.0	10.5143477654	1.19345656627	0.211007172255	2219.40300354	771.42957513	3408.67091447	417.838335799	2.59841796225	0.0355947666061
2000.45421335	707.915358014	3084.36957137	376.0	9.36822841357	1.79619321616	0.317573058019	2466.92517441	581.29454249	3373.32035793	325.10064103	2.58816849966	0.0354543630091
2000.45421335	707.915358014	3084.36957137	376.0	8.3866019194	1.73191234149	0.306207981168	2425.56012774	592.2805062	3343.04336904	325.202735097	2.18585182144	0.0299431756362
2000.45421335	707.915358014	3084.36957137	376.0	-10.5110084592	0.0163961908083	0.00289890219383	1581.32741163	767.273080343	2760.17122481	411.57073284	-1.37109732876	-0.0187821551885
2000.45421335	707.915358014	3084.36957137	376.0	16.2526913059	1.87335908795	0.331216246102	2483.68498812	704.155699483	3585.66263653	397.821948934	5.10669895798	0.0699547802463
2000.45421335	707.915358014	3084.36957137	376.0	5.92682877448	0.477924094513	0.084498602283	2110.77606775	725.039116261	3267.17487463	431.359690622	1.19715543796	0.0163993895611
2000.45421335	707.915358014	3084.36957137	376.0	1.18322875336	0.291892539624	0.0516075918713	1880.48326714	823.39074521	3120.86471899	416.990706647	0.628177707517	0.00860517407558
2000.45421335	707.915358014	3084.36957137	376.0	4.99626087846	0.335331160116	0.0592876874321	1940.50764902	876.668742284	3238.47272161	421.296330301	1.09045064849	0.0149376801164
2000.45421335	707.915358014	3084.36957137	376.0	-9.203419036	0.157163646004	0.0277870661252	1695.91851664	815.271898277	2800.50211509	289.311700174	-1.02395559556	-0.0140267889803
2000.45421335	707.915358014	3084.36957137	376.0	-10.0769398915	0.0639870438812	0.0113131265702	1632.91445118	720.965177705	2773.55950363	419.679874748	-1.34053337935	-0.01836347095
2000.45421335	707.915358014	3084.36957137	376.0	-3.25361773579	0.328567391471	0.0580918301753	1911.64890183	647.900304032	2984.01597596	424.466770093	-0.0531269861115	-0.000727766933034
2000.45421335	707.915358014	3084.36957137	376.0	13.4404443402	1.78644507803	0.315849554107	2470.81064022	596.917750901	3498.92254685	431.194155729	3.21873761246	0.0440922960611
2000.45421335	707.915358014	3084.36957137	376.0	12.4009279277	1.71750015665	0.303659857964	2299.54683944	847.906256444	3466.86001894	319.406923047	4.50325467458	0.0616884201998
2000.45421335	707.915358014	3084.36957137	376.0	8.5542537002	0.546250456356	0.0965789349992	2192.80417513	689.387237331	3348.21436955	466.022957093	1.51977847225	0.0208188831815
2000.45421335	707.915358014	3084.36957137	376.0	-12.0827613497	0.0811517723396	0.0143479088295	1665.70490017	586.04926001	2711.69255692	459.938396737	-2.1986503781	-0.0301184983301
2000.45421335	707.915358014	3084.36957137	376.0	5.54997192436	1.02086623907	0.180492616525	2292.94192855	543.605504217	3255.55121662	419.003783854	1.38953059787	0.0190346657243
2000.45421335	707.915358014	3084.36957137	376.0	10.0387269966	0.638835866473	0.112948349801	2250.08831857	698.185444102	3394.0010122	445.727249528	1.97349040392	0.0270341151222
2000.45421335	707.915358014	3084.36957137	376.0	-1.17594318236	0.238441721265	0.04215730574	1814.34024249	782.161560859	3048.09913767	451.597334323	0.287306855283	0.00393571034634
2000.45421335	707.915358014	3084.36957137	376.0	1.35090261791	0.463672605563	0.0819788906583	2059.89636844	597.988600176	3126.03640065	468.151432039	0.629723411217	0.00862634809886
2000.45421335	707.915358014	3084.36957137	376.0	12.5335817336	1.78914410571	0.316326751362	2381.08647631	771.640494605	3470.95155256	318.224581648	4.43122451996	0.0607017057529
2000.45421335	707.915358014	3084.36957137	376.0	1.40544309622	0.382143404898	0.0675642512195	1990.50257852	789.432512846	3127.71863057	347.783539205	0.545780058537	0.00747643915805
2000.45421335	707.915358014	3084.36957137	376.0	14.8524103652	1.70380505579	0.301238517643	2334.96208577	787.48189764	3542.47279729	420.028813878	4.2869330477	0.0587251102425
2000.45421335	707.915358014	3084.36957137	376.0	13.4101949612	1.65660214554	0.292892882875	2267.28305093	857.955551547	3497.98954421	372.750941735	4.34772638691	0.0595578957111
2000.45421335	707.915358014	3084.36957137	376.0	-1.21416312794	0.333439248538	0.0589531910428	1921.63457631	718.818472502	3046.9202933	406.467244487	0.282300528408	0.00386713052613
2000.45421335	707.915358014	3084.36957137	376.0	-9.5083612471	0.2099828943	0.0371256885254	1765.67455522	714.256519335	2791.09657033	311.165495771	-1.08794697277	-0.0149033831886
2000.45421335	707.915358014	3084.36957137	376.0	-1.83631087745	0.381194375537	0.067396459607	1969.51435198	600.891165663	3027.73095743	457.325439789	0.133977794589	0.00183531225464
2000.45421335	707.915358014	3084.36957137	376.0	-6.83451053137	0.15768332431	0.0278789470138	1726.09039725	721.568374101	2873.56800819	425.90923683	-0.671097493745	-0.00919311635267
2000.45421335	707.915358014	3084.36957137	376.0	11.9444280747	0.879548232971	0.155507113326	2128.3354002	855.278623048	3452.77987638	469.165853125	2.82062974848	0.0386387636779
2000.45421335	707.915358014	3084.36957137	376.0	16.290055701	1.8640650839	0.329573034635	2439.98149573	788.820818917	3586.81509257	358.012777921	5.81216761563	0.0796187344607
2000.45421335	707.915358014	3084.36957137	376.0	-10.37229169	0.0162176101056	0.00286732851938	1549.74642094	880.155992822	2764.44976263	334.547348867	-1.13248770523	-0.0155135302086
2000.45421335	707.915358014	3084.36957137	376.0	6.2207504988	0.777994855808	0.137552131508	2125.68570911	818.518219085	3276.24050686	332.036578667	1.78456248767	0.024446061475
2000.45421335	707.915358014	3084.36957137	376.0	9.93689157937	1.66957484322	0.295186499862	2386.55948436	631.882681914	3390.86003158	372.417865302	2.4212606415	0.0331679539932
2000.45421335	707.915358014	3084.36957137	376.0	-19.9252607035	0.0130568952341	0.00230850340066	1597.68536178	567.796596479	2469.80089321	304.318934949	-3.81755090785	-0.0522952179158
2000.45421335	707.915358014	3084.36957137	376.0	5.99908188012	0.486598647783	0.0860322927481	2055.22424967	862.99862066	3269.40342744	351.180557106	1.56852568968	0.0214866532833
2000.45421335	707.915358014	3084.36957137	376.0	-13.2084019821	0.0822577457947	0.0145434486907	1657.50095967	646.893120588	2676.97363977	372.579559508	-2.01396333061	-0.0275885387755
2000.45421335	707.915358014	3084.36957137	376.0	-6.12084073772	0.275353625242	0.0486834556652	1842.65078497	717.796774734	2895.58022214	335.132662434	-0.493754794675	-0.00676376431062
2000.45421335	707.915358014	3084.36957137	376.0	11.1622100795	1.40094264822	0.247691415881	2254.36543961	759.504121309	3428.65338255	414.78382163	2.80627669328	0.0384421464833
2000.45421335	707.915358014	3084.36957137	376.0	-10.0116834242	0.0433738080836	0.00766863650701	1618.34452779	689.737452494	2775.57225425	467.490273969	-1.54692725006	-0.0211907842474
2000.45421335	707.915358014	3084.36957137	376.0	1.37068024159	0.501116928663	0.0885991740918	2103.0574538	621.978047982	3126.64641566	401.610913874	0.64924761005	0.0088938028774
2000.45421335	707.915358014	3084.36957137	376.0	6.42709375345	0.56851940194	0.100516160173	2207.78454735	698.604970344	3282.60489542	376.215377724	1.27093659239	0.0174100903067
2000.45421335	707.915358014	3084.36957137	376.0	7.94780049504	0.666180015528	0.117782888177	2295.23794591	613.775674436	3329.50911143	420.495491086	1.48173949656	0.0202978013227
2000.45421335	707.915358014	3084.36957137	376.0	-7.58605443216	0.0850870010704	0.0150436706277	1632.78639038	847.780822149	2850.38761679	369.820404264	-0.660759881448	-0.00905150522531
2000.45421335	707.915358014	3084.36957137	376.0	-10.922783541	0.201107490975	0.035556487089	1785.29252477	565.764129037	2747.47055948	396.413905678	-1.59385116282	-0.0218335775729
2000.45421335	707.915358014	3084.36957137	376.0	10.7674272498	0.624872771913	0.110479627283	2243.4186234	705.702267621	3416.47682108	467.355930062	2.05575044183	0.0281609649565
2000.45421335	707.915358014	3084.36957137	376.0	-4.87518904914	0.464439060124	0.0821144024265	2017.39252445	623.681595675	2934.00072379	292.926603662	-0.368999683646	-0.00505479018693
2000.45421335	707.915358014	3084.36957137	376.0	2.97458290031	0.445648461637	0.0787921608268	2072.57410865	774.670407038	3176.11670122	328.872185534	0.662955002346	0.00908157537461
2000.45421335	707.915358014	3084.36957137	376.0	-8.90372621842	0.154910631489	0.0273887255109	1736.06001623	612.236026223	2809.74574917	461.449706719	-1.31792081906	-0.0180537098501
2000.45421335	707.915358014	3084.36957137	376.0	-1.75433420456	0.640113556097	0.113174249664	2133.64401587	565.112621158	3030.25942098	331.502783952	0.249493445723	0.00341771843456
2000.45421335	707.915358014	3084.36957137	376.0	-19.3619410615	-0.0460843899494	-0.00814787658229	1536.5997017	628.488538163	2487.17575284	322.08751298	-3.62270740041	-0.0496261287727
2000.45421335	707.915358014	3084.36957137	376.0	-0.169469115041	0.208085452388	0.0367902143543	1777.25216273	865.593822952	3079.14251755	436.296531868	0.470668892447	0.00644751907461
2000.45421335	707.915358014	3084.36957137	376.0	1.66260359471	0.473310613608	0.083682923198	2071.0913029	601.249543801	3135.65041073	463.309564037	0.680411287668	0.0093207025708
2000.45421335	707.915358014	3084.36957137	376.0	-10.3242812103	0.107004460476	0.0189187518522	1667.50388199	739.755491073	2765.93058325	358.671210188	-1.24000254263	-0.0169863362005
2000.45421335	707.915358014	3084.36957137	376.0	5.08928394294	0.585943237516	0.103596753451	2201.41103866	709.186865221	3241.3418967	330.743992824	1.11752025103	0.0153084965895
2000.45421335	707.915358014	3084.36957137	376.0	-10.9782650261	0.192856950672	0.0340977635559	1774.26222729	583.02384598	2745.75930544	388.473232162	-1.56672802983	-0.0214620278059
2000.45421335	707.915358014	3084.36957137	376.0	3.43756532755	0.345858846921	0.0611490181968	1952.39784385	868.194402959	3190.39679033	369.804543516	0.832890869817	0.0114094639701
2000.45421335	707.915358014	3084.36957137	376.0	9.15626203058	1.70793691475	0.301969044333	2425.49764938	579.570101597	3366.78253131	361.714780334	2.15961039741	0.0295837040742
2000.45421335	707.915358014	3084.36957137	376.0	14.893620206	1.80119294229	0.318457026572	2411.94458005	743.923567568	3543.74386108	387.875713459	4.64077018882	0.0635721943673
2000.45421335	707.915358014	3084.36957137	376.0	-3.10775584658	0.342605638591	0.0605738399207	1924.58573314	741.090963816	2988.51489568	322.83819873	-0.0743197326727	-0.00101807852976
2000.45421335	707.915358014	3084.36957137	376.0	15.3688237861	1.66981888362	0.295229647034	2274.91435587	868.87853186	3558.4008957	414.608007975	4.76988559632	0.0653408985797
2000.45421335	707.915358014	3084.36957137	376.0	-11.7954779681	0.177881248079	0.0314500085006	1750.77928933	620.895356144	2720.55343812	348.878792651	-1.62574920783	-0.0222705370936
2000.45421335	707.915358014	3084.36957137	376.0	1.57046246112	0.474921305887	0.0839676990607	2072.13714781	599.04285046	3132.80843765	461.628439379	0.669129274829	0.00916615444971
2000.45421335	707.915358014	3084.36957137	376.0	-10.6677067495	0.00308056165456	0.000544653757879	1572.13326925	750.620938502	2755.33807042	432.583862674	-1.49574022448	-0.0204895921162
2000.45421335	707.915358014	3084.36957137	376.0	-7.24256404722	0.183476982203	0.0324393532891	1752.4986927	705.147611822	2860.98212971	403.335825185	-0.717370858364	-0.00982699805979
2000.45421335	707.915358014	3084.36957137	376.0	16.9334247155	1.89960590324	0.335856772144	2434.70604495	881.891774825	3606.65897068	290.06115091	7.24409372835	0.0992341606623
2000.45421335	707.915358014	3084.36957137	376.0	2.61548032337	0.546992971131	0.0967102141321	2171.18517706	704.281896005	3165.04065061	289.57357754	0.539125096171	0.00738527529001
2000.45421335	707.915358014	3084.36957137	376.0	-10.5144884614	0.245555424582	0.0434150326347	1805.69009948	646.378921006	2760.06388868	307.994868194	-1.30462269554	-0.0178715437745
2000.45421335	707.915358014	3084.36957137	376.0	10.0072854317	0.679848164197	0.12019946326	2206.30727264	755.764018198	3393.03123814	430.959947306	2.238767085	0.0306680422602
2000.45421335	707.915358014	3084.36957137	376.0	-0.320631334968	0.362603674949	0.0641095606346	1960.81966881	781.524598988	3074.48011603	332.135848237	0.302865271099	0.00414883933012
2000.45421335	707.915358014	3084.36957137	376.0	-6.32153436309	0.145118353212	0.0256574174704	1714.70270333	720.159598802	2889.39008903	454.5277869	-0.638860942489	-0.00875151976013
2000.45421335	707.915358014	3084.36957137	376.0	12.9937915509	1.51666256792	0.268151090509	2217.37139796	851.713053373	3485.14612413	416.06167279	3.64980237052	0.0499972927469
2000.45421335	707.915358014	3084.36957137	376.0	-8.54321216029	0.206693688583	0.0365441457891	1763.9775021	734.208252808	2820.86533508	322.679580165	-0.900275006131	-0.0123325343306
2000.45421335	707.915358014	3084.36957137	376.0	12.719125303	1.73919188403	0.307495029002	2467.58265566	546.846317269	3476.67440196	462.245429028	2.57756388567	0.0353090943242
2000.45421335	707.915358014	3084.36957137	376.0	-1.37696245494	0.414319213657	0.073253043433	2011.41287121	733.136291927	3041.8989604	297.349797262	0.0656746647896	0.000899652942323
2000.45421335	707.915358014	3084.36957137	376.0	5.68919221378	0.59133676161	0.104550346819	2202.14559303	598.032853167	3259.84528487	459.666838664	1.23782489846	0.0169565054583
2000.45421335	707.915358014	3084.36957137	376.0	8.79858271297	0.618560869128	0.109363661444	2260.69893203	633.375107719	3355.75037928	461.676339528	1.57716907015	0.0216050557555
2000.45421335	707.915358014	3084.36957137	376.0	17.6295964002	1.88455343516	0.333195444689	2433.04216219	858.033810713	3628.13147829	337.055505382	6.91696134561	0.0947528951453
2000.45421335	707.915358014	3084.36957137	376.0	-10.2982289853	0.187245806332	0.0331056941888	1745.91798906	699.584043456	2766.73413015	321.232097639	-1.23677979568	-0.016942188982
2000.45421335	707.915358014	3084.36957137	376.0	3.82968977177	1.34209863695	0.237287594935	2341.89734998	570.336105521	3202.49135736	290.257901864	0.928614935761	0.0127207525447
2000.45421335	707.915358014	3084.36957137	376.0	-0.7354480234	0.415517670979	0.0734649347558	2012.11237994	678.50717985	3061.68563632	371.06607653	0.327077352676	0.0044805116805
2000.45421335	707.915358014	3084.36957137	376.0	10.4614391256	1.85080293674	0.327228241998	2488.0616674	611.348139326	3407.03901648	307.629209754	3.31213309081	0.0453716861755
2000.45421335	707.915358014	3084.36957137	376.0	-1.41607628512	0.39842548646	0.0704429785112	1989.12622047	647.664922391	3040.69254532	403.901402462	0.249312671995	0.00341524208212
2000.45421335	707.915358014	3084.36957137	376.0	-10.1668557159	0.13608446783	0.0240601958681	1675.5247714	803.492681871	2770.7861673	291.768714029	-1.18542020214	-0.016238632906
2000.45421335	707.915358014	3084.36957137	376.0	-16.8023119707	0.140459756107	0.0248337616879	1723.3680065	540.440804111	2566.12417366	302.315363045	-2.86577091693	-0.0392571358483
2000.45421335	707.915358014	3084.36957137	376.0	3.56303066127	0.450699059362	0.0796851236496	2062.25096546	669.88188259	3194.2666049	462.133756856	0.928895120839	0.0127245906964
2000.45421335	707.915358014	3084.36957137	376.0	9.2857280304	1.69538266698	0.299749410712	2318.93583728	763.951013049	3370.77574122	287.888890885	3.2153798023	0.0440462986616
2000.45421335	707.915358014	3084.36957137	376.0	-16.7451790839	0.0929323592489	0.0164307565857	1670.30244356	592.532948875	2567.88636303	305.050970597	-2.8024628716	-0.0383899023507
2000.45421335	707.915358014	3084.36957137	376.0	7.14387470916	1.31440806637	0.232391808057	2341.94057901	609.549870783	3304.71306911	353.222619323	1.65873883923	0.0227224498525
2000.45421335	707.915358014	3084.36957137	376.0	0.215800318357	0.612550261441	0.108300965601	2151.72425511	552.926805469	3091.02565072	386.374590138	0.565032846849	0.00774017598424
2000.45421335	707.915358014	3084.36957137	376.0	17.2439397259	1.8475072319	0.326645550194	2476.36697612	686.422841551	3616.23640118	453.446583506	4.81215919517	0.0659199889749
2000.45421335	707.915358014	3084.36957137	376.0	-6.95666819654	-0.00301004455317	-0.000532186094973	1545.78045768	881.271757612	2869.80021433	442.747999035	-0.611864329954	-0.00838170315006
2000.45421335	707.915358014	3084.36957137	376.0	6.48626575885	1.06861593184	0.1889349243	2079.06834647	884.368986575	3284.42997875	320.992645704	2.0728295526	0.0283949253781
2000.45421335	707.915358014	3084.36957137	376.0	6.9748829218	0.63597324761	0.112442229068	2247.31028404	594.893445137	3299.50073785	457.29700867	1.40602152314	0.0192605688102
2000.45421335	707.915358014	3084.36957137	376.0	11.3295594082	1.65993043907	0.293481336469	2370.70379333	664.666976821	3433.81505432	398.444284177	2.770929967	0.0379579447535
2000.45421335	707.915358014	3084.36957137	376.0	-4.26554726505	0.279007481168	0.0493294697964	1858.23762151	659.661156237	2952.80432947	434.905551728	-0.239247989739	-0.00327736972245
2000.45421335	707.915358014	3084.36957137	376.0	-5.59701969761	0.106958879017	0.0189106928956	1651.53893997	883.247509375	2911.73679891	376.950349569	-0.31118588676	-0.00426282036657
2000.45421335	707.915358014	3084.36957137	376.0	-13.7763297363	0.235284061783	0.0415990208245	1802.65674721	567.282930435	2659.45664893	289.516971282	-2.0323561721	-0.0278404955082
2000.45421335	707.915358014	3084.36957137	376.0	7.02841795849	1.53648222824	0.271655273733	2280.32396402	730.157494998	3301.15195623	290.670497208	2.19337766783	0.0300462694223
2000.45421335	707.915358014	3084.36957137	376.0	10.2692575185	0.664857164556	0.117549003634	2298.42306606	636.017798925	3401.11142547	466.670560485	1.82117077185	0.0249475448198
2000.45421335	707.915358014	3084.36957137	376.0	8.3751860046	0.534933483959	0.0945780558627	2132.39769918	803.740613038	3342.69126004	406.552947817	1.88306241352	0.0257953755277
2000.45421335	707.915358014	3084.36957137	376.0	-11.4570026842	-0.073746850368	-0.013038693488	1500.36847844	769.866871184	2730.99326679	460.757917161	-1.79446565638	-0.0245817213203
2000.45421335	707.915358014	3084.36957137	376.0	3.78583633968	0.60632816589	0.107200877986	2217.39119417	618.572193425	3201.13875545	365.175367852	0.920406836783	0.0126083128326
2000.45421335	707.915358014	3084.36957137	376.0	6.06828594859	1.09438147533	0.193490359853	2131.73117701	827.643082176	3271.53793667	312.163677486	1.88840202004	0.0258685208225
2000.45421335	707.915358014	3084.36957137	376.0	11.644761698	1.70609806561	0.301643929564	2318.34065038	796.059882748	3443.53705784	329.13652471	3.91488270554	0.0536285302129
2000.45421335	707.915358014	3084.36957137	376.0	-7.46571309611	0.286921015879	0.0507286095966	1859.55432463	632.88730384	2854.09938834	361.657759878	-0.742136638211	-0.010166255318
2000.45421335	707.915358014	3084.36957137	376.0	10.3559880892	1.36437188719	0.241225581186	2165.47966914	857.076585573	3403.7865168	381.230262094	2.97296856827	0.0407255968256
2000.45421335	707.915358014	3084.36957137	376.0	-2.21065362215	0.28734222418	0.0508030806542	1867.5228694	775.206075061	3016.18484372	373.455899252	0.135501624369	0.00185618663519
2000.45421335	707.915358014	3084.36957137	376.0	9.38658182	1.03066625975	0.18222529345	2192.20891435	783.847124205	3373.88644481	397.830406261	2.38298779708	0.0326436684532
2000.45421335	707.915358014	3084.36957137	376.0	14.3651002133	1.83349684621	0.324168466445	2488.41677207	622.521658896	3527.44235124	416.503920272	3.83889958567	0.0525876655571
2000.45421335	707.915358014	3084.36957137	376.0	-7.91778386968	0.184183001862	0.0325641799615	1750.24632617	712.642275249	2840.15585496	377.267253544	-0.806471650258	-0.0110475568529
2000.45421335	707.915358014	3084.36957137	376.0	7.34429985406	1.49483213081	0.264291395121	2313.91335197	676.024171953	3310.8949213	320.95739737	2.00749691645	0.0274999577595
2000.45421335	707.915358014	3084.36957137	376.0	3.4067825683	0.53313193897	0.0942595365931	2146.43339637	626.799587517	3189.44733627	416.214352381	0.91927410225	0.0125927959212
2000.45421335	707.915358014	3084.36957137	376.0	-6.35141918505	0.167626251753	0.0296368903381	1715.3485456	848.221600271	2888.46833067	324.898184804	-0.494522553501	-0.00677428155481
2000.45421335	707.915358014	3084.36957137	376.0	12.5801912453	1.82722938415	0.323060357877	2470.99327507	637.039788106	3472.38916216	364.356098981	3.66915079072	0.0502623395989
2000.45421335	707.915358014	3084.36957137	376.0	-4.14895687054	0.173690211065	0.0307090189295	1738.53250395	794.548224421	2956.40040812	423.319679754	-0.148205844735	-0.00203021705117
2000.45421335	707.915358014	3084.36957137	376.0	6.76102693358	0.896827008285	0.158562059456	2300.20827443	558.550906148	3292.90462882	434.145448235	1.51570431753	0.0207630728428
2000.45421335	707.915358014	3084.36957137	376.0	-8.46371866589	0.0213330326857	0.00377175259649	1583.03328126	798.909235853	2823.31720823	441.374691114	-0.981831432565	-0.0134497456516
2000.45421335	707.915358014	3084.36957137	376.0	17.3682415972	1.84776779704	0.326691618995	2414.77770218	826.902199061	3620.07033027	378.390429033	6.1507750557	0.0842571925439
2000.45421335	707.915358014	3084.36957137	376.0	-13.0772778786	0.0871534244539	0.0154090212967	1647.00147354	713.417798182	2681.01799172	320.598719992	-1.80177316305	-0.0246818241514
2000.45421335	707.915358014	3084.36957137	376.0	-12.1952994587	0.323794410211	0.057247950886	1883.21780768	538.682950814	2708.22146573	286.320707232	-1.68413629993	-0.023070360273
2000.45421335	707.915358014	3084.36957137	376.0	5.21543782866	0.980896976752	0.173425915267	2319.71808702	592.163121328	3245.23294877	333.35174042	1.17969925672	0.0161602637906
2000.45421335	707.915358014	3084.36957137	376.0	4.54851394057	0.880603261414	0.155693645936	2274.2576461	561.732414577	3224.6625513	388.672490624	1.20677173819	0.0165311197012
2000.45421335	707.915358014	3084.36957137	376.0	-13.7306386158	-0.053198220878	-0.00940562603925	1503.866622	812.313027554	2660.86593195	344.686282387	-1.89732052505	-0.0259906921239
2000.45421335	707.915358014	3084.36957137	376.0	1.49493516346	0.516432885903	0.0913070873238	2114.82055845	606.180494457	3130.47889666	409.477843756	0.677181374382	0.00927645718331
2000.45421335	707.915358014	3084.36957137	376.0	3.60801149832	0.597602701035	0.10565818618	2097.61357931	814.046306921	3195.65398015	283.994093923	1.1096089912	0.0152001231671
2000.45421335	707.915358014	3084.36957137	376.0	3.25215120491	0.531145351535	0.0939083011908	2164.8895209	705.837083379	3184.67793355	313.951329272	0.66732915423	0.00914149526342
2000.45421335	707.915358014	3084.36957137	376.0	10.9632750228	1.58736364347	0.280651280671	2231.94071249	851.221796679	3422.51749019	339.354981029	3.59878698819	0.049298451893
2000.45421335	707.915358014	3084.36957137	376.0	-18.1273252939	-0.0678240909189	-0.0119915295118	1511.66672595	565.564245412	2525.2558659	448.024894535	-4.19789826261	-0.0575054556522
2000.45421335	707.915358014	3084.36957137	376.0	9.19095416501	0.623638600353	0.110261421562	2218.45582957	729.897226439	3367.85256495	419.49950894	1.94754964278	0.0266787622298
2000.45421335	707.915358014	3084.36957137	376.0	-13.2587869343	0.124601184014	0.022029912308	1690.46424176	662.177711916	2675.41958163	322.777627953	-1.88611743076	-0.0258372250789
2000.45421335	707.915358014	3084.36957137	376.0	1.52064949978	0.416362774494	0.0736143519261	2022.69466097	700.36270852	3131.27202183	408.214652335	0.653325060438	0.00894965836216
2000.45421335	707.915358014	3084.36957137	376.0	21.1907312046	1.9288482658	0.34102692111	2491.12233517	838.922184684	3737.97003659	407.925516741	7.70336520113	0.1055255507
2000.45421335	707.915358014	3084.36957137	376.0	-4.93661286967	0.145335188832	0.0256957547439	1706.29021013	807.445137091	2932.10618616	418.370838938	-0.267121224348	-0.00365919485408
2000.45421335	707.915358014	3084.36957137	376.0	0.0358784918374	1.04295783201	0.18439848515	2222.78432759	554.153671929	3085.47619665	308.538197128	0.508227733393	0.00696202374511
2000.45421335	707.915358014	3084.36957137	376.0	3.80002505885	0.555583786917	0.0982290995257	2175.94735199	636.664309804	3201.57638799	388.964726196	0.938388055867	0.0128546309023
2000.45421335	707.915358014	3084.36957137	376.0	-9.19987136588	0.263050228634	0.0465081733794	1834.8825741	615.019979048	2800.61153835	350.708985207	-1.07405069675	-0.0147130232431
2000.45421335	707.915358014	3084.36957137	376.0	0.0726143772368	0.344591253303	0.0609249033422	1941.79400059	815.131869896	3086.60926712	329.683396639	0.345159880801	0.00472821754522
2000.45421335	707.915358014	3084.36957137	376.0	15.3981529136	1.59255323138	0.281568817429	2239.88057325	868.365654528	3559.30551439	451.05928661	4.32049311868	0.0591848372422
2000.45421335	707.915358014	3084.36957137	376.0	10.7051701039	1.53234867349	0.270924447222	2223.40504555	835.88350653	3414.55658061	355.268028538	3.2929331424	0.0451086731836
2000.45421335	707.915358014	3084.36957137	376.0	15.8142076871	1.71746337214	0.30365335434	2357.75656997	763.433803727	3572.13818122	450.947807519	4.29726104418	0.0588665896463
2000.45421335	707.915358014	3084.36957137	376.0	-11.057171058	0.097232821376	0.0171910928883	1676.61471528	629.956492318	2743.3255518	436.754344207	-1.7365276727	-0.023788050311
2000.45421335	707.915358014	3084.36957137	376.0	9.60504414717	1.46313018112	0.258686382801	2175.06416905	868.081980676	3380.62463036	337.478480629	3.08372910768	0.0422428644888
2000.45421335	707.915358014	3084.36957137	376.0	10.0446080411	1.71907237087	0.303937830776	2407.04752617	631.800660519	3394.18240535	355.334218656	2.62919034381	0.0360163060796
2000.45421335	707.915358014	3084.36957137	376.0	-17.653032165	-0.0202021752564	-0.00357181316415	1546.97741302	704.959692914	2539.88481885	287.947712911	-2.88301792472	-0.0394933962291
2000.45421335	707.915358014	3084.36957137	376.0	6.00938273156	0.392016115066	0.0693097798915	2011.89131056	821.515893264	3269.72114377	436.313939942	1.20770523927	0.0165439073873
2000.45421335	707.915358014	3084.36957137	376.0	3.65352994363	0.708230397572	0.125217538468	2224.97213998	557.795312587	3197.05793723	414.290484664	1.07564107399	0.0147348092328
2000.45421335	707.915358014	3084.36957137	376.0	-17.5122348925	-0.0477517359928	-0.00844266902277	1530.8913562	676.597886013	2544.22752708	336.738284868	-3.03680449712	-0.0416000616044
2000.45421335	707.915358014	3084.36957137	376.0	5.55041879923	1.34908251257	0.238522367852	2348.53395991	587.156600392	3255.56499989	319.874439591	1.31392789247	0.0179990122256
2000.45421335	707.915358014	3084.36957137	376.0	12.8714440562	1.63163307973	0.28847826728	2376.45625884	645.354297672	3481.37247523	459.561918722	2.7535645988	0.0377200629973
2000.45421335	707.915358014	3084.36957137	376.0	-7.96737921065	0.316700794972	0.0559937756315	1880.39720259	639.725192926	2838.62615136	318.503755838	-0.830907496077	-0.0113822944668
2000.45421335	707.915358014	3084.36957137	376.0	1.04024734055	0.38902034042	0.0687801167645	1987.18335632	681.199474682	3116.45464381	448.071812799	0.591280219325	0.00809972903185
2000.45421335	707.915358014	3084.36957137	376.0	-10.4737703544	0.0463112571927	0.00818798748103	1613.3847321	738.027140146	2761.31978558	409.907913337	-1.38500080495	-0.0189726137665
2000.45421335	707.915358014	3084.36957137	376.0	-1.66165103312	0.162293056938	0.0286939633907	1722.698112	867.923174067	3033.11811252	442.496826454	0.259769442554	0.00355848551444
2000.45421335	707.915358014	3084.36957137	376.0	-4.47777748305	0.423173835129	0.0748185705673	1998.1007723	581.116243611	2946.25836521	367.041349294	-0.220321331265	-0.00301810042829
2000.45421335	707.915358014	3084.36957137	376.0	-10.6863594868	-0.0238320137235	-0.00421358092707	1546.09425139	762.968434176	2754.76275107	445.700065506	-1.53903220229	-0.0210826329081
2000.45421335	707.915358014	3084.36957137	376.0	9.370182426	1.33154710005	0.235422047393	2171.03682752	837.380928328	3373.3806269	364.962871049	2.71236191258	0.0371556426381
2000.45421335	707.915358014	3084.36957137	376.0	-7.87110236992	-0.0303022572806	-0.00535754195201	1518.61525846	880.229225345	2841.59568494	442.751201133	-0.793607488601	-0.0108713354603
2000.45421335	707.915358014	3084.36957137	376.0	18.3136536574	1.91325588643	0.338270135508	2490.56163329	780.130621823	3649.23033218	378.538077064	6.53741586365	0.0895536419679
2000.45421335	707.915358014	3084.36957137	376.0	-3.52545157187	0.128780507147	0.0227688308251	1680.81659035	880.171084697	2975.63161583	414.643940783	0.00211039079568	2.89094629545e-05
2000.45421335	707.915358014	3084.36957137	376.0	13.6940530743	1.88060561199	0.332497456152	2480.38947851	701.757575029	3506.74477748	324.597723938	4.80468656725	0.0658176242089
2000.45421335	707.915358014	3084.36957137	376.0	-0.951168375777	0.325778295461	0.0575987085327	1913.26395283	710.832219677	3055.03202341	430.935850903	0.314875642355	0.00431336496377
2000.45421335	707.915358014	3084.36957137	376.0	-10.1991607586	0.20790318931	0.0367579896233	1773.47787098	659.385475917	2769.78976039	336.926413496	-1.24280496137	-0.0170247254982
2000.45421335	707.915358014	3084.36957137	376.0	-1.38499460669	0.312082598251	0.0551772627742	1898.05979373	768.734673215	3041.65121915	374.856752211	0.247850519582	0.00339521259702
2000.45421335	707.915358014	3084.36957137	376.0	-16.4577605441	-0.0282097780227	-0.00498758451603	1553.28325875	558.862791006	2576.75141301	464.605363263	-3.73449790871	-0.0511575055987
2000.45421335	707.915358014	3084.36957137	376.0	-15.7785736847	-0.0273979444438	-0.00484404958342	1532.36928572	761.672516798	2597.70004584	303.658243323	-2.36499022851	-0.032397126418
2000.45421335	707.915358014	3084.36957137	376.0	7.9850631841	1.05927021766	0.187282570308	2235.02195115	728.828723312	3330.65843047	366.807756012	2.0260711534	0.0277543993616
2000.45421335	707.915358014	3084.36957137	376.0	4.09781922726	0.752356604964	0.133019201726	2134.26977425	789.293657567	3210.7614607	287.19802888	1.25138227053	0.017142222884
2000.45421335	707.915358014	3084.36957137	376.0	-3.33901817278	0.315936229213	0.0558585978099	1895.34824276	739.6874336	2981.38191086	346.346234505	-0.0610131406457	-0.000835796447201
2000.45421335	707.915358014	3084.36957137	376.0	3.26048958381	0.929046715135	0.164258613001	2279.43289914	621.241380706	3184.93511997	284.260840122	0.786261906923	0.0107707110537
2000.45421335	707.915358014	3084.36957137	376.0	7.52173167401	1.70554592727	0.30154630963	2412.51211399	588.463095522	3316.36757436	315.392364852	1.92328915508	0.0263464267819
2000.45421335	707.915358014	3084.36957137	376.0	7.68402847053	0.417171448847	0.0737573282969	2038.17487337	845.965175978	3321.37340737	437.233358017	1.50759666982	0.0206520091757
2000.45421335	707.915358014	3084.36957137	376.0	2.67587158014	0.495325614075	0.0875752500133	2122.19897283	745.24768388	3166.90334015	299.456683443	0.572945242851	0.00784856497057
2000.45421335	707.915358014	3084.36957137	376.0	4.14382600878	0.86171139201	0.152353499295	2289.37504066	588.390044415	3212.18047987	334.415394798	1.02691092453	0.0140672729388
2000.45421335	707.915358014	3084.36957137	376.0	4.64901211579	0.52097092291	0.0921094276716	2155.29708872	688.625260333	3227.76228644	383.839937378	1.0026392354	0.0137347840466
2000.45421335	707.915358014	3084.36957137	376.0	16.2576069517	1.85429130101	0.327844996643	2412.41236825	835.242273928	3585.81425322	338.159611041	6.15547136336	0.0843215255255
2000.45421335	707.915358014	3084.36957137	376.0	10.8999042575	1.61715490599	0.285918477014	2236.34038702	861.227605261	3420.56290159	322.994909316	3.77352239177	0.0516920875585
2000.45421335	707.915358014	3084.36957137	376.0	10.6395245184	1.72952747635	0.305786328916	2384.9430144	686.631914317	3412.53182815	340.956899434	3.11986126349	0.0427378255272
2000.45421335	707.915358014	3084.36957137	376.0	1.20001752062	0.398914113207	0.0705293693789	2010.12695296	784.680472165	3121.38254662	326.575121496	0.46166591357	0.00632419059685
2000.45421335	707.915358014	3084.36957137	376.0	-11.5949966883	-0.0146317746207	-0.00258694742233	1530.84267128	849.426081257	2726.73702171	346.468269178	-1.39933141057	-0.0191689234324
2000.45421335	707.915358014	3084.36957137	376.0	10.4540256063	1.29980126537	0.229809276056	2165.4336392	845.081698279	3406.81035615	396.295018676	2.86890118183	0.0393000161894
2000.45421335	707.915358014	3084.36957137	376.0	9.99128449524	1.7411618243	0.307843321128	2450.54552045	565.677591464	3392.53771013	376.314598207	2.3374222938	0.0320194834768
2000.45421335	707.915358014	3084.36957137	376.0	-1.99109387172	0.234625833452	0.041482643821	1806.71873971	827.016027613	3022.95687785	389.222110531	0.19379635784	0.00265474462795
2000.45421335	707.915358014	3084.36957137	376.0	-13.1398129449	0.261817196825	0.0462901691698	1832.17364082	548.60514481	2679.08917916	298.310393532	-1.90134267349	-0.0260457900478
2000.45421335	707.915358014	3084.36957137	376.0	2.84196997392	0.481057694687	0.0850526334312	2094.31879972	656.38658817	3172.02642847	421.321040575	0.836989798083	0.0114656136724
2000.45421335	707.915358014	3084.36957137	376.0	-13.4251994029	-0.0632036105891	-0.0111746129047	1508.67253343	763.791602734	2670.28680609	397.822669922	-2.03436312662	-0.0278679880359
2000.45421335	707.915358014	3084.36957137	376.0	-4.71512879538	0.539695656082	0.0954200240598	2064.3916674	540.544542071	2938.93757355	334.001364084	-0.219188803402	-0.00300258634798
2000.45421335	707.915358014	3084.36957137	376.0	-8.59547252231	-0.00669447182972	-0.00118360534472	1546.91903052	851.301627079	2819.25343237	421.032774778	-0.910195673167	-0.012468433879
2000.45421335	707.915358014	3084.36957137	376.0	-13.2818176822	0.0974532996893	0.0172300742025	1651.64349664	722.287987084	2674.70922825	300.777744527	-1.82687243776	-0.0250256498323
2000.45421335	707.915358014	3084.36957137	376.0	13.0731562725	1.68141917008	0.297280617058	2360.12097739	711.267090635	3487.59402545	416.205957425	3.38858352153	0.0464189523498
2000.45421335	707.915358014	3084.36957137	376.0	9.57688853185	1.74675216857	0.308831712972	2418.47956195	629.583877668	3379.75620713	331.692767506	2.66774288376	0.0365444230651
2000.45421335	707.915358014	3084.36957137	376.0	5.59734106386	1.36164984013	0.240744314026	2225.35970162	746.017649696	3257.01225595	285.634904626	1.73304082339	0.0237402852519
2000.45421335	707.915358014	3084.36957137	376.0	-5.86376409052	0.268659017066	0.047499826214	1836.72520683	724.725482215	2903.50941602	342.058726973	-0.444771023579	-0.00609275374766
2000.45421335	707.915358014	3084.36957137	376.0	-6.11762741694	0.211921018623	0.037468355485	1784.82716394	687.37678514	2895.67933283	423.47538375	-0.547775288891	-0.0075037710807
2000.45421335	707.915358014	3084.36957137	376.0	-7.88293042019	0.128058291813	0.0226411407025	1661.60486304	872.908410684	2841.23086415	306.717590434	-0.745906243073	-0.0102178937407
2000.45421335	707.915358014	3084.36957137	376.0	7.74598615798	1.03884446638	0.183671228143	2343.07402164	592.500944111	3323.28441143	387.709445678	1.639015795	0.0224522711644
2000.45421335	707.915358014	3084.36957137	376.0	-1.53492573544	0.324525179334	0.0573771533475	1911.32064186	818.723386985	3037.02678904	306.982760192	0.0839687219628	0.00115025646524
2000.45421335	707.915358014	3084.36957137	376.0	0.354251859846	0.462213439961	0.0817209052265	2059.68521333	625.619329495	3095.29600794	409.99146511	0.509512014171	0.00697961663248
2000.45421335	707.915358014	3084.36957137	376.0	8.11548875906	1.13924012431	0.201421521271	2295.46446746	664.008971942	3334.68123722	375.207797819	1.90834379151	0.0261416957741
2000.45421335	707.915358014	3084.36957137	376.0	8.22064531358	0.566081095836	0.100085059377	2210.26114499	665.634128432	3337.92465399	462.029380563	1.49118116052	0.0204271391852
2000.45421335	707.915358014	3084.36957137	376.0	12.8849599716	1.75769400659	0.310766267077	2392.91241716	716.694382429	3481.78935601	372.182556426	3.83542644459	0.0525400882821
2000.45421335	707.915358014	3084.36957137	376.0	14.058969342	1.65165161087	0.29201761154	2252.51841673	884.030715192	3518.0001438	381.451011882	4.60498895569	0.063082040489
2000.45421335	707.915358014	3084.36957137	376.0	-0.722068536037	0.380814100721	0.0673292257286	1978.84982815	750.717471424	3062.09830916	332.531009582	0.254547320146	0.00348694959104
2000.45421335	707.915358014	3084.36957137	376.0	4.14096569359	0.7504158726	0.132676073656	2279.50286417	623.74163107	3212.09225718	308.84776194	0.927447785064	0.012704764179
2000.45421335	707.915358014	3084.36957137	376.0	8.98259718435	0.505838227186	0.0894339156976	2132.66967207	787.302860499	3361.42606564	441.453533066	1.78639388864	0.0244711491595
2000.45421335	707.915358014	3084.36957137	376.0	-8.33328360561	0.256334848505	0.0453208713764	1835.33126294	598.04414363	2827.34030754	393.964900968	-0.974262094891	-0.0133460560944
2000.45421335	707.915358014	3084.36957137	376.0	5.47960175616	1.04692836002	0.18510048798	2324.88482006	572.128893308	3253.38074057	356.367027202	1.27378846416	0.0174491570433
2000.45421335	707.915358014	3084.36957137	376.0	-0.200422157356	0.217308780292	0.0384209300376	1789.38145444	843.112619496	3078.18781133	445.693737397	0.454834598061	0.00623061093235
2000.45421335	707.915358014	3084.36957137	376.0	1.39918743367	0.678053096685	0.11988208923	2198.00020284	575.827769859	3127.52568282	353.697710123	0.703798698395	0.0096410780602
2000.45421335	707.915358014	3084.36957137	376.0	-0.236915271033	0.508031365611	0.0898216700161	2109.78583858	678.055421222	3077.06222884	289.220969033	0.186311011184	0.00255220563266
2000.45421335	707.915358014	3084.36957137	376.0	17.0749916279	1.89036881282	0.334223623201	2441.19230889	845.037775863	3611.02541745	324.795332699	6.77315301926	0.0927829180721
2000.45421335	707.915358014	3084.36957137	376.0	9.99002536751	1.59502682603	0.28200615736	2251.3518333	818.455355386	3392.49887397	322.691685287	3.2769792205	0.0448901263082
2000.45421335	707.915358014	3084.36957137	376.0	-2.51570290164	0.429825687132	0.075994640582	2015.95475726	683.826399331	3006.77599656	306.994839972	-0.0337103609983	-0.000461785767099
2000.45421335	707.915358014	3084.36957137	376.0	-16.3882706746	0.0603095357369	0.0106629306465	1643.87133686	581.826345238	2578.89473741	353.197055311	-2.90339572342	-0.0397725441565
2000.45421335	707.915358014	3084.36957137	376.0	16.4372412508	1.85652276095	0.328239526334	2446.22696849	762.563675382	3591.35483888	382.564195004	5.504099321	0.0753986208356
2000.45421335	707.915358014	3084.36957137	376.0	-2.9314136735	0.416369663095	0.0736155698542	2000.19735043	586.976971347	2993.95394001	406.779618236	0.0149407123356	0.000204667292269
2000.45421335	707.915358014	3084.36957137	376.0	4.51518952281	0.386232512617	0.0682872193454	2001.06215576	795.915511335	3223.6347031	426.657036002	1.030485671	0.0141162420684
2000.45421335	707.915358014	3084.36957137	376.0	14.1991532028	1.74237603192	0.308057997157	2359.70769574	774.498497049	3522.32393214	388.117739357	4.35900757512	0.0597124325359
2000.45421335	707.915358014	3084.36957137	376.0	-6.422284074	0.333308270648	0.0589300337073	1900.5148838	664.123205819	2886.2825956	321.644505978	-0.565877180199	-0.0077517421945
2000.45421335	707.915358014	3084.36957137	376.0	-1.65455482017	0.306108384813	0.0541210015581	1890.12121007	728.053113061	3033.33698595	415.162662822	0.219615462076	0.00300843098734
2000.45421335	707.915358014	3084.36957137	376.0	-4.07730928773	0.350635735285	0.0619935882753	1925.88345728	741.694340276	2958.61028437	291.032486806	-0.294824329835	-0.0040386894498
2000.45421335	707.915358014	3084.36957137	376.0	-10.2915490317	0.182221298855	0.0322173442105	1736.43880115	720.378633275	2766.94016461	310.122730179	-1.22893590127	-0.0168347383736
2000.45421335	707.915358014	3084.36957137	376.0	16.2311009136	1.69638455631	0.299926548145	2294.37767972	864.036987068	3584.99670904	426.582042253	5.01512566082	0.0687003515181
2000.45421335	707.915358014	3084.36957137	376.0	-14.9828599314	-0.00673731305694	-0.00119117981912	1575.27946249	632.348467035	2622.24279872	414.614869197	-2.73848415719	-0.0375134816054
2000.45421335	707.915358014	3084.36957137	376.0	2.95128791304	0.614120333796	0.108578559723	2223.59780096	662.117965561	3175.39819772	289.682431203	0.607848880389	0.00832669699163
2000.45421335	707.915358014	3084.36957137	376.0	12.319808014	1.66732616867	0.294788926568	2293.68606374	812.648386284	3464.357981	358.023530972	3.91969087202	0.0536943955071
2000.45421335	707.915358014	3084.36957137	376.0	-4.62381869882	0.294520240174	0.0520721782485	1871.55257886	679.142269352	2941.75391439	391.059066169	-0.247626346376	-0.00339214173118
2000.45421335	707.915358014	3084.36957137	376.0	-5.29453940124	0.171484554313	0.0303190513283	1743.11523233	710.359331051	2921.06640913	467.591845748	-0.476946820058	-0.00653351808298
2000.45421335	707.915358014	3084.36957137	376.0	-6.4913345685	0.329839885151	0.0583168113775	1891.85637139	695.8710099	2884.15282316	296.425441868	-0.619543973051	-0.00848690374042
2000.45421335	707.915358014	3084.36957137	376.0	-16.4574640699	-0.0707003777182	-0.0125000667819	1509.16826478	696.313693891	2576.76055738	371.278598705	-2.85374507765	-0.039092398324
2000.45421335	707.915358014	3084.36957137	376.0	-0.952068503271	0.234857654863	0.0415236306335	1810.49355686	784.776126316	3055.00426015	459.734576974	0.314617401415	0.00430982741664
2000.45421335	707.915358014	3084.36957137	376.0	-6.01813624219	0.184909839742	0.032692687366	1757.27047994	695.802262942	2898.74800835	445.675265465	-0.571558172063	-0.00782956400086
2000.45421335	707.915358014	3084.36957137	376.0	-7.6960868413	0.165582114046	0.0292754798525	1744.03987102	636.258727763	2846.99381065	466.695211863	-1.03265913746	-0.0141460155816
2000.45421335	707.915358014	3084.36957137	376.0	1.50022306499	0.394490606882	0.0697472784444	2007.77305209	820.179116504	3130.64199509	302.689826496	0.405303020176	0.0055520961668
2000.45421335	707.915358014	3084.36957137	376.0	7.7990845579	0.565673085055	0.100012921686	2177.88232416	754.051408694	3324.92216232	392.988429459	1.69261250254	0.0231864726376
2000.45421335	707.915358014	3084.36957137	376.0	-2.25145630104	0.379698954197	0.0671320640376	1966.81424223	633.480965249	3014.9263383	414.631130831	0.117257765898	0.00160627076572
2000.45421335	707.915358014	3084.36957137	376.0	3.72704693472	0.405180177359	0.0716372307918	2017.91770125	741.056869278	3199.32547293	440.350902407	0.943922399648	0.0129304438308
2000.45421335	707.915358014	3084.36957137	376.0	5.05669172411	0.333666594493	0.0589933865793	1936.73889419	838.452038537	3240.33663222	465.145699496	1.11924958414	0.0153321860841
2000.45421335	707.915358014	3084.36957137	376.0	6.24407696809	1.2977063023	0.229438879473	2235.44134808	731.46357598	3276.95998138	310.055057321	1.79510841512	0.0245905262345
2000.45421335	707.915358014	3084.36957137	376.0	-0.637908950324	0.395855174882	0.069988538699	1987.85596252	634.389215139	3064.69410181	442.448924155	0.347875171732	0.00476541331139
2000.45421335	707.915358014	3084.36957137	376.0	15.973628118	1.70712710753	0.301825867668	2321.36698429	822.808086921	3577.05529648	432.880225275	4.72121190108	0.0646741356313
2000.45421335	707.915358014	3084.36957137	376.0	-7.74979657674	0.0928704137623	0.0164198044134	1653.77965035	779.069742271	2845.33720391	412.487811285	-0.78435693641	-0.0107446155673
2000.45421335	707.915358014	3084.36957137	376.0	-1.41161080365	0.322236404679	0.0569724902191	1909.50674276	762.094722005	3040.83027727	369.228812503	0.236677329899	0.0032421552041
2000.45421335	707.915358014	3084.36957137	376.0	-7.23917723208	0.0175850649286	0.00310909917408	1569.66356437	857.955305246	2861.0865916	433.467721985	-0.665889815049	-0.00912177828834
2000.45421335	707.915358014	3084.36957137	376.0	-8.54606204028	0.224259672357	0.0396498713502	1803.71611367	606.382469362	2820.77743425	410.678851218	-1.05710826622	-0.0144809351536
2000.45421335	707.915358014	3084.36957137	376.0	10.4110020138	1.69664127347	0.29997193661	2431.86935941	566.337393335	3405.48334956	407.276596806	2.23880420319	0.0306685507286
2000.45421335	707.915358014	3084.36957137	376.0	10.5637643718	1.83484716996	0.324407208267	2445.00537393	679.568068458	3410.19510524	285.621662855	3.71073180626	0.0508319425515
2000.45421335	707.915358014	3084.36957137	376.0	-8.09578631067	-0.0237381057205	-0.00419697767335	1536.86791095	831.506384877	2834.66560184	466.29130601	-0.950390103342	-0.0130190425115
2000.45421335	707.915358014	3084.36957137	376.0	-14.7906719363	0.175839105106	0.0310889506906	1741.99831241	599.949924026	2628.17058676	286.222350326	-2.24988388032	-0.0308203271276
2000.45421335	707.915358014	3084.36957137	376.0	-3.40391089489	0.216972401836	0.0383614571845	1790.39256611	728.717911657	2979.38037949	460.269901717	-0.104023614676	-0.00142498102296
2000.45421335	707.915358014	3084.36957137	376.0	-7.74352172353	0.235729416852	0.0416777611125	1811.63892625	633.909718987	2845.53074357	399.98209834	-0.847468911652	-0.0116091631733
2000.45421335	707.915358014	3084.36957137	376.0	-16.7575462788	-0.0309456200739	-0.00547129067785	1531.64136624	741.90860662	2567.50491304	293.954940176	-2.61628379217	-0.0358395040023
2000.45421335	707.915358014	3084.36957137	376.0	-20.5986432448	-0.0322879280397	-0.00570861528284	1551.85967731	592.49022668	2449.03128701	304.681383016	-4.00876513932	-0.0549145909496
2000.45421335	707.915358014	3084.36957137	376.0	-16.555998124	-0.0323542315262	-0.00572033796431	1548.23285603	656.941056661	2573.72140299	368.5474903	-2.927574357	-0.0401037583151
2000.45421335	707.915358014	3084.36957137	376.0	-9.33586087544	0.112141645854	0.0198270236659	1681.44055405	702.85315725	2796.4171193	412.123408002	-1.16702574985	-0.0159866541076
2000.45421335	707.915358014	3084.36957137	376.0	14.5722736023	1.76847066306	0.312671616524	2439.73577843	647.915544678	3533.83234421	446.181021108	3.60432894588	0.0493743691216
2000.45421335	707.915358014	3084.36957137	376.0	-7.52053722333	0.289459198746	0.0511773689438	1865.60862688	609.988168967	2852.40840965	376.811613799	-0.774910035608	-0.0106152059672
2000.45421335	707.915358014	3084.36957137	376.0	5.88143887908	0.340175916766	0.0601442568539	1946.65466583	862.418327485	3265.77488251	456.701889194	1.21443097858	0.0166360408025
2000.45421335	707.915358014	3084.36957137	376.0	-0.440229899256	0.409032315333	0.0723183018623	2010.07747803	720.472332123	3070.79125431	340.241444162	0.309382902094	0.00423812194649
2000.45421335	707.915358014	3084.36957137	376.0	-17.4397905289	0.0386731495488	0.00683754412108	1606.7076875	657.465782944	2546.46197898	282.288508545	-2.86843055119	-0.0392935691944
2000.45421335	707.915358014	3084.36957137	376.0	15.8784438223	1.85757174669	0.328424990575	2421.88935529	815.704433738	3574.11946103	336.525672001	5.94622847065	0.0814551845295
2000.45421335	707.915358014	3084.36957137	376.0	-9.14397023179	0.262524881201	0.0464152901698	1838.58115598	596.902927055	2802.33573592	366.851652888	-1.09207816411	-0.0149599748508
2000.45421335	707.915358014	3084.36957137	376.0	5.33953730192	0.40362783895	0.0713627720915	2025.99697013	812.203241266	3249.06063516	410.860423762	1.10524494954	0.0151403417745
2000.45421335	707.915358014	3084.36957137	376.0	-8.3627800534	0.18789877259	0.0332211408398	1763.2944166	646.228814517	2826.43052808	416.907296967	-1.00955309014	-0.0138294943855
2000.45421335	707.915358014	3084.36957137	376.0	8.41207636924	0.837193494487	0.148018651783	2300.2227862	646.701001928	3343.82909522	396.905307091	1.80719182968	0.0247560524614
2000.45421335	707.915358014	3084.36957137	376.0	3.29598713086	0.666371648019	0.117816769452	2219.33597205	683.608732414	3186.02999551	283.085291041	0.788190390887	0.0107971286423
2000.45421335	707.915358014	3084.36957137	376.0	-1.05391766301	0.355856824535	0.0629166945783	1944.79100178	654.467813193	3051.86285566	452.604040692	0.273618749941	0.00374820205398
2000.45421335	707.915358014	3084.36957137	376.0	5.54164354062	0.618597817812	0.109370194097	2239.8147305	616.700708065	3255.29433849	398.77889992	1.17567848346	0.0161051847049
2000.45421335	707.915358014	3084.36957137	376.0	7.5806617132	1.31368525651	0.232264012821	2294.68538943	673.682658918	3318.18519456	349.81714621	1.91044771542	0.0261705166496
2000.45421335	707.915358014	3084.36957137	376.0	-5.59414899158	0.21335566734	0.0377220062482	1789.46302211	665.977100271	2911.82534209	456.385219717	-0.531776953579	-0.00728461580245
2000.45421335	707.915358014	3084.36957137	376.0	-3.1343790277	0.214839079372	0.0379842785312	1774.70945871	875.769976586	2987.69373838	337.214303088	-0.0108061353266	-0.000148029251049
2000.45421335	707.915358014	3084.36957137	376.0	4.30898955684	0.617362496264	0.109151785054	2223.43782517	605.68523079	3217.27473409	388.151678128	1.03178048711	0.0141339792755
2000.45421335	707.915358014	3084.36957137	376.0	9.35539346256	1.6564145895	0.292859722331	2357.69322219	671.963651687	3372.92448061	343.267606728	2.5172423868	0.034482772422
2000.45421335	707.915358014	3084.36957137	376.0	8.66099904443	1.22794362031	0.217104600479	2370.85795208	571.254644712	3351.50679047	409.394193674	1.79164174297	0.0245430375749
2000.45421335	707.915358014	3084.36957137	376.0	13.2251739408	1.74423652787	0.308386939157	2393.24121549	705.244073945	3492.28281216	393.797522726	3.71153383959	0.0508429293095
2000.45421335	707.915358014	3084.36957137	376.0	23.4999499157	1.92175646919	0.339773067396	2474.59174813	881.743178039	3809.19487585	452.859949679	8.32432620856	0.114031865871
2000.45421335	707.915358014	3084.36957137	376.0	-0.217552556531	0.547666193182	0.096829242076	2123.83837107	590.043083067	3077.65944651	363.777992371	0.433999728335	0.00594520175802
2000.45421335	707.915358014	3084.36957137	376.0	-17.7449229829	0.0799621159232	0.0141375735366	1654.34583631	600.150870026	2537.05056642	282.553860087	-3.01573669461	-0.04131146157
2000.45421335	707.915358014	3084.36957137	376.0	2.42697165017	0.590027083544	0.104318791291	2190.22464455	616.01325515	3159.22634645	352.988446755	0.738905634757	0.0101219949967
2000.45421335	707.915358014	3084.36957137	376.0	-7.56495258464	0.282028155633	0.0498635352957	1855.14780377	630.832361122	2851.03847576	365.058310866	-0.763928872116	-0.0104647790701
2000.45421335	707.915358014	3084.36957137	376.0	-9.64488036248	0.0130695356759	0.00231073827367	1565.97062766	833.771958049	2786.88581627	387.143230563	-1.07014943421	-0.0146595812906
2000.45421335	707.915358014	3084.36957137	376.0	-8.77221883678	-0.00621229280599	-0.00109835445651	1537.97713743	880.08817715	2813.80192283	395.736608252	-0.875257898997	-0.0119898342328
2000.45421335	707.915358014	3084.36957137	376.0	3.69556750571	0.35316022586	0.0624399267787	1961.48469208	846.376372007	3198.354531	390.493466912	0.898192907841	0.0123040124362
2000.45421335	707.915358014	3084.36957137	376.0	7.88510165069	0.605544445788	0.107062313612	2237.10108692	621.662031192	3327.57524735	468.81212924	1.48366160718	0.0203241316052
2000.45421335	707.915358014	3084.36957137	376.0	-16.6661610503	0.00803861086411	0.00142125368885	1581.78106124	667.771541761	2570.32357122	320.770968214	-2.74265659844	-0.0375706383348
2000.45421335	707.915358014	3084.36957137	376.0	-3.14509121234	0.225199771245	0.0398160840249	1799.86234397	720.847913951	2987.36333502	466.653077104	-0.0743264481495	-0.0010181705226
2000.45421335	707.915358014	3084.36957137	376.0	10.3428277886	0.849284971965	0.150156466048	2105.42496657	869.005303783	3403.3806045	428.950334142	2.61262732785	0.03578941545
2000.45421335	707.915358014	3084.36957137	376.0	2.42510445017	0.469529818958	0.0830144658695	2088.76556455	699.646568272	3159.1687551	370.756622281	0.720879014635	0.009875054995
2000.45421335	707.915358014	3084.36957137	376.0	-5.79979175112	0.289159232369	0.05112433387	1855.24991745	735.209815706	2905.48255939	315.022826239	-0.470789654871	-0.0064491733544
2000.45421335	707.915358014	3084.36957137	376.0	1.61925252762	0.484610103931	0.0856807114446	2089.22461327	632.643522897	3134.31330361	412.445167445	0.681801212068	0.00933974263107
2000.45421335	707.915358014	3084.36957137	376.0	5.11503755073	0.817459050471	0.14452953509	2209.17915512	722.457080398	3242.13623315	310.499997623	1.36692554475	0.0187250074624
2000.45421335	707.915358014	3084.36957137	376.0	6.40309131609	0.345817973237	0.0611417915908	1954.70272731	876.179916426	3281.86457155	450.981927806	1.27059066329	0.0174053515519
2000.45421335	707.915358014	3084.36957137	376.0	18.6001429126	1.86373873237	0.329515334577	2436.4083535	814.224391299	3658.06671959	407.433974801	6.34225548468	0.086880212119
2000.45421335	707.915358014	3084.36957137	376.0	21.1717887565	1.86987486993	0.330600224528	2436.69533238	842.000020509	3737.38578149	458.6904286	6.96788660831	0.0954505014837
2000.45421335	707.915358014	3084.36957137	376.0	-13.0393969152	0.146635859313	0.0259257177003	1727.79894811	585.003078359	2682.18638062	369.384354156	-2.01878031802	-0.0276545249044
2000.45421335	707.915358014	3084.36957137	376.0	-8.44112079137	0.0113644840212	0.00200927935311	1575.33442745	791.148181682	2824.0142102	457.531601063	-1.0344618937	-0.0141707108726
2000.45421335	707.915358014	3084.36957137	376.0	5.80264495186	0.63307122217	0.111929141119	2250.58401861	610.272098718	3263.3445866	402.488469271	1.2193803065	0.016703839815
2000.45421335	707.915358014	3084.36957137	376.0	-5.0750373065	0.261001208888	0.0461458997326	1831.65416055	734.307169868	2927.83666495	361.875334526	-0.304808975715	-0.00417546542076
2000.45421335	707.915358014	3084.36957137	376.0	3.8921148765	0.32717733076	0.0578460627228	1929.00427465	871.891977784	3204.4167783	403.520525861	0.945378250963	0.0129503869995
2000.45421335	707.915358014	3084.36957137	376.0	17.2677326412	1.80892926893	0.319824835384	2378.08525026	844.01330915	3616.97026262	394.871703204	5.90891917972	0.0809440983523
2000.45421335	707.915358014	3084.36957137	376.0	21.7451439079	1.92704315496	0.340707771387	2487.12832473	849.194428289	3755.07017331	418.747420298	7.8523896352	0.107566981304
2000.45421335	707.915358014	3084.36957137	376.0	-12.2234813425	0.020046226985	0.00354424098038	1597.59566043	671.73556589	2707.35223228	438.021005954	-2.0084515694	-0.0275130351973
2000.45421335	707.915358014	3084.36957137	376.0	-2.27726796164	0.484447731032	0.085652003365	2059.69600705	553.348555276	3014.1302113	401.085648971	0.140073428975	0.00191881409555
2000.45421335	707.915358014	3084.36957137	376.0	-0.887397743694	0.521965324964	0.0922852413303	2094.852441	553.567207815	3056.99894538	408.579296573	0.36279370403	0.00496977676754
2000.45421335	707.915358014	3084.36957137	376.0	-2.32301906584	0.388470594283	0.0686829197813	1977.5851556	752.52064154	3012.71907816	282.613281019	-0.108634371861	-0.00148814208029
2000.45421335	707.915358014	3084.36957137	376.0	-4.40515057022	0.199577853765	0.0352860420376	1754.45060815	863.423446736	2948.49844761	330.624392724	-0.199345843917	-0.00273076498516
2000.45421335	707.915358014	3084.36957137	376.0	2.40300410475	0.446575705706	0.0789561007259	2062.36595808	707.748388486	3158.48709877	388.372752206	0.743713389504	0.0101878546507
2000.45421335	707.915358014	3084.36957137	376.0	-0.49335083678	0.373759852396	0.0660820106783	1972.13049649	759.198732306	3069.15280828	337.823579481	0.295876760578	0.00405310630929
2000.45421335	707.915358014	3084.36957137	376.0	1.65550405636	0.559772458558	0.0989696708907	2138.48392103	559.821563267	3135.43143473	437.125950437	0.730657835867	0.0100090114502
2000.45421335	707.915358014	3084.36957137	376.0	-7.85578181182	0.272222790057	0.0481299133764	1847.32510231	619.281587806	2842.06822757	375.461537452	-0.83518381799	-0.011440874219
2000.45421335	707.915358014	3084.36957137	376.0	-8.85032744403	-0.0271917418892	-0.00480759227177	1530.74329501	841.689153556	2811.39276472	438.960316153	-1.01696278188	-0.0139309970121
2000.45421335	707.915358014	3084.36957137	376.0	16.7363093782	1.81426818708	0.320768774236	2454.99755035	683.124749561	3600.5792052	462.456905284	4.44551292012	0.0608974372619
2000.45421335	707.915358014	3084.36957137	376.0	12.3206373909	1.68404972126	0.297745707436	2309.77084477	797.983981167	3464.38356205	356.628736117	3.90733156775	0.0535250899691
2000.45421335	707.915358014	3084.36957137	376.0	-18.198547509	0.0608796162233	0.0107637228118	1637.82447704	598.076276658	2523.05910957	287.15835587	-3.16117874801	-0.0433038184659
2000.45421335	707.915358014	3084.36957137	376.0	12.0342543603	1.78513214137	0.315617422448	2395.65198942	733.543868765	3455.550451	326.354592816	4.02067176049	0.0550776953492
2000.45421335	707.915358014	3084.36957137	376.0	-2.56771029099	0.208715471199	0.0369016038187	1776.67850877	823.740315572	3005.17189647	404.753072131	0.116546365089	0.00159652554916
2000.45421335	707.915358014	3084.36957137	376.0	-3.61816543829	0.339328360341	0.0599944060009	1920.61764198	670.444289696	2972.77197755	381.710045869	-0.0850020427367	-0.00116441154434
2000.45421335	707.915358014	3084.36957137	376.0	-11.1741609306	-0.0449098219484	-0.0079402089725	1501.34402774	866.070168076	2739.71715177	372.302955951	-1.33500557759	-0.0182877476382
2000.45421335	707.915358014	3084.36957137	376.0	2.12081414009	0.629364889687	0.111273848955	2194.96903027	583.075871395	3149.78331737	371.738415702	0.781039316952	0.0106991687254
2000.45421335	707.915358014	3084.36957137	376.0	-7.47611877563	0.0686090084034	0.0121303055876	1623.49230133	823.560873174	2853.77843873	406.725264226	-0.6907253323	-0.00946199085343
2000.45421335	707.915358014	3084.36957137	376.0	13.7816545704	1.77279452189	0.313436089443	2469.90311981	586.061763012	3509.44673137	453.48184855	3.10407268605	0.0425215436445
2000.45421335	707.915358014	3084.36957137	376.0	-19.409121731	-0.0674120431106	-0.0119186780606	1514.94581387	649.853332295	2485.72052663	320.921380461	-3.59776931064	-0.0492845111046
2000.45421335	707.915358014	3084.36957137	376.0	8.08540429048	1.53441910558	0.271290506644	2390.65100333	584.550199272	3333.75332102	358.552118419	1.8813384473	0.0257717595521
2000.45421335	707.915358014	3084.36957137	376.0	-12.6796544345	0.170826546786	0.0302027133638	1758.17494659	545.466367175	2693.28216824	389.640854474	-2.04200078257	-0.0279726134598
2000.45421335	707.915358014	3084.36957137	376.0	1.80981906253	0.541703119883	0.0957749504744	2152.87881434	646.032586218	3140.19107983	341.27967927	0.610697392436	0.00836571770461
2000.45421335	707.915358014	3084.36957137	376.0	-11.9125735748	0.144226879605	0.0254998019104	1696.01780864	721.391732652	2716.94177686	299.532235568	-1.54530228648	-0.0211685244723
2000.45421335	707.915358014	3084.36957137	376.0	12.9087785999	1.6543308802	0.292491315453	2367.6080206	676.721659312	3482.52401054	438.194330623	3.02303112688	0.0414113852998
2000.45421335	707.915358014	3084.36957137	376.0	0.299011057652	0.269541584032	0.0476558670495	1852.11796467	806.680836564	3093.59217744	434.793376208	0.512687367839	0.00702311462793
2000.45421335	707.915358014	3084.36957137	376.0	2.68303490571	0.345939403918	0.0611632609473	1951.17208275	867.281809348	3167.12428359	348.670391492	0.698218970333	0.00956464342922
2000.45421335	707.915358014	3084.36957137	376.0	-0.321704398261	0.53086131011	0.0938580817026	2111.38227097	591.371405912	3074.4470188	371.693341913	0.421682591762	0.00577647385975
2000.45421335	707.915358014	3084.36957137	376.0	-11.7745206108	-0.0336789059577	-0.00595454490058	1523.0497616	824.565962832	2721.19984047	373.584116037	-1.50001140608	-0.0205481014531
2000.45421335	707.915358014	3084.36957137	376.0	15.0423572338	1.83199363048	0.323902692801	2370.29109518	881.431749061	3548.3314607	296.608616459	6.18696573413	0.084752955262
2000.45421335	707.915358014	3084.36957137	376.0	6.65352916407	1.03364863731	0.182752587926	2103.34623248	857.937828449	3289.58900033	328.304939393	2.04246579974	0.0279789835581
2000.45421335	707.915358014	3084.36957137	376.0	-15.7227813249	0.124352858819	0.0219860075706	1697.67977408	600.063075759	2599.42088841	301.678038566	-2.50803830698	-0.0343566891368
2000.45421335	707.915358014	3084.36957137	376.0	9.27025593959	1.48682016075	0.262874851619	2389.31525059	584.585182147	3370.29852476	396.398092016	2.03198338487	0.0278353888338
2000.45421335	707.915358014	3084.36957137	376.0	12.4513760134	1.68543798642	0.297991157429	2291.36071881	832.896641939	3468.41602434	344.158663596	4.19145127628	0.0574171407709
2000.45421335	707.915358014	3084.36957137	376.0	0.352861038031	0.439634341695	0.0777288440055	2044.96842363	691.980665283	3095.25310985	358.304020938	0.448445936081	0.00614309501481
2000.45421335	707.915358014	3084.36957137	376.0	-0.0874833290163	0.415074139225	0.0733865168361	2021.8299331	758.821486389	3081.67126219	301.019842694	0.226630051236	0.0031045212498
2000.45421335	707.915358014	3084.36957137	376.0	-4.25824832662	0.351407102046	0.0621299685371	1930.10390246	663.051225557	2953.02945571	359.874327695	-0.191255643972	-0.00261994032838
2000.45421335	707.915358014	3084.36957137	376.0	-2.35900669265	0.258453895726	0.0456955261184	1826.4340235	877.555736	3011.60908675	307.619327256	0.00365503591482	5.00689851345e-05
2000.45421335	707.915358014	3084.36957137	376.0	12.1890880353	1.47712837144	0.261161310367	2277.22975831	751.24254195	3460.32609375	431.853793491	2.99348350118	0.0410066233038
2000.45421335	707.915358014	3084.36957137	376.0	3.62627121436	0.442925072594	0.0783106563992	2063.20966808	725.164177721	3196.21717728	407.843331477	0.910195295024	0.012468428699
2000.45421335	707.915358014	3084.36957137	376.0	-4.74880089741	0.280430012976	0.0495809782489	1854.87792328	706.219768866	2937.89900148	376.801309335	-0.25748948559	-0.00352725322726
2000.45421335	707.915358014	3084.36957137	376.0	5.26136277536	1.26153345078	0.223043396531	2224.37018266	731.087354681	3246.64944385	291.191906511	1.55976175222	0.0213665993455
2000.45421335	707.915358014	3084.36957137	376.0	-11.9474002131	0.0903027610832	0.0159658347035	1627.88324159	801.851542602	2715.86759463	286.132810429	-1.51335548317	-0.0207308970297
2000.45421335	707.915358014	3084.36957137	376.0	1.36147817921	0.738427046453	0.130556408496	2201.1908666	559.572304277	3126.36259005	365.599419171	0.750296557877	0.0102780350394
2000.45421335	707.915358014	3084.36957137	376.0	-2.6814693983	0.37538538296	0.06636941	1962.11359875	595.138517813	3001.66314518	444.411028616	0.0096908113745	0.000132750840747
2000.45421335	707.915358014	3084.36957137	376.0	-5.98165075032	0.0987089965111	0.0174520856632	1658.66163012	803.380981526	2899.87335576	437.830744113	-0.48065921715	-0.00658437283767
2000.45421335	707.915358014	3084.36957137	376.0	-9.66628311714	0.11093340428	0.019613402454	1679.01322517	707.143732421	2786.22567622	400.068718627	-1.20398756289	-0.0164929803135
2000.45421335	707.915358014	3084.36957137	376.0	17.4166914689	1.90596044045	0.336980275893	2457.93894535	840.476076728	3621.56470337	323.149681299	6.96156988513	0.0953639710291
2000.45421335	707.915358014	3084.36957137	376.0	-1.65454056076	0.252758706211	0.0446885972791	1830.49574715	745.584859422	3033.33742576	457.25681919	0.195371137146	0.0026763169472
2000.45421335	707.915358014	3084.36957137	376.0	-7.73004943832	0.154283284335	0.0272778084044	1728.90444103	667.074984487	2845.94627864	449.966853121	-0.957244950466	-0.0131129445269
2000.45421335	707.915358014	3084.36957137	376.0	0.0680576331043	0.479078210141	0.0847026538438	2084.57212118	680.78027387	3086.46872029	321.116325238	0.331002037235	0.00453427448267
2000.45421335	707.915358014	3084.36957137	376.0	-7.17726976574	0.144940946446	0.0256260513518	1702.75073785	788.700977111	2862.99604666	371.544331701	-0.627478911325	-0.00859560152501
2000.45421335	707.915358014	3084.36957137	376.0	-14.702339657	0.0107830817862	0.00190648546432	1575.0019491	729.454827416	2630.89508071	326.438304191	-2.17538964899	-0.0297998582054
2000.45421335	707.915358014	3084.36957137	376.0	-0.204015202969	0.462927901223	0.0818472244028	2062.35644574	655.884822525	3078.07698853	359.835720256	0.38847599511	0.00532158897412
2000.45421335	707.915358014	3084.36957137	376.0	5.85240156526	0.495695431853	0.0876406350518	2090.29576665	823.901992774	3264.87926444	350.68150502	1.44122004563	0.0197427403512
2000.45421335	707.915358014	3084.36957137	376.0	-10.9950740614	-0.00428211726716	-0.000757092869017	1550.93115433	820.167280791	2745.24085267	374.142417545	-1.33705570624	-0.0183158315923
2000.45421335	707.915358014	3084.36957137	376.0	-2.18011096508	0.484751711178	0.0857057480866	2063.2404526	621.470655472	3017.12689214	332.41578407	0.0949580235947	0.00130079484376
2000.45421335	707.915358014	3084.36957137	376.0	3.91630015349	0.299095369384	0.0528810766238	1892.91900264	863.861254239	3205.16274162	448.382484741	0.986887958788	0.0135190131341
2000.45421335	707.915358014	3084.36957137	376.0	-1.71215423525	0.262223144146	0.0463619420343	1839.49782331	813.314012549	3031.56040712	378.748571261	0.218634359352	0.002994991224
2000.45421335	707.915358014	3084.36957137	376.0	-5.63728038585	0.219260468569	0.0387659951501	1797.6960827	644.419881649	2910.49501049	468.379046147	-0.586258370428	-0.00803093658121
2000.45421335	707.915358014	3084.36957137	376.0	11.3257992267	1.45371877233	0.257022413779	2203.66844784	838.328232614	3433.69907643	391.702395981	3.20355615962	0.0438843309537
2000.45421335	707.915358014	3084.36957137	376.0	13.6191300857	1.72358199118	0.304735146955	2351.54827903	766.953318889	3504.43387561	385.932277698	4.09793860429	0.0561361452642
2000.45421335	707.915358014	3084.36957137	376.0	12.1498502748	1.79709484477	0.317732469018	2480.88106267	578.65686319	3459.11585621	399.577930351	2.99589372273	0.0410396400373
2000.45421335	707.915358014	3084.36957137	376.0	-17.0565240251	0.0614968731306	0.0108728559283	1636.70836226	618.618448843	2558.2833344	302.956523299	-2.85508600734	-0.0391107672238
2000.45421335	707.915358014	3084.36957137	376.0	-2.06381258001	0.414570601007	0.0732974895698	2001.92022196	571.818882277	3020.71396414	446.974859905	0.112303694285	0.00153840677102
2000.45421335	707.915358014	3084.36957137	376.0	1.7007604491	0.647680376097	0.114512089126	2203.97890815	595.791670541	3136.82730914	337.056730445	0.667957064977	0.00915009678051
2000.45421335	707.915358014	3084.36957137	376.0	12.6571544468	1.45239805815	0.256788907028	2288.93704228	731.772201199	3474.76299172	454.05374824	2.93797828711	0.0402462779056
2000.45421335	707.915358014	3084.36957137	376.0	4.08428465558	0.436186151459	0.0771191922664	2063.56695734	780.324876077	3210.34400449	366.452171074	0.888028363196	0.0121647720986
2000.45421335	707.915358014	3084.36957137	376.0	-1.31850392963	0.242747870029	0.0429186474592	1817.67567144	825.314054571	3043.70203736	400.712311357	0.291853450388	0.00399799247106
2000.45421335	707.915358014	3084.36957137	376.0	-0.513721659739	0.212256790833	0.0375277211514	1783.53771538	835.590652487	3068.52449681	449.396128944	0.406111310043	0.00556316863073
2000.45421335	707.915358014	3084.36957137	376.0	6.31538714638	1.29095699513	0.228245579053	2256.89800242	705.935806775	3279.15945082	316.325641629	1.73911548598	0.023823499808
2000.45421335	707.915358014	3084.36957137	376.0	7.56760987568	0.78970694377	0.139622868418	2290.39660223	649.936219175	3317.78262765	377.449806251	1.6542575089	0.0226610617657
2000.45421335	707.915358014	3084.36957137	376.0	-6.93676066601	0.143361250728	0.0253467557864	1680.25008701	877.51550104	2870.41423615	312.648648098	-0.588515334077	-0.00806185389147
2000.45421335	707.915358014	3084.36957137	376.0	-15.5407703906	-0.0425467130531	-0.00752240329792	1524.46212442	750.230347564	2605.03477828	330.342306304	-2.37186924964	-0.0324913595842
2000.45421335	707.915358014	3084.36957137	376.0	-4.64853727727	0.255010766815	0.0450867692389	1819.05197474	811.272039624	2940.99150207	310.667487711	-0.299368666604	-0.00410094063841
2000.45421335	707.915358014	3084.36957137	376.0	0.405140666715	0.385279758174	0.0681187691255	1991.82437114	811.688576082	3096.86560681	293.352659585	0.247208412511	0.00338641660974
2000.45421335	707.915358014	3084.36957137	376.0	9.64396244051	0.649569727036	0.114846132786	2266.70555207	676.720743074	3381.82501436	438.398719209	1.86409722079	0.0255355783669
2000.45421335	707.915358014	3084.36957137	376.0	4.33022262544	0.631021352949	0.111566717282	2219.45387232	584.431354834	3217.9296404	414.044413241	1.08550416501	0.0148699200686
2000.45421335	707.915358014	3084.36957137	376.0	-10.7174840452	0.08577337353	0.0151650236086	1643.89970048	756.783662455	2753.80275466	353.119391726	-1.30128651853	-0.0178258427197
2000.45421335	707.915358014	3084.36957137	376.0	-9.48615028602	0.115027736023	0.020337294205	1692.53395952	645.922076453	2791.78163845	453.325602476	-1.39559165228	-0.0191176938668
2000.45421335	707.915358014	3084.36957137	376.0	-3.64917762951	0.405028910674	0.0716104863284	1987.30204708	582.935916909	2971.81544696	401.577482968	-0.101218089926	-0.00138654917707
2000.45421335	707.915358014	3084.36957137	376.0	-20.360151784	-0.0601717630096	-0.0106385719607	1520.81482552	552.079744868	2456.38724506	383.492674665	-4.53443140168	-0.0621154986532
2000.45421335	707.915358014	3084.36957137	376.0	3.14666937549	0.87460765653	0.15463360264	2282.91872217	604.457129377	3181.4244841	294.048632546	0.764175760927	0.0104681611086
2000.45421335	707.915358014	3084.36957137	376.0	-7.37669131296	0.136304798606	0.0240991510973	1705.80141926	712.469840419	2856.84514914	438.57388946	-0.815721228247	-0.0111742634006
2000.45421335	707.915358014	3084.36957137	376.0	-14.3588338154	-0.0359089533958	-0.00634882485781	1524.85286445	783.027481854	2641.49007036	333.60972406	-2.05105064602	-0.028096584192
2000.45421335	707.915358014	3084.36957137	376.0	8.98460106248	1.58241994426	0.279777217868	2206.63793429	870.885141018	3361.48787265	283.964797343	3.34351937433	0.0458016352648
2000.45421335	707.915358014	3084.36957137	376.0	7.48788372027	0.853782916865	0.150951717975	2176.23116987	779.592445279	3315.32357837	359.49996323	1.98171771045	0.0271468179513
2000.45421335	707.915358014	3084.36957137	376.0	-7.23600415979	0.301849168104	0.0533679575856	1881.21312073	589.696109762	2861.18446088	390.275230384	-0.746167898484	-0.0102214780614
2000.45421335	707.915358014	3084.36957137	376.0	-11.0323621618	-0.029413367662	-0.00520038325001	1537.55395479	782.225526751	2744.09074984	424.311268304	-1.51896919338	-0.0208077971696
2000.45421335	707.915358014	3084.36957137	376.0	-3.99858407037	0.273408414147	0.0483395357403	1846.49496562	762.233090512	2961.03846101	352.310404882	-0.142722286074	-0.00195509980924
2000.45421335	707.915358014	3084.36957137	376.0	13.6291506552	1.82325393468	0.322357484915	2469.81268341	642.992019722	3504.74294701	391.938243876	3.82914380646	0.052454024746
2000.45421335	707.915358014	3084.36957137	376.0	-0.493146866302	0.374756618621	0.0662582423304	1969.89686761	708.514122254	3069.15909948	390.748109618	0.375724189064	0.00514690669951
2000.45421335	707.915358014	3084.36957137	376.0	-5.79972028784	0.285214724443	0.0504269314786	1869.17600979	588.709453214	2905.48476358	447.599300583	-0.587227346323	-0.0080442102236
2000.45421335	707.915358014	3084.36957137	376.0	-20.5479414456	-0.00933734060952	-0.00165087351653	1572.93147585	593.982761958	2450.59511788	283.680880067	-3.88878069283	-0.053270968395
2000.45421335	707.915358014	3084.36957137	376.0	12.2725490993	1.63978624045	0.289919773772	2244.95338492	874.27108962	3462.90034142	343.675866878	4.20273014116	0.0575716457694
2000.45421335	707.915358014	3084.36957137	376.0	-1.67804179244	0.325993001994	0.0576366693766	1911.66289144	685.280512688	3032.61256093	435.669156794	0.19723812318	0.00270189209836
2000.45421335	707.915358014	3084.36957137	376.0	5.04858041758	0.638224022891	0.112840173779	2229.824636	584.298871356	3240.08644955	425.962942192	1.18106885137	0.0161790253612
2000.45421335	707.915358014	3084.36957137	376.0	-15.6857252325	0.11799535883	0.0208619799911	1683.68057906	630.665857968	2600.56383525	286.217398216	-2.44533146519	-0.0334976913039
2000.45421335	707.915358014	3084.36957137	376.0	-15.6247475606	0.0226120514084	0.00399788744845	1607.49438553	576.247520629	2602.444612	418.702705845	-3.05773014288	-0.0418867142861
2000.45421335	707.915358014	3084.36957137	376.0	2.95495797666	0.420698201321	0.0743808701062	2042.0720959	809.127113531	3175.51139605	324.31218662	0.667126878194	0.00913872435882
2000.45421335	707.915358014	3084.36957137	376.0	14.9624058779	1.59909627139	0.282725649115	2271.04200383	819.984370656	3545.86546541	454.83909092	3.97515588616	0.0544541902214
2000.45421335	707.915358014	3084.36957137	376.0	-5.63568192639	0.225322408438	0.0398377666969	1797.65488431	700.160403104	2910.54431289	412.729025473	-0.435398535318	-0.00596436349751
2000.45421335	707.915358014	3084.36957137	376.0	9.06457490791	0.474019103621	0.0838081866373	2071.29392357	856.361784167	3363.9545616	436.29885386	1.97968729936	0.0271190041008
2000.45421335	707.915358014	3084.36957137	376.0	9.40328334541	1.71745548787	0.303651960373	2337.7148431	749.962502545	3374.40158158	286.724235942	3.25764230615	0.0446252370706
2000.45421335	707.915358014	3084.36957137	376.0	9.63794555607	1.75252026155	0.309851531391	2458.89240257	556.45123929	3381.6394314	366.295789547	2.28207505775	0.031261302161
2000.45421335	707.915358014	3084.36957137	376.0	0.563231699089	0.206593124316	0.0365263656853	1776.62878932	863.417933354	3101.74171851	461.694995839	0.562052028307	0.00769934285352
2000.45421335	707.915358014	3084.36957137	376.0	5.37709231045	1.25527475871	0.221936838527	2248.50160499	703.394650464	3250.21897041	298.322714957	1.51474032618	0.0207498674819
2000.45421335	707.915358014	3084.36957137	376.0	-18.763657303	0.00891396350927	0.001576019008	1594.6295848	551.783023955	2505.62903504	359.216426285	-3.76820417463	-0.0516192352689
2000.45421335	707.915358014	3084.36957137	376.0	-10.868105699	0.172022256742	0.0304141189431	1760.29199081	550.265377338	2749.1570262	438.599658058	-1.77585222205	-0.0243267427678
2000.45421335	707.915358014	3084.36957137	376.0	-4.72934499404	0.410551832681	0.0725869576876	1987.51747137	573.03989904	2938.49909345	377.941723031	-0.267486191412	-0.0036641944029
2000.45421335	707.915358014	3084.36957137	376.0	12.6093060157	1.78228036814	0.31511321926	2464.66512122	599.115504682	3473.28716927	409.506543369	3.1064864846	0.0425546093781
2000.45421335	707.915358014	3084.36957137	376.0	12.1493748393	1.31902695208	0.233208442731	2267.81394083	735.620176146	3459.10119202	455.667075048	2.78490622911	0.0381494003988
2000.45421335	707.915358014	3084.36957137	376.0	-10.4812706231	0.287241039761	0.0507851909054	1844.15087544	621.398731043	2761.08844958	295.538843089	-1.31191519876	-0.0179714410789
2000.45421335	707.915358014	3084.36957137	376.0	13.7315385696	1.7681865823	0.312621390081	2324.17710664	870.862552704	3507.90096869	312.861309346	5.29236823776	0.0724981950378
2000.45421335	707.915358014	3084.36957137	376.0	11.374426906	1.71809913378	0.303765759155	2286.30306074	863.400359059	3435.19893377	285.495513973	4.4466051469	0.0609123992726
2000.45421335	707.915358014	3084.36957137	376.0	4.31997232623	0.54535081475	0.0964198753093	2181.01096536	678.756573584	3217.61348329	357.845944341	0.917307724273	0.0125658592366
2000.45421335	707.915358014	3084.36957137	376.0	-6.86313674397	0.192576164653	0.0340481196345	1747.75395188	796.128877184	2872.68506999	328.802240931	-0.59120714081	-0.0080987279563
2000.45421335	707.915358014	3084.36957137	376.0	-0.601437207326	0.395195718065	0.0698719444952	1992.33413675	703.469697391	3065.81902515	370.015191007	0.341681017787	0.00468056188749
2000.45421335	707.915358014	3084.36957137	376.0	-14.0226811611	0.0298075371435	0.00527007375238	1571.25534366	797.602362445	2651.85826054	283.000554437	-1.92766138083	-0.0264063202854
2000.45421335	707.915358014	3084.36957137	376.0	-5.02684442342	0.159942492164	0.0282783755593	1715.18937573	843.282267795	2929.32311157	370.851468044	-0.248807454618	-0.00340832129614
2000.45421335	707.915358014	3084.36957137	376.0	-14.5547276306	0.0335125199994	0.00592512729833	1616.6326747	604.714995771	2635.44798113	414.100310666	-2.64317055652	-0.0362078158428
2000.45421335	707.915358014	3084.36957137	376.0	6.84955365171	0.37671122301	0.0666038230215	1992.80916107	833.415315395	3295.63511997	469.410643507	1.32226281426	0.0181131892365
2000.45421335	707.915358014	3084.36957137	376.0	-8.15169167165	0.27595500426	0.048789781517	1840.64998102	664.140927208	2832.94127389	328.150365662	-0.852764546126	-0.0116817061113
2000.45421335	707.915358014	3084.36957137	376.0	7.85659219856	0.94974560743	0.167918247424	2331.29255996	566.0057091	3326.69591049	429.397641424	1.64369759662	0.0225164054331
2000.45421335	707.915358014	3084.36957137	376.0	-17.9963230135	-0.0679668334994	-0.0120167668846	1501.67544313	732.568659137	2529.29646037	295.05235811	-2.95823142861	-0.0405237182001
2000.45421335	707.915358014	3084.36957137	376.0	-8.22006986463	0.366514004044	0.0648009200927	1916.63102596	626.567878453	2830.83223772	287.6333333	-0.911967143123	-0.0124927005907
2000.45421335	707.915358014	3084.36957137	376.0	11.8932553996	1.37302111128	0.242754793366	2195.48830095	830.766139321	3451.20152196	424.94708168	3.1129992411	0.0426438252205
2000.45421335	707.915358014	3084.36957137	376.0	-2.29482441058	0.294018192577	0.0519834145291	1875.31600025	727.827160477	3013.58870553	410.445544801	0.125256871223	0.001715847551
2000.45421335	707.915358014	3084.36957137	376.0	-2.98399535194	0.212391829029	0.037551596363	1779.64638513	823.695638841	2992.33212672	388.990102753	0.0525502445656	0.000719866363913
2000.45421335	707.915358014	3084.36957137	376.0	-14.5598021813	0.0481754941353	0.00851759090087	1604.12380492	732.538524061	2635.29146324	298.62913425	-2.10037643592	-0.0287722799441
2000.45421335	707.915358014	3084.36957137	376.0	-8.71062950016	0.335673602154	0.0593482323469	1889.18367675	634.673727164	2815.70156559	291.844161677	-0.990007119167	-0.0135617413584
2000.45421335	707.915358014	3084.36957137	376.0	-9.39907193651	0.241744209807	0.0427411969249	1795.90235285	699.766959142	2794.46745657	298.798144573	-1.08757411653	-0.0148982755689
2000.45421335	707.915358014	3084.36957137	376.0	11.2742275325	1.32232090559	0.233790824892	2199.3109245	813.603949533	3432.10841479	419.193540753	2.9170684238	0.0399598414219
2000.45421335	707.915358014	3084.36957137	376.0	3.73901441484	0.539018896487	0.095300370666	2175.35589808	698.564831311	3199.69459425	325.773864855	0.760685575374	0.0104203503476
2000.45421335	707.915358014	3084.36957137	376.0	-5.06615596531	0.235562455966	0.041648241861	1803.16867661	762.265320037	2928.11059833	362.676601688	-0.294065190811	-0.00402829028509
2000.45421335	707.915358014	3084.36957137	376.0	5.04048689196	0.584161430735	0.103281723963	2209.77275779	630.727561586	3239.83681531	399.33649593	1.10243833104	0.0151018949458
2000.45421335	707.915358014	3084.36957137	376.0	-7.55340740371	0.117143612298	0.020711388313	1670.85409747	811.68730849	2851.39457181	368.853165844	-0.678354550505	-0.0092925280891
2000.45421335	707.915358014	3084.36957137	376.0	-15.6158589686	-0.0395891492228	-0.00699949597291	1541.18964586	665.913145656	2602.71876903	395.615977519	-2.77300116041	-0.037986317266
2000.45421335	707.915358014	3084.36957137	376.0	2.311147635	0.294948186481	0.0521478406084	1886.1633403	859.096829996	3155.65390577	410.393735473	0.770122884899	0.0105496285603
2000.45421335	707.915358014	3084.36957137	376.0	-16.756569517	0.0363386489184	0.00642479648486	1609.83729435	647.121318409	2567.53503998	310.576427221	-2.76085050609	-0.0378198699464
2000.45421335	707.915358014	3084.36957137	376.0	3.07496252665	0.663322931613	0.117277746042	2223.69015856	584.620239025	3179.21277987	370.90238229	0.910815488468	0.0124769244996
2000.45421335	707.915358014	3084.36957137	376.0	8.08199163577	1.10354173671	0.19510992516	2140.83802547	834.546249122	3333.64806214	358.263787552	2.30508226115	0.0315764693309
2000.45421335	707.915358014	3084.36957137	376.0	-15.2504120547	0.124934059393	0.022088765805	1712.00501259	543.173569406	2613.99050244	358.811920449	-2.63569794226	-0.0361054512639
2000.45421335	707.915358014	3084.36957137	376.0	-12.912932061	0.0720648850691	0.0127413163135	1647.08985501	656.384037411	2686.08702411	382.613131686	-1.9643945753	-0.0269095147302
2000.45421335	707.915358014	3084.36957137	376.0	-11.2657134519	0.0349045353888	0.00617124034456	1559.07058354	878.544869061	2736.89333366	299.277881059	-1.32117946612	-0.018098348851
2000.45421335	707.915358014	3084.36957137	376.0	-6.35365081066	0.160250730828	0.0283328732016	1702.92894197	867.723850171	2888.39949909	317.746706953	-0.498059089702	-0.00682272725619
2000.45421335	707.915358014	3084.36957137	376.0	1.7879697457	0.496478737903	0.0877791262204	2096.56800106	607.479493722	3139.51716615	435.469671369	0.714475423887	0.00978733457379
2000.45421335	707.915358014	3084.36957137	376.0	-11.4482452666	0.165398222641	0.0292429672278	1710.45565256	736.812261608	2731.26337791	283.995463737	-1.46223802186	-0.0200306578336
2000.45421335	707.915358014	3084.36957137	376.0	5.12919444284	1.08498177539	0.191828460996	2190.78622171	754.529043504	3242.57288402	297.257618799	1.5201929756	0.0208245613096
2000.45421335	707.915358014	3084.36957137	376.0	-7.27453180493	0.478351544687	0.0845741769249	2006.05809774	552.247118489	2859.99612592	301.690909691	-0.696726836196	-0.00954420323556
2000.45421335	707.915358014	3084.36957137	376.0	-18.850433538	-0.0759469641103	-0.0134276810662	1505.47012959	670.607465573	2502.95253525	326.87494009	-3.41393470391	-0.0467662288206
2000.45421335	707.915358014	3084.36957137	376.0	-2.51774678436	0.307325216587	0.0543361415465	1888.85261481	765.98479339	3006.71295567	351.875547464	0.0647663347562	0.000887210065153
2000.45421335	707.915358014	3084.36957137	376.0	-12.0948887979	0.241598153509	0.0427153736755	1824.32471254	538.972644008	2711.31850159	348.021145049	-1.74944860484	-0.0239650493814
2000.45421335	707.915358014	3084.36957137	376.0	0.0739930484472	0.312551454459	0.0552601581433	1901.98590368	770.49534379	3086.65179044	414.170542971	0.470830450259	0.00644973219533
2000.45421335	707.915358014	3084.36957137	376.0	-19.5848398634	-0.0284226698851	-0.00502522452001	1553.2370608	621.498443346	2480.30073002	305.565225871	-3.62679972524	-0.0496821880169
2000.45421335	707.915358014	3084.36957137	376.0	-6.3941339843	0.214355847571	0.0378988415083	1786.54409969	688.386875784	2887.1508484	412.219872927	-0.579610661538	-0.00793987207587
2000.45421335	707.915358014	3084.36957137	376.0	12.1962754844	1.81137952748	0.320258049414	2479.33009952	598.248081371	3460.54778125	382.969600361	3.22412879954	0.044166147939
2000.45421335	707.915358014	3084.36957137	376.0	13.7350665998	1.77765458405	0.31429536493	2472.72143146	585.202396445	3508.00978618	450.085958269	3.12073070384	0.0427497356691
2000.45421335	707.915358014	3084.36957137	376.0	-15.8557150342	0.165831913746	0.0293196452875	1745.7027709	547.719547685	2595.32072153	301.898402946	-2.59186135157	-0.0355049500215
2000.45421335	707.915358014	3084.36957137	376.0	-3.73579527768	0.60228416274	0.106485884501	2089.61730101	597.06007333	2969.14383857	282.466464234	-0.173134227062	-0.00237170174058
2000.45421335	707.915358014	3084.36957137	376.0	-17.5387395711	0.0963762234089	0.0170396434599	1676.00371359	571.670593269	2543.41002483	295.735717975	-3.02477389433	-0.0414352588264
2000.45421335	707.915358014	3084.36957137	376.0	9.07745769321	0.6344692689	0.112176320527	2182.1401537	772.546270796	3364.35191431	409.665489812	2.09293796103	0.0286703830278
2000.45421335	707.915358014	3084.36957137	376.0	-13.9664808919	0.112205922539	0.019838388002	1691.35827612	603.208813111	2653.59168455	359.024595317	-2.20875355132	-0.0302568979633
2000.45421335	707.915358014	3084.36957137	376.0	0.102534453324	0.319039046132	0.0564071863742	1910.46425026	788.631407149	3087.53211285	388.436455433	0.460382142816	0.00630660469611
2000.45421335	707.915358014	3084.36957137	376.0	2.86943232966	0.509830982245	0.0901398483459	2127.01340806	654.122808062	3172.87346901	391.737252894	0.819133226538	0.0112210031033
2000.45421335	707.915358014	3084.36957137	376.0	3.71454022073	1.14285247392	0.202060196946	2316.18540651	579.496738805	3198.93971965	303.257574339	0.916466413278	0.0125543344285
2000.45421335	707.915358014	3084.36957137	376.0	-8.36603776348	0.26915871445	0.0475881744077	1855.48924943	551.836925284	2826.33004826	419.003873542	-1.0731786981	-0.0147010780561
2000.45421335	707.915358014	3084.36957137	376.0	-2.90776407899	0.505780823708	0.089423766568	2068.457298	576.882315017	2994.68338091	349.343767886	0.0374761505469	0.0005133719253
2000.45421335	707.915358014	3084.36957137	376.0	-2.78590853804	0.637861649692	0.112776104967	2115.68075815	581.521801927	2998.44185613	301.239296055	0.0319888330032	0.000438203191825
2000.45421335	707.915358014	3084.36957137	376.0	-4.56025990589	0.213590582158	0.0377635399854	1775.39284411	822.59327846	2943.71430245	345.728179888	-0.212460071275	-0.00291041193528
2000.45421335	707.915358014	3084.36957137	376.0	-12.2171569167	0.121693354068	0.0215157981026	1705.12188529	587.518770527	2707.54730094	414.906645127	-1.98908716388	-0.0272477693683
2000.45421335	707.915358014	3084.36957137	376.0	-16.2748117265	-0.0426612259681	-0.00754264957003	1522.53525577	748.712054477	2582.39423068	311.146920436	-2.51684011892	-0.034477261903
2000.45421335	707.915358014	3084.36957137	376.0	19.6382982284	1.8809284585	0.33255453651	2447.91279785	827.828316752	3690.08726626	414.346151658	6.79669273966	0.0931053799954
2000.45421335	707.915358014	3084.36957137	376.0	1.12185013496	0.282831939379	0.0500056469906	1869.06986194	808.92517486	3118.97157557	440.976538763	0.623046924954	0.00853488938294
2000.45421335	707.915358014	3084.36957137	376.0	-11.8733532638	0.10149519845	0.0179446956241	1644.71677444	779.58201114	2718.1514762	293.852690616	-1.50518420138	-0.0206189616627
2000.45421335	707.915358014	3084.36957137	376.0	8.31873492909	1.28452732261	0.227108791127	2136.65311861	861.80231329	3340.95010024	342.494668346	2.54589459029	0.0348752683602
2000.45421335	707.915358014	3084.36957137	376.0	8.07334814586	1.73834456456	0.307345220042	2410.85256093	621.874116356	3333.38146497	300.654787685	2.31621651756	0.0317289933912
2000.45421335	707.915358014	3084.36957137	376.0	16.815379249	1.90308266474	0.336471475379	2492.19597357	742.452504037	3603.01801223	368.369534623	5.8524227257	0.0801701743247
2000.45421335	707.915358014	3084.36957137	376.0	12.4170245194	1.64628519552	0.291068811088	2401.37972444	602.2394233	3467.35649731	463.737349574	2.50876249098	0.0343666094655
2000.45421335	707.915358014	3084.36957137	376.0	-17.0850148175	-0.0565938484054	-0.010005984513	1513.83408659	730.294980611	2557.40457307	313.275505869	-2.75858608032	-0.0377888504153
2000.45421335	707.915358014	3084.36957137	376.0	-3.74663089448	0.327923105846	0.0579779182897	1909.54587241	651.350441923	2968.80962811	407.913313772	-0.118820956922	-0.00162768434139
2000.45421335	707.915358014	3084.36957137	376.0	-10.1256017573	-0.0458763421218	-0.00811109302011	1517.53020675	818.641090862	2772.05859185	435.887294231	-1.3100083902	-0.0179453204138
2000.45421335	707.915358014	3084.36957137	376.0	-10.1463566737	0.142759173747	0.0252403065324	1727.05796428	586.109884533	2771.41843352	458.250584706	-1.64519639635	-0.0225369369363
2000.45421335	707.915358014	3084.36957137	376.0	1.43090326647	0.362468489828	0.0640856594462	1968.55634253	845.005204744	3128.50391631	314.942369042	0.449610475624	0.00615904761129
2000.45421335	707.915358014	3084.36957137	376.0	-6.67421584522	0.296914521912	0.0524954953876	1880.79791147	573.959608707	2878.51208871	423.754568532	-0.709728100704	-0.00972230274937
2000.45421335	707.915358014	3084.36957137	376.0	3.52360216365	0.384639399742	0.068005551581	1995.37822566	770.259843419	3193.05048432	427.412415243	0.913698172864	0.0125164133269
2000.45421335	707.915358014	3084.36957137	376.0	-3.83283943079	0.447688977987	0.0791529310445	2019.86895116	603.65953251	2966.15063824	342.622154571	-0.128283964311	-0.0017573145796
2000.45421335	707.915358014	3084.36957137	376.0	11.8313279477	1.72728282668	0.305389467235	2295.26596874	860.794229775	3449.29145047	293.231251959	4.57255420951	0.0626377288974
2000.45421335	707.915358014	3084.36957137	376.0	-10.4818484681	0.251741109326	0.0445086826955	1815.39328623	629.624736619	2761.0706267	316.052603854	-1.30407039924	-0.0178639780718
2000.45421335	707.915358014	3084.36957137	376.0	-6.72199602099	0.185716826811	0.0328353654193	1752.87629457	726.832369811	2877.03837151	397.329707124	-0.599842370584	-0.00821701877512
2000.45421335	707.915358014	3084.36957137	376.0	-14.526861562	0.1400721847	0.0247652377475	1707.86937048	625.406542482	2636.30747367	303.031560709	-2.18670075056	-0.0299548048022
2000.45421335	707.915358014	3084.36957137	376.0	-16.1917697013	-0.00988889919325	-0.00174839094647	1564.46945366	683.266297066	2584.95555363	337.219802903	-2.64739090039	-0.0362656287725
2000.45421335	707.915358014	3084.36957137	376.0	3.59164195486	1.05656093151	0.186803559319	2266.90164979	531.250609854	3195.14908293	396.996823291	1.14128439613	0.0156340328237
2000.45421335	707.915358014	3084.36957137	376.0	6.85212685396	1.31128754422	0.231840089147	2266.90525666	700.967921441	3295.71448704	327.841308941	1.84528785479	0.025277915819
2000.45421335	707.915358014	3084.36957137	376.0	-7.39860229135	0.218891516492	0.0387007631704	1789.11629548	682.981885402	2856.16933359	384.071152707	-0.731114460821	-0.0100152665866
2000.45421335	707.915358014	3084.36957137	376.0	-10.8138213006	0.332811161338	0.0588421430938	1888.79825339	569.783848246	2750.83135767	292.249256032	-1.38834105276	-0.0190183705858
2000.45421335	707.915358014	3084.36957137	376.0	-5.68297817745	0.231402334185	0.0409127182081	1798.69435152	744.224178607	2909.08552171	366.166991591	-0.397151258353	-0.00544042819661
2000.45421335	707.915358014	3084.36957137	376.0	-18.5156856576	-0.0275412759725	-0.00486939108424	1556.78227571	592.660290246	2513.27739702	363.834831064	-3.6406687206	-0.0498721742548
2000.45421335	707.915358014	3084.36957137	376.0	-14.009204661	0.173731103531	0.0307162488563	1739.80423416	614.793529487	2652.27392561	297.67616197	-2.0646669803	-0.0282831093192
2000.45421335	707.915358014	3084.36957137	376.0	7.01268762192	0.538175992694	0.0951513424141	2183.34664526	712.66026117	3300.66677451	404.659868087	1.32363980317	0.0181320520982
2000.45421335	707.915358014	3084.36957137	376.0	6.13115270066	0.3822243884	0.0675785693777	2001.13206534	849.55284752	3273.47697964	422.792066778	1.21083757643	0.0165868161155
2000.45421335	707.915358014	3084.36957137	376.0	-12.5992007377	0.103575366648	0.0183124764228	1677.50889749	648.046668162	2695.76365758	370.20809193	-1.85083603213	-0.0253539182484
2000.45421335	707.915358014	3084.36957137	376.0	-4.81695747477	0.207030088958	0.0366036225173	1782.09447304	684.197080146	2935.79680075	469.505247568	-0.404278344206	-0.00553805950966
2000.45421335	707.915358014	3084.36957137	376.0	-0.091662011278	0.339587986335	0.060040308758	1934.17573478	859.967116182	3081.54237618	287.399525225	0.171443139276	0.00234853615446
2000.45421335	707.915358014	3084.36957137	376.0	-15.0910975019	-0.00488950419832	-0.000864480940297	1557.32645933	744.195986558	2618.90435203	317.381906141	-2.23771564736	-0.030653639005
2000.45421335	707.915358014	3084.36957137	376.0	-20.616994918	-0.0275380843512	-0.00486882679476	1557.39985975	559.106429644	2448.46525359	331.958964197	-4.23783613039	-0.0580525497314
2000.45421335	707.915358014	3084.36957137	376.0	-8.53300290473	0.0217821816537	0.00385116365871	1565.75942057	874.023129046	2821.18022625	381.397676628	-0.816067797698	-0.0111790109274
2000.45421335	707.915358014	3084.36957137	376.0	-10.7263376663	0.283828698583	0.0501818774015	1850.22931453	588.399798237	2753.52967627	314.900563499	-1.36816271098	-0.0187419549449
2000.45421335	707.915358014	3084.36957137	376.0	-7.12825751036	0.407720756528	0.0720864138134	1959.26138747	607.148333453	2864.50776575	298.098044828	-0.707456090594	-0.0096911793232
2000.45421335	707.915358014	3084.36957137	376.0	18.2627900907	1.82882746079	0.323342903251	2409.5356886	812.443036245	3647.66151181	425.682786959	5.91483407424	0.0810251243047
2000.45421335	707.915358014	3084.36957137	376.0	15.1072514356	1.62079367289	0.286561823354	2269.97376504	836.24659133	3550.33303771	444.11268134	4.20317958442	0.0575778025263
2000.45421335	707.915358014	3084.36957137	376.0	-11.9401446117	0.0406590470876	0.00718865754732	1594.75902188	783.562030209	2716.09138419	337.770332092	-1.51679813651	-0.0207780566645
2000.45421335	707.915358014	3084.36957137	376.0	5.77859064233	0.673567391211	0.119089001275	2275.21424752	640.580738919	3262.60266279	346.807676349	1.19422413296	0.0163592346981
2000.45421335	707.915358014	3084.36957137	376.0	7.44144355261	0.415792828717	0.073513583578	2030.17623972	860.516423049	3313.89119197	423.198529205	1.53970036676	0.021091785846
2000.45421335	707.915358014	3084.36957137	376.0	8.39888206674	1.36869135285	0.241989277378	2315.75495079	660.118406669	3343.42213417	367.548776707	2.04629673822	0.0280314621674
2000.45421335	707.915358014	3084.36957137	376.0	-11.8108771209	0.259249102276	0.045836121336	1822.13318218	597.812834914	2720.07847134	300.132454242	-1.58649568707	-0.0217328176311
2000.45421335	707.915358014	3084.36957137	376.0	-5.2720588878	0.656810957489	0.116126406911	2078.00138614	542.775461422	2921.75979125	300.982943681	-0.306297249018	-0.00419585272627
2000.45421335	707.915358014	3084.36957137	376.0	2.56108366447	0.410447016074	0.0725684257557	2022.45292961	736.236647284	3163.36285661	404.673279715	0.778873760302	0.0106695035658
2000.45421335	707.915358014	3084.36957137	376.0	-11.0115706314	0.224171853415	0.0396343446632	1796.05477661	608.236122111	2744.73203748	340.44113876	-1.44364594418	-0.0197759718381
2000.45421335	707.915358014	3084.36957137	376.0	5.8295983586	0.407203761825	0.0719950073949	2031.09224815	813.596253203	3264.17592927	419.487427918	1.16952632097	0.0160209085065
2000.45421335	707.915358014	3084.36957137	376.0	-8.27987273443	0.201532764198	0.0356316768384	1779.35482158	627.135350506	2828.9876962	422.497524109	-1.0196438696	-0.0139677242411
2000.45421335	707.915358014	3084.36957137	376.0	3.12568771477	0.477259692977	0.0843811338362	2092.33380928	664.26651943	3180.77733214	424.177003431	0.871979305378	0.0119449219915
2000.45421335	707.915358014	3084.36957137	376.0	-5.13110682182	0.193131845174	0.0341463658369	1763.23342917	729.268319978	2926.10727388	433.605524736	-0.362522364399	-0.00496605978629
2000.45421335	707.915358014	3084.36957137	376.0	-7.37648985061	0.267414833137	0.0472798502717	1845.59016241	612.291139073	2856.85136298	398.970061497	-0.781487766348	-0.0107053118678
2000.45421335	707.915358014	3084.36957137	376.0	3.95692283805	0.462380160856	0.0817503820467	2077.97629775	674.471260768	3206.41569535	453.968136832	0.98023135557	0.0134278267886
2000.45421335	707.915358014	3084.36957137	376.0	9.64465888633	1.8114715051	0.320274311369	2480.17103701	573.836760187	3381.84649532	327.83869812	2.67266758266	0.036611884694
2000.45421335	707.915358014	3084.36957137	376.0	10.7174746716	0.689634878452	0.121929787562	2090.9251231	876.478386009	3414.93609896	447.532589848	2.58941671612	0.0354714618647
2000.45421335	707.915358014	3084.36957137	376.0	-7.29243713218	0.283061003546	0.050046146313	1851.9722528	661.77696717	2859.44385945	345.694639485	-0.69756107671	-0.00955563118781
2000.45421335	707.915358014	3084.36957137	376.0	8.32844341091	1.38777424851	0.245363198109	2203.63655035	801.657311936	3341.2495457	335.955683414	2.48745147617	0.0340746777557
2000.45421335	707.915358014	3084.36957137	376.0	14.8334504244	1.89684704916	0.335368997377	2462.48422244	783.58979717	3541.88800264	295.813983033	5.89327379518	0.0807297780162
2000.45421335	707.915358014	3084.36957137	376.0	-7.82919363107	0.366821417989	0.0648552719217	1936.66390285	564.787854734	2842.88830533	341.436547747	-0.810580343499	-0.0111038403219
2000.45421335	707.915358014	3084.36957137	376.0	-12.4933555736	0.0258013931042	0.00456177388688	1599.81364851	692.382849186	2699.02831361	406.831815914	-1.91231559267	-0.0261961040092
2000.45421335	707.915358014	3084.36957137	376.0	8.72196362279	1.2990938429	0.229684201361	2230.65711274	757.65312199	3353.38716337	365.076928639	2.34309729508	0.0320972232203
2000.45421335	707.915358014	3084.36957137	376.0	3.65358998169	0.431697382687	0.0763255627098	2019.0781729	866.38754268	3197.05978902	311.594073443	0.996380263166	0.0136490447009
2000.45421335	707.915358014	3084.36957137	376.0	0.837761452495	0.200189068416	0.0353941068628	1767.85921603	884.019602058	3110.20923069	458.330412599	0.609866291206	0.00835433275625
2000.45421335	707.915358014	3084.36957137	376.0	3.95783199228	0.412606114301	0.0729501616514	2036.07546925	812.61499141	3206.44373702	357.75327636	0.85536630164	0.0117173465978
2000.45421335	707.915358014	3084.36957137	376.0	-11.7999159343	0.244980289546	0.043313346808	1824.81228424	551.853077574	2720.41655484	343.751193028	-1.66040743403	-0.0227453073155
2000.45421335	707.915358014	3084.36957137	376.0	-0.899936472821	0.382563907474	0.0676385975025	1973.13999764	633.676550644	3056.61220464	449.795656354	0.299546169657	0.00410337218709
2000.45421335	707.915358014	3084.36957137	376.0	11.4306093995	1.63319918809	0.288755160554	2233.02355723	882.441929251	3436.93180951	321.46632303	4.08819480781	0.0560026686002
2000.45421335	707.915358014	3084.36957137	376.0	-4.2435104269	0.410686266369	0.0726107260199	1989.98029324	575.359574664	2953.484027	388.144159096	-0.190956784177	-0.00261584635859
2000.45421335	707.915358014	3084.36957137	376.0	1.26341681015	0.351474535675	0.0621418910317	1946.99255573	722.224785737	3123.33801502	454.120673552	0.622368908413	0.00852560148511
2000.45421335	707.915358014	3084.36957137	376.0	-1.16506269823	0.175830894533	0.0310874990335	1739.63293886	858.130748042	3048.43473202	450.671045118	0.322133672371	0.00441279003248
2000.45421335	707.915358014	3084.36957137	376.0	1.12511844966	0.261975497369	0.0463181572435	1843.83470445	856.825786687	3119.07238247	418.411891332	0.631470748551	0.00865028422673
2000.45421335	707.915358014	3084.36957137	376.0	13.7054162579	1.78612458749	0.315792890292	2390.72437012	759.040793318	3507.09526006	357.330096616	4.48606746448	0.0614529789655
2000.45421335	707.915358014	3084.36957137	376.0	-2.60199385855	0.47389851686	0.0837868664887	2050.15667965	600.480567323	3004.11446454	353.477217575	0.0691910905065	0.000947823157623
2000.45421335	707.915358014	3084.36957137	376.0	6.07031775908	1.17350277945	0.207479275008	2164.9355387	798.025854842	3271.60060521	308.639211672	1.86028035897	0.0254832925887
2000.45421335	707.915358014	3084.36957137	376.0	-12.3952393061	0.10421782245	0.0184260647896	1689.78386963	573.955401417	2702.05458191	438.31531086	-2.17784259457	-0.0298334601996
2000.45421335	707.915358014	3084.36957137	376.0	-3.64361714106	0.193887892254	0.0342800375272	1763.72154618	758.289767885	2971.98695297	449.975638903	-0.114371535237	-0.00156673335942
2000.45421335	707.915358014	3084.36957137	376.0	12.5265035559	1.83445793261	0.324338389782	2432.81219579	724.309619502	3470.7332354	313.611420113	4.40264259715	0.0603101725637
2000.45421335	707.915358014	3084.36957137	376.0	0.865478915972	0.404995687719	0.0716046123973	2009.77350337	717.659649765	3111.0641397	383.630986565	0.546970974715	0.00749275307829
2000.45421335	707.915358014	3084.36957137	376.0	-9.32463478746	0.0152354420146	0.0026936778668	1560.30840153	864.498233968	2796.76337334	371.956737845	-0.962362893183	-0.0131830533313
2000.45421335	707.915358014	3084.36957137	376.0	19.3569454331	1.90930734337	0.337572019691	2457.58445485	866.950397761	3681.40930625	356.874453636	7.5470261055	0.103383919253
2000.45421335	707.915358014	3084.36957137	376.0	-4.95603612117	0.315390841422	0.0557621713971	1902.37352588	566.769052215	2931.5071013	462.364523204	-0.465729505678	-0.00637985624217
2000.45421335	707.915358014	3084.36957137	376.0	-8.25426704585	0.13214966144	0.0233645087412	1681.39671665	812.605542658	2829.77747027	335.775210957	-0.80253482185	-0.0109936276966
2000.45421335	707.915358014	3084.36957137	376.0	-11.6144640761	0.142074056552	0.0251191754865	1686.91873696	751.096734136	2726.13657553	288.121104433	-1.48006511152	-0.0202748645413
2000.45421335	707.915358014	3084.36957137	376.0	0.978857120354	0.375039075874	0.0663081817316	1972.90949268	703.154072685	3114.56114253	438.497577173	0.586754550938	0.00803773357449
2000.45421335	707.915358014	3084.36957137	376.0	7.77276437184	0.48737493804	0.0861695435007	2127.47988067	741.890137088	3324.11035051	454.740332746	1.41565176047	0.0193924898694
2000.45421335	707.915358014	3084.36957137	376.0	-7.62772647937	0.141566015068	0.0250293520276	1695.65795185	800.219819369	2849.10229685	353.224525629	-0.696511713943	-0.00954125635539
2000.45421335	707.915358014	3084.36957137	376.0	1.96866829112	0.699953888085	0.123754223494	2210.04624914	571.904538879	3145.0905771	363.139789084	0.8024380344	0.0109923018411
2000.45421335	707.915358014	3084.36957137	376.0	-8.98576003881	-0.0139894192835	-0.00247337681816	1535.59148937	865.258694918	2807.21552297	406.365338688	-0.946401417859	-0.0129644029844
2000.45421335	707.915358014	3084.36957137	376.0	13.6718348778	1.8938291853	0.334835428801	2467.03470037	754.622320794	3506.05948618	284.402465018	5.3969011394	0.0739301525945
2000.45421335	707.915358014	3084.36957137	376.0	-5.43280055595	0.27962767516	0.0494391221995	1845.27253665	760.59139714	2916.80192415	310.937990354	-0.420841392696	-0.00576495058487
2000.45421335	707.915358014	3084.36957137	376.0	4.53889111469	0.653920840952	0.115615424496	2212.95412523	557.031810822	3224.36574779	454.379811729	1.15819405061	0.0158656719262
2000.45421335	707.915358014	3084.36957137	376.0	-11.6316324941	0.338784116121	0.0598981817753	1896.36042419	540.091039788	2725.60703807	289.155574089	-1.56224744696	-0.0214006499584
2000.45421335	707.915358014	3084.36957137	376.0	2.19847620211	0.305024023256	0.0539292827539	1897.98290034	825.766038208	3152.17870238	428.429763827	0.761550933322	0.0104322045661
2000.45421335	707.915358014	3084.36957137	376.0	7.24383143075	0.525912331276	0.0929830854448	2165.72870223	689.939485143	3307.79610382	452.127916441	1.36758648667	0.0187340614612
2000.45421335	707.915358014	3084.36957137	376.0	-8.01689680688	0.350442056431	0.0619593451964	1926.52208383	551.411727786	2837.09884569	359.165034074	-0.864850194388	-0.0118472629368
2000.45421335	707.915358014	3084.36957137	376.0	11.9413091803	1.76578123986	0.312196117372	2347.8338733	803.921336247	3452.68367815	300.928468604	4.41527974398	0.060483284164
2000.45421335	707.915358014	3084.36957137	376.0	17.5724304139	1.91982829496	0.339432159646	2487.35637101	797.314142112	3626.368268	341.697754885	6.70308070662	0.0918230233784
2000.45421335	707.915358014	3084.36957137	376.0	-2.67670933254	0.330115468871	0.0583655355147	1912.49544545	784.294354828	3001.8099632	305.020162919	-0.0658283708496	-0.000901758504789
2000.45421335	707.915358014	3084.36957137	376.0	15.7418558137	1.82649226272	0.322930032305	2404.46047349	801.960562371	3569.90658205	363.485546193	5.48864734169	0.0751869498862
2000.45421335	707.915358014	3084.36957137	376.0	18.8925981157	1.79473129381	0.317314585185	2372.49761109	844.490721624	3667.08711889	450.098786175	5.95359087585	0.0815560393953
2000.45421335	707.915358014	3084.36957137	376.0	-9.72450970728	0.228511823447	0.0404016660974	1814.47484236	556.616404151	2784.42975299	413.338506485	-1.36874146434	-0.0187498830732
2000.45421335	707.915358014	3084.36957137	376.0	2.52818572484	0.420438248254	0.0743349095215	2039.80761349	775.412936946	3162.34816257	347.127612133	0.670111503524	0.00917960963731
2000.45421335	707.915358014	3084.36957137	376.0	3.63963633211	1.03356104431	0.182737101186	2304.31879866	592.940630964	3196.6294069	299.36997728	0.877812618066	0.0120248303845
2000.45421335	707.915358014	3084.36957137	376.0	-16.193548349	0.0366521486557	0.00648022430264	1610.13820723	653.466915278	2584.90069356	321.295571057	-2.63049218682	-0.0360341395454
2000.45421335	707.915358014	3084.36957137	376.0	8.61050719794	0.515911262289	0.091214862498	2103.79821041	832.837182339	3349.94943532	413.314042571	1.9683155509	0.0269632267247
2000.45421335	707.915358014	3084.36957137	376.0	-10.2045066123	0.263972905207	0.0466713057297	1824.20039719	638.197353926	2769.62487451	307.227123392	-1.24783558051	-0.0170936380892
2000.45421335	707.915358014	3084.36957137	376.0	-9.66884747567	0.213913510642	0.0378206348376	1777.15994168	676.233526906	2786.14658193	332.753113343	-1.12820145669	-0.0154548144752
2000.45421335	707.915358014	3084.36957137	376.0	-4.24831069712	0.374898416662	0.0662833127055	1954.99055099	619.894217138	2953.33596893	378.4512008	-0.188982638983	-0.00258880327375
2000.45421335	707.915358014	3084.36957137	376.0	14.851815502	1.77739593528	0.31424963495	2393.08652297	752.659471418	3542.45444951	396.708455123	4.52106508203	0.061932398384
2000.45421335	707.915358014	3084.36957137	376.0	8.14485281673	0.588809709686	0.104103555461	2234.68727679	655.130715488	3335.58693328	445.768941001	1.47990260327	0.0202726384009
2000.45421335	707.915358014	3084.36957137	376.0	-9.78514979501	0.258323200534	0.0456724187649	1840.71226505	560.418993288	2782.55938858	381.428130235	-1.28085249219	-0.0175459245506
2000.45421335	707.915358014	3084.36957137	376.0	-13.2545520456	0.0580643830478	0.0102659800297	1630.2743577	676.695563803	2675.55020125	368.58027975	-1.9819423915	-0.027149895774
2000.45421335	707.915358014	3084.36957137	376.0	7.71292821602	0.520143179133	0.0919630797619	2162.08236082	738.956340468	3322.26478232	421.226081034	1.45764830836	0.0199677850461
2000.45421335	707.915358014	3084.36957137	376.0	-18.0727231136	-0.067280567818	-0.0118954327825	1507.00650397	711.648347952	2526.93999893	308.285147012	-3.04455878722	-0.0417062847564
2000.45421335	707.915358014	3084.36957137	376.0	-6.46005777375	0.434941404272	0.0768991167383	1982.20752454	609.701488481	2885.1175151	293.208502078	-0.605648157257	-0.00829655009941
2000.45421335	707.915358014	3084.36957137	376.0	-7.00003014123	0.24651209518	0.0435841752439	1822.23820056	643.038086146	2868.4627717	403.186484995	-0.701410244138	-0.00960835950873
2000.45421335	707.915358014	3084.36957137	376.0	0.000233830816927	0.549228448845	0.0971054541805	2133.26007812	614.738347501	3084.37678357	336.378357955	0.403503411362	0.00552744399126
2000.45421335	707.915358014	3084.36957137	376.0	-7.97073065182	-0.00641883960043	-0.00113487263091	1540.77752973	878.917816306	2838.52278053	418.827434489	-0.760235400144	-0.0104141835636
2000.45421335	707.915358014	3084.36957137	376.0	-7.58620909033	0.1915897121	0.0338737114746	1749.2003377	764.892475601	2850.38284656	336.290033266	-0.71439010524	-0.00978616582521
2000.45421335	707.915358014	3084.36957137	376.0	10.5370504262	0.604851488122	0.106939796344	2152.61391126	808.340204294	3409.37114843	448.417032878	2.35374742909	0.032243115467
2000.45421335	707.915358014	3084.36957137	376.0	-16.2402462186	-0.0677453608415	-0.0119776097669	1515.45144993	652.193472923	2583.46035869	415.815435832	-3.11569646917	-0.0426807735502
2000.45421335	707.915358014	3084.36957137	376.0	-21.5381885654	-0.0597774776256	-0.0105688609663	1525.1050095	582.76946183	2420.05223703	312.177765704	-4.40243779065	-0.0603073669951
2000.45421335	707.915358014	3084.36957137	376.0	-10.6023985165	0.127336734033	0.0225135668376	1671.24131711	785.883859203	2757.35241769	300.227241371	-1.25931878998	-0.0172509423285
2000.45421335	707.915358014	3084.36957137	376.0	6.13854998201	1.06782429935	0.188794960988	2323.53065523	558.352061861	3273.70513913	391.822422042	1.42704629044	0.0195485793211
2000.45421335	707.915358014	3084.36957137	376.0	19.0486911819	1.82884552851	0.323346097685	2422.42394591	788.006804916	3671.90160593	461.470855099	5.75875556883	0.0788870625867
2000.45421335	707.915358014	3084.36957137	376.0	-5.52022412057	0.159108136646	0.0281308586715	1712.74201879	841.645388992	2914.10545832	359.718050537	-0.331298498754	-0.00453833559937
2000.45421335	707.915358014	3084.36957137	376.0	-6.16294132309	0.187775326037	0.0331993150703	1756.10386822	727.519908265	2894.2816845	410.657908009	-0.514877514469	-0.00705311663657
2000.45421335	707.915358014	3084.36957137	376.0	-4.95288480045	0.191234843512	0.0338109695036	1762.23373599	722.653439833	2931.60429968	446.71712385	-0.357401309798	-0.0048959083534
2000.45421335	707.915358014	3084.36957137	376.0	4.44113127625	0.409449630311	0.072392084567	2022.76063264	848.373025671	3221.35047308	350.216814762	1.01828664325	0.0139491320993
2000.45421335	707.915358014	3084.36957137	376.0	-1.87209037482	0.320713106565	0.0567031659414	1905.54758439	687.282723185	3026.6273855	433.797077924	0.168898639172	0.00231367998866
2000.45421335	707.915358014	3084.36957137	376.0	1.06635940438	0.770848281514	0.136288592913	2206.46091585	568.744625973	3117.26003636	342.054494533	0.67494802769	0.00924586339302
2000.45421335	707.915358014	3084.36957137	376.0	-3.48197433411	0.310649931781	0.0549239624789	1889.07499479	740.985766932	2976.97261452	346.911852805	-0.0801534189463	-0.00109799204036
2000.45421335	707.915358014	3084.36957137	376.0	15.9350687357	1.76072731796	0.311302566825	2377.42322229	771.718681568	3575.86598263	426.724078768	4.68338498807	0.0641559587407
2000.45421335	707.915358014	3084.36957137	376.0	0.549221396045	0.406312203102	0.071837376786	2014.68118773	760.252361098	3101.30958899	326.376040161	0.387890818653	0.00531357285826
2000.45421335	707.915358014	3084.36957137	376.0	-8.6488461409	0.188023730587	0.0332432338378	1771.87468274	588.029618569	2817.60719272	457.70289141	-1.25968228214	-0.0172559216731
2000.45421335	707.915358014	3084.36957137	376.0	-7.43013787858	0.205352670391	0.0363070492204	1775.72097317	686.16493523	2855.19665953	393.310751129	-0.747823339215	-0.0102441553317
2000.45421335	707.915358014	3084.36957137	376.0	18.8606237442	1.83469565874	0.324380420569	2439.98610465	756.825624615	3666.1009111	469.289181841	5.49984755425	0.0753403774555
2000.45421335	707.915358014	3084.36957137	376.0	-21.0524144729	-0.0771806303143	-0.0136457974389	1506.40848773	633.294713792	2435.03530533	295.3321038	-4.04699762936	-0.0554383236899
2000.45421335	707.915358014	3084.36957137	376.0	9.1066657341	1.65489090657	0.292590330017	2312.34018278	746.069157612	3365.25279824	306.843457842	2.90033438222	0.0397306079756
2000.45421335	707.915358014	3084.36957137	376.0	10.5183034576	1.32994669545	0.235139090426	2181.63021581	831.671371532	3408.79292264	395.491335289	2.87266655438	0.0393515966353
2000.45421335	707.915358014	3084.36957137	376.0	12.5423118775	1.82943859469	0.3234509538	2402.33390492	781.293990848	3471.22082246	287.592926695	4.83469770516	0.0662287356871
2000.45421335	707.915358014	3084.36957137	376.0	2.95404821971	0.322971060649	0.0571023798884	1922.46011503	870.366739152	3175.48333578	382.656481597	0.80723589718	0.0110580259888
2000.45421335	707.915358014	3084.36957137	376.0	15.7184817241	1.71073949812	0.302464550586	2354.82363326	762.017699478	3569.18563875	452.344306005	4.23254574372	0.0579800786811
2000.45421335	707.915358014	3084.36957137	376.0	12.2571503842	1.50511087687	0.266108712319	2199.12418138	868.582941402	3462.42538813	394.718265356	3.60567415726	0.0493927966747
2000.45421335	707.915358014	3084.36957137	376.0	-11.3543577561	0.0433028685692	0.00765609416005	1614.73015168	706.667883396	2734.15921571	412.76118064	-1.63307262327	-0.022370857853
2000.45421335	707.915358014	3084.36957137	376.0	12.18331014	1.79667658373	0.317658519047	2478.04366401	584.27665521	3460.14788211	397.827562897	3.0354935524	0.0415821034576
2000.45421335	707.915358014	3084.36957137	376.0	-15.6435030266	-0.0323050680418	-0.00571164569338	1546.00431384	681.194083702	2601.86612412	374.667726573	-2.65088359365	-0.0363134738857
2000.45421335	707.915358014	3084.36957137	376.0	-10.2498759591	0.091455387503	0.0161696229673	1613.88241877	870.862211851	2768.22551618	283.480885558	-1.17488144062	-0.0160942663098
2000.45421335	707.915358014	3084.36957137	376.0	9.43013016301	1.60919818761	0.284511702193	2258.37996837	810.519376546	3375.22963665	306.330291735	3.18192851792	0.0435880618893
2000.45421335	707.915358014	3084.36957137	376.0	12.0963120955	1.82731794759	0.323076016193	2432.10816795	712.086138608	3457.4645409	313.270234339	4.17584842632	0.0572034031002
2000.45421335	707.915358014	3084.36957137	376.0	-4.77684401739	0.488047202976	0.0862884022235	2037.09704642	578.9343148	2937.03404802	321.002686802	-0.278199785459	-0.00381095596519
2000.45421335	707.915358014	3084.36957137	376.0	2.32739327532	0.539619919683	0.0954066336073	2165.232239	684.355558445	3156.15498136	306.567183912	0.538603056027	0.00737812405516
2000.45421335	707.915358014	3084.36957137	376.0	16.6284322542	1.76069652225	0.311297122039	2346.20071579	838.855387387	3597.25187601	412.195772829	5.34583731808	0.0732306481929
2000.45421335	707.915358014	3084.36957137	376.0	1.92836992648	0.463096208585	0.0818769817158	2087.11231972	748.359933321	3143.8476266	308.375373563	0.479548262364	0.00656915427896
2000.45421335	707.915358014	3084.36957137	376.0	-12.896289897	0.107434588344	0.0189947999194	1685.93254604	618.776029243	2686.60032995	381.891754668	-1.99561822221	-0.0273372359207
2000.45421335	707.915358014	3084.36957137	376.0	16.6375212669	1.89808859879	0.335588507566	2451.55837198	831.517738936	3597.53221475	314.456103834	6.66123331342	0.0912497714167
2000.45421335	707.915358014	3084.36957137	376.0	-7.70013375042	0.265960332056	0.0470226895431	1827.22027045	702.588400677	2846.86898901	317.060317891	-0.773709125579	-0.0105987551449
2000.45421335	707.915358014	3084.36957137	376.0	-11.1077807938	0.245676075607	0.0434363641455	1806.243573	631.441592637	2741.76456051	304.079394876	-1.42851923677	-0.019568756668
2000.45421335	707.915358014	3084.36957137	376.0	12.1131828792	1.75181994185	0.309727712491	2471.644278	548.043850089	3457.98489822	438.296770122	2.56785113913	0.0351760430018
2000.45421335	707.915358014	3084.36957137	376.0	-5.6718760164	0.194932008307	0.0344646407898	1758.3226686	776.971721041	2909.42795339	374.133563754	-0.381341846807	-0.00522386091516
2000.45421335	707.915358014	3084.36957137	376.0	-4.6729341906	0.592901784158	0.104827048119	2073.43851664	567.446104829	2940.2390111	299.354389634	-0.246030601446	-0.00337028221159
2000.45421335	707.915358014	3084.36957137	376.0	14.6152437644	1.77205657255	0.313305617495	2428.78969409	673.886498176	3535.15770282	432.481510549	3.82743828613	0.0524306614538
2000.45421335	707.915358014	3084.36957137	376.0	-7.05934262196	0.355669645136	0.0628836006251	1928.59177237	584.848564005	2866.6333556	353.19301922	-0.671250965507	-0.00919521870557
2000.45421335	707.915358014	3084.36957137	376.0	-13.1524071411	0.0312350099927	0.00552245579786	1609.1220901	658.346459782	2678.70072761	411.232177719	-2.14808491969	-0.0294258208177
2000.45421335	707.915358014	3084.36957137	376.0	-19.7871555677	-0.0746092210283	-0.0131911635481	1509.0699825	639.548741413	2474.060566	325.441842084	-3.76345074987	-0.0515541198612
2000.45421335	707.915358014	3084.36957137	376.0	2.58728076529	0.446326941719	0.0789121184085	2072.12446626	773.841308384	3164.17087202	318.205097373	0.58436245533	0.00800496514151
2000.45421335	707.915358014	3084.36957137	376.0	-4.23863425528	0.617877759415	0.109242885328	2085.46411041	569.768656497	2953.63442616	298.401659251	-0.178386557031	-0.00244365146617
2000.45421335	707.915358014	3084.36957137	376.0	-0.763999164887	0.416473228752	0.0736338806139	2012.25898655	670.06316606	3060.8050136	378.482860993	0.331309117645	0.00453848106363
2000.45421335	707.915358014	3084.36957137	376.0	-5.66388845809	0.338899533814	0.0599185880152	1917.13317932	609.860018611	2909.67431921	382.681121281	-0.435367898659	-0.00596394381724
2000.45421335	707.915358014	3084.36957137	376.0	-11.94180333	-0.0024293260877	-0.000429513098958	1560.01565212	778.286589129	2716.04022318	377.73798194	-1.59202444474	-0.0218085540375
2000.45421335	707.915358014	3084.36957137	376.0	-14.6569144002	0.0740265026531	0.0130881369613	1652.69171617	619.474773856	2632.2961635	360.12967348	-2.3836509058	-0.0326527521342
2000.45421335	707.915358014	3084.36957137	376.0	19.9281766199	1.94986579694	0.344742891963	2495.86853518	876.550899818	3699.02818716	326.608752164	8.28581007037	0.113504247539
2000.45421335	707.915358014	3084.36957137	376.0	-8.82352245547	0.16629514672	0.0294015464497	1725.22102028	741.745610493	2812.21952963	345.252898859	-0.939509511866	-0.0128699933132
2000.45421335	707.915358014	3084.36957137	376.0	18.1280363178	1.86182147858	0.3291763576	2471.19427705	726.002620631	3643.50520744	446.308309761	5.40399852321	0.0740273770303
2000.45421335	707.915358014	3084.36957137	376.0	-12.3275413107	0.240250507935	0.0424771053633	1819.80019684	548.506955175	2704.14263828	335.835486264	-1.77042215143	-0.0242523582388
2000.45421335	707.915358014	3084.36957137	376.0	2.14903418468	0.54222035781	0.0958663998958	2136.02967442	586.607715451	3150.65372784	428.016337968	0.781122049945	0.010700302054
2000.45421335	707.915358014	3084.36957137	376.0	11.2608972868	1.47335150157	0.260493546954	2385.99817193	596.386517859	3431.69726074	449.312570956	2.31197496415	0.0316708899199
2000.45421335	707.915358014	3084.36957137	376.0	11.6123498073	1.6687240678	0.295036079881	2369.51871173	674.928818927	3442.53735534	398.089824683	2.90572101273	0.0398043974346
2000.45421335	707.915358014	3084.36957137	376.0	-0.776554527178	0.443523133803	0.0784163956512	2039.70263163	659.574605088	3060.41775983	361.140523111	0.313214474359	0.0042906092378
2000.45421335	707.915358014	3084.36957137	376.0	17.9354694416	1.73105807551	0.306056944044	2315.07552632	872.34574044	3637.56573331	450.144466544	5.5429285725	0.0759305283904
2000.45421335	707.915358014	3084.36957137	376.0	-10.242727711	0.269900465455	0.0477193185034	1852.1667644	548.254388591	2768.44599457	368.024841579	-1.35760826196	-0.0185973734515
2000.45421335	707.915358014	3084.36957137	376.0	14.1640006218	1.81138578489	0.320259155745	2421.61620345	731.475781547	3521.23969663	368.147711633	4.5216480006	0.0619403835699
2000.45421335	707.915358014	3084.36957137	376.0	13.182843847	1.56988660496	0.277561280934	2278.23789105	786.067303521	3490.97719562	426.672001055	3.47184528203	0.0475595244113
2000.45421335	707.915358014	3084.36957137	376.0	9.82679841784	1.31180212664	0.231931069067	2346.90121973	623.732754248	3387.46435161	416.830377625	2.13123012985	0.0291949332856
2000.45421335	707.915358014	3084.36957137	376.0	-8.13043775966	0.153070739354	0.0270634263355	1710.2362944	770.67526092	2833.59682309	352.685267766	-0.800133765916	-0.0109607365194
2000.45421335	707.915358014	3084.36957137	376.0	5.7216105818	0.571850052495	0.101105030498	2201.08500122	636.365057534	3260.84518714	423.395128391	1.20016443649	0.016440608719
2000.45421335	707.915358014	3084.36957137	376.0	1.49223338619	0.487557718693	0.0862018597407	2089.32331751	620.825996208	3130.39556386	420.246250148	0.670202905423	0.00918086171813
2000.45421335	707.915358014	3084.36957137	376.0	-13.9127362435	-0.0398134776913	-0.00703915800765	1532.3728549	739.132034395	2655.24936813	383.744478827	-2.13626899192	-0.0292639587935
2000.45421335	707.915358014	3084.36957137	376.0	-6.85002444999	0.119116215315	0.0210601512225	1658.68735226	877.835552161	2873.0895016	336.566597175	-0.535951028409	-0.00734179490971
2000.45421335	707.915358014	3084.36957137	376.0	-3.19218748113	0.431756713882	0.0763360526666	2013.4906723	562.778576682	2985.91071204	409.641463055	-0.028324363975	-0.000388004985959
2000.45421335	707.915358014	3084.36957137	376.0	7.09274883215	0.485119320568	0.0857707426748	2125.49277076	747.992900887	3303.13615812	429.650486473	1.32021411123	0.0180851248114
2000.45421335	707.915358014	3084.36957137	376.0	2.61923938717	0.393532379023	0.0695778605063	2002.78039168	746.745239884	3165.15659403	415.630962466	0.79522989622	0.0108935602222
2000.45421335	707.915358014	3084.36957137	376.0	12.1313775437	1.7728797992	0.313451166761	2435.36595787	644.001254631	3458.54608891	379.178876407	3.29653709022	0.0451580423318
2000.45421335	707.915358014	3084.36957137	376.0	-7.54273282442	0.116119660432	0.020530350147	1684.06806914	727.74701437	2851.72381528	439.908731766	-0.842692643051	-0.0115437348363
2000.45421335	707.915358014	3084.36957137	376.0	14.7736534027	1.87388487887	0.331309207721	2492.62344883	673.510491451	3540.0436415	373.909701223	4.65152469545	0.063719516376
2000.45421335	707.915358014	3084.36957137	376.0	0.80836509885	0.512665260909	0.0906409584351	2114.48340208	635.064822486	3109.3025385	359.75431394	0.529010450471	0.0072467184996
2000.45421335	707.915358014	3084.36957137	376.0	-10.1564082798	0.290735282621	0.0514029849046	1857.1360118	594.779853097	2771.10840484	319.192539942	-1.2516292716	-0.0171456064602
2000.45421335	707.915358014	3084.36957137	376.0	1.54595952785	0.540374078729	0.0955399714867	2130.1482001	583.218412498	3132.05267663	418.68606403	0.701089639275	0.0096039676613
2000.45421335	707.915358014	3084.36957137	376.0	7.47710821293	1.40477247991	0.248368543125	2251.40720678	738.874288705	3314.9912219	324.709726419	2.14570916922	0.0293932762907
2000.45421335	707.915358014	3084.36957137	376.0	8.22475611774	1.43405171251	0.25354521084	2197.58926844	819.559038099	3338.05144638	320.903139843	2.59353047174	0.0355278146814
2000.45421335	707.915358014	3084.36957137	376.0	-6.46666909812	0.285974369486	0.050561239301	1855.98008991	679.388333348	2884.91359742	349.54517417	-0.550305458204	-0.0075384309343
2000.45421335	707.915358014	3084.36957137	376.0	-0.389624962664	0.562924389018	0.0995269428956	2120.05663266	534.089020823	3072.35209758	418.206444095	0.458539682675	0.0062813655161
2000.45421335	707.915358014	3084.36957137	376.0	-7.3594361299	0.265202812135	0.0468887574496	1821.52427609	739.790663994	2857.37736275	296.062422668	-0.746390746744	-0.0102245307773
2000.45421335	707.915358014	3084.36957137	376.0	-7.3245300388	0.497821032232	0.0880164484144	2017.26758258	535.367673567	2858.4539956	305.818739454	-0.688692982851	-0.00943415045001
2000.45421335	707.915358014	3084.36957137	376.0	-2.01592832232	0.398064967215	0.0703792374849	1987.10224718	663.688085468	3022.19089161	371.40055896	0.150905535998	0.00206719912326
2000.45421335	707.915358014	3084.36957137	376.0	-4.93218208071	0.117809584426	0.020829134446	1666.17764599	876.973768167	2932.24284806	389.091433905	-0.210791208233	-0.00288755079771
2000.45421335	707.915358014	3084.36957137	376.0	2.42158079418	0.584081440391	0.103267581399	2186.13117769	617.729939524	3159.06007253	355.198955313	0.739609295599	0.0101316341863
2000.45421335	707.915358014	3084.36957137	376.0	-0.584857938054	0.334051177257	0.0590613821177	1926.77243387	814.867801774	3066.33039109	324.690155447	0.253544230862	0.00347320864195
2000.45421335	707.915358014	3084.36957137	376.0	16.8315614472	1.70284509598	0.30106879349	2315.4406213	834.452650144	3603.51713103	453.623859582	4.88143490649	0.0668689713217
2000.45421335	707.915358014	3084.36957137	376.0	0.39113736911	0.481607327298	0.0851498103427	2084.88609121	655.007575832	3096.43369336	356.540026322	0.460750002465	0.00631164386938
2000.45421335	707.915358014	3084.36957137	376.0	8.44294407985	1.74326706598	0.308215535004	2408.48901558	634.063056667	3344.78116949	302.229097247	2.47684382752	0.0339293675002
2000.45421335	707.915358014	3084.36957137	376.0	14.7669004657	1.77277006946	0.31343176617	2345.71003472	841.954141847	3539.83535596	352.171179393	5.23513395356	0.0717141637473
2000.45421335	707.915358014	3084.36957137	376.0	5.17422927214	0.784020795547	0.13861753811	2156.31356972	778.178078388	3243.96192459	309.470276479	1.48686804965	0.0203680554747
2000.45421335	707.915358014	3084.36957137	376.0	-7.26685966456	0.195406589481	0.0345485483523	1773.80601392	634.035965497	2860.23276308	452.390783659	-0.886983220915	-0.012150455081
2000.45421335	707.915358014	3084.36957137	376.0	-0.631105725406	0.457185692611	0.0808319824277	2049.69649078	619.69715588	3064.90393841	395.510291753	0.368979534189	0.00505451416697
2000.45421335	707.915358014	3084.36957137	376.0	16.2288353742	1.77825046232	0.314400718232	2380.26727884	789.048944128	3584.92683144	415.610608467	5.00498295438	0.068561410334
2000.45421335	707.915358014	3084.36957137	376.0	1.32221952556	0.439798108295	0.0777577984963	2055.18005616	736.792276261	3125.15170808	333.179375654	0.499046960864	0.00683625973787
2000.45421335	707.915358014	3084.36957137	376.0	-1.74952694152	0.438136923867	0.0774640954502	2027.5665903	645.965538971	3030.40769474	356.87556547	0.17811937127	0.00243999138726
2000.45421335	707.915358014	3084.36957137	376.0	1.69759634128	0.470513239536	0.0831883379661	2094.77754645	752.518249009	3136.72971636	289.433920903	0.376395814098	0.00515610704244
2000.45421335	707.915358014	3084.36957137	376.0	-2.19688786699	0.325925317773	0.0576247025765	1910.81125493	755.009278917	3016.60943048	350.788896638	0.104518930702	0.00143176617399
2000.45421335	707.915358014	3084.36957137	376.0	5.18941122294	0.52712249527	0.0931970465471	2146.40641435	633.217636282	3244.43019206	464.806141424	1.1477888215	0.0157231345411
2000.45421335	707.915358014	3084.36957137	376.0	12.8644728879	1.62945152986	0.288092561856	2255.29825358	853.377851913	3481.15745864	372.481353148	4.08532104279	0.055963301956
2000.45421335	707.915358014	3084.36957137	376.0	9.41811362676	1.29901213744	0.229669755559	2380.76305521	538.315747186	3374.85900227	455.780199876	1.89650410323	0.0259795082635
2000.45421335	707.915358014	3084.36957137	376.0	-2.96212678715	0.384440058522	0.0679703073765	1968.86869019	647.917833135	2993.00663408	376.220110755	0.0143923607095	0.000197155626157
2000.45421335	707.915358014	3084.36957137	376.0	-5.24165532098	0.326333582358	0.0576968851411	1911.73825657	571.183948564	2922.69754961	439.775344477	-0.460706451108	-0.00631104727545
2000.45421335	707.915358014	3084.36957137	376.0	11.8921841217	1.74339821777	0.308238723084	2414.98825361	652.972163206	3451.16847979	383.208062972	3.15622998321	0.0432360271673
2000.45421335	707.915358014	3084.36957137	376.0	6.80704461711	0.545110304553	0.0963773522902	2151.27515804	773.759463231	3294.32398425	369.289362973	1.55549948453	0.0213082121168
2000.45421335	707.915358014	3084.36957137	376.0	18.172255736	1.80437532592	0.3190196828	2416.26306507	760.019553104	3644.86909772	468.586479544	5.17949906903	0.0709520420415
2000.45421335	707.915358014	3084.36957137	376.0	0.0710451658298	0.373949027995	0.0661154575663	1970.16111806	705.529280947	3086.56086684	410.870467832	0.461771852826	0.00632564181953
2000.45421335	707.915358014	3084.36957137	376.0	-13.1140321414	-0.00886512200386	-0.00156738366405	1572.60015403	642.954096671	2679.88435442	464.330103719	-2.45816000794	-0.0336734247663
2000.45421335	707.915358014	3084.36957137	376.0	-1.12076855346	0.38570851987	0.0681945756489	1977.36127465	663.750441837	3049.80092714	408.689210655	0.291998634805	0.00399998129869
2000.45421335	707.915358014	3084.36957137	376.0	-8.64525844916	0.256776088722	0.0453988841446	1846.90070778	532.843879243	2817.71785039	437.973263369	-1.21814138013	-0.0166868682209
2000.45421335	707.915358014	3084.36957137	376.0	17.4929678893	1.89574911968	0.335174879716	2490.03930841	738.587836141	3623.91735007	395.290205518	5.81552216021	0.0796646871262
2000.45421335	707.915358014	3084.36957137	376.0	-2.61578886818	0.468788330765	0.08288336824	2046.3294701	548.930399062	3003.68897547	408.429106305	0.0769668095732	0.00105433985717
2000.45421335	707.915358014	3084.36957137	376.0	-8.53996371713	0.178188576246	0.0315043451637	1716.61790821	821.264749133	2820.96552907	283.082871728	-0.932465475723	-0.0127734996674
2000.45421335	707.915358014	3084.36957137	376.0	-6.33702159928	0.231783677216	0.0409801409505	1793.14774146	765.923270302	2888.91240543	329.841393667	-0.519676166473	-0.00711885159552
2000.45421335	707.915358014	3084.36957137	376.0	-11.4311613173	0.154268547241	0.0272752028361	1699.54098869	744.881749344	2731.79031004	287.367572004	-1.45018630819	-0.0198655658656
2000.45421335	707.915358014	3084.36957137	376.0	8.69011843896	1.77505316382	0.313835425003	2452.11576042	582.583974216	3352.40494021	317.705205579	2.37147431857	0.0324859495695
2000.45421335	707.915358014	3084.36957137	376.0	-5.75189659904	0.132149709997	0.0233645173262	1696.80898255	767.635332532	2906.95982289	442.515507807	-0.470579207852	-0.00644629051852
2000.45421335	707.915358014	3084.36957137	376.0	13.9187955179	1.61009685738	0.28467059006	2262.47418111	835.02076512	3513.67666502	416.181718791	4.00213152812	0.0548237195633
2000.45421335	707.915358014	3084.36957137	376.0	-9.17641185345	0.171944406805	0.0304003548099	1754.81908325	595.139566175	2801.33511642	451.376466995	-1.35616346017	-0.0185775816462
2000.45421335	707.915358014	3084.36957137	376.0	0.698473318813	0.669469548572	0.118364488786	2189.26314283	587.027977719	3105.91306988	329.621949326	0.556370548087	0.00762151435735
2000.45421335	707.915358014	3084.36957137	376.0	8.5339759627	1.7649532896	0.312049732957	2407.44447363	655.745374326	3347.58892919	284.39908123	2.72883459358	0.0373812958025
2000.45421335	707.915358014	3084.36957137	376.0	15.0865155566	1.65342869677	0.292331806359	2306.03333999	798.275826009	3549.69346658	445.384300572	4.0993592146	0.0561556056794
2000.45421335	707.915358014	3084.36957137	376.0	-4.11985006088	0.147341214573	0.0260504269047	1699.15516525	875.76634089	2957.2981697	382.376663558	-0.0902408513362	-0.0012361760457
2000.45421335	707.915358014	3084.36957137	376.0	5.82140240627	0.541564828548	0.0957505000968	2135.7668905	784.656318214	3263.92313581	343.499927093	1.41407655379	0.0193709116957
2000.45421335	707.915358014	3084.36957137	376.0	-3.83511454314	0.366249147894	0.0647540926263	1947.30009882	645.284777794	2966.08046537	373.495588752	-0.121498105903	-0.00166435761511
2000.45421335	707.915358014	3084.36957137	376.0	-3.49655144848	0.249484515004	0.0441097091591	1821.13513594	788.468299984	2976.52300244	366.919566514	-0.0479991852183	-0.000657523085182
2000.45421335	707.915358014	3084.36957137	376.0	-8.17651728124	0.0905120414489	0.0160028361826	1653.67001022	761.737830595	2832.17556035	416.767719528	-0.890105265515	-0.0121932228153
2000.45421335	707.915358014	3084.36957137	376.0	-10.4418967255	0.173513369654	0.0306777527677	1753.88020648	601.453027725	2762.30288609	406.969651886	-1.48556580356	-0.0203502164871
2000.45421335	707.915358014	3084.36957137	376.0	-19.126393045	-0.0567798273031	-0.0100388662134	1523.44083301	659.218253686	2494.44092419	311.781837487	-3.45014411106	-0.0472622480967
2000.45421335	707.915358014	3084.36957137	376.0	16.8589186721	1.77318382435	0.313504919439	2350.36411668	848.258643054	3604.36092895	405.738169217	5.5664949071	0.0762533548917
2000.45421335	707.915358014	3084.36957137	376.0	-6.84774883619	0.0396950659458	0.00701822240909	1592.61048748	849.386913416	2873.15968994	431.162289045	-0.594704618984	-0.00814663861622
2000.45421335	707.915358014	3084.36957137	376.0	-9.38808312656	0.101594747296	0.017962296198	1649.74157518	809.875587925	2794.80639208	335.189228973	-1.00192630547	-0.0137250178832
2000.45421335	707.915358014	3084.36957137	376.0	-11.1009624504	0.328116101062	0.0580120404989	1884.97824923	565.442996935	2741.97486342	291.553617247	-1.44759459502	-0.0198300629455
2000.45421335	707.915358014	3084.36957137	376.0	-20.8984714581	-0.0672840433524	-0.0118960472688	1517.42929305	605.10867898	2439.78347683	317.245504804	-4.16140285551	-0.0570055185686
2000.45421335	707.915358014	3084.36957137	376.0	14.7932933095	1.87471092595	0.331455255649	2490.17017886	680.399734346	3540.64940881	370.079495604	4.72182299824	0.0646825068253
2000.45421335	707.915358014	3084.36957137	376.0	5.79216723863	1.13912264405	0.201400750362	2306.40942004	531.274895842	3263.0214152	425.337099319	1.44430137016	0.0197849502762
2000.45421335	707.915358014	3084.36957137	376.0	9.26144486308	0.889598661032	0.157284063124	2157.18310101	812.942303553	3370.02675859	399.901354026	2.36869029671	0.0324478122837
2000.45421335	707.915358014	3084.36957137	376.0	7.90849356626	1.23091045992	0.217629147793	2283.8093695	682.27479978	3328.29674048	362.212571193	1.95549053197	0.0267875415339
2000.45421335	707.915358014	3084.36957137	376.0	15.2744787817	1.81324515319	0.320587898371	2382.89851138	824.829307025	3555.49094709	347.763128687	5.51055260181	0.0754870219426
2000.45421335	707.915358014	3084.36957137	376.0	-9.41015975931	0.159293901524	0.0281637025326	1700.70943744	800.875057119	2794.12546713	292.540972574	-1.05810076609	-0.0144945310424
2000.45421335	707.915358014	3084.36957137	376.0	14.4023716295	1.81591069763	0.321059175678	2454.87752736	670.431922168	3528.59193946	403.282489931	4.08887486621	0.0560119844686
2000.45421335	707.915358014	3084.36957137	376.0	-9.36456699408	0.347285297073	0.0614012194259	1908.50243102	576.040608284	2795.53171651	310.988677207	-1.09778311793	-0.0150381249032
2000.45421335	707.915358014	3084.36957137	376.0	6.66141430302	0.997795281347	0.176413592883	2164.70291106	791.791070864	3289.83220715	333.338225228	1.90002904453	0.0260277951306
2000.45421335	707.915358014	3084.36957137	376.0	-7.96964784511	0.084287888115	0.0149023847445	1640.76236786	803.716093402	2838.55617829	394.077717026	-0.77962789847	-0.0106798342256
2000.45421335	707.915358014	3084.36957137	376.0	-2.6330184634	0.294944570039	0.0521472012092	1876.81850006	672.056632746	3003.15755107	454.282418271	0.0168786911849	0.000231214947738
2000.45421335	707.915358014	3084.36957137	376.0	3.72520142801	0.609914455189	0.107834946108	2232.74898757	654.527970936	3199.26855068	311.991592176	0.756136266873	0.0103580310531
2000.45421335	707.915358014	3084.36957137	376.0	-13.5752926242	0.0230757012301	0.00407986231084	1603.28599652	641.560177715	2665.65737644	420.811202209	-2.33813414918	-0.0320292349203
2000.45421335	707.915358014	3084.36957137	376.0	10.7231607071	1.60537649537	0.283836014032	2366.65216045	646.849417608	3415.11147731	401.609899246	2.49767797196	0.0342147667392
2000.45421335	707.915358014	3084.36957137	376.0	7.48851344166	1.43025574607	0.252874071087	2176.4506806	839.432878964	3315.34300131	299.459441746	2.51554308281	0.0344594942851
2000.45421335	707.915358014	3084.36957137	376.0	-9.34287489429	0.240766783595	0.0425683846525	1822.99861883	575.194459225	2796.20078104	398.007702983	-1.21755773257	-0.0166788730489
2000.45421335	707.915358014	3084.36957137	376.0	-1.86244224123	0.4346012171	0.0768389704915	2024.4764903	662.014021041	3026.92496959	340.434458251	0.135117270323	0.00185092151128
2000.45421335	707.915358014	3084.36957137	376.0	5.95505651654	1.31016547328	0.231641703197	2354.22794836	538.629073622	3268.04552252	375.188500541	1.41678255996	0.0194079802735
2000.45421335	707.915358014	3084.36957137	376.0	1.12514104467	0.909023189464	0.16071838569	2218.23960427	546.376404602	3119.07307938	354.457070516	0.743537190446	0.010185440965
2000.45421335	707.915358014	3084.36957137	376.0	7.01722406821	0.357124892922	0.0631408933738	1969.16954428	865.9427708	3300.80669528	465.694380204	1.34390526026	0.0184096610995
2000.45421335	707.915358014	3084.36957137	376.0	8.42040127957	1.81878539985	0.321567432788	2486.91351757	555.585819054	3344.08586622	301.586529596	2.38474976766	0.0326678050364
2000.45421335	707.915358014	3084.36957137	376.0	-1.72945963007	0.296252408393	0.0523784314698	1878.53587783	807.188100243	3031.02664479	345.302666713	0.164471489181	0.00225303409837
2000.45421335	707.915358014	3084.36957137	376.0	-11.0444979873	0.0918293533951	0.0162357414065	1639.90773074	786.17497291	2743.71643614	317.633732492	-1.32850616454	-0.0181987145827
2000.45421335	707.915358014	3084.36957137	376.0	-4.03510580561	0.248184469246	0.0438798566559	1809.96211499	848.308631039	2959.91199573	301.641249698	-0.233835436504	-0.00320322515759
2000.45421335	707.915358014	3084.36957137	376.0	11.6107503465	1.57466288996	0.278405744335	2275.35141362	783.795312819	3442.48802206	383.341295621	3.27120259786	0.0448109944912
2000.45421335	707.915358014	3084.36957137	376.0	-11.61885543	0.021567017767	0.00381312195314	1590.07748408	734.793537391	2726.00112994	401.130108476	-1.62795861424	-0.0223008029348
2000.45421335	707.915358014	3084.36957137	376.0	3.23178486623	0.587072416056	0.10379639605	2171.61209331	569.904143035	3184.04976039	442.533524049	0.947270300101	0.0129763054808
2000.45421335	707.915358014	3084.36957137	376.0	-8.48630317353	0.047118137961	0.00833064673992	1589.1639738	869.933192721	2822.62061855	363.52345203	-0.799800078852	-0.0109561654637
2000.45421335	707.915358014	3084.36957137	376.0	-7.65960089134	-0.027205443918	-0.00481001483699	1529.14258937	856.382399456	2848.11917219	462.594183361	-0.823457905932	-0.0112802452867
2000.45421335	707.915358014	3084.36957137	376.0	0.557690062817	0.438407005525	0.0775118468043	2045.90775697	702.773186441	3101.57079397	352.88985056	0.461854314775	0.00632677143528
2000.45421335	707.915358014	3084.36957137	376.0	3.7459376987	0.449704419386	0.0795092679253	2043.4531372	845.004704791	3199.90813391	311.450291918	0.992315914476	0.0135933686915
2000.45421335	707.915358014	3084.36957137	376.0	9.58170856517	0.545195303457	0.0963923803848	2191.42571373	720.668123537	3379.90487477	467.8110375	1.69990240574	0.0232863343253
2000.45421335	707.915358014	3084.36957137	376.0	2.70764004431	0.552670436094	0.0977140092105	2179.25834644	674.793775886	3167.883197	313.831074671	0.612952263384	0.00839660634772
2000.45421335	707.915358014	3084.36957137	376.0	2.6424709002	0.660419443891	0.116764399556	2238.4157509	619.095976135	3165.87313974	308.361412708	0.667363205328	0.00914196171682
2000.45421335	707.915358014	3084.36957137	376.0	1.04036459496	0.390359797356	0.0690169372978	1998.53039401	776.408602026	3116.45826036	341.519264326	0.487359593188	0.0066761588108
2000.45421335	707.915358014	3084.36957137	376.0	11.0744155399	1.6731520504	0.295818962235	2340.33675925	726.031596857	3425.94547449	359.577118375	3.17164620542	0.0434472082935
2000.45421335	707.915358014	3084.36957137	376.0	4.89572079336	0.35669431484	0.0630647657072	1964.86316011	816.134155035	3235.37169382	454.374378668	1.0935617436	0.0149802978576
2000.45421335	707.915358014	3084.36957137	376.0	-16.4825843365	0.00729319022792	0.00128946078994	1592.0004972	562.687358673	2575.98575552	421.297899644	-3.39061721135	-0.0464468111144
2000.45421335	707.915358014	3084.36957137	376.0	1.45569387902	0.568743473775	0.100555776834	2150.11750447	579.065969067	3129.26855042	400.085076885	0.696286205266	0.00953816719542
2000.45421335	707.915358014	3084.36957137	376.0	12.5180928237	1.82169015907	0.322081004078	2472.69073153	626.382122774	3470.47381734	371.400963031	3.54114733933	0.048508867662
2000.45421335	707.915358014	3084.36957137	376.0	8.93629566364	1.49073079552	0.26356626512	2234.34667788	793.24659515	3359.99795562	332.404682596	2.71560116667	0.0372000159818
2000.45421335	707.915358014	3084.36957137	376.0	1.66554259632	0.535912200524	0.0947510962736	2133.87801608	605.770295445	3135.74106041	396.092748876	0.696735843409	0.00954432662204
2000.45421335	707.915358014	3084.36957137	376.0	3.67179350452	0.583801776344	0.103218135846	2176.4494883	579.651798972	3197.62125294	441.519965667	0.996660438092	0.0136528827136
2000.45421335	707.915358014	3084.36957137	376.0	0.212806286422	0.29307170959	0.0518160731241	1879.70494435	790.46941436	3090.93330371	420.758945004	0.495563268108	0.00678853791929
2000.45421335	707.915358014	3084.36957137	376.0	-13.6229000677	0.05651845124	0.00999265403819	1642.36241511	564.301623468	2664.18898694	457.524948358	-2.69027626023	-0.0368530994553
2000.45421335	707.915358014	3084.36957137	376.0	-2.48438955167	0.147750519143	0.0261227933421	1706.84613029	857.524645081	3007.741816	443.37104063	0.13061326716	0.00178922283781
2000.45421335	707.915358014	3084.36957137	376.0	1.48226720997	0.637120425727	0.112645054054	2178.79203026	560.820944828	3130.08817016	390.475195075	0.7438225919	0.010189350574
2000.45421335	707.915358014	3084.36957137	376.0	8.22569050072	1.22967428632	0.217410588105	2113.65049142	878.506597487	3338.08026621	345.923177302	2.51583781402	0.0344635316989
2000.45421335	707.915358014	3084.36957137	376.0	-19.1519355751	0.0729393768309	0.0128959294255	1659.33228942	534.733564164	2493.65309816	299.587244574	-3.58649367392	-0.0491300503277
2000.45421335	707.915358014	3084.36957137	376.0	6.15502784976	1.16722172181	0.206368762697	2329.56095367	545.478014699	3274.21337747	399.174409105	1.45816898897	0.0199749176572
2000.45421335	707.915358014	3084.36957137	376.0	-9.99125452749	0.285296132493	0.0504413246982	1857.96381128	579.938633126	2776.20235692	338.299912521	-1.2364439061	-0.0169375877548
2000.45421335	707.915358014	3084.36957137	376.0	-7.41568971075	0.159941595751	0.0282782170706	1717.95989476	778.269601298	2855.64229442	359.412798361	-0.671831795999	-0.00920317528765
2000.45421335	707.915358014	3084.36957137	376.0	-3.97464063156	0.246948400905	0.0436613155773	1817.15169762	782.734658659	2961.77696516	361.89060888	-0.123530581667	-0.00169219974886
2000.45421335	707.915358014	3084.36957137	376.0	-7.52259377783	0.205831368288	0.0363916846337	1781.31687089	649.764601166	2852.34497791	421.263505847	-0.841422197929	-0.0115263314785
2000.45421335	707.915358014	3084.36957137	376.0	-1.01185393301	0.37606401184	0.0664893938897	1966.14799926	637.96879857	3053.16025655	449.043458717	0.282910440649	0.00387548548835
2000.45421335	707.915358014	3084.36957137	376.0	11.8779669586	1.58539909025	0.280303940993	2248.96206961	830.449755079	3450.72996993	371.318145248	3.6063395878	0.0494019121616
2000.45421335	707.915358014	3084.36957137	376.0	-14.7126132741	-0.0478915348032	-0.00846738592701	1534.01493638	660.41695651	2630.57820439	436.146311495	-2.74540888264	-0.0376083408581
2000.45421335	707.915358014	3084.36957137	376.0	-10.3454892556	0.291606637398	0.0515570433871	1853.90422502	603.500705111	2765.27644876	307.871518627	-1.28543040346	-0.0176086356639
2000.45421335	707.915358014	3084.36957137	376.0	-19.2415761945	-0.00600990670765	-0.00106257190729	1573.4066905	622.131850714	2490.88825017	295.349708963	-3.47367721606	-0.0475846193981
2000.45421335	707.915358014	3084.36957137	376.0	-4.06789997486	0.215648744159	0.0381274300139	1784.71592372	772.130117978	2958.90050235	402.054460646	-0.131574899147	-0.00180239587873
2000.45421335	707.915358014	3084.36957137	376.0	-10.2861353235	0.178263678726	0.0315176235372	1723.90551446	753.258432321	2767.10714338	289.943196595	-1.23514215454	-0.0169197555417
2000.45421335	707.915358014	3084.36957137	376.0	-12.247676028	0.0964620138531	0.0170548115016	1682.66128113	568.28244504	2706.60597876	455.662252595	-2.24447219641	-0.0307461944714
2000.45421335	707.915358014	3084.36957137	376.0	-0.436879916816	0.268522621593	0.0474757110313	1849.26718884	837.55209704	3070.89458015	384.075294271	0.398438201327	0.00545805755242
2000.45421335	707.915358014	3084.36957137	376.0	-9.16718103703	0.191514096881	0.0338603424471	1738.31225592	769.216356973	2801.61982891	294.091216019	-1.02965076558	-0.0141048050079
2000.45421335	707.915358014	3084.36957137	376.0	4.445789329	0.595523353584	0.105290550492	2130.13660818	788.555955159	3221.49414464	302.801581295	1.23778933126	0.0169560182364
2000.45421335	707.915358014	3084.36957137	376.0	-13.6107529494	-0.0297870283502	-0.0052664477281	1509.18693254	847.855167682	2664.56364896	307.521548734	-1.80017437653	-0.0246599229662
2000.45421335	707.915358014	3084.36957137	376.0	7.87458683021	1.27093734374	0.224706036729	2241.40900791	735.537663645	3327.25093143	350.304259873	2.11343060632	0.0289511041962
2000.45421335	707.915358014	3084.36957137	376.0	-14.429929004	0.083025002101	0.0146791022102	1665.46209743	593.87651901	2639.297232	379.958615558	-2.4363876938	-0.0333751738877
2000.45421335	707.915358014	3084.36957137	376.0	-9.35428066472	-0.0167965557808	-0.00296968808006	1539.1016235	840.813430244	2795.84898492	415.933931179	-1.06285563197	-0.0145596661914
2000.45421335	707.915358014	3084.36957137	376.0	0.935401629405	0.449345905961	0.0794458815349	2044.60193895	600.717138529	3113.22081459	467.901737111	0.566158801755	0.00775560002404
2000.45421335	707.915358014	3084.36957137	376.0	-17.9915971423	-0.0236111676573	-0.00417453459288	1552.33654634	667.24625816	2529.44222371	309.859419207	-3.08607647991	-0.0422750202727
2000.45421335	707.915358014	3084.36957137	376.0	-14.5207493228	0.122316589201	0.0216259881898	1707.98759732	557.943770209	2636.49599772	370.564630192	-2.46011190257	-0.0337001630489
2000.45421335	707.915358014	3084.36957137	376.0	-0.602180362589	0.504126300628	0.0891312412708	2090.44983493	604.108323543	3065.7961035	371.237945029	0.370914823857	0.00508102498435
2000.45421335	707.915358014	3084.36957137	376.0	7.41970520814	0.986001556308	0.174328422261	2192.95181692	767.108391612	3313.22070109	353.160492562	1.98882473609	0.0272441744671
2000.45421335	707.915358014	3084.36957137	376.0	-10.8779268438	0.211850397023	0.0374558693463	1760.44818455	703.338153781	2748.8541058	285.067767476	-1.37075508527	-0.0187774669215
2000.45421335	707.915358014	3084.36957137	376.0	1.61224646591	0.38243582521	0.0676159521234	1985.31069735	727.377682359	3134.09721078	421.408831068	0.671096413941	0.00919310156084
2000.45421335	707.915358014	3084.36957137	376.0	-4.14934259736	0.472618912674	0.0835606281249	2033.10064042	610.23270911	2956.38851088	313.055161349	-0.213731462659	-0.0029278282556
2000.45421335	707.915358014	3084.36957137	376.0	-10.9602334325	0.133300179832	0.0235679242984	1716.04008346	595.845932531	2746.31546642	434.429450436	-1.7350420502	-0.0237676993178
2000.45421335	707.915358014	3084.36957137	376.0	0.608918939384	0.681498440106	0.120491237642	2190.78937167	588.112701683	3103.15088185	324.248808493	0.537460528171	0.00736247298864
2000.45421335	707.915358014	3084.36957137	376.0	9.5088942256	1.18114338161	0.208830159407	2367.25845274	550.005744522	3377.65901143	460.394814176	1.88893388801	0.025875806685
2000.45421335	707.915358014	3084.36957137	376.0	3.03932285301	1.04175383706	0.184185614756	2266.20609352	544.800034058	3178.11352062	367.107393047	1.02537090838	0.0140461768272
2000.45421335	707.915358014	3084.36957137	376.0	16.6548610135	1.89344457157	0.334767427788	2484.22974635	741.624794466	3598.06703662	372.212495802	5.71750544961	0.0783219924604
2000.45421335	707.915358014	3084.36957137	376.0	-8.82851918376	0.0921113795967	0.0162856045963	1643.51727436	811.130605802	2812.06541206	357.417531903	-0.901695213926	-0.0123519892319
2000.45421335	707.915358014	3084.36957137	376.0	-6.65422534949	0.136008155933	0.0240467036657	1703.97936671	731.24558146	2879.12866948	443.903721303	-0.670508550236	-0.00918504863338
2000.45421335	707.915358014	3084.36957137	376.0	12.4684057344	1.79516927466	0.317392021687	2428.19335478	684.639282123	3468.94128387	356.108646968	3.78526574643	0.0518529554305
2000.45421335	707.915358014	3084.36957137	376.0	17.8773907469	1.79683942433	0.317687309818	2402.08865609	778.15132048	3635.77437172	455.534395154	5.24751128083	0.0718837161758
2000.45421335	707.915358014	3084.36957137	376.0	9.29275284016	0.551871165384	0.0975726954357	2188.5999098	735.91762591	3370.99241231	446.474876603	1.76667221882	0.0242009892989
2000.45421335	707.915358014	3084.36957137	376.0	-9.01052230755	0.286387299632	0.0506342467525	1848.509616	642.731027393	2806.45176309	315.211119694	-1.0190838484	-0.0139600527179
2000.45421335	707.915358014	3084.36957137	376.0	-7.13371571458	0.104069662567	0.0183998696193	1670.69448014	744.476014933	2864.33941456	449.168919484	-0.771570927357	-0.0105694647583
2000.45421335	707.915358014	3084.36957137	376.0	-11.3621444281	0.246461452381	0.0435752214252	1807.64533658	623.267426327	2733.91904597	303.006283059	-1.48338394703	-0.0203203280416
2000.45421335	707.915358014	3084.36957137	376.0	0.979320565638	0.45421442396	0.0803066520438	2061.53399018	675.836544045	3114.5754369	377.204902679	0.55907356424	0.00765854197589
2000.45421335	707.915358014	3084.36957137	376.0	9.96041437207	1.35170851383	0.238986653789	2244.28628858	756.86830475	3391.58556144	390.43096811	2.58202377449	0.0353701886917
2000.45421335	707.915358014	3084.36957137	376.0	-8.74600522873	0.162145846261	0.0286679360434	1705.6771463	808.481320061	2814.61044738	300.451981024	-0.930182234556	-0.0127422223912
2000.45421335	707.915358014	3084.36957137	376.0	-3.64282783504	0.39294269751	0.069473602813	1975.26435988	603.111783923	2972.01129809	393.635154278	-0.0951380144404	-0.00130326047179
2000.45421335	707.915358014	3084.36957137	376.0	8.84866942904	1.65738512938	0.293031317075	2408.28427649	583.345210052	3357.29523871	365.665752162	2.02804739555	0.0277814711719
2000.45421335	707.915358014	3084.36957137	376.0	0.717170136895	0.595863734844	0.105350731055	2148.79483852	548.743610267	3106.48974884	408.951300059	0.630931460789	0.00864289672313
2000.45421335	707.915358014	3084.36957137	376.0	19.3935723422	1.89306206728	0.334699799732	2476.31273845	780.292260461	3682.53901549	425.934016577	6.41653151301	0.0878976919591
2000.45421335	707.915358014	3084.36957137	376.0	10.1583323158	0.60631291734	0.107198181991	2250.71656955	677.929812062	3397.69008227	469.043700658	1.80442487963	0.024718149036
2000.45421335	707.915358014	3084.36957137	376.0	-6.93172043143	0.432037212397	0.0763856457563	1989.47221797	551.3249487	2870.56969561	329.772528934	-0.635575876744	-0.00870651885951
2000.45421335	707.915358014	3084.36957137	376.0	-9.46718460801	0.0644798722768	0.0114002603035	1598.23867177	871.897891932	2792.36661005	322.230046348	-0.980023924577	-0.0134249852682
2000.45421335	707.915358014	3084.36957137	376.0	-8.76760789366	0.303431525263	0.0536477237028	1861.2973791	650.945992029	2813.94414136	301.70077023	-0.985296117306	-0.0134972070864
2000.45421335	707.915358014	3084.36957137	376.0	-1.42771621901	0.453457972666	0.0801729088871	2039.83470998	584.674956715	3040.33352674	415.823860042	0.252981401957	0.00346549865694
2000.45421335	707.915358014	3084.36957137	376.0	9.66780242309	1.35744068741	0.240000121536	2392.98462237	533.150823686	3382.56032752	456.424881465	1.93412279197	0.0264948327668
2000.45421335	707.915358014	3084.36957137	376.0	-12.2619341132	0.165550738735	0.0292699325911	1734.16847393	639.400192325	2706.16620672	332.597540467	-1.68987067951	-0.023148913418
2000.45421335	707.915358014	3084.36957137	376.0	11.5405876298	1.67850644509	0.296765637393	2324.97527179	760.622764468	3440.32394458	354.725908322	3.49788030376	0.0479161685447
2000.45421335	707.915358014	3084.36957137	376.0	1.84726828372	0.469166779097	0.0829502791897	2068.74098736	610.006813085	3141.34615221	462.598351766	0.705443981145	0.00966361618007
2000.45421335	707.915358014	3084.36957137	376.0	9.52247277414	1.67402429797	0.295973178566	2321.39429323	746.19145689	3378.07782405	310.492073931	3.04759581758	0.041747887912
2000.45421335	707.915358014	3084.36957137	376.0	3.60593616425	0.319056167098	0.056410213419	1918.3256007	882.224019687	3195.58996918	395.040348798	0.903443141824	0.0123759334496
2000.45421335	707.915358014	3084.36957137	376.0	16.8354166589	1.88389131353	0.333078379337	2486.40712975	720.290312833	3603.63604001	396.938597427	5.43353291507	0.0744319577407
2000.45421335	707.915358014	3084.36957137	376.0	7.94014420706	0.717228220147	0.126808384043	2316.51518458	606.258178092	3329.27296321	406.499600541	1.52615034875	0.0209061691609
2000.45421335	707.915358014	3084.36957137	376.0	-13.8182449168	0.140367178676	0.0248173936838	1695.81226291	676.253916149	2658.16382986	286.097650798	-1.97424389655	-0.027044436939
2000.45421335	707.915358014	3084.36957137	376.0	12.5520491964	1.58537428844	0.280299555948	2300.79200014	754.770423612	3471.52115736	415.958733613	3.26118603085	0.0446737812445
2000.45421335	707.915358014	3084.36957137	376.0	3.97395489513	0.343388679705	0.0607122842477	1947.88518874	823.979447543	3206.94102693	435.076390648	0.977804209971	0.0133945782188
2000.45421335	707.915358014	3084.36957137	376.0	-8.56529882133	0.110381977666	0.0195159083567	1659.68320211	815.911112816	2820.18410083	344.589785902	-0.850373210634	-0.0116489480909
2000.45421335	707.915358014	3084.36957137	376.0	-7.71495669537	0.183269106864	0.0324026002235	1751.00668961	706.09731338	2846.41179461	389.307791617	-0.786123579003	-0.0107688161507
2000.45421335	707.915358014	3084.36957137	376.0	9.05297515369	1.10603910631	0.195551468583	2222.70356977	752.654254316	3363.59678231	388.238958221	2.28474155391	0.0312978295056
2000.45421335	707.915358014	3084.36957137	376.0	-5.15505219645	0.172585203981	0.0305136499259	1737.6885058	773.13533117	2925.36871003	414.54487306	-0.318598220133	-0.00436435917991
2000.45421335	707.915358014	3084.36957137	376.0	-15.9439331331	0.00651772154205	0.00115235529386	1588.2874653	624.38250124	2592.59974933	379.929782789	-2.84742763811	-0.0390058580563
2000.45421335	707.915358014	3084.36957137	376.0	0.60609403621	0.276526292213	0.0488907871663	1860.39356698	862.634454126	3103.06375139	380.035730283	0.529821746521	0.00725783214412
2000.45421335	707.915358014	3084.36957137	376.0	-10.5996561143	0.221516047722	0.0391647892012	1786.811529	643.560352662	2757.43700351	327.065121846	-1.32549631397	-0.018157483753
2000.45421335	707.915358014	3084.36957137	376.0	-15.3175787566	-0.0787741615218	-0.0139275391658	1502.61081214	695.67521408	2611.91883313	413.63280691	-2.73994510128	-0.0375334945381
2000.45421335	707.915358014	3084.36957137	376.0	4.57212101469	0.564394992945	0.0997869506622	2173.33744395	601.826959291	3225.39068071	450.226277466	1.09145842199	0.0149514852327
2000.45421335	707.915358014	3084.36957137	376.0	-1.3006384581	0.275501210708	0.0487095492766	1856.42904107	730.883047831	3044.25307453	456.940985633	0.246271902142	0.00337358770057
2000.45421335	707.915358014	3084.36957137	376.0	-5.76490516836	0.173314133292	0.0306425271026	1735.53940037	783.880866966	2906.55859054	387.138323205	-0.395999528113	-0.00542465107004
2000.45421335	707.915358014	3084.36957137	376.0	21.7794857537	1.91796981764	0.339103574548	2499.53364223	790.829622067	3756.12940276	465.766138455	7.07218718327	0.0968792764831
2000.45421335	707.915358014	3084.36957137	376.0	1.89376970331	0.544717238194	0.0963078568235	2166.42448019	681.860096387	3142.78042785	294.495851273	0.444337844401	0.00608681978631
2000.45421335	707.915358014	3084.36957137	376.0	5.57751470098	0.69046336028	0.122076265962	2132.28571102	802.432750382	3256.40073764	321.682276235	1.58297064333	0.0216845293606
2000.45421335	707.915358014	3084.36957137	376.0	-16.9890819278	-0.0675102383422	-0.0119360393108	1515.83229959	614.224462277	2560.36349793	430.306736065	-3.54066956416	-0.0485023227967
2000.45421335	707.915358014	3084.36957137	376.0	-15.9731816706	0.0631561347139	0.0111662190088	1638.65788217	628.798879828	2591.69761634	324.240854345	-2.60692197353	-0.0357112599114
2000.45421335	707.915358014	3084.36957137	376.0	-17.7295847509	0.0575951353292	0.0101830154401	1638.15967598	589.294652117	2537.52365418	310.069326084	-3.11042828447	-0.0426086066366
2000.45421335	707.915358014	3084.36957137	376.0	1.97432690728	0.421535373293	0.0745288849528	2031.51624234	711.632506796	3145.26510973	402.116360602	0.705557906552	0.00966517680208
2000.45421335	707.915358014	3084.36957137	376.0	5.25195183527	0.451171151213	0.0797685910915	2080.04577431	750.50947254	3246.35917568	415.803928824	1.1028596449	0.0151076663685
2000.45421335	707.915358014	3084.36957137	376.0	16.5283928672	1.87236821642	0.331041056651	2454.74160901	771.271912385	3594.1662916	368.152770209	5.76169777255	0.0789273667473
2000.45421335	707.915358014	3084.36957137	376.0	5.45300796116	0.675950179169	0.119510286275	2256.09160438	583.412545783	3252.56048964	413.056339482	1.24042202098	0.0169920824791
2000.45421335	707.915358014	3084.36957137	376.0	-1.61144148627	0.365149756653	0.0645597165227	1957.40234832	774.975329996	3034.6667605	302.289082193	0.053832333674	0.00073742922841
2000.45421335	707.915358014	3084.36957137	376.0	-8.48470769606	0.121151450693	0.0214199877462	1647.92553579	880.710731165	2822.66982897	294.03356202	-0.86184963929	-0.0118061594423
2000.45421335	707.915358014	3084.36957137	376.0	-4.21587670366	0.137398326464	0.0242924905346	1694.99973078	840.676553651	2954.33635315	418.66006872	-0.130567527003	-0.00178859626032
2000.45421335	707.915358014	3084.36957137	376.0	-12.1866543747	0.0826912017501	0.0146200851751	1644.56583015	721.58971521	2708.48811207	342.332566709	-1.62617367109	-0.0222763516588
2000.45421335	707.915358014	3084.36957137	376.0	-7.51993686111	0.19356532144	0.0342230059122	1747.02319599	786.07819245	2852.42692704	319.325538598	-0.712252811397	-0.00975688782735
2000.45421335	707.915358014	3084.36957137	376.0	-1.56458540717	0.425592291952	0.0752461619435	2018.64396268	680.322090974	3036.11197515	337.145921492	0.16472431966	0.00225649752959
2000.45421335	707.915358014	3084.36957137	376.0	10.7781252171	1.63055855339	0.288288287374	2281.5444498	795.830609583	3416.80678593	339.431726542	3.39487014562	0.0465050704879
2000.45421335	707.915358014	3084.36957137	376.0	-4.94038633623	0.233853001442	0.0413460044982	1798.55483509	791.976329944	2931.9897985	341.458633468	-0.284757501378	-0.00390078769011
2000.45421335	707.915358014	3084.36957137	376.0	13.9009579815	1.76225261727	0.311572244921	2381.64692748	751.117755287	3513.12648948	380.361806707	4.27277127012	0.0585311132893
2000.45421335	707.915358014	3084.36957137	376.0	5.91896248729	0.560271499462	0.0990579030166	2201.46497367	670.822411387	3266.93224927	394.644864205	1.1692970708	0.0160177680932
2000.45421335	707.915358014	3084.36957137	376.0	-4.17789747404	0.886483575981	0.156733305513	2125.97525427	546.308923492	2955.50777295	283.223595192	-0.152917553803	-0.002094761011
2000.45421335	707.915358014	3084.36957137	376.0	-15.5832134733	-0.0446429863441	-0.00789303153184	1527.8042707	726.800976656	2603.72567675	349.120429396	-2.46841037973	-0.0338138408182
2000.45421335	707.915358014	3084.36957137	376.0	-3.10676827361	0.407062904858	0.0719701034048	1990.27222481	611.477812149	2988.54535608	386.795319126	-0.00536752379237	-7.35277231832e-05
2000.45421335	707.915358014	3084.36957137	376.0	10.086117443	1.62540538143	0.287377189079	2289.72550625	775.061155057	3395.46270871	330.676047408	3.14325493226	0.0430582867433
2000.45421335	707.915358014	3084.36957137	376.0	1.9465549284	0.466944065838	0.0825572959403	2083.94402261	698.985174963	3144.40851927	361.479321691	0.647144919053	0.00886499889113
2000.45421335	707.915358014	3084.36957137	376.0	-4.83815420643	0.394771292747	0.0697969046583	1965.53869683	656.53546051	2935.14301521	313.068857868	-0.334598221889	-0.00458353728616
2000.45421335	707.915358014	3084.36957137	376.0	-5.98144764982	0.223102463911	0.0394452729687	1785.57118114	772.448802737	2899.87962013	341.859636248	-0.448247963285	-0.0061403830587
2000.45421335	707.915358014	3084.36957137	376.0	2.30319562419	0.494104175714	0.0873592955647	2106.47520296	651.38945832	3155.40863637	397.543975087	0.755447070701	0.0103485900096
2000.45421335	707.915358014	3084.36957137	376.0	1.00070039097	0.638754712174	0.112934001445	2196.73247271	613.195904685	3115.23486973	305.306492328	0.476842768575	0.0065320927202
2000.45421335	707.915358014	3084.36957137	376.0	-10.456864021	0.257107906175	0.0454575505967	1830.05397525	591.133429716	2761.84123938	340.653834414	-1.3329309648	-0.018259328285
2000.45421335	707.915358014	3084.36957137	376.0	-6.98719461916	0.209825037708	0.0370977789442	1764.93874844	787.051251656	2868.85866664	316.868666549	-0.632122714203	-0.00865921526306
2000.45421335	707.915358014	3084.36957137	376.0	4.19618402677	0.621739706905	0.109925690754	2237.92057461	625.301507515	3213.79539465	350.573312519	0.932381769901	0.0127723530123
2000.45421335	707.915358014	3084.36957137	376.0	10.6058788113	1.3240819789	0.234102188632	2154.13114287	863.609100202	3411.4940702	393.753827131	2.9744285163	0.0407455961137
2000.45421335	707.915358014	3084.36957137	376.0	10.4902432721	1.59994939037	0.282876483446	2387.67037022	609.547224468	3407.92744281	410.709848129	2.29936303628	0.0314981237846
2000.45421335	707.915358014	3084.36957137	376.0	-15.8908182874	-0.000832159542486	-0.000147128631981	1583.25013887	590.890399724	2594.23800747	420.097468875	-3.13195540221	-0.0429034986603
2000.45421335	707.915358014	3084.36957137	376.0	-10.5040942292	0.0850236871205	0.0150324765065	1651.25986441	721.082074329	2760.38448521	388.042546477	-1.34655957228	-0.0184460215381
2000.45421335	707.915358014	3084.36957137	376.0	-8.29280427923	0.325852246305	0.0576117832929	1896.00761158	593.19638723	2828.58883957	339.384840752	-0.894909820241	-0.0122590386334
2000.45421335	707.915358014	3084.36957137	376.0	-7.93633061346	0.0476749078355	0.00842908554376	1600.22550595	837.197040733	2839.58380484	402.161258157	-0.759688940203	-0.010406697811
2000.45421335	707.915358014	3084.36957137	376.0	0.282489483975	0.652465407927	0.115358098997	2172.04486056	572.769848126	3093.08259105	348.267882368	0.544878733499	0.00746409223971
2000.45421335	707.915358014	3084.36957137	376.0	-10.8404898685	0.186212111422	0.0329229334197	1733.48528973	728.55231573	2750.00880048	287.971195012	-1.34875607921	-0.0184761106741
2000.45421335	707.915358014	3084.36957137	376.0	-10.3706615363	0.134055788272	0.0237015184356	1689.58963355	744.60670254	2764.50004259	330.303706506	-1.22581144412	-0.0167919375906
2000.45421335	707.915358014	3084.36957137	376.0	3.29469289806	0.559126195995	0.0988554094758	2191.5265541	680.570914678	3185.99007658	313.892607803	0.67521329755	0.00924949722671
2000.45421335	707.915358014	3084.36957137	376.0	5.15200248089	0.73676715423	0.130262933916	2239.36641613	548.96845993	3243.2763682	454.941492141	1.2888835378	0.0176559388739
2000.45421335	707.915358014	3084.36957137	376.0	-13.5765184621	0.145251628808	0.0256809810481	1714.12309426	632.207039308	2665.61956707	319.289433502	-1.97835081102	-0.0271006960413
2000.45421335	707.915358014	3084.36957137	376.0	-3.92737362636	0.343619233171	0.0607530468831	1924.15579639	660.014018381	2963.23485428	379.065039508	-0.134881911741	-0.00184769742111
2000.45421335	707.915358014	3084.36957137	376.0	10.2889045406	1.36382572883	0.241129018534	2379.41470363	586.597875648	3401.71741224	435.704832964	2.11127040738	0.0289215124298
2000.45421335	707.915358014	3084.36957137	376.0	11.5349046172	1.7433711761	0.308233942027	2444.92114551	591.693159351	3440.14865947	403.5343546	2.7125915231	0.0371587879877
2000.45421335	707.915358014	3084.36957137	376.0	7.24590936064	0.710903352298	0.125690125937	2280.45901745	575.68859774	3307.86019486	451.712579661	1.49675340798	0.0205034713422
2000.45421335	707.915358014	3084.36957137	376.0	-12.139757705	0.00473771537383	0.000837644160861	1563.5314578	786.897386251	2709.93457868	359.505734622	-1.58805419712	-0.0217541670838
2000.45421335	707.915358014	3084.36957137	376.0	-18.366920831	0.108659512159	0.0192113706081	1693.24084942	533.931482504	2517.86585406	290.693522134	-3.30063275909	-0.0452141473848
2000.45421335	707.915358014	3084.36957137	376.0	3.67992251509	0.628315028261	0.111088229891	2229.81261313	611.595471308	3197.87198167	356.46389723	0.905134323342	0.0123991003198
2000.45421335	707.915358014	3084.36957137	376.0	-1.0489175406	0.774065122296	0.136857341283	2173.90499522	594.266413338	3052.01707792	283.845669355	0.222124021532	0.0030427948155
2000.45421335	707.915358014	3084.36957137	376.0	6.75191081433	0.70239164422	0.124185227055	2277.26138645	652.808832025	3292.62345401	362.55323553	1.44158746077	0.0197477734352
2000.45421335	707.915358014	3084.36957137	376.0	-13.0051335464	0.0954492498715	0.0168757513917	1679.26226041	587.906766799	2683.24318955	416.074162337	-2.21540660968	-0.030348035749
2000.45421335	707.915358014	3084.36957137	376.0	-0.876789307803	0.387808232576	0.0685658119831	1979.15516317	642.589961467	3057.32614875	435.581024112	0.316847042232	0.00434037044154
2000.45421335	707.915358014	3084.36957137	376.0	13.6003055725	1.83057999462	0.323652757182	2392.94913508	814.019745472	3503.85325806	296.884377505	5.31178397052	0.0727641639797
2000.45421335	707.915358014	3084.36957137	376.0	14.3966613042	1.67702186682	0.296503158915	2352.18956144	730.344065737	3528.41581193	445.882184747	3.6571739506	0.0500982732959
2000.45421335	707.915358014	3084.36957137	376.0	-17.4520237411	-0.0664994156618	-0.0117573224296	1515.93962953	661.35717205	2546.08466151	368.787859933	-3.202633835	-0.0438716963699
2000.45421335	707.915358014	3084.36957137	376.0	1.64295905599	0.330359192097	0.0584086266083	1926.47666937	782.716364636	3135.04450056	425.851466558	0.682254687667	0.00934595462558
2000.45421335	707.915358014	3084.36957137	376.0	-14.8382716125	0.171624852577	0.0303438565376	1736.35745202	606.552368704	2626.70243684	283.792616109	-2.25465511312	-0.0308856864811
2000.45421335	707.915358014	3084.36957137	376.0	-7.02027516699	0.284676435302	0.0503317601312	1866.46790573	587.63805592	2867.83834029	413.73237864	-0.751001588854	-0.010287692998
2000.45421335	707.915358014	3084.36957137	376.0	1.96657056394	0.554252531289	0.0979937290114	2152.67512911	606.947882827	3145.02587544	385.402863501	0.72936951106	0.0099913631652
2000.45421335	707.915358014	3084.36957137	376.0	2.51207972288	0.353944751639	0.0625786335995	1960.51497276	840.872773905	3161.85139395	360.46364728	0.705940261783	0.00967041454497
2000.45421335	707.915358014	3084.36957137	376.0	-8.21912901255	0.159402791586	0.0281829546651	1708.62116814	801.567673782	2830.86125707	320.672415151	-0.816423425246	-0.0111838825376
2000.45421335	707.915358014	3084.36957137	376.0	-18.4519146841	-0.0274562492697	-0.00485435807455	1555.07031244	550.211906031	2515.24432951	409.962111047	-4.03406371899	-0.0552611468355
2000.45421335	707.915358014	3084.36957137	376.0	-6.61201703314	0.209846215764	0.0371015232963	1789.50962635	627.196357697	2880.43052994	463.724545895	-0.786903090102	-0.010779494385
2000.45421335	707.915358014	3084.36957137	376.0	10.3536266634	1.70922236741	0.302196316728	2443.71233287	551.618841538	3403.71368171	408.382507301	2.20241816789	0.030170111889
2000.45421335	707.915358014	3084.36957137	376.0	3.63681610655	0.412922475252	0.0730060953416	2028.02280593	743.380899618	3196.54242072	425.138715177	0.925207698641	0.0126740780636
2000.45421335	707.915358014	3084.36957137	376.0	14.3710678056	1.63869518927	0.289726872219	2318.61182392	761.594566938	3527.62641384	447.420022985	3.68448991179	0.0504724645451
2000.45421335	707.915358014	3084.36957137	376.0	-8.51761693493	0.15821151938	0.0279723336952	1700.75276797	819.272379801	2821.65478642	301.629638646	-0.885716069369	-0.0121330968407
2000.45421335	707.915358014	3084.36957137	376.0	10.1180232834	1.68507211583	0.297926470268	2319.97490685	762.202998925	3396.44680274	314.268896971	3.30762131537	0.0453098810325
2000.45421335	707.915358014	3084.36957137	376.0	-7.84402778122	0.0957299966923	0.0169253883827	1666.5355577	711.07189893	2842.43076531	464.823308682	-0.998898022246	-0.0136835345513
2000.45421335	707.915358014	3084.36957137	376.0	-11.9237714845	0.231978928953	0.0410146621204	1808.87601468	569.523284913	2716.59639194	338.197092343	-1.66729166274	-0.0228396118184
2000.45421335	707.915358014	3084.36957137	376.0	-22.0444710822	-0.0696408126383	-0.0123127320789	1510.72202691	542.040407542	2404.43661314	351.674178683	-4.95425389447	-0.0678664917051
2000.45421335	707.915358014	3084.36957137	376.0	4.5993061899	0.397030612307	0.070196360026	2016.49035425	808.731167604	3226.22917198	401.00765013	1.01021016384	0.013838495395
2000.45421335	707.915358014	3084.36957137	376.0	11.6050971449	1.72609386262	0.305179254353	2394.2430343	674.467997291	3442.31365643	373.602624838	3.16796628823	0.0433967984689
2000.45421335	707.915358014	3084.36957137	376.0	-12.4235248678	-0.0639805538884	-0.0113119791175	1511.665627	745.953807976	2701.18215065	443.562715673	-1.99751217635	-0.027363180498
2000.45421335	707.915358014	3084.36957137	376.0	-7.18212869232	0.316263011722	0.0559163740668	1878.32703349	676.918122756	2862.8461794	307.601023159	-0.706853582529	-0.00968292578807
2000.45421335	707.915358014	3084.36957137	376.0	-21.4184739295	-0.0140796181838	-0.00248932428993	1571.37723752	557.152481785	2423.74467883	295.214959528	-4.30726319456	-0.0590036054049
2000.45421335	707.915358014	3084.36957137	376.0	-8.06093467949	0.202686998779	0.0358357494306	1768.37821862	704.293668781	2835.74055494	363.068667549	-0.825343561576	-0.011306076186
2000.45421335	707.915358014	3084.36957137	376.0	-9.19089880556	0.201806063167	0.0356799970238	1787.60285467	569.284438339	2800.88828527	444.00099226	-1.34954461832	-0.0184869125797
2000.45421335	707.915358014	3084.36957137	376.0	11.2851611294	1.39820399288	0.24720721232	2305.74827761	694.719696436	3432.44564732	431.977673281	2.59989775854	0.0356150377882
2000.45421335	707.915358014	3084.36957137	376.0	-0.114768886064	0.456699098067	0.0807459508605	2046.44587458	570.176564322	3080.82967477	464.207235861	0.41234594745	0.00564857462261
2000.45421335	707.915358014	3084.36957137	376.0	-14.2601067681	-0.0538497871233	-0.00952082516324	1505.28090388	800.764394234	2644.53517737	338.489879255	-2.0205458975	-0.0276787109246
2000.45421335	707.915358014	3084.36957137	376.0	4.48662202696	0.324975467325	0.0574567657929	1926.32943418	860.077388136	3222.75357595	436.34675363	1.04469655509	0.0143109117135
2000.45421335	707.915358014	3084.36957137	376.0	-11.6676308857	0.179188582404	0.0316811496471	1747.96007516	639.213426465	2724.49671463	337.323213003	-1.5644285119	-0.0214305275602
2000.45421335	707.915358014	3084.36957137	376.0	17.6733589493	1.78108026433	0.314901036833	2360.25289678	843.642349147	3629.48127704	425.586031113	5.68783283405	0.0779155182746
2000.45421335	707.915358014	3084.36957137	376.0	10.526009961	1.81333768005	0.320604257434	2478.80625223	587.033135393	3409.03061968	343.191232059	2.91265925449	0.0398994418424
2000.45421335	707.915358014	3084.36957137	376.0	-15.8125540431	-0.000755188965784	-0.000133519972734	1553.30604411	757.560068975	2596.65196601	285.785852917	-2.35948521707	-0.0323217153023
2000.45421335	707.915358014	3084.36957137	376.0	11.561935625	1.77955747088	0.314631801782	2424.1650597	667.886050682	3440.98239564	348.931285265	3.42259821769	0.0468849070916
2000.45421335	707.915358014	3084.36957137	376.0	3.98741209636	0.386049433284	0.0682548502977	1995.06127413	750.662799044	3207.35609675	461.632023576	0.97960549323	0.0134192533319
2000.45421335	707.915358014	3084.36957137	376.0	12.8713552983	1.75872800618	0.310949081715	2451.65110206	602.862160712	3481.36973761	426.856474843	3.03185340352	0.0415322384043
2000.45421335	707.915358014	3084.36957137	376.0	-7.10750863464	0.167344116414	0.0295870078525	1699.21349564	879.535786295	2865.14773776	286.398455823	-0.681830125149	-0.00934013870066
2000.45421335	707.915358014	3084.36957137	376.0	10.7494550308	0.716013385103	0.126593597083	2249.6096065	714.274502752	3415.92249142	452.038382175	2.25423121117	0.030879879605
2000.45421335	707.915358014	3084.36957137	376.0	-11.2116284017	0.0799449922082	0.0141345460057	1622.41496256	808.685253843	2738.56151649	307.461300087	-1.34927912794	-0.0184832757252
2000.45421335	707.915358014	3084.36957137	376.0	-4.5871882657	0.27851028461	0.0492415637572	1855.63121825	677.868307912	2942.88373232	409.38420616	-0.255624285696	-0.00350170254378
2000.45421335	707.915358014	3084.36957137	376.0	8.16099658451	0.51431301454	0.0909322868707	2157.974978	716.944916582	3336.08486674	461.164972158	1.46636149009	0.0200871436999
2000.45421335	707.915358014	3084.36957137	376.0	14.3943918867	1.50815602913	0.266647105575	2233.94895353	831.478919841	3528.3458147	462.917941326	3.68542913857	0.0504853306654
2000.45421335	707.915358014	3084.36957137	376.0	-2.27971035962	0.475215154958	0.084019652574	2052.90146092	554.744292572	3014.05487872	406.409125231	0.133681412817	0.00183125223036
2000.45421335	707.915358014	3084.36957137	376.0	1.89912655032	0.275257850399	0.0486665223477	1860.89964137	872.418474465	3142.94565281	409.627536968	0.724386691088	0.00992310535736
2000.45421335	707.915358014	3084.36957137	376.0	13.8172616075	1.72976769725	0.305828800787	2405.61052912	671.920499887	3510.54498399	433.013954983	3.45967142744	0.04739275928
2000.45421335	707.915358014	3084.36957137	376.0	4.39506324814	0.612093164014	0.108220149225	2194.74174579	567.25178004	3219.92956483	457.936039002	1.10711034397	0.0151658951229
2000.45421335	707.915358014	3084.36957137	376.0	-12.5605162074	0.232156468372	0.0410460516923	1792.77021149	612.01988535	2696.95683146	292.16673462	-1.73880743732	-0.0238192799633
2000.45421335	707.915358014	3084.36957137	376.0	3.69456712443	0.594846668922	0.105170910347	2174.98968319	560.772686844	3198.32367555	462.561305514	1.01065218734	0.0138445505115
2000.45421335	707.915358014	3084.36957137	376.0	-7.62188049568	0.153848105341	0.0272008672809	1727.50542372	675.150542785	2849.28260859	446.626642091	-0.917117823484	-0.0125632578559
2000.45421335	707.915358014	3084.36957137	376.0	6.74410006221	0.571631342525	0.101066361833	2071.40390541	864.816568315	3292.38254155	356.16206782	1.84874316187	0.0253252487928
2000.45421335	707.915358014	3084.36957137	376.0	-4.15245017451	0.300534913475	0.0531355929057	1882.24346655	633.508167773	2956.29266172	440.541027391	-0.237148735014	-0.00324861280841
2000.45421335	707.915358014	3084.36957137	376.0	4.61967753123	0.9701500072	0.171525814569	2275.3438419	545.607582534	3226.85749944	405.906074998	1.25778152043	0.0172298838416
2000.45421335	707.915358014	3084.36957137	376.0	-7.61250246777	0.238615521428	0.0421880341988	1827.10090009	553.468218564	2849.57186163	469.002742977	-1.08345139714	-0.0148417999608
2000.45421335	707.915358014	3084.36957137	376.0	1.26954557318	0.537420254535	0.095017725342	2132.53324292	605.276889418	3123.52704872	385.716916382	0.638213407607	0.00874264941927
2000.45421335	707.915358014	3084.36957137	376.0	16.7583556475	1.83702505243	0.324792265281	2444.92781733	736.766182745	3601.25919362	419.565193545	5.11531351142	0.0700727878277
2000.45421335	707.915358014	3084.36957137	376.0	-10.7744597287	0.228581257799	0.0404139423265	1792.48007085	640.267639416	2752.04541402	319.29770375	-1.3590622569	-0.0186172911904
2000.45421335	707.915358014	3084.36957137	376.0	-7.58017682948	0.0588115246882	0.010398077208	1610.51693052	840.585400466	2850.56890378	399.466572797	-0.687518032501	-0.00941805523974
2000.45421335	707.915358014	3084.36957137	376.0	9.49325054073	1.47738554889	0.261206780213	2184.49355373	859.712302595	3377.17650238	332.970646054	3.0622936456	0.0419492280219
2000.45421335	707.915358014	3084.36957137	376.0	-0.282047644436	0.239154478394	0.0422833236199	1815.75945084	807.83254905	3075.67017964	452.078179758	0.426885166126	0.00584774200173
2000.45421335	707.915358014	3084.36957137	376.0	11.2999632786	1.68740978619	0.298339778323	2396.88759116	635.709848521	3432.90220031	400.304760624	2.70090562307	0.0369987071653
2000.45421335	707.915358014	3084.36957137	376.0	11.396037406	1.67630339824	0.29637613123	2260.14355635	871.007044623	3435.86548146	304.714880485	4.24466712521	0.0581461250028
2000.45421335	707.915358014	3084.36957137	376.0	-1.2243292785	0.43991210393	0.0777779533115	2036.57624314	693.377568618	3046.60673165	316.652919889	0.155875654771	0.00213528294207
2000.45421335	707.915358014	3084.36957137	376.0	-2.23441338109	0.439902083916	0.077776181739	2024.52133051	606.187266036	3015.45200494	384.7434084	0.132775202415	0.00181883838925
2000.45421335	707.915358014	3084.36957137	376.0	-8.79830497766	0.259141762511	0.0458171433011	1834.14924957	609.935088223	2812.99732984	368.912992042	-1.01821737736	-0.0139481832516
2000.45421335	707.915358014	3084.36957137	376.0	-10.387265685	0.243891710124	0.0431208822708	1821.93491986	579.862874299	2763.98790928	362.190115128	-1.36019120911	-0.0186327562892
2000.45421335	707.915358014	3084.36957137	376.0	16.2741977932	1.88905062478	0.333990563081	2460.9662273	785.856609796	3586.32597608	339.503138983	6.0495902728	0.0828710996273
2000.45421335	707.915358014	3084.36957137	376.0	-10.8026718514	0.031901528544	0.00564029854031	1600.36881099	735.492500936	2751.17524789	415.313935964	-1.48105559252	-0.0202884327742
2000.45421335	707.915358014	3084.36957137	376.0	-13.5865616375	-0.0516168976005	-0.00912604271579	1525.99304659	714.4395298	2665.30979842	424.877222036	-2.26580654739	-0.0310384458547
2000.45421335	707.915358014	3084.36957137	376.0	12.1187438072	1.78429469589	0.315469359245	2392.72932222	739.101948428	3458.15641779	326.325147135	4.07130433036	0.0557712921967
2000.45421335	707.915358014	3084.36957137	376.0	5.18751350253	1.25927056893	0.222643311339	2264.18317581	683.181812247	3244.37165935	297.006671292	1.42438894165	0.0195121772829
2000.45421335	707.915358014	3084.36957137	376.0	-6.34990193225	0.308642564173	0.0545690530715	1876.14400169	686.852141027	2888.51512836	325.518985636	-0.547048902312	-0.00749382057961
2000.45421335	707.915358014	3084.36957137	376.0	0.634035193359	0.302519550619	0.0534864834899	1892.42081034	852.494527508	3103.92555994	359.010222092	0.492060966321	0.00674056118248
2000.45421335	707.915358014	3084.36957137	376.0	-3.09674663778	0.359821827796	0.0636177206145	1943.94169488	643.476653496	2988.85446037	401.436111994	-0.00950314504041	-0.000130180069047
2000.45421335	707.915358014	3084.36957137	376.0	-0.0170257778385	0.380751370621	0.0673181348339	1983.07024435	773.979687053	3083.84443346	326.794502053	0.323156025531	0.00442679487029
2000.45421335	707.915358014	3084.36957137	376.0	9.35862754591	1.46959344286	0.259829109416	2262.56809712	753.089120404	3373.02423169	357.367014166	2.60080372438	0.0356274482792
2000.45421335	707.915358014	3084.36957137	376.0	-1.15792345756	0.284191146479	0.0502459594199	1866.49910035	806.034233164	3048.65493258	376.12159907	0.287328272169	0.00393600372834
2000.45421335	707.915358014	3084.36957137	376.0	-5.57040857849	0.213015624829	0.037661885578	1756.7062746	873.188039677	2912.55758417	282.663269891	-0.489722494105	-0.00670852731651
2000.45421335	707.915358014	3084.36957137	376.0	1.62661247102	0.602300748244	0.106488816875	2185.88817795	607.296341973	3134.54031147	341.355791546	0.633693240641	0.00868072932385
2000.45421335	707.915358014	3084.36957137	376.0	4.37730444427	0.732599479747	0.12952607492	2185.58710795	737.233141303	3219.38181769	296.56156844	1.20277180338	0.0164763260737
2000.45421335	707.915358014	3084.36957137	376.0	-15.1297335833	0.157886381991	0.0279148483011	1741.18840858	548.065674386	2617.71267249	328.458589523	-2.47200811948	-0.0338631249244
2000.45421335	707.915358014	3084.36957137	376.0	10.1729162918	1.60264054671	0.283352289021	2262.73788029	806.298657787	3398.13990599	329.103367915	3.26396056422	0.044711788551
2000.45421335	707.915358014	3084.36957137	376.0	-10.1506545267	0.0802228349151	0.0141836695394	1608.98998499	864.710696758	2771.28587185	297.585190102	-1.13342927948	-0.015526428486
2000.45421335	707.915358014	3084.36957137	376.0	18.8231442607	1.84538293764	0.326269967759	2416.15550853	829.565103276	3664.94490532	419.224293516	6.31983472875	0.086573078476
2000.45421335	707.915358014	3084.36957137	376.0	-3.38559793595	0.372855693521	0.0659221523199	1953.79781367	729.56406423	2979.94521882	296.583340922	-0.185764980133	-0.00254472575524
2000.45421335	707.915358014	3084.36957137	376.0	-22.0095708245	-0.078210961411	-0.0138279634744	1502.07151156	548.643101537	2405.51306607	354.798452972	-4.95005050425	-0.0678089110172
2000.45421335	707.915358014	3084.36957137	376.0	-6.28332325219	0.199448181658	0.035263115569	1745.30694921	849.405437721	2890.56866091	295.856273978	-0.551912805555	-0.00756044939116
2000.45421335	707.915358014	3084.36957137	376.0	-13.4289177233	0.155844156205	0.0275537758496	1739.4662928	564.798875912	2670.17211934	365.906950635	-2.1281790164	-0.029153137211
2000.45421335	707.915358014	3084.36957137	376.0	20.285855098	1.89832765503	0.335630773521	2481.13601589	784.982413996	3710.0603133	443.941883413	6.61928630585	0.0906751548746
2000.45421335	707.915358014	3084.36957137	376.0	6.38629512641	0.426402888373	0.0753894781423	2055.55285419	803.459574783	3281.34651498	422.334086014	1.23280206166	0.0168876994748
2000.45421335	707.915358014	3084.36957137	376.0	-3.17375989602	0.374852191351	0.0662751399135	1957.45429643	728.556351033	2986.47908687	300.468439406	-0.145620931132	-0.00199480727578
2000.45421335	707.915358014	3084.36957137	376.0	-4.56657552138	0.309942683029	0.0547989184987	1883.78796888	725.822101341	2943.51950553	333.909435311	-0.257597849867	-0.00352873766941
2000.45421335	707.915358014	3084.36957137	376.0	9.79247747873	1.25650764274	0.222154816609	2344.78359399	621.549960291	3386.405767	420.072212727	2.09600462132	0.0287123920729
2000.45421335	707.915358014	3084.36957137	376.0	-14.3917104742	0.172024220965	0.0304144662244	1748.32491637	575.803476644	2640.4760327	316.347639684	-2.21743041878	-0.0303757591614
2000.45421335	707.915358014	3084.36957137	376.0	11.1434373856	1.41811697278	0.250727894763	2274.56362587	736.995718107	3428.07436329	416.515019315	2.7424780599	0.0375681926014
2000.45421335	707.915358014	3084.36957137	376.0	3.4808528657	0.364177982379	0.0643879035324	1975.09054658	840.029277544	3191.73193798	376.612113852	0.84766266251	0.0116118172947
2000.45421335	707.915358014	3084.36957137	376.0	-18.2354245055	-0.0482816828115	-0.00853636541929	1528.13812053	532.208233353	2521.92168671	461.575332824	-4.43277273805	-0.0607229142198
2000.45421335	707.915358014	3084.36957137	376.0	3.54852506806	0.516961966322	0.0914006305378	2122.78480653	606.796107543	3193.8191988	464.238284721	0.94553744397	0.0129525677256
2000.45421335	707.915358014	3084.36957137	376.0	0.163603554213	1.09904595361	0.194315055447	2228.21270298	533.194399012	3089.41570961	328.008607619	0.59647338222	0.00817086824959
2000.45421335	707.915358014	3084.36957137	376.0	-10.6419235018	0.00346897153896	0.000613325943946	1544.19280847	865.028832094	2756.13332107	346.911680504	-1.19704839124	-0.0163979231677
2000.45421335	707.915358014	3084.36957137	376.0	14.1396010083	1.85046412868	0.327168339582	2431.76499668	765.461063536	3520.48712238	323.261062168	5.15172156522	0.0705715282907
2000.45421335	707.915358014	3084.36957137	376.0	-12.8617238758	-0.0351119368716	-0.00620790963076	1534.16111395	759.979076137	2687.66647379	393.526283699	-1.87897678129	-0.0257394079629
2000.45421335	707.915358014	3084.36957137	376.0	9.82165639229	0.518998468426	0.0917606910231	2072.3677577	874.63653096	3387.30575253	440.301463875	2.27044192205	0.0311019441377
2000.45421335	707.915358014	3084.36957137	376.0	-13.7871753804	0.0426387372991	0.00753867349701	1626.66565304	592.814628532	2659.12212918	439.641847606	-2.58043502585	-0.0353484250116
2000.45421335	707.915358014	3084.36957137	376.0	-10.5465527579	0.194178303601	0.0343313832393	1762.80521321	648.547902472	2759.07490727	347.72179159	-1.33118828542	-0.0182354559647
2000.45421335	707.915358014	3084.36957137	376.0	-8.21335793808	0.271207592983	0.0479504230874	1826.32189447	709.515654798	2831.03925834	295.201709073	-0.890542947746	-0.0121992184623
2000.45421335	707.915358014	3084.36957137	376.0	19.5850502352	1.82894823311	0.323364256208	2400.52374245	841.317790795	3688.44490136	446.603368114	6.34067740606	0.0868585946035
2000.45421335	707.915358014	3084.36957137	376.0	12.5298510448	1.64190893564	0.290295073486	2343.91361704	708.965996894	3470.83648433	417.956870401	3.13285685645	0.0429158473486
2000.45421335	707.915358014	3084.36957137	376.0	-22.2683433593	-0.0832674162983	-0.0147219618632	1501.80622773	608.315141707	2397.53156474	287.410195306	-4.4761730477	-0.0613174390096
2000.45421335	707.915358014	3084.36957137	376.0	-3.53538256676	0.311471206745	0.0550691666806	1894.90460588	625.867356934	2975.32530725	454.553344437	-0.154628796443	-0.002118202691
2000.45421335	707.915358014	3084.36957137	376.0	-5.30252338387	0.223061935179	0.0394381073513	1783.53888929	808.308944897	2920.8201536	328.972319412	-0.351208115167	-0.00481107007078
2000.45421335	707.915358014	3084.36957137	376.0	-10.9957534656	0.0633979616481	0.0112089748317	1628.44328819	733.940338855	2745.21989733	382.836270291	-1.4321474151	-0.0196184577411
2000.45421335	707.915358014	3084.36957137	376.0	6.37990900706	0.683405167658	0.120828353546	2290.87336552	605.381702318	3281.14954346	384.894475626	1.28240394331	0.0175671773057
2000.45421335	707.915358014	3084.36957137	376.0	-2.59289128266	0.343296309931	0.0606959529582	1928.40432966	646.331259366	3004.39522163	429.659632601	0.050468074561	0.000691343487137
2000.45421335	707.915358014	3084.36957137	376.0	-5.86836416974	0.309084500545	0.0546471889224	1896.24677593	557.383408846	2903.36753258	449.7373478	-0.620554038669	-0.00850074025574
2000.45421335	707.915358014	3084.36957137	376.0	0.26070536083	0.42195142737	0.074602444726	2025.1667652	696.923178107	3092.41068819	370.320744885	0.454740327935	0.00622931956075
2000.45421335	707.915358014	3084.36957137	376.0	-5.07883493583	0.240656418425	0.0425488717159	1809.64884301	749.078652444	2927.71953203	368.992036567	-0.298100205877	-0.00408356446407
2000.45421335	707.915358014	3084.36957137	376.0	-2.12403290205	0.371787702565	0.0657333278934	1959.32446451	608.976817529	3018.85654685	450.555264813	0.0966993581987	0.00132464874245
2000.45421335	707.915358014	3084.36957137	376.0	-12.7012829291	0.0223766911891	0.00395627496272	1583.25071193	759.440279511	2692.61506553	349.924074088	-1.72119884391	-0.0235780663549
2000.45421335	707.915358014	3084.36957137	376.0	-17.8900417601	0.0326420392181	0.00577122334124	1608.10994269	627.925651345	2532.57456701	296.538972974	-3.0631686135	-0.0419612138836
2000.45421335	707.915358014	3084.36957137	376.0	-2.01741228751	0.330829288792	0.0584917412999	1916.56719016	798.69759244	3022.14512064	306.880338042	0.0230875003374	0.000316267127909
2000.45421335	707.915358014	3084.36957137	376.0	3.71394982948	0.335730514376	0.0593582946209	1939.55999805	859.592073971	3198.9215098	399.769437778	0.917504602098	0.0125685561931
2000.45421335	707.915358014	3084.36957137	376.0	-10.1416133084	-0.0286973271293	-0.00507378485313	1528.70593133	834.852942337	2771.56473644	408.005862774	-1.21505120933	-0.0166445371141
2000.45421335	707.915358014	3084.36957137	376.0	10.533910022	1.17349445357	0.207477802965	2188.08849311	804.725581057	3409.27428676	416.460212591	2.67517552991	0.0366462401357
2000.45421335	707.915358014	3084.36957137	376.0	6.97575464035	0.757971998918	0.13401202244	2319.01971978	597.221072699	3299.52762487	383.286832391	1.41401674923	0.0193700924553
2000.45421335	707.915358014	3084.36957137	376.0	4.48090475223	0.464425540579	0.0821120121251	2096.92983549	754.064303622	3222.57723407	371.583094952	0.944722491826	0.0129414039976
2000.45421335	707.915358014	3084.36957137	376.0	-1.73774803034	0.399088558029	0.0705602118156	1987.70976144	614.261617368	3030.77099989	428.799621085	0.188012082164	0.00257550797485
2000.45421335	707.915358014	3084.36957137	376.0	-11.9415703079	-0.00446228614013	-0.000788947337364	1541.05588079	840.151923872	2716.04741045	334.839605788	-1.46740947578	-0.0201014996683
2000.45421335	707.915358014	3084.36957137	376.0	-14.1006484923	0.104013381151	0.0183899188739	1691.82115425	548.438897322	2649.45345991	409.193408331	-2.55110150006	-0.0349465958912
2000.45421335	707.915358014	3084.36957137	376.0	4.37918037279	0.459994573666	0.0813286021333	2082.51165055	707.393663537	3219.43967826	429.534364177	1.01964541739	0.0139677454437
2000.45421335	707.915358014	3084.36957137	376.0	9.59515037276	1.74826904426	0.309099901743	2370.65479215	719.462914109	3380.31946979	290.201763532	3.2570008103	0.0446164494562
2000.45421335	707.915358014	3084.36957137	376.0	-8.13450483693	0.330538783228	0.0584403789299	1886.88228442	650.575198599	2833.47137939	296.013896374	-0.88444645457	-0.0121157048571
2000.45421335	707.915358014	3084.36957137	376.0	8.89560783816	1.26896363038	0.224357077507	2262.47699511	718.170419243	3358.74299272	378.095578359	2.2422475932	0.0307157204549
2000.45421335	707.915358014	3084.36957137	376.0	17.7197278052	1.86105694394	0.329041185279	2414.31220023	856.044616318	3630.91146392	360.554647376	6.63522203548	0.0908934525408
2000.45421335	707.915358014	3084.36957137	376.0	5.41621340896	0.467858019021	0.0827188859656	2083.97053048	812.09380932	3251.42560967	355.361269872	1.23689061958	0.0169437071175
2000.45421335	707.915358014	3084.36957137	376.0	17.5277287463	1.80822528706	0.319700368999	2381.80462453	836.491188479	3624.98950337	406.693690357	5.86031999831	0.0802783561412
2000.45421335	707.915358014	3084.36957137	376.0	-11.3592561188	0.063057453252	0.0111487717914	1622.69023804	755.059156019	2734.0081321	356.258738048	-1.44084413083	-0.0197375908334
2000.45421335	707.915358014	3084.36957137	376.0	-7.99427065739	0.209345647758	0.0370130211736	1784.41620869	645.424715707	2837.79671976	407.955795362	-0.909814944324	-0.0124632184154
2000.45421335	707.915358014	3084.36957137	376.0	-8.300026467	0.342133943787	0.060490442678	1908.36390726	593.11272198	2828.3660806	326.889451361	-0.893509044907	-0.0122398499302
2000.45421335	707.915358014	3084.36957137	376.0	-19.1386597945	-0.0675356171683	-0.0119405263735	1516.32330185	597.379339694	2494.0625723	380.359930749	-3.96475478313	-0.0543117093579
2000.45421335	707.915358014	3084.36957137	376.0	-9.61892381173	0.240370545057	0.0424983283339	1823.87738422	565.765570323	2787.68641222	398.043457684	-1.28666653631	-0.0176255689906
2000.45421335	707.915358014	3084.36957137	376.0	12.2521269486	1.80143581235	0.318499966822	2411.02535204	724.071492821	3462.27044681	327.173601954	4.09992629035	0.0561633738404
2000.45421335	707.915358014	3084.36957137	376.0	-4.48011177774	0.251390026576	0.0444466100736	1820.75237566	772.005601906	2946.18636693	353.428389369	-0.209230588328	-0.00286617244285
2000.45421335	707.915358014	3084.36957137	376.0	2.92049829761	0.309463657309	0.0547142251254	1905.12432384	855.531064762	3174.44853219	413.793143593	0.844085274757	0.011562811983
2000.45421335	707.915358014	3084.36957137	376.0	9.03118705554	0.476575802194	0.0842602196241	2092.02860125	827.663267252	3362.92475684	443.232888343	1.85966907232	0.0254749187989
2000.45421335	707.915358014	3084.36957137	376.0	12.4025627426	1.70978967442	0.302296618533	2361.34671403	727.4085622	3466.91044267	378.155166439	3.55852076263	0.048746859762
2000.45421335	707.915358014	3084.36957137	376.0	-6.77513182337	0.0406842519582	0.007193113854	1594.64167693	844.81140248	2875.39946699	435.946387575	-0.593898632144	-0.00813559770061
2000.45421335	707.915358014	3084.36957137	376.0	-4.48752857365	0.206455948384	0.0365021125148	1777.65639742	731.969556227	2945.95760553	436.331651884	-0.251417244683	-0.00344407184497
2000.45421335	707.915358014	3084.36957137	376.0	23.5279330488	1.9279496937	0.340868050512	2481.96548153	878.326537164	3810.0579791	449.7659604	8.37666098452	0.11474878061
2000.45421335	707.915358014	3084.36957137	376.0	11.2342731573	1.64046370995	0.290039552678	2285.90673954	797.998388483	3430.87607419	346.970946166	3.51968508504	0.0482148641786
2000.45421335	707.915358014	3084.36957137	376.0	-17.9838334189	0.0153467773831	0.00271336233789	1593.01457627	629.13532481	2529.68168563	307.531784555	-3.12584361032	-0.0428197754839
2000.45421335	707.915358014	3084.36957137	376.0	1.19686190438	0.612747573125	0.108335850977	2168.9974025	568.774187639	3121.28521576	383.513625617	0.681376158028	0.00933391997299
2000.45421335	707.915358014	3084.36957137	376.0	-0.802310080926	0.327696342453	0.0579378257519	1914.99460146	688.026227557	3059.62336336	456.602534347	0.313485954727	0.00429432814694
2000.45421335	707.915358014	3084.36957137	376.0	-17.2424894651	0.0271960845494	0.00480836006885	1613.22448071	552.22765569	2552.54747296	387.095336556	-3.42690934891	-0.0469439636838
2000.45421335	707.915358014	3084.36957137	376.0	14.0916214323	1.84709031931	0.326571838633	2427.83851858	768.342771697	3519.00725494	322.825964659	5.13856098401	0.0703912463563
2000.45421335	707.915358014	3084.36957137	376.0	-16.9421056296	0.0459067706746	0.00811647289155	1630.81103113	572.575516547	2561.81242058	358.425872899	-3.11716139465	-0.0427008410226
2000.45421335	707.915358014	3084.36957137	376.0	-1.31886844513	0.371280573332	0.0656436657235	1964.89261022	741.099557141	3043.69079436	337.698626996	0.192568482273	0.0026379244147
2000.45421335	707.915358014	3084.36957137	376.0	-7.14825032885	0.194690195515	0.0344218874674	1768.87778177	666.369099995	2863.89111334	428.644231573	-0.773050963073	-0.0105897392202
2000.45421335	707.915358014	3084.36957137	376.0	-15.2462130467	0.0119759984675	0.00211739718308	1596.15887244	589.143468535	2614.12001537	428.817674396	-2.98133598604	-0.0408402189868
2000.45421335	707.915358014	3084.36957137	376.0	1.98824364963	0.490998800067	0.0868102546087	2095.36882533	623.999518551	3145.6943535	426.326009615	0.736732684012	0.0100922285481
2000.45421335	707.915358014	3084.36957137	376.0	-9.58332863949	0.295295216592	0.05220919671	1878.50140302	537.560702667	2788.78429889	372.722193204	-1.22496264616	-0.0167803102213
2000.45421335	707.915358014	3084.36957137	376.0	-16.4167358564	-0.0789162826275	-0.0139526666597	1503.96371045	618.225098554	2578.016766	455.827956995	-3.53004934533	-0.0483568403469
2000.45421335	707.915358014	3084.36957137	376.0	-12.0689544598	0.0231395270268	0.00409114692836	1591.89737641	728.453008187	2712.11841243	391.768027835	-1.7118617555	-0.0234501610342
2000.45421335	707.915358014	3084.36957137	376.0	14.4085955394	1.88826793056	0.333852180085	2461.57118797	764.962389076	3528.78390784	302.2503308	5.55966332853	0.0761597716236
2000.45421335	707.915358014	3084.36957137	376.0	-1.94136065173	0.465011464884	0.0822156055312	2053.38059915	681.644273246	3024.49083415	289.465961754	-0.0180673654606	-0.000247498156995
2000.45421335	707.915358014	3084.36957137	376.0	-14.2681007131	0.0651703264238	0.0115223349406	1623.31424135	716.99248537	2644.28861456	303.981887842	-2.05132503925	-0.0281003430035
2000.45421335	707.915358014	3084.36957137	376.0	-6.5641714773	0.302368673768	0.0534598079505	1872.5116517	664.750517087	2881.90626371	344.644094921	-0.571509404896	-0.00782889595749
2000.45421335	707.915358014	3084.36957137	376.0	5.6693918742	0.490852417476	0.0867843736697	2040.24978707	877.561308918	3259.23456922	341.423473229	1.55394321664	0.0212868933786
2000.45421335	707.915358014	3084.36957137	376.0	-13.141744207	0.231117586865	0.0408623739153	1791.61029285	601.657363725	2679.0296119	285.761955326	-1.86934473063	-0.0256074620635
2000.45421335	707.915358014	3084.36957137	376.0	10.162503477	0.844868663512	0.149375647721	2236.39425491	732.102727394	3397.8187363	429.321754	2.30049565026	0.0315136390447
2000.45421335	707.915358014	3084.36957137	376.0	-2.73535812277	0.667109422323	0.117947210453	2121.1294611	547.945567407	3000.00101776	330.925989252	0.127420673495	0.00174548867801
2000.45421335	707.915358014	3084.36957137	376.0	2.95909887826	0.421647866549	0.0745487741423	2043.91879483	790.325880374	3175.63911675	341.394441548	0.700199527358	0.00959177434737
2000.45421335	707.915358014	3084.36957137	376.0	15.4177131131	1.7626444157	0.311641516213	2400.30541193	725.251765653	3559.90882323	434.351645642	4.25696680089	0.0583146137108
2000.45421335	707.915358014	3084.36957137	376.0	-13.2019340501	0.228203283493	0.0403471151861	1794.4440877	586.516717948	2677.17313469	296.21232904	-1.89456471547	-0.0259529413078
2000.45421335	707.915358014	3084.36957137	376.0	-11.5303091881	0.0816673886328	0.0144390715405	1665.34899424	595.815374628	2728.73222328	467.56785442	-2.07022894827	-0.0283593006613
2000.45421335	707.915358014	3084.36957137	376.0	14.748606358	1.79397594563	0.317181037064	2344.10919135	874.775443702	3539.27109807	320.38646302	5.71350475814	0.0782671884677
2000.45421335	707.915358014	3084.36957137	376.0	8.78022042692	1.69908266092	0.3004035822	2434.78984109	550.062902855	3355.18401851	370.331274571	1.9463979316	0.0266629853644
2000.45421335	707.915358014	3084.36957137	376.0	-19.7289964134	-0.0588467791451	-0.0104043103156	1521.10299613	656.775226949	2475.85440925	297.976186178	-3.58620853665	-0.0491261443377
2000.45421335	707.915358014	3084.36957137	376.0	-14.308133293	-0.0518677485886	-0.00917039402203	1530.74967676	642.433119221	2643.05386185	469.871065864	-2.87524516228	-0.0393869200312
2000.45421335	707.915358014	3084.36957137	376.0	-6.66372160781	0.189896731077	0.0335743866826	1740.45711984	823.58839512	2878.83576977	314.790254817	-0.571589868266	-0.00782999819542
2000.45421335	707.915358014	3084.36957137	376.0	-10.1246664051	0.0980559738279	0.017336629036	1637.88459218	825.793101413	2772.08744157	308.409747974	-1.14018374343	-0.0156189553894
2000.45421335	707.915358014	3084.36957137	376.0	-15.7929762865	-0.0145209762257	-0.00256735788998	1539.68387524	768.555597762	2597.25581637	289.016343375	-2.34592959056	-0.0321360217885
2000.45421335	707.915358014	3084.36957137	376.0	-7.11294006618	0.083674611888	0.0147939554257	1647.32152713	771.632788093	2864.98021234	446.025897112	-0.738659234677	-0.0101186196531
2000.45421335	707.915358014	3084.36957137	376.0	-14.5037365789	0.0354114037467	0.00626085639086	1589.38961061	749.454414762	2637.02073362	298.176708238	-2.0724265153	-0.0283894043192
2000.45421335	707.915358014	3084.36957137	376.0	2.24637454868	0.530239612829	0.0937481635129	2122.70643931	576.847988175	3153.65606441	454.101636922	0.787155830504	0.0107829565822
2000.45421335	707.915358014	3084.36957137	376.0	2.10978289265	0.322771936893	0.0570671741324	1920.73558106	867.233907293	3149.44307293	361.473584575	0.668925924446	0.00916336882803
2000.45421335	707.915358014	3084.36957137	376.0	1.29027761716	0.312621715002	0.055272580446	1906.39506695	855.63500726	3124.16650158	362.136427366	0.575453457069	0.00788292406944
2000.45421335	707.915358014	3084.36957137	376.0	13.6570475677	1.68807949037	0.298458184295	2340.04123015	756.758048185	3505.60339089	408.804112554	3.81595151672	0.0522733084482
2000.45421335	707.915358014	3084.36957137	376.0	-10.8631035985	0.0538890760843	0.00952777158491	1631.43375376	661.074658978	2749.31130947	456.802896731	-1.74822619082	-0.0239483039838
2000.45421335	707.915358014	3084.36957137	376.0	-10.5370042893	0.142946708411	0.0252734632976	1693.8647383	753.350246095	2759.36941733	312.154432942	-1.25578575959	-0.017202544652
2000.45421335	707.915358014	3084.36957137	376.0	-8.03227953366	0.220634011091	0.0390088421306	1777.95244805	740.04607161	2836.62438554	318.625865883	-0.815159949553	-0.0111665746514
2000.45421335	707.915358014	3084.36957137	376.0	-2.96993147166	0.414606994126	0.0733039239968	1997.78181077	663.996989968	2992.76590876	330.987108029	-0.0342811000654	-0.000469604110485
2000.45421335	707.915358014	3084.36957137	376.0	-6.81068945312	0.0111388923379	0.0019693939777	1565.57690084	853.180252295	2874.30273827	455.545585135	-0.637285992412	-0.00872994510154
2000.45421335	707.915358014	3084.36957137	376.0	-16.9865002618	-0.0605410583762	-0.0107038646351	1522.11116699	654.942294973	2560.44312605	383.389664088	-3.14870822504	-0.043132989384
2000.45421335	707.915358014	3084.36957137	376.0	3.23756612603	0.3610650335	0.0638375236032	1971.0492976	847.104644972	3184.22807581	366.074133235	0.799180112123	0.0109476727688
2000.45421335	707.915358014	3084.36957137	376.0	10.6881450308	1.25265444237	0.221473557704	2125.74182184	884.053212334	3414.03146444	404.236430262	2.95638604928	0.0404984390312
2000.45421335	707.915358014	3084.36957137	376.0	8.2489556464	1.47823987892	0.261357828663	2405.00193041	549.318540465	3338.79784928	384.477378407	1.77835921389	0.0243610851217
2000.45421335	707.915358014	3084.36957137	376.0	5.35221486639	1.52598319576	0.269799009152	2383.29554025	566.315501491	3249.4516581	299.840616355	1.3023329826	0.0178401778439
2000.45421335	707.915358014	3084.36957137	376.0	-14.9612409325	0.022945502183	0.00405684267733	1594.43577554	686.023382563	2622.90960855	342.450450444	-2.32856414068	-0.0318981389135
2000.45421335	707.915358014	3084.36957137	376.0	14.0544355	1.76048628094	0.311259950662	2359.6988933	793.278876281	3517.86030336	364.882533772	4.62242513032	0.0633208921961
2000.45421335	707.915358014	3084.36957137	376.0	10.7867020258	0.741786884701	0.131150439304	2293.47355453	664.607894031	3417.0713264	458.989877842	2.1271526787	0.0291390777904
2000.45421335	707.915358014	3084.36957137	376.0	11.9098688307	1.75154683421	0.309679426133	2356.7113361	771.149781562	3451.71394157	323.852823908	4.05794947102	0.0555883489181
2000.45421335	707.915358014	3084.36957137	376.0	5.2245163455	0.735336003191	0.130009901554	2154.7856745	778.175677483	3245.51296378	312.551611791	1.4789669341	0.0202598210151
2000.45421335	707.915358014	3084.36957137	376.0	-8.00995777642	0.207585253803	0.0367017775465	1758.59183669	776.059362611	2837.31287103	302.661671728	-0.822492710186	-0.0112670234272
2000.45421335	707.915358014	3084.36957137	376.0	4.22347273218	1.12579419651	0.199044235592	2308.64816245	559.962288232	3214.63707917	346.026628493	1.12302612335	0.0153839194979
2000.45421335	707.915358014	3084.36957137	376.0	3.30769328001	1.11946259143	0.197924786321	2293.21488375	560.04959983	3186.39105641	333.126572828	0.982066914972	0.013452971438
2000.45421335	707.915358014	3084.36957137	376.0	-12.1223534627	0.142991273221	0.0252813425073	1708.03265895	670.441057549	2710.47138983	331.99767333	-1.63627232753	-0.0224146894182
2000.45421335	707.915358014	3084.36957137	376.0	12.4607560166	1.71955107877	0.304022467958	2397.69885837	668.724180117	3468.7053383	402.282299819	3.2131229584	0.0440153829918
2000.45421335	707.915358014	3084.36957137	376.0	7.05153159875	1.34771016811	0.238279732693	2275.62632749	696.425251612	3301.86486631	329.813287216	1.89269492053	0.0259273276785
2000.45421335	707.915358014	3084.36957137	376.0	19.6199621298	1.93464323052	0.342051490544	2487.37322143	853.549137669	3689.52171321	348.599354115	7.77074841153	0.106448608377
2000.45421335	707.915358014	3084.36957137	376.0	-7.18241155021	0.304825790774	0.0538942345782	1880.24496606	611.773696179	2862.83745502	370.818792787	-0.702824458488	-0.00962773230806
2000.45421335	707.915358014	3084.36957137	376.0	-2.83972223926	0.380330341622	0.0672436954778	1965.35459832	677.408003822	2996.78204271	354.019440563	0.0160434504625	0.000219773294006
2000.45421335	707.915358014	3084.36957137	376.0	7.90150016442	0.572913082219	0.101292977761	2142.80453128	799.31862624	3328.08103812	385.957880604	1.88618922786	0.0258382086009
2000.45421335	707.915358014	3084.36957137	376.0	-1.14659164137	0.572286776921	0.101182244859	2120.09678552	552.90544495	3049.00444767	376.0022172	0.348398725095	0.00477258527528
2000.45421335	707.915358014	3084.36957137	376.0	-9.14558545957	0.0870292579172	0.0153870682315	1653.75053095	731.642445728	2802.28591633	416.89293965	-1.11585809978	-0.0152857273942
2000.45421335	707.915358014	3084.36957137	376.0	4.78029927784	0.542179013224	0.0958590900325	2179.61228654	681.403708296	3231.81166771	370.795672872	0.995477662808	0.0136366803124
2000.45421335	707.915358014	3084.36957137	376.0	8.52008980498	1.53506409557	0.271404543064	2193.53182666	862.623673626	3347.16062876	291.005128479	3.05246241536	0.041814553635
2000.45421335	707.915358014	3084.36957137	376.0	4.56834604185	1.45544264214	0.257327199813	2361.73358418	572.444625626	3225.2742466	291.096036793	1.11159592732	0.0152273414701
2000.45421335	707.915358014	3084.36957137	376.0	-7.77941811261	0.286642389624	0.0506793475289	1872.2812152	554.41878266	2844.42356627	417.723568417	-0.937072090324	-0.012836603977
2000.45421335	707.915358014	3084.36957137	376.0	-16.3820225238	0.0508699825839	0.00899398560535	1626.68610932	630.941018858	2579.08745347	321.460325286	-2.70901485656	-0.0371097925556
2000.45421335	707.915358014	3084.36957137	376.0	-6.93707328008	0.354820878008	0.0627335357157	1921.68894461	621.027902299	2870.40459397	327.687747062	-0.647905080045	-0.00887541205541
2000.45421335	707.915358014	3084.36957137	376.0	-0.280820579734	0.314958975825	0.0556858160936	1904.22139195	772.023973207	3075.70802686	399.462661701	0.416732169536	0.00570865985666
2000.45421335	707.915358014	3084.36957137	376.0	-5.56994643469	0.321667078695	0.0568718314524	1903.76369677	593.026940081	2912.57183839	415.781201541	-0.466639925347	-0.00639232774448
2000.45421335	707.915358014	3084.36957137	376.0	3.18476500888	0.309665728375	0.0547499519758	1905.60706072	853.550099385	3182.59949422	423.442334115	0.88326627781	0.0120995380522
2000.45421335	707.915358014	3084.36957137	376.0	-10.8781369214	-0.00379467411875	-0.000670911265691	1534.43126982	871.434736926	2748.84762623	342.981619486	-1.23721349464	-0.0169481300635
2000.45421335	707.915358014	3084.36957137	376.0	11.9384995492	1.80820398729	0.319696603127	2388.79577494	774.069954973	3452.59701874	289.731288824	4.49416429819	0.0615638944957
2000.45421335	707.915358014	3084.36957137	376.0	-14.7127646394	0.0820279475203	0.0145028195757	1669.54501449	548.72557231	2630.57353572	412.302948925	-2.76091171056	-0.0378207083638
2000.45421335	707.915358014	3084.36957137	376.0	12.738944367	1.82457293608	0.322590688839	2500.29209291	574.706557839	3477.28569514	402.28704439	3.21683386997	0.0440662173968
2000.45421335	707.915358014	3084.36957137	376.0	-7.39998045472	0.224996614592	0.039780165239	1807.27236442	599.329922733	2856.12682593	449.524538786	-0.929194829645	-0.0127286962965
2000.45421335	707.915358014	3084.36957137	376.0	1.41094492833	0.610899724648	0.108009145093	2166.55306906	559.624709135	3127.8883274	401.710549207	0.724944829149	0.00993075108423
2000.45421335	707.915358014	3084.36957137	376.0	-3.28577565134	0.122286390028	0.0216206488734	1681.95150128	833.993093425	2983.02410699	467.079512291	-0.0400311802333	-0.000548372331963
2000.45421335	707.915358014	3084.36957137	376.0	9.86495331562	0.530321000455	0.0937625531215	2154.18145775	777.824330935	3388.64118966	456.635400975	1.94952510625	0.0267058233733
2000.45421335	707.915358014	3084.36957137	376.0	1.79540322676	0.535228198857	0.0946301624571	2130.00142827	592.874348337	3139.74644218	416.870665574	0.728519922721	0.00997972496879
2000.45421335	707.915358014	3084.36957137	376.0	12.8019967032	1.71710458803	0.30358992009	2321.12519181	810.969813717	3479.23046221	347.135456681	4.27725466755	0.0585925296924
2000.45421335	707.915358014	3084.36957137	376.0	-3.5520150059	0.286843440375	0.0507148939843	1859.607318	804.179802113	2974.81230135	311.025181237	-0.154947820624	-0.00212257288526
2000.45421335	707.915358014	3084.36957137	376.0	-3.50322240935	0.491900084849	0.0869696048177	2053.46672825	590.402673577	2976.31724536	332.447843525	-0.0769846197266	-0.00105458383187
2000.45421335	707.915358014	3084.36957137	376.0	11.6550904091	1.69346079323	0.299409616907	2428.88943547	578.853657959	3443.85563346	436.112540032	2.44887296768	0.0335462050366
2000.45421335	707.915358014	3084.36957137	376.0	10.5183154514	1.60217474923	0.283269934447	2232.99011001	854.445162881	3408.79329257	321.358019679	3.60247060613	0.0493489124127
2000.45421335	707.915358014	3084.36957137	376.0	-3.09032103905	0.468680695697	0.0828643379945	2043.10899292	556.596801512	2989.05264958	389.346855147	0.0111416777279	0.000152625722301
2000.45421335	707.915358014	3084.36957137	376.0	-11.6116014795	0.0660763179343	0.0116825173151	1644.93114904	642.596263013	2726.22486858	438.697456532	-1.87958095914	-0.0257476843717
2000.45421335	707.915358014	3084.36957137	376.0	8.70056490302	1.45795163267	0.257770797856	2164.42073968	873.515426555	3352.72714777	314.790981539	2.9336881607	0.0401875090507
2000.45421335	707.915358014	3084.36957137	376.0	9.14063126828	1.67151896109	0.2955302265	2404.76202128	592.732134266	3366.30042084	368.806265287	2.11105560223	0.0289185698936
2000.45421335	707.915358014	3084.36957137	376.0	4.23367479793	0.56637350912	0.100136759038	2197.28287315	694.529034524	3214.95174858	323.139840911	0.872628056142	0.0119538089883
2000.45421335	707.915358014	3084.36957137	376.0	7.33497148116	1.37706856974	0.243470397761	2128.28174162	883.984961893	3310.6071998	298.340496284	2.54909401116	0.0349190960432
2000.45421335	707.915358014	3084.36957137	376.0	11.7106969404	1.57194199901	0.277924681578	2355.60439444	660.047159975	3445.57074439	429.919189974	2.64537527154	0.0362380174183
2000.45421335	707.915358014	3084.36957137	376.0	5.52641690231	1.305400742	0.230799282532	2312.71812439	630.939225116	3254.82469269	311.167343182	1.38929831939	0.0190314838272
2000.45421335	707.915358014	3084.36957137	376.0	-7.86827228341	0.338088792687	0.0597752462318	1900.54088158	626.651273993	2841.68297526	314.490819692	-0.817955975916	-0.0112048763824
2000.45421335	707.915358014	3084.36957137	376.0	-3.86356101338	0.238300190255	0.042132282577	1814.86784845	688.336446107	2965.2030711	461.998776547	-0.206553652909	-0.00282950209465
2000.45421335	707.915358014	3084.36957137	376.0	7.11130775466	0.571850190466	0.101105054892	2167.18260042	765.410689846	3303.70858388	371.115293608	1.6418991369	0.0224917689986
2000.45421335	707.915358014	3084.36957137	376.0	12.1841263723	1.61600774528	0.285715655106	2236.54426489	869.999445607	3460.17305773	353.629347239	4.03216378806	0.0552351203843
2000.45421335	707.915358014	3084.36957137	376.0	8.8612871316	0.48934879084	0.0865185273762	2127.52869781	772.021102814	3357.68441529	458.134614659	1.6207444983	0.0222019794287
2000.45421335	707.915358014	3084.36957137	376.0	-3.63278632119	0.216953156598	0.0383580545612	1785.63669112	791.084968567	2972.32101548	395.599355798	-0.0552297352177	-0.000756571715311
2000.45421335	707.915358014	3084.36957137	376.0	-0.860567914085	0.548388462683	0.0969569417757	2121.16658287	609.88698385	3057.82647648	326.77290976	0.278514822128	0.00381527153599
2000.45421335	707.915358014	3084.36957137	376.0	3.80519270182	1.28287801347	0.226817187671	2325.88685499	547.55227962	3201.73577719	328.296642587	1.0494754204	0.0143763756219
2000.45421335	707.915358014	3084.36957137	376.0	-2.91088822964	0.285818583145	0.0505336957469	1866.92136281	668.533401311	2994.58702056	459.132256432	-0.0398843327582	-0.000546360722715
2000.45421335	707.915358014	3084.36957137	376.0	-4.69032395992	0.310338461953	0.0548688935561	1884.69888196	710.438588164	2939.70264635	344.565176221	-0.264347208484	-0.00362119463676
2000.45421335	707.915358014	3084.36957137	376.0	3.49028735823	0.933297378846	0.165010144775	2291.01554973	606.802400426	3192.0229326	294.204982444	0.830603492099	0.0113781300288
2000.45421335	707.915358014	3084.36957137	376.0	-4.22440243586	0.429131035589	0.0758718238311	2000.41848584	634.05506153	2954.07338806	319.599840694	-0.226449100703	-0.00310204247539
2000.45421335	707.915358014	3084.36957137	376.0	-6.77001309455	0.326372806008	0.0577038200155	1901.54069684	607.95172729	2875.5573475	366.064923373	-0.622930306648	-0.0085332918719
2000.45421335	707.915358014	3084.36957137	376.0	-19.4173241669	-0.0723803656823	-0.0127970943568	1511.60400547	634.520629717	2485.46753319	339.342898006	-3.72518694628	-0.0510299581682
2000.45421335	707.915358014	3084.36957137	376.0	-7.03257230732	0.0833937978628	0.0147443065528	1648.32175421	763.631961635	2867.45905104	455.505335194	-0.754033734865	-0.0103292292447
2000.45421335	707.915358014	3084.36957137	376.0	7.12445166141	0.888488782719	0.157087832871	2198.14685528	754.967626327	3304.11399054	350.999508935	1.87234940031	0.025648621922
2000.45421335	707.915358014	3084.36957137	376.0	5.48306415473	0.603084396591	0.106627368563	2195.63108367	725.768558991	3253.48753373	332.087891074	1.2799564884	0.0175336505261
2000.45421335	707.915358014	3084.36957137	376.0	-4.36435408627	0.224889501952	0.0397612273606	1795.88847559	744.973480712	2949.75676194	408.894805643	-0.194029642621	-0.00265794030988
2000.45421335	707.915358014	3084.36957137	376.0	17.3845923647	1.68536107561	0.297977559337	2295.16638894	857.748755075	3620.57464837	467.659504353	5.00909590854	0.0686177521717
2000.45421335	707.915358014	3084.36957137	376.0	-8.25269642321	0.239456699346	0.0423367573101	1819.54932049	600.238005092	2829.82591407	410.038588491	-0.995097121325	-0.0136314674154
2000.45421335	707.915358014	3084.36957137	376.0	7.63508229752	1.18056740443	0.208728324688	2247.45151116	719.119568974	3319.8637265	353.292646365	1.9833529032	0.027169217852
2000.45421335	707.915358014	3084.36957137	376.0	10.2370405265	1.81623877633	0.321117181104	2462.71404248	619.36692008	3400.11773438	318.03677181	3.0991669155	0.0424543413082
2000.45421335	707.915358014	3084.36957137	376.0	5.1651045268	0.683868716192	0.120910310501	2091.55483406	839.377774551	3243.68048372	312.747875109	1.55824990066	0.0213458890501
2000.45421335	707.915358014	3084.36957137	376.0	-3.3577472598	0.193408999103	0.0341953675925	1751.42145211	871.325022837	2980.8042366	358.057761655	-0.00608729412558	-8.33875907613e-05
2000.45421335	707.915358014	3084.36957137	376.0	-16.3335045201	0.113287040487	0.0200295333251	1695.39930896	564.487367509	2580.58392801	320.697251545	-2.76777458898	-0.037914720397
2000.45421335	707.915358014	3084.36957137	376.0	-0.445162359646	0.463905450964	0.0820200585156	2053.56472483	587.550588449	3070.639119	429.523805723	0.395793686898	0.00542183132737
2000.45421335	707.915358014	3084.36957137	376.0	12.388032293	1.74845204778	0.309132257386	2477.48237604	532.110068126	3466.4622699	456.869825739	2.49965276626	0.0342418187159
2000.45421335	707.915358014	3084.36957137	376.0	6.90626080798	0.494044618194	0.087348765593	2134.33332441	733.145304299	3297.38417825	429.905549543	1.30244654123	0.0178417334416
2000.45421335	707.915358014	3084.36957137	376.0	-2.17550268778	0.265837748134	0.0470010162896	1841.04319109	831.531074984	3017.26902844	344.694762369	0.112417812029	0.00153997002779
2000.45421335	707.915358014	3084.36957137	376.0	-2.14909174912	0.287633497743	0.0508545788089	1869.08517774	693.798094126	3018.0836394	455.200367528	0.102302277236	0.00140140105803
2000.45421335	707.915358014	3084.36957137	376.0	-7.64222335794	0.311852130778	0.0551365153427	1886.25377475	601.294549327	2848.65515954	361.106835459	-0.78361246902	-0.0107344173838
2000.45421335	707.915358014	3084.36957137	376.0	-1.94877004982	0.313718026416	0.0554664120255	1898.05987049	660.83598248	3024.26230093	465.366447961	0.111170366646	0.00152288173488
2000.45421335	707.915358014	3084.36957137	376.0	8.26359165939	0.776848839758	0.13734951198	2321.88957604	612.74339736	3339.24927801	404.616304614	1.65948995175	0.0227327390651
2000.45421335	707.915358014	3084.36957137	376.0	2.41704914214	0.261372001254	0.0462114570817	1844.55186303	850.847371344	3158.92029963	463.521065262	0.801395248296	0.0109780171
2000.45421335	707.915358014	3084.36957137	376.0	6.62402494747	0.368037612368	0.0650702992163	1983.10494468	857.33518834	3288.67898125	448.238848228	1.28869270303	0.017653324699
2000.45421335	707.915358014	3084.36957137	376.0	3.18632102599	1.07446202154	0.189968532803	2271.87953698	541.782376533	3182.64748754	368.985574027	1.05216699452	0.0144132465003
2000.45421335	707.915358014	3084.36957137	376.0	10.9633319924	1.81649254975	0.321162049108	2449.09214594	653.717664259	3422.51924735	319.70943715	3.4650990619	0.047467110437
2000.45421335	707.915358014	3084.36957137	376.0	-8.72997202568	0.131455284404	0.0232417405241	1691.56449119	754.112327869	2815.10497062	369.428151556	-0.928334039508	-0.0127169046508
2000.45421335	707.915358014	3084.36957137	376.0	13.1927703256	1.782380433	0.315130911068	2489.90703342	550.281445822	3491.28336491	451.094885669	2.85666048675	0.0391323354349
2000.45421335	707.915358014	3084.36957137	376.0	4.13462428746	0.426862175911	0.0754706817382	2052.93497881	791.659392467	3211.89666478	367.302293507	0.895010418555	0.0122604166925
2000.45421335	707.915358014	3084.36957137	376.0	-19.7466450358	-0.0526860481177	-0.0093150721566	1525.34251724	534.034690513	2475.31006052	415.93285276	-4.6082955307	-0.0631273360369
2000.45421335	707.915358014	3084.36957137	376.0	8.80932774718	1.08939880014	0.192609405965	2325.0423189	629.879474905	3356.08179584	401.160002034	1.91353469714	0.0262128040704
2000.45421335	707.915358014	3084.36957137	376.0	14.6735463149	1.83940975228	0.32521388831	2480.2714748	649.662181404	3536.95596895	407.022312742	4.13943683349	0.0567046141574
2000.45421335	707.915358014	3084.36957137	376.0	4.08511875743	0.461371284455	0.0815720092742	2087.52334904	726.178060657	3210.36973127	396.668321575	0.949622500899	0.0130085274096
2000.45421335	707.915358014	3084.36957137	376.0	9.65918829448	0.490510858411	0.0867239848675	2086.54632519	848.076544417	3382.29463596	447.671766353	2.08226194284	0.0285241362034
2000.45421335	707.915358014	3084.36957137	376.0	-6.17724790625	0.256988130967	0.0454363739333	1824.16445173	723.502103396	2893.8404166	346.173861475	-0.492039065042	-0.00674026116496
2000.45421335	707.915358014	3084.36957137	376.0	-16.984897066	0.048084592	0.00850151909476	1628.81805437	601.310944818	2560.49257454	330.363575351	-2.95345671523	-0.0404583111676
2000.45421335	707.915358014	3084.36957137	376.0	9.30771204561	1.42482002129	0.251913016494	2165.55697618	865.907616712	3371.45380949	339.989216602	2.93987164301	0.0402722142878
2000.45421335	707.915358014	3084.36957137	376.0	10.3183672788	1.74928772551	0.309280008046	2357.46095489	752.150146424	3402.62615198	293.015050657	3.62485552428	0.0496555551271
2000.45421335	707.915358014	3084.36957137	376.0	-13.5762439146	0.14667688599	0.0259329713561	1726.42605435	586.477212357	2665.62803513	352.724768424	-2.09978645884	-0.0287641980662
2000.45421335	707.915358014	3084.36957137	376.0	9.41362290493	1.48656358112	0.262829487469	2238.79225926	789.394568394	3374.72049181	346.533664159	2.77220075862	0.0379753528579
2000.45421335	707.915358014	3084.36957137	376.0	4.81464356162	0.728663699601	0.12883021563	2106.88937301	823.068277611	3232.87097235	302.913321735	1.47140917754	0.0201562901033
2000.45421335	707.915358014	3084.36957137	376.0	7.78862078078	0.434322925797	0.0767897676444	2064.61054894	790.9960581	3324.59942076	468.992813716	1.42174821847	0.0194760029927
2000.45421335	707.915358014	3084.36957137	376.0	1.64921018107	0.429766532934	0.0759841819191	2033.08864635	661.805735891	3135.23730836	440.342926121	0.679638828154	0.00931012093362
2000.45421335	707.915358014	3084.36957137	376.0	-7.10828255852	0.493673927112	0.0872832261514	2011.63567433	557.9454508	2865.12386708	295.542741953	-0.671479322496	-0.00919834688351
2000.45421335	707.915358014	3084.36957137	376.0	-4.03977659873	0.351826437251	0.0622041084248	1930.19445216	691.287517244	2959.7679312	338.285961795	-0.177431581178	-0.00243056960517
2000.45421335	707.915358014	3084.36957137	376.0	3.04599136132	0.358866741904	0.0634488581868	1967.93134169	847.191758677	3178.31920206	363.196101693	0.771680636523	0.0105709676236
2000.45421335	707.915358014	3084.36957137	376.0	0.838116029927	0.347632456099	0.0614625983203	1946.36243868	783.550667452	3110.22016717	380.307061038	0.541760204642	0.00742137266633
2000.45421335	707.915358014	3084.36957137	376.0	-13.4679605335	0.0810506230863	0.0143300252981	1667.819811	558.909458959	2668.96789479	442.238624829	-2.54569537065	-0.0348725393239
2000.45421335	707.915358014	3084.36957137	376.0	-6.12071867211	0.268077541985	0.0473970194457	1833.47191831	734.788398885	2895.5839871	327.323669904	-0.498948116712	-0.00683490570839
2000.45421335	707.915358014	3084.36957137	376.0	-4.8491771306	0.378785215721	0.0669705119734	1952.80256452	647.315281558	2934.80302749	334.685181406	-0.302801664385	-0.00414796800527
2000.45421335	707.915358014	3084.36957137	376.0	-16.8537555267	-0.0652068649355	-0.0115287950735	1511.59534068	709.047772521	2564.53746427	343.894351073	-2.82731729133	-0.0387303738538
2000.45421335	707.915358014	3084.36957137	376.0	17.2020351418	1.87517995761	0.331538182038	2478.98332487	724.848555274	3614.94390893	411.11202879	5.4289939873	0.0743697806479
2000.45421335	707.915358014	3084.36957137	376.0	-7.43157815235	0.377734844995	0.0667848028633	1937.09136293	607.497673083	2855.15223616	310.563200147	-0.745072364387	-0.010206470745
2000.45421335	707.915358014	3084.36957137	376.0	-4.32071559058	0.245405708932	0.0433885623996	1818.78686362	725.496583632	2951.10273443	406.819287174	-0.192752003165	-0.00264043839952
2000.45421335	707.915358014	3084.36957137	376.0	-21.1967317659	-0.0105096433559	-0.00185814062162	1575.21775143	543.771706654	2430.58402665	311.594568575	-4.34774513795	-0.0595581525747
2000.45421335	707.915358014	3084.36957137	376.0	17.7411040254	1.88148273739	0.332652534899	2484.27084311	727.381043308	3631.57078555	419.918899137	5.57953909458	0.0764320423915
2000.45421335	707.915358014	3084.36957137	376.0	-19.0147287561	-0.026096072913	-0.00461387427741	1558.47884625	583.043905057	2497.88506354	356.362312229	-3.78215324016	-0.0518103183583
2000.45421335	707.915358014	3084.36957137	376.0	4.7090363886	0.450772901943	0.0796981792686	2078.25791895	746.080836646	3229.61365684	405.274901241	1.02952083167	0.0141030250914
2000.45421335	707.915358014	3084.36957137	376.0	8.04559964209	1.70231816787	0.300975630812	2386.64546871	638.163164367	3332.52559856	307.716965488	2.25868060493	0.0309408302045
2000.45421335	707.915358014	3084.36957137	376.0	-4.09124192831	0.238942012393	0.0422457589096	1812.20253143	730.768944474	2958.18055024	415.209074334	-0.159497840301	-0.00218490192194
2000.45421335	707.915358014	3084.36957137	376.0	-5.55372654567	0.0521431580127	0.00921908734312	1604.35108377	860.314563359	2913.07211972	448.406472587	-0.381658124123	-0.00522819348113
2000.45421335	707.915358014	3084.36957137	376.0	-5.71037935176	0.217008083156	0.0383677657631	1779.63375407	780.704848083	2908.24036823	347.901766073	-0.397442293801	-0.00544441498358
2000.45421335	707.915358014	3084.36957137	376.0	6.43196207368	0.41269512245	0.0729658985944	2036.42112209	795.458228381	3282.75505241	450.875701937	1.26375895132	0.0173117664564
2000.45421335	707.915358014	3084.36957137	376.0	11.9382534901	1.52638259515	0.269869624319	2196.57499974	879.657007789	3452.58942937	376.357421839	3.68891304833	0.0505330554566
2000.45421335	707.915358014	3084.36957137	376.0	15.6162341696	1.78739085192	0.316016770142	2343.48390014	873.784781244	3566.03194629	348.763264902	5.77193902283	0.079067657847
2000.45421335	707.915358014	3084.36957137	376.0	-15.7343009854	0.0196679836394	0.00347736627288	1602.97102809	603.197086531	2599.06557951	392.897464888	-2.88672199013	-0.0395441368511
2000.45421335	707.915358014	3084.36957137	376.0	10.7100381032	1.23100225811	0.217645378025	2221.70300521	773.254746256	3414.7067277	419.748976237	2.65287973788	0.0363408183272
2000.45421335	707.915358014	3084.36957137	376.0	7.08963161265	0.671800470677	0.118776603726	2285.56855474	637.669996819	3303.04001155	379.801459988	1.405247609	0.0192499672466
2000.45421335	707.915358014	3084.36957137	376.0	5.81408752781	0.479215148824	0.084726865068	2108.03511175	705.318694114	3263.69751793	450.343712063	1.19954258246	0.0164320901707
2000.45421335	707.915358014	3084.36957137	376.0	-2.55187987085	0.293203698814	0.0518394092669	1872.00521421	799.565530373	3005.66016513	334.089420545	0.0330760865409	0.000453097075903
2000.45421335	707.915358014	3084.36957137	376.0	-1.62790793627	0.332122254418	0.0587203420118	1920.17396586	784.375907257	3034.15887433	329.609001212	0.137166021321	0.00187898659344
2000.45421335	707.915358014	3084.36957137	376.0	2.65096911728	0.63308118934	0.111930903349	2217.79934391	607.323993079	3166.13525617	341.011919173	0.763239121486	0.0104553304313
2000.45421335	707.915358014	3084.36957137	376.0	-1.5657522241	0.306910211664	0.0542627672674	1890.41501099	831.741176411	3036.0759862	313.919798808	0.106501399977	0.00145892328736
2000.45421335	707.915358014	3084.36957137	376.0	8.16677837095	1.44511376418	0.255501019126	2238.47989079	769.604649392	3336.2631984	328.178658224	2.42344122964	0.0331978250636
2000.45421335	707.915358014	3084.36957137	376.0	13.2681943183	1.81906826192	0.321617443762	2404.82066329	768.758443186	3493.60971959	320.030613114	4.7652663579	0.0652776213411
2000.45421335	707.915358014	3084.36957137	376.0	13.558804249	1.71333844223	0.302924052728	2342.03360693	774.566625402	3502.57320386	385.972971533	4.08329124459	0.0559354965012
2000.45421335	707.915358014	3084.36957137	376.0	-8.9714286063	0.141216162251	0.0249674968619	1673.91661606	846.232282359	2807.65755732	287.508658895	-0.9745826541	-0.0133504473164
2000.45421335	707.915358014	3084.36957137	376.0	-7.44698689179	0.267474917688	0.0472904734244	1825.20250994	728.139136866	2854.67697369	301.335326882	-0.751363287706	-0.0102926477768
2000.45421335	707.915358014	3084.36957137	376.0	-0.200858808331	1.0274697845	0.181660145774	2213.05648446	540.976760029	3078.1743434	324.141098915	0.527326437177	0.00722364982434
2000.45421335	707.915358014	3084.36957137	376.0	-3.73363121579	0.343067461163	0.060655491719	1919.39451111	767.357243748	2969.21058624	282.458831382	-0.282204737815	-0.00386581832624
2000.45421335	707.915358014	3084.36957137	376.0	1.99617438277	0.609527037336	0.107766449317	2192.6648004	602.332602372	3145.93896662	350.941563846	0.704242548638	0.00964715820051
2000.45421335	707.915358014	3084.36957137	376.0	-5.53201729842	0.220818321713	0.0390414288742	1794.60632358	688.427759225	2913.74171313	430.70763033	-0.450811745026	-0.00617550335652
2000.45421335	707.915358014	3084.36957137	376.0	9.24445858111	1.79323603202	0.317050217826	2478.21007798	554.636408542	3369.50283888	336.656352354	2.39430274568	0.032798667749
2000.45421335	707.915358014	3084.36957137	376.0	5.39105893941	0.837943747942	0.148151299141	2304.94758894	586.18818035	3250.64975287	359.513983574	1.22663394087	0.0168032046695
2000.45421335	707.915358014	3084.36957137	376.0	11.9642681508	1.54270253869	0.272755045737	2209.35178401	869.011389108	3453.39181765	375.028644533	3.69020838701	0.050550799822
2000.45421335	707.915358014	3084.36957137	376.0	0.49652239041	0.397049284554	0.0701996613427	1993.46122968	660.992568305	3099.68415689	445.230358902	0.515049273951	0.00705546950618
2000.45421335	707.915358014	3084.36957137	376.0	-9.81254292137	0.0199399394455	0.00352544898258	1584.43331048	773.42213091	2781.71448332	423.859041934	-1.24570291293	-0.0170644234648
2000.45421335	707.915358014	3084.36957137	376.0	-8.52844193228	0.292183062471	0.0516589572968	1870.55720036	577.692231091	2821.3209035	373.071472041	-0.982578881232	-0.0134599846744
2000.45421335	707.915358014	3084.36957137	376.0	15.0706603048	1.69939465501	0.300458743814	2308.29248349	834.021378611	3549.20443201	406.890569911	4.65190453059	0.0637247195971
2000.45421335	707.915358014	3084.36957137	376.0	-5.25132393068	0.130660095514	0.023101148429	1689.216325	818.777157793	2922.39933395	414.405851162	-0.309661920734	-0.00424194411965
2000.45421335	707.915358014	3084.36957137	376.0	2.81331601219	0.388343951009	0.0686605288206	1991.77995354	709.910512058	3171.14263439	469.452168797	0.82494881051	0.0113006686371
2000.45421335	707.915358014	3084.36957137	376.0	2.81687851822	0.379938898292	0.0671744869682	1987.232789	863.484746941	3171.25251525	320.534979308	0.694584027956	0.00951484969802
2000.45421335	707.915358014	3084.36957137	376.0	-2.62176313817	0.260455475653	0.0460494122442	1836.83196647	764.864735075	3003.5047069	401.808005355	0.0873708840045	0.00119686142472
2000.45421335	707.915358014	3084.36957137	376.0	18.0900913311	1.88013383283	0.332414043994	2424.89461162	873.101966695	3642.33484381	344.338265498	7.08471778817	0.097050928605
2000.45421335	707.915358014	3084.36957137	376.0	6.85765332742	1.396669518	0.246935911952	2192.12299645	805.574922155	3295.88494391	298.1870253	2.22214906926	0.0304403982091
2000.45421335	707.915358014	3084.36957137	376.0	-13.1300062535	0.0312045218333	0.00551706538779	1599.41152347	715.550319262	2679.39165377	364.429811037	-1.89901175235	-0.0260138596212
2000.45421335	707.915358014	3084.36957137	376.0	10.3967379689	1.60442676924	0.283668099228	2329.85503051	704.768171225	3405.04339369	370.420191962	2.75056012305	0.0376789057952
2000.45421335	707.915358014	3084.36957137	376.0	15.9936946164	1.82733073416	0.323078276903	2431.35934754	746.662265468	3577.67422145	399.652608443	5.02590850582	0.0688480617235
2000.45421335	707.915358014	3084.36957137	376.0	14.8616390951	1.70309146261	0.301112351947	2387.90468911	688.096076046	3542.75744542	466.756680268	3.54610208501	0.0485767408905
2000.45421335	707.915358014	3084.36957137	376.0	-11.1350203382	0.0436450671301	0.00771659602724	1598.59354701	789.565553719	2740.92439229	352.765291562	-1.36088283585	-0.018642230628
2000.45421335	707.915358014	3084.36957137	376.0	1.78118405869	0.482943904075	0.0853861216539	2083.534369	611.996370415	3139.30787048	443.777131071	0.708144655349	0.0097006117171
2000.45421335	707.915358014	3084.36957137	376.0	1.02141259724	0.556851965046	0.0984533177239	2160.30519408	649.404198164	3115.87371071	306.16431847	0.416942624296	0.00571154279857
2000.45421335	707.915358014	3084.36957137	376.0	14.4392921781	1.79613603942	0.317562948978	2481.98730406	591.084639189	3529.73070563	456.658762376	3.35184244767	0.0459156499681
2000.45421335	707.915358014	3084.36957137	376.0	-9.10960247987	-0.0168751862696	-0.0029835902174	1544.76586124	815.817303004	2803.39576441	442.812600165	-1.10919268054	-0.0151944202814
2000.45421335	707.915358014	3084.36957137	376.0	-15.9556651827	-0.0290571917103	-0.00513741013265	1553.66309663	579.745282278	2592.23788956	458.829510659	-3.46499549235	-0.0474656916761
2000.45421335	707.915358014	3084.36957137	376.0	-13.0124479851	-0.0470672121142	-0.00832164287734	1516.40280666	795.469343899	2683.01758522	371.145434666	-1.80602110744	-0.0247400151705
2000.45421335	707.915358014	3084.36957137	376.0	-19.6220766668	0.00212177632825	0.000375137257469	1586.77317004	574.598427727	2479.15220938	317.780611613	-3.774442218	-0.0517046879178
2000.45421335	707.915358014	3084.36957137	376.0	0.474531447116	0.355243229695	0.0628082089276	1954.5298065	780.265420625	3099.00587493	364.210647803	0.471084013515	0.00645320566459
2000.45421335	707.915358014	3084.36957137	376.0	-15.6861790879	0.0818440907205	0.0144703130694	1667.11190158	566.068925773	2600.54983667	367.369009314	-2.78130910937	-0.0381001247859
2000.45421335	707.915358014	3084.36957137	376.0	-7.23319326408	0.260610731327	0.0460768619744	1845.380166	575.151166077	2861.27115929	440.739827217	-0.877326915974	-0.0120181769312
2000.45421335	707.915358014	3084.36957137	376.0	-17.268780163	0.0647665516789	0.011450946195	1637.7755598	622.326737616	2551.73657067	291.63427326	-2.87994722132	-0.0394513317989
2000.45421335	707.915358014	3084.36957137	376.0	19.4275502636	1.86154754471	0.329127925161	2423.3500805	847.383337127	3683.58702016	412.853602527	6.75132843176	0.09248395112
2000.45421335	707.915358014	3084.36957137	376.0	-12.8209467336	0.0913371685742	0.0161487214594	1672.3074869	610.953726492	2688.92419155	405.662978166	-2.08536883419	-0.0285666963587
2000.45421335	707.915358014	3084.36957137	376.0	9.58999438174	0.539260809305	0.0953431416734	2182.21233891	733.352479981	3380.16043997	464.595621078	1.73560498004	0.0237754106855
2000.45421335	707.915358014	3084.36957137	376.0	-3.20020038175	0.362755229073	0.0641363559181	1949.12452412	586.999446238	2985.66356457	449.539594215	-0.0924242415678	-0.00126608550093
2000.45421335	707.915358014	3084.36957137	376.0	8.73184984401	0.433512997188	0.076646569517	2059.18558723	830.864993552	3353.69209097	463.641510194	1.6332884091	0.0223738138232
2000.45421335	707.915358014	3084.36957137	376.0	12.1073248318	1.67061628676	0.295370630614	2371.03255762	676.934043078	3457.80421438	409.837613682	2.99145369151	0.0409788176919
2000.45421335	707.915358014	3084.36957137	376.0	15.344040892	1.88888430966	0.333961158003	2499.73648513	686.569550961	3557.63649966	371.330463571	4.98603245892	0.0683018145057
2000.45421335	707.915358014	3084.36957137	376.0	-15.1773317464	0.0403206625398	0.00712883001057	1623.79909662	596.760728717	2616.24456923	395.684743895	-2.73850867767	-0.0375138175023
2000.45421335	707.915358014	3084.36957137	376.0	6.35937726598	0.507863811779	0.0897920459298	2097.94053687	823.010449848	3280.51626869	359.565281968	1.55877168435	0.0213530367719
2000.45421335	707.915358014	3084.36957137	376.0	11.7459160785	1.45197973959	0.256714946886	2217.16288212	822.370860413	3446.65703277	407.12329024	3.19142852028	0.0437181989079
2000.45421335	707.915358014	3084.36957137	376.0	-7.58074133904	0.064171885005	0.0113458071084	1625.2879539	790.328857013	2850.55149222	434.934681307	-0.790430478509	-0.0108278147741
2000.45421335	707.915358014	3084.36957137	376.0	9.07107483247	1.42353440607	0.251685715359	2379.72101349	586.254419226	3364.1550433	398.179610575	1.96882214971	0.0269701664343
2000.45421335	707.915358014	3084.36957137	376.0	9.94150646354	1.82321008595	0.322349732311	2483.4326598	583.097885559	3391.00237166	324.471826303	2.85030806386	0.0390453159433
2000.45421335	707.915358014	3084.36957137	376.0	-2.91526845141	0.144842354235	0.0256086199143	1699.75377781	877.459277432	2994.45191833	417.238863083	0.0910600466222	0.00124739789893
2000.45421335	707.915358014	3084.36957137	376.0	21.7828173528	1.9130301094	0.338230217361	2488.54386761	808.527465508	3756.23216158	459.160828468	7.20355873757	0.0986788868161
2000.45421335	707.915358014	3084.36957137	376.0	6.34086823554	0.482420197862	0.0852935286178	2113.21674372	708.42687029	3279.94538178	458.301767778	1.26295218005	0.0173007147952
2000.45421335	707.915358014	3084.36957137	376.0	12.1326964037	1.80647355313	0.319390656495	2400.72277544	749.719102816	3458.58676743	308.144889169	4.32019173819	0.0591807087424
2000.45421335	707.915358014	3084.36957137	376.0	-1.52743301258	0.29448237795	0.0520654840789	1877.40144711	737.764138995	3037.2578923	422.092306201	0.23873048914	0.00327028067316
2000.45421335	707.915358014	3084.36957137	376.0	-19.8176000922	-0.0464279502753	-0.00820861921416	1536.68732261	561.773606192	2473.12154435	374.660615545	-4.2414487246	-0.0581020373233
2000.45421335	707.915358014	3084.36957137	376.0	-6.6440620289	0.180158648663	0.0318526606547	1747.61956032	727.070397374	2879.44214384	404.752186149	-0.595033836199	-0.00815114844109
2000.45421335	707.915358014	3084.36957137	376.0	-3.4052180847	0.282443229337	0.0499369217357	1860.23398314	721.012796851	2979.34006092	398.093280931	-0.0435635728681	-0.000596761272165
2000.45421335	707.915358014	3084.36957137	376.0	-12.8436289583	0.0608731017983	0.0107625710393	1645.11762377	589.676283666	2688.22458792	453.430680483	-2.38199127175	-0.0326300174213
2000.45421335	707.915358014	3084.36957137	376.0	5.22618301305	0.404560110904	0.0715276009378	2027.94360511	826.288914814	3245.56436997	391.331850039	1.06866902858	0.0146393017613
2000.45421335	707.915358014	3084.36957137	376.0	-8.7611579923	0.413763687917	0.0731548245963	1955.51191906	566.002717029	2814.14308015	292.628444063	-0.987711895654	-0.0135302999405
2000.45421335	707.915358014	3084.36957137	376.0	-7.34964078872	0.41188945044	0.0728234530481	1974.69956121	548.153981021	2857.67948727	334.825945047	-0.7146551417	-0.00978979646165
2000.45421335	707.915358014	3084.36957137	376.0	14.281921976	1.69259684558	0.299256868031	2282.63913679	869.29043834	3524.876827	372.94725187	4.78698044212	0.0655750745496
2000.45421335	707.915358014	3084.36957137	376.0	15.3630910273	1.72644757367	0.305241791668	2327.82304409	826.785106136	3558.22407623	403.615926007	4.81956735594	0.0660214706292
2000.45421335	707.915358014	3084.36957137	376.0	15.8628566797	1.75450992705	0.310203311006	2362.74419344	793.236970906	3573.63869595	417.657531598	4.80880660352	0.065874063062
2000.45421335	707.915358014	3084.36957137	376.0	-6.69187589952	0.143853931213	0.0254338633686	1683.08230614	875.456798895	2877.96738737	319.428282329	-0.539974163147	-0.00739690634448
2000.45421335	707.915358014	3084.36957137	376.0	-11.7542385871	-0.0330996936943	-0.00585213820621	1524.67607077	821.042377152	2721.82541304	376.106965116	-1.50397287437	-0.0206023681421
2000.45421335	707.915358014	3084.36957137	376.0	-17.8853888236	0.10970144169	0.0193955872861	1690.67260778	553.754374701	2532.71808077	288.291098288	-3.12365918361	-0.0427898518303
[truncated: 1 more rows]
