# Supplementary material for: Optimization of nutritional strategies using a mechanistic computational model in prediabetes: Application to the J-DOIT1 study data
Source: PLoS One. 2023 Nov 30;18(11):e0287069. doi: 10.1371/journal.pone.0287069 (PMC10688723; doi:10.1371/journal.pone.0287069)
Supplement: S1 File — (ZIP) [file pone.0287069.s011.zip › improved_intervention_M0411116.csv]

baseline_carb	baseline_fat	baseline_kcal	baseline_protein	diet_change_percent	hba1c_change	hba1c_percent_change	random_carb_kcal	random_fat_kcal	random_total_kcal	random_protein_kcal	weight_change	weight_percent_change
1430.67613526	708.68880594	2515.3649412	376.0	-3.72748975033	-0.290572581292	-0.0487374339637	1239.76885157	795.129250712	2421.60497083	386.706868545	-2.39276229621	-0.0373869108783
1430.67613526	708.68880594	2515.3649412	376.0	-4.95593297254	-0.132276678478	-0.0221866283929	1369.85549933	584.827181747	2390.7051407	436.022459615	-2.789609213	-0.0435876439531
1430.67613526	708.68880594	2515.3649412	376.0	-4.68247699889	-0.14853254838	-0.024913208383	1356.61118658	634.849293027	2397.58355639	406.12307678	-2.63835526576	-0.0412243010275
1430.67613526	708.68880594	2515.3649412	376.0	-10.0337069558	-0.275870031839	-0.0462713907814	1253.7188447	692.363600987	2262.98059413	316.898148437	-3.34780970198	-0.0523095265935
1430.67613526	708.68880594	2515.3649412	376.0	-2.89688620323	-0.215342542314	-0.0361191785163	1300.12204506	697.390463071	2442.49768125	444.985173126	-2.42295654955	-0.0378586960867
1430.67613526	708.68880594	2515.3649412	376.0	6.16807367392	-0.0577586885697	-0.00968780418815	1430.42349201	818.875492083	2670.51450394	421.215519849	-0.652761061348	-0.0101993915836
1430.67613526	708.68880594	2515.3649412	376.0	18.8141393513	1.6805160385	0.281871190623	1729.20572866	790.125861054	2988.60920643	469.277616716	3.76200087044	0.0587812636006
1430.67613526	708.68880594	2515.3649412	376.0	6.77052138087	0.176018682255	0.0295234287579	1644.07706305	609.724488797	2685.66826235	431.866710502	-0.879075382893	-0.0137355528577
1430.67613526	708.68880594	2515.3649412	376.0	-0.331810589565	-0.0502368427722	-0.00842617289033	1440.31296553	698.286546103	2507.01869396	368.419182319	-1.99309437149	-0.0311420995545
1430.67613526	708.68880594	2515.3649412	376.0	4.59000382225	-0.101184812608	-0.0169716223764	1394.3222799	813.247552452	2630.82028814	423.250455784	-1.20880157129	-0.0188875245515
1430.67613526	708.68880594	2515.3649412	376.0	9.08982023022	1.31440624714	0.220463979729	1539.10613002	878.003211432	2744.00709249	326.897751029	1.77366401267	0.0277135001979
1430.67613526	708.68880594	2515.3649412	376.0	-5.19634889806	-0.135927920528	-0.0227990473882	1368.72727083	676.071246505	2384.65780279	339.859285461	-2.62317147509	-0.0409870542982
1430.67613526	708.68880594	2515.3649412	376.0	-14.6916612293	-0.34553214823	-0.0579557444197	1199.13522075	548.813627636	2145.81604536	397.867196973	-4.89164520653	-0.0764319563521
1430.67613526	708.68880594	2515.3649412	376.0	-10.7362840292	-0.462902854269	-0.0776422097064	1108.18446779	711.542535772	2245.30821674	425.581213172	-3.83442150185	-0.0599128359664
1430.67613526	708.68880594	2515.3649412	376.0	2.36679621613	0.0350619952021	0.00588091164074	1512.57362041	774.9677867	2574.89850345	287.357096338	-0.718884010474	-0.0112325626637
1430.67613526	708.68880594	2515.3649412	376.0	-12.9198295646	-0.192971152047	-0.0323668487165	1323.03240779	568.126436828	2190.38407787	299.22523325	-3.93147785621	-0.0614293415033
1430.67613526	708.68880594	2515.3649412	376.0	11.3138833926	1.63218149705	0.273764088738	1753.36727599	704.72191558	2799.95039754	341.86120597	2.26528409575	0.035395063996
1430.67613526	708.68880594	2515.3649412	376.0	10.3945400594	-0.00818604904099	-0.00137303741043	1451.97882114	872.640805834	2776.82555765	452.205930678	0.646318363831	0.0100987244349
1430.67613526	708.68880594	2515.3649412	376.0	4.69924317708	0.163656991048	0.0274500152714	1633.64673307	604.409391235	2633.56805657	395.511932273	-1.21322631527	-0.0189566611761
1430.67613526	708.68880594	2515.3649412	376.0	5.90762570811	-0.0404656477649	-0.00678726061135	1445.3947023	814.31730621	2663.96328712	404.251278607	-0.566621187529	-0.00885345605514
1430.67613526	708.68880594	2515.3649412	376.0	-4.75175966216	-0.0804316901516	-0.0134907229372	1416.92651644	683.731271391	2395.84084457	295.183056739	-2.60656095085	-0.0407275148571
1430.67613526	708.68880594	2515.3649412	376.0	9.26022684933	0.923129186939	0.154835489255	1549.12696794	841.615929386	2748.29344084	357.550543515	1.50456646175	0.0235088509648
1430.67613526	708.68880594	2515.3649412	376.0	5.81625876083	0.0182989765976	0.00306926813109	1497.8315871	720.868755394	2661.66507496	442.964732462	-1.11252658301	-0.0173832278596
1430.67613526	708.68880594	2515.3649412	376.0	10.3639396526	1.57772274677	0.264629779734	1728.7856601	717.823803725	2776.05584575	329.446381926	2.06015824676	0.0321899726056
1430.67613526	708.68880594	2515.3649412	376.0	4.74382467596	-0.11692921867	-0.0196124150737	1380.47671351	841.495954673	2634.68944397	412.716775785	-1.03450996122	-0.0161642181441
1430.67613526	708.68880594	2515.3649412	376.0	9.89986645224	0.0151261205476	0.00253708831728	1474.13128606	856.21448039	2764.38271116	434.036944711	0.663315288781	0.0103643013872
1430.67613526	708.68880594	2515.3649412	376.0	18.4377260539	1.72632089336	0.289553990835	1775.15906531	739.923040316	2979.14103831	464.05893268	3.60508398247	0.0563294372261
1430.67613526	708.68880594	2515.3649412	376.0	3.90996367257	-0.0876562345409	-0.014702488182	1406.39901193	800.283011901	2613.71479663	407.032772797	-1.29043244922	-0.0201630070191
1430.67613526	708.68880594	2515.3649412	376.0	-14.9361001548	-0.278011667379	-0.0466306050619	1253.85374278	594.606703018	2139.66751432	291.207068527	-4.32428311944	-0.0675669237413
1430.67613526	708.68880594	2515.3649412	376.0	22.7008970937	1.8479098347	0.309947976301	1776.76923493	882.508685111	3086.37534803	427.09742799	6.18736951654	0.0966776486959
1430.67613526	708.68880594	2515.3649412	376.0	3.30545875814	0.002143506228	0.000359528048976	1474.1752798	828.660242637	2598.50929194	295.673769509	-0.354598811143	-0.00554060642411
1430.67613526	708.68880594	2515.3649412	376.0	-8.28891971229	-0.401180087768	-0.067289514889	1148.60019182	813.298777272	2306.86836075	344.969391656	-3.00911244513	-0.0470173819552
1430.67613526	708.68880594	2515.3649412	376.0	7.9739870144	0.135714405196	0.0227632346857	1603.49677241	703.779859586	2715.93981497	408.663182981	-0.0231215029108	-0.000361273482981
1430.67613526	708.68880594	2515.3649412	376.0	-5.54386021906	-0.326583237722	-0.0547774635562	1210.56265161	812.185376075	2375.91662486	353.168597178	-2.61160460138	-0.0408063218966
1430.67613526	708.68880594	2515.3649412	376.0	2.80397725827	0.0573891929076	0.00962582906871	1529.70640048	773.177835668	2585.89520211	283.010965961	-0.507033810127	-0.00792240328323
1430.67613526	708.68880594	2515.3649412	376.0	14.8647807666	1.76675662925	0.29633623436	1774.40223804	768.513353651	2889.26842519	346.3528335	3.76809911127	0.0588765486136
1430.67613526	708.68880594	2515.3649412	376.0	5.43807894008	0.110510203466	0.0185357603936	1583.29658173	664.326510427	2652.15247233	404.52938017	-0.960410111356	-0.0150064079899
1430.67613526	708.68880594	2515.3649412	376.0	-4.62978874234	-0.13200149621	-0.0221404723599	1370.8417618	635.251955255	2398.90885832	392.815141263	-2.60369734875	-0.0406827710743
1430.67613526	708.68880594	2515.3649412	376.0	4.22162190033	-0.105798679948	-0.0177455015008	1385.96434848	871.618325453	2621.55413843	363.971464491	-0.685548385754	-0.0107116935274
1430.67613526	708.68880594	2515.3649412	376.0	0.465470907969	0.135368285501	0.0227051803926	1609.99694764	605.864697038	2527.07323323	311.211588554	-1.85682745315	-0.0290129289555
1430.67613526	708.68880594	2515.3649412	376.0	17.2966579845	1.6612022433	0.278631708034	1696.41870553	833.681521412	2950.43901214	420.338785197	3.87331508593	0.0605205482176
1430.67613526	708.68880594	2515.3649412	376.0	5.94993428759	0.143935524624	0.0241421544153	1614.02583622	630.55869252	2665.02750229	420.442973548	-1.00022921813	-0.0156285815333
1430.67613526	708.68880594	2515.3649412	376.0	-2.9526587077	-0.346392309769	-0.0581000184115	1192.39340989	840.972634029	2441.09479923	407.72875531	-2.28351100896	-0.035679859515
1430.67613526	708.68880594	2515.3649412	376.0	9.17581539227	0.1887960255	0.0316665591244	1636.64945108	727.494882438	2746.17018464	382.025851124	0.821065987758	0.0128291560587
1430.67613526	708.68880594	2515.3649412	376.0	4.28213392182	0.0282806670169	0.00474348658451	1507.93057049	708.933859378	2623.0762366	406.211806738	-1.2772113539	-0.0199564274047
1430.67613526	708.68880594	2515.3649412	376.0	6.64292860857	-0.0465887380118	-0.00781428010932	1440.10486308	808.746648513	2682.45883849	433.607326896	-0.630689618143	-0.00985452528348
1430.67613526	708.68880594	2515.3649412	376.0	-5.75341842989	-0.24993827411	-0.0419218842856	1274.28513765	765.878158001	2370.64547109	330.482175437	-2.66503841997	-0.041641225312
1430.67613526	708.68880594	2515.3649412	376.0	-12.5414716234	-0.342473663934	-0.0574427480601	1201.52256468	592.838385964	2199.90116087	405.540210229	-4.28316135696	-0.0669243962025
1430.67613526	708.68880594	2515.3649412	376.0	1.87837054203	0.00772821895296	0.00129624605048	1492.19730492	751.370449627	2562.61281528	319.045060728	-1.23984978287	-0.0193726528574
1430.67613526	708.68880594	2515.3649412	376.0	-3.71195556113	-0.0887378391143	-0.0148839045814	1407.9114347	635.694749126	2421.99571238	378.389528557	-2.44835558021	-0.0382555559408
1430.67613526	708.68880594	2515.3649412	376.0	3.69878683104	0.0357896667319	0.00600296322239	1515.93038827	748.369713454	2608.40292839	344.102826668	-0.829191614707	-0.0129561189798
1430.67613526	708.68880594	2515.3649412	376.0	4.8086250885	0.166738116014	0.0279668091268	1637.29276507	630.105809912	2636.31941083	368.920835848	-0.887404598963	-0.0138656968588
1430.67613526	708.68880594	2515.3649412	376.0	19.1496144643	1.73373603635	0.290797724984	1735.71992507	829.641975781	2997.04762981	431.685728954	4.50226333691	0.0703478646392
1430.67613526	708.68880594	2515.3649412	376.0	-12.8326574424	-0.45449446706	-0.0762318797484	1109.42488753	764.785997063	2192.57677487	318.365890271	-3.80594325947	-0.0594678634293
1430.67613526	708.68880594	2515.3649412	376.0	9.44409950009	1.52614894309	0.255979359793	1683.21706105	758.322503346	2752.91850903	311.378944634	1.96109899141	0.0306421717407
1430.67613526	708.68880594	2515.3649412	376.0	-11.5537553766	-0.344474100389	-0.0577782791662	1197.95370454	735.079583022	2224.74582906	291.712541498	-3.56858381304	-0.0557591220787
1430.67613526	708.68880594	2515.3649412	376.0	2.8467812019	0.143127504195	0.0240066259971	1614.55068345	591.252155366	2586.9718775	381.16903869	-1.62456409869	-0.0253838140421
1430.67613526	708.68880594	2515.3649412	376.0	3.07996944393	-0.0524450198388	-0.00879654811116	1436.20079378	820.336311622	2592.83741279	336.300307391	-0.876708392902	-0.0136985686391
1430.67613526	708.68880594	2515.3649412	376.0	12.5336100571	0.309399241466	0.0518952099071	1748.4242794	632.526997132	2830.63097444	449.679697909	1.10125418524	0.0172070966443
1430.67613526	708.68880594	2515.3649412	376.0	9.48418761521	0.269812372419	0.0452553459273	1732.34384227	574.736095104	2753.92687143	446.846934054	-0.167079170163	-0.00261061203379
1430.67613526	708.68880594	2515.3649412	376.0	-9.4827699746	-0.379810686337	-0.0637052476244	1169.63450752	736.394355144	2276.8386698	370.809807133	-3.31764510398	-0.0518382047497
1430.67613526	708.68880594	2515.3649412	376.0	3.93198362814	0.228744063575	0.038367001606	1695.45770194	612.788385712	2614.26867887	306.022591218	-0.609008296226	-0.00951575462852
1430.67613526	708.68880594	2515.3649412	376.0	9.42959714358	-0.0628500339685	-0.0105417702061	1412.96518672	882.390136431	2752.55372184	457.198398688	0.213295151398	0.00333273674059
1430.67613526	708.68880594	2515.3649412	376.0	6.60057222393	0.134942910257	0.0226338326495	1602.63389189	710.837784287	2681.39342084	367.92174466	-0.0613302454052	-0.000958285084457
1430.67613526	708.68880594	2515.3649412	376.0	-3.39542593892	-0.199970226882	-0.0335407961895	1313.79584261	715.941521491	2429.95758753	400.220223423	-2.3995496015	-0.0374929625234
1430.67613526	708.68880594	2515.3649412	376.0	-10.468458196	-0.334173497631	-0.056050569881	1206.01139583	749.224415295	2252.04501385	296.809202725	-3.37965561158	-0.0528071189309
1430.67613526	708.68880594	2515.3649412	376.0	7.50129895057	0.230552693102	0.0386703611376	1660.31449107	717.990638406	2704.04998513	325.744855653	0.823258379132	0.0128634121739
1430.67613526	708.68880594	2515.3649412	376.0	5.91933878837	0.132080250158	0.0221536816769	1601.23729729	600.025711364	2664.25791383	462.994905173	-1.3341949728	-0.02084679645
1430.67613526	708.68880594	2515.3649412	376.0	-9.25967253809	-0.263832374295	-0.0442523271209	1262.88110818	651.267733345	2282.4503845	368.301542983	-3.32709107162	-0.0519857979941
1430.67613526	708.68880594	2515.3649412	376.0	-9.71277334988	-0.427142400789	-0.071644146392	1134.01685427	716.678357265	2271.05324554	420.358033997	-3.56895893685	-0.0557649833883
1430.67613526	708.68880594	2515.3649412	376.0	5.7924963743	-0.161884211116	-0.0271526687548	1340.3468457	881.928739947	2661.06736422	438.791778573	-0.907053202076	-0.0141727062824
1430.67613526	708.68880594	2515.3649412	376.0	-17.4043757748	-0.44420623841	-0.0745062459595	1124.35115562	567.19252407	2077.58137472	386.037695033	-5.65667653396	-0.0883855708431
1430.67613526	708.68880594	2515.3649412	376.0	-8.34970592864	-0.247715155362	-0.041549002912	1276.41744291	703.915910549	2305.33936557	325.00601212	-3.07255924193	-0.0480087381551
1430.67613526	708.68880594	2515.3649412	376.0	16.9462651864	1.58811220455	0.266372392578	1666.7650526	831.286204974	2941.62535454	443.574096969	3.40377847902	0.0531840387346
1430.67613526	708.68880594	2515.3649412	376.0	13.6502016229	1.6205060144	0.271805772291	1651.91990401	873.297004032	2858.71732722	333.500419182	3.56174671362	0.0556522924003
1430.67613526	708.68880594	2515.3649412	376.0	-8.44857463742	-0.450963741013	-0.0756396747758	1093.52427704	872.884616237	2302.85245674	336.443563455	-2.9735666677	-0.0464619791828
1430.67613526	708.68880594	2515.3649412	376.0	4.68754710547	-0.172860881994	-0.0289937742357	1333.38243109	856.853099032	2633.27385769	443.038327565	-1.30365707587	-0.0203696418104
1430.67613526	708.68880594	2515.3649412	376.0	6.6890325858	0.998790851104	0.167526140742	1510.48765518	866.32495379	2683.61852177	306.805912797	1.07584734402	0.0168101147503
1430.67613526	708.68880594	2515.3649412	376.0	-5.49601242989	-0.265291650234	-0.0444970899419	1260.88027487	735.592613879	2377.12017137	380.647282619	-2.67105032254	-0.0417351612897
1430.67613526	708.68880594	2515.3649412	376.0	3.07739963032	-0.196146679252	-0.0328994765603	1314.96813591	841.918936975	2592.7727726	435.885699717	-1.57460054382	-0.0246031334972
1430.67613526	708.68880594	2515.3649412	376.0	7.33926721226	0.313391408193	0.0525648118405	1732.91607029	653.368562279	2699.97429559	313.689663025	0.774562382031	0.0121025372192
1430.67613526	708.68880594	2515.3649412	376.0	1.14197935006	0.00464916567496	0.000779799677115	1489.08031972	717.14944881	2544.0898894	337.860120872	-1.68332311067	-0.0263019236042
1430.67613526	708.68880594	2515.3649412	376.0	-5.80066168226	0.00346866226658	0.000581795079936	1491.02023612	555.34451618	2369.45713088	323.092378583	-2.74638929505	-0.0429123327351
1430.67613526	708.68880594	2515.3649412	376.0	-9.58371818133	-0.23187497726	-0.038892146471	1289.60434686	662.836504422	2274.299454	321.858602716	-3.2920814349	-0.0514387724203
1430.67613526	708.68880594	2515.3649412	376.0	14.6708345685	1.67185397554	0.280418311899	1674.05931351	881.635541736	2884.38997051	328.695115269	4.08671568283	0.0638549325443
1430.67613526	708.68880594	2515.3649412	376.0	4.82142131945	-0.0968957794056	-0.0162522273408	1392.03225935	873.634683255	2636.64128273	370.974340133	-0.535048412645	-0.00836013144758
1430.67613526	708.68880594	2515.3649412	376.0	-7.65933243283	-0.181130074453	-0.0303807572044	1329.20006186	537.185225844	2322.70477845	456.319490749	-3.44534181109	-0.0538334657983
1430.67613526	708.68880594	2515.3649412	376.0	11.8032574686	0.200500654237	0.0336297642128	1642.07776971	732.282697256	2812.25994148	437.899474513	1.17292648205	0.018326976282
1430.67613526	708.68880594	2515.3649412	376.0	-2.37049737054	-0.377299607812	-0.0632840670601	1166.30929425	830.868935999	2455.73828141	458.560051161	-2.30144350764	-0.0359600548069
1430.67613526	708.68880594	2515.3649412	376.0	6.25845094388	0.175784732106	0.029484188545	1644.49762112	615.288531582	2672.7878221	413.001669403	-0.85410303355	-0.0133453598992
1430.67613526	708.68880594	2515.3649412	376.0	-9.59759148713	-0.327511025666	-0.0549330804539	1211.40793224	745.668046296	2273.95048973	316.874511193	-3.24402926375	-0.050687957246
1430.67613526	708.68880594	2515.3649412	376.0	3.67858302223	0.12337810644	0.0206940802482	1596.27112998	635.507047358	2607.89472887	376.116551538	-1.31812117478	-0.0205956433559
1430.67613526	708.68880594	2515.3649412	376.0	-8.46660060148	-0.422256991173	-0.0708247217667	1137.05903574	721.837015756	2302.39903796	443.502986455	-3.40989869693	-0.0532796671395
1430.67613526	708.68880594	2515.3649412	376.0	-12.6190324478	-0.495555435598	-0.0831189928879	1086.62533935	689.863879455	2197.95022309	421.461004283	-4.30889724723	-0.067326519488
1430.67613526	708.68880594	2515.3649412	376.0	-7.75411492834	-0.273352073957	-0.0458490563498	1255.32090183	736.480161285	2320.32065279	328.519589676	-2.96555603664	-0.0463368130725
1430.67613526	708.68880594	2515.3649412	376.0	8.3460778929	0.0616077381864	0.0103334012389	1509.93265578	836.456103219	2725.29925848	378.910499479	0.715035057597	0.0111724227749
1430.67613526	708.68880594	2515.3649412	376.0	8.52755348007	0.199232366876	0.0334170357055	1656.77069276	688.736989271	2729.86403178	384.35634975	0.452617039881	0.00707214124814
1430.67613526	708.68880594	2515.3649412	376.0	14.5624297693	1.67362415187	0.280715221715	1692.20748026	844.980197083	2881.6631942	344.475516857	3.77054718759	0.0589147998061
1430.67613526	708.68880594	2515.3649412	376.0	-11.9102657402	-0.391683805589	-0.0656967134501	1162.73754838	583.943054973	2215.77829236	469.097689012	-4.6155367017	-0.072117760964
1430.67613526	708.68880594	2515.3649412	376.0	14.6310018432	1.40462810632	0.235596797438	1596.87385635	847.729800399	2883.38803211	438.784375358	2.57266498456	0.0401978903837
1430.67613526	708.68880594	2515.3649412	376.0	5.28327730384	0.29647416971	0.0497273011926	1744.74740983	612.333477119	2648.25864624	291.177759298	0.0850162182391	0.00132837840999
1430.67613526	708.68880594	2515.3649412	376.0	-8.15286438701	-0.193956325137	-0.0325320907643	1319.8142778	613.21427424	2310.2906487	377.262096659	-3.16901925234	-0.0495159258177
1430.67613526	708.68880594	2515.3649412	376.0	8.08962595305	1.39417744699	0.23384391932	1591.4561664	831.519282596	2718.84855629	295.8731073	1.68309422485	0.0262983472633
1430.67613526	708.68880594	2515.3649412	376.0	10.575010725	1.21487670117	0.203769993488	1559.2191037	849.099303765	2781.3650535	373.046646037	1.82254807523	0.0284773136755
1430.67613526	708.68880594	2515.3649412	376.0	4.48540276436	-0.00494068952572	-0.000828696666509	1476.77627172	696.314622901	2628.1891898	455.098295178	-1.47410576578	-0.0230329025904
1430.67613526	708.68880594	2515.3649412	376.0	-4.90781283829	-0.292093878197	-0.0489925994964	1238.13062935	711.216914095	2391.91553768	442.567994242	-2.7351052907	-0.0427360201673
1430.67613526	708.68880594	2515.3649412	376.0	-11.7174293291	-0.283563374085	-0.0475617869985	1247.89687254	686.720639522	2220.62883184	286.01131978	-3.62687875693	-0.0566699805771
1430.67613526	708.68880594	2515.3649412	376.0	7.48695184789	-0.043716646301	-0.00733254718231	1442.07929674	806.587219858	2703.68910314	455.02258654	-0.569581174529	-0.00889970585202
1430.67613526	708.68880594	2515.3649412	376.0	-14.1521059466	-0.473276891946	-0.0793822361533	1090.11266526	785.259064224	2159.38782977	284.016100288	-3.99166511687	-0.0623697674511
1430.67613526	708.68880594	2515.3649412	376.0	11.2569952394	0.12398660584	0.0207961432137	1539.00833128	835.322686285	2798.51945288	424.188435321	1.32934102581	0.0207709535282
1430.67613526	708.68880594	2515.3649412	376.0	-3.33495590198	-0.325712020505	-0.0546313352072	1209.65517602	857.752316848	2431.47862963	364.071136762	-2.29540267456	-0.03586566679
1430.67613526	708.68880594	2515.3649412	376.0	-5.08559581528	-0.121534120389	-0.0203847904041	1379.37055171	590.497189604	2387.44364701	417.575905691	-2.75255699009	-0.0430087029702
1430.67613526	708.68880594	2515.3649412	376.0	-8.45320417596	-0.133699037881	-0.022425199242	1371.87180013	626.85016858	2302.73600695	304.014038233	-3.12192581632	-0.0487800908799
1430.67613526	708.68880594	2515.3649412	376.0	4.23273688548	-0.0270041400651	-0.00452937605923	1459.34655882	786.358299136	2621.83372087	376.12886291	-0.907372686504	-0.0141776982266
1430.67613526	708.68880594	2515.3649412	376.0	-6.2377403678	-0.238134595716	-0.0399420657021	1283.92054291	737.422584786	2358.46300686	337.119879167	-2.74453116261	-0.0428832994158
1430.67613526	708.68880594	2515.3649412	376.0	-1.4552006886	-0.177910395705	-0.0298407238686	1331.6910993	740.092086609	2478.76133325	406.978147341	-2.13315841657	-0.0333306002589
1430.67613526	708.68880594	2515.3649412	376.0	-3.38280104964	-0.321379913373	-0.0539047154265	1213.84734481	754.233126512	2430.27514956	462.194678239	-2.5171452917	-0.0393303951828
1430.67613526	708.68880594	2515.3649412	376.0	1.38185634173	0.0242789303431	0.00407227949398	1506.51716914	757.128843214	2550.12367115	286.477658804	-1.11408854001	-0.0174076334377
1430.67613526	708.68880594	2515.3649412	376.0	3.43316671927	-0.118502978973	-0.019876380237	1378.50915982	858.782811502	2601.72161323	364.429641902	-0.991061056286	-0.0154853290045
1430.67613526	708.68880594	2515.3649412	376.0	7.38563715458	0.27672753952	0.0464152196444	1726.54249173	634.167431776	2701.14066887	340.430745359	0.413474096884	0.00646053276382
1430.67613526	708.68880594	2515.3649412	376.0	-10.2508516835	-0.392769345341	-0.0658787898928	1160.69353846	704.661947633	2257.51861178	392.163125679	-3.56729407295	-0.0557389698899
1430.67613526	708.68880594	2515.3649412	376.0	-4.69625029379	-0.134406748967	-0.0225439028794	1369.68854705	676.033122297	2397.23710776	351.515438406	-2.55551737175	-0.0399299589337
1430.67613526	708.68880594	2515.3649412	376.0	-9.13135951649	-0.0588291284988	-0.0098673479535	1437.08494487	547.096120038	2285.67792526	301.496860361	-3.25878375934	-0.0509184962396
1430.67613526	708.68880594	2515.3649412	376.0	-4.51679736856	-0.0439342661175	-0.00736904832565	1448.66179588	660.003177134	2401.75100372	293.086030704	-2.58791882746	-0.0404362316791
1430.67613526	708.68880594	2515.3649412	376.0	4.88873626331	-0.117476456509	-0.019704202702	1377.79797345	866.418107429	2638.33449923	394.118418357	-0.769553491953	-0.0120242733118
1430.67613526	708.68880594	2515.3649412	376.0	4.07942983899	-0.175688963306	-0.0294681253449	1331.43838922	840.467927779	2617.97748917	446.071172173	-1.46597164595	-0.022905806968
1430.67613526	708.68880594	2515.3649412	376.0	8.24332106367	0.225933477001	0.037895584871	1672.04524776	694.766537061	2722.71454922	355.902764401	0.702643225688	0.0109788004014
1430.67613526	708.68880594	2515.3649412	376.0	-13.7200589579	-0.453358930573	-0.0760414174057	1118.14553859	661.673828571	2170.25538826	390.436021096	-4.42556823153	-0.0691495036177
1430.67613526	708.68880594	2515.3649412	376.0	8.49773533255	1.28034414795	0.214750779596	1536.60756481	871.908712956	2729.11399655	320.597718778	1.61209535854	0.0251889899772
1430.67613526	708.68880594	2515.3649412	376.0	6.73149166083	0.092717957246	0.0155514856166	1565.74951838	715.610733495	2684.68652245	403.326270576	-0.403850124266	-0.00631015819166
1430.67613526	708.68880594	2515.3649412	376.0	3.78198329731	0.00515457134634	0.000864570839708	1482.2005196	811.742791616	2610.49562314	316.552311919	-0.413726081672	-0.00646447002612
1430.67613526	708.68880594	2515.3649412	376.0	-13.9485076422	-0.41117858865	-0.0689665529437	1149.75421923	635.707941532	2164.50907014	379.046909383	-4.44123627878	-0.0693943168559
1430.67613526	708.68880594	2515.3649412	376.0	-0.221923661517	-0.254123322579	-0.042623838071	1268.54945151	844.800351892	2509.78275122	396.43294782	-1.9302438097	-0.0301600595265
1430.67613526	708.68880594	2515.3649412	376.0	-10.2665062366	-0.33573297135	-0.0563121387705	1205.70997936	613.468570078	2257.12484264	437.946293203	-3.8896281078	-0.0607754391843
1430.67613526	708.68880594	2515.3649412	376.0	7.73665009355	-0.0453142182411	-0.00760050624641	1424.91438915	880.892019961	2709.96992527	404.163516165	0.210276934848	0.003285577107
1430.67613526	708.68880594	2515.3649412	376.0	8.93205455275	0.184601002354	0.0309629322968	1614.91018586	762.444643325	2740.03870995	362.683880762	1.04088015032	0.0162637523488
1430.67613526	708.68880594	2515.3649412	376.0	9.13571864086	0.117032782007	0.0196297856436	1585.77977135	712.229080028	2745.16160502	447.152753636	-0.0248024972091	-0.000387539018892
1430.67613526	708.68880594	2515.3649412	376.0	-0.963720274216	-0.0801509912044	-0.0134436415975	1416.40642377	788.877239729	2491.12385929	285.84019579	-1.89449479142	-0.0296014811159
1430.67613526	708.68880594	2515.3649412	376.0	3.92843178009	0.00651188554464	0.00109223172503	1482.81264828	813.292092011	2614.17933693	318.074596645	-0.370613276701	-0.00579083244845
1430.67613526	708.68880594	2515.3649412	376.0	6.95643900919	0.252317130265	0.0423208873307	1718.45020702	558.209904934	2690.34476919	413.684657234	-0.731137033379	-0.0114240161465
1430.67613526	708.68880594	2515.3649412	376.0	-9.32338664588	-0.113670040683	-0.0190657565721	1389.35237189	594.875445754	2280.84774217	296.619924528	-3.27271122513	-0.0511361128927
1430.67613526	708.68880594	2515.3649412	376.0	-16.256812161	-0.463563488808	-0.0777530172439	1111.44257868	660.618994757	2106.44678754	334.385214111	-4.76565207502	-0.0744633136721
1430.67613526	708.68880594	2515.3649412	376.0	-11.2618798932	-0.479211046384	-0.0803775656464	1093.4525083	748.995466062	2232.08756264	389.639588286	-3.73236050547	-0.058318132898
1430.67613526	708.68880594	2515.3649412	376.0	-2.54513627004	-0.22098009674	-0.0370647596007	1297.66972767	855.198707151	2451.34547575	298.477040931	-2.28774475924	-0.0357460118631
1430.67613526	708.68880594	2515.3649412	376.0	-18.3123984914	-0.403744025833	-0.0677195615285	1157.10692261	612.159015463	2054.74128965	285.475351574	-5.12715799322	-0.0801118436441
1430.67613526	708.68880594	2515.3649412	376.0	7.73045669335	0.281890771382	0.0472812431033	1745.97963992	559.318892757	2709.81413866	404.515605978	-0.35871097439	-0.00560485897485
1430.67613526	708.68880594	2515.3649412	376.0	-11.3287726913	-0.304277213551	-0.0510360975429	1230.94899486	693.388080239	2230.40496465	306.067889549	-3.56282150377	-0.0556690859965
1430.67613526	708.68880594	2515.3649412	376.0	-12.5098873271	-0.425935541532	-0.0714417211561	1137.3830076	595.94442338	2200.69562119	467.368190211	-4.77140979545	-0.0745532780538
1430.67613526	708.68880594	2515.3649412	376.0	-10.8179071952	-0.434061521343	-0.0728046832175	1127.9721948	736.494963505	2243.25509624	378.78793793	-3.60494759063	-0.0563273061036
1430.67613526	708.68880594	2515.3649412	376.0	0.835668058401	0.0297907577517	0.00499677251789	1509.7751362	564.548008648	2536.38504256	462.061897715	-1.96392737526	-0.0306863652384
1430.67613526	708.68880594	2515.3649412	376.0	-4.86719226596	-0.151791052053	-0.0254597537828	1353.38180079	607.080357592	2392.93729332	432.475134933	-2.75191808179	-0.0429987200279
1430.67613526	708.68880594	2515.3649412	376.0	-11.4403857985	-0.362518954906	-0.0608049236676	1184.83828685	576.502101679	2227.59748768	466.257099155	-4.45747144695	-0.0696479913585
1430.67613526	708.68880594	2515.3649412	376.0	7.0845094884	0.269265508666	0.0451636210443	1733.51121054	576.82785455	2693.56620912	383.22714403	-0.323560320088	-0.00505563000137
1430.67613526	708.68880594	2515.3649412	376.0	12.6534877988	0.552006001657	0.0925873870609	1772.31280518	642.664556044	2833.64633713	418.668975906	1.73778584321	0.0271529038001
1430.67613526	708.68880594	2515.3649412	376.0	16.0839792477	1.68413209665	0.282477708261	1714.97979514	814.364940349	2919.93571634	390.590980858	3.74731828432	0.0585518481925
1430.67613526	708.68880594	2515.3649412	376.0	5.85712653848	-0.120321464997	-0.0201813929884	1376.7711973	846.002615876	2662.69304871	439.919235531	-0.928106386696	-0.0145016622921
1430.67613526	708.68880594	2515.3649412	376.0	-6.56397999756	-0.0815056675014	-0.0136708600304	1414.93846533	549.884452097	2350.25688959	385.433972166	-2.93847067171	-0.0459136042455
1430.67613526	708.68880594	2515.3649412	376.0	-15.209004182	-0.478682912803	-0.0802889823553	1092.71301847	744.490464741	2132.8029821	295.599498887	-4.26523453382	-0.066644289591
1430.67613526	708.68880594	2515.3649412	376.0	4.20837908974	0.120264466577	0.0201718327033	1593.56929151	684.088322631	2621.22103341	343.563419273	-0.747229083991	-0.0116754544374
1430.67613526	708.68880594	2515.3649412	376.0	-7.63764715394	-0.19044678469	-0.0319434392302	1324.26391011	706.003366083	2323.25024235	292.982966157	-2.98100768823	-0.0465782451286
1430.67613526	708.68880594	2515.3649412	376.0	2.84726670714	0.160613884283	0.0269395981689	1632.04636706	594.272450396	2586.98408973	360.66527227	-1.50916807617	-0.0235807511902
1430.67613526	708.68880594	2515.3649412	376.0	-9.52357288686	-0.0764949016404	-0.0128304095338	1421.72908001	556.565512783	2275.81232765	297.517734862	-3.3194559038	-0.0518664984969
1430.67613526	708.68880594	2515.3649412	376.0	-5.51611429254	-0.130367409892	-0.0218663887777	1373.88331749	681.788426147	2376.61453617	320.942792534	-2.67117928728	-0.0417371763637
1430.67613526	708.68880594	2515.3649412	376.0	-7.57390960809	-0.235238934875	-0.0394563795496	1285.30230696	637.357175077	2324.85347424	402.1939922	-3.12342360903	-0.0488034938911
1430.67613526	708.68880594	2515.3649412	376.0	1.00183220505	-0.0318939635287	-0.00534954101455	1456.90687336	747.510221963	2540.56467725	336.147581926	-1.67685432434	-0.0262008488178
1430.67613526	708.68880594	2515.3649412	376.0	17.1865239455	1.72683798948	0.289640722824	1781.64612168	725.918664033	2947.66873913	440.103953421	3.39923167489	0.0531129949201
1430.67613526	708.68880594	2515.3649412	376.0	4.48650160801	0.106734092659	0.0179023972928	1575.36269618	738.79664809	2628.21682973	314.057485457	-0.229541655369	-0.00358658836514
1430.67613526	708.68880594	2515.3649412	376.0	-4.28419092162	-0.0209218383934	-0.00350919798614	1467.62191871	561.785096631	2407.60190474	378.194889399	-2.55443824416	-0.039913097565
1430.67613526	708.68880594	2515.3649412	376.0	-5.51959305769	-0.0364142194983	-0.00610771880213	1455.77667596	633.523549152	2376.52703253	287.22680742	-2.73159760783	-0.0426812126223
1430.67613526	708.68880594	2515.3649412	376.0	-7.01535689907	-0.302256785251	-0.0506972132256	1230.57167393	657.355438834	2338.90311326	450.976000493	-3.19531180935	-0.0499267470211
1430.67613526	708.68880594	2515.3649412	376.0	12.2494896292	1.67686395595	0.281258630652	1712.14756807	799.121691299	2823.48430881	312.21504944	3.14033141047	0.0490676782886
1430.67613526	708.68880594	2515.3649412	376.0	-12.4352427	-0.322111315023	-0.0540273926574	1216.58848646	703.183237897	2202.57320597	282.801481612	-3.74192211042	-0.0584675329754
1430.67613526	708.68880594	2515.3649412	376.0	-11.7757654928	-0.424033850047	-0.07112275244	1139.20604437	639.700493096	2219.16146443	440.254926966	-4.27279445247	-0.0667624133198
1430.67613526	708.68880594	2515.3649412	376.0	10.6993170698	0.249493189131	0.0418472306493	1684.83293317	698.043197493	2784.49181172	401.615681057	1.13284029078	0.0177006295435
1430.67613526	708.68880594	2515.3649412	376.0	10.0909263749	1.42612515199	0.239202474335	1574.24470825	870.980683586	2769.18856547	323.963173643	2.19324349504	0.0342694296099
1430.67613526	708.68880594	2515.3649412	376.0	-12.1115793622	-0.310220305651	-0.0520329261407	1226.73992413	635.834197573	2210.7145201	348.140398395	-3.84742440523	-0.0601160063317
1430.67613526	708.68880594	2515.3649412	376.0	0.0495251786094	-0.240291154441	-0.0403037830327	1279.14263869	778.539912552	2516.61068018	458.928128931	-1.9937315449	-0.0311520553891
1430.67613526	708.68880594	2515.3649412	376.0	4.29681218273	-0.0400031611447	-0.00670968821615	1447.22349402	806.723224993	2623.44544843	369.498729416	-0.789713311466	-0.0123392704917
1430.67613526	708.68880594	2515.3649412	376.0	-2.98010645574	-0.197522812816	-0.033130293998	1316.24844177	745.696523005	2440.4043882	378.459423429	-2.3086429022	-0.0360725453469
1430.67613526	708.68880594	2515.3649412	376.0	12.1991035625	0.248112084001	0.0416155793359	1655.36297313	742.920893335	2822.21691535	423.933048887	1.56168128115	0.024401270018
1430.67613526	708.68880594	2515.3649412	376.0	-13.4799939245	-0.485951509486	-0.0815081364452	1094.4233957	671.439327312	2176.29389994	410.431176933	-4.48801890863	-0.0701252954473
1430.67613526	708.68880594	2515.3649412	376.0	-3.55729717457	-0.212916481862	-0.0357122579441	1304.51307486	792.477015773	2425.88593521	328.89584458	-2.37369100688	-0.0370889219825
1430.67613526	708.68880594	2515.3649412	376.0	-9.12384433035	-0.42836041924	-0.071848443348	1132.59709282	723.82217597	2285.86695962	429.447690834	-3.47953396587	-0.0543677182168
1430.67613526	708.68880594	2515.3649412	376.0	-8.93847147266	-0.370179269	-0.0620897801074	1177.86233529	694.671212845	2290.52976349	417.996215357	-3.41228943578	-0.0533170224341
1430.67613526	708.68880594	2515.3649412	376.0	0.132466758356	-0.0237742693809	-0.00398763324067	1464.78508482	739.822861492	2518.6969636	314.089017282	-1.7976744389	-0.0280886631079
1430.67613526	708.68880594	2515.3649412	376.0	-10.1833347729	-0.180579740165	-0.0302884502121	1332.16486655	595.318612674	2259.21690847	331.733429246	-3.44661212809	-0.0538533145014
1430.67613526	708.68880594	2515.3649412	376.0	14.7913733167	1.6752650382	0.280990445858	1770.1719085	708.526428146	2887.42195993	408.72362328	2.82323986148	0.0441131228356
1430.67613526	708.68880594	2515.3649412	376.0	11.3271601625	0.261131394297	0.0437992945818	1717.55279395	624.080130868	2800.28435676	458.651431937	0.486959029992	0.00760873484363
1430.67613526	708.68880594	2515.3649412	376.0	-4.64097426877	-0.469318208933	-0.0787182504081	1078.06125911	876.944336475	2398.62750151	443.621905921	-2.56654431015	-0.0401022548461
1430.67613526	708.68880594	2515.3649412	376.0	4.19669773256	0.120476182487	0.0202073435906	1576.8659886	760.082578433	2620.92720465	283.978637612	0.020413813952	0.000318965843001
1430.67613526	708.68880594	2515.3649412	376.0	-4.16718954679	-0.303274603095	-0.0508679307439	1229.38217537	785.076185023	2410.5449163	396.086555912	-2.47071153257	-0.0386048676964
1430.67613526	708.68880594	2515.3649412	376.0	-3.12362264368	-0.376356818837	-0.0631259340552	1167.53368626	828.979789695	2436.79443232	440.280956373	-2.37132957627	-0.0370520246293
1430.67613526	708.68880594	2515.3649412	376.0	5.44808137973	0.038851013348	0.00651643967594	1505.55228711	813.851070767	2652.40407019	333.000712318	0.0650894044198	0.00101702194406
1430.67613526	708.68880594	2515.3649412	376.0	-11.563556988	-0.486674042642	-0.0816293261727	1080.76576575	796.947265019	2224.49928277	346.786251996	-3.59444173287	-0.0561631520762
1430.67613526	708.68880594	2515.3649412	376.0	3.37824683281	0.0488982340345	0.00820164945228	1522.55619387	778.244693369	2600.34017766	299.539290421	-0.442658221604	-0.00691653471256
1430.67613526	708.68880594	2515.3649412	376.0	5.45937465044	0.256785348906	0.0430703369517	1722.75692731	582.77320856	2652.68813716	347.158001292	-0.523305006195	-0.00817664072179
1430.67613526	708.68880594	2515.3649412	376.0	8.97976480182	0.044064439158	0.00739088211304	1519.39005447	753.042686325	2741.23879682	468.80605603	-0.266096355586	-0.00415775555603
1430.67613526	708.68880594	2515.3649412	376.0	3.2736372065	-0.0314236730238	-0.00527065968195	1454.23586212	702.562959654	2597.70886379	440.910042015	-1.59748542913	-0.0249607098301
1430.67613526	708.68880594	2515.3649412	376.0	3.89519210849	0.178745286097	0.0299807591576	1649.60315773	616.605037235	2613.34323789	347.135042924	-1.02052108843	-0.0159456420067
1430.67613526	708.68880594	2515.3649412	376.0	2.06050236465	-0.0190437235273	-0.00319418375165	1467.49022959	741.700365463	2567.19409529	358.003500232	-1.52393865023	-0.0238115414099
1430.67613526	708.68880594	2515.3649412	376.0	2.43657876095	0.130432573833	0.021877318657	1602.78584147	599.271881992	2576.65378911	374.596065653	-1.67721575458	-0.0262064961653
1430.67613526	708.68880594	2515.3649412	376.0	0.656306597608	0.066511535598	0.0111559100299	1543.90997647	562.227118597	2531.87344726	425.736352189	-1.9278530387	-0.0301227037297
1430.67613526	708.68880594	2515.3649412	376.0	-10.3232332365	-0.277986113661	-0.0466263189637	1250.53032084	540.568777978	2255.69795157	464.598852754	-4.16289711707	-0.0650452674542
1430.67613526	708.68880594	2515.3649412	376.0	7.15783264733	0.212630034176	0.0356642123744	1678.60160427	561.910900416	2695.41055416	454.898049466	-1.04410105578	-0.0163140789965
1430.67613526	708.68880594	2515.3649412	376.0	-10.8552176909	-0.244715312527	-0.0410458424232	1279.61206172	674.503571001	2242.31660111	288.200968386	-3.48780254859	-0.0544969148217
1430.67613526	708.68880594	2515.3649412	376.0	-4.20625650024	-0.309481786116	-0.0519090550345	1223.9506152	745.607026975	2409.56223985	440.004597677	-2.59059342109	-0.0404780222046
1430.67613526	708.68880594	2515.3649412	376.0	-12.4828027205	-0.178759533609	-0.0299831488778	1334.84714561	572.550619021	2201.37689789	293.979133255	-3.83537465671	-0.059927729011
1430.67613526	708.68880594	2515.3649412	376.0	-12.8591480971	-0.450766956855	-0.0756066683755	1119.7712957	659.894178017	2191.91043823	412.244964508	-4.34337775293	-0.0678652773896
1430.67613526	708.68880594	2515.3649412	376.0	6.86690311597	0.0424464077894	0.00711949141051	1519.31769785	756.929756504	2688.09261472	411.845160371	-0.380404352281	-0.00594381800439
1430.67613526	708.68880594	2515.3649412	376.0	-3.22544364946	-0.0597064024689	-0.0100144921954	1432.85623356	617.194257524	2434.23326244	384.182771352	-2.39126177771	-0.0373634652768
1430.67613526	708.68880594	2515.3649412	376.0	1.96389272749	-0.0970661727975	-0.0162808072455	1399.49203538	823.659157353	2564.76401035	341.612817614	-1.32313214227	-0.0206739397229
1430.67613526	708.68880594	2515.3649412	376.0	-7.76421020729	-0.353493388188	-0.0592910748386	1189.56659015	769.681161191	2320.06671968	360.818968345	-2.97623875933	-0.0465037306145
1430.67613526	708.68880594	2515.3649412	376.0	1.88908072797	0.184362476825	0.0309229246604	1655.15252978	540.371497749	2562.88221554	367.358188007	-1.76098859042	-0.0275154467253
1430.67613526	708.68880594	2515.3649412	376.0	-1.23881376785	-0.177607683669	-0.0297899502966	1332.08055872	753.473346739	2484.20425399	398.650348538	-2.0931805786	-0.0327059465407
1430.67613526	708.68880594	2515.3649412	376.0	-0.965448698906	-0.159779178355	-0.0267995938201	1347.76616001	799.97035377	2491.0803831	343.343869316	-2.05453090932	-0.0321020454582
1430.67613526	708.68880594	2515.3649412	376.0	10.9847439254	1.3923793616	0.233542328346	1782.54033312	642.106720024	2791.67133878	367.024285635	1.75374461464	0.0274022596037
1430.67613526	708.68880594	2515.3649412	376.0	-8.40745428605	-0.360135782402	-0.0604051966457	1185.48797281	691.522606414	2303.88678364	426.876204419	-3.34451168221	-0.0522579950346
1430.67613526	708.68880594	2515.3649412	376.0	-6.81415789848	-0.363149340749	-0.0609106576232	1181.11464151	785.961379929	2343.96400238	376.887980942	-2.83917979951	-0.0443621843674
1430.67613526	708.68880594	2515.3649412	376.0	7.76868015713	1.35703446568	0.227613966065	1603.23063787	810.994836992	2710.77559826	296.550123397	1.53852127818	0.0240393949716
1430.67613526	708.68880594	2515.3649412	376.0	4.50113201115	0.31350252081	0.0525834486431	1775.68239156	550.145116426	2628.58483776	302.757329773	-0.488147789948	-0.00762730921793
1430.67613526	708.68880594	2515.3649412	376.0	-4.82470798631	-0.178355253736	-0.0299153394391	1330.79669218	613.055295652	2394.00592799	450.153940164	-2.8014959261	-0.0437733738453
1430.67613526	708.68880594	2515.3649412	376.0	-2.78290763336	-0.00423108760236	-0.000709675880972	1482.75708424	651.341980952	2445.36465824	311.265593053	-2.34639595279	-0.0366624367623
1430.67613526	708.68880594	2515.3649412	376.0	3.76429004703	0.195308298373	0.0327588558157	1664.09786509	536.347903578	2610.05057333	409.604804659	-1.54589705258	-0.0241546414466
1430.67613526	708.68880594	2515.3649412	376.0	-3.0482539136	0.0169948560082	0.00285052935394	1501.2443027	565.357655741	2438.69023094	372.088272492	-2.36967769707	-0.0370262140167
1430.67613526	708.68880594	2515.3649412	376.0	10.4268571326	0.31903867382	0.0535120217745	1778.65208507	546.074728089	2777.63844998	452.911636823	0.0481716324648	0.000752681757263
1430.67613526	708.68880594	2515.3649412	376.0	-12.4936089001	-0.40797041232	-0.0684284488963	1151.28891918	604.843475233	2201.10508303	444.972688623	-4.55519891699	-0.071174983078
1430.67613526	708.68880594	2515.3649412	376.0	2.66604307913	0.0696184206337	0.0116770245947	1545.35568575	595.574824934	2582.42565413	441.495143447	-1.68933192988	-0.0263958114044
1430.67613526	708.68880594	2515.3649412	376.0	4.43292704877	-0.0564569498711	-0.00946946492302	1431.48799599	828.839498117	2626.86923405	366.541739948	-0.681290625839	-0.0106451660287
1430.67613526	708.68880594	2515.3649412	376.0	-7.401389134	-0.282777252939	-0.047429931724	1246.89539845	695.033326802	2329.19299376	387.264268509	-3.01497625471	-0.0471090039799
1430.67613526	708.68880594	2515.3649412	376.0	14.9715451879	1.64931817589	0.276638405886	1726.98684091	763.986541947	2891.95394001	400.980557151	3.07794116323	0.0480928306755
1430.67613526	708.68880594	2515.3649412	376.0	-15.021060026	-0.339233614492	-0.0568992979691	1204.91305384	561.883578452	2137.53046351	370.733831213	-4.76394320787	-0.0744366126229
1430.67613526	708.68880594	2515.3649412	376.0	-12.0055609523	-0.335175277416	-0.0562185973526	1207.06591034	610.810867275	2213.38127001	395.504492391	-4.06530547384	-0.0635203980288
1430.67613526	708.68880594	2515.3649412	376.0	-9.58443974309	-0.425054788336	-0.0712939933472	1118.73970579	863.499998798	2274.28130409	292.041599499	-3.16174569691	-0.0494022765142
1430.67613526	708.68880594	2515.3649412	376.0	20.2446531166	1.71093135641	0.286972719961	1722.94991173	834.263358306	3024.59184816	467.378578117	4.4575786032	0.069649665675
1430.67613526	708.68880594	2515.3649412	376.0	2.80048617952	0.0777514402789	0.0130411674403	1551.57784717	744.615576901	2585.80738874	289.613964673	-0.623371583617	-0.00974018099401
1430.67613526	708.68880594	2515.3649412	376.0	15.6023686471	1.77794727324	0.298213229325	1777.59933673	776.578823315	2907.82145214	353.643292102	4.00000780263	0.0625001219161
1430.67613526	708.68880594	2515.3649412	376.0	8.12674688157	-0.0547697002042	-0.00918646430798	1419.27321828	880.215021014	2719.78228312	420.294043823	0.163384223973	0.00255287849958
1430.67613526	708.68880594	2515.3649412	376.0	-7.27758656365	-0.336925292304	-0.0565121255122	1202.96683046	767.97610524	2332.30708021	361.364144514	-2.90068067972	-0.0453231356206
1430.67613526	708.68880594	2515.3649412	376.0	-0.943989531945	-0.307464476515	-0.0515706938133	1224.25791075	837.818114199	2491.62015946	429.544134518	-2.0479254139	-0.0319988345921
1430.67613526	708.68880594	2515.3649412	376.0	-10.2756536213	-0.137809172572	-0.0231145878182	1368.40638396	555.909057082	2256.89475253	332.579311486	-3.48603289636	-0.0544692640056
1430.67613526	708.68880594	2515.3649412	376.0	9.23453566504	0.0162262561486	0.0027216129065	1459.50573544	879.544542408	2747.6472138	408.596935945	0.757445317718	0.0118350830893
1430.67613526	708.68880594	2515.3649412	376.0	-3.49265178379	-0.0333421176123	-0.00559243837845	1455.69206046	557.051505939	2427.51200271	414.768436311	-2.49960556832	-0.039056337005
1430.67613526	708.68880594	2515.3649412	376.0	10.8561334352	1.46175521005	0.245178666563	1662.88111577	774.422628157	2788.4363156	351.132571667	2.09322997507	0.0327067183605
1430.67613526	708.68880594	2515.3649412	376.0	-1.53207923417	-0.131485698063	-0.0220539580784	1371.99333448	784.200049639	2476.82755727	320.63417315	-2.15545667925	-0.0336790106133
1430.67613526	708.68880594	2515.3649412	376.0	5.58585232632	-0.0291175281665	-0.00488385242645	1455.79088158	752.649983403	2655.86951228	447.428647294	-1.18078330153	-0.0184497390864
1430.67613526	708.68880594	2515.3649412	376.0	-10.8666181395	-0.381025746302	-0.0639090483567	1167.54876557	765.711038719	2242.02983822	308.770033931	-3.4360052928	-0.0536875827
1430.67613526	708.68880594	2515.3649412	376.0	3.98542582419	-0.0778575807576	-0.0130589702713	1414.79396482	793.033045785	2615.61294514	407.785934529	-1.28118686544	-0.0200185447725
1430.67613526	708.68880594	2515.3649412	376.0	0.247959218864	-0.0434055741783	-0.00728037138181	1445.53142682	671.316457734	2521.60202046	404.754135905	-1.93666380698	-0.0302603719841
1430.67613526	708.68880594	2515.3649412	376.0	4.71399815366	0.0290618894212	0.00487452019812	1504.36567327	794.131156347	2633.93919808	335.442368463	-0.282124913888	-0.0044082017795
1430.67613526	708.68880594	2515.3649412	376.0	6.32085568516	0.101455098205	0.0170169570959	1574.12772499	673.961579254	2674.35752909	426.268224841	-0.863263435254	-0.0134884911758
1430.67613526	708.68880594	2515.3649412	376.0	5.19859507158	0.25926527344	0.0434862920899	1727.00756037	536.70973822	2646.12857906	382.411280474	-1.05514056138	-0.0164865712715
1430.67613526	708.68880594	2515.3649412	376.0	3.58340688893	-0.0339552465874	-0.00569527785766	1448.94488693	829.764198101	2605.50070178	326.791616751	-0.575811977602	-0.00899706215003
1430.67613526	708.68880594	2515.3649412	376.0	16.9955681886	1.77821512221	0.298258155352	1785.37553668	764.759182649	2942.86550497	392.730785639	4.03689093887	0.0630764209199
1430.67613526	708.68880594	2515.3649412	376.0	-0.151941055617	-0.095045598145	-0.0159418983806	1402.18225766	771.958362148	2511.54306915	337.402449342	-1.95957643594	-0.0306183818115
1430.67613526	708.68880594	2515.3649412	376.0	8.95491027665	0.21286267513	0.0357032329973	1664.10832849	695.5514793	2740.61361481	380.95380702	0.679828794515	0.0106223249143
1430.67613526	708.68880594	2515.3649412	376.0	14.8255379045	1.59633002935	0.267750759703	1669.31205779	827.230265203	2888.28132399	391.739001002	3.22325121756	0.0503633002743
1430.67613526	708.68880594	2515.3649412	376.0	11.6280765429	1.42270252783	0.238628401179	1619.49980368	818.586711543	2807.85350189	369.766986673	2.22476847066	0.0347620073541
1430.67613526	708.68880594	2515.3649412	376.0	-5.469512455	-0.290583692164	-0.0487392975787	1239.23797683	675.128517195	2377.78674245	463.420248425	-2.93540671827	-0.045865729973
1430.67613526	708.68880594	2515.3649412	376.0	-2.13753898016	-0.0225667751834	-0.00378510150677	1466.48144731	706.040104147	2461.59803509	289.076483631	-2.30299253006	-0.0359842582822
1430.67613526	708.68880594	2515.3649412	376.0	8.84163392209	0.267133715215	0.044806057567	1722.96349165	625.520172257	2737.7643011	389.2806372	0.382566328752	0.00597759888676
1430.67613526	708.68880594	2515.3649412	376.0	2.12583565569	0.151921333654	0.0254816057789	1625.47401457	634.087150717	2568.83746599	309.276300703	-1.26167163278	-0.0197136192623
1430.67613526	708.68880594	2515.3649412	376.0	3.36469348689	0.0243383309695	0.00408224269867	1500.94769129	792.497590616	2599.99926154	306.553979643	-0.498967248584	-0.00779636325912
1430.67613526	708.68880594	2515.3649412	376.0	10.4668593057	0.311018267943	0.0521667675182	1760.45764532	602.833453097	2778.64465062	415.353552201	0.651736622982	0.0101833847341
1430.67613526	708.68880594	2515.3649412	376.0	9.6904115691	0.117308901801	0.0196760989267	1578.32111067	758.4698712	2759.11415646	422.323174598	0.576229953205	0.00900359301883
1430.67613526	708.68880594	2515.3649412	376.0	17.214642365	1.68867141207	0.28323908287	1724.55706615	802.676753275	2948.37602	421.142200571	3.78485745396	0.0591383977182
1430.67613526	708.68880594	2515.3649412	376.0	-9.62809374405	-0.445170368312	-0.0746679584556	1096.00279647	873.407428869	2273.18324665	303.773021318	-3.14770903797	-0.0491829537182
1430.67613526	708.68880594	2515.3649412	376.0	15.9434708554	1.79228327662	0.30061779212	1784.64264606	778.806503141	2916.4014175	352.952268302	4.1627491041	0.0650429547516
1430.67613526	708.68880594	2515.3649412	376.0	-8.43380908734	-0.360138968971	-0.0604057311256	1183.90326331	784.905523931	2303.22386421	334.415076969	-3.04375929467	-0.0475587389792
1430.67613526	708.68880594	2515.3649412	376.0	-1.18256742943	-0.121709771094	-0.0204142521124	1377.6586831	653.140260143	2485.61905467	454.820111431	-2.20801882341	-0.0345002941158
1430.67613526	708.68880594	2515.3649412	376.0	-11.1476517523	-0.329001208732	-0.0551830272948	1210.78288038	567.507643196	2234.96081725	456.67029368	-4.30316914743	-0.0672370179285
1430.67613526	708.68880594	2515.3649412	376.0	10.2620382193	0.119564412236	0.0200544133237	1557.10498238	809.10503539	2773.49265282	407.282635051	1.091582097	0.0170559702657
1430.67613526	708.68880594	2515.3649412	376.0	7.07830875411	0.112238298068	0.0188256118865	1583.87267007	681.427280224	2693.41023803	428.110287739	-0.610284816096	-0.0095357002515
1430.67613526	708.68880594	2515.3649412	376.0	-2.50695836609	-0.0807259952668	-0.0135400864252	1414.79086143	675.214560212	2452.30578937	362.300367726	-2.26580222147	-0.0354031597105
1430.67613526	708.68880594	2515.3649412	376.0	-11.1501517313	-0.183968386245	-0.0308568242611	1329.74038724	583.618622305	2234.89793366	321.53892411	-3.61540976191	-0.0564907775298
1430.67613526	708.68880594	2515.3649412	376.0	-6.0598680531	-0.388234801823	-0.0651182156698	1155.50963441	863.034658844	2362.93714471	344.39285145	-2.64610435317	-0.0413453805183
1430.67613526	708.68880594	2515.3649412	376.0	-2.87695373637	-0.0653279239238	-0.0109573840865	1427.45276814	609.142416348	2442.99905554	406.403871053	-2.37383990728	-0.0370912485513
1430.67613526	708.68880594	2515.3649412	376.0	-11.4209265051	-0.34388167678	-0.0576789125762	1199.23381873	569.629150964	2228.08695993	459.223990232	-4.40009513411	-0.0687514864705
1430.67613526	708.68880594	2515.3649412	376.0	-3.87475449488	-0.358846321876	-0.0601889167856	1181.60621977	854.37006982	2417.90072508	381.924435489	-2.37325206902	-0.0370820635784
1430.67613526	708.68880594	2515.3649412	376.0	-8.00085991784	-0.0812138841046	-0.0136219195077	1416.67362899	574.67660445	2314.11411583	322.763882386	-3.07231174812	-0.0480048710644
1430.67613526	708.68880594	2515.3649412	376.0	-3.98727061293	-0.191111748336	-0.0320549728843	1321.26144799	698.503416444	2415.07053409	395.305669653	-2.48537738838	-0.0388340216935
1430.67613526	708.68880594	2515.3649412	376.0	7.38619073748	0.291685470292	0.0489240976671	1740.08475113	622.847239418	2701.1545935	338.222602954	0.416031969894	0.0065004995296
1430.67613526	708.68880594	2515.3649412	376.0	-15.7044277017	-0.423985235368	-0.0711145983508	1136.96730201	548.791945407	2120.34127257	434.582025159	-5.58766224574	-0.0873072225896
1430.67613526	708.68880594	2515.3649412	376.0	-5.07764756484	-0.137860107807	-0.0231231311316	1367.21603383	687.044188028	2387.64357451	333.38335266	-2.60407360928	-0.0406886501451
1430.67613526	708.68880594	2515.3649412	376.0	10.1128806349	0.32751508106	0.0549337606609	1786.85872778	541.43009416	2769.74079523	441.451973295	0.0578935364417	0.000904586506902
1430.67613526	708.68880594	2515.3649412	376.0	-6.9339991391	-0.334373509202	-0.0560841176119	1205.05038653	676.312808776	2340.94955783	459.586362522	-3.20535956921	-0.0500837432689
1430.67613526	708.68880594	2515.3649412	376.0	-0.29113806711	-0.00224632831838	-0.000376774290236	1484.53040202	728.406766283	2508.04175633	295.104588025	-1.81550244957	-0.0283672257746
1430.67613526	708.68880594	2515.3649412	376.0	-9.13551597037	-0.0921583133181	-0.0154576171282	1407.83605714	575.676972271	2285.57337528	302.060345865	-3.24904973966	-0.0507664021822
1430.67613526	708.68880594	2515.3649412	376.0	0.998413553511	-0.151051231995	-0.0253356645412	1352.89675612	744.362207317	2540.47868569	443.219722256	-1.86017946467	-0.0290653041354
1430.67613526	708.68880594	2515.3649412	376.0	-5.3781303104	-0.255830047054	-0.0429101051752	1269.44925789	786.099891851	2380.08533688	324.536187141	-2.60907498751	-0.0407667966798
1430.67613526	708.68880594	2515.3649412	376.0	5.490304683	-0.116083115468	-0.0194704990721	1380.5358448	845.85257658	2653.46614036	427.077718983	-0.92207271557	-0.0144073861808
1430.67613526	708.68880594	2515.3649412	376.0	-14.1559843736	-0.496924238804	-0.0833485808125	1084.34659865	712.035784378	2159.29027318	362.907890149	-4.31746826591	-0.0674604416549
1430.67613526	708.68880594	2515.3649412	376.0	-1.64693057716	-0.128334970379	-0.0215254898321	1372.14496428	647.733475132	2473.93862685	454.060187443	-2.27696634553	-0.0355775991489
1430.67613526	708.68880594	2515.3649412	376.0	2.58371965542	0.123609400024	0.0207328748782	1595.36183105	701.988266753	2580.35491959	283.004821788	-0.719623392284	-0.0112441155044
1430.67613526	708.68880594	2515.3649412	376.0	-2.8711098486	0.105587735701	0.0177101200437	1583.84437565	564.091350337	2443.14605064	295.21032466	-2.40141652072	-0.0375221331363
1430.67613526	708.68880594	2515.3649412	376.0	-8.12064470503	-0.278325956896	-0.0466833205126	1250.50141338	657.065773471	2311.10109129	403.533904442	-3.21900319623	-0.0502969249411
1430.67613526	708.68880594	2515.3649412	376.0	-15.9452106578	-0.369555498836	-0.0619851557927	1182.23957736	611.199733898	2114.28470251	320.845391249	-4.66268118284	-0.0728543934818
1430.67613526	708.68880594	2515.3649412	376.0	5.57882977081	-0.0605713137927	-0.0101595628636	1420.0525835	866.430955094	2655.69286938	369.209330785	-0.232801248019	-0.0036375195003
1430.67613526	708.68880594	2515.3649412	376.0	8.23299059538	-0.00140768153889	-0.000236108946476	1473.7439609	826.170322901	2722.45470025	422.540416448	0.111283765761	0.00173880884002
1430.67613526	708.68880594	2515.3649412	376.0	-22.7647055072	-0.502536448798	-0.0842899109021	1081.95647287	558.298278058	1942.7495199	302.49476897	-6.82273796901	-0.106605280766
1430.67613526	708.68880594	2515.3649412	376.0	4.64254328619	0.0251114524976	0.00421191756082	1503.43985927	668.35599654	2632.1418474	460.345991587	-1.46659391815	-0.0229155299711
1430.67613526	708.68880594	2515.3649412	376.0	-0.705994852854	-0.106755890675	-0.017906053451	1390.46326571	661.48293867	2497.60659418	445.660389805	-2.11741073624	-0.0330845427538
1430.67613526	708.68880594	2515.3649412	376.0	20.0034213603	1.72355989675	0.289090891774	1708.27137476	882.527154457	3018.52398913	427.725459919	5.01490712797	0.0783579238745
1430.67613526	708.68880594	2515.3649412	376.0	17.205078599	1.72189461214	0.288811575334	1709.79949936	868.883412724	2948.13545638	369.452544301	4.61420148112	0.0720968981424
1430.67613526	708.68880594	2515.3649412	376.0	-1.3583757497	-0.0270258733017	-0.00453302135218	1461.06884471	649.905128967	2481.19683382	370.222860144	-2.12783370133	-0.0332474015832
1430.67613526	708.68880594	2515.3649412	376.0	2.88067403309	-0.112903082625	-0.0189371155024	1384.2339353	748.186160646	2587.8244059	455.404309954	-1.64558927329	-0.0257123323951
1430.67613526	708.68880594	2515.3649412	376.0	4.11144334354	0.0139714092049	0.00234340979619	1457.67710332	867.99066659	2618.78274564	293.114975729	0.0594517496356	0.000928933588056
1430.67613526	708.68880594	2515.3649412	376.0	2.98342574896	-0.170315232334	-0.0285667950913	1336.55491267	827.015703284	2590.40898653	426.838370578	-1.58616422303	-0.0247838159848
1430.67613526	708.68880594	2515.3649412	376.0	14.2411609898	1.23600323303	0.207313524494	1673.24856128	753.333440543	2873.58211195	447.000110134	2.23749944834	0.0349609288803
1430.67613526	708.68880594	2515.3649412	376.0	13.5899209656	1.76076600754	0.29533143367	1739.785311	831.766555392	2857.2010487	285.649182315	4.12164089863	0.064400639041
1430.67613526	708.68880594	2515.3649412	376.0	5.36437462147	0.142674728187	0.0239306823527	1612.07905036	602.641591653	2650.29853974	435.577897724	-1.32493462464	-0.02070210351
1430.67613526	708.68880594	2515.3649412	376.0	18.1944950521	1.61623644135	0.271089641287	1684.46329931	821.956967275	2973.02289097	466.602624384	3.58755993608	0.0560556240013
1430.67613526	708.68880594	2515.3649412	376.0	-4.23598785722	-0.0254319659296	-0.00426567694223	1463.90671874	589.060163545	2408.81438772	355.847505434	-2.51984670599	-0.0393726047811
1430.67613526	708.68880594	2515.3649412	376.0	-12.1981139222	-0.448013241788	-0.0751447906387	1117.62104873	735.16947898	2208.53786011	355.7473324	-3.80997659761	-0.0595308843376
1430.67613526	708.68880594	2515.3649412	376.0	-12.6437780145	-0.315804749479	-0.0529695990404	1222.35135099	574.69467696	2197.32778178	400.281753832	-4.29330511632	-0.0670828924424
1430.67613526	708.68880594	2515.3649412	376.0	1.22339173813	-0.077116844693	-0.012934727389	1416.33238695	752.690235024	2546.13770807	377.115086095	-1.8007127961	-0.0281361374391
1430.67613526	708.68880594	2515.3649412	376.0	-7.69122006586	-0.224662866406	-0.0376824666901	1294.45186489	654.874797936	2321.90268811	372.576025285	-3.05320360069	-0.0477063062609
1430.67613526	708.68880594	2515.3649412	376.0	-4.71197773443	-0.450949084825	-0.0756372165087	1100.63925174	856.980476619	2396.84150523	439.221776866	-2.58666469199	-0.0404166358124
1430.67613526	708.68880594	2515.3649412	376.0	4.34896169205	-0.0902639274607	-0.0151398737774	1402.79241268	757.642872375	2624.7571989	464.321913846	-1.48405451299	-0.0231883517654
1430.67613526	708.68880594	2515.3649412	376.0	-3.46388230395	0.0106606883882	0.00178810606982	1495.42459255	536.523565989	2428.23566012	396.28750158	-2.46567385732	-0.0385261540206
1430.67613526	708.68880594	2515.3649412	376.0	7.64913735067	0.250116672423	0.0419518068472	1715.44714614	543.842429331	2707.76866042	448.479084945	-0.869659713035	-0.0135884330162
1430.67613526	708.68880594	2515.3649412	376.0	-20.362746415	-0.485568532911	-0.0814439001864	1092.44965958	555.941776341	2003.16755681	354.776120892	-6.44391662309	-0.100686197236
1430.67613526	708.68880594	2515.3649412	376.0	12.3049612292	0.348338573655	0.0584264632095	1762.58562327	638.645288699	2824.87962198	423.64871002	1.38479413047	0.0216374082885
1430.67613526	708.68880594	2515.3649412	376.0	0.381266887115	-0.143954846344	-0.0241453952271	1360.53519497	817.574731611	2524.95519481	346.845268223	-1.84472407386	-0.0288238136541
1430.67613526	708.68880594	2515.3649412	376.0	13.483497908	1.5405921468	0.258401903187	1657.52272149	811.950657939	2854.52412042	385.050740989	2.75086381978	0.0429822471841
1430.67613526	708.68880594	2515.3649412	376.0	-7.18966032505	-0.354810115824	-0.0595119281825	1187.72100841	799.973780268	2334.51874599	346.823957312	-2.85238019448	-0.0445684405387
1430.67613526	708.68880594	2515.3649412	376.0	-12.250876311	-0.467196676329	-0.078362407972	1107.70269213	656.777784525	2207.21069348	442.730216825	-4.40475530268	-0.0688243016044
1430.67613526	708.68880594	2515.3649412	376.0	2.01381973633	0.0208955586266	0.00350479010845	1502.19691579	692.627534993	2566.01985682	371.195406036	-1.67660415833	-0.0261969399739
1430.67613526	708.68880594	2515.3649412	376.0	1.86307523814	-0.0419072274469	-0.00702905525778	1446.677211	739.891562281	2562.22808257	375.659309286	-1.69174131255	-0.0264334580085
1430.67613526	708.68880594	2515.3649412	376.0	-0.285701093717	0.112660909573	0.0188964960706	1588.24697233	584.04033113	2508.17851605	335.891212593	-2.03071596826	-0.0317299370041
1430.67613526	708.68880594	2515.3649412	376.0	2.51504495439	-0.0911501313406	-0.0152885158237	1402.67197527	841.713877448	2578.62750024	334.241647514	-1.03897951253	-0.0162340548832
1430.67613526	708.68880594	2515.3649412	376.0	-10.9772484162	-0.379699553087	-0.0636866073611	1171.97723128	603.353628175	2239.24708303	463.91622357	-4.27381900569	-0.066778421964
1430.67613526	708.68880594	2515.3649412	376.0	2.86419568841	-0.220849032518	-0.0370427763364	1294.53938769	867.334691101	2587.40991539	425.535836604	-1.58244555892	-0.0247257118582
1430.67613526	708.68880594	2515.3649412	376.0	14.9229141306	1.7834703345	0.299139606591	1787.57361226	758.347197699	2890.73069144	344.809881482	3.79980253204	0.0593719145631
1430.67613526	708.68880594	2515.3649412	376.0	-3.98438466929	-0.378789763862	-0.0635340093697	1165.97633474	825.698392087	2415.1431261	423.468399279	-2.46525223747	-0.0385195662105
1430.67613526	708.68880594	2515.3649412	376.0	7.32555955518	0.0843342927817	0.0141453023787	1557.24570976	684.443893212	2699.62949799	457.939895018	-0.830031904973	-0.0129692485152
1430.67613526	708.68880594	2515.3649412	376.0	3.78812972659	0.131049242929	0.0219807519169	1603.19192202	624.9610714	2610.65022827	382.497234851	-1.35163864659	-0.021119353853
1430.67613526	708.68880594	2515.3649412	376.0	2.63643142185	0.103418525569	0.017346280706	1579.00287218	693.127857613	2581.68081288	309.550083085	-0.972357855702	-0.0151930914953
1430.67613526	708.68880594	2515.3649412	376.0	-1.192596454	0.140980333961	0.0236464833883	1616.02315677	545.098951125	2485.3667881	324.244680204	-2.15334092298	-0.0336459519216
1430.67613526	708.68880594	2515.3649412	376.0	-7.1351514726	-0.105620896368	-0.0177156820476	1395.04534455	605.725665122	2335.88984255	335.118832885	-2.93150529878	-0.0458047702934
1430.67613526	708.68880594	2515.3649412	376.0	-18.3613058395	-0.493342740535	-0.0827478598683	1091.46353548	623.631295725	2053.51109136	338.416260161	-5.46724829575	-0.085425754621
1430.67613526	708.68880594	2515.3649412	376.0	-6.71524642896	-0.146840094511	-0.0246293348727	1358.95333316	608.116737412	2346.45198681	379.381916238	-2.924763708	-0.0456994329375
1430.67613526	708.68880594	2515.3649412	376.0	-16.6184807427	-0.462933789946	-0.0776473985149	1111.34295865	589.177377651	2097.34950284	396.829166534	-5.4574725517	-0.0852730086204
1430.67613526	708.68880594	2515.3649412	376.0	-3.25139503223	-0.258495470947	-0.043357173926	1265.51736942	751.217434487	2433.58049046	416.845686548	-2.38916229735	-0.037330660896
1430.67613526	708.68880594	2515.3649412	376.0	-14.4271505261	-0.411064560879	-0.0689474271853	1147.02326886	705.016715966	2152.46945485	300.42947002	-4.14591270982	-0.0647798860909
1430.67613526	708.68880594	2515.3649412	376.0	5.4169111909	-0.0515455102084	-0.00864567430533	1435.94497252	759.742345563	2651.62002619	455.93270811	-1.28457859511	-0.0200715405486
1430.67613526	708.68880594	2515.3649412	376.0	14.5874233913	1.4010783135	0.235001394414	1573.67346395	875.536476828	2882.29187501	433.081934226	2.64615727226	0.0413462073791
1430.67613526	708.68880594	2515.3649412	376.0	1.43059316175	-0.0954620493643	-0.0160117493063	1401.48349578	809.479560018	2551.34958004	340.386524243	-1.50559574807	-0.0235249335636
1430.67613526	708.68880594	2515.3649412	376.0	-3.0364924159	-0.070389268346	-0.0118063180721	1423.10756809	610.207154082	2438.98607553	405.671353356	-2.39560670579	-0.037431354778
1430.67613526	708.68880594	2515.3649412	376.0	-13.5281953321	-0.282360011033	-0.0473599481772	1249.63065415	625.757399393	2175.08145864	299.693405093	-4.01868077287	-0.0627918870761
1430.67613526	708.68880594	2515.3649412	376.0	-9.017883631	-0.433137436015	-0.0726496873558	1108.81124876	874.560209437	2288.5322579	305.160799712	-3.05819624427	-0.0477843163168
1430.67613526	708.68880594	2515.3649412	376.0	-5.29103695316	-0.174313147056	-0.0292373611299	1336.49847201	704.145377892	2382.27605265	341.632202751	-2.62599385757	-0.0410311540245
1430.67613526	708.68880594	2515.3649412	376.0	7.30778487396	0.100035986732	0.0167789310185	1571.93295799	675.562377818	2699.18239989	451.687064091	-0.787470191506	-0.0123042217423
1430.67613526	708.68880594	2515.3649412	376.0	6.51799122412	0.0269364701689	0.00451802585858	1505.8433106	735.595482181	2679.31620732	437.877414535	-0.817823039447	-0.0127784849914
1430.67613526	708.68880594	2515.3649412	376.0	14.4577970139	1.5310685862	0.256804526367	1644.01914402	830.074400069	2879.03129855	404.937754461	2.9081345077	0.0454396016829
1430.67613526	708.68880594	2515.3649412	376.0	-7.78612453964	-0.303339636483	-0.0508788387257	1230.18251501	665.60199076	2319.51549425	423.730988475	-3.22515825322	-0.0503930977065
1430.67613526	708.68880594	2515.3649412	376.0	-6.67269805449	-0.0998584199041	-0.0167491479209	1400.93632223	664.453017654	2347.5222337	282.132893823	-2.88341581395	-0.0450533720929
1430.67613526	708.68880594	2515.3649412	376.0	-1.47199084241	-0.259059890324	-0.0434518433956	1264.6844357	792.38816965	2478.33899961	421.26639426	-2.12966318297	-0.0332759872338
1430.67613526	708.68880594	2515.3649412	376.0	-7.30615013472	-0.408435170299	-0.0685064022641	1140.13579965	839.851436429	2331.58860216	351.601366076	-2.84399483614	-0.0444374193147
1430.67613526	708.68880594	2515.3649412	376.0	-3.53052926989	-0.353351013478	-0.0592671944781	1185.56789997	867.908166464	2426.5592457	373.08317927	-2.31478924356	-0.0361685819306
1430.67613526	708.68880594	2515.3649412	376.0	-0.173867502089	-0.143489452933	-0.0240673352789	1360.74687043	779.623786562	2510.99153901	370.620882018	-1.95181850093	-0.0304971640771
1430.67613526	708.68880594	2515.3649412	376.0	-7.18404470395	-0.479057476617	-0.0803518075506	1086.42618538	805.581382143	2334.65999935	442.652431828	-3.07219740133	-0.0480030843958
1430.67613526	708.68880594	2515.3649412	376.0	20.6927664354	1.74615097822	0.292880070148	1726.98492991	869.200655119	3035.86353348	439.677948443	5.12130995659	0.0800204680717
1430.67613526	708.68880594	2515.3649412	376.0	-9.9777199153	-0.324442908194	-0.0544184683318	1214.10669244	585.72317254	2264.38887252	464.559007538	-4.02390536822	-0.0628735213785
1430.67613526	708.68880594	2515.3649412	376.0	0.490650044302	0.110575508349	0.0185467139129	1585.41057876	545.171844793	2527.7065804	397.124156838	-1.92516251069	-0.0300806642295
1430.67613526	708.68880594	2515.3649412	376.0	11.6575707504	0.179651591851	0.03013277287	1608.31912678	773.554138185	2808.59538885	426.722123882	1.34675557656	0.0210430558838
1430.67613526	708.68880594	2515.3649412	376.0	-15.4671595234	-0.404032665884	-0.0677679748212	1155.59288264	636.597805455	2126.30943315	334.118745055	-4.57981771846	-0.0715596518509
1430.67613526	708.68880594	2515.3649412	376.0	-1.3896156715	-0.232166233207	-0.0389409985251	1286.85287634	779.619258753	2480.41103578	413.938900689	-2.11588086377	-0.0330606384964
1430.67613526	708.68880594	2515.3649412	376.0	3.38899353731	0.00897492161173	0.00150535417842	1492.16377279	758.070104051	2600.61049649	350.376619652	-0.989284445298	-0.0154575694578
1430.67613526	708.68880594	2515.3649412	376.0	-5.60728886715	-0.214555437132	-0.0359871581905	1301.17492794	631.275673071	2374.32116288	441.870561872	-2.90290892303	-0.0453579519224
1430.67613526	708.68880594	2515.3649412	376.0	-5.22314274087	-0.306844586408	-0.0514667202965	1226.46873532	726.791613355	2383.98383986	430.723491186	-2.74277284397	-0.042855825687
1430.67613526	708.68880594	2515.3649412	376.0	-4.02974271045	-0.275084761117	-0.0461396781478	1252.92912397	810.182264063	2414.00220584	350.890817801	-2.41093689272	-0.0376708889488
1430.67613526	708.68880594	2515.3649412	376.0	-19.5919653955	-0.363705752422	-0.0610039839687	1187.74676345	539.470872468	2022.55551235	295.33787643	-5.65110204837	-0.0882984695058
1430.67613526	708.68880594	2515.3649412	376.0	0.0671162844833	-0.192499007696	-0.0322876564402	1318.13998436	730.612456115	2517.05316069	468.30072021	-2.03060662797	-0.031728228562
1430.67613526	708.68880594	2515.3649412	376.0	13.1014236935	0.263405449642	0.0441807194971	1660.01122211	742.816267414	2844.91355958	442.086070059	1.6968172357	0.0265127693079
1430.67613526	708.68880594	2515.3649412	376.0	-8.97025544337	-0.423190931429	-0.0709813705852	1128.59280521	826.110546486	2289.73028064	335.026928946	-3.097015238	-0.0483908630937
1430.67613526	708.68880594	2515.3649412	376.0	15.4883254035	1.57832012702	0.264729977695	1702.28015651	768.342365478	2904.95284837	434.330326389	2.86580791469	0.044778248667
1430.67613526	708.68880594	2515.3649412	376.0	-8.63983035003	-0.125806030966	-0.0211013134798	1377.7463379	561.310977056	2298.04167759	358.984362634	-3.23828937003	-0.0505982714067
1430.67613526	708.68880594	2515.3649412	376.0	-14.6809437673	-0.509625172115	-0.085478895021	1078.42483816	641.769257855	2146.08562864	425.891532619	-5.01503133606	-0.0783598646259
1430.67613526	708.68880594	2515.3649412	376.0	5.03777217265	-0.0967494342838	-0.0162276810271	1397.43999835	795.045645988	2642.08329625	449.597651907	-1.30682145953	-0.0204190853051
1430.67613526	708.68880594	2515.3649412	376.0	-10.3342005672	-0.363897188406	-0.0610360933254	1183.28307764	694.11001131	2255.42208318	378.028994228	-3.5382600644	-0.0552853135062
1430.67613526	708.68880594	2515.3649412	376.0	-6.01294248651	-0.27384753204	-0.0459321590137	1254.07168384	735.460792729	2364.11749396	374.585017385	-2.74118944901	-0.0428310851407
1430.67613526	708.68880594	2515.3649412	376.0	-6.93163683291	-0.223908784425	-0.0375559853111	1294.65834745	656.764219657	2341.00897845	389.58641134	-2.96117799806	-0.0462684062197
1430.67613526	708.68880594	2515.3649412	376.0	2.64682658341	-0.103536351526	-0.01736604353	1392.70902091	767.5144278	2581.94228913	421.718840424	-1.64008306276	-0.0256262978557
1430.67613526	708.68880594	2515.3649412	376.0	-3.98556914534	-0.322560169167	-0.0541026784916	1213.19279131	825.480581829	2415.11333221	376.439959073	-2.40274549237	-0.0375428983183
1430.67613526	708.68880594	2515.3649412	376.0	17.8150718531	1.63172997085	0.273688354722	1677.81521464	845.430047926	2963.47901284	440.233750277	3.82771915045	0.0598081117258
1430.67613526	708.68880594	2515.3649412	376.0	5.92779635953	0.501047411016	0.0840401561584	1532.01117012	836.842671455	2664.47065261	295.616811031	0.880927854945	0.0137644977335
1430.67613526	708.68880594	2515.3649412	376.0	-1.34312786098	-0.036075033188	-0.00605082743844	1452.92863789	647.035128689	2481.58037387	381.616607287	-2.12928127118	-0.0332700198622
1430.67613526	708.68880594	2515.3649412	376.0	5.52228195751	-0.150854837779	-0.0253027235457	1351.28311866	852.178295566	2654.27048551	450.809071287	-1.13210341717	-0.0176891158934
1430.67613526	708.68880594	2515.3649412	376.0	4.16689761677	0.228856567937	0.0383858718445	1697.89924525	559.121570809	2620.17762298	363.156806924	-1.17981409041	-0.0184345951626
1430.67613526	708.68880594	2515.3649412	376.0	-14.6996593985	-0.505450849202	-0.0847787402218	1079.55511526	698.549615797	2145.61486221	367.510131152	-4.49967005331	-0.070307344583
1430.67613526	708.68880594	2515.3649412	376.0	-3.54398984141	-0.242793652712	-0.0407235244401	1277.99394199	714.267305197	2426.22066321	433.959416024	-2.48737016771	-0.0388651588704
1430.67613526	708.68880594	2515.3649412	376.0	-4.97992764931	-0.143289659344	-0.0240338241101	1360.9173577	614.514833073	2390.10158701	414.669396238	-2.71616734503	-0.0424401147661
1430.67613526	708.68880594	2515.3649412	376.0	-13.8548995197	-0.311610909457	-0.052266170657	1226.34049072	628.391943923	2166.86365604	312.131221402	-4.11523253613	-0.064300508377
1430.67613526	708.68880594	2515.3649412	376.0	3.05001014831	-0.192628000801	-0.0323092923182	1317.50806802	805.171483332	2592.08382717	469.404275823	-1.62367879255	-0.0253699811335
1430.67613526	708.68880594	2515.3649412	376.0	-3.50407927148	0.0710683447174	0.0119202188389	1551.96199007	579.31936137	2427.22455969	295.94320825	-2.47339334169	-0.0386467709639
1430.67613526	708.68880594	2515.3649412	376.0	-11.438021103	-0.280368023567	-0.0470258342112	1250.4037863	642.622683118	2227.65696841	334.630498986	-3.66332520609	-0.0572394563451
1430.67613526	708.68880594	2515.3649412	376.0	-4.8446456825	-0.244306333961	-0.0409772448777	1279.0262219	804.091842699	2393.50442217	310.38635757	-2.54944650051	-0.0398351015705
1430.67613526	708.68880594	2515.3649412	376.0	10.9772780224	0.454879279846	0.076296423993	1579.00270764	815.02358095	2791.48354407	397.457255486	1.66800480698	0.0260625751091
1430.67613526	708.68880594	2515.3649412	376.0	-16.9521781134	-0.308727011538	-0.0517824574871	1230.08244889	543.065375331	2088.95579616	315.807971943	-4.97902365391	-0.0777972445923
1430.67613526	708.68880594	2515.3649412	376.0	11.3797697983	0.123863288936	0.0207754593989	1565.93419949	799.135591389	2801.60768109	436.53789021	1.1435925039	0.0178686328735
1430.67613526	708.68880594	2515.3649412	376.0	-10.7201540532	-0.102008086807	-0.0171097092934	1399.71907351	533.045430771	2245.7139445	312.949440217	-3.54690722307	-0.0554204253604
1430.67613526	708.68880594	2515.3649412	376.0	-9.06948266414	-0.437983854655	-0.0734625720656	1118.65590574	808.257558648	2287.23435392	360.320889531	-3.1623054019	-0.0494110219048
1430.67613526	708.68880594	2515.3649412	376.0	-0.205030661386	0.145076962903	0.0243336066593	1619.46015245	586.222668359	2510.20767182	304.524851014	-2.0231470215	-0.031611672211
1430.67613526	708.68880594	2515.3649412	376.0	2.46555884301	0.0465960022745	0.00781549853648	1524.21097959	593.89290629	2577.38274394	459.278858059	-1.7379714356	-0.0271558036813
1430.67613526	708.68880594	2515.3649412	376.0	-17.3880578997	-0.509686223213	-0.0854891350576	1078.13263097	606.66053535	2077.99182883	393.198662517	-5.66379777322	-0.0884968402065
1430.67613526	708.68880594	2515.3649412	376.0	-10.4838974246	-0.266202491032	-0.0446498643127	1261.23841579	605.535752793	2251.65666091	384.882492327	-3.66357053268	-0.0572432895731
1430.67613526	708.68880594	2515.3649412	376.0	-2.78967539741	-0.30625636627	-0.0513680587505	1226.31599173	821.764278816	2445.19442428	397.114153729	-2.26176447797	-0.0353400699683
1430.67613526	708.68880594	2515.3649412	376.0	-2.3279355189	-0.0316997476551	-0.00531696538998	1456.20308923	554.054766152	2456.8088673	446.551011923	-2.39607675622	-0.037438699316
1430.67613526	708.68880594	2515.3649412	376.0	-0.426389555183	-0.350174202469	-0.0587343513031	1186.59754896	878.023766237	2504.63968781	440.018372616	-1.97076305096	-0.0307931726713
1430.67613526	708.68880594	2515.3649412	376.0	13.4345809505	1.71660143225	0.287923755829	1746.73689661	771.414384354	2853.29368042	335.142399455	3.30905575021	0.0517039960971
1430.67613526	708.68880594	2515.3649412	376.0	14.2888317615	1.3569143427	0.227593817963	1655.52443152	777.469130772	2874.78120583	441.787643539	2.34539787746	0.0366468418353
1430.67613526	708.68880594	2515.3649412	376.0	4.03967248141	0.139825769207	0.0234528294544	1611.04273806	613.375582687	2616.97744653	392.559125791	-1.37099066605	-0.021421729157
1430.67613526	708.68880594	2515.3649412	376.0	7.39669938627	0.161208356039	0.0270393082923	1598.47494714	768.536372974	2701.41892436	334.407604251	0.769171887578	0.0120183107434
1430.67613526	708.68880594	2515.3649412	376.0	-2.98875711715	-0.00506217917452	-0.00084907399774	1481.31684096	586.794770162	2440.18679249	372.075181377	-2.35633756517	-0.0368177744557
1430.67613526	708.68880594	2515.3649412	376.0	-3.7945757427	-0.0249146592291	-0.00417890963253	1464.40854367	614.665546112	2419.9175133	340.843423521	-2.45143100081	-0.0383036093876
1430.67613526	708.68880594	2515.3649412	376.0	-11.0713356769	-0.191400239156	-0.0321033611466	1323.46331632	589.383382528	2236.88044506	324.033746207	-3.6018214315	-0.0562784598671
1430.67613526	708.68880594	2515.3649412	376.0	-0.728607363034	0.0391213341632	0.00656178030245	1521.87307664	687.29020081	2497.03780703	287.874529576	-1.96120825544	-0.0306438789912
1430.67613526	708.68880594	2515.3649412	376.0	-3.4024564625	-0.38317782804	-0.0642700147669	1159.70451314	864.49522038	2429.7807442	405.581010682	-2.32538313532	-0.0363341114893
1430.67613526	708.68880594	2515.3649412	376.0	-4.53066648236	-0.182234611171	-0.0305660199885	1328.71966678	680.092513985	2401.4021449	392.58996413	-2.56969869061	-0.0401515420408
1430.67613526	708.68880594	2515.3649412	376.0	-9.11712953392	-0.454062543285	-0.0761594336271	1086.94583371	877.290591489	2286.03586126	321.799436058	-3.06385790787	-0.0478727798104
1430.67613526	708.68880594	2515.3649412	376.0	9.4068873984	1.47137885247	0.246792830002	1628.58465285	811.85192746	2751.98248887	311.545908568	2.00897910873	0.031390298574
1430.67613526	708.68880594	2515.3649412	376.0	4.30745470472	0.25963699449	0.0435486404713	1722.25306785	602.97183393	2623.7131467	298.488244921	-0.406833058454	-0.00635676653834
1430.67613526	708.68880594	2515.3649412	376.0	4.41750962283	0.134173119429	0.0225047164424	1604.50180661	583.34388996	2626.48142952	438.635732952	-1.48416793153	-0.0231901239301
1430.67613526	708.68880594	2515.3649412	376.0	-4.15732967195	-0.445929229013	-0.0747952413641	1100.54135265	877.326441144	2410.79292814	432.925134349	-2.46735004461	-0.038552344447
1430.67613526	708.68880594	2515.3649412	376.0	-14.6639729858	-0.447898497875	-0.0751255447627	1117.57868801	728.104862264	2146.51250573	300.828955454	-4.17626884963	-0.0652542007754
1430.67613526	708.68880594	2515.3649412	376.0	2.72325091141	0.0563947738858	0.00945903621031	1533.36306854	648.356357512	2583.86463988	402.145213836	-1.65115345034	-0.0257992726615
1430.67613526	708.68880594	2515.3649412	376.0	6.88962634257	0.0454882010434	0.00762968819916	1521.89587501	757.737911504	2688.6641868	409.030400279	-0.338940309183	-0.00529594233099
1430.67613526	708.68880594	2515.3649412	376.0	11.3773012708	1.46203473849	0.245225551575	1757.30092729	673.836303692	2801.54558862	370.408357637	1.9222173637	0.0300346463078
1430.67613526	708.68880594	2515.3649412	376.0	-18.1946458548	-0.509853825087	-0.0855172467438	1078.55727858	607.101176311	2057.70319819	372.0447433	-5.73652065465	-0.0896331352289
1430.67613526	708.68880594	2515.3649412	376.0	2.76552089897	-0.159005255974	-0.0266697846317	1346.31815995	845.526826492	2584.92788433	393.082897885	-1.47660173473	-0.0230719021051
1430.67613526	708.68880594	2515.3649412	376.0	16.3109719788	1.47584511254	0.247541951114	1637.15979475	821.194055526	2925.64541192	467.291561646	2.83408801565	0.0442826252446
1430.67613526	708.68880594	2515.3649412	376.0	-10.1917073746	-0.439529110452	-0.0737217561979	1126.32103481	682.402035898	2259.00630699	450.283236281	-3.88332576896	-0.0606769651399
1430.67613526	708.68880594	2515.3649412	376.0	10.0606976849	0.215201633861	0.0360955440893	1651.15408121	728.123150323	2768.4282036	389.150972066	1.09531607901	0.0171143137346
1430.67613526	708.68880594	2515.3649412	376.0	-1.03851356926	-0.0823723951551	-0.0138162353497	1412.2716264	676.611661038	2489.24253497	400.359247529	-2.09400926787	-0.0327188948105
1430.67613526	708.68880594	2515.3649412	376.0	0.816319437777	0.0505159051447	0.00847297972908	1531.82289018	706.365209368	2535.89835414	297.710254591	-1.49676397313	-0.0233869370801
1430.67613526	708.68880594	2515.3649412	376.0	-15.277544989	-0.410743819906	-0.0688936296388	1150.74902683	620.758717507	2131.07893067	359.571186333	-4.69526866053	-0.0733635728207
1430.67613526	708.68880594	2515.3649412	376.0	4.36694006099	0.227050445527	0.0380829328291	1695.70870719	590.042011833	2625.20942049	339.458701472	-0.830042411379	-0.0129694126778
1430.67613526	708.68880594	2515.3649412	376.0	13.4233714692	1.63936008686	0.274968146069	1668.95951412	855.499946689	2853.01172106	328.552260247	3.5064349218	0.0547880456531
1430.67613526	708.68880594	2515.3649412	376.0	-5.59833708055	-0.233908597427	-0.0392332434463	1287.98884748	791.605728053	2374.54633298	294.951757446	-2.67486588813	-0.0417947795021
1430.67613526	708.68880594	2515.3649412	376.0	-8.52871381415	-0.189101752388	-0.0317178383744	1323.00983732	534.1675835	2300.83666398	443.65924316	-3.57406485766	-0.0558447634009
1430.67613526	708.68880594	2515.3649412	376.0	-11.1915284235	-0.463297601239	-0.0777084202011	1108.48103615	703.358284316	2233.85715885	422.017838384	-3.93138238563	-0.0614278497755
1430.67613526	708.68880594	2515.3649412	376.0	-4.7578804122	-0.00554260960538	-0.000929656089464	1481.88934089	554.06027261	2395.68688536	359.737271862	-2.60701288686	-0.0407345763572
1430.67613526	708.68880594	2515.3649412	376.0	-3.50698070542	-0.368761865754	-0.0618520405491	1174.06013252	830.005761229	2427.15157804	423.085684293	-2.39172874504	-0.0373707616413
1430.67613526	708.68880594	2515.3649412	376.0	5.59232046814	0.170339985367	0.0285709468915	1639.60319193	650.91547648	2656.03220965	365.513541246	-0.530976298642	-0.00829650466629
1430.67613526	708.68880594	2515.3649412	376.0	0.353865744041	0.0782145075821	0.0131188372328	1556.26938734	649.498036483	2524.26595606	318.498532238	-1.8718214701	-0.0292472104703
1430.67613526	708.68880594	2515.3649412	376.0	-12.1763888636	-0.200167006838	-0.0335738018849	1316.5159303	565.72738782	2209.08432462	326.841006494	-3.84285228616	-0.0600445669713
1430.67613526	708.68880594	2515.3649412	376.0	13.9709445407	1.48656139416	0.249339381778	1633.60991512	825.155301102	2866.78518213	408.019965904	2.67445062504	0.0417882910163
1430.67613526	708.68880594	2515.3649412	376.0	-23.5965684472	-0.473856361032	-0.0794794298947	1101.36937187	532.628556697	1921.82513115	287.827202579	-7.04845042334	-0.110132037865
1430.67613526	708.68880594	2515.3649412	376.0	-0.789289603333	-0.270196070691	-0.0453197032357	1254.66489654	771.026185237	2495.51142723	469.820345453	-2.13544694007	-0.0333663584385
1430.67613526	708.68880594	2515.3649412	376.0	2.29426270314	0.268106307912	0.044969189519	1737.6871742	547.459321178	2573.07402089	287.92752551	-1.18041048816	-0.0184439138775
1430.67613526	708.68880594	2515.3649412	376.0	-14.2530213443	-0.28367796805	-0.0475810077239	1248.78345222	625.107495315	2156.84943924	282.958491707	-4.14054742569	-0.0646960535264
1430.67613526	708.68880594	2515.3649412	376.0	-3.53812534772	-0.211191340905	-0.0354229018626	1305.66050762	774.641260809	2426.36817662	346.066408194	-2.36593157478	-0.0369676808559
1430.67613526	708.68880594	2515.3649412	376.0	-2.44558003122	-0.388799011031	-0.0652128498878	1155.99287653	842.496176712	2453.84967848	455.360625236	-2.29640743035	-0.0358813660993
1430.67613526	708.68880594	2515.3649412	376.0	-4.75211510197	-0.176902015882	-0.0296715893798	1333.9883852	706.199101995	2395.83190396	355.64441676	-2.55347458025	-0.0398980403165
1430.67613526	708.68880594	2515.3649412	376.0	-19.7194573549	-0.478161798584	-0.0802015764146	1102.82996775	607.652199627	2019.3486243	308.86645692	-5.70126260887	-0.0890822282636
1430.67613526	708.68880594	2515.3649412	376.0	10.6575498544	0.277695645363	0.046577599021	1708.75861542	678.794941923	2783.44121382	395.887656478	1.15182355948	0.0179972431169
1430.67613526	708.68880594	2515.3649412	376.0	-20.7146667534	-0.384862655642	-0.0645526091315	1171.35734692	534.094728664	1994.315476	288.863400412	-5.98295974724	-0.0934837460506
1430.67613526	708.68880594	2515.3649412	376.0	-6.58121328125	-0.0596247496002	-0.0100007966455	1435.36212528	606.701670925	2349.82340962	307.759613411	-2.85124195183	-0.0445506554974
1430.67613526	708.68880594	2515.3649412	376.0	16.4621653937	1.5467269105	0.25943088066	1620.14711957	882.947878292	2929.44847807	426.353480207	3.49961286828	0.0546814510668
1430.67613526	708.68880594	2515.3649412	376.0	-10.5907691275	-0.285355498279	-0.0478623781079	1246.17441541	706.793030905	2248.96844756	296.001001241	-3.42507319109	-0.0535167686108
1430.67613526	708.68880594	2515.3649412	376.0	-3.57644069452	0.0219481374439	0.00368133804829	1505.86121759	532.692085735	2425.40440582	386.851102502	-2.46893901314	-0.0385771720803
1430.67613526	708.68880594	2515.3649412	376.0	19.36088326	1.67953944834	0.281707388182	1693.9594315	861.280116792	3002.36181102	447.122262733	4.41141701968	0.0689283909325
1430.67613526	708.68880594	2515.3649412	376.0	-5.61948670297	-0.257493257561	-0.0431890737271	1266.70378978	695.978760928	2374.0143428	411.331792087	-2.77323486027	-0.0433317946917
1430.67613526	708.68880594	2515.3649412	376.0	-10.7778237766	-0.285140087746	-0.0478262475253	1246.02377207	596.780034353	2244.2633405	401.459534075	-3.81548803906	-0.0596170006104
1430.67613526	708.68880594	2515.3649412	376.0	-7.76174252928	-0.188169806914	-0.0315615241386	1324.29040343	603.298974134	2320.12879079	392.539413225	-3.14700724898	-0.0491719882654
1430.67613526	708.68880594	2515.3649412	376.0	-5.45091191051	-0.167919768061	-0.028165006384	1339.62563374	586.254763108	2378.25461402	452.374217176	-2.93996513639	-0.0459369552561
1430.67613526	708.68880594	2515.3649412	376.0	10.9141077552	0.116606432543	0.0195582744956	1518.8346424	853.063407563	2789.89458131	417.996531348	1.3064468374	0.0204132318344
1430.67613526	708.68880594	2515.3649412	376.0	-4.0100716536	-0.332542527327	-0.0557770089445	1204.84710081	824.532064733	2414.49700471	385.117839158	-2.41328972925	-0.0377076520195
1430.67613526	708.68880594	2515.3649412	376.0	0.854261679126	0.135004210165	0.0226441144188	1608.36361056	537.792710665	2536.85273998	390.696418759	-1.87845895622	-0.029350921191
1430.67613526	708.68880594	2515.3649412	376.0	15.6941134909	1.66262267017	0.278869954742	1711.39842905	802.160696234	2910.12916978	396.570044491	3.48487741039	0.0544512095374
1430.67613526	708.68880594	2515.3649412	376.0	-3.68976348805	-0.0535539513377	-0.00898254802713	1437.64772421	553.382876117	2422.55392401	431.523323681	-2.57401638834	-0.0402190060678
1430.67613526	708.68880594	2515.3649412	376.0	11.2398340638	0.304200684818	0.0510232614589	1761.85444787	571.380217028	2798.08778669	464.853121788	0.262569734077	0.00410265209496
1430.67613526	708.68880594	2515.3649412	376.0	2.55922428774	0.126130915749	0.0211558060632	1600.4098437	643.318595221	2579.7387717	336.010332775	-1.32875824497	-0.0207618475776
1430.67613526	708.68880594	2515.3649412	376.0	-0.802376420131	-0.125362313404	-0.021026889199	1375.50468979	713.341869463	2495.18224603	406.335686779	-2.05758189905	-0.0321497171727
1430.67613526	708.68880594	2515.3649412	376.0	-8.66765546954	-0.300237004436	-0.0503584375103	1232.93279241	626.921870563	2297.34177429	437.487111323	-3.50147976448	-0.05471062132
1430.67613526	708.68880594	2515.3649412	376.0	3.25152353001	-0.0242408436218	-0.00406589124821	1460.53212033	694.993800755	2597.15262413	441.626703044	-1.6022576017	-0.0250352750265
1430.67613526	708.68880594	2515.3649412	376.0	-10.239782998	-0.371719494242	-0.06234812047	1176.02678697	740.563844757	2257.79702961	341.206397883	-3.38447328698	-0.052882395109
1430.67613526	708.68880594	2515.3649412	376.0	-9.74076249139	-0.245587931065	-0.0411922058144	1277.57473037	597.005652042	2270.34921648	395.768834071	-3.55698164877	-0.0555778382621
1430.67613526	708.68880594	2515.3649412	376.0	-9.19224199871	-0.214210014759	-0.0359292208587	1302.31435864	532.619325369	2284.14650865	449.212824639	-3.76651662999	-0.0588518223436
1430.67613526	708.68880594	2515.3649412	376.0	-2.02478127204	-0.0476660469656	-0.00799497600899	1442.0873922	583.515206569	2464.43430294	438.831704176	-2.32026125333	-0.0362540820832
1430.67613526	708.68880594	2515.3649412	376.0	-8.18733494476	-0.246174527749	-0.0412905950601	1277.42011321	691.285519654	2309.42358838	340.717955515	-3.06478284122	-0.0478872318941
1430.67613526	708.68880594	2515.3649412	376.0	6.54773094121	1.16047238937	0.194644815392	1527.47251317	859.508153224	2680.06426974	293.083603344	1.14833962801	0.0179428066876
1430.67613526	708.68880594	2515.3649412	376.0	-10.2670387859	-0.249954037991	-0.0419245283448	1274.78852759	650.117710749	2257.11144708	332.205208738	-3.43209393012	-0.0536264676581
1430.67613526	708.68880594	2515.3649412	376.0	16.9580538972	1.64828193906	0.27646459897	1685.38079016	843.038456918	2941.92188364	413.502636557	3.83816673518	0.0599713552372
1430.67613526	708.68880594	2515.3649412	376.0	7.04593761871	0.0517192796285	0.00867482046772	1527.97410213	741.772482666	2692.59598584	422.849401045	-0.462344256012	-0.00722412900019
1430.67613526	708.68880594	2515.3649412	376.0	-16.3923026433	-0.409190868329	-0.0686331547013	1147.13132344	531.697713335	2103.03870745	424.209670674	-5.75075828526	-0.0898555982072
1430.67613526	708.68880594	2515.3649412	376.0	6.59694057003	0.262065763209	0.0439560152984	1728.44812301	547.022292518	2681.30207149	405.831655957	-0.79534895852	-0.0124273274769
1430.67613526	708.68880594	2515.3649412	376.0	-18.8195430952	-0.406723462264	-0.0682192992727	1151.36121462	531.89353983	2041.98475209	358.729997636	-5.94221823025	-0.0928471598476
1430.67613526	708.68880594	2515.3649412	376.0	-0.626209609415	0.0173786719499	0.00291490639884	1499.26595226	538.513906637	2499.61348422	461.833625328	-2.17977433148	-0.0340589739294
1430.67613526	708.68880594	2515.3649412	376.0	-23.067952624	-0.473190700557	-0.0793677793621	1101.81759991	535.645875658	1935.12174824	297.658272669	-6.93231237345	-0.108317380835
1430.67613526	708.68880594	2515.3649412	376.0	12.9033187654	0.200837340985	0.0336862363275	1571.49637289	819.889101509	2839.93049767	448.545023278	1.6917809147	0.0264340767922
1430.67613526	708.68880594	2515.3649412	376.0	0.582440788156	-0.297187862961	-0.0498470082121	1231.56834528	880.845101243	2530.01545259	417.602006064	-1.82657365181	-0.0285402133095
1430.67613526	708.68880594	2515.3649412	376.0	1.4275237721	0.150248609752	0.0252010415551	1623.78603006	606.465714998	2551.27237369	321.020628632	-1.63498356711	-0.0255466182362
1430.67613526	708.68880594	2515.3649412	376.0	-12.6110575945	-0.365651048477	-0.0613302664335	1182.58740808	688.477208759	2198.15081975	327.086202914	-3.84645620019	-0.060100878128
1430.67613526	708.68880594	2515.3649412	376.0	5.82000014635	0.66003468023	0.11070692389	1513.70754123	852.689783049	2661.75918446	295.361860175	0.856497216494	0.0133827690077
1430.67613526	708.68880594	2515.3649412	376.0	1.50423286953	-0.182118606546	-0.0305465626546	1326.81254857	772.49565252	2553.20188743	453.893686343	-1.80153608881	-0.0281490013876
1430.67613526	708.68880594	2515.3649412	376.0	-5.71715627904	-0.166544184184	-0.0279342811446	1342.99936212	685.931965272	2371.55759652	342.626269126	-2.69314910649	-0.0420804547889
1430.67613526	708.68880594	2515.3649412	376.0	11.7749613529	1.62442091092	0.272462413773	1756.01978797	700.312543613	2811.54819091	355.215859321	2.28378794724	0.0356841866757
1430.67613526	708.68880594	2515.3649412	376.0	-10.5146399985	-0.39483069512	-0.0662245379268	1159.74332342	684.832415368	2250.88337298	406.307634193	-3.70546105411	-0.0578978289705
1430.67613526	708.68880594	2515.3649412	376.0	0.812413508604	0.0337514635174	0.0056610975373	1513.88437672	608.224322604	2535.80010577	413.691406447	-1.88713961876	-0.0294865565431
1430.67613526	708.68880594	2515.3649412	376.0	4.59454378512	-0.148447054028	-0.0248988685052	1353.40015706	862.963394908	2630.93448478	414.570932804	-1.08249880145	-0.0169140437727
1430.67613526	708.68880594	2515.3649412	376.0	-3.91216584713	0.0355379017942	0.00596073495374	1518.9472148	553.490938182	2416.95969304	344.521540059	-2.48066849809	-0.0387604452827
1430.67613526	708.68880594	2515.3649412	376.0	5.10834519155	0.121221919129	0.0203324252145	1593.90825049	666.697488731	2643.85846522	383.252726002	-0.859012922064	-0.0134220769072
1430.67613526	708.68880594	2515.3649412	376.0	15.9585261587	1.63468846423	0.27418457971	1748.16181836	725.994484282	2916.78011332	442.62381068	2.87969474981	0.0449952304658
1430.67613526	708.68880594	2515.3649412	376.0	8.88101233082	1.41337244622	0.237063476387	1562.36521666	877.283933851	2738.75481179	299.105661282	1.99483987343	0.0311693730223
1430.67613526	708.68880594	2515.3649412	376.0	3.41908262952	-0.0433269103219	-0.00726717717576	1445.08583056	762.522252269	2601.36734697	393.759264145	-1.36975581515	-0.0214024346117
1430.67613526	708.68880594	2515.3649412	376.0	-16.8337368044	-0.462063759517	-0.0775014692247	1113.33853297	613.573370737	2091.93502733	365.02312362	-5.20771349113	-0.0813705232989
1430.67613526	708.68880594	2515.3649412	376.0	-10.680549866	-0.260371617013	-0.0436718579358	1266.42207639	651.907566619	2246.71013434	328.380491329	-3.50000275775	-0.0546875430899
1430.67613526	708.68880594	2515.3649412	376.0	-9.20888868287	-0.424004840151	-0.0711178866406	1123.05750045	852.72280175	2283.72778379	307.947481597	-3.10526218627	-0.0485197216605
1430.67613526	708.68880594	2515.3649412	376.0	4.22584604067	0.0955053491989	0.0160190119421	1569.42633759	654.075104132	2621.66039097	398.158949248	-1.30333156922	-0.0203645557691
1430.67613526	708.68880594	2515.3649412	376.0	-2.14184101659	-0.127512901974	-0.0213876051617	1374.56423291	711.241164035	2461.48982317	375.684426224	-2.21078637275	-0.0345435370742
1430.67613526	708.68880594	2515.3649412	376.0	-0.41388593616	-0.252629651436	-0.0423733061785	1269.57486937	804.925963238	2504.95419946	430.45336685	-1.99804091032	-0.0312193892237
1430.67613526	708.68880594	2515.3649412	376.0	-5.653687501	0.0115133122321	0.00193111577191	1498.50597463	572.111725132	2373.15406791	302.536368149	-2.73724936594	-0.0427695213428
1430.67613526	708.68880594	2515.3649412	376.0	5.59206870025	-0.0552093356175	-0.00926020389425	1428.42816288	850.204581831	2656.02587677	377.39313206	-0.340118477741	-0.0053143512147
1430.67613526	708.68880594	2515.3649412	376.0	-9.37130170782	-0.175151193696	-0.0293779258129	1336.0073	576.847054983	2279.6425035	366.788148518	-3.38836558541	-0.052943212272
1430.67613526	708.68880594	2515.3649412	376.0	-1.3789080236	-0.136348590131	-0.0228696058589	1366.54544545	716.745043685	2480.6803722	397.389883066	-2.12304601972	-0.0331725940582
1430.67613526	708.68880594	2515.3649412	376.0	-7.55921435619	-0.466612122277	-0.0782643613346	1075.95226068	881.540171445	2325.22311345	367.730681325	-2.85791997559	-0.0446549996186
1430.67613526	708.68880594	2515.3649412	376.0	5.44902908047	-0.0940972870454	-0.0157828391555	1399.64247429	801.541804469	2652.42790832	451.243629564	-1.20159642779	-0.0187749441842
1430.67613526	708.68880594	2515.3649412	376.0	2.65354519403	-0.223001536203	-0.0374038135194	1292.82209994	849.473133132	2582.11128671	439.816053636	-1.62084827409	-0.0253257542826
1430.67613526	708.68880594	2515.3649412	376.0	-14.9545259644	-0.444077068023	-0.0744845803461	1123.97514891	685.408700029	2139.20403797	329.820189028	-4.38086352139	-0.0684509925217
1430.67613526	708.68880594	2515.3649412	376.0	-14.9359856317	-0.300459087182	-0.0503956872161	1235.89946122	593.250409786	2139.670395	310.520523993	-4.38392793155	-0.0684988739304
1430.67613526	708.68880594	2515.3649412	376.0	8.53507367404	-0.0490840991806	-0.00823282441809	1435.59759932	827.165792944	2730.0531921	467.289799833	-0.307750850126	-0.00480860703321
1430.67613526	708.68880594	2515.3649412	376.0	6.41468215322	-0.0196540113262	-0.00329654668337	1463.84084198	797.014890668	2676.71760717	415.861874524	-0.532444544213	-0.00831944600333
1430.67613526	708.68880594	2515.3649412	376.0	14.3543288355	1.66667462356	0.27954958463	1714.42237297	795.540244808	2876.42869627	366.466078493	3.31908639146	0.0518607248665
1430.67613526	708.68880594	2515.3649412	376.0	12.5092061074	1.29313959473	0.21689694645	1627.00455647	796.891139281	2830.01712604	406.12143029	2.12617610472	0.0332215016362
1430.67613526	708.68880594	2515.3649412	376.0	3.90361967765	0.181450652709	0.0304345274587	1646.47966015	673.677794711	2613.55522201	293.397767144	-0.36494802509	-0.00570231289203
1430.67613526	708.68880594	2515.3649412	376.0	12.2074192854	0.180631176864	0.0302970776357	1622.33988722	750.322355934	2822.42608613	449.763842978	1.21452409401	0.0189769389689
1430.67613526	708.68880594	2515.3649412	376.0	0.116588137815	-0.224190798831	-0.0376032872914	1292.60124969	781.692145412	2518.29755834	444.004163239	-1.95883266745	-0.030606760429
1430.67613526	708.68880594	2515.3649412	376.0	0.144424938397	-0.0374232880543	-0.00627696881153	1450.9063668	670.477078313	2518.99775546	397.614310346	-1.94554887384	-0.0303992011538
1430.67613526	708.68880594	2515.3649412	376.0	-14.0137672429	-0.390641429586	-0.0655218768175	1164.71281375	582.238587973	2162.86755303	415.9161513	-4.79502404037	-0.0749222506307
1430.67613526	708.68880594	2515.3649412	376.0	8.15301272348	0.0660543266225	0.0110792228485	1528.10452884	804.564325437	2720.44296489	387.774110616	0.475328401195	0.00742700626867
1430.67613526	708.68880594	2515.3649412	376.0	3.28634557514	0.0324201131661	0.00543779154078	1510.91208804	636.475194432	2598.02852564	450.64124317	-1.6185009821	-0.0252890778454
1430.67613526	708.68880594	2515.3649412	376.0	0.911310083762	0.175419552112	0.0294229372882	1648.15051509	575.843970118	2538.28771555	314.293230346	-1.78934212967	-0.0279584707762
1430.67613526	708.68880594	2515.3649412	376.0	-17.3497681341	-0.463497490642	-0.0777419474408	1112.32687938	644.189343858	2078.95495617	322.438732931	-5.01940457619	-0.078428196503
1430.67613526	708.68880594	2515.3649412	376.0	-1.17723337513	-0.143846656796	-0.0241272487078	1361.03714205	772.961523182	2485.7532256	351.754560376	-2.07942575492	-0.0324910274206
1430.67613526	708.68880594	2515.3649412	376.0	-9.99974570648	-0.471323504413	-0.0790545965135	1091.76635807	806.927399607	2263.83484349	365.141085814	-3.33821001489	-0.0521595314826
1430.67613526	708.68880594	2515.3649412	376.0	-5.35510019323	-0.0267403499974	-0.00448513082814	1462.86011771	535.907758792	2380.66462837	381.896751869	-2.73447036307	-0.0427260994229
1430.67613526	708.68880594	2515.3649412	376.0	-22.0638162089	-0.453764995291	-0.0761095262146	1116.903284	536.851456523	1960.37944359	306.624703064	-6.62717220011	-0.103549565627
1430.67613526	708.68880594	2515.3649412	376.0	10.2444236873	1.44324958621	0.242074737708	1647.0728335	786.831315275	2773.04958306	339.145434277	2.00786730161	0.0313729265876
1430.67613526	708.68880594	2515.3649412	376.0	10.3856442272	0.190704620109	0.0319866856943	1611.81573421	772.747292667	2776.60179501	392.038768126	1.28546017063	0.0200853151661
1430.67613526	708.68880594	2515.3649412	376.0	6.81554742444	0.156162696716	0.026193005152	1624.97347772	624.456368308	2686.80083166	437.370985633	-0.892337896244	-0.0139427796288
1430.67613526	708.68880594	2515.3649412	376.0	19.155638904	1.75132837927	0.29374847019	1746.10469517	827.125027431	2997.19916645	423.969443852	4.61537949946	0.0721153046791
1430.67613526	708.68880594	2515.3649412	376.0	-15.1071529914	-0.294182347922	-0.0493428963304	1240.90020408	601.01715575	2135.36491124	293.447551406	-4.36352557271	-0.0681800870736
1430.67613526	708.68880594	2515.3649412	376.0	-3.34114014998	-0.314262924869	-0.0527109904174	1219.92711642	810.239411071	2431.32307323	401.156545739	-2.34707633875	-0.036673067793
1430.67613526	708.68880594	2515.3649412	376.0	10.3870222226	0.10306110016	0.0172863301174	1565.18369285	767.923747312	2776.63645662	443.529016459	0.599172203484	0.00936206567944
1430.67613526	708.68880594	2515.3649412	376.0	8.47273833224	1.25250068996	0.210080625622	1720.48136975	692.346764831	2728.48523077	315.657096183	1.45619306854	0.0227530166959
1430.67613526	708.68880594	2515.3649412	376.0	-1.44631693001	0.0132094886561	0.00221561366254	1497.56631572	665.608561106	2478.9847922	315.809915378	-2.18205802651	-0.0340946566642
1430.67613526	708.68880594	2515.3649412	376.0	-2.38121390417	-0.00167378420903	-0.000280742067936	1483.9818157	592.872191301	2455.46872148	378.61471448	-2.27663773269	-0.0355724645733
1430.67613526	708.68880594	2515.3649412	376.0	18.2064066011	1.6272669791	0.272939781802	1696.70702981	808.171200978	2973.32250989	468.444279106	3.54913086281	0.0554551697314
1430.67613526	708.68880594	2515.3649412	376.0	2.12392187171	-0.0915343432463	-0.0153529592832	1404.26131929	818.507536752	2568.78932734	346.020471296	-1.31364485289	-0.0205257008264
1430.67613526	708.68880594	2515.3649412	376.0	-12.3124733302	-0.493778129635	-0.0828208872249	1088.73225147	651.684581385	2205.66130365	465.244470797	-4.61805341633	-0.0721570846302
1430.67613526	708.68880594	2515.3649412	376.0	-13.2513906939	-0.356722509219	-0.0598326919187	1190.93883657	612.631541139	2182.04410546	378.473727757	-4.27835057366	-0.0668492277134
1430.67613526	708.68880594	2515.3649412	376.0	7.67933586269	0.294401508213	0.0493796558559	1756.52285969	565.898832234	2708.5282632	386.106571279	-0.156681204413	-0.00244814381895
1430.67613526	708.68880594	2515.3649412	376.0	5.91830561621	-0.0779567370954	-0.0130756016597	1409.84374163	856.350345954	2664.23192578	398.037838191	-0.444511673181	-0.00694549489345
1430.67613526	708.68880594	2515.3649412	376.0	6.5954827024	0.103690878834	0.0173919622332	1575.02447557	651.577722139	2681.2654008	454.663203087	-1.07563038131	-0.0168067247079
1430.67613526	708.68880594	2515.3649412	376.0	-0.745908210675	-0.0656636305291	-0.0110136918029	1425.54010884	609.698707557	2496.60262757	461.363811173	-2.17483651907	-0.0339818206105
1430.67613526	708.68880594	2515.3649412	376.0	11.3097447796	0.120743576062	0.0202521932342	1547.01179402	824.890068881	2799.84629632	427.944433419	1.27808416682	0.0199700651066
1430.67613526	708.68880594	2515.3649412	376.0	16.9646510686	1.76811515889	0.296564099109	1751.3247934	829.43366003	2942.08782657	361.329373139	4.56814899117	0.071377327987
1430.67613526	708.68880594	2515.3649412	376.0	11.7195406736	0.216300637679	0.0362798788458	1673.18170482	668.446790279	2810.15415857	468.525663469	0.608420455972	0.00950656962456
1430.67613526	708.68880594	2515.3649412	376.0	8.16153701153	0.0723916395917	0.0121421736987	1545.62923029	738.412354469	2720.65738185	436.61579709	-0.216414667048	-0.00338147917262
1430.67613526	708.68880594	2515.3649412	376.0	0.531157947631	-0.00259353141609	-0.000435010301256	1481.51423051	651.045315136	2528.72550199	396.165956353	-1.9024114158	-0.0297251783718
1430.67613526	708.68880594	2515.3649412	376.0	-2.75695708491	-0.0621444785037	-0.0104234281288	1430.79435831	643.504018616	2446.01740924	371.719032316	-2.30984133012	-0.0360912707831
1430.67613526	708.68880594	2515.3649412	376.0	-3.90016239403	-0.320051853198	-0.0536819612878	1214.9754071	844.366858583	2417.26162369	357.919358005	-2.37497031266	-0.0371089111353
1430.67613526	708.68880594	2515.3649412	376.0	-1.56850255625	-0.0772019240659	-0.0129489976629	1418.21054554	740.326709764	2475.9113778	317.374122491	-2.17747538048	-0.0340230528201
1430.67613526	708.68880594	2515.3649412	376.0	10.7514770785	0.114209655878	0.0191562656621	1579.50440785	738.554080295	2785.80382629	467.745338145	0.383325454404	0.00598946022506
1430.67613526	708.68880594	2515.3649412	376.0	12.2638056832	0.220093438548	0.0369160413533	1633.80447803	759.66941944	2823.84440981	430.370512335	1.52933901509	0.0238959221108
1430.67613526	708.68880594	2515.3649412	376.0	-12.7439492072	-0.351164978156	-0.0589005330687	1194.45257631	663.978137027	2194.80811071	336.377397379	-3.92104139579	-0.0612662718092
1430.67613526	708.68880594	2515.3649412	376.0	-2.68728109901	-0.362625919428	-0.0608228647145	1179.41027002	808.438956643	2447.77001456	459.920787898	-2.36750770244	-0.0369923078506
1430.67613526	708.68880594	2515.3649412	376.0	8.53758840666	0.280761814431	0.0470918843392	1632.67432671	760.478058401	2730.1164468	336.964061694	1.27072759074	0.0198551186053
1430.67613526	708.68880594	2515.3649412	376.0	-13.192450319	-0.269521567688	-0.0452065695552	1259.83024289	569.940073164	2183.52667099	353.756354934	-4.16960191273	-0.0651500298863
1430.67613526	708.68880594	2515.3649412	376.0	1.43932415851	0.104332678587	0.0174996106319	1579.96430195	637.54603932	2551.56919647	334.058855198	-1.67500830104	-0.0261720047037
1430.67613526	708.68880594	2515.3649412	376.0	-2.97469348187	0.00184148043691	0.000308869580159	1488.23913625	636.795756999	2440.54054425	315.505651002	-2.36517919285	-0.0369559248882
1430.67613526	708.68880594	2515.3649412	376.0	-9.46696016528	-0.398895999103	-0.0669064070955	1149.93289707	815.221619222	2277.2363442	312.081827906	-3.17451842594	-0.0496018504053
1430.67613526	708.68880594	2515.3649412	376.0	4.4192954128	0.00320369860212	0.000537353002703	1485.26553232	783.944539634	2626.52634866	357.316276707	-0.646946160066	-0.010108533751
1430.67613526	708.68880594	2515.3649412	376.0	-14.7955618295	-0.412675882187	-0.0692176924165	1147.41182579	569.807121544	2143.20256609	425.983618752	-5.15232112364	-0.0805050175569
1430.67613526	708.68880594	2515.3649412	376.0	-13.7770637301	-0.472081598818	-0.079181750892	1104.92549712	637.512140526	2168.8215102	426.383872555	-4.74274589013	-0.0741054045332
1430.67613526	708.68880594	2515.3649412	376.0	5.58122335082	0.0267826490788	0.00449222560865	1504.6622014	780.982304076	2655.75307665	370.108571181	-0.354701951745	-0.00554221799602
1430.67613526	708.68880594	2515.3649412	376.0	0.0536469450758	-0.0224704899839	-0.00376895169136	1466.50830167	760.89712412	2516.71435765	289.308931859	-1.61299834749	-0.0252030991795
1430.67613526	708.68880594	2515.3649412	376.0	-10.4240168488	-0.355244760986	-0.0595848307592	1190.66311429	625.567878529	2253.16287592	436.931883097	-3.91101344775	-0.0611095851212
1430.67613526	708.68880594	2515.3649412	376.0	7.5276016644	-0.0898739999186	-0.0150744716402	1398.75308852	863.562109217	2704.71159438	442.396396636	-0.347970416453	-0.00543703775707
1430.67613526	708.68880594	2515.3649412	376.0	-14.7167589398	-0.453373592163	-0.0760438765788	1118.42089359	661.684686338	2145.18474635	365.079166417	-4.53122672309	-0.0708004175483
1430.67613526	708.68880594	2515.3649412	376.0	-7.20677928125	-0.204291091379	-0.0342655302548	1311.21430514	653.329017631	2334.08814177	369.544818994	-2.96567374192	-0.0463386522176
1430.67613526	708.68880594	2515.3649412	376.0	-8.22636871001	-0.48647386834	-0.0815957511472	1076.06138159	828.450895039	2308.44174673	403.929470106	-3.10472858902	-0.0485113842035
1430.67613526	708.68880594	2515.3649412	376.0	18.8666627788	1.68246985664	0.28219890249	1697.3023155	856.183651916	2989.93036231	436.444394893	4.34660818137	0.0679157528338
1430.67613526	708.68880594	2515.3649412	376.0	-1.6608058132	-0.0111468567928	-0.00186965058584	1475.06691041	611.999887858	2473.58961403	386.522815765	-2.18156666277	-0.0340869791057
1430.67613526	708.68880594	2515.3649412	376.0	8.26483465722	0.269145541788	0.0451434991258	1728.7136554	606.748836744	2723.25569461	387.793202467	0.134796700767	0.00210619844948
1430.67613526	708.68880594	2515.3649412	376.0	-1.0891933677	-0.18841575959	-0.0316027775226	1322.67256977	744.834321991	2487.96775308	420.460861328	-2.09867822561	-0.0327918472752
1430.67613526	708.68880594	2515.3649412	376.0	-10.157483756	-0.31272159192	-0.0524524642603	1223.62442553	595.73076676	2259.86715589	440.511963603	-3.89517958678	-0.0608621810435
1430.67613526	708.68880594	2515.3649412	376.0	-5.24723954405	-0.244061320608	-0.0409361490453	1278.13085866	722.367296193	2383.37771733	382.879562471	-2.64334375151	-0.0413022461173
1430.67613526	708.68880594	2515.3649412	376.0	-11.3711990908	-0.439458316525	-0.073709882007	1116.72883904	803.12966031	2229.33778587	309.479286526	-3.49190844844	-0.0545610695069
1430.67613526	708.68880594	2515.3649412	376.0	-4.32029015995	-0.370508090317	-0.0621449329616	1172.05892672	847.534636034	2406.69387716	387.100314405	-2.44264502974	-0.0381663285897
1430.67613526	708.68880594	2515.3649412	376.0	-2.14460821076	0.146589467376	0.0245872974465	1622.30118022	533.435580048	2461.42021814	305.683457874	-2.29629469196	-0.0358796045618
1430.67613526	708.68880594	2515.3649412	376.0	-4.39929256085	-0.0582753685775	-0.00977446638335	1434.11504366	562.060532022	2404.70667846	408.531102777	-2.62743649094	-0.0410536951709
1430.67613526	708.68880594	2515.3649412	376.0	-5.92363492451	-0.138891089926	-0.0232960566799	1366.76176376	680.024586435	2366.36390506	319.577554862	-2.72810517938	-0.0426266434278
1430.67613526	708.68880594	2515.3649412	376.0	-0.148515728896	-0.17815303806	-0.0298814220161	1331.59816719	792.672432522	2511.62922862	387.358628912	-1.94188993021	-0.0303420301595
1430.67613526	708.68880594	2515.3649412	376.0	-11.0323732285	-0.192828068338	-0.0323428494361	1322.4848997	611.456814193	2237.86049282	303.918778929	-3.55518042538	-0.0555496941466
1430.67613526	708.68880594	2515.3649412	376.0	-2.04496475161	0.0478802004181	0.00803089574273	1529.20089762	595.851325417	2463.92661478	338.874391742	-2.23357527146	-0.0348996136166
1430.67613526	708.68880594	2515.3649412	376.0	-1.52660293688	-0.285935649237	-0.0479596862188	1242.49053896	861.861328682	2476.96530613	372.613438492	-2.07329719521	-0.0323952686751
1430.67613526	708.68880594	2515.3649412	376.0	-1.39565442263	0.0307770482973	0.00516220199552	1512.52979175	564.488430119	2480.25913915	403.24091728	-2.17271000559	-0.0339485938374
1430.67613526	708.68880594	2515.3649412	376.0	-8.1426109413	-0.482308780444	-0.0808971453277	1084.40364636	802.533688114	2310.54856028	423.611225809	-3.18300876433	-0.0497345119427
1430.67613526	708.68880594	2515.3649412	376.0	-1.86501749065	-0.266401508402	-0.0446832452872	1258.43155641	768.401474809	2468.45294509	441.619913875	-2.22848476903	-0.0348200745161
1430.67613526	708.68880594	2515.3649412	376.0	11.6660949919	0.330607925092	0.0554525201429	1780.54381888	579.976819078	2808.80980463	448.289166668	0.654828645345	0.0102316975835
1430.67613526	708.68880594	2515.3649412	376.0	6.0273271126	0.00672699174803	0.00112831126267	1481.57472141	820.11241772	2666.97421428	365.287075151	-0.071102650612	-0.00111097891581
1430.67613526	708.68880594	2515.3649412	376.0	-5.92065170595	-0.359734685901	-0.0603379211507	1179.84139606	872.158622919	2366.4389439	314.438924911	-2.63885975459	-0.0412321836655
1430.67613526	708.68880594	2515.3649412	376.0	-2.79198721048	0.0362293827718	0.00607671633207	1519.42295223	629.496788835	2445.13627374	296.216532681	-2.38191733995	-0.0372174584367
1430.67613526	708.68880594	2515.3649412	376.0	4.92190813018	0.0865034519031	0.0145091331605	1553.76569973	765.646364274	2639.16889274	319.756828742	-0.0725572466697	-0.00113370697921
1430.67613526	708.68880594	2515.3649412	376.0	-16.6806705733	-0.484329765617	-0.0812361230488	1095.34118888	683.400099551	2095.78520164	317.043913206	-4.76018411714	-0.0743778768303
1430.67613526	708.68880594	2515.3649412	376.0	-13.451048699	-0.480668086676	-0.0806219534847	1082.42831544	798.897676925	2177.021978	295.695985629	-3.85609250323	-0.060251445363
1430.67613526	708.68880594	2515.3649412	376.0	-2.72378273126	-0.228592142793	-0.0383415200927	1290.06381121	748.613668339	2446.8518653	408.174385754	-2.30188188377	-0.035966904434
1430.67613526	708.68880594	2515.3649412	376.0	13.442624074	1.42777222988	0.23947873698	1603.47907258	843.742983715	2853.49599433	406.273938041	2.51010113478	0.039220330231
1430.67613526	708.68880594	2515.3649412	376.0	-13.4518367903	-0.359072468756	-0.0602268481644	1189.01936822	637.584576798	2177.00215463	350.398209605	-4.15764351375	-0.0649631799024
1430.67613526	708.68880594	2515.3649412	376.0	13.341533649	1.49392602654	0.250574643834	1683.5924727	763.651949966	2850.95320122	403.708778554	2.4163817692	0.0377559651437
1430.67613526	708.68880594	2515.3649412	376.0	18.7670635542	1.62713317438	0.272917338876	1672.3087442	853.944573053	2987.42507833	461.17176108	3.943026442	0.0616097881562
1430.67613526	708.68880594	2515.3649412	376.0	-11.8003210673	-0.358806011915	-0.0601821556383	1188.49443159	644.236338735	2218.54380212	385.813031793	-3.93325968885	-0.0614571826384
1430.67613526	708.68880594	2515.3649412	376.0	6.19282274261	0.0936683183545	0.0157108886874	1567.3290882	703.54937737	2671.13703334	400.258567764	-0.587102575357	-0.00917347773996
1430.67613526	708.68880594	2515.3649412	376.0	-0.752606918101	-0.0112570728046	-0.00188813700179	1473.63063144	568.413844576	2496.43413063	454.389654614	-2.17193983147	-0.0339365598667
1430.67613526	708.68880594	2515.3649412	376.0	10.1808930091	0.0817056721759	0.0137044066045	1541.63636037	796.268467617	2771.45155465	433.546726662	0.692983705515	0.0108278703987
1430.67613526	708.68880594	2515.3649412	376.0	-0.2291735262	-0.0896886270019	-0.0150433792355	1405.70255177	699.92481614	2509.60039066	403.973022751	-1.98758742608	-0.0310560535325
1430.67613526	708.68880594	2515.3649412	376.0	-3.58846086531	-0.0926923054484	-0.0155471830675	1405.50468638	695.320806375	2425.10205466	324.276561909	-2.4150968944	-0.0377358889751
1430.67613526	708.68880594	2515.3649412	376.0	10.4084998176	1.49898101051	0.251422510989	1761.66154506	668.729943447	2777.17669651	346.785208008	1.80999379311	0.0282811530173
1430.67613526	708.68880594	2515.3649412	376.0	7.31368536893	0.0553290244453	0.00928027917567	1511.29623965	826.516829718	2699.33081888	361.517749511	0.49617096126	0.00775267126969
1430.67613526	708.68880594	2515.3649412	376.0	13.3512555255	1.51498076109	0.254106132353	1613.48642487	865.783428696	2851.1977419	371.927888331	2.92057395462	0.0456339680409
1430.67613526	708.68880594	2515.3649412	376.0	1.838009449	0.184426298911	0.0309336294717	1656.53078558	618.259800281	2561.59758649	286.807000637	-1.19698998874	-0.0187029685741
1430.67613526	708.68880594	2515.3649412	376.0	-6.39466732479	-0.263253080232	-0.0441551627361	1261.50134537	633.814200867	2354.5157212	459.20017497	-3.12447776702	-0.0488199651096
1430.67613526	708.68880594	2515.3649412	376.0	-11.9492814263	-0.442846675024	-0.0742782078202	1118.23239025	769.424862709	2214.79690548	327.139652519	-3.64929862984	-0.0570202910912
1430.67613526	708.68880594	2515.3649412	376.0	-19.8970363367	-0.448870335041	-0.07528854999	1122.81857	568.305944766	2014.88186485	323.75735008	-5.94064192594	-0.0928225300928
1430.67613526	708.68880594	2515.3649412	376.0	-9.72278753192	-0.264132118278	-0.0443026028644	1262.48567341	605.924019937	2270.80135231	402.391658963	-3.57617405566	-0.0558777196196
1430.67613526	708.68880594	2515.3649412	376.0	-5.48108480794	-0.410635683795	-0.0688754920823	1140.27552066	817.482967818	2377.49565554	419.737167059	-2.69337142643	-0.042083928538
1430.67613526	708.68880594	2515.3649412	376.0	4.30687886963	0.0816459329654	0.0136943866094	1555.22848092	604.416569471	2623.69866234	464.053611949	-1.51918263155	-0.023737228618
1430.67613526	708.68880594	2515.3649412	376.0	-12.4893463483	-0.41406589963	-0.0694508385827	1146.79783591	610.249112507	2201.21230177	444.165353352	-4.54074663347	-0.0709491661479
1430.67613526	708.68880594	2515.3649412	376.0	-3.1828918694	0.0706840477706	0.0118557611155	1551.31417176	580.050108126	2435.303595	303.939315114	-2.41872038937	-0.0377925060839
1430.67613526	708.68880594	2515.3649412	376.0	1.92413685451	0.0926404729753	0.0155384892612	1569.19279509	659.379723402	2563.76400506	335.191486562	-1.50329791953	-0.0234890299927
1430.67613526	708.68880594	2515.3649412	376.0	5.19222432496	0.135455028909	0.0227197297735	1602.50884724	715.217300952	2645.96833154	328.24218334	-0.152066936308	-0.00237604587982
1430.67613526	708.68880594	2515.3649412	376.0	14.8924088653	1.59713060493	0.267885039405	1651.28535749	859.824126092	2889.96337269	378.853889112	3.46308726483	0.054110738513
1430.67613526	708.68880594	2515.3649412	376.0	-3.9591599662	-0.124175937347	-0.0208278995886	1378.57716004	703.06262415	2415.77761944	334.13783525	-2.45109916219	-0.0382984244092
1430.67613526	708.68880594	2515.3649412	376.0	-0.752944710232	-0.237606099133	-0.0398534215252	1281.52457654	759.773004132	2496.42563393	455.12805326	-2.10388512565	-0.0328732050884
1430.67613526	708.68880594	2515.3649412	376.0	2.71721258581	0.0361967005971	0.00607123458521	1516.05164373	694.05826051	2583.71275396	373.602849723	-1.50405776497	-0.0235009025776
1430.67613526	708.68880594	2515.3649412	376.0	4.9753698319	0.0652357946817	0.0109419313455	1528.38078485	797.666312285	2640.51364964	314.46655251	0.0619781796635	0.000968409057242
1430.67613526	708.68880594	2515.3649412	376.0	4.87823562115	0.120670162853	0.0202398797137	1551.16212012	802.979316719	2638.07036976	283.928932921	0.386518376895	0.00603934963898
1430.67613526	708.68880594	2515.3649412	376.0	-6.71535288843	-0.470388949003	-0.0788978445158	1091.62889205	816.145521696	2346.44930896	438.674895213	-2.96069196861	-0.0462608120095
1430.67613526	708.68880594	2515.3649412	376.0	-10.391084056	-0.218747785117	-0.0366903363162	1299.99610828	579.942101929	2253.99125584	374.05304563	-3.61742202126	-0.0565222190822
1430.67613526	708.68880594	2515.3649412	376.0	14.1165051222	1.37527516873	0.230673460035	1617.90694153	817.415072259	2870.44656196	435.12454817	2.40057033366	0.0375089114634
1430.67613526	708.68880594	2515.3649412	376.0	3.02830954838	-0.124225156203	-0.0208361550156	1374.95674	782.369315936	2591.53797789	434.211921955	-1.59972309983	-0.0249956734348
1430.67613526	708.68880594	2515.3649412	376.0	3.7787828257	0.128260243437	0.0215129559607	1599.43728866	586.912796464	2610.4151196	424.065034478	-1.54678974091	-0.0241685897017
1430.67613526	708.68880594	2515.3649412	376.0	-3.87663964949	-0.0638887297124	-0.0107159895526	1430.16269209	646.079849426	2417.85330656	341.610765041	-2.4538958099	-0.0383421220297
1430.67613526	708.68880594	2515.3649412	376.0	6.48635091477	0.838390047594	0.140622282387	1608.96576568	779.352604084	2678.52033807	290.201968306	1.09252372002	0.0170706831253
1430.67613526	708.68880594	2515.3649412	376.0	-21.2142159112	-0.505762332723	-0.0848309850257	1083.30931172	603.606049035	1981.74999162	294.834630863	-6.10306689461	-0.0953604202283
1430.67613526	708.68880594	2515.3649412	376.0	9.6885896085	0.0881236276934	0.0147808835447	1517.16384985	844.496690804	2759.06832751	397.407786851	1.04511312447	0.0163298925698
1430.67613526	708.68880594	2515.3649412	376.0	2.70192842606	-0.100271506038	-0.0168184344243	1396.21193245	798.726407754	2583.32830156	388.389961363	-1.50048744987	-0.0234451164042
1430.67613526	708.68880594	2515.3649412	376.0	-8.82566665668	-0.173025059529	-0.0290213115614	1338.200061	624.250043711	2293.36721629	330.917111581	-3.19264083583	-0.0498850130598
1430.67613526	708.68880594	2515.3649412	376.0	5.70748778654	-0.163008159741	-0.0273411874775	1340.93140762	856.955127782	2658.929088	461.042552605	-1.16120515572	-0.0181438305582
1430.67613526	708.68880594	2515.3649412	376.0	7.34045853741	-0.0481868366022	-0.00808232750792	1438.15393845	811.617108448	2700.00426177	450.233214872	-0.562385206533	-0.00878726885208
1430.67613526	708.68880594	2515.3649412	376.0	-5.1682532124	-0.296815815257	-0.0497846050414	1234.65577065	729.685209492	2385.36451182	421.023531682	-2.70499313806	-0.0422655177823
1430.67613526	708.68880594	2515.3649412	376.0	-8.71863487458	-0.287902246305	-0.0482895414802	1243.78180338	765.031355471	2296.05945621	287.246297364	-3.11386209761	-0.0486540952752
1430.67613526	708.68880594	2515.3649412	376.0	9.89646799993	0.0426011661452	0.00714544886702	1506.7741406	820.247615565	2764.29722768	437.275471521	0.569720172602	0.00890187769691
1430.67613526	708.68880594	2515.3649412	376.0	3.92216526829	0.00972931826793	0.00163188833746	1490.46499185	699.659351263	2614.02171129	423.897368183	-1.49620342041	-0.0233781784439
1430.67613526	708.68880594	2515.3649412	376.0	16.4471884575	1.77601389793	0.297888946315	1749.46194675	842.254992997	2929.07175347	337.354813718	4.70142744684	0.0734598038569
1430.67613526	708.68880594	2515.3649412	376.0	0.316734514795	-0.295914238307	-0.0496333844862	1233.2022295	844.081218665	2523.33197014	446.048521971	-1.90620096855	-0.0297843901336
1430.67613526	708.68880594	2515.3649412	376.0	-1.95568420223	-0.0552917935076	-0.00927403446958	1437.4641334	722.808082087	2466.17234641	305.900130929	-2.24803515843	-0.0351255493505
1430.67613526	708.68880594	2515.3649412	376.0	7.60936901979	0.203995491522	0.0342159496011	1599.30644894	782.557160755	2706.76834177	324.904732076	1.02998205634	0.0160934696303
1430.67613526	708.68880594	2515.3649412	376.0	2.86975747681	0.0349375150306	0.00586003271227	1516.08631415	732.299800043	2587.54981467	339.163700477	-1.10434921015	-0.0172554564086
1430.67613526	708.68880594	2515.3649412	376.0	-1.02486349625	-0.321060467579	-0.0538511351189	1212.11634505	876.717204763	2489.58588412	400.7523343	-2.00967713585	-0.0314012052477
1430.67613526	708.68880594	2515.3649412	376.0	-5.92939757782	-0.218588292742	-0.0366635848275	1297.72596618	613.64140639	2366.2189533	454.851580733	-3.02610441981	-0.0472828815595
1430.67613526	708.68880594	2515.3649412	376.0	-20.7792075393	-0.450518151624	-0.0755649365354	1123.32822231	586.909017137	1992.69203969	282.454800249	-5.88631491463	-0.091973670541
1430.67613526	708.68880594	2515.3649412	376.0	9.62321537318	1.43439913245	0.240590260391	1753.16282293	670.667642974	2757.42392691	333.593461002	1.6614934679	0.0259608354359
1430.67613526	708.68880594	2515.3649412	376.0	-1.67166296238	0.149712138146	0.0251110597359	1624.97982266	565.088804205	2473.31651711	283.247890239	-2.29516115949	-0.035861893117
1430.67613526	708.68880594	2515.3649412	376.0	5.49774600215	0.20302314105	0.0340528582774	1671.48673479	589.929881427	2653.65331669	392.236700471	-0.952500479266	-0.0148828199885
1430.67613526	708.68880594	2515.3649412	376.0	20.4009852917	1.79573790346	0.301197233053	1760.22190451	857.00811824	3028.52417288	411.294150136	5.40477293227	0.0844495770668
1430.67613526	708.68880594	2515.3649412	376.0	-4.4861566232	-0.225915811332	-0.0378926218269	1293.19879159	739.8359654	2402.52173029	369.486973304	-2.51013724984	-0.0392208945287
1430.67613526	708.68880594	2515.3649412	376.0	-7.95725013923	-0.322356523233	-0.0540685211729	1214.55869654	812.041550479	2315.21106091	288.610813889	-2.98022305747	-0.046565985273
1430.67613526	708.68880594	2515.3649412	376.0	-5.30392226048	-0.392226292044	-0.0657877041335	1152.48022543	859.092830086	2381.95194015	370.378884629	-2.55550143149	-0.039929709867
1430.67613526	708.68880594	2515.3649412	376.0	3.48048430176	0.0986762449191	0.0165508629519	1571.84323022	618.779726023	2602.91182311	412.288866867	-1.57263513636	-0.0245724240056
1430.67613526	708.68880594	2515.3649412	376.0	8.83367900803	0.195870879836	0.0328532170138	1597.99349274	786.474014954	2737.56420598	353.09669829	1.18625851028	0.0185352892231
1430.67613526	708.68880594	2515.3649412	376.0	12.4937786488	0.343523797381	0.0576188858404	1788.20494867	582.794768396	2829.62906916	458.629352093	0.855669036958	0.0133698287025
1430.67613526	708.68880594	2515.3649412	376.0	-2.06095739561	-0.199494659958	-0.0334610298486	1315.03650005	803.515804497	2463.52434141	344.972036868	-2.17632612933	-0.0340050957707
1430.67613526	708.68880594	2515.3649412	376.0	7.51747889551	0.174695315861	0.0293014619022	1642.50614903	633.827541954	2704.4569698	428.123278808	-0.54359894925	-0.00849373358204
1430.67613526	708.68880594	2515.3649412	376.0	-8.71735197058	-0.0847241908799	-0.0142106995773	1414.22233717	582.456273032	2296.09172593	299.413115722	-3.18083929592	-0.0497006139988
1430.67613526	708.68880594	2515.3649412	376.0	17.890465818	1.78702013192	0.299735010385	1743.91069765	877.721666654	2965.3754462	343.743081895	5.31406644578	0.0830322882154
1430.67613526	708.68880594	2515.3649412	376.0	-12.6458930565	-0.354304866008	-0.0594271831614	1190.88456901	706.986916381	2197.27458075	299.40309536	-3.78750928202	-0.0591798325316
1430.67613526	708.68880594	2515.3649412	376.0	-4.80216103572	-0.213263212381	-0.0357704146898	1302.91892327	689.746173215	2394.57306608	401.907969599	-2.62364602171	-0.0409944690893
1430.67613526	708.68880594	2515.3649412	376.0	3.68192308195	0.00358047904587	0.000600549990921	1479.86333797	815.928551285	2607.97874356	312.186854309	-0.400107466986	-0.00625167917166
1430.67613526	708.68880594	2515.3649412	376.0	-15.0454555603	-0.515154351874	-0.0864062985363	1074.56525213	666.545937915	2136.91682679	395.805636746	-4.83604650668	-0.0755632266668
1430.67613526	708.68880594	2515.3649412	376.0	0.193830468507	0.102822807667	0.0172463615678	1580.09868352	643.210249266	2520.24048485	296.93155206	-1.7964569462	-0.0280696397844
1430.67613526	708.68880594	2515.3649412	376.0	-2.7043763546	-0.371531917496	-0.0623166584192	1169.8665494	861.647136828	2447.3400065	415.826320271	-2.24634060149	-0.0350990718982
1430.67613526	708.68880594	2515.3649412	376.0	-0.159755277371	-0.280714368661	-0.0470839263101	1246.19196901	824.094626789	2511.34651296	441.059917157	-1.97017994203	-0.0307840615943
1430.67613526	708.68880594	2515.3649412	376.0	-4.00772260541	-0.0764123520873	-0.0128165635839	1420.29159333	706.896763797	2414.55609184	287.367734712	-2.52965788406	-0.0395259044384
1430.67613526	708.68880594	2515.3649412	376.0	-8.56222475811	-0.0521468988296	-0.00874654458731	1442.83412694	560.195882278	2299.99374145	296.963732226	-3.16532723872	-0.049458238105
1430.67613526	708.68880594	2515.3649412	376.0	-12.6773470558	-0.496706321881	-0.0833120298358	1082.65895845	731.694277481	2196.48339788	382.130161947	-4.03657406639	-0.0630714697873
1430.67613526	708.68880594	2515.3649412	376.0	3.46769239152	0.00293216105803	0.000491808295544	1484.43385556	676.963516555	2602.59005988	441.192687772	-1.58080163568	-0.0247000255575
1430.67613526	708.68880594	2515.3649412	376.0	-10.1863789443	-0.415423848291	-0.0696786058857	1143.30106264	708.833421455	2259.14033645	407.005852356	-3.61523848859	-0.0564881013843
1430.67613526	708.68880594	2515.3649412	376.0	3.08078447839	0.11558248218	0.0193865283764	1589.56595448	642.50112739	2592.85791388	360.790832006	-1.36833357188	-0.0213802120606
1430.67613526	708.68880594	2515.3649412	376.0	-4.62438683492	-0.313057312498	-0.0525087743204	1221.04321467	721.675545458	2399.04473601	456.325975876	-2.725793308	-0.0425905204374
1430.67613526	708.68880594	2515.3649412	376.0	0.834816914925	-0.0750734473749	-0.0125919905023	1417.51252508	827.975371301	2536.3636332	290.875736817	-1.26042582777	-0.0196941535589
1430.67613526	708.68880594	2515.3649412	376.0	-4.9625013344	-0.373067003526	-0.0625741367873	1168.55662807	867.747698469	2390.53992243	354.235595883	-2.49673378724	-0.0390114654256
1430.67613526	708.68880594	2515.3649412	376.0	-12.018891891	-0.501280211638	-0.0840792035623	1081.3563782	708.421678921	2213.04594825	423.267891131	-4.14133003497	-0.0647082817965
1430.67613526	708.68880594	2515.3649412	376.0	-4.12778982603	-0.292171224124	-0.0490055726474	1237.74610508	720.660426544	2411.53596307	453.129431442	-2.63140795703	-0.0411157493285
1430.67613526	708.68880594	2515.3649412	376.0	-3.90453141737	-0.254071856726	-0.0426152057574	1270.53404502	848.031601419	2417.15172681	298.586080363	-2.44102693135	-0.0381410458024
1430.67613526	708.68880594	2515.3649412	376.0	-9.43756491584	-0.47930409364	-0.0803931723649	1090.45243422	775.328695095	2277.975742	412.194612687	-3.41922620336	-0.0534254094275
1430.67613526	708.68880594	2515.3649412	376.0	-11.981097991	-0.378335137205	-0.0634577553179	1170.93854129	735.706883749	2213.99660276	307.351177722	-3.65224837842	-0.0570663809128
1430.67613526	708.68880594	2515.3649412	376.0	-11.2427438354	-0.236858292814	-0.0397279927565	1284.95017768	538.72624025	2232.56890433	408.892486406	-4.01858135438	-0.0627903336622
1430.67613526	708.68880594	2515.3649412	376.0	-7.32377814399	-0.218470549372	-0.0366438358557	1298.94739727	627.906455837	2331.14519339	404.291340286	-3.08942627165	-0.0482722854945
1430.67613526	708.68880594	2515.3649412	376.0	-1.82494290793	0.0874613857807	0.014669806404	1565.95208105	600.261150201	2469.46096709	303.247735839	-2.25911101772	-0.0352986096519
1430.67613526	708.68880594	2515.3649412	376.0	5.90787679117	0.161891606098	0.0271539091074	1631.71255836	639.822259039	2663.96960277	392.43478537	-0.72163399792	-0.0112755312175
1430.67613526	708.68880594	2515.3649412	376.0	-0.707958503954	-0.103784048642	-0.0174075895072	1394.72999237	754.555944328	2497.55720119	348.271264495	-2.03451387991	-0.0317892793736
1430.67613526	708.68880594	2515.3649412	376.0	-13.7563961604	-0.262469974042	-0.0440238131571	1265.94314508	584.314810292	2169.34137501	319.083419632	-4.14836593985	-0.0648182178101
1430.67613526	708.68880594	2515.3649412	376.0	3.65049210556	0.15280346671	0.0256295650301	1622.97173671	573.723004211	2607.1881398	410.493398881	-1.55721276226	-0.0243314494103
1430.67613526	708.68880594	2515.3649412	376.0	-16.4655255904	-0.374776158902	-0.062860811624	1178.36578974	615.160014969	2101.19688311	307.6710784	-4.73163308669	-0.0739317669795
1430.67613526	708.68880594	2515.3649412	376.0	-19.236386083	-0.42241703423	-0.0708515656206	1142.60096506	564.558961439	2031.49962971	324.339703212	-5.72316032622	-0.0894243800972
1430.67613526	708.68880594	2515.3649412	376.0	10.026114629	0.318344528672	0.0533955935377	1771.62469987	582.141155153	2767.55831354	413.792458513	0.451230006182	0.0070504688466
1430.67613526	708.68880594	2515.3649412	376.0	5.17676946722	-0.0574153506061	-0.00963021647201	1431.06358348	764.504887166	2645.57958546	450.011114813	-1.30075356247	-0.0203242744135
1430.67613526	708.68880594	2515.3649412	376.0	-19.1950758244	-0.510639403708	-0.0856490110212	1076.41321192	585.54000893	2032.53873347	370.585512625	-6.12028745392	-0.0956294914675
1430.67613526	708.68880594	2515.3649412	376.0	-15.4775526603	-0.367147671665	-0.0615812934694	1183.83983946	616.810614484	2126.04800782	325.397553884	-4.5586089945	-0.0712282655391
1430.67613526	708.68880594	2515.3649412	376.0	8.14224901409	1.33266366437	0.22352627715	1533.2664705	885.525197439	2720.17221832	301.380550388	1.68257942359	0.0262903034937
1430.67613526	708.68880594	2515.3649412	376.0	3.2931694514	0.0745294708492	0.0125007498908	1549.45777852	606.150933745	2598.20017103	442.591458764	-1.61412916886	-0.0252207682635
1430.67613526	708.68880594	2515.3649412	376.0	10.7943925389	1.52111280124	0.255134653009	1662.29969618	789.109316083	2786.88330674	335.474294471	2.25830916558	0.0352860807122
1430.67613526	708.68880594	2515.3649412	376.0	6.3313777468	0.054971223557	0.00922026560835	1482.69140837	862.946376845	2674.62219733	328.984412116	0.554208341614	0.00865950533772
1430.67613526	708.68880594	2515.3649412	376.0	-8.58455538841	-0.116086174213	-0.0194710121123	1387.19314632	620.638735937	2299.4320446	291.600162345	-3.15181502751	-0.0492471098049
1430.67613526	708.68880594	2515.3649412	376.0	11.0532862478	0.0969933681917	0.0162685958054	1544.12036261	812.361135777	2793.39542832	436.913929933	1.02707311951	0.0160480174924
1430.67613526	708.68880594	2515.3649412	376.0	5.5359386645	0.103886772476	0.0174248192681	1574.99813826	610.964336003	2654.61400153	468.651527272	-1.38293539974	-0.021608365621
1430.67613526	708.68880594	2515.3649412	376.0	-2.8801943617	0.0358053364452	0.00600559148695	1519.12439065	630.797341431	2442.91754198	292.995809906	-2.3996582852	-0.0374946607062
1430.67613526	708.68880594	2515.3649412	376.0	-8.19457653158	-0.213272564279	-0.0357719832739	1303.4948766	605.177235585	2309.24143604	400.569323862	-3.2553819553	-0.0508653430515
1430.67613526	708.68880594	2515.3649412	376.0	7.2604721616	0.199077409614	0.0333910448866	1634.40281867	737.467817449	2697.99231252	326.121676399	0.755274612386	0.0118011658185
1430.67613526	708.68880594	2515.3649412	376.0	-9.57821475341	-0.243586831553	-0.0408565634942	1278.76590307	567.395224194	2274.4378853	428.276758034	-3.70525379284	-0.0578945905132
1430.67613526	708.68880594	2515.3649412	376.0	15.3104793959	1.39311935206	0.233666446169	1590.90023506	852.914142936	2900.47937225	456.664994253	2.61486088706	0.0408572013603
1430.67613526	708.68880594	2515.3649412	376.0	-10.2730416177	-0.455276788023	-0.0763630976221	1108.83160099	773.110378513	2256.96045395	375.018474449	-3.44972287012	-0.0539019198456
1430.67613526	708.68880594	2515.3649412	376.0	20.1854931205	1.75459177859	0.294295836731	1743.79932461	838.996947859	3023.10375836	440.307485888	4.84256107707	0.0756650168293
1430.67613526	708.68880594	2515.3649412	376.0	-18.7385141288	-0.432383659414	-0.072523257198	1135.98748126	614.406212905	2044.0229263	293.629232133	-5.28765977209	-0.0826196839389
1430.67613526	708.68880594	2515.3649412	376.0	-9.08329964938	-0.323506342865	-0.0542613792125	1214.70329969	707.490993406	2286.88680631	364.69251322	-3.24932196372	-0.0507706556831
1430.67613526	708.68880594	2515.3649412	376.0	6.9212561074	-0.0284727496376	-0.00477570440081	1438.93410835	872.309430379	2689.45979081	378.21625208	0.195334777841	0.00305210590376
1430.67613526	708.68880594	2515.3649412	376.0	2.43906952386	-0.0298543465029	-0.00500743819237	1456.51178076	804.846645863	2576.71644089	315.358014263	-0.924972717587	-0.0144526987123
1430.67613526	708.68880594	2515.3649412	376.0	15.5985974319	1.49724665509	0.251131609375	1612.83347121	863.049115786	2907.72659232	431.84400532	3.05050618514	0.0476641591429
1430.67613526	708.68880594	2515.3649412	376.0	11.3063139411	0.955676300067	0.160294582366	1569.20991018	831.152093863	2799.75999821	399.397994166	1.79492014334	0.0280456272397
1430.67613526	708.68880594	2515.3649412	376.0	-0.741835379624	-0.0887902306669	-0.0148926921615	1408.68662576	789.133823572	2496.70507414	298.884624803	-1.91001420705	-0.0298439719851
1430.67613526	708.68880594	2515.3649412	376.0	-3.99704165783	-0.183693966402	-0.030810796109	1327.83779148	711.134087035	2414.82475665	375.85287814	-2.45886474977	-0.0384197617151
1430.67613526	708.68880594	2515.3649412	376.0	-17.0615211416	-0.354440257408	-0.0594498922187	1194.46771675	576.70229629	2086.20541997	315.03540693	-4.97007304255	-0.0776573912898
1430.67613526	708.68880594	2515.3649412	376.0	4.24660618687	0.169519415688	0.0284333136008	1640.40583797	621.461396562	2622.18258441	360.315349879	-1.01483657675	-0.0158568215117
1430.67613526	708.68880594	2515.3649412	376.0	11.8245754569	1.61554255984	0.270973257269	1647.47385045	869.475116994	2812.79616669	295.847199243	3.259584051	0.0509310007969
1430.67613526	708.68880594	2515.3649412	376.0	7.55686090588	0.166717705354	0.0279633856683	1603.67475652	764.644483954	2705.44757108	337.128330601	0.794706013417	0.0124172814596
1430.67613526	708.68880594	2515.3649412	376.0	-4.63027723255	-0.449400326323	-0.0753774448713	1103.47907335	849.222003621	2398.89657101	446.195494035	-2.59991075287	-0.0406236055135
1430.67613526	708.68880594	2515.3649412	376.0	-2.01577431794	-0.18258272792	-0.0306244092452	1327.82738752	727.099952501	2464.66086071	409.733520689	-2.21586211458	-0.0346228455402
1430.67613526	708.68880594	2515.3649412	376.0	-1.01006962539	-0.0742586740418	-0.0124553294267	1419.36550034	676.813117766	2489.95800396	393.779385849	-2.0855088167	-0.0325860752609
1430.67613526	708.68880594	2515.3649412	376.0	-5.38197274516	-0.182023936456	-0.0305306837396	1328.10558569	615.175070413	2379.98868562	436.708029513	-2.85239209503	-0.0445686264849
1430.67613526	708.68880594	2515.3649412	376.0	-14.233325747	-0.484113606569	-0.0811998669187	1094.78925557	693.561702066	2157.34485539	368.993897759	-4.39187751844	-0.0686230862257
1430.67613526	708.68880594	2515.3649412	376.0	-17.7170951082	-0.474199336901	-0.079536956877	1099.52030391	557.84929441	2069.71534225	412.345743924	-6.07237245517	-0.0948808196121
1430.67613526	708.68880594	2515.3649412	376.0	8.09540332422	0.254646284005	0.0427115538418	1713.78476375	624.454381844	2718.99387826	380.754732666	0.190807835218	0.00298137242528
1430.67613526	708.68880594	2515.3649412	376.0	8.52377094571	0.0467962458368	0.00784908517894	1518.46185597	788.333780496	2729.76888723	422.973250772	0.163303530526	0.00255161766446
1430.67613526	708.68880594	2515.3649412	376.0	-6.72147091658	-0.329940094862	-0.0553405056796	1208.43510226	672.697615546	2346.29541823	465.162700426	-3.19150794153	-0.0498673115864
1430.67613526	708.68880594	2515.3649412	376.0	-0.592696824055	-0.315405628546	-0.0529026549054	1217.37505139	839.493644409	2500.45645308	443.587757277	-2.02124000152	-0.0315818750238
1430.67613526	708.68880594	2515.3649412	376.0	-15.036811623	-0.376752319112	-0.0631922709011	1176.18704596	628.187362349	2137.13425336	332.759845044	-4.47115516476	-0.0698617994493
1430.67613526	708.68880594	2515.3649412	376.0	18.1017526563	1.68101237754	0.281954441049	1732.38438932	783.316788367	2970.69008126	454.98890357	3.65688489944	0.0571388265538
1430.67613526	708.68880594	2515.3649412	376.0	-3.69713174434	-0.0236947236144	-0.00397429111277	1465.48777199	618.526499277	2422.36858547	338.354314199	-2.43845928958	-0.0381009263998
1430.67613526	708.68880594	2515.3649412	376.0	0.711831998938	-0.108993341484	-0.018281338726	1389.78376831	787.765522308	2533.27011374	355.720823116	-1.82771550239	-0.0285580547248
1430.67613526	708.68880594	2515.3649412	376.0	-5.834818617	-0.0496588547703	-0.00832922756966	1442.78701485	550.93374716	2368.59795932	374.877197312	-2.7938555116	-0.0436539923687
1430.67613526	708.68880594	2515.3649412	376.0	10.3806940064	0.29737178311	0.0498778569456	1683.65849484	718.230700882	2776.47727889	374.588083161	1.43673690201	0.0224490140939
1430.67613526	708.68880594	2515.3649412	376.0	5.46287826678	0.091203613567	0.0152974863413	1565.6401201	703.725832518	2652.7762659	383.410313285	-0.66997385949	-0.0104683415545
1430.67613526	708.68880594	2515.3649412	376.0	1.78064804282	0.1854252341	0.0311011798222	1657.59756828	584.600354022	2560.15473779	317.956815495	-1.53677242519	-0.0240120691436
1430.67613526	708.68880594	2515.3649412	376.0	-6.1851322349	-0.296829016793	-0.0497868193212	1234.96969451	710.565965236	2359.78629339	414.250633646	-2.86828708822	-0.0448169857534
1430.67613526	708.68880594	2515.3649412	376.0	-3.70601949966	0.0527584062056	0.00884911207742	1535.19676604	595.099665803	2422.14502599	291.848594148	-2.50456501089	-0.0391338282951
1430.67613526	708.68880594	2515.3649412	376.0	14.2052712642	1.62327389232	0.272270025549	1699.71245765	791.290315071	2872.67935438	381.676581658	3.05473040693	0.0477301626083
1430.67613526	708.68880594	2515.3649412	376.0	-10.7374819718	-0.208202488379	-0.0349215847668	1309.10086239	587.39648354	2245.27808411	348.780738182	-3.59781935414	-0.0562159274085
1430.67613526	708.68880594	2515.3649412	376.0	2.40096014577	-0.0746450013264	-0.0125201276965	1409.73416716	863.990591755	2575.75785096	302.033092039	-0.732642175424	-0.011447533991
1430.67613526	708.68880594	2515.3649412	376.0	2.15427488766	0.00821078883753	0.00137718699053	1491.71279223	768.76285774	2569.55281646	309.077166488	-1.02074897588	-0.0159492027481
1430.67613526	708.68880594	2515.3649412	376.0	8.20267900764	0.0220660878903	0.00370112175281	1498.08743414	792.803661718	2721.69225319	430.801157332	-0.0466980383717	-0.000729656849559
1430.67613526	708.68880594	2515.3649412	376.0	-4.43441128677	-0.149355698037	-0.0250512744107	1357.12372001	698.135548428	2403.82331434	348.564045907	-2.51130110725	-0.0392390798007
1430.67613526	708.68880594	2515.3649412	376.0	16.8699198633	1.62637545357	0.27279024716	1699.75444106	799.86086949	2939.70499105	440.089680497	3.37942066643	0.0528034479129
1430.67613526	708.68880594	2515.3649412	376.0	0.511923280685	-0.098923998311	-0.0165924183682	1397.29724075	708.679123053	2528.24167993	422.265316125	-1.90821763977	-0.0298159006214
1430.67613526	708.68880594	2515.3649412	376.0	-17.5911186515	-0.475723095712	-0.0797925353425	1102.16087376	587.906930699	2072.88410987	382.816305412	-5.65940519116	-0.088428206112
1430.67613526	708.68880594	2515.3649412	376.0	13.5912430166	1.04613856047	0.17546772232	1778.11048526	644.128752025	2857.23430311	434.995065823	1.94009396507	0.0303139682042
1430.67613526	708.68880594	2515.3649412	376.0	3.83093103155	0.155294186068	0.0260473307729	1627.21739769	635.349934661	2611.72683729	349.159504935	-1.02744525994	-0.0160538321865
1430.67613526	708.68880594	2515.3649412	376.0	-0.369501577903	-0.0238107027837	-0.00399374417707	1463.60829185	685.482311262	2506.07062805	356.980024933	-2.0056706991	-0.0313386046735
1430.67613526	708.68880594	2515.3649412	376.0	-6.45262205646	-0.215751580698	-0.0361877860949	1302.77300949	734.771528014	2353.0579482	315.513410694	-2.78229163298	-0.0434733067654
1430.67613526	708.68880594	2515.3649412	376.0	21.3355072098	1.79388358392	0.300886209984	1778.10487894	811.50800672	3052.03080958	462.417923915	4.97675848063	0.0777618512599
1430.67613526	708.68880594	2515.3649412	376.0	16.7355453315	1.74534460143	0.292744817416	1752.63131133	798.95442544	2936.32498118	384.73924441	4.08737286438	0.063865201006
1430.67613526	708.68880594	2515.3649412	376.0	-14.0629527654	-0.483125678896	-0.0810341628474	1091.5678346	735.647646886	2161.63035764	334.414876156	-4.13963103507	-0.0646817349229
1430.67613526	708.68880594	2515.3649412	376.0	6.21191343622	0.0501647436823	0.0084140797857	1526.75006148	706.84998603	2671.61723395	438.017186437	-0.962505225644	-0.0150391441507
1430.67613526	708.68880594	2515.3649412	376.0	-10.3263123816	-0.343061229009	-0.0575412997331	1199.13144195	731.225217118	2255.62049983	325.263840762	-3.38201505619	-0.0528439852529
1430.67613526	708.68880594	2515.3649412	376.0	15.9503255333	1.53491066647	0.257448954457	1660.00543769	811.591189552	2916.57383767	444.977210431	2.96567127316	0.0463386136431
1430.67613526	708.68880594	2515.3649412	376.0	-5.53376112486	-0.209383293355	-0.0351196399455	1305.23960028	619.115731932	2376.17065393	451.815321725	-2.93462007621	-0.0458534386907
1430.67613526	708.68880594	2515.3649412	376.0	2.82106560638	0.0847272127674	0.0142112064353	1560.76608213	662.182401211	2586.32503643	363.376553092	-1.43976351619	-0.0224963049405
1430.67613526	708.68880594	2515.3649412	376.0	-9.33618012598	-0.216716878533	-0.0363496944872	1300.47097422	541.209443925	2280.52593946	438.845521314	-3.73036009748	-0.0582868765232
1430.67613526	708.68880594	2515.3649412	376.0	2.16189778546	0.126249178535	0.0211756421561	1599.41454464	611.123657908	2569.74456016	359.206357606	-1.66261999341	-0.0259784373971
1430.67613526	708.68880594	2515.3649412	376.0	-10.3418558558	-0.394733308695	-0.066208203404	1160.43360428	639.981687646	2255.22952473	454.814232806	-3.99519958847	-0.0624249935698
1430.67613526	708.68880594	2515.3649412	376.0	4.22839573868	0.249774250756	0.0418943728206	1707.55532374	630.651736184	2621.72452518	283.517465258	-0.22139331148	-0.00345927049187
1430.67613526	708.68880594	2515.3649412	376.0	6.23940772686	0.15962239566	0.0267732968233	1556.42285738	812.326898142	2672.3088157	303.559060174	0.76697370465	0.0119839641352
1430.67613526	708.68880594	2515.3649412	376.0	-17.915990531	-0.406420314884	-0.0681684526811	1152.66518584	547.271084235	2064.71239651	364.776126437	-5.65673970614	-0.0883865579085
1430.67613526	708.68880594	2515.3649412	376.0	10.1609519389	0.990603698974	0.166152918312	1673.63103367	737.717629778	2770.94996396	359.601300508	1.69921568287	0.0265502450448
1430.67613526	708.68880594	2515.3649412	376.0	14.8176201806	1.70266407326	0.285586057239	1715.20308962	827.024959156	2888.08216434	345.854115566	3.83772692486	0.0599644832009
1430.67613526	708.68880594	2515.3649412	376.0	-10.8262431282	-0.262989256371	-0.0441109118367	1264.28188358	642.535894822	2243.0454171	336.227638703	-3.54854535603	-0.055446021188
1430.67613526	708.68880594	2515.3649412	376.0	-9.45585765257	-0.261621498582	-0.043881499259	1265.32052083	700.863467221	2277.51561291	311.331624861	-3.2450883031	-0.050704504736
1430.67613526	708.68880594	2515.3649412	376.0	-1.14351056653	-0.00475273308492	-0.000797170930044	1480.16192462	591.520986503	2486.60147731	414.918566182	-2.14701549594	-0.0335471171241
1430.67613526	708.68880594	2515.3649412	376.0	5.99805629339	0.0247310020063	0.00414810499938	1502.63321212	699.71946193	2666.23794635	463.885272304	-1.25047857359	-0.0195387277123
1430.67613526	708.68880594	2515.3649412	376.0	10.6798169408	0.146692986713	0.0246046606361	1579.15551426	794.753240406	2784.00131231	410.092557648	1.20312657462	0.0187988527284
1430.67613526	708.68880594	2515.3649412	376.0	4.36296652893	0.185386889723	0.0310947483601	1655.58024791	614.06519557	2625.10947166	355.464028186	-0.941665513854	-0.014713523654
1430.67613526	708.68880594	2515.3649412	376.0	2.32638106808	0.095426512622	0.0160057887659	1572.13038847	685.270054158	2573.88191498	316.481472355	-1.16357878203	-0.0181809184692
1430.67613526	708.68880594	2515.3649412	376.0	-10.6207498234	-0.300819744606	-0.0504561799071	1233.53618104	710.764979459	2248.21432365	303.913163147	-3.42876049728	-0.05357438277
1430.67613526	708.68880594	2515.3649412	376.0	9.68619816583	0.266414675297	0.0446854537566	1724.77560438	612.834228182	2759.008174	421.39834143	0.291626005428	0.00455665633481
1430.67613526	708.68880594	2515.3649412	376.0	-19.660385109	-0.3935461868	-0.0660090886951	1165.04444526	556.61661441	2020.83450686	299.173447193	-5.67857492878	-0.0887277332622
1430.67613526	708.68880594	2515.3649412	376.0	-17.4920050355	-0.370010194674	-0.0620614214481	1182.6718723	589.197188242	2075.37717902	303.508118482	-5.01399139423	-0.0783436155348
1430.67613526	708.68880594	2515.3649412	376.0	-14.8551261744	-0.399713034696	-0.0670434476176	1157.12869285	677.58626908	2141.70430544	306.989343503	-4.28082194924	-0.0668878429568
1430.67613526	708.68880594	2515.3649412	376.0	5.06558227223	0.268160839743	0.0449783360857	1735.31077832	557.975870918	2642.78282174	349.496172504	-0.742768787624	-0.0116057623066
1430.67613526	708.68880594	2515.3649412	376.0	7.69227279472	0.1750629871	0.0293631310131	1641.82785242	598.909979667	2708.85367426	468.115842172	-0.94609541348	-0.0147827408356
1430.67613526	708.68880594	2515.3649412	376.0	-12.0215816161	-0.473842819527	-0.0794771585922	1102.02984403	685.411668512	2212.97829185	425.536779306	-4.18309814101	-0.0653609084532
1430.67613526	708.68880594	2515.3649412	376.0	-16.1116083187	-0.264569056633	-0.044375890076	1265.32801954	538.458667834	2110.09919409	306.312506712	-4.70593690665	-0.0735302641664
1430.67613526	708.68880594	2515.3649412	376.0	9.28196896294	1.21558642678	0.203889035019	1555.89819884	848.386154321	2748.84033434	344.555981179	1.64809981997	0.0257515596871
1430.67613526	708.68880594	2515.3649412	376.0	12.380427786	0.569556744138	0.0955311546693	1633.9169734	773.047167396	2826.7778813	419.813740501	1.88751819591	0.0294924718111
1430.67613526	708.68880594	2515.3649412	376.0	-7.61440882644	-0.0851950865481	-0.0142896824133	1413.42029583	606.932428852	2323.8347711	303.482046418	-3.00325216754	-0.0469258151178
1430.67613526	708.68880594	2515.3649412	376.0	-7.84965421865	-0.454911635635	-0.0763018509955	1111.28197264	742.237385806	2317.91749098	464.398132528	-3.36622927654	-0.052597332446
1430.67613526	708.68880594	2515.3649412	376.0	8.47717925796	1.51789158024	0.254594360993	1736.16597916	690.862862387	2728.59693625	301.568094703	1.59372209214	0.0249019076897
1430.67613526	708.68880594	2515.3649412	376.0	7.69357185538	0.12919459477	0.0216696737287	1596.68749915	716.143775084	2708.88635037	396.055076141	0.0415229260721	0.000648795719876
1430.67613526	708.68880594	2515.3649412	376.0	-11.1967530979	-0.17758991319	-0.0297869696729	1335.53433562	612.919208409	2233.72573922	285.272195189	-3.57680469838	-0.0558875734122
1430.67613526	708.68880594	2515.3649412	376.0	9.5741181497	0.0453925885992	0.00761365122429	1465.44720301	885.068155656	2756.18895256	405.673593898	0.950770118392	0.0148557830999
1430.67613526	708.68880594	2515.3649412	376.0	5.65085004274	0.182165288842	0.0305543926269	1650.75034836	594.81896983	2657.50444205	411.935123864	-1.07617569636	-0.0168152452556
1430.67613526	708.68880594	2515.3649412	376.0	-19.0039588619	-0.454086410127	-0.0761634367875	1113.4369734	538.27628526	2037.34602255	385.632763884	-6.29333515981	-0.098333361872
1430.67613526	708.68880594	2515.3649412	376.0	0.939387483437	0.0633987256509	0.0106338016858	1542.87958576	677.610325697	2538.99396462	318.504053158	-1.66163013253	-0.0259629708209
1430.67613526	708.68880594	2515.3649412	376.0	-4.56953326988	-0.37045330411	-0.0621357437285	1173.8970631	804.315481834	2400.42450335	422.211958413	-2.56591844097	-0.0400924756402
1430.67613526	708.68880594	2515.3649412	376.0	-5.39574840781	-0.36947705982	-0.0619719992989	1174.58975761	817.009724237	2379.64217743	388.04269558	-2.61860480572	-0.0409157000893
1430.67613526	708.68880594	2515.3649412	376.0	-0.697114564838	0.00413910825301	0.000694248281282	1488.25447046	621.845952651	2497.82996583	387.729542726	-2.05600832955	-0.0321251301492
1430.67613526	708.68880594	2515.3649412	376.0	15.9507123795	1.57748469954	0.264589852322	1633.81583965	879.869478294	2916.58356826	402.89825032	3.60558518942	0.0563372685847
1430.67613526	708.68880594	2515.3649412	376.0	3.78695274982	0.211208433093	0.0354257687174	1679.70725579	532.031858917	2610.62062301	398.8815083	-1.53882614291	-0.024044158483
1430.67613526	708.68880594	2515.3649412	376.0	13.081879888	0.194733988505	0.0326625274245	1628.5975281	752.785753607	2844.42196155	463.038679843	1.39865826996	0.0218540354681
1430.67613526	708.68880594	2515.3649412	376.0	12.6008922244	1.43052443013	0.23994036064	1663.21686246	774.233446188	2832.32336649	394.87305784	2.25771424439	0.0352767850685
1430.67613526	708.68880594	2515.3649412	376.0	11.8880065712	0.988575766479	0.165812775324	1623.38668254	787.329051441	2814.3916907	403.675956713	1.91886932846	0.0299823332573
1430.67613526	708.68880594	2515.3649412	376.0	6.30293599578	0.123529421745	0.0207194602054	1576.51210465	771.046486842	2673.9067835	326.348192009	0.417935959912	0.00653024937363
1430.67613526	708.68880594	2515.3649412	376.0	9.35535776766	0.107043674228	0.0179543230842	1563.83093745	781.521281078	2750.68633061	405.334112081	0.69838286302	0.0109122322347
1430.67613526	708.68880594	2515.3649412	376.0	-2.25902146658	-0.0413189556864	-0.00693038505307	1447.48642064	553.321688792	2458.54230721	457.734197784	-2.41700447825	-0.0377656949727
1430.67613526	708.68880594	2515.3649412	376.0	-2.64944079922	-0.0653324745625	-0.0109581473604	1427.05344554	596.630037103	2448.7218362	425.038353549	-2.37936579993	-0.0371775906239
1430.67613526	708.68880594	2515.3649412	376.0	-1.91763317444	-0.127449976379	-0.0213770507177	1375.98812536	796.16680876	2467.12946863	294.974534506	-2.20629554201	-0.0344733678439
1430.67613526	708.68880594	2515.3649412	376.0	5.02199465418	0.0427010216443	0.00716219752504	1519.44127077	680.810548143	2641.68643408	441.434615162	-1.36232695509	-0.0212863586733
1430.67613526	708.68880594	2515.3649412	376.0	-4.27153716552	0.0629163764585	0.0105528977622	1544.95415144	571.436421604	2407.92019289	291.529619842	-2.57749617533	-0.0402733777396
1430.67613526	708.68880594	2515.3649412	376.0	-5.26146115528	-0.33945337532	-0.056936158222	1198.09082087	863.883553303	2383.0199919	321.045617726	-2.55450986437	-0.0399142166307
1430.67613526	708.68880594	2515.3649412	376.0	4.43030678133	-0.0173767111268	-0.00291457751204	1463.30553492	821.43138256	2626.80332476	342.066407278	-0.425957821354	-0.00665559095865
1430.67613526	708.68880594	2515.3649412	376.0	12.387849393	0.285152198383	0.0478282788297	1735.35407541	624.3910642	2826.9645618	467.219422188	0.791952439727	0.0123742568707
1430.67613526	708.68880594	2515.3649412	376.0	19.4584517663	1.72878700733	0.289967629543	1728.38925175	841.025014076	3004.81601503	435.401749201	4.59871787984	0.0718549668725
1430.67613526	708.68880594	2515.3649412	376.0	-1.40276376628	-0.0275078377798	-0.00461386074803	1461.32393616	700.545837818	2480.08031321	318.210539238	-2.16636956476	-0.0338495244494
1430.67613526	708.68880594	2515.3649412	376.0	3.29935374817	0.014032163866	0.0023536001117	1496.696291	757.987919258	2598.35572866	343.671518409	-0.955396371259	-0.0149280683009
1430.67613526	708.68880594	2515.3649412	376.0	-10.4732381077	-0.334231234176	-0.0560602539711	1205.82238093	756.343392095	2251.92478163	289.759008602	-3.37869979808	-0.0527921843449
1430.67613526	708.68880594	2515.3649412	376.0	-1.74930845137	-0.219060645231	-0.0367428120145	1298.44721978	805.263124095	2471.3634497	367.653105822	-2.1273634259	-0.0332400535297
1430.67613526	708.68880594	2515.3649412	376.0	4.49452405174	-0.0732162821239	-0.0122804901248	1418.37311391	818.933675597	2628.41862347	391.111833962	-0.927680117302	-0.0144950018328
1430.67613526	708.68880594	2515.3649412	376.0	-9.6267583869	-0.208356321031	-0.0349473869559	1308.87542099	632.116127477	2273.21683576	332.225287289	-3.32780463144	-0.0519969473662
1430.67613526	708.68880594	2515.3649412	376.0	6.73321904194	0.211069421029	0.0354024523699	1603.4023871	776.082977962	2684.72997239	305.244607328	0.894924231495	0.0139831911171
1430.67613526	708.68880594	2515.3649412	376.0	9.01154534273	0.259927944457	0.0435974412038	1711.07388882	649.142470884	2742.03819341	381.821833708	0.593510411722	0.00927360018315
1430.67613526	708.68880594	2515.3649412	376.0	-2.53647115094	0.00773915307706	0.00129808001963	1492.34339389	566.012739104	2451.56343512	393.207302132	-2.31849900314	-0.036226546924
1430.67613526	708.68880594	2515.3649412	376.0	11.5251346043	1.298024229	0.217716241027	1576.92323927	843.094627564	2805.26413646	385.246269623	2.03417620769	0.0317840032452
1430.67613526	708.68880594	2515.3649412	376.0	4.06230388722	-0.0126681186268	-0.00212481023597	1470.56878047	719.300605838	2617.54670898	427.677322674	-1.47002490422	-0.0229691391284
1430.67613526	708.68880594	2515.3649412	376.0	18.0355149415	1.75769586159	0.294816481313	1776.28900089	765.298890007	2969.023961	427.436070104	3.98983097621	0.0623411090033
1430.67613526	708.68880594	2515.3649412	376.0	-6.35926290853	-0.264714509293	-0.0444002866979	1262.49666661	789.884117238	2355.40627148	303.025487628	-2.75827895034	-0.043098108599
1430.67613526	708.68880594	2515.3649412	376.0	-2.07135388939	-0.168014328184	-0.0281808668541	1341.84258923	827.439036315	2463.26283166	293.981206106	-2.21645920939	-0.0346321751466
1430.67613526	708.68880594	2515.3649412	376.0	1.37593638275	0.0534147250062	0.00895919574072	1531.54860502	614.203989846	2549.97476258	404.222167715	-1.81151903995	-0.0283049849992
1430.67613526	708.68880594	2515.3649412	376.0	-2.23652451824	0.0194036728687	0.00325455767673	1503.3035147	610.344173655	2459.10818756	345.460499214	-2.25059973879	-0.0351656209186
1430.67613526	708.68880594	2515.3649412	376.0	0.0549641404826	-0.0547303499023	-0.00917986412316	1436.04433146	697.303424286	2516.74748992	383.399734173	-1.94607761539	-0.0304074627404
1430.67613526	708.68880594	2515.3649412	376.0	-8.80124080781	-0.270946673189	-0.0454456010046	1257.05360005	674.212223113	2293.98161553	362.715792366	-3.21504485798	-0.050235075906
1430.67613526	708.68880594	2515.3649412	376.0	9.81202818122	0.048668243057	0.00816307330712	1496.66719177	849.07256609	2762.17325809	416.433500231	0.847939033311	0.0132490473955
1430.67613526	708.68880594	2515.3649412	376.0	-9.94421678906	-0.40344364874	-0.067669179594	1142.49140935	840.221888561	2265.23159841	282.518300501	-3.24629123389	-0.0507233005295
1430.67613526	708.68880594	2515.3649412	376.0	-14.963895077	-0.457396131926	-0.0767185729496	1115.01172154	596.325660577	2138.96837059	427.630988475	-5.18782336076	-0.0810597400119
1430.67613526	708.68880594	2515.3649412	376.0	-5.93854981124	-0.247440644946	-0.0415029595683	1276.10001519	743.662787995	2365.98874123	346.225938044	-2.70100827253	-0.0422032542582
1430.67613526	708.68880594	2515.3649412	376.0	3.95061357717	-0.126044422729	-0.0211412986798	1372.94748403	796.137864782	2614.73729008	445.651941272	-1.50115973626	-0.0234556208791
1430.67613526	708.68880594	2515.3649412	376.0	5.34422147209	0.288550128877	0.0483982101437	1754.49831772	549.701417283	2649.79161449	345.591879482	-0.617973205461	-0.00965583133534
1430.67613526	708.68880594	2515.3649412	376.0	1.23119240575	0.0261402429873	0.00438447550945	1507.42632849	683.820906666	2546.33392333	355.086688171	-1.79179223931	-0.0279967537392
1430.67613526	708.68880594	2515.3649412	376.0	6.72533153718	0.190408729857	0.031937056333	1657.7245382	589.740517026	2684.53157286	437.06651764	-0.975788487991	-0.0152466951249
1430.67613526	708.68880594	2515.3649412	376.0	-8.62726856158	-0.055460287596	-0.00930229580611	1439.5884881	537.414869865	2298.35765242	321.354294454	-3.18710609432	-0.0497985327238
1430.67613526	708.68880594	2515.3649412	376.0	-2.73049717468	-0.260842693235	-0.0437508710558	1264.2414173	858.363741155	2446.68297254	324.077814085	-2.25396360557	-0.0352181813371
1430.67613526	708.68880594	2515.3649412	376.0	-4.27241043021	-0.229924385214	-0.0385649757152	1290.68731103	795.573705608	2407.89822709	321.637210456	-2.46772869048	-0.0385582607888
1430.67613526	708.68880594	2515.3649412	376.0	8.02576084213	0.227112132011	0.0380932794383	1648.41051597	734.683838352	2717.24211568	334.147761358	0.975992089782	0.0152498764028
1430.67613526	708.68880594	2515.3649412	376.0	13.204540966	1.33838333215	0.224485631021	1610.14863465	818.740783928	2847.5073353	418.617916726	2.25811468021	0.0352830418783
1430.67613526	708.68880594	2515.3649412	376.0	4.8517529569	0.188825492824	0.0316715016477	1657.9923691	589.128906631	2637.40423411	390.282958376	-1.1458814011	-0.0179043968921
1430.67613526	708.68880594	2515.3649412	376.0	13.7315097053	1.76565609381	0.296151642706	1765.44423844	781.383049586	2860.76252222	313.93523419	3.73258785544	0.0583216852412
1430.67613526	708.68880594	2515.3649412	376.0	10.6130848207	0.157233564573	0.0263726206932	1605.3306146	757.327333225	2782.32275596	419.66480813	0.977809304279	0.0152782703794
1430.67613526	708.68880594	2515.3649412	376.0	12.3392324027	0.253804816098	0.0425704153133	1700.5839064	667.637048874	2825.74166707	457.520711791	0.99387648382	0.0155293200597
1430.67613526	708.68880594	2515.3649412	376.0	18.9006745454	1.84241428519	0.309026213551	1774.37530892	866.844421807	2990.78588236	349.566151639	5.59982141351	0.0874972095861
1430.67613526	708.68880594	2515.3649412	376.0	-0.412819273786	0.000460325059548	7.72098389043e-05	1485.30585431	678.699914862	2504.98102991	340.975260745	-2.02618924662	-0.0316592069784
1430.67613526	708.68880594	2515.3649412	376.0	-9.07984497349	-0.302439937108	-0.0507279330943	1231.61876464	677.855535613	2286.97370402	377.499403768	-3.30264198169	-0.0516037809639
1430.67613526	708.68880594	2515.3649412	376.0	-1.41941413294	-0.204708764185	-0.034335586076	1308.8871161	732.139271354	2479.66149573	438.63510827	-2.17685152717	-0.0340133051121
1430.67613526	708.68880594	2515.3649412	376.0	-9.53789704285	-0.398265408742	-0.0668006388364	1154.94403221	743.143079343	2275.45202285	377.364911298	-3.34160210473	-0.0522125328865
1430.67613526	708.68880594	2515.3649412	376.0	6.17868816037	0.0852734312574	0.0143028230891	1471.19384254	877.787407739	2670.78149701	321.800246732	0.628121272955	0.00981439488992
1430.67613526	708.68880594	2515.3649412	376.0	5.74923021299	0.223122572229	0.037424114765	1663.75558688	701.085041047	2659.97906236	295.138434441	0.421886326601	0.00659197385314
1430.67613526	708.68880594	2515.3649412	376.0	10.3744702162	0.330911065648	0.0555033655901	1786.04536672	560.916681802	2776.32072785	429.358679328	0.347003442635	0.00542192879118
1430.67613526	708.68880594	2515.3649412	376.0	14.7845366351	1.76929269835	0.296761606567	1741.86901845	843.901325114	2887.24999243	301.479648872	4.46152646567	0.0697113510261
1430.67613526	708.68880594	2515.3649412	376.0	-16.673006793	-0.440000567775	-0.0738008332397	1128.40578829	582.506982035	2095.97797368	385.065203362	-5.37310231291	-0.0839547236392
1430.67613526	708.68880594	2515.3649412	376.0	3.6109192577	0.0837785496931	0.0140520881739	1560.09106797	710.105815252	2606.19273826	335.995855042	-0.843130453872	-0.0131739133417
1430.67613526	708.68880594	2515.3649412	376.0	-11.8714706262	-0.417291678018	-0.0699918950047	1140.24483391	743.158389903	2216.75413106	333.350907245	-3.67034078728	-0.0573490748013
1430.67613526	708.68880594	2515.3649412	376.0	-6.40851991779	-0.248113786391	-0.041615864876	1274.62500964	679.161734989	2354.16727794	400.38053331	-2.88685523398	-0.0451071130309
1430.67613526	708.68880594	2515.3649412	376.0	-8.87815528883	-0.436601746251	-0.0732307524742	1101.86110389	884.055292531	2292.04693564	306.130539211	-3.02771621784	-0.0473080659038
1430.67613526	708.68880594	2515.3649412	376.0	-4.5758040456	-0.184464088799	-0.0309399679301	1328.8553168	775.095978254	2400.26677046	296.315475399	-2.55461771194	-0.0399159017491
1430.67613526	708.68880594	2515.3649412	376.0	2.04091572948	-0.108767162895	-0.0182434020286	1388.39729767	749.763840609	2566.70141994	428.540281661	-1.71794798508	-0.0268429372668
1430.67613526	708.68880594	2515.3649412	376.0	7.53440138064	0.277994865418	0.0466277868867	1712.61646138	665.293126328	2704.88263205	326.973044344	0.709450166123	0.0110851588457
1430.67613526	708.68880594	2515.3649412	376.0	6.54639089585	-0.111394813468	-0.0186841351003	1384.23007407	826.489667951	2680.03056271	469.310820687	-1.00944720359	-0.0157726125561
1430.67613526	708.68880594	2515.3649412	376.0	5.28656335598	0.118957425056	0.0199526040013	1591.4910319	687.806295684	2648.34130245	369.043974859	-0.610603100484	-0.00954067344506
1430.67613526	708.68880594	2515.3649412	376.0	-14.8343787218	-0.468196944435	-0.0785301818911	1106.92404247	598.205585914	2142.22617958	437.096551201	-5.23551310913	-0.0818048923302
1430.67613526	708.68880594	2515.3649412	376.0	-6.04477703056	-0.423647309361	-0.0710579183765	1128.65788668	827.239457176	2363.316739	407.419395137	-2.74636756724	-0.0429119932381
1430.67613526	708.68880594	2515.3649412	376.0	13.9484018597	1.45583713145	0.244186033453	1693.79141738	747.512956974	2866.21815143	424.913777076	2.37448756916	0.0371013682681
1430.67613526	708.68880594	2515.3649412	376.0	11.8546823193	1.5483960681	0.259710846712	1637.94424384	840.156539066	2813.55346415	335.452681241	2.73863953367	0.0427912427136
1430.67613526	708.68880594	2515.3649412	376.0	-5.93448619165	-0.256083294371	-0.0429525820817	1267.09302778	635.257547279	2366.09095609	463.740381029	-3.05269019568	-0.0476982843075
1430.67613526	708.68880594	2515.3649412	376.0	14.7368558521	1.70203352825	0.285480296586	1761.67590477	737.737875291	2886.05064673	386.636866674	3.12911842038	0.0488924753185
1430.67613526	708.68880594	2515.3649412	376.0	-9.99482532546	-0.332673814869	-0.0557990296661	1206.92525092	765.713683002	2263.95860903	291.319675101	-3.29749764971	-0.0515234007768
1430.67613526	708.68880594	2515.3649412	376.0	-10.5865594719	-0.373913085898	-0.0627160492953	1176.37945683	636.997142418	2249.07433576	435.697736513	-3.93273945453	-0.061449053977
1430.67613526	708.68880594	2515.3649412	376.0	-10.1569841333	-0.368477206291	-0.0618042949163	1176.44820795	793.859695231	2259.87972322	289.571820045	-3.30513689672	-0.0516427640113
1430.67613526	708.68880594	2515.3649412	376.0	-13.1884872306	-0.469441674217	-0.0787389591105	1097.65819546	767.120116691	2183.62635712	318.848044977	-3.87524853135	-0.0605507583023
1430.67613526	708.68880594	2515.3649412	376.0	2.55449106202	-0.0553735550593	-0.00928774824879	1435.33132514	803.72654511	2579.6197138	340.561843542	-1.12995835725	-0.0176555993321
1430.67613526	708.68880594	2515.3649412	376.0	4.4089511198	0.29960542061	0.0502525026183	1764.87131329	547.357347523	2626.26615194	314.037491121	-0.646148080679	-0.0100960637606
1430.67613526	708.68880594	2515.3649412	376.0	-8.248289787	-0.372525712048	-0.062483346536	1175.72352428	695.935854391	2307.89035165	436.230972979	-3.35074532173	-0.052355395652
1430.67613526	708.68880594	2515.3649412	376.0	9.83287022193	0.675456522459	0.113293613294	1512.06734928	867.309379095	2762.69751147	383.320783095	1.44902355791	0.0226409930924
1430.67613526	708.68880594	2515.3649412	376.0	13.9975072381	1.68571737726	0.282743605712	1709.54131497	819.207171574	2867.4533309	338.704844365	3.56939558497	0.0557718060151
1430.67613526	708.68880594	2515.3649412	376.0	-18.617415663	-0.368532260699	-0.0618135291343	1184.28721294	571.575917728	2047.06899465	291.205863982	-5.28803099706	-0.0826254843291
1430.67613526	708.68880594	2515.3649412	376.0	16.1918922958	1.65758671437	0.278025279163	1708.70092113	804.590555365	2922.65012332	409.358646831	3.52207828385	0.0550324731852
1430.67613526	708.68880594	2515.3649412	376.0	-9.75838482457	-0.148454589009	-0.0249001323396	1358.93062543	562.015471375	2269.90595049	348.95985369	-3.4219043264	-0.0534672551
1430.67613526	708.68880594	2515.3649412	376.0	-14.2571516428	-0.314979138568	-0.0528311201891	1223.98834653	577.230365534	2156.74554716	355.526835102	-4.43986579085	-0.069372902982
1430.67613526	708.68880594	2515.3649412	376.0	-3.40262761283	-0.13918165329	-0.023344792568	1366.43484709	764.13167868	2429.77643914	299.209913376	-2.4149769644	-0.0377340150687
1430.67613526	708.68880594	2515.3649412	376.0	-1.77966850966	-0.212615805886	-0.0356618258782	1304.23899557	855.663132941	2470.59978344	310.697654924	-2.16825748707	-0.0338790232354
1430.67613526	708.68880594	2515.3649412	376.0	-14.1420383496	-0.439968594571	-0.0737954704078	1123.78425285	727.139413382	2159.64106658	308.717400353	-4.08521637383	-0.0638315058411
1430.67613526	708.68880594	2515.3649412	376.0	-16.5084195141	-0.498176255957	-0.0835585803349	1087.35832516	639.494375641	2100.11794439	373.265243593	-5.13832296729	-0.0802862963638
1430.67613526	708.68880594	2515.3649412	376.0	0.0731673840549	0.0123911244852	0.00207835029944	1495.20604065	629.594295365	2517.20536792	392.405031907	-1.96082595232	-0.030637905505
1430.67613526	708.68880594	2515.3649412	376.0	8.84066936901	0.344245112551	0.0577398712766	1694.38476628	705.965857884	2737.74003907	337.389414911	1.28855367942	0.0201336512409
1430.67613526	708.68880594	2515.3649412	376.0	-7.68273658196	-0.257534124395	-0.0431959282783	1267.37124052	665.947564249	2322.11607869	388.797273918	-3.08582233269	-0.0482159739482
1430.67613526	708.68880594	2515.3649412	376.0	12.4451120304	0.226344621827	0.0379645457609	1656.84593305	729.831059578	2828.4049261	441.727933478	1.38214741204	0.0215960533132
1430.67613526	708.68880594	2515.3649412	376.0	-4.91289859946	-0.256784153761	-0.0430701364913	1266.57429284	679.522398338	2391.78761223	445.690921054	-2.76485817375	-0.0432009089648
1430.67613526	708.68880594	2515.3649412	376.0	7.28859139811	-0.0741385279719	-0.0124351774525	1415.83798831	812.917843597	2698.69961393	469.943782025	-0.790300681936	-0.0123484481553
1430.67613526	708.68880594	2515.3649412	376.0	5.07113337001	0.309910856189	0.0519810225074	1475.43677508	874.583694345	2642.92245211	292.901982685	0.591675045516	0.00924492258619
1430.67613526	708.68880594	2515.3649412	376.0	8.9930360887	0.0130255416313	0.00218476042123	1480.11151137	839.135914069	2741.57261812	422.32519268	0.428490333493	0.00669516146083
1430.67613526	708.68880594	2515.3649412	376.0	-1.85068768659	-0.033614668007	-0.00563815296998	1456.37991961	710.099938507	2468.81339196	302.333533838	-2.24713025136	-0.0351114101775
1430.67613526	708.68880594	2515.3649412	376.0	12.4025636754	1.66434175274	0.279158294657	1708.05670549	797.73457819	2827.3346797	321.543396016	3.08515168524	0.0482054950818
1430.67613526	708.68880594	2515.3649412	376.0	-10.4300782786	-0.438020051374	-0.0734686433033	1123.29040217	759.446687937	2253.01040884	370.273318733	-3.47747041635	-0.0543354752555
1430.67613526	708.68880594	2515.3649412	376.0	-6.16913011578	-0.334067979774	-0.0560328714817	1204.42911369	815.790663206	2360.18880509	339.969028196	-2.693637218	-0.0420880815313
1430.67613526	708.68880594	2515.3649412	376.0	-1.06415248254	-0.0194136531113	-0.00325623165235	1467.30844059	624.471898449	2488.59762273	396.81728369	-2.10824848934	-0.032941382646
1430.67613526	708.68880594	2515.3649412	376.0	-6.67826412375	-0.17322800292	-0.0290553510433	1336.67925597	627.051080888	2347.38222675	383.651889891	-2.91901731491	-0.0456096455455
1430.67613526	708.68880594	2515.3649412	376.0	-15.7822120063	-0.351014943333	-0.0588753678855	1196.53292826	584.806210464	2118.38471345	337.045574718	-4.73354430503	-0.073961629766
1430.67613526	708.68880594	2515.3649412	376.0	10.6380490428	0.230018670829	0.0385807901425	1684.72094192	666.401272393	2782.95069725	431.828482932	0.647597722555	0.0101187144149
1430.67613526	708.68880594	2515.3649412	376.0	-4.45064566619	-0.111004197179	-0.0186186174404	1388.0660195	589.684060044	2403.41496045	425.664880913	-2.66889154359	-0.0417014303687
1430.67613526	708.68880594	2515.3649412	376.0	-0.778291262821	-0.0750296497383	-0.0125846443707	1420.16810604	764.356051247	2495.78807563	311.263918348	-2.01399155013	-0.0314686179708
1430.67613526	708.68880594	2515.3649412	376.0	-17.6231385301	-0.513218750379	-0.08608164213	1073.11458931	703.327359125	2072.07869307	295.636744639	-4.88492710516	-0.0763269860182
1430.67613526	708.68880594	2515.3649412	376.0	-7.47197735876	-0.308524890437	-0.051748555927	1226.2613171	736.224224577	2327.4174423	364.93190062	-2.95630448112	-0.0461922575176
1430.67613526	708.68880594	2515.3649412	376.0	1.0079564774	0.11610104687	0.0194735066873	1590.50107675	607.274920762	2540.71872505	342.942727545	-1.85835673696	-0.0290368240151
1430.67613526	708.68880594	2515.3649412	376.0	9.23264632607	0.0508688324371	0.00853217585326	1524.53408558	763.933018938	2747.59969003	459.13258551	-0.0421974576297	-0.000659335275464
1430.67613526	708.68880594	2515.3649412	376.0	17.5571467574	1.56015507328	0.261683172305	1643.08179943	854.449123134	2956.99125541	459.460332844	3.46443359751	0.0541317749611
1430.67613526	708.68880594	2515.3649412	376.0	-6.93990991693	-0.196884074241	-0.0330231590474	1318.87502198	729.122821676	2340.8008802	292.803036543	-2.87684312101	-0.0449506737658
1430.67613526	708.68880594	2515.3649412	376.0	-8.45220850801	-0.46813777712	-0.0785202578195	1076.33744547	874.298384444	2302.76105163	352.125221721	-2.98440856122	-0.0466313837691
1430.67613526	708.68880594	2515.3649412	376.0	4.21710260422	-0.0936518431651	-0.0157081253212	1400.61973778	833.665954914	2621.44046164	387.154768949	-0.968578994333	-0.0151340467865
1430.67613526	708.68880594	2515.3649412	376.0	7.03600618752	0.0444404930209	0.00745395723262	1521.37818548	727.679327132	2692.3461741	443.28866149	-0.70951160637	-0.0110861188495
1430.67613526	708.68880594	2515.3649412	376.0	5.34380897978	0.0628985407213	0.0105499061928	1539.08947703	695.776978408	2649.7812388	414.914783361	-1.04042216254	-0.0162565962897
1430.67613526	708.68880594	2515.3649412	376.0	-8.48834124933	-0.422542793451	-0.0708726590826	1131.48013906	807.388634093	2301.85218132	362.983408171	-3.07024068718	-0.0479725107373
1430.67613526	708.68880594	2515.3649412	376.0	-0.690126652201	-0.000998947711286	-0.000167552450736	1482.92094947	570.20079706	2498.00573734	444.883990806	-2.1413446202	-0.0334585096906
1430.67613526	708.68880594	2515.3649412	376.0	5.92337643168	0.114814641692	0.0192577392976	1586.94762081	663.016083558	2664.35947529	414.395770924	-0.896820972399	-0.0140128276937
1430.67613526	708.68880594	2515.3649412	376.0	10.312575426	0.318265960246	0.0533824153381	1739.78835614	654.345176268	2774.763848	380.630315592	1.16244623603	0.018163222438
1430.67613526	708.68880594	2515.3649412	376.0	5.39468034089	0.0939229852239	0.015753603694	1565.94460849	635.254043014	2651.06083918	449.862187673	-1.36237621595	-0.0212871283742
1430.67613526	708.68880594	2515.3649412	376.0	18.4301795026	1.73390248176	0.290825642696	1787.7573342	722.35077653	2978.951215	468.843104272	3.50863439783	0.0548224124661
1430.67613526	708.68880594	2515.3649412	376.0	-2.65343832119	-0.261495047615	-0.0438602897711	1263.61135281	864.183004218	2448.62128393	320.8269269	-2.24770851679	-0.0351204455748
1430.67613526	708.68880594	2515.3649412	376.0	1.97221926818	-0.00437716039478	-0.000734176517071	1478.3823014	618.237756133	2564.97345323	468.353395703	-1.81133488281	-0.028302107544
1430.67613526	708.68880594	2515.3649412	376.0	-0.0639369424184	-0.220329982827	-0.0369557166768	1296.78464732	860.13299703	2513.75669376	356.839049414	-1.91871997304	-0.0299799995788
1430.67613526	708.68880594	2515.3649412	376.0	11.4143189155	0.216307671157	0.0362810585638	1664.08583349	702.301212819	2802.47671747	436.089671169	0.977454203345	0.0152727219273
1430.67613526	708.68880594	2515.3649412	376.0	4.83256881553	0.0018703505046	0.000313711926299	1472.99851158	834.803794869	2636.92168294	329.119376497	-0.105899522677	-0.00165468004183
1430.67613526	708.68880594	2515.3649412	376.0	0.418908399134	-0.191703341814	-0.0321542002372	1320.40249928	840.823962356	2525.9020162	364.675554563	-1.86770359761	-0.0291828687127
1430.67613526	708.68880594	2515.3649412	376.0	3.64887120125	0.166880752501	0.027990733395	1638.41742496	622.779021796	2607.14736814	345.95092139	-1.0834882742	-0.0169295042844
1430.67613526	708.68880594	2515.3649412	376.0	10.7124255909	0.276998848636	0.0464607260375	1730.16181595	624.099624218	2784.82153886	430.560098697	0.601965545325	0.0094057116457
1430.67613526	708.68880594	2515.3649412	376.0	-6.57071285694	-0.426841786669	-0.0715937247012	1124.94517313	836.141273514	2350.08753361	389.001086958	-2.78411197625	-0.043501749629
1430.67613526	708.68880594	2515.3649412	376.0	-8.80439795025	-0.319463987527	-0.053583359196	1217.8478268	712.514540466	2293.90220187	363.539834603	-3.19369372499	-0.049901464453
1430.67613526	708.68880594	2515.3649412	376.0	-3.11840130366	-0.185275300622	-0.0310760316373	1324.98124015	670.640841195	2436.92576808	441.303686736	-2.46031530326	-0.0384424266135
1430.67613526	708.68880594	2515.3649412	376.0	-18.972390296	-0.347818454852	-0.0583392242289	1200.14672468	543.394450056	2038.14008718	294.598912445	-5.44682489677	-0.0851066390121
1430.67613526	708.68880594	2515.3649412	376.0	9.22806309986	0.273775600254	0.0459200939708	1732.97698801	601.525464331	2747.48440516	412.981952818	0.193164466698	0.00301819479216
1430.67613526	708.68880594	2515.3649412	376.0	15.5907913496	1.60327845371	0.268916211625	1685.83018236	805.944064977	2907.53024086	415.755993525	3.19277584501	0.0498871225783
1430.67613526	708.68880594	2515.3649412	376.0	-11.419692631	-0.245250527231	-0.0411356134235	1278.67549303	577.600953148	2228.11799636	371.841550182	-3.83390127679	-0.0599047074498
1430.67613526	708.68880594	2515.3649412	376.0	1.12384745826	0.0642333837672	0.0107737980153	1541.83981405	629.784646864	2543.63380615	372.009345239	-1.83722482449	-0.0287066378827
1430.67613526	708.68880594	2515.3649412	376.0	4.98762240153	0.11315124636	0.0189787397451	1584.78744749	713.060759184	2640.82184648	342.973639814	-0.396266953121	-0.00619167114252
1430.67613526	708.68880594	2515.3649412	376.0	-4.19845953085	-0.10768314948	-0.0180615815968	1390.14871391	551.846232017	2409.75836209	467.763416159	-2.7865759422	-0.0435402490968
1430.67613526	708.68880594	2515.3649412	376.0	-8.21257364386	-0.415658717385	-0.0697180002323	1141.53489967	733.22938164	2308.78874299	434.024461681	-3.30252683481	-0.051601981794
1430.67613526	708.68880594	2515.3649412	376.0	-11.9688202939	-0.394144695588	-0.0661094759456	1159.32126788	720.852471265	2214.30543165	334.131692505	-3.70956025619	-0.0579618790029
1430.67613526	708.68880594	2515.3649412	376.0	-8.47508084113	-0.0636713149252	-0.0106795227986	1432.28415843	549.961670168	2302.18572898	319.939900381	-3.15641405544	-0.0493189696162
1430.67613526	708.68880594	2515.3649412	376.0	-3.46614878236	-0.314773682002	-0.052796659175	1219.22756419	747.228746357	2428.17864992	461.722339365	-2.5334572432	-0.0395852694249
1430.67613526	708.68880594	2515.3649412	376.0	17.9109728606	1.82997356147	0.306939544024	1777.73055143	857.242540514	2965.89127316	330.918181219	5.48148324784	0.0856481757475
1430.67613526	708.68880594	2515.3649412	376.0	-13.3127892706	-0.396511333364	-0.0665064296149	1157.04019361	725.304957216	2180.49970719	298.154556361	-3.89913544748	-0.0609239913669
1430.67613526	708.68880594	2515.3649412	376.0	4.60112011005	-0.0501740053947	-0.00841563324299	1437.04490769	727.55644139	2631.09990335	466.498554273	-1.46562032834	-0.0229003176303
1430.67613526	708.68880594	2515.3649412	376.0	13.0811128091	0.336328673177	0.0564120552125	1614.5952641	788.129436845	2844.40266671	441.677965774	1.86668850474	0.0291670078865
1430.67613526	708.68880594	2515.3649412	376.0	7.15686256871	0.111452688707	0.0186938424534	1531.5282016	830.699658787	2695.38615314	333.158292751	0.801133922157	0.0125177175337
1430.67613526	708.68880594	2515.3649412	376.0	-1.18286619183	-0.152542128725	-0.0255857310843	1354.34765177	829.497589949	2485.61153971	301.766297991	-2.01909372906	-0.0315483395165
1430.67613526	708.68880594	2515.3649412	376.0	11.6981916409	1.63898603963	0.274905407519	1676.11256324	833.734133989	2809.61715249	299.770455255	3.10876577791	0.0485744652798
1430.67613526	708.68880594	2515.3649412	376.0	16.6290207667	1.82188280986	0.305582490751	1772.74810389	851.835291782	2933.64549963	309.062103955	5.20594593338	0.081342905209
1430.67613526	708.68880594	2515.3649412	376.0	14.3785526697	1.45924702236	0.244757970875	1612.17936097	844.912157941	2877.0380141	419.946495192	2.70439586873	0.0422561854489
1430.67613526	708.68880594	2515.3649412	376.0	14.304527958	1.49118450923	0.250114812014	1776.00266704	662.156402467	2875.17602246	437.016952948	2.22030933608	0.0346923333762
1430.67613526	708.68880594	2515.3649412	376.0	1.90274791991	-0.0591021450376	-0.00991314073089	1430.66975339	687.275328067	2563.22599529	445.280913838	-1.76785939636	-0.0276228030682
1430.67613526	708.68880594	2515.3649412	376.0	-4.71236854688	-0.258891993975	-0.0434236823173	1265.10172938	700.967731127	2396.83167487	430.762214365	-2.67272600588	-0.0417613438418
1430.67613526	708.68880594	2515.3649412	376.0	-1.66665319917	-0.116916348043	-0.019610256297	1383.45343053	716.196417867	2473.44253093	373.792682536	-2.14883539386	-0.0335755530291
1430.67613526	708.68880594	2515.3649412	376.0	15.4295181425	1.81554480898	0.304519424518	1782.80214771	811.046544854	2903.47363115	309.624938589	4.59227271991	0.0717542612486
1430.67613526	708.68880594	2515.3649412	376.0	-4.04355589804	-0.264455201632	-0.0443567932962	1261.22216637	762.376064589	2413.65475376	390.056522803	-2.45717660117	-0.0383933843933
1430.67613526	708.68880594	2515.3649412	376.0	-1.74787679316	0.0122232929785	0.00205020009704	1495.5374279	544.944191947	2471.39946113	430.917841275	-2.2729644744	-0.0355150699126
1430.67613526	708.68880594	2515.3649412	376.0	-7.40236108116	-0.365524175513	-0.0613089861645	1180.40415919	727.359703857	2329.16854574	421.404682691	-3.09839919514	-0.0484124874241
1430.67613526	708.68880594	2515.3649412	376.0	17.1653039902	1.60159313387	0.268633534698	1704.28900626	778.753371507	2947.13497982	464.092602047	3.15198602871	0.0492497816986
1430.67613526	708.68880594	2515.3649412	376.0	5.93953664858	0.26576143784	0.0445758869239	1701.22278505	669.955735738	2664.76596373	293.587442933	0.455937842768	0.00712402879325
1430.67613526	708.68880594	2515.3649412	376.0	-14.1524891893	-0.390848735187	-0.0655566479684	1162.97721577	694.6956958	2159.37818982	301.705278251	-4.0996628831	-0.0640572325484
1430.67613526	708.68880594	2515.3649412	376.0	12.9841000583	1.6737281412	0.280732663738	1729.20652239	769.187217414	2841.96244199	343.568702186	3.00927216406	0.0470198775635
1430.67613526	708.68880594	2515.3649412	376.0	-2.46504918013	-0.160463559866	-0.0269143844124	1346.16106426	693.495812489	2453.35995834	413.703081586	-2.29664021191	-0.0358850033112
1430.67613526	708.68880594	2515.3649412	376.0	-17.5300925217	-0.450273489445	-0.075523899605	1121.81821641	644.825459965	2074.41913975	307.775463372	-4.98591991918	-0.0779049987372
1430.67613526	708.68880594	2515.3649412	376.0	7.44075032501	0.355014695797	0.0595462421666	1503.59581181	863.009785103	2702.52696623	335.921369322	1.05188182346	0.0164356534915
1430.67613526	708.68880594	2515.3649412	376.0	-2.56769224574	-0.208441259572	-0.0349616336082	1305.36905773	683.214287261	2450.77811065	462.194765663	-2.42524954974	-0.0378945242147
1430.67613526	708.68880594	2515.3649412	376.0	9.23744953341	0.141369870641	0.0237118199667	1597.98182885	749.57843566	2747.72050822	400.160243712	0.658940169375	0.0102959401465
1430.67613526	708.68880594	2515.3649412	376.0	18.5496235186	1.77869239494	0.298338207807	1772.66860494	798.153557605	2981.95566791	411.133505361	4.49673450862	0.0702614766972
1430.67613526	708.68880594	2515.3649412	376.0	-0.501954669712	0.0255007509348	0.00427721417893	1506.62563472	537.927423464	2502.73894941	458.185891234	-2.15244284181	-0.0336319194034
1430.67613526	708.68880594	2515.3649412	376.0	-5.23235170868	-0.155771381342	-0.0261273702351	1350.22042523	606.879169291	2383.75220072	426.652606192	-2.797031486	-0.0437036169687
1430.67613526	708.68880594	2515.3649412	376.0	4.19901742739	0.0871985898823	0.0146257279239	1561.35298957	729.653648252	2620.98555344	329.978915623	-0.527398705846	-0.00824060477884
1430.67613526	708.68880594	2515.3649412	376.0	18.34157641	1.81200247097	0.303925271884	1781.47916808	821.233505497	2976.72252388	374.009850299	4.9871896406	0.0779248381343
1430.67613526	708.68880594	2515.3649412	376.0	6.40797873325	-0.0195512260807	-0.00327930662206	1464.00076645	795.794233261	2676.54899169	416.75399198	-0.546381192383	-0.00853720613099
1430.67613526	708.68880594	2515.3649412	376.0	-7.06301467677	-0.268288180848	-0.0449996948756	1259.14295482	731.885689047	2337.70434623	346.675702358	-2.87274731989	-0.0448866768733
1430.67613526	708.68880594	2515.3649412	376.0	-10.0335727075	-0.246717952322	-0.0413817430933	1276.56530947	573.571812363	2262.98397096	412.846849125	-3.72164239313	-0.0581506623926
1430.67613526	708.68880594	2515.3649412	376.0	-7.07871628953	-0.213282659601	-0.0357736765516	1302.97916717	618.783419385	2337.30939336	415.546806812	-3.08747108568	-0.0482417357138
1430.67613526	708.68880594	2515.3649412	376.0	-7.05622025618	-0.159922625058	-0.0268236539849	1346.83309984	536.93302515	2337.8752507	454.109125712	-3.30112914032	-0.0515801428175
1430.67613526	708.68880594	2515.3649412	376.0	-2.77051211496	-0.313319891474	-0.0525528164162	1220.20496852	767.545239783	2445.67645077	457.926242462	-2.4004991245	-0.0375077988203
1430.67613526	708.68880594	2515.3649412	376.0	8.41906250631	1.07094513325	0.179628502726	1544.68652952	847.141406333	2727.13508786	335.307152007	1.42666452284	0.0222916331693
1430.67613526	708.68880594	2515.3649412	376.0	8.99745871123	1.26703192555	0.212517934511	1530.8269534	877.560819395	2741.68386322	333.296090426	1.67036810761	0.0260995016813
1430.67613526	708.68880594	2515.3649412	376.0	10.284208402	0.163762253276	0.0274676707943	1628.38110345	680.810095906	2774.05031382	464.859114465	0.132245024513	0.00206632850802
1430.67613526	708.68880594	2515.3649412	376.0	1.86506063609	0.160757988666	0.0269637686457	1634.12469152	624.841141204	2562.27802257	303.312189846	-1.3184228453	-0.0206003569578
1430.67613526	708.68880594	2515.3649412	376.0	-2.69052809684	-0.334633114213	-0.0561276608878	1202.67544813	805.422549925	2447.68834072	439.590342664	-2.32218158332	-0.0362840872393
1430.67613526	708.68880594	2515.3649412	376.0	3.78479754034	0.0444846480824	0.00746136331473	1523.99290435	720.445663205	2610.56641162	366.127844071	-1.06031459728	-0.0165674155825
1430.67613526	708.68880594	2515.3649412	376.0	-1.69779307824	-0.216388303691	-0.036294582974	1300.3178532	876.403891275	2472.65924933	295.937504855	-2.09567478778	-0.0327449185591
1430.67613526	708.68880594	2515.3649412	376.0	-5.4090162689	-0.00983286032366	-0.00164925533775	1479.35596182	611.687637074	2379.30844231	288.26484341	-2.72017528707	-0.0425027388605
1430.67613526	708.68880594	2515.3649412	376.0	-10.3715508595	-0.130744223211	-0.0219295912799	1375.1791852	597.299007049	2254.48258702	282.004394767	-3.44739116483	-0.0538654869505
1430.67613526	708.68880594	2515.3649412	376.0	2.14264915714	0.058489880831	0.00981044629839	1535.45469301	593.235773154	2569.26038691	440.569920748	-1.75262772052	-0.0273848081331
1430.67613526	708.68880594	2515.3649412	376.0	14.0668364236	0.813159421778	0.136390376011	1771.67760423	648.285232889	2869.19721293	449.234375814	1.94783035544	0.0304348493038
1430.67613526	708.68880594	2515.3649412	376.0	-15.4914381646	-0.433150097775	-0.0726518110995	1134.13707724	617.45572917	2125.69873672	374.105930304	-4.86262573571	-0.0759785271205
1430.67613526	708.68880594	2515.3649412	376.0	6.96847341985	0.0586457553872	0.00983659097403	1534.22565324	711.11818677	2690.64747854	445.303638529	-0.778957695305	-0.0121712139891
1430.67613526	708.68880594	2515.3649412	376.0	-8.61735448231	-0.300561160111	-0.0504128078012	1232.39107566	596.316754864	2298.60702769	469.89919717	-3.70487889504	-0.057888732735
1430.67613526	708.68880594	2515.3649412	376.0	-9.09194098597	-0.260280702254	-0.0436566088987	1264.89594843	575.401736039	2286.66944516	446.371760689	-3.68968053474	-0.0576512583553
1430.67613526	708.68880594	2515.3649412	376.0	0.202396116221	-0.204304763401	-0.0342678234487	1308.62459393	753.070168858	2520.45594215	458.761179359	-1.98408803492	-0.0310013755456
1430.67613526	708.68880594	2515.3649412	376.0	9.01647117274	0.200950407909	0.0337052009241	1666.36051028	613.738173181	2742.16209601	462.063412552	-0.426296673849	-0.00666088552889
1430.67613526	708.68880594	2515.3649412	376.0	14.5247018427	1.63750419008	0.27465685845	1752.39545644	717.938481943	2880.71419916	410.38026078	2.71463631506	0.0424161924228
1430.67613526	708.68880594	2515.3649412	376.0	-9.94008435021	-0.261695544785	-0.0438939189508	1264.73344527	621.956756267	2265.33554433	378.645342786	-3.51273597812	-0.0548864996581
1430.67613526	708.68880594	2515.3649412	376.0	-3.86712135233	-0.164951443374	-0.0276671324008	1342.6645579	666.029320621	2418.09272647	409.398847943	-2.50531208581	-0.0391455013407
1430.67613526	708.68880594	2515.3649412	376.0	0.0818732040675	-0.0996542855814	-0.0167149086852	1397.62142927	748.286959127	2517.42435107	371.515962672	-1.93167613961	-0.0301824396813
1430.67613526	708.68880594	2515.3649412	376.0	6.50825950325	-0.0144533878461	-0.00242425156762	1457.92347284	848.473696322	2679.07141902	372.674249857	0.0685996392772	0.00107186936371
1430.67613526	708.68880594	2515.3649412	376.0	-1.66448568675	-0.227573642003	-0.0381706880247	1290.58114672	764.713551942	2473.49705178	418.202353115	-2.16391079432	-0.0338111061613
1430.67613526	708.68880594	2515.3649412	376.0	2.50434012831	-0.20760356981	-0.0348211287839	1305.32102842	805.075708057	2578.35823479	467.961498313	-1.68658083674	-0.0263528255741
1430.67613526	708.68880594	2515.3649412	376.0	-6.27145248809	-0.3594782232	-0.0602949049312	1184.11640767	776.906794756	2357.61502401	396.591821582	-2.79633070162	-0.0436926672128
1430.67613526	708.68880594	2515.3649412	376.0	8.48440440462	0.115203142442	0.0193229021205	1571.33689699	775.167031499	2728.77867506	382.274746568	0.627542569403	0.00980535264693
1430.67613526	708.68880594	2515.3649412	376.0	-6.97443534635	-0.292697660104	-0.0490938712017	1239.26287537	765.604674853	2339.93243965	335.064889427	-2.83611887855	-0.0443143574774
1430.67613526	708.68880594	2515.3649412	376.0	0.356066200641	0.20748588494	0.0348013896244	1679.7057763	538.502248286	2524.32130558	306.113280989	-1.94351168642	-0.0303673701003
1430.67613526	708.68880594	2515.3649412	376.0	-5.71037408753	0.00745684117516	0.00125072814075	1494.47658458	545.535676261	2371.72819339	331.715932545	-2.7351889488	-0.0427373273249
1430.67613526	708.68880594	2515.3649412	376.0	-3.05603887318	-0.0859389066383	-0.014414442576	1411.57286169	728.709263558	2438.49441079	298.212285545	-2.38765649669	-0.0373071327608
1430.67613526	708.68880594	2515.3649412	376.0	11.4583205186	1.08092829474	0.181302967921	1630.25302947	782.547835721	2803.58351837	390.782653183	1.89937423849	0.0296777224763
1430.67613526	708.68880594	2515.3649412	376.0	-5.06197986605	-0.38380036924	-0.0643744329486	1158.09535327	877.018123959	2388.03767432	352.92419709	-2.50261310811	-0.0391033298142
1430.67613526	708.68880594	2515.3649412	376.0	-4.06421997007	0.0741674537882	0.0124400291493	1554.99203457	535.768428715	2413.13497694	322.374513653	-2.51227843302	-0.039254350516
1430.67613526	708.68880594	2515.3649412	376.0	11.3046607883	0.193009488918	0.0323732789195	1644.6213737	713.958848641	2799.71841539	441.138193051	0.891281870941	0.0139262792335
1430.67613526	708.68880594	2515.3649412	376.0	-9.02053044165	-0.204526549597	-0.0343050234145	1312.3027767	665.159084573	2288.46568096	311.003819688	-3.19329751345	-0.0498952736476
1430.67613526	708.68880594	2515.3649412	376.0	-3.82889713779	-0.118131613401	-0.0198140914796	1384.62098121	751.793328174	2419.05420496	282.639895572	-2.51042627314	-0.0392254105177
1430.67613526	708.68880594	2515.3649412	376.0	8.42534044645	0.189998771876	0.0318682945113	1656.14905656	605.19562523	2727.29300096	465.948319174	-0.683962019321	-0.0106869065519
1430.67613526	708.68880594	2515.3649412	376.0	-4.02366990151	0.0223625092306	0.003750840193	1507.67402531	620.067957738	2414.15495914	286.412976094	-2.55177177834	-0.0398714340366
1430.67613526	708.68880594	2515.3649412	376.0	-9.0083867615	-0.298262086426	-0.0500271865861	1235.08153466	702.746749474	2288.77113883	350.942854693	-3.21033237235	-0.050161443318
1430.67613526	708.68880594	2515.3649412	376.0	8.38494530544	-0.0757141953633	-0.0126994624897	1410.46463026	857.136299499	2726.27691575	458.675985985	-0.228207439992	-0.00356574124987
1430.67613526	708.68880594	2515.3649412	376.0	-9.47813254279	-0.221619826076	-0.0371720607307	1296.88574654	568.673621149	2276.95531814	411.395950442	-3.59234291304	-0.0561303580162
1430.67613526	708.68880594	2515.3649412	376.0	8.57352023029	0.192882498913	0.0323519790192	1639.34482533	725.945867206	2731.0202633	365.729570757	0.778470466209	0.0121636010345
1430.67613526	708.68880594	2515.3649412	376.0	-5.66381083402	-0.276665588594	-0.0464048286807	1250.4985491	662.783162875	2372.89942914	459.617717167	-2.96433820154	-0.046317784399
1430.67613526	708.68880594	2515.3649412	376.0	-16.2080137797	-0.484177991389	-0.0812106661169	1097.12403685	649.62253392	2107.67424492	360.927674152	-4.93796275957	-0.0771556681183
1430.67613526	708.68880594	2515.3649412	376.0	-15.5486920129	-0.4341956369	-0.0728271782791	1130.62234542	564.843868956	2124.25859349	428.79237911	-5.44573382094	-0.0850895909522
1430.67613526	708.68880594	2515.3649412	376.0	-5.879540522	-0.128783919086	-0.0216007915273	1375.73554418	692.324038159	2367.4730402	299.413457866	-2.73950709993	-0.0428047984364
1430.67613526	708.68880594	2515.3649412	376.0	-7.60954947993	-0.182960667103	-0.0306878005876	1329.37483067	646.065259319	2323.9570014	348.516911411	-3.00233857239	-0.0469115401936
1430.67613526	708.68880594	2515.3649412	376.0	9.31075480808	0.0867756055844	0.0145547812117	1553.53663556	766.607533495	2749.5644034	429.420234344	0.353298291991	0.00552028581236
1430.67613526	708.68880594	2515.3649412	376.0	4.67823324812	0.206587260081	0.0346506642202	1674.98892577	561.335645991	2633.03958019	396.715008424	-1.29369934488	-0.0202140522637
1430.67613526	708.68880594	2515.3649412	376.0	-6.63307466678	-0.21768438619	-0.0365119735307	1299.53252416	648.901798265	2348.51890651	400.08458408	-2.94117309821	-0.0459558296595
1430.67613526	708.68880594	2515.3649412	376.0	8.16993438509	0.12545921191	0.0210431418836	1560.78102164	803.754482381	2720.86860644	356.333102421	0.879257582887	0.0137383997326
1430.67613526	708.68880594	2515.3649412	376.0	-15.262774262	-0.271319969929	-0.0455082136747	1259.42638399	587.485401933	2131.45046836	284.538682429	-4.38699386746	-0.0685467791791
1430.67613526	708.68880594	2515.3649412	376.0	-2.43849607969	-0.164139761231	-0.0275309898074	1344.28790701	752.918393394	2454.02786572	356.821565308	-2.23351730591	-0.0348987079049
1430.67613526	708.68880594	2515.3649412	376.0	18.6957908563	1.79344615833	0.300812841049	1766.87293972	832.009268712	2985.63230988	386.750101443	4.97214794802	0.0776898116879
1430.67613526	708.68880594	2515.3649412	376.0	-11.4494385175	-0.412681161575	-0.0692185779226	1146.92611195	673.783849594	2227.36977876	406.659817217	-3.93423197096	-0.0614723745462
1430.67613526	708.68880594	2515.3649412	376.0	6.08935202423	0.132030335366	0.0221453095213	1603.22800645	659.967146839	2668.53436716	405.339213873	-0.754336234372	-0.0117865036621
1430.67613526	708.68880594	2515.3649412	376.0	-6.97656959112	-0.0692885782154	-0.0116217004722	1426.15394835	552.814242039	2339.8787556	360.910565214	-2.95619479503	-0.0461905436724
1430.67613526	708.68880594	2515.3649412	376.0	11.9783876883	1.56066531677	0.261768754909	1652.29859364	824.600618755	2816.66510563	339.765893232	2.7184531011	0.0424758297047
1430.67613526	708.68880594	2515.3649412	376.0	-2.41154395866	-0.421811525732	-0.0707500043161	1122.40249711	881.142828372	2454.70580992	451.160484433	-2.25068123492	-0.0351668942956
1430.67613526	708.68880594	2515.3649412	376.0	-0.932201975928	-0.30025291223	-0.0503611057078	1230.24478952	847.999285244	2491.91665951	413.672584752	-2.02376285729	-0.0316212946451
1430.67613526	708.68880594	2515.3649412	376.0	-0.274310188676	-0.29500208022	-0.0494803891681	1234.33285831	837.670844029	2508.46503888	436.461336537	-1.97141807992	-0.0308034074988
1430.67613526	708.68880594	2515.3649412	376.0	11.7660707138	1.49884750806	0.251400118761	1616.31935877	847.955212797	2811.32455889	347.049987324	2.57012726952	0.0401582385862
1430.67613526	708.68880594	2515.3649412	376.0	11.0702900118	1.63461033112	0.274171474525	1721.44064309	751.257973925	2793.82313504	321.124518026	2.47818003869	0.0387215631045
1430.67613526	708.68880594	2515.3649412	376.0	2.78677415665	-0.140075876558	-0.0234947796977	1362.24595427	822.976177937	2585.46248132	400.240349118	-1.53581118765	-0.023997049807
1430.67613526	708.68880594	2515.3649412	376.0	3.87602830263	-0.236481251278	-0.0396647519755	1280.8022374	863.222442826	2612.86119823	468.836518005	-1.50405880947	-0.0235009188979
1430.67613526	708.68880594	2515.3649412	376.0	4.13123976508	-0.168833683022	-0.0283182963807	1337.16925463	842.256740938	2619.28069788	439.854702316	-1.42944840933	-0.0223351313958
1430.67613526	708.68880594	2515.3649412	376.0	4.05521110061	0.0996354486031	0.0167117491787	1559.62910189	770.812900817	2617.36829951	286.926296809	-0.0502538483704	-0.000785216380787
1430.67613526	708.68880594	2515.3649412	376.0	-2.56350827339	-0.17768087007	-0.0298022257749	1333.96367933	822.752088987	2450.88335282	294.167584505	-2.31175239352	-0.0361211311487
1430.67613526	708.68880594	2515.3649412	376.0	10.2369160143	0.315122634925	0.0528551886825	1718.10933786	682.380166518	2772.86073768	372.371233302	1.31418281007	0.0205341064073
1430.67613526	708.68880594	2515.3649412	376.0	6.9772779134	0.2228180157	0.0373730318182	1688.70490653	612.337111178	2690.86894368	389.826925969	-0.362677664277	-0.00566683850432
1430.67613526	708.68880594	2515.3649412	376.0	6.34030996591	0.102802307446	0.0172429230872	1475.03475579	876.471669534	2674.84687524	323.340449922	0.686601673161	0.0107281511431
1430.67613526	708.68880594	2515.3649412	376.0	14.4357556087	1.80367117818	0.302527872892	1768.44965435	824.401617824	2878.47687677	285.6256046	4.49403350369	0.0702192734951
1430.67613526	708.68880594	2515.3649412	376.0	9.36430753847	0.16019701786	0.0268696776015	1594.03991005	779.2374963	2750.91145001	377.634043657	1.05730900461	0.016520453197
1430.67613526	708.68880594	2515.3649412	376.0	-10.5023997953	-0.237723139755	-0.0398730526258	1283.84874956	544.699584135	2251.19125876	422.642925071	-3.91320083464	-0.0611437630413
1430.67613526	708.68880594	2515.3649412	376.0	-13.6919949973	-0.484174324361	-0.0812100510501	1087.29971458	761.87982068	2170.96129928	321.78176402	-3.9910194864	-0.062359679475
1430.67613526	708.68880594	2515.3649412	376.0	-6.71956501178	-0.414755779789	-0.0695665514574	1131.40461305	864.224063083	2346.34335869	350.714682558	-2.73787522208	-0.042779300345
1430.67613526	708.68880594	2515.3649412	376.0	5.74647292072	-0.0741715600788	-0.0124407178931	1415.48046698	838.49228954	2659.9097064	405.936949882	-0.615521229634	-0.00961751921302
1430.67613526	708.68880594	2515.3649412	376.0	11.6560990244	0.23310640438	0.0390986924488	1666.27953852	718.36621113	2808.55836957	423.912619919	1.27323048123	0.0198942262692
1430.67613526	708.68880594	2515.3649412	376.0	-9.79920523911	-0.171422449607	-0.0287525074819	1338.91392796	534.009238747	2268.8791681	395.956001394	-3.61381030585	-0.0564657860289
1430.67613526	708.68880594	2515.3649412	376.0	16.4928128493	1.76746290524	0.29645469729	1778.63823992	766.127059914	2930.21937343	385.454073588	3.92476525844	0.0613244571631
1430.67613526	708.68880594	2515.3649412	376.0	-12.0028237895	-0.467713989613	-0.078449176386	1097.43469163	782.521842801	2213.45011964	333.493585207	-3.66084662673	-0.0572007285427
1430.67613526	708.68880594	2515.3649412	376.0	-4.87607036798	-0.0666089826557	-0.0111722547225	1427.43291033	585.059464647	2392.71397665	380.221601679	-2.63954035042	-0.0412428179753
1430.67613526	708.68880594	2515.3649412	376.0	-3.41841494785	0.0166988616208	0.00280088252613	1501.91268972	616.684417335	2429.37933005	310.782222998	-2.42994963503	-0.0379679630474
1430.67613526	708.68880594	2515.3649412	376.0	2.95998629573	-0.0807527332991	-0.0135445711672	1413.17923296	805.056813085	2589.81939874	371.583352704	-1.27788552214	-0.0199669612834
1430.67613526	708.68880594	2515.3649412	376.0	-13.1383360738	-0.498948652544	-0.0836881336035	1085.10223397	632.150879871	2184.88784174	467.634727897	-4.92695208168	-0.0769836262763
1430.67613526	708.68880594	2515.3649412	376.0	10.9199281941	0.322667456394	0.0541206736655	1778.36795707	565.170551266	2790.04098659	446.502478258	0.353950298971	0.00553047342142
1430.67613526	708.68880594	2515.3649412	376.0	3.01879003817	0.105139124741	0.0176348749985	1579.07334303	636.406985853	2591.29852747	375.818198579	-1.50766692428	-0.0235572956919
1430.67613526	708.68880594	2515.3649412	376.0	6.10995677878	0.0350397668972	0.0058771833105	1507.72221596	799.167945362	2669.05265193	362.162490615	-0.0330556378196	-0.000516494340931
1430.67613526	708.68880594	2515.3649412	376.0	0.0712737390035	-0.0523368981861	-0.00877841297989	1436.75983479	610.545121269	2517.15773584	469.852779781	-2.07635755963	-0.0324430868692
1430.67613526	708.68880594	2515.3649412	376.0	-12.2173012083	-0.310457157879	-0.0520726531162	1225.95926786	557.321128377	2208.05522984	424.774833611	-4.36775551908	-0.0682461799856
1430.67613526	708.68880594	2515.3649412	376.0	-3.30201067247	-0.316150677738	-0.0530276212242	1218.25572804	778.620911394	2432.30732239	435.430682958	-2.41927267707	-0.0378011355793
1430.67613526	708.68880594	2515.3649412	376.0	5.85183881414	-0.0256065234462	-0.00429495529122	1439.89871799	871.95031076	2662.56004314	350.711014396	0.0988140231205	0.00154396911126
1430.67613526	708.68880594	2515.3649412	376.0	-10.5538307869	-0.20842805671	-0.0349594191059	1309.15216925	618.286824478	2249.89758163	322.4585879	-3.48664039528	-0.0544787561763
1430.67613526	708.68880594	2515.3649412	376.0	-14.3115805116	-0.311546988175	-0.0522554492075	1225.55044184	533.137172334	2155.37646248	396.688848306	-4.78427478433	-0.0747542935051
1430.67613526	708.68880594	2515.3649412	376.0	-2.61203931243	-0.338731784589	-0.0568151265665	1198.31023462	856.556446792	2449.66262008	394.795938672	-2.21592134351	-0.0346237709923
1430.67613526	708.68880594	2515.3649412	376.0	1.52338632568	-0.191193056904	-0.0320686106849	1319.87504588	816.922870189	2553.68366675	416.885750683	-1.74818238649	-0.027315349789
1430.67613526	708.68880594	2515.3649412	376.0	-5.62675487125	-0.111599452089	-0.0187184589213	1389.05332294	623.359893077	2373.83152184	361.418305818	-2.71595067763	-0.0424367293379
1430.67613526	708.68880594	2515.3649412	376.0	5.02997890718	0.226934203929	0.038063435748	1689.49903603	638.049368164	2641.88726718	314.338862983	-0.218915063878	-0.0034205478731
1430.67613526	708.68880594	2515.3649412	376.0	15.2044155646	1.62461783314	0.272495443332	1788.20818971	666.914069744	2897.81147982	442.689220366	2.49332496355	0.0389582025555
1430.67613526	708.68880594	2515.3649412	376.0	9.78236853405	0.262119620642	0.043965048749	1725.15294639	568.017088189	2761.42720972	468.257175145	-0.316783642256	-0.00494974441025
1430.67613526	708.68880594	2515.3649412	376.0	-0.315503563995	-0.266545561818	-0.0447074072154	1257.55749393	780.405518529	2507.42887516	469.465862705	-2.06350972332	-0.0322423394269
1430.67613526	708.68880594	2515.3649412	376.0	-5.93568531944	-0.336855299798	-0.0565003857428	1202.52967237	767.267201951	2366.06079365	396.263919331	-2.74822653298	-0.0429410395777
1430.67613526	708.68880594	2515.3649412	376.0	9.84781986276	1.51955972954	0.254874157923	1695.01943777	744.257930485	2763.0735495	323.796181246	1.96519407143	0.0307061573661
1430.67613526	708.68880594	2515.3649412	376.0	-1.93503071231	-0.129200754937	-0.0216707069669	1374.01161262	769.055389236	2466.69185706	323.624855199	-2.19969900455	-0.0343702969461
1430.67613526	708.68880594	2515.3649412	376.0	9.7136187169	0.968316487249	0.16241470769	1649.62141413	757.946568872	2759.69790092	352.129917924	1.64390843997	0.0256860693746
1430.67613526	708.68880594	2515.3649412	376.0	2.33456721787	-0.0761393098885	-0.0127707665026	1415.95471493	720.914364962	2574.08782652	437.218746636	-1.69868833117	-0.0265420051746
1430.67613526	708.68880594	2515.3649412	376.0	1.42859669191	0.0775576013594	0.0130086550418	1554.89887691	656.427861097	2551.29936154	339.97262353	-1.69116390114	-0.0264244359553
1430.67613526	708.68880594	2515.3649412	376.0	-9.37919774238	-0.369526318111	-0.0619802613403	1179.12589994	633.135020684	2279.44388942	467.1829688	-3.84145816692	-0.0600227838581
1430.67613526	708.68880594	2515.3649412	376.0	4.74300111418	-0.0933259155355	-0.0156534578221	1400.321973	838.029365856	2634.66872838	396.317389531	-0.873050891602	-0.0136414201813
1430.67613526	708.68880594	2515.3649412	376.0	-2.44837188473	-0.209385466725	-0.0351200044825	1304.86815684	699.219146267	2453.77945318	449.692150068	-2.36527435578	-0.0369574118091
1430.67613526	708.68880594	2515.3649412	376.0	-13.3439877789	-0.331644936217	-0.05562645693	1209.97625573	565.224440784	2179.71495085	404.514254337	-4.52586278961	-0.0707166060877
1430.67613526	708.68880594	2515.3649412	376.0	-6.23722672149	-0.178176065229	-0.029885284339	1332.8207444	658.727986258	2358.47592694	366.927196286	-2.80225682884	-0.0437852629506
1430.67613526	708.68880594	2515.3649412	376.0	7.61078140455	0.151378915196	0.0253906265005	1604.12834895	748.8486135	2706.8038684	353.826905945	0.578052224574	0.00903206600896
1430.67613526	708.68880594	2515.3649412	376.0	4.98282791346	0.117732070852	0.0197470766273	1590.21251761	696.059731641	2640.70124761	354.428998363	-0.552370061323	-0.00863078220818
1430.67613526	708.68880594	2515.3649412	376.0	-2.63458234906	0.101028426636	0.0169453919215	1579.12051873	538.071971379	2449.09558044	331.903090331	-2.32032099099	-0.0362550154842
1430.67613526	708.68880594	2515.3649412	376.0	-6.39188365207	-0.273657893606	-0.0459003511584	1253.51824573	673.349475955	2354.58574073	427.718019042	-2.97045299455	-0.0464133280398
1430.67613526	708.68880594	2515.3649412	376.0	2.64693099452	-0.129612823022	-0.0217398227143	1370.58012939	778.455854783	2581.94491545	432.908931281	-1.64293836095	-0.0256709118899
1430.67613526	708.68880594	2515.3649412	376.0	-13.0924187487	-0.157478980425	-0.0264137840363	1353.1834284	543.974149484	2186.04283004	288.885252153	-3.96460841441	-0.0619470064752
1430.67613526	708.68880594	2515.3649412	376.0	-3.03872297751	-0.259270619525	-0.0434871887831	1265.68002938	816.656950051	2438.92996876	356.592989325	-2.28172315664	-0.0356519243226
1430.67613526	708.68880594	2515.3649412	376.0	9.72771610098	1.57878477068	0.264807911889	1707.35603662	743.228325454	2760.05250158	309.468139508	2.06855710314	0.0323212047365
1430.67613526	708.68880594	2515.3649412	376.0	-19.1950195781	-0.476969691864	-0.0800016256062	1103.47662284	609.287104956	2032.54014827	319.776420475	-5.61095854491	-0.0876712272642
1430.67613526	708.68880594	2515.3649412	376.0	5.71995065712	0.215660062277	0.0361724358064	1677.86281284	651.991534062	2659.24257468	329.388227777	-0.0850511647201	-0.00132892444875
1430.67613526	708.68880594	2515.3649412	376.0	-4.12462006425	-0.306785231546	-0.0514567647679	1226.48829511	791.399692987	2411.61569414	393.727706047	-2.45797964871	-0.0384059320111
1430.67613526	708.68880594	2515.3649412	376.0	6.68821959857	0.211182290611	0.0354213838663	1678.37121134	603.579283428	2683.59807217	401.6475774	-0.612128326603	-0.00956450510317
1430.67613526	708.68880594	2515.3649412	376.0	-6.9569237795	-0.184120976933	-0.0308824181371	1327.55181328	624.314143663	2340.37291946	388.506962517	-2.97974911631	-0.0465585799424
1430.67613526	708.68880594	2515.3649412	376.0	-3.60049142019	-0.126450111542	-0.0212093444384	1377.0875898	740.630018965	2424.7994423	307.081833541	-2.42872725081	-0.0379488632939
1430.67613526	708.68880594	2515.3649412	376.0	11.2139127177	1.54127197067	0.258515929331	1654.83203907	808.526660119	2797.43577024	334.07707105	2.46104713096	0.0384538614213
1430.67613526	708.68880594	2515.3649412	376.0	-8.81118988224	-0.484855775781	-0.0813243501814	1088.99026977	749.270240829	2293.73136	455.470849401	-3.52168847508	-0.0550263824232
1430.67613526	708.68880594	2515.3649412	376.0	9.24786682953	0.0170844102089	0.002865550186	1478.85525538	848.611249769	2747.98254124	420.516036091	0.565721833634	0.00883940365054
1430.67613526	708.68880594	2515.3649412	376.0	1.36272623573	0.0709957867048	0.0119080487596	1547.80423596	609.344444592	2549.64247918	392.493798628	-1.81018132767	-0.0282840832449
1430.67613526	708.68880594	2515.3649412	376.0	15.9943954479	1.60783037001	0.269679699767	1746.13051631	719.054850804	2917.68235685	452.496989735	2.75986200717	0.043122843862
1430.67613526	708.68880594	2515.3649412	376.0	-12.9010742072	-0.401024205116	-0.0672633688554	1151.47460523	755.545572691	2190.85584355	283.835665631	-3.78735527707	-0.0591774262042
1430.67613526	708.68880594	2515.3649412	376.0	18.8508406806	1.6443360263	0.275802755167	1689.68904747	835.303744914	2989.5323788	464.539586416	3.90592849547	0.0610301327417
1430.67613526	708.68880594	2515.3649412	376.0	-1.68910922609	-0.115251555447	-0.019331022383	1385.36012005	741.473993344	2472.87767991	346.043566513	-2.15287820525	-0.033638721957
1430.67613526	708.68880594	2515.3649412	376.0	-1.21793556677	-0.211691228777	-0.0355067475305	1303.03852887	738.625182592	2484.72941694	443.065705479	-2.15428715703	-0.0336607368285
1430.67613526	708.68880594	2515.3649412	376.0	-5.94238998447	-0.343759433693	-0.0576584088716	1196.34697812	812.196973172	2365.89214686	357.348195564	-2.66943912303	-0.0417099862974
1430.67613526	708.68880594	2515.3649412	376.0	12.1022227054	1.7268212461	0.289637914475	1746.43363422	774.578434798	2819.78000823	298.76793922	3.21317469316	0.0502058545806
1430.67613526	708.68880594	2515.3649412	376.0	2.7397587576	0.246572728672	0.0413573848829	1716.4286188	562.827533264	2584.27987246	305.023720396	-1.14209748152	-0.0178452731487
1430.67613526	708.68880594	2515.3649412	376.0	11.4562051435	0.470536595697	0.0789226091407	1510.27274524	869.082370164	2803.53030897	424.17519356	1.58406963054	0.0247510879772
1430.67613526	708.68880594	2515.3649412	376.0	-6.10230759398	-0.0342539284778	-0.00574537545754	1456.86593417	550.527363168	2361.86963537	354.476338038	-2.80687085065	-0.0438573570414
1430.67613526	708.68880594	2515.3649412	376.0	-5.18555221105	-0.37805993288	-0.0634115955853	1168.19786084	792.92081292	2384.92937887	423.810705117	-2.67455191422	-0.0417898736597
1430.67613526	708.68880594	2515.3649412	376.0	0.0074539105393	-0.0561028728997	-0.00941007596439	1434.72020227	686.740156487	2515.55243425	394.092075493	-1.956737388	-0.0305740216875
1430.67613526	708.68880594	2515.3649412	376.0	6.65343673729	0.122589643464	0.0205618321812	1588.38819014	735.117960743	2682.72315627	359.217005391	0.105498317165	0.0016484112057
1430.67613526	708.68880594	2515.3649412	376.0	-3.03004728458	0.00251117024085	0.00042119594781	1487.92032907	561.99646055	2439.1481941	389.23140448	-2.38484650291	-0.0372632266079
1430.67613526	708.68880594	2515.3649412	376.0	8.55235057248	-0.0316344399096	-0.0053060113904	1446.60310526	844.944016571	2730.48776915	438.940647315	0.0583837842467	0.000912246628854
1430.67613526	708.68880594	2515.3649412	376.0	3.336935496	-0.171088502031	-0.0286964948056	1335.71099252	831.131494254	2599.30104677	432.458560002	-1.548525367	-0.0241957088593
1430.67613526	708.68880594	2515.3649412	376.0	-8.09973838694	-0.238374795553	-0.0399823541686	1283.54738046	672.038597636	2311.62696148	356.040983389	-3.08148022586	-0.0481481285291
1430.67613526	708.68880594	2515.3649412	376.0	-12.8462402149	-0.298056911849	-0.0499927728697	1236.82115437	611.65982281	2192.23511857	343.75414139	-4.01150662301	-0.0626797909846
1430.67613526	708.68880594	2515.3649412	376.0	-4.39371139796	-0.185591807264	-0.0311291189641	1326.80209973	725.255000467	2404.84706508	352.789964875	-2.49614460611	-0.0390022594704
1430.67613526	708.68880594	2515.3649412	376.0	-16.0139351446	-0.306185994646	-0.0513562553918	1231.76198575	555.286332774	2112.55603086	325.507712342	-4.76089125	-0.0743889257812
1430.67613526	708.68880594	2515.3649412	376.0	4.64696406084	-0.0838474097994	-0.0140636380073	1409.15923756	798.80090613	2632.25304601	424.292902323	-1.21472555116	-0.0189800867368
1430.67613526	708.68880594	2515.3649412	376.0	2.79786233644	0.0719396450333	0.012066361126	1549.61422116	685.770780853	2585.74138951	350.356387493	-1.30395580929	-0.0203743095201
1430.67613526	708.68880594	2515.3649412	376.0	19.7598256002	1.77865904045	0.298332613292	1772.96005813	800.428809436	3012.39666679	439.00779922	4.61875307765	0.0721680168383
1430.67613526	708.68880594	2515.3649412	376.0	12.9392497882	1.61591427356	0.271035604422	1730.72760366	736.217120186	2840.83429402	373.889570172	2.57139769386	0.0401780889666
1430.67613526	708.68880594	2515.3649412	376.0	4.76894294985	0.0609408053969	0.0102215373024	1528.75509016	788.770732937	2635.32126022	317.795437125	-0.0727627573881	-0.00113691808419
1430.67613526	708.68880594	2515.3649412	376.0	1.38190342042	0.0726848645848	0.0121913560189	1549.1195988	570.707067308	2550.12485536	430.298189244	-1.83914794011	-0.0287366865643
1430.67613526	708.68880594	2515.3649412	376.0	-8.19322093594	-0.443448523359	-0.0743791552094	1120.77952747	727.729405199	2309.27553422	460.766601553	-3.43494658201	-0.053671040344
1430.67613526	708.68880594	2515.3649412	376.0	10.7780814036	0.259343286152	0.0434993770801	1693.75742945	690.484509081	2786.47302216	402.231083629	1.14146628959	0.0178354107749
1430.67613526	708.68880594	2515.3649412	376.0	-6.14902426453	-0.424352032239	-0.071176120805	1125.02931405	851.694633308	2360.69454062	383.970593258	-2.69795330153	-0.0421555203364
1430.67613526	708.68880594	2515.3649412	376.0	4.84426887048	0.225367690135	0.037800686034	1687.08126628	643.152563288	2637.21598202	306.982152458	-0.201455433997	-0.0031477411562
1430.67613526	708.68880594	2515.3649412	376.0	-5.91497090344	-0.369237045414	-0.0619317419346	1174.98992747	815.236983556	2366.58183681	376.35492578	-2.68099482715	-0.0418905441742
1430.67613526	708.68880594	2515.3649412	376.0	-3.73705624599	-0.090422460112	-0.0151664642925	1407.50262459	690.054691562	2421.36433855	323.807022406	-2.43551113076	-0.0380548614181
1430.67613526	708.68880594	2515.3649412	376.0	2.12977150812	-0.211738211328	-0.0355146278645	1302.34806031	822.994372481	2568.93646704	443.594034248	-1.69487098062	-0.0264823590722
1430.67613526	708.68880594	2515.3649412	376.0	10.9097692132	1.67663113222	0.281219579373	1714.80277564	787.364074521	2789.78545115	287.618600992	2.86027585941	0.0446918103033
1430.67613526	708.68880594	2515.3649412	376.0	-4.9930207542	-0.351550657458	-0.0589652226531	1190.16516015	763.370233978	2389.77224764	436.236853515	-2.69727957945	-0.042144993429
1430.67613526	708.68880594	2515.3649412	376.0	4.54486654615	0.117872684542	0.0197706616138	1587.95699136	718.999489817	2629.68492092	322.728439743	-0.336793315458	-0.00526239555404
1430.67613526	708.68880594	2515.3649412	376.0	16.1965829017	1.71789079332	0.288140019008	1734.86035651	806.361395223	2922.76810918	381.546357441	3.91004483383	0.0610944505286
1430.67613526	708.68880594	2515.3649412	376.0	-2.56927864609	0.00309376869462	0.000518914574743	1488.94766294	629.88157638	2450.73820689	331.908967573	-2.29747922916	-0.0358981129557
1430.67613526	708.68880594	2515.3649412	376.0	7.8898021789	1.29201202663	0.216707820636	1719.42495309	692.062758685	2713.82225913	302.334547363	1.37054563991	0.0214147756236
1430.67613526	708.68880594	2515.3649412	376.0	-17.5623070135	-0.404462597681	-0.0678400868301	1156.44687886	594.223585615	2073.60882771	322.938363242	-5.14363107869	-0.0803692356046
1430.67613526	708.68880594	2515.3649412	376.0	-0.107493797695	-0.0201458289936	-0.00337903874431	1466.06040233	636.429625013	2512.6610799	410.171052553	-1.99377214187	-0.0311526897167
1430.67613526	708.68880594	2515.3649412	376.0	-19.8625798931	-0.459691779922	-0.0771036195776	1114.99608229	574.927373159	2015.74857015	325.825114703	-5.93725226666	-0.0927695666666
1430.67613526	708.68880594	2515.3649412	376.0	18.5177353489	1.66684500488	0.27957816251	1709.13218466	816.478763815	2981.15356407	455.542615595	3.86833230511	0.0604426922674
1430.67613526	708.68880594	2515.3649412	376.0	-10.4838395409	-0.461182405139	-0.0773536405801	1108.24026423	729.348120403	2251.65811689	414.069732264	-3.69612473778	-0.0577519490279
1430.67613526	708.68880594	2515.3649412	376.0	11.7826072859	0.173323228061	0.0290713230562	1628.99036013	719.075425978	2811.74051403	463.674727918	0.798743767902	0.0124803713735
1430.67613526	708.68880594	2515.3649412	376.0	-14.5122778622	-0.432537067732	-0.072548988214	1133.55363935	596.830553931	2150.32819168	419.943998401	-4.96739512906	-0.0776155488916
1430.67613526	708.68880594	2515.3649412	376.0	-1.32094442596	0.109112636942	0.0183013480279	1585.85953674	589.064092433	2482.13836821	307.214739041	-2.19479005574	-0.0342935946209
1430.67613526	708.68880594	2515.3649412	376.0	11.0723335784	0.00946735808952	0.00158795003179	1467.58616358	862.673554515	2793.8745382	463.614820103	0.755322750004	0.0118019179688
1430.67613526	708.68880594	2515.3649412	376.0	-5.84586405822	-0.236492936818	-0.0396667119789	1284.44220348	705.090753745	2368.32012617	378.787168937	-2.73719215136	-0.042768627365
1430.67613526	708.68880594	2515.3649412	376.0	-6.13152132247	-0.472868705067	-0.0793137713966	1084.83352134	841.51245335	2361.13480349	434.788828798	-2.82082302667	-0.0440753597918
1430.67613526	708.68880594	2515.3649412	376.0	-14.7278504841	-0.436525069898	-0.0732178916299	1131.27727715	618.786760842	2144.90575353	394.84171554	-4.79359291123	-0.074899889238
1430.67613526	708.68880594	2515.3649412	376.0	13.8787016535	1.64579217197	0.276046992951	1677.14363955	847.007764844	2864.46493688	340.313532488	3.53431886289	0.0552237322327
1430.67613526	708.68880594	2515.3649412	376.0	9.62172185492	0.367096090546	0.0615726418226	1782.06400719	613.536804333	2757.38635948	361.785547956	1.03836753191	0.0162244926861
1430.67613526	708.68880594	2515.3649412	376.0	-14.6126067081	-0.436197381953	-0.0731629288751	1127.46628876	715.365220001	2147.80455507	304.973046304	-4.1872600931	-0.0654259389547
1430.67613526	708.68880594	2515.3649412	376.0	-4.82559938249	-0.0527039947964	-0.00883998570888	1440.36612012	618.337403319	2393.98350613	335.279982693	-2.59063965082	-0.0404787445441
1430.67613526	708.68880594	2515.3649412	376.0	-2.85332779181	-0.379649186101	-0.0636781593594	1163.01270952	859.165459695	2443.59333426	421.41516505	-2.27629852269	-0.035567164417
1430.67613526	708.68880594	2515.3649412	376.0	-3.23299000384	-0.280185411474	-0.0469952048766	1248.32127942	819.924174339	2434.04344409	365.797990329	-2.30378983261	-0.0359967161346
1430.67613526	708.68880594	2515.3649412	376.0	-9.94758624869	-0.319187989558	-0.0535370663466	1218.44575704	714.916466195	2265.1468442	331.78462097	-3.33530421632	-0.05211412838
1430.67613526	708.68880594	2515.3649412	376.0	-18.3691541506	-0.495717262214	-0.0831461358963	1085.4119326	572.566804266	2053.3136777	395.334940832	-6.10222750548	-0.0953473047732
1430.67613526	708.68880594	2515.3649412	376.0	-3.33597683163	-0.0480082497908	-0.00805237332956	1443.77473534	641.650700638	2431.45294953	346.027513554	-2.38321444414	-0.0372377256897
1430.67613526	708.68880594	2515.3649412	376.0	19.0834822132	1.66691744445	0.279590312722	1709.35805395	817.114700498	2995.38416235	468.911407897	3.91686533259	0.0612010208217
1430.67613526	708.68880594	2515.3649412	376.0	2.08453558734	-0.0446530787902	-0.00748961402049	1434.87466743	848.612493619	2567.79861855	284.311457501	-0.694539104184	-0.0108521735029
1430.67613526	708.68880594	2515.3649412	376.0	7.27029272593	0.249139238446	0.0417878628725	1699.44220813	660.131078406	2698.23933555	338.666049008	0.443630989449	0.00693173421014
1430.67613526	708.68880594	2515.3649412	376.0	4.45328951048	0.175846890475	0.0294946143031	1644.49974127	548.250095165	2627.38142427	434.631587835	-1.47961470751	-0.0231189798049
1430.67613526	708.68880594	2515.3649412	376.0	-18.2021003666	-0.416894798821	-0.0699253268738	1143.29296701	538.037277344	2057.51569001	376.185445658	-5.88670801623	-0.0919798127537
1430.67613526	708.68880594	2515.3649412	376.0	5.98215745151	0.247201899447	0.0414629150363	1714.30845491	563.946211625	2665.83803246	387.583365927	-0.791164358074	-0.0123619430949
1430.67613526	708.68880594	2515.3649412	376.0	-16.7749073995	-0.472421117655	-0.07923869803	1101.71367355	567.33277285	2093.41480155	424.368355155	-5.83831173747	-0.0912236208979
1430.67613526	708.68880594	2515.3649412	376.0	8.73036396055	-0.0118573540713	-0.00198882154836	1468.79442598	799.839533031	2734.9654555	466.33149649	-0.259841053271	-0.00406001645735
1430.67613526	708.68880594	2515.3649412	376.0	-3.72202749838	-0.305068953981	-0.0511688953339	1227.4632605	761.494482023	2421.7423664	432.78462388	-2.48676143666	-0.0388556474478
1430.67613526	708.68880594	2515.3649412	376.0	1.76472621134	-0.225346110232	-0.0377970664596	1291.0990133	814.344726415	2559.75424563	454.310505909	-1.75351986646	-0.0273987479134
1430.67613526	708.68880594	2515.3649412	376.0	-5.00031261923	-0.135157947316	-0.0226699005898	1370.2422278	722.668735804	2389.58883062	296.677867024	-2.62306681617	-0.0409854190027
1430.67613526	708.68880594	2515.3649412	376.0	9.52673298691	-0.0656085054617	-0.0110044457333	1412.57389502	877.91833058	2754.99704279	464.504817192	0.154597790495	0.00241559047649
1430.67613526	708.68880594	2515.3649412	376.0	-0.0584238489988	-0.0783481495059	-0.0131412528524	1415.93873312	731.267359863	2513.89536818	366.6892752	-1.95416373231	-0.0305338083173
1430.67613526	708.68880594	2515.3649412	376.0	1.7034028832	-0.0726499166948	-0.012185494246	1420.33972755	818.278317723	2558.21174013	319.59369486	-1.21890711598	-0.0190454236872
1430.67613526	708.68880594	2515.3649412	376.0	-1.28615746072	-0.169955133489	-0.02850639609	1339.58099759	844.326737511	2483.01338734	299.105652242	-2.02198153892	-0.0315934615457
1430.67613526	708.68880594	2515.3649412	376.0	4.84518034366	-0.122421647355	-0.0205336543702	1374.30198911	863.278461633	2637.2389089	399.658458154	-0.846611203751	-0.0132283000586
1430.67613526	708.68880594	2515.3649412	376.0	-1.08046683672	-0.326014706787	-0.0546821044594	1208.32424539	861.228330476	2488.18725719	418.634681319	-2.03913623809	-0.0318615037201
1430.67613526	708.68880594	2515.3649412	376.0	-11.0449630944	-0.191315236495	-0.0320891037396	1323.95460953	626.179146081	2237.54381175	287.410056143	-3.54422460518	-0.0553785094559
1430.67613526	708.68880594	2515.3649412	376.0	-16.0128556537	-0.290735360702	-0.0487647367832	1244.22675175	561.880180648	2112.583184	306.476251602	-4.66017008128	-0.07281515752
1430.67613526	708.68880594	2515.3649412	376.0	-0.542193333109	-0.144436754278	-0.0242262251389	1358.97187517	713.757213355	2501.72680018	428.99771166	-2.04942787623	-0.0320223105661
1430.67613526	708.68880594	2515.3649412	376.0	-2.36803097156	-0.0864803632435	-0.0145052605239	1410.81225845	744.526905386	2455.80032034	300.461156502	-2.30118381657	-0.0359559971339
1430.67613526	708.68880594	2515.3649412	376.0	1.97706231457	0.109613765753	0.0183854018371	1583.36663722	592.858191712	2565.09527352	388.870444591	-1.74129778525	-0.0272077778945
1430.67613526	708.68880594	2515.3649412	376.0	-6.46706726331	-0.160461174769	-0.0269139843624	1346.13808851	549.701228542	2352.69459853	456.855281476	-3.18257451988	-0.0497277268732
1430.67613526	708.68880594	2515.3649412	376.0	0.192299111144	-0.114326644189	-0.0191758879887	1383.65219603	680.886103519	2520.20196562	455.663666073	-2.00644207566	-0.0313506574322
1430.67613526	708.68880594	2515.3649412	376.0	-11.5633229865	-0.337498747239	-0.0566083105063	1204.90933	649.51536237	2224.50516876	370.080476384	-3.80238609143	-0.0594122826786
1430.67613526	708.68880594	2515.3649412	376.0	13.3522591019	1.54486988184	0.259119403193	1690.51325832	767.782483961	2851.2229855	392.927243224	2.55068655618	0.0398544774402
1430.67613526	708.68880594	2515.3649412	376.0	13.4033034834	1.16576520773	0.195532574259	1530.96865706	876.000978257	2852.50693798	445.537302664	2.05399334989	0.032093646092
1430.67613526	708.68880594	2515.3649412	376.0	-0.426378371085	-0.114514024917	-0.0192073171616	1384.14871321	691.356843903	2504.63996913	429.134412019	-2.04187434589	-0.0319042866546
1430.67613526	708.68880594	2515.3649412	376.0	-2.89489585636	-0.0115103374804	-0.00193061681993	1475.61037421	602.719861558	2442.54774574	364.21750997	-2.33583283445	-0.0364973880383
1430.67613526	708.68880594	2515.3649412	376.0	13.1293580471	1.18988601709	0.199578332286	1558.91177551	852.857806378	2845.61621052	433.846628625	2.08096915914	0.0325151431115
1430.67613526	708.68880594	2515.3649412	376.0	18.0443513048	1.58732087971	0.266239664493	1640.76667997	879.505459068	2969.24622778	448.974088741	3.84379283472	0.0600592630425
1430.67613526	708.68880594	2515.3649412	376.0	19.4491422537	1.77116516732	0.297075673821	1756.64306848	828.44047995	3004.58184681	419.498298381	4.81349038558	0.0752107872747
1430.67613526	708.68880594	2515.3649412	376.0	-2.28890536356	-0.0315102178414	-0.00528517575333	1456.54838944	568.007713482	2457.79061814	433.234515224	-2.35233761291	-0.0367552752016
1430.67613526	708.68880594	2515.3649412	376.0	12.9188807097	1.55729455242	0.261203380144	1623.12016394	874.619171329	2840.32193736	342.582602096	3.13009016992	0.048907658905
1430.67613526	708.68880594	2515.3649412	376.0	-10.5650385679	-0.0887611216149	-0.0148878097308	1411.44100198	544.862824635	2249.61566504	293.311838425	-3.4987360819	-0.0546677512797
1430.67613526	708.68880594	2515.3649412	376.0	-6.26782960685	-0.173316638612	-0.0290702178149	1336.25232544	623.137382155	2357.70615269	398.316445098	-2.88660602175	-0.0451032190898
1430.67613526	708.68880594	2515.3649412	376.0	17.2121526271	1.65436735113	0.277485298747	1757.27438579	723.1920038	2948.313394	467.847004414	3.03869614961	0.0474796273377
1430.67613526	708.68880594	2515.3649412	376.0	-7.84147068943	-0.400459071299	-0.0671685795537	1154.09293411	696.070415678	2318.1233366	467.959986816	-3.42566503181	-0.0535260161221
1430.67613526	708.68880594	2515.3649412	376.0	-7.35269717905	-0.295549152063	-0.0495721489538	1236.21124681	665.402916148	2330.41777412	428.803611169	-3.16080834176	-0.04938763034
1430.67613526	708.68880594	2515.3649412	376.0	9.91996229565	1.15689320027	0.194044481763	1526.90550925	871.656920075	2764.88819496	366.325765638	1.66272984771	0.0259801538704
1430.67613526	708.68880594	2515.3649412	376.0	-8.44495509531	-0.471280676181	-0.079047412979	1099.42570809	741.605504746	2302.94350143	461.912288598	-3.48341367051	-0.0544283386018
1430.67613526	708.68880594	2515.3649412	376.0	-4.56142757414	-0.040856286683	-0.00685278206693	1451.23132928	646.851993215	2400.62839118	302.545068683	-2.57846936072	-0.0402885837612
1430.67613526	708.68880594	2515.3649412	376.0	16.2563668107	1.61617634368	0.271079561168	1780.93120091	675.881347846	2924.27189267	467.459343911	2.60112493329	0.0406425770827
1430.67613526	708.68880594	2515.3649412	376.0	15.2349012749	1.60261959452	0.268805701865	1675.54514668	821.834897563	2898.57830669	401.198262451	3.25963909111	0.0509318607986
1430.67613526	708.68880594	2515.3649412	376.0	4.63432799773	0.0196378672369	0.00329383885222	1499.88528322	716.38059655	2631.93520291	415.669323144	-1.2403587784	-0.0193806059126
1430.67613526	708.68880594	2515.3649412	376.0	9.10112137518	0.240926534905	0.0404103547308	1672.57579697	709.823332156	2744.29135752	361.892228398	1.01550539819	0.0158672718467
1430.67613526	708.68880594	2515.3649412	376.0	9.13044780876	1.40003666067	0.23482667908	1588.45961139	840.887638932	2745.02902435	315.681774032	1.88537100822	0.0294589220034
1430.67613526	708.68880594	2515.3649412	376.0	-13.0150414173	-0.244631300095	-0.0410317511061	1280.12943332	580.343905405	2187.9891523	327.51581358	-4.01432054976	-0.06272375859
1430.67613526	708.68880594	2515.3649412	376.0	-6.0855311029	-0.171727660122	-0.0288037001211	1338.5941663	676.007603429	2362.29162535	347.689855616	-2.75272902458	-0.0430113910091
1430.67613526	708.68880594	2515.3649412	376.0	-11.9257437973	-0.438425620959	-0.073536669064	1116.32728092	806.416357726	2215.38896274	292.645324102	-3.57657433469	-0.0558839739796
1430.67613526	708.68880594	2515.3649412	376.0	-2.5493195825	-0.210856386796	-0.0353667203616	1304.76134684	746.013096335	2451.24025018	400.465807001	-2.26949114781	-0.0354607991846
1430.67613526	708.68880594	2515.3649412	376.0	-10.1732281771	-0.382109421588	-0.0640908120745	1166.36178727	774.494620529	2259.47112624	318.614718443	-3.31975467423	-0.0518711667849
1430.67613526	708.68880594	2515.3649412	376.0	-10.1363285524	-0.265692995203	-0.0445644071122	1261.92489173	667.029630028	2260.39928646	331.444764708	-3.3973634423	-0.053083803786
1430.67613526	708.68880594	2515.3649412	376.0	-9.73299629094	-0.188068522293	-0.0315445357753	1324.87872048	545.04487994	2270.54456477	400.620964346	-3.61347738272	-0.056460584105
1430.67613526	708.68880594	2515.3649412	376.0	-2.43883265884	-0.32513931106	-0.0545352752533	1210.42405825	794.371198463	2454.01939952	449.224142814	-2.31324933537	-0.0361445208651
1430.67613526	708.68880594	2515.3649412	376.0	0.968482435569	0.124342835051	0.0208558931652	1599.73312454	629.883234147	2539.72580884	310.109450157	-1.66418056203	-0.0260028212818
1430.67613526	708.68880594	2515.3649412	376.0	-3.32985388818	-0.195011666251	-0.0327091020213	1316.96291932	673.718693617	2431.6069639	440.925350959	-2.49112485323	-0.0389238258317
1430.67613526	708.68880594	2515.3649412	376.0	-4.08937374911	-0.115883724321	-0.0194370554043	1386.48598922	736.431432908	2412.5022676	289.584845469	-2.52564937795	-0.0394632715304
1430.67613526	708.68880594	2515.3649412	376.0	8.5623896099	0.0461315806504	0.00773760158511	1479.30785914	868.978486592	2730.74028757	382.453941843	0.809551369578	0.0126492401496
1430.67613526	708.68880594	2515.3649412	376.0	9.21510258471	-0.0309950908838	-0.00519877404962	1437.74669214	872.988245882	2747.15840091	436.423462882	0.38101070722	0.00595329230032
1430.67613526	708.68880594	2515.3649412	376.0	10.4220657065	1.5275622592	0.256216413821	1657.59691317	796.103433868	2777.51792813	323.817581092	2.25185936053	0.0351853025082
1430.67613526	708.68880594	2515.3649412	376.0	-4.58469212637	-0.122404365958	-0.0205307557796	1380.10347959	681.177485859	2400.04320279	338.762237336	-2.53817176053	-0.0396589337583
1430.67613526	708.68880594	2515.3649412	376.0	2.31052421798	-0.183505752075	-0.0307792271176	1325.86997887	863.290017465	2573.48305733	384.323060994	-1.52822004795	-0.0238784382492
1430.67613526	708.68880594	2515.3649412	376.0	10.9984795344	0.120720160168	0.0202482657108	1517.93476084	854.723148835	2792.01683947	419.358929796	1.32934083739	0.0207709505842
1430.67613526	708.68880594	2515.3649412	376.0	16.1148722528	1.82169688584	0.30555130591	1764.11403164	871.661658257	2920.71278816	284.937098264	5.34140355847	0.0834594306011
1430.67613526	708.68880594	2515.3649412	376.0	-11.8402527354	-0.468804277781	-0.0786320492756	1096.53680094	783.669458936	2217.53937494	337.333115069	-3.6373833495	-0.056834114836
1430.67613526	708.68880594	2515.3649412	376.0	8.17281607433	0.2799156061	0.0469499507045	1650.53847782	742.629567716	2720.94109144	327.773045907	1.18225443426	0.0184727255354
1430.67613526	708.68880594	2515.3649412	376.0	1.25397977947	-0.00613506816655	-0.00102902854186	1478.76424444	781.861033287	2546.90710894	286.281831208	-1.12294136852	-0.0175459588831
1430.67613526	708.68880594	2515.3649412	376.0	8.3030686784	0.22135940804	0.0371283810868	1680.51702473	659.130556699	2724.21741978	384.569838343	0.299957638514	0.00468683810178
1430.67613526	708.68880594	2515.3649412	376.0	5.70726954054	0.183796549437	0.0308280022537	1651.72310625	580.097529168	2658.92359832	427.1029629	-1.206878618	-0.0188574784063
1430.67613526	708.68880594	2515.3649412	376.0	3.32950231197	0.253367330771	0.0424970363588	1722.96977398	538.605018633	2599.11407507	337.539282455	-1.26996823434	-0.0198432536615
1430.67613526	708.68880594	2515.3649412	376.0	2.80829839265	0.142861571013	0.0239620213037	1614.17774371	552.393898075	2586.00389441	419.432252627	-1.65831263495	-0.0259111349211
1430.67613526	708.68880594	2515.3649412	376.0	11.2535329323	1.56380203736	0.26229487376	1621.52015818	874.960456572	2798.43236322	301.951748472	2.94327845173	0.0459887258083
1430.67613526	708.68880594	2515.3649412	376.0	1.0349034983	0.0276846793351	0.00464352219643	1508.53774301	653.625797436	2541.39654097	379.233000524	-1.84152074142	-0.0287737615846
1430.67613526	708.68880594	2515.3649412	376.0	-3.79075497392	-0.0971719699361	-0.0162985524884	1400.81212879	647.828375684	2420.01361958	371.373115101	-2.44938583237	-0.0382716536308
1430.67613526	708.68880594	2515.3649412	376.0	6.29674920901	0.322365403973	0.0540700107302	1738.93652647	644.140810839	2673.75116324	290.673825925	0.597050215294	0.00932890961398
1430.67613526	708.68880594	2515.3649412	376.0	-20.4621613337	-0.516554827882	-0.0866411989068	1075.72475621	634.66218736	2000.6669088	290.279965231	-5.77111695018	-0.0901737023466
1430.67613526	708.68880594	2515.3649412	376.0	5.36420173459	0.162200932326	0.0272057920707	1631.71197379	608.488927312	2650.294191	410.093289901	-1.12689506302	-0.0176077353598
1430.67613526	708.68880594	2515.3649412	376.0	-7.48140409661	-0.257634940065	-0.0432128379848	1268.04887549	723.000370932	2327.18032544	336.131079023	-2.9341555009	-0.0458461797016
1430.67613526	708.68880594	2515.3649412	376.0	4.65607408315	0.0458742357921	0.00769443740224	1506.55206832	819.173818852	2632.48219632	306.756309151	0.0540784074958	0.000844975117122
1430.67613526	708.68880594	2515.3649412	376.0	15.3128507043	1.80646211044	0.302995993028	1764.11785904	843.832039106	2900.53901931	292.589121161	4.8255960964	0.0753999390062
1430.67613526	708.68880594	2515.3649412	376.0	1.78195858282	0.0627572995371	0.0105262159572	1541.9714898	721.833880543	2560.18770266	296.382332318	-1.11380284506	-0.0174031694541
1430.67613526	708.68880594	2515.3649412	376.0	-7.95020230731	-0.368319080941	-0.0617777727173	1178.13039598	744.149613174	2315.3883396	393.108330454	-3.09511467826	-0.0483611668478
1430.67613526	708.68880594	2515.3649412	376.0	15.7405126575	1.67963716997	0.281723778928	1773.02742909	708.411699658	2911.29627815	429.857149397	2.92780018892	0.0457468779518
1430.67613526	708.68880594	2515.3649412	376.0	12.5465184778	0.275470728826	0.0462044161063	1723.5589245	641.472304725	2830.95566833	465.924439101	0.90918247258	0.0142059761341
1430.67613526	708.68880594	2515.3649412	376.0	3.80598746631	-0.0272927198653	-0.0045777792461	1457.75115676	725.373947159	2611.09941559	427.974311669	-1.51645844308	-0.0236946631731
1430.67613526	708.68880594	2515.3649412	376.0	-12.3626208408	-0.31077495482	-0.0521259568634	1226.01190091	681.20664512	2204.39991075	297.181364726	-3.75027585182	-0.0585980601846
1430.67613526	708.68880594	2515.3649412	376.0	6.84785531528	0.163466210105	0.0274180157842	1559.42125023	812.409328332	2687.61349302	315.782914459	0.874815439019	0.0136689912347
1430.67613526	708.68880594	2515.3649412	376.0	-2.65849575447	-0.289063951123	-0.0484843930096	1240.40614656	790.54521903	2448.49407103	417.542705441	-2.28608386432	-0.03572006038
1430.67613526	708.68880594	2515.3649412	376.0	-7.52439753374	-0.0808317242559	-0.0135578202375	1416.57171201	569.659427188	2326.0988836	339.867744402	-3.01071379081	-0.0470424029814
1430.67613526	708.68880594	2515.3649412	376.0	-3.47809012653	-0.402920015797	-0.0675813511904	1143.8631431	847.839523155	2427.87828153	436.175615272	-2.40039526897	-0.0375061760776
1430.67613526	708.68880594	2515.3649412	376.0	2.69383880294	0.00113109429324	0.000189717258175	1479.42389467	809.437681377	2583.12481802	294.263241969	-0.608840774644	-0.00951313710381
1430.67613526	708.68880594	2515.3649412	376.0	-10.0295409671	-0.380981365164	-0.0639016043549	1169.69836628	704.870772838	2263.08538395	388.516244834	-3.5068278399	-0.0547941849984
1430.67613526	708.68880594	2515.3649412	376.0	19.0679320659	1.7033497706	0.285701068533	1700.86861102	872.250406919	2994.99301939	421.87400146	4.67259555642	0.073009305569
1430.67613526	708.68880594	2515.3649412	376.0	7.97286634122	0.197176498689	0.0330722070931	1663.50442643	626.506908647	2715.91162595	425.900290876	-0.371579290346	-0.00580592641166
1430.67613526	708.68880594	2515.3649412	376.0	2.38515990805	0.188017852671	0.031536037013	1659.85447139	598.684480665	2575.36041732	316.821465259	-1.30195054579	-0.020342977278
1430.67613526	708.68880594	2515.3649412	376.0	17.7366114545	1.66426166617	0.27914486182	1746.26049615	746.831734574	2961.50544748	468.413216758	3.27372006107	0.0511518759542
1430.67613526	708.68880594	2515.3649412	376.0	4.42404440305	0.172026270414	0.0288537857118	1642.69379978	626.756829586	2626.64580309	357.195173727	-0.913184757784	-0.0142685118404
1430.67613526	708.68880594	2515.3649412	376.0	-0.93969754501	-0.255245908414	-0.0428121282144	1268.00470028	861.368697157	2491.7281186	362.354721157	-2.01016474786	-0.0314088241852
1430.67613526	708.68880594	2515.3649412	376.0	-1.70715770321	-0.416721431032	-0.0698962480765	1127.49826136	877.596424369	2472.42369484	467.329009113	-2.18988372371	-0.034216933183
1430.67613526	708.68880594	2515.3649412	376.0	10.7304043024	0.338693718011	0.0568087416992	1780.14961791	596.70503813	2785.27376907	408.419113033	0.835296386611	0.0130515060408
1430.67613526	708.68880594	2515.3649412	376.0	2.33898075021	0.0744898653265	0.0124941068981	1549.93054214	561.691247917	2574.19884297	462.577052916	-1.76515001908	-0.0275804690482
1430.67613526	708.68880594	2515.3649412	376.0	-12.5928408834	-0.311835193143	-0.0523037895241	1225.73762331	605.958548839	2198.60903652	366.91286437	-4.05938216833	-0.0634278463801
1430.67613526	708.68880594	2515.3649412	376.0	-10.5242305937	-0.414555361844	-0.069532935566	1145.19689615	672.738651039	2250.64213451	432.706587325	-3.8642190804	-0.0603784231312
1430.67613526	708.68880594	2515.3649412	376.0	-7.48199022825	-0.0356438476037	-0.00597850513312	1456.91026712	563.573701422	2327.16558209	306.681613546	-2.99545751491	-0.0468040236705
1430.67613526	708.68880594	2515.3649412	376.0	22.4404101073	1.83890385362	0.308437412549	1776.57268554	862.145340224	3079.8231497	441.105123939	5.79747313907	0.090585517798
1430.67613526	708.68880594	2515.3649412	376.0	6.67343128633	-0.0235871743184	-0.00395625198229	1441.08174708	873.304781	2683.22609215	368.839564068	0.211828653949	0.00330982271795
1430.67613526	708.68880594	2515.3649412	376.0	-14.6252131298	-0.312960189667	-0.05249248401	1225.14338727	545.363017845	2147.48745756	376.98105244	-4.71237159185	-0.0736308061227
1430.67613526	708.68880594	2515.3649412	376.0	2.65690512509	0.0159887022889	0.00268176824704	1496.80690665	677.178634664	2582.19580123	408.210259921	-1.65491907936	-0.025858110615
1430.67613526	708.68880594	2515.3649412	376.0	-12.6572643679	-0.225189951532	-0.0377708741248	1296.1191123	606.840744654	2196.98855077	294.028693824	-3.84922753115	-0.0601441801742
1430.67613526	708.68880594	2515.3649412	376.0	14.4097795359	1.63894142657	0.274897924617	1691.54548447	816.508179296	2877.82348375	369.769819982	3.32696646679	0.0519838510437
1430.67613526	708.68880594	2515.3649412	376.0	6.46837592295	0.128608332981	0.0215713406543	1595.35521679	723.98368418	2678.06820143	358.729300457	0.0180428883724	0.000281920130818
1430.67613526	708.68880594	2515.3649412	376.0	4.46217017916	-0.0120053797639	-0.00201364974234	1471.94583888	789.837907535	2627.6048055	365.821059085	-0.712939267895	-0.0111396760609
1430.67613526	708.68880594	2515.3649412	376.0	-2.24533031474	-0.265625128054	-0.0445530238265	1259.23865926	764.523164804	2458.88668965	435.124865582	-2.27177783793	-0.0354965287176
1430.67613526	708.68880594	2515.3649412	376.0	2.70374635505	-0.119472362753	-0.0200389739606	1379.31791262	789.359896355	2583.37402911	414.696220134	-1.62515777131	-0.0253930901768
1430.67613526	708.68880594	2515.3649412	376.0	-0.00129036911465	0.100430102792	0.0168450356914	1576.34419173	566.374068431	2515.3324837	372.614223547	-1.97637361596	-0.0308808377494
1430.67613526	708.68880594	2515.3649412	376.0	9.84113561914	0.212735468642	0.0356818967867	1674.80562058	645.914348016	2762.90541638	442.185447782	0.16871815324	0.00263622114437
1430.67613526	708.68880594	2515.3649412	376.0	10.9965817094	0.0184754398654	0.00309886612973	1479.36135703	849.505679641	2791.96910225	463.102065577	0.71425517729	0.0111602371452
1430.67613526	708.68880594	2515.3649412	376.0	-0.179172126474	-0.186091398363	-0.0312129148545	1325.48134261	839.343773598	2510.85810834	346.032992132	-1.94347708431	-0.0303668294424
1430.67613526	708.68880594	2515.3649412	376.0	-6.45703270655	-0.107704138522	-0.0180651020668	1392.06245541	568.084016681	2352.94700425	392.80053216	-2.93073190963	-0.045792686088
1430.67613526	708.68880594	2515.3649412	376.0	17.3265193538	1.73044642957	0.290245962693	1782.46735365	727.420597912	2951.19013455	441.302182989	3.44250956938	0.0537892120216
1430.67613526	708.68880594	2515.3649412	376.0	-4.32007303827	-0.256431305241	-0.0430109535795	1268.71177594	816.943019733	2406.69933856	321.044542881	-2.46466435035	-0.0385103804742
1430.67613526	708.68880594	2515.3649412	376.0	10.4833249326	1.61318386524	0.270577635901	1739.30783022	714.440356513	2779.05882122	325.310634489	2.14506665187	0.0335166664355
1430.67613526	708.68880594	2515.3649412	376.0	-5.11409394324	-0.412833004999	-0.0692440464607	1138.73159021	812.100070559	2386.72681509	435.895154323	-2.68096595125	-0.0418900929882
1430.67613526	708.68880594	2515.3649412	376.0	-9.30469463567	-0.302472545995	-0.0507334025487	1231.83487582	724.874060279	2281.31791445	324.608978351	-3.21350972194	-0.0502110894053
1430.67613526	708.68880594	2515.3649412	376.0	1.07803657742	-0.21632438519	-0.036283861991	1299.33423683	837.718257167	2542.48149532	405.429001321	-1.78631958593	-0.0279112435302
1430.67613526	708.68880594	2515.3649412	376.0	-16.250350102	-0.376808133945	-0.0632016326643	1176.59941648	622.816238717	2106.60933191	307.193676713	-4.66670922952	-0.0729173317112
1430.67613526	708.68880594	2515.3649412	376.0	-9.39947182805	-0.258385256667	-0.0433386878006	1267.12651264	621.242383865	2278.93392218	390.565025675	-3.44776977324	-0.0538714027069
1430.67613526	708.68880594	2515.3649412	376.0	-16.454176271	-0.496722972581	-0.0833148226403	1085.18585181	586.466459077	2101.48235991	429.830049027	-5.75003560192	-0.0898443062801
1430.67613526	708.68880594	2515.3649412	376.0	0.222204631727	-0.255663246697	-0.0428821279263	1266.86729153	823.590371552	2520.9541986	430.496535519	-1.90962465001	-0.0298378851565
1430.67613526	708.68880594	2515.3649412	376.0	12.882215747	1.21147641115	0.203199666412	1552.36791411	860.042177284	2839.39967975	426.98958835	2.07181896593	0.0323721713427
1430.67613526	708.68880594	2515.3649412	376.0	4.36069196075	0.230409124003	0.0386462804432	1697.59201178	606.036380049	2625.05225797	321.423866143	-0.617835372728	-0.00965367769887
1430.67613526	708.68880594	2515.3649412	376.0	-1.38976462057	-0.161781829626	-0.0271354964149	1346.51715992	840.806688269	2480.40728917	293.083440979	-2.02160730019	-0.0315876140655
1430.67613526	708.68880594	2515.3649412	376.0	0.142715014699	-0.268269951067	-0.0449966372135	1256.15406973	801.444002871	2518.95474464	461.356672043	-1.97497645011	-0.030859007033
1430.67613526	708.68880594	2515.3649412	376.0	-11.6281722808	-0.279263384554	-0.0468405542695	1251.18537512	588.630150541	2222.87397234	383.058446683	-3.92625011873	-0.0613476581051
1430.67613526	708.68880594	2515.3649412	376.0	7.44351458891	1.25319149359	0.21019649339	1524.03641761	876.368628202	2702.59649756	302.19145175	1.40132329543	0.0218956764911
1430.67613526	708.68880594	2515.3649412	376.0	5.25296421793	0.165904141899	0.0278269275242	1635.70561725	652.774574401	2647.49616151	359.015969854	-0.58328851802	-0.00911388309406
1430.67613526	708.68880594	2515.3649412	376.0	0.626644689674	-0.0541604000644	-0.00908426703529	1436.27709366	709.678920466	2531.12734203	385.171327898	-1.87637396508	-0.0293183432044
1430.67613526	708.68880594	2515.3649412	376.0	0.838518936679	-0.276040086457	-0.046299913864	1249.51762382	829.563426192	2536.45675256	457.375702545	-1.86465947755	-0.0291353043368
1430.67613526	708.68880594	2515.3649412	376.0	2.22451514462	0.00414175463517	0.000694692156184	1487.36676654	778.729496766	2571.31961526	305.223351946	-0.942626885718	-0.0147285450893
1430.67613526	708.68880594	2515.3649412	376.0	9.7884465123	1.50252296181	0.252016598761	1615.88894766	842.228278116	2761.58009306	303.46286728	2.27946868286	0.0356166981697
1430.67613526	708.68880594	2515.3649412	376.0	9.82024374301	0.10464785421	0.0175524747082	1571.67189496	742.405701627	2762.37990945	448.302312865	0.274596399239	0.00429056873811
1430.67613526	708.68880594	2515.3649412	376.0	-8.94431990235	-0.119994025262	-0.0201264718654	1383.30039658	579.263299416	2290.38265414	327.818958154	-3.22965106561	-0.0504632979001
1430.67613526	708.68880594	2515.3649412	376.0	13.1178252155	1.49658582228	0.251020768581	1729.06152355	712.129585455	2845.32611771	404.135008711	2.25241907528	0.0351940480512
1430.67613526	708.68880594	2515.3649412	376.0	1.34180784282	0.0585236772491	0.00981611493611	1536.35024743	623.930707298	2549.11630525	388.835350529	-1.81016101457	-0.0282837658527
1430.67613526	708.68880594	2515.3649412	376.0	-3.7743522185	-0.264572779614	-0.0443765145276	1261.66886379	842.006860162	2420.42620874	316.750484785	-2.39346455894	-0.0373978837335
1430.67613526	708.68880594	2515.3649412	376.0	-14.9962525207	-0.380396911851	-0.0638035746144	1171.87196744	673.712004189	2138.1544628	292.570491174	-4.27742087546	-0.066834701179
1430.67613526	708.68880594	2515.3649412	376.0	-12.8871795771	-0.44202430143	-0.0741402719607	1117.91403719	771.794402757	2191.2053442	301.496904257	-3.78310219576	-0.0591109718087
1430.67613526	708.68880594	2515.3649412	376.0	2.61464783164	-0.0699595309188	-0.0117342386647	1410.87781444	869.510039541	2581.13287609	300.74502211	-0.629591777762	-0.00983737152752
1430.67613526	708.68880594	2515.3649412	376.0	3.78021944387	0.154579002999	0.0259273738676	1624.55060607	542.158877911	2610.45125579	443.741771809	-1.56489648903	-0.0244515076411
1430.67613526	708.68880594	2515.3649412	376.0	-9.21298383613	-0.226203887786	-0.0379409405881	1292.59671757	547.797760978	2283.62477574	443.230297198	-3.72206276755	-0.0581572307429
1430.67613526	708.68880594	2515.3649412	376.0	6.04574042255	0.101188896681	0.0169723073937	1573.79610761	665.744992613	2667.43737622	427.896275998	-0.982487334279	-0.0153513645981
1430.67613526	708.68880594	2515.3649412	376.0	2.28203326487	0.0672460622097	0.0112791114072	1543.22555579	562.299340307	2572.76640589	467.241509789	-1.78059644991	-0.0278218195299
1430.67613526	708.68880594	2515.3649412	376.0	4.36303125601	0.0473833955576	0.0079475671851	1526.24243352	732.148681214	2625.11109978	366.719985046	-0.844386187512	-0.0131935341799
1430.67613526	708.68880594	2515.3649412	376.0	-5.62572510332	-0.426861581239	-0.0715970448238	1121.32293324	861.566744052	2373.85742426	390.967746972	-2.62192825872	-0.0409676290425
1430.67613526	708.68880594	2515.3649412	376.0	-18.5878750762	-0.462805800866	-0.0776259310409	1105.45520131	536.797762612	2047.81204822	405.559084293	-6.36748787874	-0.0994919981054
1430.67613526	708.68880594	2515.3649412	376.0	-11.6182945549	-0.227327363101	-0.0381293799231	1293.38148158	556.594802517	2223.1224332	373.146149105	-3.90088497318	-0.0609513277059
1430.67613526	708.68880594	2515.3649412	376.0	5.51983470233	0.22854875264	0.0383342423079	1696.33146141	564.088710125	2654.20892811	393.78875658	-1.00608229216	-0.015720035815
1430.67613526	708.68880594	2515.3649412	376.0	-3.02727954722	0.105010949285	0.0176133762638	1583.41196828	559.187248502	2439.21781279	296.618596017	-2.41718208823	-0.0377684701286
1430.67613526	708.68880594	2515.3649412	376.0	-0.765658209781	0.0435767744886	0.0073090866301	1525.38044476	673.006661174	2496.10584302	297.718737088	-2.04252928487	-0.0319145200761
1430.67613526	708.68880594	2515.3649412	376.0	-14.4432387154	-0.442159779876	-0.0741629956182	1126.42705502	663.249812669	2152.06477818	362.387910488	-4.44106832529	-0.0693916925827
1430.67613526	708.68880594	2515.3649412	376.0	-3.41099690474	-0.302437790525	-0.0507275730501	1229.66042348	782.235163148	2429.56592091	417.670334279	-2.39752294339	-0.0374612959905
1430.67613526	708.68880594	2515.3649412	376.0	0.094680673748	-0.343841070976	-0.0576721018075	1192.48730023	860.04771528	2517.74650567	465.211490164	-1.95517139906	-0.0305495531104
1430.67613526	708.68880594	2515.3649412	376.0	-2.82631423133	-0.1308722581	-0.0219510664374	1370.36825594	627.662733535	2444.27282389	446.241834416	-2.44612013691	-0.0382206271393
1430.67613526	708.68880594	2515.3649412	376.0	-8.77614312927	-0.377899035793	-0.0633846084859	1168.83948882	796.945436709	2294.61291373	328.827988205	-3.08545998676	-0.0482103122931
1430.67613526	708.68880594	2515.3649412	376.0	9.40764942533	0.118463167715	0.0198697027365	1574.50230114	772.951943231	2752.00165663	404.547412258	0.714360619571	0.0111618846808
1430.67613526	708.68880594	2515.3649412	376.0	-0.748441507597	0.0369287375488	0.0061940183745	1517.65328123	563.518704817	2496.53890591	415.366919867	-2.10032174141	-0.0328175272096
1430.67613526	708.68880594	2515.3649412	376.0	-1.74519599148	-0.133227971581	-0.0223461877862	1369.68234414	726.855776296	2471.46689307	374.928772638	-2.155465169	-0.0336791432656
1430.67613526	708.68880594	2515.3649412	376.0	-3.27557503239	-0.0363612391794	-0.00609883246886	1452.71518382	551.179491672	2432.97227521	429.077599719	-2.50134827221	-0.0390835667533
1430.67613526	708.68880594	2515.3649412	376.0	6.27812019935	-0.0372123511765	-0.0062415885905	1448.84522922	795.53192683	2673.28257566	428.905419606	-0.724906556053	-0.0113266649383
1430.67613526	708.68880594	2515.3649412	376.0	-4.57868747596	-0.087284957719	-0.0146402143105	1410.05355095	646.573800563	2400.19424166	343.566890145	-2.54783188918	-0.0398098732684
1430.67613526	708.68880594	2515.3649412	376.0	8.35834702638	0.151997066939	0.0254943084433	1587.93873601	780.993486254	2725.60787196	356.675649696	0.912311125348	0.0142548613336
1430.67613526	708.68880594	2515.3649412	376.0	-5.97643579279	-0.325708067022	-0.0546306720936	1211.64334277	749.659586503	2365.03577053	403.732841256	-2.78208934206	-0.0434701459696
1430.67613526	708.68880594	2515.3649412	376.0	-15.5139692797	-0.438783196768	-0.073596644879	1129.62569753	602.295893609	2125.13199695	393.21040581	-5.04210912622	-0.0787829550972
1430.67613526	708.68880594	2515.3649412	376.0	-12.2669167548	-0.286970358289	-0.0481332368818	1245.33801622	660.318142273	2206.80721778	301.151059291	-3.75008127543	-0.0585950199285
1430.67613526	708.68880594	2515.3649412	376.0	-2.91864195605	-0.136389664566	-0.0228764952308	1368.40080152	759.359330112	2441.95044468	314.190313047	-2.33063060447	-0.0364161031949
1430.67613526	708.68880594	2515.3649412	376.0	8.20927568133	0.418468099951	0.0701892150203	1775.20527363	624.518924701	2721.85818361	322.133985285	1.04268735043	0.0162919898505
1430.67613526	708.68880594	2515.3649412	376.0	-0.614728964791	0.136008664749	0.0228125905315	1610.71451608	549.251389776	2499.90226433	339.936358477	-2.06704563706	-0.0322975880791
1430.67613526	708.68880594	2515.3649412	376.0	-15.7316489536	-0.469484432619	-0.0787461309324	1106.77774111	602.81164822	2119.65655874	410.067169415	-5.26540166495	-0.0822719010148
1430.67613526	708.68880594	2515.3649412	376.0	-7.11567879314	-0.293028792493	-0.0491494116895	1238.26805793	682.525920294	2336.37965151	415.585673287	-3.05550516606	-0.0477422682196
1430.67613526	708.68880594	2515.3649412	376.0	6.47237225426	0.0852741839931	0.0143029493447	1558.29276428	733.345778853	2678.16872374	386.530180613	-0.280777659185	-0.00438715092477
1430.67613526	708.68880594	2515.3649412	376.0	5.49095390839	0.172292997881	0.0288985236298	1640.19329866	572.33101093	2653.48247075	440.958161153	-1.35045888533	-0.0211009200833
1430.67613526	708.68880594	2515.3649412	376.0	-3.48097861373	-0.0472476951526	-0.00792480629866	1443.91239738	602.530082158	2427.80562554	381.363145997	-2.42889150369	-0.0379514297451
1430.67613526	708.68880594	2515.3649412	376.0	-0.819279675845	0.120496992103	0.0202108339656	1596.1015191	559.934746402	2494.75706746	338.720801954	-2.09132571071	-0.0326769642298
1430.67613526	708.68880594	2515.3649412	376.0	2.14664704251	0.195629984341	0.0328128118652	1666.04498755	546.335141282	2569.36094832	356.980819487	-1.71725945345	-0.0268321789602
1430.67613526	708.68880594	2515.3649412	376.0	3.01422863826	-0.199056265395	-0.033387498389	1312.6445407	856.347830028	2591.18379161	422.191420887	-1.56483554238	-0.0244505553496
1430.67613526	708.68880594	2515.3649412	376.0	-5.57008990325	-0.332571904377	-0.0557819363262	1205.76466914	700.55513518	2375.25685258	468.937048252	-2.96060761771	-0.0462594940267
1430.67613526	708.68880594	2515.3649412	376.0	2.85637445159	0.0444145609154	0.0074496076678	1522.27038143	646.632584287	2587.21318274	418.310217023	-1.64091918057	-0.0256393621964
1430.67613526	708.68880594	2515.3649412	376.0	8.65214832994	1.46843638726	0.246299293401	1640.98071413	792.470287632	2732.99804695	299.547045183	1.82297152181	0.0284839300283
1430.67613526	708.68880594	2515.3649412	376.0	7.83779607495	0.0390421382379	0.00654849685305	1507.36359097	811.185249458	2712.51411583	393.965275404	0.28419456952	0.00444054014875
1430.67613526	708.68880594	2515.3649412	376.0	0.986272818248	-0.243684636241	-0.0408729681719	1276.54522433	875.549244053	2540.17330189	388.078833506	-1.77967274916	-0.0278073867057
1430.67613526	708.68880594	2515.3649412	376.0	-16.0612976155	-0.381922811523	-0.0640595121643	1172.48363785	630.616351261	2111.36469188	308.264702762	-4.61587721403	-0.0721230814692
1430.67613526	708.68880594	2515.3649412	376.0	12.9017592696	1.30108359577	0.218229385403	1606.03998547	818.251583053	2839.89127066	415.599702135	2.18200497112	0.0340938276737
1430.67613526	708.68880594	2515.3649412	376.0	-1.36848925677	-0.275977985588	-0.0462894977504	1250.36222025	779.291945396	2480.94244221	451.288276562	-2.17242303777	-0.0339441099652
1430.67613526	708.68880594	2515.3649412	376.0	4.33991557643	0.0114943009822	0.00192792703492	1472.4782747	846.386572943	2624.52965608	305.664808439	-0.0221330677295	-0.000345829183274
1430.67613526	708.68880594	2515.3649412	376.0	-1.47537795949	0.084701729216	0.014206932106	1563.25782502	623.224299733	2478.25380125	291.771676502	-2.23370249885	-0.0349016015445
1430.67613526	708.68880594	2515.3649412	376.0	-1.33522893433	0.0194982013242	0.00327041283532	1503.06300224	652.746822831	2481.7790607	325.969235626	-2.15470668256	-0.033667291915
1430.67613526	708.68880594	2515.3649412	376.0	-1.26038116891	-0.0463397931389	-0.00777252484719	1444.04732688	668.077975985	2483.66175515	371.536452281	-2.11145064505	-0.0329914163289
1430.67613526	708.68880594	2515.3649412	376.0	1.79959316725	-0.12765859371	-0.0214120418836	1373.06283697	795.992149267	2560.63127681	391.576290576	-1.71920917787	-0.0268626434043
1430.67613526	708.68880594	2515.3649412	376.0	4.22266119964	-0.0793087080909	-0.0133023663353	1412.62202698	771.963370405	2621.5802806	436.994883211	-1.44245467818	-0.0225383543465
1430.67613526	708.68880594	2515.3649412	376.0	8.55336857	0.0921903980259	0.0154629986625	1527.85342706	830.960332233	2730.5133755	371.699616201	0.886813264512	0.013856457258
1430.67613526	708.68880594	2515.3649412	376.0	6.89354420077	-0.0199879979614	-0.00335256591101	1462.68736907	805.274409202	2688.76273523	420.800956954	-0.401753249582	-0.00627739452473
1430.67613526	708.68880594	2515.3649412	376.0	8.07422979739	0.328165179006	0.0550428009068	1787.2466941	549.049466762	2718.46128679	382.165125934	0.00341953734268	5.34302709794e-05
1430.67613526	708.68880594	2515.3649412	376.0	7.78416911643	0.090740748506	0.0152198504706	1563.23498705	713.495673849	2711.16520212	434.434541212	-0.372070495963	-0.00581360149942
1430.67613526	708.68880594	2515.3649412	376.0	-9.44304202863	-0.306628196827	-0.0514304254993	1228.47838083	736.973723011	2277.83797263	312.385868785	-3.22312472011	-0.0503613237517
1430.67613526	708.68880594	2515.3649412	376.0	-5.07892997694	-0.192451712279	-0.0322797236295	1319.22718755	622.799843527	2387.61131717	445.584286096	-2.82536150748	-0.0441462735543
1430.67613526	708.68880594	2515.3649412	376.0	-18.3366812538	-0.515211480508	-0.0864158806623	1074.51733873	605.136680189	2054.13048956	374.476470647	-5.81433916116	-0.0908490493931
1430.67613526	708.68880594	2515.3649412	376.0	-12.0366077373	-0.30958015087	-0.0519255536515	1227.24228859	607.024270102	2212.60033006	378.333771369	-3.98333189085	-0.0622395607945
1430.67613526	708.68880594	2515.3649412	376.0	1.5131003904	-0.258615147002	-0.0433772470651	1263.72008048	869.960884211	2553.42493794	419.743973255	-1.72743442269	-0.0269911628545
1430.67613526	708.68880594	2515.3649412	376.0	-10.1041517177	-0.456697307963	-0.07660135994	1110.66592089	740.597207564	2261.20865129	409.945522835	-3.5820556166	-0.0559696190093
1430.67613526	708.68880594	2515.3649412	376.0	7.17225768493	0.233192449587	0.039113124721	1685.39865271	670.64536092	2695.7733965	339.729382862	0.413290822232	0.00645766909738
1430.67613526	708.68880594	2515.3649412	376.0	0.0918395324517	0.124148097998	0.0208232301238	1598.74586917	559.084952189	2517.6750406	359.844219236	-1.96931026667	-0.0307704729167
1430.67613526	708.68880594	2515.3649412	376.0	-9.21930979164	-0.358298744604	-0.0600970722248	1186.30615542	752.642359192	2283.46565488	344.517140269	-3.20375884992	-0.0500587320301
1430.67613526	708.68880594	2515.3649412	376.0	-13.9562898494	-0.299837946903	-0.0502915040092	1235.83457329	617.472795495	2164.31331923	311.005950446	-4.1426117939	-0.0647283092796
1430.67613526	708.68880594	2515.3649412	376.0	-0.449498130238	-0.351192877409	-0.0589052125811	1186.07588109	870.289486649	2504.05842282	447.693055083	-1.98972956049	-0.0310895243826
1430.67613526	708.68880594	2515.3649412	376.0	-8.01683062354	-0.414278829218	-0.069486553039	1143.38511394	708.175853034	2313.7123943	462.151427323	-3.42165797736	-0.0534634058962
1430.67613526	708.68880594	2515.3649412	376.0	-10.1179934238	-0.280141862257	-0.0469879004121	1249.58905634	589.048502489	2260.86048186	422.222923034	-3.7804622405	-0.0590697225078
1430.67613526	708.68880594	2515.3649412	376.0	-5.84773946585	-0.0273917249237	-0.00459438526059	1463.93635344	619.24736291	2368.27295282	285.089236471	-2.78146783821	-0.0434604349721
1430.67613526	708.68880594	2515.3649412	376.0	-10.2484373703	-0.0951971003398	-0.0159673096846	1405.52991581	545.593492292	2257.57934056	306.455932463	-3.44964190675	-0.0539006547929
1430.67613526	708.68880594	2515.3649412	376.0	-8.48059443803	-0.225251182564	-0.0377811443415	1294.53483329	661.954894361	2302.0470419	345.557314243	-3.13445364076	-0.0489758381368
1430.67613526	708.68880594	2515.3649412	376.0	-21.5905479492	-0.500109628394	-0.0838828628639	1085.8444936	579.464651499	1972.28386747	306.974722374	-6.38212486379	-0.0997207009967
1430.67613526	708.68880594	2515.3649412	376.0	1.57058320522	-0.0513849228366	-0.00861873915408	1435.29445751	830.540986812	2554.87084051	289.035396194	-0.963261439952	-0.0150509599992
1430.67613526	708.68880594	2515.3649412	376.0	-14.7165618076	-0.392793044557	-0.0658827649374	1163.40214204	651.544045913	2145.18970494	330.243516985	-4.35812876818	-0.0680957620029
1430.67613526	708.68880594	2515.3649412	376.0	16.1982882803	1.72321534382	0.289033100272	1762.07056211	757.183516493	2922.81100567	403.556927073	3.53572597591	0.0552457183735
1430.67613526	708.68880594	2515.3649412	376.0	9.39643327752	1.65045416814	0.276828944672	1735.66838716	728.969850669	2751.71952958	287.081291753	2.15780660796	0.0337157282493
1430.67613526	708.68880594	2515.3649412	376.0	-2.42921517794	-0.318623982272	-0.0534424659966	1215.58556726	842.997667158	2454.26131426	395.678079846	-2.20136799386	-0.0343963749041
1430.67613526	708.68880594	2515.3649412	376.0	-13.2126165948	-0.323883522327	-0.0543246431276	1215.2428224	542.745944867	2183.01941556	425.030648292	-4.67529091227	-0.0730514205041
1430.67613526	708.68880594	2515.3649412	376.0	-6.5841318298	-0.0632321132663	-0.0106058559655	1431.88446951	591.979981832	2349.74999747	325.885546127	-2.8497102041	-0.0445267219391
1430.67613526	708.68880594	2515.3649412	376.0	1.29533790512	-0.204597263012	-0.0343168841013	1308.43039385	792.602529788	2547.94741673	446.914493092	-1.81027608243	-0.028285563788
1430.67613526	708.68880594	2515.3649412	376.0	-8.30742768371	-0.375386106975	-0.0629631175738	1167.19578954	850.037684016	2306.40281773	289.169344172	-3.00100935452	-0.0468907711644
1430.67613526	708.68880594	2515.3649412	376.0	-14.3978372874	-0.295263474089	-0.0495242324873	1239.7532887	603.757802789	2153.20678978	309.695698288	-4.24787406921	-0.0663730323313
1430.67613526	708.68880594	2515.3649412	376.0	-3.95132398017	-0.0299644692575	-0.00502590896637	1459.37771701	575.411541011	2415.97472309	381.185465068	-2.50488607501	-0.0391388449221
1430.67613526	708.68880594	2515.3649412	376.0	-1.8228108828	0.0646957887436	0.0108513567165	1544.37837595	565.70523266	2469.51459531	359.430986694	-2.20275673159	-0.0344180739311
1430.67613526	708.68880594	2515.3649412	376.0	9.51816200591	1.48413899089	0.248933074621	1585.11365747	878.728337511	2754.78145134	290.939456355	2.3494764816	0.036710570025
1430.67613526	708.68880594	2515.3649412	376.0	-4.38324962902	-0.346275571415	-0.0580804380099	1193.97400915	792.033510155	2405.11021674	419.102697436	-2.53877272917	-0.0396683238933
1430.67613526	708.68880594	2515.3649412	376.0	0.446906142141	-0.174577521587	-0.0292817043923	1334.65650815	850.329259344	2526.60626162	341.620494128	-1.77561988293	-0.0277440606707
1430.67613526	708.68880594	2515.3649412	376.0	-7.89595428584	-0.289394066559	-0.048539762925	1242.16954341	741.412089186	2316.75287532	333.171242718	-2.98628664669	-0.0466607288546
1430.67613526	708.68880594	2515.3649412	376.0	5.98027664802	0.682442646237	0.1144653885	1496.32688902	867.165562188	2665.79072339	302.298272181	0.856478186537	0.0133824716646
1430.67613526	708.68880594	2515.3649412	376.0	12.592453062	0.326227537437	0.0547178023209	1748.34814663	648.746252842	2832.11109076	435.016691284	1.36584827898	0.0213413793591
1430.67613526	708.68880594	2515.3649412	376.0	14.657872111	0.445648592366	0.074748170474	1769.02087625	647.398179335	2884.0639174	467.644861822	1.86207856899	0.0290949776405
1430.67613526	708.68880594	2515.3649412	376.0	-1.62788439342	0.0310159482327	0.00520227243084	1512.85985725	556.811099106	2474.41770788	404.746751524	-2.20822902335	-0.0345035784898
1430.67613526	708.68880594	2515.3649412	376.0	-8.44031989671	-0.251293840009	-0.0421492519304	1272.44499238	627.450570767	2303.06009359	403.164530443	-3.29924293662	-0.0515506708847
1430.67613526	708.68880594	2515.3649412	376.0	4.2158267396	-0.0160329764991	-0.00268919431384	1468.63960783	747.118279075	2621.40836899	405.650482079	-1.2442048666	-0.0194407010406
1430.67613526	708.68880594	2515.3649412	376.0	-2.96313345608	-0.0580669365079	-0.00973950629116	1435.10971651	675.520608349	2440.83132108	330.200996222	-2.33719723291	-0.0365187067642
1430.67613526	708.68880594	2515.3649412	376.0	-21.9051512286	-0.496338129425	-0.0832502733017	1087.83498691	569.893297212	1964.37044688	306.642162756	-6.51245054094	-0.101757039702
1430.67613526	708.68880594	2515.3649412	376.0	-6.71062094928	-0.186941389995	-0.0313554830585	1324.05593647	566.281468302	2346.5683345	456.230929734	-3.21963567463	-0.0503068074161
1430.67613526	708.68880594	2515.3649412	376.0	0.654797240235	-0.152008972885	-0.0254963054152	1353.33784812	807.876091191	2531.83548141	370.621542098	-1.85025278118	-0.028910199706
1430.67613526	708.68880594	2515.3649412	376.0	-2.09165320733	-0.268105889268	-0.0449691193002	1257.42056637	785.190282521	2462.75222973	420.141380833	-2.21473313631	-0.0346052052548
1430.67613526	708.68880594	2515.3649412	376.0	-10.7673890856	-0.32468133168	-0.0544584588527	1214.61157425	657.980118576	2244.52581106	371.934118228	-3.63274196131	-0.0567615931454
1430.67613526	708.68880594	2515.3649412	376.0	11.9841627734	1.27718203653	0.214220401968	1559.61000853	858.575098637	2816.8103701	398.62526293	2.06235768696	0.0322243388587
1430.67613526	708.68880594	2515.3649412	376.0	-1.02659377512	-0.165405393031	-0.0277432729002	1342.97501368	850.224632153	2489.54236129	296.34271546	-1.92350525922	-0.0300547696753
1430.67613526	708.68880594	2515.3649412	376.0	7.93464979931	-0.001876000155	-0.00031465953623	1475.85879679	814.049918183	2714.95034046	425.041625484	-0.0495791528629	-0.000774674263482
1430.67613526	708.68880594	2515.3649412	376.0	5.7421621543	0.0574543220678	0.00963675311436	1534.3637449	721.906588371	2659.80127489	403.530941625	-0.751212454961	-0.0117376946088
1430.67613526	708.68880594	2515.3649412	376.0	-3.30960300697	-0.00380257153264	-0.000637801330533	1483.37495605	634.583842885	2432.11634747	314.157548536	-2.40816071394	-0.0376275111553
1430.67613526	708.68880594	2515.3649412	376.0	5.88772825781	0.0743664952654	0.0124734141673	1533.81060287	800.145860374	2663.46279363	329.50633038	0.261430681338	0.00408485439591
1430.67613526	708.68880594	2515.3649412	376.0	6.05909359512	0.00717579895691	0.00120358922457	1472.81018867	845.243937061	2667.77325724	349.719131516	0.159121690789	0.00248627641859
1430.67613526	708.68880594	2515.3649412	376.0	7.01453733664	0.220245617101	0.0369415661022	1682.84615597	644.191177902	2691.80615415	364.768820277	0.00065157744875	1.01808976367e-05
1430.67613526	708.68880594	2515.3649412	376.0	3.23474352853	0.0304957469203	0.00511501961092	1511.38977578	718.282864193	2596.73054585	367.057905879	-1.25765007746	-0.0196507824603
1430.67613526	708.68880594	2515.3649412	376.0	-17.610475884	-0.393817962952	-0.0660546734237	1164.44754775	584.503358607	2072.39720483	323.446298475	-5.17283650679	-0.0808255704186
1430.67613526	708.68880594	2515.3649412	376.0	-2.05574946281	0.00477945831595	0.000801653524984	1490.78853105	686.243966553	2463.65533993	286.622842329	-2.29900937176	-0.0359220214338
1430.67613526	708.68880594	2515.3649412	376.0	1.82849083185	0.0775182822616	0.0130020600908	1553.33365082	582.733752672	2561.35815853	425.290755039	-1.7765485684	-0.0277585713812
1430.67613526	708.68880594	2515.3649412	376.0	-8.54117503151	-0.388846906375	-0.0652208833236	1162.64827874	723.285073417	2300.52321889	414.589866736	-3.29478750814	-0.0514810548147
1430.67613526	708.68880594	2515.3649412	376.0	-5.71259569431	-0.115536557571	-0.01937882549	1386.55767271	665.758053925	2371.67231187	319.356585237	-2.70418183267	-0.0422528411355
1430.67613526	708.68880594	2515.3649412	376.0	-1.68526079845	-0.210374316164	-0.0352858631607	1306.04590142	840.557733636	2472.9744819	326.370846849	-2.14224600582	-0.0334725938409
1430.67613526	708.68880594	2515.3649412	376.0	-5.42265377201	0.0148976715623	0.00249877080884	1501.382039	569.283788519	2378.96540933	308.299581815	-2.7001210826	-0.0421893919157
1430.67613526	708.68880594	2515.3649412	376.0	8.55229969327	0.172797564296	0.0289831540249	1639.54481471	651.598398697	2730.48648935	439.34327594	-0.263960825311	-0.00412438789548
1430.67613526	708.68880594	2515.3649412	376.0	-4.96533464291	-0.186434820404	-0.0312705166729	1325.58542372	686.402092632	2390.46865438	378.481138028	-2.61155150272	-0.04080549223
1430.67613526	708.68880594	2515.3649412	376.0	-10.4789950722	-0.416364279276	-0.0698363433875	1144.08648515	659.847149079	2251.77997296	447.846338732	-3.96248934686	-0.0619138960447
1430.67613526	708.68880594	2515.3649412	376.0	4.62757857194	0.0248733778071	0.00417198554296	1504.89934295	718.486126596	2631.76543022	408.37996068	-1.17682160512	-0.0183878375801
1430.67613526	708.68880594	2515.3649412	376.0	6.77099913827	0.147342760863	0.0247136465722	1604.37043824	740.421991661	2685.68027969	340.887849785	0.378123522482	0.00590818003878
1430.67613526	708.68880594	2515.3649412	376.0	8.878367089	0.149652929042	0.0251011286552	1612.56414607	717.142242031	2738.6882743	408.981886203	0.346038380237	0.00540684969121
1430.67613526	708.68880594	2515.3649412	376.0	-12.7090735832	-0.323341589212	-0.0542337452553	1215.79046707	693.481739159	2195.68535994	286.413153708	-3.79846101584	-0.0593509533725
1430.67613526	708.68880594	2515.3649412	376.0	-10.5664668481	-0.409000482588	-0.0686012215009	1145.55234372	762.848175547	2249.57973858	341.17921931	-3.42627719103	-0.0535355811098
1430.67613526	708.68880594	2515.3649412	376.0	-0.632178323781	-0.173393072601	-0.0290830380075	1336.24879971	816.326154101	2499.46334927	346.888395468	-2.00805057321	-0.0313757902063
1430.67613526	708.68880594	2515.3649412	376.0	14.3665914593	1.7417820468	0.292147273867	1765.9298319	759.722657184	2876.73714601	351.084656925	3.47707528752	0.0543293013676
1430.67613526	708.68880594	2515.3649412	376.0	-7.41804534513	-0.225891779841	-0.0378885910502	1293.92894329	691.124931306	2328.77402926	343.720154664	-2.94544132322	-0.0460225206752
1430.67613526	708.68880594	2515.3649412	376.0	7.5885984926	0.279466560085	0.0468746326878	1744.77374892	533.388412432	2706.24588721	428.083725861	-0.71000692461	-0.011093858197
1430.67613526	708.68880594	2515.3649412	376.0	-13.4863340974	-0.398146601259	-0.066780711382	1155.36616514	730.365765536	2176.13442146	290.402490782	-3.9193776281	-0.0612402754391
1430.67613526	708.68880594	2515.3649412	376.0	14.9047528238	1.68831530459	0.283179353336	1731.05125373	783.452378576	2890.2738683	375.770235998	3.40857339606	0.0532589593134
1430.67613526	708.68880594	2515.3649412	376.0	-4.4868560417	-0.295125748648	-0.0495011319437	1236.29489474	838.302724093	2402.50413736	327.906518528	-2.46675053398	-0.0385429770934
1430.67613526	708.68880594	2515.3649412	376.0	8.51802133051	0.0689322327117	0.011561931015	1505.84857001	847.320162928	2729.62426343	376.455530493	0.835995668993	0.013062432328
1430.67613526	708.68880594	2515.3649412	376.0	-4.75825633314	-0.423478818022	-0.0710296575012	1128.98998783	822.413030428	2395.67742958	444.274411318	-2.63857710118	-0.0412277672059
1430.67613526	708.68880594	2515.3649412	376.0	5.31688342835	0.0238348217956	0.00399778963361	1497.29479413	807.46839262	2649.10396292	344.340776163	-0.126386533675	-0.00197478958867
1430.67613526	708.68880594	2515.3649412	376.0	5.38341911227	0.0202360048283	0.00339416384239	1499.38181215	708.439276621	2650.77757818	442.95648941	-1.25239562901	-0.0195686817033
1430.67613526	708.68880594	2515.3649412	376.0	-0.828007855932	-0.143856240273	-0.0241288561344	1361.24047231	804.088632078	2494.53752188	329.208417489	-2.05012475177	-0.0320331992464
1430.67613526	708.68880594	2515.3649412	376.0	1.9323101405	-0.104737912027	-0.0175675800113	1391.74751816	737.531352449	2563.96959303	434.690722414	-1.73925965353	-0.0271759320863
1430.67613526	708.68880594	2515.3649412	376.0	-13.3804967841	-0.393970077847	-0.0660801874954	1161.42459907	575.139455612	2178.79661613	442.232561454	-4.83947446788	-0.0756167885607
1430.67613526	708.68880594	2515.3649412	376.0	3.01435383775	-0.045691002347	-0.00766370384888	1442.75987303	750.669878386	2591.18694084	397.757189423	-1.52381824191	-0.0238096600298
1430.67613526	708.68880594	2515.3649412	376.0	13.6894461402	1.78251289621	0.298979016473	1781.13545043	765.622260755	2859.70447005	312.94675887	3.7047994278	0.0578874910594
1430.67613526	708.68880594	2515.3649412	376.0	14.5680088045	1.63741326789	0.274641608167	1783.38657789	675.185964689	2881.8035273	423.230984721	2.50345627757	0.0391165043371
1430.67613526	708.68880594	2515.3649412	376.0	0.201579356566	-0.0638257385408	-0.0107054241095	1427.83093677	690.068866049	2520.43539766	402.535594844	-1.93630217679	-0.0302547215123
1430.67613526	708.68880594	2515.3649412	376.0	-3.41888297015	-0.421870260128	-0.0707598557745	1123.96823188	872.968680311	2429.36755759	432.430645392	-2.36318386442	-0.0369247478816
1430.67613526	708.68880594	2515.3649412	376.0	-7.05717519486	-0.273329702613	-0.0458453040276	1253.83175282	645.215890455	2337.85123051	438.803587233	-3.15796221286	-0.049343159576
1430.67613526	708.68880594	2515.3649412	376.0	2.9004058732	0.189707072157	0.0318193680237	1659.41783865	542.61267805	2588.32073368	386.290216985	-1.6413851987	-0.0256466437297
1430.67613526	708.68880594	2515.3649412	376.0	-1.53171685104	-0.0779019211671	-0.0130664074417	1416.52573593	674.830090549	2476.83667253	385.480846047	-2.14783679628	-0.0335599499419
1430.67613526	708.68880594	2515.3649412	376.0	1.77128452719	-0.1035596815	-0.0173699566421	1392.77096774	731.004181303	2559.9192112	436.144062157	-1.76170014256	-0.0275265647274
1430.67613526	708.68880594	2515.3649412	376.0	0.947744757568	0.0315223982322	0.0052872187575	1514.32512681	734.161973222	2539.20418056	290.71708053	-1.34744457128	-0.0210538214262
1430.67613526	708.68880594	2515.3649412	376.0	13.4406178094	1.45536500866	0.244106844793	1606.78110177	848.553219767	2853.44552945	398.111207914	2.61200080164	0.0408125125256
1430.67613526	708.68880594	2515.3649412	376.0	2.78160166239	-0.0796642935884	-0.0133620083174	1412.96861128	750.796498581	2585.33237422	421.567264359	-1.62948959634	-0.0254607749429
1430.67613526	708.68880594	2515.3649412	376.0	0.445175137783	-0.0648978514314	-0.0108852484789	1427.86314115	809.785630642	2526.56272054	288.913948751	-1.40750200405	-0.0219922188133
1430.67613526	708.68880594	2515.3649412	376.0	-9.4292330254	-0.452019223221	-0.0758167096983	1109.11724451	794.002333219	2278.18531945	375.065741727	-3.27215501765	-0.0511274221507
1430.67613526	708.68880594	2515.3649412	376.0	13.9711687106	1.49051890554	0.250003171007	1750.70690855	689.369055975	2866.79082082	426.714856289	2.26786125101	0.035435332047
1430.67613526	708.68880594	2515.3649412	376.0	-3.00375185309	-0.0682487268821	-0.0114472872999	1425.28556766	627.134792319	2439.80962016	387.389260189	-2.36050094108	-0.0368828272044
1430.67613526	708.68880594	2515.3649412	376.0	9.80918529405	-0.00623380416147	-0.00104558942661	1460.41256553	857.064148717	2762.1017491	444.625034853	0.491829499154	0.00768483592428
1430.67613526	708.68880594	2515.3649412	376.0	-4.07814121786	-0.302196040562	-0.0506870245828	1230.21539951	782.986032612	2412.78480675	399.583374627	-2.46404460073	-0.0385006968863
1430.67613526	708.68880594	2515.3649412	376.0	11.510610518	1.65101017062	0.276922202384	1674.36802483	845.958358685	2804.89880268	284.57241917	3.23509563736	0.0505483693338
1430.67613526	708.68880594	2515.3649412	376.0	3.37142921346	-0.184915052885	-0.0310156076627	1323.98909708	866.636001805	2600.16868965	409.54359077	-1.41081743922	-0.0220440224878
1430.67613526	708.68880594	2515.3649412	376.0	-0.36458931142	-0.0375276672408	-0.00629447622288	1452.20060507	730.668163394	2506.19418948	323.325421015	-1.99176326979	-0.0311213010905
1430.67613526	708.68880594	2515.3649412	376.0	3.73544363907	-0.121133268335	-0.0203175559099	1371.93220644	883.090826977	2609.32498089	354.301947478	-0.752229817906	-0.0117535909048
1430.67613526	708.68880594	2515.3649412	376.0	13.0794151909	1.55167007067	0.260259991726	1642.72305794	838.773423555	2844.35996542	362.863483927	2.89563553941	0.0452443053033
1430.67613526	708.68880594	2515.3649412	376.0	7.81522808814	0.0526846449417	0.00883674017808	1528.31135191	739.035666556	2711.9464486	444.59943013	-0.432310907955	-0.00675485793679
1430.67613526	708.68880594	2515.3649412	376.0	1.79840409128	0.0389948545597	0.00654056601136	1517.97318567	618.278543672	2560.60136721	424.349637869	-1.77357182024	-0.0277120596913
1430.67613526	708.68880594	2515.3649412	376.0	5.2056953933	-0.0448265209248	-0.00751870528763	1442.23553342	761.470583964	2646.30717807	442.60106068	-1.24088351183	-0.0193888048724
1430.67613526	708.68880594	2515.3649412	376.0	14.5508749316	1.63985884824	0.275051802792	1755.81282829	713.993859079	2881.37254786	411.565860494	2.7038376294	0.0422474629594
1430.67613526	708.68880594	2515.3649412	376.0	1.47258189472	0.00973985659252	0.00163365591958	1492.13248317	679.273228715	2552.40574991	381.000038021	-1.78733512519	-0.0279271113311
1430.67613526	708.68880594	2515.3649412	376.0	-7.98196786218	-0.109868736622	-0.0184281678332	1390.93323008	543.823651659	2314.58931997	379.832438237	-3.18066662149	-0.0496979159609
1430.67613526	708.68880594	2515.3649412	376.0	-6.10059772182	-0.25333532589	-0.0424916682138	1269.49724337	638.760234393	2361.9126449	453.655167137	-3.03841065569	-0.0474751664951
1430.67613526	708.68880594	2515.3649412	376.0	-4.83135062506	-0.301304213526	-0.0505374393703	1230.48098177	701.647970447	2393.83884139	461.709889172	-2.7942780554	-0.0436605946156
1430.67613526	708.68880594	2515.3649412	376.0	11.6166578567	0.157734899288	0.0264567090386	1615.0975697	728.670882056	2807.56628026	463.797828512	0.750602562463	0.0117281650385
1430.67613526	708.68880594	2515.3649412	376.0	16.5978622263	1.62040470368	0.27178877955	1679.83726352	830.059504117	2932.86174863	422.964980986	3.53895101493	0.0552961096083
1430.67613526	708.68880594	2515.3649412	376.0	1.56162231228	-0.0663739922601	-0.0111328400302	1424.9080461	712.003539659	2554.64544135	417.733855598	-1.77689303381	-0.0277639536534
1430.67613526	708.68880594	2515.3649412	376.0	-9.91587301487	-0.369963249137	-0.0620535473225	1177.97690483	716.492143297	2265.94454777	371.475499641	-3.41645678048	-0.0533821371949
1430.67613526	708.68880594	2515.3649412	376.0	6.30621456132	0.0853676682561	0.014318629362	1528.74814479	820.164830709	2673.98925139	325.07627589	0.520293550996	0.00812958673431
1430.67613526	708.68880594	2515.3649412	376.0	-4.19428007784	-0.199694472225	-0.0334945441504	1316.224369	807.846610402	2409.86349058	285.792511181	-2.52409681462	-0.0394390127285
1430.67613526	708.68880594	2515.3649412	376.0	-5.07507999347	-0.112794884723	-0.0189189675819	1387.11749141	598.140621822	2387.7081583	402.450045067	-2.70877230448	-0.0423245672576
1430.67613526	708.68880594	2515.3649412	376.0	0.92879080203	0.140479730982	0.0235625177763	1614.58903604	606.162776058	2538.72741941	317.975607306	-1.76422060225	-0.0275659469101
1430.67613526	708.68880594	2515.3649412	376.0	-15.8066879228	-0.435884623259	-0.0731104701877	1128.34309013	702.416357364	2117.76905482	287.009607324	-4.41771937483	-0.0690268652318
1430.67613526	708.68880594	2515.3649412	376.0	-1.84859295793	-0.291479487957	-0.0488895484664	1237.84393797	782.271914823	2468.86608203	448.750229232	-2.23357998363	-0.0348996872443
1430.67613526	708.68880594	2515.3649412	376.0	3.00928853764	0.0739237436302	0.0123991519004	1551.15308307	682.026167294	2591.05953005	357.880279692	-1.30545187623	-0.0203976855661
1430.67613526	708.68880594	2515.3649412	376.0	-3.21398663666	-0.150683908699	-0.0252740537905	1356.94100659	793.819799833	2434.52144812	283.760641701	-2.42599942356	-0.0379062409931
1430.67613526	708.68880594	2515.3649412	376.0	-12.2698536203	-0.248879443948	-0.0417442878141	1275.91297806	551.111019164	2206.73334489	379.709347674	-4.094079937	-0.0639699990156
1430.67613526	708.68880594	2515.3649412	376.0	-17.0646596173	-0.30858105223	-0.0517579758856	1230.49003506	558.414182417	2086.12647585	297.222258371	-4.89730641925	-0.0765204128007
1430.67613526	708.68880594	2515.3649412	376.0	4.69647502904	0.0293092557209	0.00491601068784	1471.07328201	860.925785575	2633.49842755	301.499359968	0.195923586791	0.00306130604361
1430.67613526	708.68880594	2515.3649412	376.0	4.86152610656	-0.058152514604	-0.00975386021537	1431.16504129	777.755614762	2637.65006449	428.729408433	-1.20986607562	-0.0189041574316
1430.67613526	708.68880594	2515.3649412	376.0	5.1215974361	0.0216846774081	0.00363714817311	1457.52675462	874.827761658	2644.19180753	311.837291253	0.272337323276	0.00425527067618
1430.67613526	708.68880594	2515.3649412	376.0	2.9204048628	-0.14519131338	-0.0243527865448	1355.12929644	877.443320444	2588.82378126	356.251164374	-1.07486793454	-0.0167948114772
1430.67613526	708.68880594	2515.3649412	376.0	-2.11499085652	-0.249479201469	-0.0418448845134	1271.93042793	732.483580655	2462.16520268	457.751194096	-2.3192521171	-0.0362383143297
1430.67613526	708.68880594	2515.3649412	376.0	9.7502866561	0.340526662288	0.0571161795184	1768.9724587	619.750636051	2760.62023341	371.897138658	0.964384710015	0.015068511094
1430.67613526	708.68880594	2515.3649412	376.0	-13.0335529906	-0.41833839191	-0.0701674592268	1144.05121324	626.840383438	2187.52351868	416.631922006	-4.46039988432	-0.0696937481925
1430.67613526	708.68880594	2515.3649412	376.0	-4.88661944625	-0.165194943371	-0.0277079743997	1342.93093101	656.11874919	2392.44862884	393.398948632	-2.63572867799	-0.0411832605935
1430.67613526	708.68880594	2515.3649412	376.0	20.2897035552	1.70638072773	0.286209447791	1718.2312552	839.616342753	3025.7250311	467.877433141	4.47725229071	0.0699570670423
1430.67613526	708.68880594	2515.3649412	376.0	-14.676727163	-0.361726435909	-0.0606719952883	1186.35859667	669.279412261	2146.19169162	290.553682695	-4.20821255231	-0.0657533211298
1430.67613526	708.68880594	2515.3649412	376.0	-10.324284064	-0.158164255091	-0.0265287244366	1351.7783063	619.708969185	2255.67151942	284.184243943	-3.42890848238	-0.0535766950371
1430.67613526	708.68880594	2515.3649412	376.0	-2.12125482302	-0.350339665858	-0.0587621043036	1189.05222693	824.481787712	2462.00764107	448.473626419	-2.24707233352	-0.0351105052112
1430.67613526	708.68880594	2515.3649412	376.0	-1.82779771994	-0.300227156937	-0.0503567857995	1230.78116479	842.481365757	2469.38915815	396.126627604	-2.1256252178	-0.0332128940282
1430.67613526	708.68880594	2515.3649412	376.0	8.75063659165	1.60432473943	0.269091704031	1767.4594798	668.303723531	2735.47538615	299.712182824	1.67585552985	0.0261852426539
1430.67613526	708.68880594	2515.3649412	376.0	-18.0934596233	-0.3955155243	-0.0663394036063	1161.20209503	543.424637993	2060.24840118	355.621668161	-5.63778623367	-0.0880904099011
1430.67613526	708.68880594	2515.3649412	376.0	-10.6510748289	-0.26689935307	-0.0447667482505	1261.11120166	660.315056776	2247.45153909	326.025280651	-3.48560775223	-0.0544626211286
1430.67613526	708.68880594	2515.3649412	376.0	-5.53986700841	-0.365637700604	-0.0613280276088	1177.48979804	826.224014697	2376.01706868	372.303255941	-2.61435130417	-0.0408492391277
1430.67613526	708.68880594	2515.3649412	376.0	1.56421035427	-0.0668543444562	-0.0112134089997	1426.23173143	798.388522668	2554.71054005	330.090285954	-1.38600491224	-0.0216563267537
1430.67613526	708.68880594	2515.3649412	376.0	2.42813643068	-0.0446167313174	-0.00748351749705	1442.99329466	684.295066469	2576.4414337	449.153072571	-1.70935269731	-0.0267086358955
1430.67613526	708.68880594	2515.3649412	376.0	0.461821057501	0.0617127835028	0.0103510203795	1539.59503627	561.290048361	2526.98142617	426.096341537	-1.95381194597	-0.0305283116558
1430.67613526	708.68880594	2515.3649412	376.0	-10.9555925734	-0.379270983363	-0.0636147238113	1172.47531853	636.342695726	2239.7918065	430.973792247	-3.99574279582	-0.0624334811846
1430.67613526	708.68880594	2515.3649412	376.0	6.40767677697	0.1332609938	0.0223517265682	1602.5971261	620.399357331	2676.54139639	453.544912961	-1.16148658162	-0.0181482278378
1430.67613526	708.68880594	2515.3649412	376.0	-3.65283196142	-0.154231787233	-0.0258691357319	1353.19361975	734.818991421	2423.48288668	335.470275509	-2.40099905611	-0.0375156102518
1430.67613526	708.68880594	2515.3649412	376.0	-2.89985284554	-0.25210316351	-0.0422849989115	1271.34454315	794.076627284	2442.42305937	377.001888942	-2.27662364205	-0.0355722444071
1430.67613526	708.68880594	2515.3649412	376.0	6.63723907227	-0.0260276932271	-0.00436559765633	1441.14000739	870.438055917	2682.31572588	370.737662582	0.170669684411	0.00266671381892
1430.67613526	708.68880594	2515.3649412	376.0	-15.0936482768	-0.313564450469	-0.0525938360397	1225.37986774	560.850549972	2135.70460409	349.474186384	-4.64392149772	-0.0725612734019
1430.67613526	708.68880594	2515.3649412	376.0	4.53051821225	-0.0771866384025	-0.0129464338146	1413.26155757	841.186945266	2629.32400796	374.87550513	-0.720298468741	-0.0112546635741
1430.67613526	708.68880594	2515.3649412	376.0	-13.0958978445	-0.280034597513	-0.0469699090092	1251.27362061	642.274809895	2185.95531808	292.406887576	-3.90994573	-0.0610929020312
1430.67613526	708.68880594	2515.3649412	376.0	-1.72606874603	0.00813812643825	0.00136499940259	1492.43859689	597.622408608	2471.9480131	381.887007601	-2.19046901472	-0.0342260783549
1430.67613526	708.68880594	2515.3649412	376.0	0.393499789865	-0.318120159692	-0.0533579603643	1214.26379516	859.661311041	2525.26289695	451.337790756	-1.89504605845	-0.0296100946633
1430.67613526	708.68880594	2515.3649412	376.0	3.64853759745	-0.0635003567715	-0.010650848167	1427.73105311	795.472734492	2607.13897679	383.935189182	-1.17354006609	-0.0183365635326
1430.67613526	708.68880594	2515.3649412	376.0	-11.4367648888	-0.448577296313	-0.075239398912	1115.84078857	751.8480523	2227.68856678	359.999725908	-3.65135511013	-0.0570524235958
1430.67613526	708.68880594	2515.3649412	376.0	-18.1455086259	-0.390085870291	-0.0654286934403	1167.43542677	605.975317606	2058.93917882	285.528434445	-5.08810390258	-0.0795016234779
1430.67613526	708.68880594	2515.3649412	376.0	12.471650464	1.095248332	0.183704852734	1691.52998383	728.843895588	2829.07246456	408.698585139	1.99321790181	0.0311440297158
1430.67613526	708.68880594	2515.3649412	376.0	-2.01367631425	-0.130760877876	-0.0219323847494	1370.00664624	633.607532712	2464.71363316	461.099454208	-2.35712438266	-0.0368300684791
1430.67613526	708.68880594	2515.3649412	376.0	8.99837894606	0.293526891701	0.0492329573467	1749.76583126	596.528757476	2741.70701048	395.412421741	0.306294625841	0.00478585352876
1430.67613526	708.68880594	2515.3649412	376.0	12.4812595421	0.140744063623	0.0236068540126	1536.73534523	842.956685137	2829.31416794	449.622137571	1.5151165787	0.0236736965421
1430.67613526	708.68880594	2515.3649412	376.0	5.70384052175	-0.00783224309349	-0.00131369391035	1460.85402567	850.699350255	2658.83734598	347.283970061	0.05292708198	0.000826985655937
1430.67613526	708.68880594	2515.3649412	376.0	6.19726969361	0.173912124725	0.0291700980752	1605.21047334	762.081294065	2671.24889038	303.957122972	0.629639138072	0.00983811153237
1430.67613526	708.68880594	2515.3649412	376.0	-3.45772809362	-0.432575926576	-0.0725555059672	1116.27008578	860.419456111	2428.39046097	451.700919074	-2.42263899006	-0.0378537342197
1430.67613526	708.68880594	2515.3649412	376.0	-3.55683760868	-0.113759950178	-0.0190808369973	1385.01211331	590.082448708	2425.89749497	450.80293295	-2.59454398586	-0.040539749779
1430.67613526	708.68880594	2515.3649412	376.0	-15.0393698594	-0.346676825749	-0.058147739978	1198.83257925	644.275192488	2137.06990438	293.962132639	-4.3147883336	-0.0674185677125
1430.67613526	708.68880594	2515.3649412	376.0	-5.91487786409	-0.233663955001	-0.0391922098291	1286.87553557	706.683717899	2366.58417709	373.024923616	-2.73855601742	-0.0427899377723
1430.67613526	708.68880594	2515.3649412	376.0	5.16035929427	0.237149132385	0.0397767749724	1705.15102365	556.430291628	2645.16680972	383.585494452	-1.04327504465	-0.0163011725726
1430.67613526	708.68880594	2515.3649412	376.0	-10.2228513617	-0.243241140922	-0.0407985811678	1280.43255633	660.866171856	2258.22292205	316.924193868	-3.39784532643	-0.0530913332254
1430.67613526	708.68880594	2515.3649412	376.0	6.00093246792	-0.0893128835292	-0.0149803561773	1400.02340327	862.105348833	2666.31029264	404.181540541	-0.47710327409	-0.00745473865766
1430.67613526	708.68880594	2515.3649412	376.0	2.95732463449	0.0852920223063	0.0143059413462	1562.11688355	685.19291834	2589.75244825	342.442646357	-1.18028561941	-0.0184419628033
1430.67613526	708.68880594	2515.3649412	376.0	-0.44563397839	0.00235971832461	0.000395793076922	1486.11832616	596.131972707	2504.15562034	421.905321476	-2.06106323953	-0.0322041131177
1430.67613526	708.68880594	2515.3649412	376.0	10.2916344707	0.0879163579764	0.0147461184127	1554.10040332	765.985556927	2774.23710655	454.151146299	0.424612215901	0.00663456587346
1430.67613526	708.68880594	2515.3649412	376.0	12.5257761145	0.323999025221	0.0543440163068	1744.22466367	653.95215659	2830.43392219	432.257101933	1.38825163329	0.0216914317702
1430.67613526	708.68880594	2515.3649412	376.0	-1.40019684334	-0.203975426219	-0.034212584069	1309.93662472	752.341090259	2480.14488069	417.867165712	-2.13350191131	-0.0333359673643
1430.67613526	708.68880594	2515.3649412	376.0	5.75325184878	0.130316643862	0.0218578738447	1573.50356339	780.934812204	2660.08022118	305.641845585	0.455734648364	0.00712085388069
1430.67613526	708.68880594	2515.3649412	376.0	-10.9483642628	-0.344433672129	-0.0577714981766	1198.7278912	576.491951061	2239.9736249	464.753782634	-4.30198105972	-0.0672184540581
1430.67613526	708.68880594	2515.3649412	376.0	-3.47248731355	-0.1582826915	-0.0265485896511	1347.05746569	618.205151524	2428.01921272	462.756595509	-2.60687385316	-0.0407324039557
1430.67613526	708.68880594	2515.3649412	376.0	-9.3912372838	-0.435071915401	-0.072974155552	1128.86028289	695.036740455	2279.14105102	455.244027666	-3.70752998687	-0.0579301560448
1430.67613526	708.68880594	2515.3649412	376.0	-7.72636824037	-0.189236301593	-0.0317404061713	1324.65212172	672.673953084	2321.01858325	323.692508452	-2.99066734945	-0.0467291773351
1430.67613526	708.68880594	2515.3649412	376.0	3.33632305818	0.136270008687	0.0228564254758	1607.42815502	567.049282787	2599.28564173	424.808203917	-1.59919050789	-0.0249873516858
1430.67613526	708.68880594	2515.3649412	376.0	7.48735791556	1.2799631031	0.214686867344	1740.7525637	668.221630405	2703.69931723	294.725123121	1.2508776407	0.0195449631359
1430.67613526	708.68880594	2515.3649412	376.0	-14.2728599637	-0.416559928606	-0.0698691594441	1145.95256211	622.321354673	2156.35042556	388.076508781	-4.60630298871	-0.0719734841985
1430.67613526	708.68880594	2515.3649412	376.0	-3.8197869559	-0.314122548922	-0.0526874453074	1220.26116199	814.43734034	2419.28335928	384.584856949	-2.39284199703	-0.0373881562035
1430.67613526	708.68880594	2515.3649412	376.0	1.61836658342	0.0241899500204	0.00405735491788	1505.77511653	694.797098446	2556.07276686	355.500551883	-1.68838179632	-0.0263809655676
1430.67613526	708.68880594	2515.3649412	376.0	11.6495191227	0.328801187107	0.0551494778777	1767.45750598	613.75345972	2808.39286103	427.181895326	1.00054062419	0.015633447253
1430.67613526	708.68880594	2515.3649412	376.0	-11.7880574364	-0.281319960582	-0.0471855016072	1249.74694513	685.819585709	2218.85227719	283.285746352	-3.63985036992	-0.05687266203
1430.67613526	708.68880594	2515.3649412	376.0	-15.2697504113	-0.417324437591	-0.0699973897335	1145.33534043	591.676628476	2131.27499274	394.263023833	-4.98800351835	-0.0779375549742
1430.67613526	708.68880594	2515.3649412	376.0	-4.72332314874	-0.148672135234	-0.0249366211395	1359.04376777	753.622556994	2396.55612665	283.889801891	-2.60952795435	-0.0407738742867
1430.67613526	708.68880594	2515.3649412	376.0	7.38517630655	0.199895571674	0.0335282743499	1666.11107314	577.190148799	2701.12907686	457.827854917	-0.980208421531	-0.0153157565864
1430.67613526	708.68880594	2515.3649412	376.0	9.30009096049	0.226515678207	0.037993236868	1680.80302585	672.619892991	2749.29616872	395.873249872	0.583494169017	0.0091170963909
1430.67613526	708.68880594	2515.3649412	376.0	-1.95555818915	-0.119404183879	-0.0200275383897	1381.9464171	739.615968111	2466.1755161	344.613130895	-2.18593628754	-0.0341552544929
1430.67613526	708.68880594	2515.3649412	376.0	15.6573537746	1.51396918198	0.25393646125	1643.74813504	825.37129167	2909.20452876	440.085102053	2.92919678134	0.0457686997085
1430.67613526	708.68880594	2515.3649412	376.0	8.34441857762	0.0273677856665	0.00459036995412	1503.9798785	777.836067994	2725.25752065	443.441574152	-0.165315665917	-0.00258305727995
1430.67613526	708.68880594	2515.3649412	376.0	-10.946200276	-0.272433109096	-0.0456949193384	1256.82062054	687.029791598	2240.02805706	296.177644919	-3.49557731258	-0.054618395509
1430.67613526	708.68880594	2515.3649412	376.0	8.48482927434	1.3700462676	0.229796421938	1669.69356009	748.117519018	2728.78936208	310.978282981	1.59456361693	0.0249150565146
1430.67613526	708.68880594	2515.3649412	376.0	-7.4764257851	-0.252999633233	-0.0424353628368	1271.88888316	722.260054688	2327.30554814	333.156610295	-2.93243553106	-0.0458193051728
1430.67613526	708.68880594	2515.3649412	376.0	-0.85971161111	-0.254720826388	-0.0427240567574	1268.22505166	815.234217901	2493.74005674	410.280787179	-2.02863624828	-0.0316974413794
1430.67613526	708.68880594	2515.3649412	376.0	-2.84810161369	0.122644773017	0.0205710790031	1600.00740165	548.829682105	2443.72479172	294.887707966	-2.40071722026	-0.0375112065666
1430.67613526	708.68880594	2515.3649412	376.0	17.5318756576	1.54707886792	0.25948991411	1630.02404934	868.088272542	2956.35559502	458.243273135	3.48622003115	0.0544721879867
1430.67613526	708.68880594	2515.3649412	376.0	-5.78877794512	0.0494734945789	0.00829813729937	1533.56786448	553.862828713	2369.75605024	282.32535705	-2.79259867294	-0.0436343542647
1430.67613526	708.68880594	2515.3649412	376.0	-13.2680334031	-0.417344870543	-0.070000816931	1144.85406623	638.069229438	2181.62548059	398.702184927	-4.3849226142	-0.0685144158468
1430.67613526	708.68880594	2515.3649412	376.0	-5.12507029096	-0.298340196681	-0.0500402879371	1233.99940086	808.568930772	2386.45071989	343.882388254	-2.55593575977	-0.0399364962465
1430.67613526	708.68880594	2515.3649412	376.0	-7.25944424058	-0.187020229115	-0.0313687066614	1326.36581433	678.201637542	2332.76342584	328.195973975	-2.91862476461	-0.045603511947
1430.67613526	708.68880594	2515.3649412	376.0	-16.7192865754	-0.486552699815	-0.0816089734678	1095.49136797	619.819657732	2094.81386826	379.502842557	-5.28607791743	-0.0825949674598
1430.67613526	708.68880594	2515.3649412	376.0	5.70594498369	0.212711545251	0.0356778841414	1680.68934945	580.277814597	2658.89028088	397.923116831	-0.954854718844	-0.0149196049819
1430.67613526	708.68880594	2515.3649412	376.0	6.25816539133	0.243161241342	0.0407851796951	1670.5471042	705.135067238	2672.78063941	297.098467976	0.62528864267	0.00977013504171
1430.67613526	708.68880594	2515.3649412	376.0	-3.69474825188	-0.22347388654	-0.0374830403455	1294.66167991	735.054148724	2422.428539	392.712710369	-2.42382337202	-0.0378722401879
1430.67613526	708.68880594	2515.3649412	376.0	-6.47547058078	-0.426363102976	-0.071513435588	1120.07734416	868.915775151	2352.48322443	363.490105122	-2.70696095043	-0.0422962648505
1430.67613526	708.68880594	2515.3649412	376.0	-21.1553263986	-0.467486580711	-0.0784110333296	1106.3146764	546.716505854	1983.23127777	330.200095514	-6.50167289001	-0.101588638906
1430.67613526	708.68880594	2515.3649412	376.0	3.50216269706	0.0406033145545	0.00681035131743	1520.40180729	712.802631953	2603.45711386	370.252674624	-1.20606706966	-0.0188447979635
1430.67613526	708.68880594	2515.3649412	376.0	-6.61226694271	-0.447146728588	-0.0749994512894	1107.74596789	835.598810854	2349.0422967	405.697517954	-2.82654285432	-0.0441647320988
1430.67613526	708.68880594	2515.3649412	376.0	8.04630533045	0.0980014215394	0.016437675535	1482.16302863	875.834383863	2717.75888454	359.761472052	0.929017991074	0.0145159061105
1430.67613526	708.68880594	2515.3649412	376.0	-8.95359793221	-0.253270068481	-0.042480722657	1270.91506221	607.983949661	2290.14927783	411.250265968	-3.45042744475	-0.0539129288242
1430.67613526	708.68880594	2515.3649412	376.0	13.0231401055	1.46276269191	0.245347650437	1636.83014401	811.416592607	2842.94444165	394.697705033	2.45781588646	0.0384033732259
1430.67613526	708.68880594	2515.3649412	376.0	10.0108627032	1.56473961273	0.262452132294	1777.91907371	655.431852182	2767.17467195	333.823746052	1.77495335686	0.0277336462009
1430.67613526	708.68880594	2515.3649412	376.0	18.6738207621	1.78639051886	0.299629406049	1749.91667174	864.211587564	2985.07968183	370.951422529	5.24534464849	0.0819585101326
1430.67613526	708.68880594	2515.3649412	376.0	-12.2665476811	-0.397028484561	-0.0665931708421	1156.04134983	739.692192269	2206.81650133	311.082959229	-3.70650624817	-0.0579141601276
1430.67613526	708.68880594	2515.3649412	376.0	-13.2979469543	-0.225116814993	-0.0377586070099	1296.12265377	540.554714543	2180.87304561	344.1956773	-4.17416452608	-0.0652213207199
1430.67613526	708.68880594	2515.3649412	376.0	-10.4890735052	-0.290846291716	-0.0487833431259	1241.34690073	606.596304897	2251.52646359	403.583257964	-3.75189146534	-0.0586233041459
1430.67613526	708.68880594	2515.3649412	376.0	-16.4293176788	-0.469845671011	-0.0788067210687	1102.92190636	709.287961559	2102.10764423	289.897776311	-4.56135066165	-0.0712711040882
1430.67613526	708.68880594	2515.3649412	376.0	1.34626455513	0.0153204943581	0.00256969043242	1497.21271706	672.119340687	2549.22840783	379.896350083	-1.80301515908	-0.0281721118607
1430.67613526	708.68880594	2515.3649412	376.0	-6.50525212926	-0.176185146847	-0.0295513496893	1334.60215653	654.521747936	2351.7341098	362.610205332	-2.8402971865	-0.044379643539
1430.67613526	708.68880594	2515.3649412	376.0	5.00539945307	0.110298469474	0.0185002464733	1566.19499575	773.191239032	2641.26900421	301.882769428	0.175466686112	0.0027416669705
1430.67613526	708.68880594	2515.3649412	376.0	16.1888869951	1.47377756025	0.24719516274	1613.63717815	851.994597346	2922.57452904	456.942753547	2.94776321612	0.0460588002518
1430.67613526	708.68880594	2515.3649412	376.0	4.46580609622	-0.0854950077326	-0.0143399878787	1407.9240155	802.531863666	2627.69626208	417.240382916	-1.20515166538	-0.0188304947715
1430.67613526	708.68880594	2515.3649412	376.0	12.7223351096	0.737862656941	0.123760928705	1544.73117556	848.750422436	2835.37809825	441.89650025	1.84097380422	0.0287652156909
1430.67613526	708.68880594	2515.3649412	376.0	-3.91552544159	-0.313082603268	-0.0525130163147	1220.84411635	845.820374238	2416.87518698	350.210696387	-2.37739552763	-0.0371468051191
1430.67613526	708.68880594	2515.3649412	376.0	1.17066164688	-0.122231547741	-0.0205017691615	1369.54763539	884.566833814	2544.81135384	290.696884639	-1.07138802454	-0.0167404378834
1430.67613526	708.68880594	2515.3649412	376.0	-13.1306944509	-0.287412424316	-0.0482073841523	1245.1372153	558.234037027	2185.08005644	381.708804116	-4.31863878818	-0.0674787310654
1430.67613526	708.68880594	2515.3649412	376.0	-0.738741403443	-0.0311223138498	-0.00522011302411	1455.78729733	575.443767298	2496.78289893	465.551834303	-2.19535537681	-0.0343024277626
1430.67613526	708.68880594	2515.3649412	376.0	-3.181145158	-0.0166402183246	-0.00279104634764	1471.23795551	605.227990931	2435.34753116	358.881584725	-2.37198522883	-0.0370622692005
1430.67613526	708.68880594	2515.3649412	376.0	-4.70217678815	-0.108205074205	-0.0181491234828	1391.06081829	609.075140944	2397.08803479	396.952075564	-2.63295887441	-0.0411399824126
1430.67613526	708.68880594	2515.3649412	376.0	15.0027662763	1.51506100966	0.254119592361	1669.19569722	790.039239766	2892.73926432	433.504327332	2.71952906933	0.0424926417083
1430.67613526	708.68880594	2515.3649412	376.0	17.0605506027	1.6093863366	0.269940680409	1691.21692813	803.855828539	2944.50004983	449.42729316	3.3369061744	0.052139158975
1430.67613526	708.68880594	2515.3649412	376.0	-14.2991466996	-0.483070250841	-0.0810248659578	1094.9228802	701.928919415	2155.68921823	358.837418608	-4.3426996717	-0.0678546823702
1430.67613526	708.68880594	2515.3649412	376.0	14.2679461473	1.47814381472	0.247927510017	1730.50527188	710.785031305	2874.25585641	432.96555323	2.34100991175	0.0365782798711
1430.67613526	708.68880594	2515.3649412	376.0	-5.24341007016	0.0429229077728	0.00719941425239	1527.02999474	558.80024617	2383.47404257	297.64380166	-2.69205849543	-0.0420634139911
1430.67613526	708.68880594	2515.3649412	376.0	6.86212815979	0.243971926561	0.0409211550756	1691.55624649	670.896870016	2687.97250715	325.519390646	0.458119519862	0.00715811749785
1430.67613526	708.68880594	2515.3649412	376.0	-13.2838178138	-0.388458473192	-0.0651557318336	1165.74705025	671.49957801	2181.22844506	343.981816794	-4.06119335578	-0.0634561461841
1430.67613526	708.68880594	2515.3649412	376.0	-13.834910925	-0.446250848715	-0.0748491862991	1117.64673132	742.752320772	2167.36644214	306.967390053	-4.00313092619	-0.0625489207216
1430.67613526	708.68880594	2515.3649412	376.0	11.1555479964	1.23612306301	0.20733362345	1716.606762	705.029046823	2795.9676845	374.331875679	1.85335138468	0.0289586153856
1430.67613526	708.68880594	2515.3649412	376.0	15.4636946089	1.52968455584	0.256572384408	1701.11426794	754.618450079	2904.333294	448.600575984	2.66349597743	0.0416171246473
1430.67613526	708.68880594	2515.3649412	376.0	-0.931153482103	-0.218402077061	-0.0366323510668	1298.86004689	840.720590902	2491.94303296	352.362395167	-2.02612545332	-0.0316582102081
1430.67613526	708.68880594	2515.3649412	376.0	-11.8078592569	-0.350516725037	-0.0587918022538	1194.96603778	604.281296972	2218.35418914	419.106854394	-4.16872753783	-0.0651363677786
1430.67613526	708.68880594	2515.3649412	376.0	-5.62466295933	-0.105567106278	-0.0177066598924	1395.04182307	658.503096588	2373.88414106	320.3392214	-2.69390270932	-0.0420922298331
1430.67613526	708.68880594	2515.3649412	376.0	13.0866611659	0.356274006433	0.0597574650173	1765.76358395	638.419365498	2844.54222814	440.359278692	1.48384564673	0.0231850882302
1430.67613526	708.68880594	2515.3649412	376.0	7.83580106677	0.0523735569153	0.00878456171005	1527.86506544	745.413069167	2712.46393409	439.185799482	-0.35361634645	-0.00552525541329
1430.67613526	708.68880594	2515.3649412	376.0	-13.2314846855	-0.448642467409	-0.0752503299914	1118.31384502	719.585594472	2182.54481422	344.645374721	-4.00788503397	-0.0626232036557
1430.67613526	708.68880594	2515.3649412	376.0	-2.11994660215	0.0190909596474	0.00320210661647	1502.83056265	602.530334095	2462.04054759	356.679650852	-2.23408876775	-0.034907636996
1430.67613526	708.68880594	2515.3649412	376.0	5.08493327814	0.181144310497	0.0303831450011	1643.26519858	687.731965878	2643.26957016	312.272405699	-0.0720007432334	-0.00112501161302
1430.67613526	708.68880594	2515.3649412	376.0	10.9238546472	0.185548142454	0.0311217951114	1636.79342594	722.543593585	2790.13975122	430.802731696	0.890334856731	0.0139114821364
1430.67613526	708.68880594	2515.3649412	376.0	12.3537123256	1.55439630571	0.260717260267	1687.27258476	772.284194265	2826.10588997	366.549110943	2.48355204361	0.0388055006814
1430.67613526	708.68880594	2515.3649412	376.0	13.5041828887	1.27425029511	0.213728664058	1536.05692117	884.993143215	2855.04442318	433.994358794	2.22756721955	0.0348057378054
1430.67613526	708.68880594	2515.3649412	376.0	10.282881003	1.21113102853	0.203141735749	1633.11498794	781.161260985	2774.01692489	359.740675963	1.80244027252	0.0281631292581
1430.67613526	708.68880594	2515.3649412	376.0	16.3653910693	1.60149311935	0.268616759368	1719.40481499	754.800606317	2927.01425064	452.808829336	2.95221642586	0.046128381654
1430.67613526	708.68880594	2515.3649412	376.0	0.0255966327898	-0.241440380444	-0.0404965415035	1278.09805386	773.179204671	2516.00878992	464.731531397	-2.01048929341	-0.0314138952096
1430.67613526	708.68880594	2515.3649412	376.0	-0.784409348979	-0.124446460009	-0.0208732740706	1377.98411039	808.283080116	2495.63418344	309.366992932	-1.96642122158	-0.0307253315872
1430.67613526	708.68880594	2515.3649412	376.0	-5.28735566986	-0.235363820561	-0.0394773264946	1286.37777331	774.81647124	2382.36865036	321.17440581	-2.60519692873	-0.0407062020115
1430.67613526	708.68880594	2515.3649412	376.0	-12.4156494579	-0.2805992993	-0.0470646258471	1250.57248762	591.969252615	2203.06604751	360.524307278	-3.99938839672	-0.0624904436987
1430.67613526	708.68880594	2515.3649412	376.0	-2.37786985812	-0.0100631174697	-0.00168787612708	1477.62323799	690.0170921	2455.55283644	287.912506354	-2.34674735511	-0.0366679274236
1430.67613526	708.68880594	2515.3649412	376.0	0.477259016429	0.0246599172004	0.00413618201952	1506.01227508	626.372120184	2527.36974717	394.985351914	-1.91327664627	-0.0298949475979
1430.67613526	708.68880594	2515.3649412	376.0	-11.6357640409	-0.305967615995	-0.05131962697	1229.91619892	611.617311735	2222.68301187	381.149501216	-3.89970231322	-0.0609328486441
1430.67613526	708.68880594	2515.3649412	376.0	11.355400799	1.72368953262	0.289112635461	1774.83981273	716.125475769	2800.99471183	310.029423331	2.67224741254	0.041753865821
1430.67613526	708.68880594	2515.3649412	376.0	-14.2472252087	-0.415349009196	-0.069666053203	1146.84507301	624.727457855	2156.9952332	385.422702339	-4.57763208441	-0.0715255013189
1430.67613526	708.68880594	2515.3649412	376.0	8.41953368184	0.279081137736	0.046809986202	1741.54987596	575.108499033	2727.14693964	410.488564653	-0.139557615464	-0.00218058774162
1430.67613526	708.68880594	2515.3649412	376.0	3.18519254785	-0.052193103857	-0.00875429450805	1434.3971745	833.254108367	2595.48415786	327.832874992	-0.734434153565	-0.0114755336495
1430.67613526	708.68880594	2515.3649412	376.0	-3.1895725756	-0.257974290406	-0.0432697568612	1266.74211584	805.421229793	2435.13555086	362.972205223	-2.30524029652	-0.0360193796331
1430.67613526	708.68880594	2515.3649412	376.0	13.095423613	0.791439541726	0.132747323335	1622.3258167	786.941246154	2844.76263566	435.495572809	1.99633315692	0.0311927055769
1430.67613526	708.68880594	2515.3649412	376.0	-5.96189888167	-0.0812479159245	-0.0136276276291	1415.77011351	612.464233952	2365.4014269	337.16707944	-2.75341188441	-0.0430220606939
1430.67613526	708.68880594	2515.3649412	376.0	-15.4933085943	-0.285989238463	-0.0479686746834	1247.38998203	537.219058167	2125.65168858	341.042648389	-4.72623318724	-0.0738473935506
1430.67613526	708.68880594	2515.3649412	376.0	-14.614497596	-0.412301646181	-0.0691549222041	1148.51917741	660.130967913	2147.75699233	339.106847011	-4.36507765835	-0.0682043384117
1430.67613526	708.68880594	2515.3649412	376.0	21.4943133505	1.79497306814	0.301068948027	1764.70474724	846.892181683	3056.02536357	444.428434644	5.37408009084	0.0839700014194
1430.67613526	708.68880594	2515.3649412	376.0	-6.95617772304	-0.358243357425	-0.0600877821914	1185.75511358	748.892294296	2340.3916855	405.744277632	-2.95248385301	-0.0461325602032
1430.67613526	708.68880594	2515.3649412	376.0	-14.1821540129	-0.433379111012	-0.0726902232493	1132.81470938	662.109807555	2158.63201125	363.707494318	-4.38220144071	-0.0684718975111
1430.67613526	708.68880594	2515.3649412	376.0	-16.5415547736	-0.479314004393	-0.0803948346852	1094.92202303	718.944424378	2099.28447169	285.418024284	-4.56479601125	-0.0713249376759
1430.67613526	708.68880594	2515.3649412	376.0	-15.7782860426	-0.392170321636	-0.0657783162758	1164.71938634	586.488473725	2118.48346576	367.275605692	-4.93383431672	-0.0770911611987
1430.67613526	708.68880594	2515.3649412	376.0	11.6069499909	1.51565510941	0.254219240089	1644.40460043	814.33652091	2807.32209201	348.580970668	2.45382567361	0.0383410261502
1430.67613526	708.68880594	2515.3649412	376.0	-4.43890584242	-0.13376373811	-0.0224360513435	1369.24183914	638.118478444	2403.71025986	396.349942276	-2.57952828873	-0.0403051295114
1430.67613526	708.68880594	2515.3649412	376.0	-0.986203247382	0.0522462067663	0.00876320140327	1532.53517096	622.51326109	2490.55833046	335.509898408	-2.10683237806	-0.0329192559071
1430.67613526	708.68880594	2515.3649412	376.0	1.5324786927	0.119278924414	0.0200065287511	1593.42398673	615.815175134	2553.91237296	344.673211104	-1.73963360173	-0.027181775027
1430.67613526	708.68880594	2515.3649412	376.0	12.016198521	1.70165604341	0.285416981451	1719.23868643	805.209272731	2817.61618606	293.168226896	3.29028748155	0.0514107418992
1430.67613526	708.68880594	2515.3649412	376.0	-3.29602344863	-0.146650865465	-0.0245975956835	1359.80042653	754.327332704	2432.45792292	318.330163679	-2.36970371201	-0.0370266205001
1430.67613526	708.68880594	2515.3649412	376.0	10.8706084166	0.0765715119911	0.0128432593075	1542.35509591	779.180169987	2788.8004142	467.265148309	0.505816190565	0.00790337797758
1430.67613526	708.68880594	2515.3649412	376.0	0.918404315572	0.177836370287	0.0298283076631	1650.89841589	583.693576715	2538.46616137	303.874168761	-1.70938084056	-0.0267090756338
1430.67613526	708.68880594	2515.3649412	376.0	10.8439931946	0.279430986941	0.0468686660418	1716.41977262	666.099292178	2788.13094424	405.611879445	1.07103370449	0.0167349016326
1430.67613526	708.68880594	2515.3649412	376.0	1.20461297268	-0.073315086727	-0.0122970625171	1419.89509088	819.120043618	2545.66535359	306.650219092	-1.27874339567	-0.0199803655574
1430.67613526	708.68880594	2515.3649412	376.0	4.98557404001	0.219416102387	0.0368024324701	1687.0230992	543.288594837	2640.77032272	410.458628675	-1.3297928019	-0.0207780125296
1430.67613526	708.68880594	2515.3649412	376.0	-2.96567842302	-0.239467783548	-0.0401656798973	1281.48205969	766.629138262	2440.76730588	392.656107923	-2.30872967617	-0.0360739011901
1430.67613526	708.68880594	2515.3649412	376.0	3.76221460777	-0.0659292573598	-0.0110582451124	1417.43120344	861.255937593	2609.99836845	331.311227421	-0.517383237259	-0.00808411308218
1430.67613526	708.68880594	2515.3649412	376.0	-14.1013187438	-0.33273074243	-0.0558085780661	1208.40877126	537.513815903	2160.66531327	414.74272611	-4.86622492674	-0.0760347644803
1430.67613526	708.68880594	2515.3649412	376.0	-17.765894526	-0.309635249347	-0.0519347952611	1229.92431025	545.542610952	2068.4878588	293.020937594	-5.08181988618	-0.0794034357216
1430.67613526	708.68880594	2515.3649412	376.0	2.12485114522	0.0204408959283	0.00342853001146	1501.81024795	769.836755922	2568.81270196	297.165698085	-0.915502935692	-0.0143047333702
1430.67613526	708.68880594	2515.3649412	376.0	12.1030764991	0.262376510065	0.0440081365422	1702.86202266	675.755860938	2819.80148426	441.183600663	1.13357759908	0.0177121499856
1430.67613526	708.68880594	2515.3649412	376.0	-10.3316749099	-0.469813742373	-0.0788013657117	1083.77078118	843.099461053	2255.48561267	328.615370438	-3.29458157916	-0.0514778371744
1430.67613526	708.68880594	2515.3649412	376.0	-2.12262769807	-0.11195186685	-0.0187775690792	1386.48322877	637.846421447	2461.97310825	437.643458035	-2.31326041822	-0.0361446940346
1430.67613526	708.68880594	2515.3649412	376.0	-0.227969143698	0.0336996300749	0.00565240356842	1514.32674889	571.560221033	2509.63068528	423.743715353	-2.0399895954	-0.0318748374282
1430.67613526	708.68880594	2515.3649412	376.0	-3.84130537725	-0.211740953345	-0.0355150877802	1302.7849402	652.9662786	2418.74209245	462.990873654	-2.65334935926	-0.0414585837384
1430.67613526	708.68880594	2515.3649412	376.0	2.74929194811	0.155677739219	0.0261116637402	1628.32586831	620.593323108	2584.51966699	335.600475568	-1.30073086973	-0.0203239198395
1430.67613526	708.68880594	2515.3649412	376.0	-6.95812265571	-0.306902298194	-0.0514764002338	1226.96626778	680.215247593	2340.34276335	433.161247979	-3.0919399458	-0.0483115616531
1430.67613526	708.68880594	2515.3649412	376.0	-16.8350256074	-0.450828867634	-0.0756170526054	1115.82405993	546.963746388	2091.90260923	429.114802909	-5.94863212982	-0.0929473770285
1430.67613526	708.68880594	2515.3649412	376.0	10.3268917445	1.53622676087	0.257669701589	1691.51866611	754.190750375	2775.12395565	329.41453917	2.10051054397	0.0328204772496
1430.67613526	708.68880594	2515.3649412	376.0	14.8993183448	1.70842824446	0.286552875622	1703.49696395	858.448204339	2890.13717132	328.192003027	4.16221737642	0.0650346465065
1430.67613526	708.68880594	2515.3649412	376.0	0.720629293192	-0.163907288394	-0.0274919973824	1342.67000883	770.24430784	2533.49139779	420.577081128	-1.8615193595	-0.0290862399922
1430.67613526	708.68880594	2515.3649412	376.0	-18.3983968123	-0.476010455298	-0.0798407338641	1095.10743668	540.538029854	2052.57811804	416.932651508	-6.42423860495	-0.100378728202
1430.67613526	708.68880594	2515.3649412	376.0	10.8873524424	1.53989075873	0.258284260102	1717.649571	725.275236862	2789.22158756	346.296779698	2.08777292525	0.032621451957
1430.67613526	708.68880594	2515.3649412	376.0	11.4360905314	1.09128180523	0.183039551364	1520.82969675	876.044884142	2803.02435307	406.149772179	1.78490637527	0.0278891621136
1430.67613526	708.68880594	2515.3649412	376.0	17.9559936558	1.79248075676	0.300650915256	1750.46024465	869.481693085	2967.02371046	347.081772726	5.28246998187	0.0825385934667
1430.67613526	708.68880594	2515.3649412	376.0	-9.12762814259	-0.311959367088	-0.0523246170895	1223.79283456	614.344305805	2285.77178294	447.634642571	-3.67307423945	-0.0573917849914
1430.67613526	708.68880594	2515.3649412	376.0	12.2663178482	0.887352250794	0.148834661321	1510.96460238	877.191261772	2823.90759993	435.751735774	1.75544476874	0.0274288245116
1430.67613526	708.68880594	2515.3649412	376.0	-5.48131360896	-0.123149903019	-0.0206558039281	1377.41526351	537.973294737	2377.48990036	462.101342115	-3.01459857074	-0.0471031026678
1430.67613526	708.68880594	2515.3649412	376.0	-1.58134391995	-0.116718962956	-0.0195771491037	1384.42938179	767.261551203	2475.58837063	323.897437638	-2.1602058654	-0.0337532166468
1430.67613526	708.68880594	2515.3649412	376.0	11.1176570372	0.214302327069	0.0359447043054	1613.98788294	778.932238535	2795.01458859	402.094467123	1.48260194694	0.023165655421
1430.67613526	708.68880594	2515.3649412	376.0	-4.49415964294	-0.19584541712	-0.0328489461791	1318.73624398	751.255173012	2402.32042514	332.329008143	-2.50402019647	-0.0391253155698
1430.67613526	708.68880594	2515.3649412	376.0	7.79094442568	0.0973909725745	0.016335285571	1568.97537433	719.382470721	2711.33562587	422.977780816	-0.22900658334	-0.00357822786468
1430.67613526	708.68880594	2515.3649412	376.0	12.9937988069	1.74829588107	0.293239832451	1784.50104611	723.984516644	2842.20640092	333.720838166	3.071414284	0.0479908481875
1430.67613526	708.68880594	2515.3649412	376.0	-1.91920802678	0.0880346278716	0.014765955698	1566.45603294	580.050617278	2467.08985534	320.583205121	-2.24060332921	-0.035009427019
1430.67613526	708.68880594	2515.3649412	376.0	-14.9710130739	-0.394004382942	-0.0660859414529	1162.95773667	590.670040689	2138.78932699	385.161549634	-4.82421374845	-0.0753783398195
1430.67613526	708.68880594	2515.3649412	376.0	7.70991255894	0.263717323203	0.044233029722	1729.00936798	545.086583864	2709.2973787	435.20142686	-0.719323059086	-0.0112394227982
1430.67613526	708.68880594	2515.3649412	376.0	8.35039613268	1.43477491513	0.240653290026	1663.0299893	760.472807371	2725.40787797	301.905081297	1.64836877778	0.0257557621529
1430.67613526	708.68880594	2515.3649412	376.0	7.71343137449	1.38624918376	0.232514120054	1567.03844089	856.890287253	2709.38588975	285.457161608	1.66183139196	0.0259661154994
1430.67613526	708.68880594	2515.3649412	376.0	13.4056636155	1.45564337598	0.244153535053	1685.36516227	755.542817997	2852.56630392	411.658323654	2.3387507752	0.0365429808624
1430.67613526	708.68880594	2515.3649412	376.0	5.23622801021	0.141316673356	0.0237028972419	1586.34678661	766.443955746	2647.07518481	294.284442452	0.346399450098	0.00541249140778
1430.67613526	708.68880594	2515.3649412	376.0	-14.1067161857	-0.471221354298	-0.0790374629819	1103.67761343	697.088448828	2160.52954791	359.763485652	-4.30462764836	-0.0672598070056
1430.67613526	708.68880594	2515.3649412	376.0	-14.9492758966	-0.454278485149	-0.0761956533292	1117.81587042	605.246336972	2139.33609633	416.273888942	-5.06291210198	-0.0791080015934
1430.67613526	708.68880594	2515.3649412	376.0	-16.0416526013	-0.481469259928	-0.080756333433	1099.12614429	639.623623615	2111.85883568	373.109067775	-4.99257929529	-0.0780090514889
1430.67613526	708.68880594	2515.3649412	376.0	4.99198563219	-0.0349217830378	-0.00585739400165	1451.6981943	771.074746814	2640.93159766	418.158656547	-1.08170126613	-0.0169015822833
1430.67613526	708.68880594	2515.3649412	376.0	-9.32839177419	-0.36379096467	-0.0610182765297	1183.49899041	636.47451542	2280.72184493	460.748339103	-3.78295510262	-0.0591086734784
1430.67613526	708.68880594	2515.3649412	376.0	10.3259268622	1.62153433829	0.271978251978	1766.99133345	679.625014606	2775.09968534	328.483337287	1.99298242576	0.0311403504026
1430.67613526	708.68880594	2515.3649412	376.0	-16.2315418987	-0.442899675012	-0.0742870974525	1122.10330495	548.852591016	2107.08242686	436.126530896	-5.79900882267	-0.0906095128542
1430.67613526	708.68880594	2515.3649412	376.0	-11.7057474577	-0.189248927073	-0.0317425238297	1325.60814679	584.586666695	2220.92267354	310.727860053	-3.70238896095	-0.0578498275148
1430.67613526	708.68880594	2515.3649412	376.0	-13.6093660629	-0.515515953763	-0.0864669496416	1073.9077366	657.25893296	2173.03971853	441.873048971	-4.8005072771	-0.0750079262047
1430.67613526	708.68880594	2515.3649412	376.0	-11.5306151586	-0.212144747898	-0.0355828158165	1306.10363305	568.904107135	2225.32788999	350.320149813	-3.77867604697	-0.0590418132339
1430.67613526	708.68880594	2515.3649412	376.0	-2.97657700919	0.0634018140541	0.0106343197005	1544.07494844	553.450243928	2440.49316666	342.967974292	-2.35606610169	-0.0368135328389
1430.67613526	708.68880594	2515.3649412	376.0	10.4733488477	1.31431944267	0.220449420106	1545.22327394	875.814929444	2778.80788628	357.769682895	1.96228119469	0.030660643667
1430.67613526	708.68880594	2515.3649412	376.0	3.25305366523	-0.249325555753	-0.0418191136788	1270.41671789	875.965317366	2597.19111261	450.809077351	-1.55034960515	-0.0242242125804
1430.67613526	708.68880594	2515.3649412	376.0	4.65058735293	0.20475522887	0.0343433795488	1673.4912325	569.973975529	2632.34418503	388.878977	-1.22740683572	-0.0191782318081
1430.67613526	708.68880594	2515.3649412	376.0	-17.3368062927	-0.495514066106	-0.0831120540265	1083.97740231	567.931502502	2079.28099379	427.372088978	-6.08550898644	-0.0950860779131
1430.67613526	708.68880594	2515.3649412	376.0	-6.02232964439	-0.280111445589	-0.0469827986563	1247.88052096	660.111536297	2363.88137268	455.889315422	-3.01892711511	-0.0471707361736
1430.67613526	708.68880594	2515.3649412	376.0	0.621366006348	-0.0256170513148	-0.00429672111956	1460.24307244	612.816547809	2530.99456388	457.934943626	-1.9729874634	-0.0308279291156
1430.67613526	708.68880594	2515.3649412	376.0	-8.02313379187	-0.167709104253	-0.0281296719646	1342.84430459	655.783362023	2313.55384661	314.926179997	-3.04245167455	-0.0475383074149
1430.67613526	708.68880594	2515.3649412	376.0	15.9957242566	1.6588973497	0.278245110651	1756.27794041	724.790073451	2917.71578124	436.647767379	2.96756504463	0.0463682038223
1430.67613526	708.68880594	2515.3649412	376.0	13.1679731258	1.64697381956	0.27624518946	1706.20048624	791.86062155	2846.58752067	348.526412883	3.05407777456	0.0477199652276
1430.67613526	708.68880594	2515.3649412	376.0	15.9117382394	1.81464480596	0.304368467957	1777.73670844	824.627493634	2915.60322641	313.239024336	4.77932850131	0.074677007833
1430.67613526	708.68880594	2515.3649412	376.0	9.81397706639	0.239946941643	0.0402460485815	1703.12027076	595.690953575	2762.22227966	463.411055329	-0.194887040036	-0.00304511000056
1430.67613526	708.68880594	2515.3649412	376.0	-8.98245212469	-0.273743629656	-0.045914731576	1255.50553656	742.65679583	2289.42348959	291.261157204	-3.15872458893	-0.0493550717021
1430.67613526	708.68880594	2515.3649412	376.0	-6.75386155224	-0.0318878567131	-0.00534851672477	1459.91516778	576.234075024	2345.48067554	309.331432734	-2.88350216965	-0.0450547214007
1430.67613526	708.68880594	2515.3649412	376.0	2.33793702004	-0.215566271733	-0.0361567044169	1298.91834916	881.945223967	2574.17258935	393.30901622	-1.56541552115	-0.0244596175179
1430.67613526	708.68880594	2515.3649412	376.0	7.23698699368	1.16314946716	0.195093838839	1583.619084	812.771445323	2697.40157483	301.011045513	1.30343572489	0.0203661832014
1430.67613526	708.68880594	2515.3649412	376.0	13.6904128878	1.31142656832	0.219964201328	1678.98723651	750.443283858	2859.72878728	430.298266915	2.22507351764	0.0347667737132
1430.67613526	708.68880594	2515.3649412	376.0	-8.84349219699	-0.246106280874	-0.0412791480835	1276.66004505	602.321445686	2292.9188389	413.93734816	-3.4432178343	-0.0538002786609
1430.67613526	708.68880594	2515.3649412	376.0	16.0410312628	1.71346106244	0.287397024897	1752.38052214	767.113497709	2918.85541779	399.361397943	3.54185155854	0.0553414306022
1430.67613526	708.68880594	2515.3649412	376.0	3.69995358412	0.063385753807	0.0106316259321	1538.76194802	600.948539037	2608.43227649	468.721789438	-1.59828408708	-0.0249731888606
1430.67613526	708.68880594	2515.3649412	376.0	-14.2017286117	-0.444989106712	-0.0746375556377	1121.96079254	705.494505343	2158.13963865	330.684340769	-4.18719105959	-0.0654248603061
1430.67613526	708.68880594	2515.3649412	376.0	8.94444099457	1.46170790401	0.245170731971	1777.06425914	643.869221725	2740.35027416	319.416793297	1.50522787759	0.0235191855874
1430.67613526	708.68880594	2515.3649412	376.0	16.9815427277	1.52671789609	0.256074789683	1651.25961591	822.330609343	2942.51271344	468.922488189	3.07230376642	0.0480047463504
1430.67613526	708.68880594	2515.3649412	376.0	8.90854911393	0.32391117765	0.0543292817259	1732.98336043	662.530164852	2739.44746238	343.933937101	1.08055916678	0.0168837369809
1430.67613526	708.68880594	2515.3649412	376.0	-14.4549634578	-0.398969976728	-0.0669188152848	1158.27219274	576.458238232	2151.76985812	417.039427148	-4.94942339901	-0.0773347406096
1430.67613526	708.68880594	2515.3649412	376.0	11.064545282	0.312602637485	0.0524325121578	1762.19785654	600.309744258	2793.67863412	431.171033328	0.68155764928	0.01064933827
1430.67613526	708.68880594	2515.3649412	376.0	7.57555427196	0.0623886919832	0.0104643897993	1534.19545058	770.93607208	2705.91777746	400.786254793	0.0370142860639	0.000578348219748
1430.67613526	708.68880594	2515.3649412	376.0	-16.7567290585	-0.510609266075	-0.0856439560676	1077.38744739	680.261148429	2093.87205317	336.223457345	-4.89200500755	-0.076437578243
1430.67613526	708.68880594	2515.3649412	376.0	-12.7264625238	-0.407850121797	-0.0684082726933	1151.61193314	610.137210688	2195.24796462	433.498820791	-4.52284938477	-0.0706695216371
1430.67613526	708.68880594	2515.3649412	376.0	-0.0714093538374	-0.188201962312	-0.0315669175297	1322.33742413	752.403500348	2513.56873535	438.82781087	-1.98755400275	-0.031055531293
1430.67613526	708.68880594	2515.3649412	376.0	-16.5040822605	-0.427939065875	-0.0717777701904	1137.73246874	585.966228158	2100.22704215	376.528345252	-5.23596277843	-0.0818119184129
1430.67613526	708.68880594	2515.3649412	376.0	17.8652963464	1.55737417948	0.261216735907	1643.54464573	852.382460677	2964.74234213	468.81523573	3.45980296361	0.0540594213063
1430.67613526	708.68880594	2515.3649412	376.0	-10.230291271	-0.299974583852	-0.0503144219812	1234.09570915	671.314423291	2258.03578118	352.625648742	-3.45568951872	-0.05399514873
1430.67613526	708.68880594	2515.3649412	376.0	3.12738897094	-0.0102816886615	-0.0017245368436	1474.15770063	788.195584967	2594.03018695	331.676901351	-0.854571318852	-0.0133526768571
1430.67613526	708.68880594	2515.3649412	376.0	-13.8681101415	-0.392183714886	-0.0657805627115	1164.01554485	632.349369437	2166.53136069	370.166446405	-4.36906765677	-0.068266682137
1430.67613526	708.68880594	2515.3649412	376.0	1.10941340435	-0.0954765970835	-0.01601418938	1399.19974329	843.524911328	2543.27073702	300.546082405	-1.22984995306	-0.0192164055166
1430.67613526	708.68880594	2515.3649412	376.0	5.03292567992	0.139580729558	0.0234117292114	1608.69471687	698.599310548	2641.96138927	334.667361846	-0.316106910966	-0.00493917048385
1430.67613526	708.68880594	2515.3649412	376.0	11.6243024879	1.5585094797	0.261407158621	1718.74786253	730.408689681	2807.75857064	358.602018419	2.23703810981	0.0349537204657
1430.67613526	708.68880594	2515.3649412	376.0	3.49593628625	-0.0108691950392	-0.00182307867145	1472.05091554	675.832439372	2603.30049691	455.417141999	-1.59158885886	-0.0248685759196
1430.67613526	708.68880594	2515.3649412	376.0	12.1315270088	1.39652809701	0.23423819138	1563.72373148	881.182103675	2820.51711841	375.611283252	2.39880422164	0.0374813159631
1430.67613526	708.68880594	2515.3649412	376.0	9.55095409995	0.124811559213	0.0209345117768	1593.04460522	700.883124265	2755.60629218	461.678562696	-0.0636378424182	-0.000994341287784
1430.67613526	708.68880594	2515.3649412	376.0	0.371158159769	-0.15433606663	-0.0258866264056	1350.01646288	719.599445249	2524.70092342	455.085015298	-1.9679269583	-0.0307488587234
1430.67613526	708.68880594	2515.3649412	376.0	-13.1777063077	-0.272799839288	-0.0457564306085	1257.24735726	582.65822837	2183.89753668	343.991951044	-4.11148755934	-0.0642419931146
1430.67613526	708.68880594	2515.3649412	376.0	6.20731413539	0.0155378980877	0.00260615533172	1495.97555184	755.079259131	2671.50154475	420.446733778	-0.714805698689	-0.011168839042
1430.67613526	708.68880594	2515.3649412	376.0	1.97352650085	-0.135260837911	-0.0226871583211	1366.96428466	826.909249243	2565.0063349	371.132801002	-1.55953053302	-0.0243676645784
1430.67613526	708.68880594	2515.3649412	376.0	-6.12817523235	-0.174791211739	-0.0293175464171	1334.59740071	606.652656446	2361.21896987	419.968912712	-2.93429910218	-0.0458484234716
1430.67613526	708.68880594	2515.3649412	376.0	-6.85545588653	-0.37106601677	-0.0622385133797	1173.3060747	821.925922293	2342.92520727	347.69321028	-2.788869099	-0.0435760796719
1430.67613526	708.68880594	2515.3649412	376.0	-5.22984102524	-0.280655395015	-0.0470740347223	1248.74171607	837.391167622	2383.81535357	297.682469879	-2.60275466427	-0.0406680416293
1430.67613526	708.68880594	2515.3649412	376.0	4.61571894944	0.233684639555	0.0391956792275	1701.11896955	598.316461739	2631.46711744	332.031686151	-0.64722317917	-0.0101128621745
1430.67613526	708.68880594	2515.3649412	376.0	1.91458930257	0.0593295098095	0.00995127638535	1539.0077762	701.705734222	2563.52384928	322.810338856	-1.33706721161	-0.0208916751814
1430.67613526	708.68880594	2515.3649412	376.0	-15.3107718563	-0.335288488779	-0.0562375861755	1207.58186942	544.543566396	2130.2431537	378.117717882	-4.92565665524	-0.0769633852382
1430.67613526	708.68880594	2515.3649412	376.0	-7.59932244868	-0.350038893459	-0.0587116560649	1192.76848364	729.345555989	2324.21424855	402.100208925	-3.0689885424	-0.047952945975
1430.67613526	708.68880594	2515.3649412	376.0	1.63413766509	0.0640233335528	0.0107385665134	1543.42568369	692.559802881	2556.46946712	320.483980542	-1.42735922541	-0.022302487897
1430.67613526	708.68880594	2515.3649412	376.0	-1.13240031002	0.0295536235816	0.00495699825253	1511.57868698	601.350850079	2486.8809408	373.951403744	-2.11027571653	-0.0329730580708
1430.67613526	708.68880594	2515.3649412	376.0	-17.1638582464	-0.43468289073	-0.0729089048524	1132.70530129	651.825098347	2083.63126831	299.100868674	-4.83739875631	-0.0755843555674
1430.67613526	708.68880594	2515.3649412	376.0	-4.13346597002	-0.20391914677	-0.0342031443761	1310.90876203	714.47671151	2411.39318733	386.007713789	-2.48722867542	-0.0388629480535
1430.67613526	708.68880594	2515.3649412	376.0	-8.8380060423	-0.30695681745	-0.0514855446914	1227.7351571	640.159976338	2293.05683571	425.161702271	-3.46663687783	-0.0541662012161
1430.67613526	708.68880594	2515.3649412	376.0	14.3960024383	1.78031841893	0.298610939103	1760.94405099	811.421502248	2877.47693946	305.111386222	4.18997038814	0.0654682873147
1430.67613526	708.68880594	2515.3649412	376.0	9.37926753742	1.29219739341	0.21673891201	1611.77205614	802.595804396	2751.28774857	336.919888037	1.72923096739	0.0270192338655
1430.67613526	708.68880594	2515.3649412	376.0	-8.67305743822	-0.462058088392	-0.0775005180128	1098.91700954	811.293207557	2297.20589507	386.995677969	-3.15236719335	-0.0492557373961
1430.67613526	708.68880594	2515.3649412	376.0	5.67274974685	-0.114276116998	-0.0191674131161	1376.83811293	883.218460574	2658.05529953	397.998726022	-0.50859531776	-0.00794680183999
1430.67613526	708.68880594	2515.3649412	376.0	12.6747275097	1.54132212371	0.258524341448	1690.21676606	765.236568842	2834.18059337	378.727258466	2.45575019116	0.0383710967368
1430.67613526	708.68880594	2515.3649412	376.0	-1.75062379047	-0.331662470567	-0.0556293979482	1204.58926364	814.529232659	2471.33036412	452.211867816	-2.20859615333	-0.0345093148957
1430.67613526	708.68880594	2515.3649412	376.0	-13.861370682	-0.465665876141	-0.0781056484638	1109.61228415	643.719626123	2166.70088269	413.368972419	-4.65328170536	-0.0727075266462
1430.67613526	708.68880594	2515.3649412	376.0	11.0033891099	1.63471528029	0.27418907754	1710.81840258	767.704160262	2792.14033321	313.617770374	2.56212587499	0.0400332167967
1430.67613526	708.68880594	2515.3649412	376.0	1.99327014918	-0.126284950335	-0.0211816421226	1373.20050327	737.175479414	2565.50295971	455.126977033	-1.75518086605	-0.0274247010321
1430.67613526	708.68880594	2515.3649412	376.0	-4.07686834458	0.00472937142935	0.000793252504084	1491.40205315	605.846950496	2412.81682416	315.567820512	-2.50777203521	-0.0391839380502
1430.67613526	708.68880594	2515.3649412	376.0	-0.253304610389	-0.100863646055	-0.0169177534476	1397.34370098	823.733244044	2508.99340583	287.91646081	-1.63155271668	-0.0254930111981
1430.67613526	708.68880594	2515.3649412	376.0	14.5669175392	1.50550414917	0.252516630186	1609.78378905	869.827988208	2881.77607799	402.164300737	3.02905823993	0.047329034999
1430.67613526	708.68880594	2515.3649412	376.0	12.1445440166	0.265159554873	0.0444749337258	1707.25954512	669.148876058	2820.84454366	444.436122478	1.09261655022	0.0170721335973
1430.67613526	708.68880594	2515.3649412	376.0	4.20438952193	0.0201754322577	0.00338400406871	1501.22532226	764.516770167	2621.12068122	355.378588798	-0.734712659097	-0.0114798852984
1430.67613526	708.68880594	2515.3649412	376.0	16.300658539	1.81988599031	0.305247566305	1760.99786227	877.780531801	2925.38599127	286.6075972	5.4114092752	0.0845532699251
1430.67613526	708.68880594	2515.3649412	376.0	1.83986254616	-0.0719108581801	-0.0120615327373	1408.81050136	869.221995771	2561.64419865	283.611701517	-0.759020861226	-0.0118597009567
1430.67613526	708.68880594	2515.3649412	376.0	2.2028333258	-0.122247226604	-0.0205043989607	1376.28924259	725.117267172	2570.77423839	469.367728627	-1.75426004903	-0.0274103132662
1430.67613526	708.68880594	2515.3649412	376.0	6.19982241314	0.0612446714553	0.0102725044373	1537.35923274	732.770995177	2671.31310059	401.182872676	-0.545030913118	-0.00851610801747
1430.67613526	708.68880594	2515.3649412	376.0	1.30615961661	-0.0521527682691	-0.00874752906225	1438.41284715	751.920954232	2548.21962227	357.885820886	-1.7253611676	-0.0269587682438
1430.67613526	708.68880594	2515.3649412	376.0	2.11513702657	0.0592458217862	0.00993723948108	1536.53134321	652.012143206	2568.56835642	380.024870007	-1.71623787174	-0.0268162167459
1430.67613526	708.68880594	2515.3649412	376.0	10.1038126127	0.0878566265341	0.0147360997206	1510.26849255	852.910864843	2769.51270138	406.333343991	1.11438575661	0.017412277447
1430.67613526	708.68880594	2515.3649412	376.0	-9.10767375797	-0.252640201672	-0.0423750757584	1272.52948718	693.730836358	2286.27370853	320.013384991	-3.19597726805	-0.0499371448134
1430.67613526	708.68880594	2515.3649412	376.0	-2.94980537437	-0.195302600052	-0.0327579000422	1318.63688087	772.929099813	2441.16657098	349.600590293	-2.29180600605	-0.0358094688445
1430.67613526	708.68880594	2515.3649412	376.0	9.28094807341	1.49047852185	0.249996397492	1659.07274876	778.624669486	2748.81465525	311.117236998	1.92800396296	0.0301250619212
1430.67613526	708.68880594	2515.3649412	376.0	-5.47092963077	-0.323217653902	-0.0542129577158	1213.27416401	718.288108429	2377.75109531	446.188822868	-2.84101079715	-0.0443907937055
1430.67613526	708.68880594	2515.3649412	376.0	-10.0640085538	-0.476885557055	-0.079987513763	1096.26398157	735.26485787	2262.21839836	430.689558913	-3.68263390165	-0.0575411547132
1430.67613526	708.68880594	2515.3649412	376.0	14.2204593342	1.57817564537	0.264705743941	1638.70926034	866.349066253	2873.06138977	368.003063176	3.33362246764	0.0520878510568
1430.67613526	708.68880594	2515.3649412	376.0	-2.90386521852	0.0425342540866	0.0071342257777	1524.63601932	560.17333234	2442.32213355	357.512781888	-2.34456237963	-0.0366337871817
1430.67613526	708.68880594	2515.3649412	376.0	-0.306947769773	-0.350688069855	-0.0588205417401	1186.9780478	855.828941495	2507.64408461	464.837095313	-2.00999183109	-0.0314061223607
1430.67613526	708.68880594	2515.3649412	376.0	2.21901479819	-0.0807714212695	-0.0135477056809	1412.53905306	760.45826979	2571.18126147	398.183938625	-1.68282288118	-0.0262941075184
1430.67613526	708.68880594	2515.3649412	376.0	-18.2166189055	-0.505121218625	-0.0847234516311	1082.96652634	626.300882601	2057.15049578	347.883086838	-5.49440532274	-0.0858500831678
1430.67613526	708.68880594	2515.3649412	376.0	10.3211246286	0.0546138878714	0.009160330069	1521.29083541	799.672974872	2774.97889164	454.015081357	0.492699023407	0.00769842224074
1430.67613526	708.68880594	2515.3649412	376.0	-1.97735803105	-0.172227178718	-0.0288874838508	1335.61692868	685.267123529	2465.62717052	444.743118316	-2.28902129725	-0.0357659577695
1430.67613526	708.68880594	2515.3649412	376.0	4.27644754239	-0.149789570031	-0.0251240473048	1352.71437863	858.671434388	2622.93320341	411.547390384	-1.16119669832	-0.0181436984112
1430.67613526	708.68880594	2515.3649412	376.0	5.51905520368	0.174174340044	0.0292140791755	1642.01752187	664.010078717	2654.18932088	348.161720293	-0.345189556858	-0.0053935868259
1430.67613526	708.68880594	2515.3649412	376.0	5.76927597301	0.144002601506	0.0241534051502	1611.43543796	703.207029497	2660.48328638	345.840818922	-0.146508673278	-0.00228919801997
1430.67613526	708.68880594	2515.3649412	376.0	-4.91156748504	-0.375630663523	-0.0630041367868	1170.25182234	785.82987071	2391.82109462	435.739401561	-2.66709947185	-0.0416734292477
1430.67613526	708.68880594	2515.3649412	376.0	-8.93957659494	-0.235697553486	-0.0395333031677	1286.26168672	674.494716967	2290.50196564	329.745561949	-3.18560215873	-0.0497750337301
1430.67613526	708.68880594	2515.3649412	376.0	9.99855612149	0.291044415188	0.0488165741677	1749.87150184	582.930975405	2766.8651165	434.062639253	0.1926596421	0.00301030690782
1430.67613526	708.68880594	2515.3649412	376.0	-6.10825816402	-0.359259699146	-0.0602582521211	1184.48847626	757.838841687	2361.71995682	419.392638872	-2.83949624317	-0.0443671287995
1430.67613526	708.68880594	2515.3649412	376.0	9.03690962545	0.222737373139	0.0373595057261	1643.72667632	741.934531534	2742.67619768	357.014989832	1.12203107891	0.017531735608
1430.67613526	708.68880594	2515.3649412	376.0	-8.11807225163	-0.142901829435	-0.0239687738066	1362.28293198	541.555450778	2311.16579788	407.327415122	-3.30395838302	-0.0516243497347
1430.67613526	708.68880594	2515.3649412	376.0	17.3780683178	1.65686347149	0.277903970394	1694.23049213	834.331998082	2952.48677912	423.924288908	3.85822913096	0.0602848301713
1430.67613526	708.68880594	2515.3649412	376.0	-7.36371845126	-0.409096905777	-0.068617394461	1145.2715204	758.973443459	2330.14054891	425.895585044	-3.08324784703	-0.0481757476098
1430.67613526	708.68880594	2515.3649412	376.0	-1.75396291876	-0.173638264068	-0.0291241637149	1335.0352319	718.462070412	2471.24637286	417.749070549	-2.19437242055	-0.034287069071
1430.67613526	708.68880594	2515.3649412	376.0	-6.81370787629	-0.347495810581	-0.0582851074439	1194.45251811	731.243395818	2343.97532208	418.279408153	-2.97733748264	-0.0465208981663
1430.67613526	708.68880594	2515.3649412	376.0	-17.3544674001	-0.378713018696	-0.0635211369835	1175.38182876	564.018387562	2078.83675248	339.436536163	-5.2328073217	-0.0817626144015
1430.67613526	708.68880594	2515.3649412	376.0	11.3228393229	-0.00231236024204	-0.000387849755459	1447.55981848	885.568320615	2800.17567187	467.04753278	0.840326638979	0.013130103734
1430.67613526	708.68880594	2515.3649412	376.0	-2.62539247883	-0.146066779832	-0.0244996276135	1358.1662806	674.700511583	2449.32673922	416.459947036	-2.33123857157	-0.0364256026809
1430.67613526	708.68880594	2515.3649412	376.0	-10.4189664139	-0.464219489629	-0.0778630475727	1098.67004108	797.764935098	2253.28991279	356.854936608	-3.40329232179	-0.053176442528
1430.67613526	708.68880594	2515.3649412	376.0	6.77433320527	0.0715211542921	0.0119961681134	1546.44050477	717.7279003	2685.76414364	421.595738578	-0.58529415193	-0.00914522112391
1430.67613526	708.68880594	2515.3649412	376.0	12.7429598672	1.19067602854	0.199710840077	1574.68535039	838.343119705	2835.89688617	422.868416076	2.05788149345	0.0321543983352
1430.67613526	708.68880594	2515.3649412	376.0	-22.1614841164	-0.503866744056	-0.0845130399288	1081.75209798	567.105418445	1957.92273928	309.065222864	-6.63901425246	-0.103734597695
1430.67613526	708.68880594	2515.3649412	376.0	-21.495457591	-0.470209844891	-0.0788678035712	1103.8732432	543.558273417	1974.675737	327.244220386	-6.60793281789	-0.103248950279
1430.67613526	708.68880594	2515.3649412	376.0	1.54436130579	0.0687153848215	0.0115255593461	1546.32875229	658.206994438	2554.21126405	349.675517318	-1.71543032416	-0.0268035988151
1430.67613526	708.68880594	2515.3649412	376.0	-3.95037829236	-0.0370905287845	-0.00622115544859	1454.27811621	657.882956447	2415.99851059	303.837437931	-2.49813205787	-0.0390333134042
1430.67613526	708.68880594	2515.3649412	376.0	7.72803863901	-0.0698957270125	-0.0117235369025	1417.06937604	845.838577421	2709.75331576	446.845362303	-0.344499932646	-0.0053828114476
1430.67613526	708.68880594	2515.3649412	376.0	-7.36914410962	-0.471468574581	-0.0790789289805	1088.03404486	831.13555914	2330.0040738	410.834469797	-2.97153733502	-0.0464302708597
1430.67613526	708.68880594	2515.3649412	376.0	-4.1672200846	-0.035365829403	-0.00593187343224	1455.41683844	621.496552592	2410.54414817	333.630757132	-2.50155546178	-0.0390868040903
1430.67613526	708.68880594	2515.3649412	376.0	2.44975674498	-0.0268585422491	-0.00450495509043	1457.73489694	812.480068636	2576.9852635	306.770297929	-0.825302011806	-0.0128953439345
1430.67613526	708.68880594	2515.3649412	376.0	-2.37197530118	-0.100911135033	-0.0169257187241	1397.68212627	708.650107138	2455.70110606	349.368872652	-2.24212473044	-0.0350331989131
1430.67613526	708.68880594	2515.3649412	376.0	-13.8807130155	-0.348511481441	-0.0584554648509	1197.54649679	619.540923531	2166.21435242	349.126932097	-4.27136813004	-0.0667401270319
1430.67613526	708.68880594	2515.3649412	376.0	2.34363690986	-0.190962340583	-0.0320299128788	1319.65981915	828.044443951	2574.31596238	426.611699274	-1.65617276645	-0.0258776994758
1430.67613526	708.68880594	2515.3649412	376.0	-3.88310398456	-0.0392479948158	-0.00658302496072	1452.65358731	680.923393362	2417.69070494	284.113724269	-2.52983953997	-0.0395287428121
1430.67613526	708.68880594	2515.3649412	376.0	-3.93329345261	-0.0793299682413	-0.013305932278	1415.74381896	602.697788826	2416.42825666	397.986648866	-2.51868511925	-0.0393544549882
1430.67613526	708.68880594	2515.3649412	376.0	2.28966922174	-0.0377875941298	-0.00633807348704	1449.63053297	727.836448811	2572.95847807	395.491496294	-1.68200444921	-0.0262813195189
1430.67613526	708.68880594	2515.3649412	376.0	-1.73460699968	-0.0264512568828	-0.00443664154358	1461.96388791	655.687915688	2471.73324486	354.081441261	-2.17547703934	-0.0339918287397
1430.67613526	708.68880594	2515.3649412	376.0	-8.67247395609	-0.471738202141	-0.0791241533278	1093.53694278	796.09484261	2297.22057177	407.588786384	-3.23112081527	-0.0504862627386
1430.67613526	708.68880594	2515.3649412	376.0	0.954321840215	-0.205896353829	-0.03453477924	1307.5884749	879.030003957	2539.36961819	352.751139335	-1.68310145155	-0.0262984601805
1430.67613526	708.68880594	2515.3649412	376.0	19.8986105322	1.8670697544	0.313161649514	1786.60842519	884.673556503	3015.88761431	344.605632615	6.18700177596	0.0966719027494
1430.67613526	708.68880594	2515.3649412	376.0	4.792016103	0.185369523828	0.0310918355968	1655.16498603	611.156296643	2635.90163423	369.580351551	-0.934884449166	-0.0146075695182
1430.67613526	708.68880594	2515.3649412	376.0	8.64405826167	0.0348816074371	0.00585065539031	1509.41661315	784.381653604	2732.79455221	438.996285451	0.00970245338569	0.000151600834151
1430.67613526	708.68880594	2515.3649412	376.0	-7.24875215298	-0.211013852841	-0.035393131976	1304.50360447	586.659551928	2333.03237087	441.869214467	-3.24917139349	-0.0507683030233
1430.67613526	708.68880594	2515.3649412	376.0	-12.4657470084	-0.409867413715	-0.0687466309485	1146.09668266	739.128167437	2201.80591129	316.581061187	-3.75367183348	-0.058651122398
1430.67613526	708.68880594	2515.3649412	376.0	17.8567315787	1.64255208367	0.275503536342	1702.76579615	807.750844261	2964.52690697	454.010266565	3.60358300281	0.0563059844188
1430.67613526	708.68880594	2515.3649412	376.0	-5.03770720158	-0.0985465369948	-0.0165291071779	1398.61606576	540.647201144	2388.64822041	449.384953503	-2.87431965387	-0.0449112445918
1430.67613526	708.68880594	2515.3649412	376.0	-14.5503084847	-0.266827501801	-0.0447546967127	1262.77632804	567.070516168	2149.37158274	319.524738534	-4.34784817615	-0.0679351277524
1430.67613526	708.68880594	2515.3649412	376.0	-9.77271470436	-0.158082957639	-0.0265150885003	1351.18130066	598.956139971	2269.54550172	319.408061085	-3.35402996554	-0.0524067182116
1430.67613526	708.68880594	2515.3649412	376.0	6.32308219392	-0.019193168781	-0.00321925004713	1456.32920619	843.521397453	2674.41353391	374.562930267	-0.0328890949246	-0.000513892108197
1430.67613526	708.68880594	2515.3649412	376.0	10.015429461	1.48095636158	0.248399255549	1633.06550044	811.519898237	2767.28954257	322.704143889	2.1236256763	0.0331816511923
1430.67613526	708.68880594	2515.3649412	376.0	3.86957851364	-0.0412564907287	-0.0069199078713	1443.72947485	828.166678789	2612.6989625	340.802808858	-0.617894757708	-0.00965460558919
1430.67613526	708.68880594	2515.3649412	376.0	1.75474595396	0.0776238299808	0.013019763499	1554.82444557	721.653834608	2559.50320573	283.024925554	-1.0008847534	-0.0156388242719
1430.67613526	708.68880594	2515.3649412	376.0	-5.72870451238	-0.269631305498	-0.0452249757628	1257.12729872	718.117011467	2371.26711631	396.022806116	-2.74339785455	-0.0428655914773
1430.67613526	708.68880594	2515.3649412	376.0	9.22278232979	0.903554689827	0.151552279407	1525.45438156	859.954858039	2747.35157452	361.942334923	1.45278460044	0.0226997593818
1430.67613526	708.68880594	2515.3649412	376.0	-5.80385508706	-0.425109368264	-0.0713031479813	1126.48977219	835.618521206	2369.3768051	407.268511705	-2.70095150071	-0.0422023671986
1430.67613526	708.68880594	2515.3649412	376.0	-8.91350135189	-0.109453742438	-0.0183585612946	1392.79505028	596.711215977	2291.15785316	301.651586901	-3.20571981252	-0.0500893720706
1430.67613526	708.68880594	2515.3649412	376.0	-5.69165609737	-0.263483930625	-0.04419388303	1261.5994125	683.655238929	2372.19901915	426.944367725	-2.83697199752	-0.0443276874613
1430.67613526	708.68880594	2515.3649412	376.0	-7.54096954811	-0.388802726407	-0.0652134730639	1160.91810627	771.836752054	2325.68203696	392.927178635	-3.0027026933	-0.0469172295827
1430.67613526	708.68880594	2515.3649412	376.0	6.94509857006	0.029366402076	0.00492559578598	1490.38291396	837.678632805	2690.05951576	361.997969	0.35731621178	0.00558306580906
1430.67613526	708.68880594	2515.3649412	376.0	7.86920014799	0.0158862662627	0.00266458675994	1494.12217337	783.027905559	2713.30404287	436.153963946	-0.248770405916	-0.00388703759244
1430.67613526	708.68880594	2515.3649412	376.0	6.106844359	-0.0891383851361	-0.0149510877451	1402.91460628	839.543532937	2668.97436322	426.516223995	-0.708929861035	-0.0110770290787
1430.67613526	708.68880594	2515.3649412	376.0	-10.1100318777	-0.372696333333	-0.0625119646651	1173.30141047	788.357895747	2261.0607438	299.401437581	-3.29612648378	-0.0515019763091
1430.67613526	708.68880594	2515.3649412	376.0	-7.63322070339	-0.410618818089	-0.0688726632152	1144.2946239	755.971308969	2323.36158374	423.095650872	-3.12589207222	-0.0488420636285
1430.67613526	708.68880594	2515.3649412	376.0	11.5546085284	0.23549420415	0.0394991955972	1691.7356366	651.666871978	2806.00551321	462.603004634	0.584218082607	0.00912840754073
1430.67613526	708.68880594	2515.3649412	376.0	19.5445159838	1.78202234581	0.298896736969	1768.45745448	814.850911439	3006.98084418	423.672478257	4.77363949026	0.0745881170353
1430.67613526	708.68880594	2515.3649412	376.0	16.1811103423	1.63390328276	0.274052882047	1687.42092139	825.415286788	2922.37891784	409.542709665	3.54288843015	0.0553576317212
1430.67613526	708.68880594	2515.3649412	376.0	9.29461434057	0.303078870475	0.0508351007171	1752.26471195	611.636507502	2749.15841174	385.25719229	0.582858745182	0.00910716789347
1430.67613526	708.68880594	2515.3649412	376.0	0.70038807522	-0.259263960031	-0.0434860717932	1263.53894775	820.74468803	2532.98225729	448.698621509	-1.8738035344	-0.0292781802251
1430.67613526	708.68880594	2515.3649412	376.0	-18.9056862362	-0.505781758967	-0.0848342433692	1081.46447174	667.202428696	2039.81793772	291.151037282	-5.25852592369	-0.0821644675576
1430.67613526	708.68880594	2515.3649412	376.0	0.86520573766	-0.0392287140184	-0.00657979101282	1450.30200346	746.886563947	2537.12802299	339.939455589	-1.7426914041	-0.0272295531891
1430.67613526	708.68880594	2515.3649412	376.0	-4.72025016662	-0.0309492699065	-0.0051910885452	1458.49544098	532.493667988	2396.63342337	405.644314397	-2.68349215772	-0.0419295649644
1430.67613526	708.68880594	2515.3649412	376.0	7.73096408762	0.252352536591	0.0423268259965	1717.73203044	553.354657062	2709.82690147	438.740213975	-0.732549392622	-0.0114460842597
1430.67613526	708.68880594	2515.3649412	376.0	-12.6937977567	-0.445697470785	-0.0747563687999	1112.87807634	787.651364546	2196.06960272	295.540161831	-3.72809253509	-0.0582514458607
1430.67613526	708.68880594	2515.3649412	376.0	16.1523088072	1.6945411593	0.284223609409	1756.54456652	745.472886387	2921.65445413	419.63700122	3.28301838349	0.0512971622421
1430.67613526	708.68880594	2515.3649412	376.0	17.3330418939	1.65610129904	0.27777613201	1676.05961895	870.157547783	2951.35420024	405.137033506	4.15469232182	0.0649170675284
1430.67613526	708.68880594	2515.3649412	376.0	-9.20363450584	-0.198774402203	-0.0333402217717	1316.55756863	622.93321526	2283.85994552	344.36916163	-3.27790443018	-0.0512172567216
1430.67613526	708.68880594	2515.3649412	376.0	-9.24437225371	-0.0440166704814	-0.00738286992307	1450.31597748	533.148160214	2282.83524249	299.371104796	-3.28205754452	-0.0512821491331
1430.67613526	708.68880594	2515.3649412	376.0	-14.8206528712	-0.374458953039	-0.0628076070175	1177.50741904	643.94790179	2142.57143482	321.116113988	-4.35236999171	-0.0680057811205
1430.67613526	708.68880594	2515.3649412	376.0	-8.07033467191	-0.150436697958	-0.0252325893925	1357.39092598	639.806961428	2312.36657222	315.168684812	-3.05621966057	-0.0477534321964
1430.67613526	708.68880594	2515.3649412	376.0	6.36799473971	0.0977451859217	0.0163946974038	1569.92243136	723.569239251	2675.54324834	382.051577729	-0.286799224839	-0.00448123788811
1430.67613526	708.68880594	2515.3649412	376.0	12.5029233552	0.222800766876	0.0373701386911	1672.46717819	689.407476949	2829.8590919	467.984436763	0.967382477613	0.0151153512127
1430.67613526	708.68880594	2515.3649412	376.0	-2.45432948089	0.0284464932371	0.00477130044232	1512.22117469	654.562702124	2453.62959789	286.84572108	-2.36471232542	-0.0369486300847
1430.67613526	708.68880594	2515.3649412	376.0	-5.43658840522	-0.311967141188	-0.0523259210312	1222.53109172	740.716971943	2378.61490245	415.366838793	-2.72778192572	-0.0426215925894
1430.67613526	708.68880594	2515.3649412	376.0	-5.90093526716	-0.268514259292	-0.0450376147755	1259.22387327	804.422463023	2366.93488428	303.288547988	-2.69197640182	-0.0420621312785
1430.67613526	708.68880594	2515.3649412	376.0	-8.40015166743	-0.27243451353	-0.0456951549027	1255.93313879	700.501594141	2304.07047115	347.635738218	-3.10315646988	-0.0484868198419
1430.67613526	708.68880594	2515.3649412	376.0	-3.59616978823	-0.323154716806	-0.0542024013428	1212.59409595	818.863312477	2424.90814712	393.450738696	-2.36828237105	-0.0370044120476
1430.67613526	708.68880594	2515.3649412	376.0	-8.64813052217	-0.212930789142	-0.035714657689	1305.53030129	693.571917317	2297.83289797	298.730679363	-3.12630296882	-0.0488484838879
1430.67613526	708.68880594	2515.3649412	376.0	-9.96183310442	-0.362918271581	-0.0608719006342	1182.2439214	766.457487408	2264.78848379	316.087074978	-3.28921140814	-0.0513939282522
1430.67613526	708.68880594	2515.3649412	376.0	6.64862491564	0.0659613342065	0.0110636253282	1540.68484401	692.489732762	2682.6021214	449.427544624	-0.952763864272	-0.0148869353792
1430.67613526	708.68880594	2515.3649412	376.0	8.0434685232	1.59429089554	0.267408737931	1767.23143718	663.258685433	2717.68752849	287.19740587	1.52296304202	0.0237962975316
1430.67613526	708.68880594	2515.3649412	376.0	-11.9097254332	-0.340792589869	-0.0571607832722	1202.60207709	632.573110271	2215.79188306	380.616695699	-3.94304897151	-0.0616101401799
1430.67613526	708.68880594	2515.3649412	376.0	13.0820221549	1.63524346616	0.2742776696	1692.20489468	807.946250369	2844.42554008	344.27439503	3.09421884356	0.0483471694306
1430.67613526	708.68880594	2515.3649412	376.0	-19.0737901765	-0.470467183746	-0.078910966747	1108.16410331	608.268377078	2035.58951014	319.157029755	-5.56810219898	-0.087001596859
1430.67613526	708.68880594	2515.3649412	376.0	-7.59625598895	-0.250109625926	-0.0419506249457	1274.3018161	719.109206267	2324.29138121	330.880358839	-2.95127494231	-0.0461136709735
1430.67613526	708.68880594	2515.3649412	376.0	-13.7159716345	-0.465976864742	-0.0781578102553	1109.26705628	650.426808471	2170.35819936	410.66433461	-4.58190285973	-0.0715922321833
1430.67613526	708.68880594	2515.3649412	376.0	-7.19227650234	-0.359259256136	-0.0602581778156	1185.63100543	685.912778355	2334.45293958	462.909155803	-3.26779918161	-0.0510593622127
1430.67613526	708.68880594	2515.3649412	376.0	1.5402621249	0.176925828466	0.0296755834394	1648.23312434	539.008284967	2554.10815469	366.866745378	-1.80038844314	-0.0281310694241
1430.67613526	708.68880594	2515.3649412	376.0	-0.338607701431	-0.0483608579245	-0.00811151592159	1441.56968466	669.814169133	2506.84772179	395.463867995	-2.00401499657	-0.0313127343215
1430.67613526	708.68880594	2515.3649412	376.0	1.59570417275	0.0479247188815	0.00803836277784	1526.59677585	658.975377441	2555.50272452	369.930571228	-1.77856757801	-0.0277901184063
1430.67613526	708.68880594	2515.3649412	376.0	-8.73904816858	-0.302822125127	-0.0507920370893	1231.41997824	763.183980467	2295.54598737	300.942028668	-3.10351024514	-0.0484923475804
1430.67613526	708.68880594	2515.3649412	376.0	-9.69417143087	-0.274430986996	-0.0460300213009	1254.62609343	674.419559989	2271.52115169	342.475498269	-3.3327822315	-0.0520747223672
1430.67613526	708.68880594	2515.3649412	376.0	-8.6576341525	-0.422379216216	-0.0708452224448	1133.6641563	783.26401999	2297.59384699	380.665670697	-3.15741653028	-0.0493346332856
1430.67613526	708.68880594	2515.3649412	376.0	13.5725524502	1.49232615808	0.250306299577	1732.56395414	708.74248887	2856.76416716	415.457724147	2.28463529356	0.0356974264619
1430.67613526	708.68880594	2515.3649412	376.0	-13.1527203774	-0.454596379729	-0.0762489734534	1115.4281341	698.939445148	2184.52602401	370.158444763	-4.12299724054	-0.0644218318834
1430.67613526	708.68880594	2515.3649412	376.0	-14.2435887331	-0.470232976174	-0.078871683357	1097.16607711	760.481910789	2157.08670384	299.438715935	-4.05475251984	-0.0633555081225
1430.67613526	708.68880594	2515.3649412	376.0	1.14557548984	0.0516843493446	0.00866896164787	1530.14897175	614.777898076	2544.18034544	399.253475616	-1.83674389906	-0.0286991234228
1430.67613526	708.68880594	2515.3649412	376.0	15.2884842935	1.66966758881	0.280051591548	1787.55884536	681.259462398	2899.92611516	431.107807402	2.69149516085	0.0420546118882
1430.67613526	708.68880594	2515.3649412	376.0	-10.0258765763	-0.354147806889	-0.0594008398003	1190.5729993	710.078272725	2263.17755675	362.52628472	-3.41625843055	-0.0533790379774
1430.67613526	708.68880594	2515.3649412	376.0	-3.48572625845	-0.0376250750127	-0.00631081432618	1453.58247118	668.424004462	2427.68620495	305.6797293	-2.43631931221	-0.0380674892533
1430.67613526	708.68880594	2515.3649412	376.0	-1.46340550126	-0.0695546856621	-0.0116663343948	1422.77700944	617.22723405	2478.55495227	438.550708779	-2.2256332432	-0.0347755194249
1430.67613526	708.68880594	2515.3649412	376.0	7.706753943	-0.0875138343313	-0.0146786035443	1398.84847716	871.892736576	2709.21792798	438.476714249	-0.226837149658	-0.0035443304634
1430.67613526	708.68880594	2515.3649412	376.0	11.0939308889	1.67720650866	0.281316086659	1752.18709429	724.919236902	2794.41778938	317.311458189	2.49252609767	0.0389457202761
1430.67613526	708.68880594	2515.3649412	376.0	11.9937178325	0.246400043782	0.0413284206276	1695.56748694	667.980966363	2817.0507147	453.502261396	0.909187633257	0.0142060567696
1430.67613526	708.68880594	2515.3649412	376.0	-8.10408590435	-0.355293441911	-0.0595929959596	1185.43263589	840.733583609	2311.51760555	285.351386056	-2.98729841564	-0.0466765377444
1430.67613526	708.68880594	2515.3649412	376.0	-3.2522170798	-0.301926436423	-0.0506418041636	1230.05838931	789.829616712	2433.55981296	413.67180694	-2.36379657929	-0.0369343215514
1430.67613526	708.68880594	2515.3649412	376.0	10.1482017335	1.36483891123	0.228922997522	1584.85433033	841.147575939	2770.62924976	344.627343496	1.96346893528	0.0306792021137
1430.67613526	708.68880594	2515.3649412	376.0	1.40452457196	-0.130742687583	-0.0219293337106	1370.90606155	840.337443216	2550.69385987	339.450355101	-1.47567890422	-0.0230574828784
1430.67613526	708.68880594	2515.3649412	376.0	1.68714820324	-0.165458916889	-0.0277522504007	1340.9965664	787.580253418	2557.80287561	429.226055789	-1.74759445959	-0.0273061634311
1430.67613526	708.68880594	2515.3649412	376.0	-3.70541846965	-0.056514563763	-0.00947912844063	1436.4334981	638.073895289	2422.16014409	347.652750696	-2.43243753289	-0.0380068364514
1430.67613526	708.68880594	2515.3649412	376.0	14.964339822	1.65838913775	0.278159868794	1709.56157453	800.147749021	2891.77269876	382.063375208	3.37294037006	0.0527021932822
1430.67613526	708.68880594	2515.3649412	376.0	-6.32966879982	-0.0856611805017	-0.0143678598627	1412.31509651	621.264765807	2356.15067131	322.570808993	-2.80355047495	-0.043805476171
1430.67613526	708.68880594	2515.3649412	376.0	17.8097257784	1.58911828367	0.266541141173	1640.85230048	880.359451421	2963.34453955	442.132787652	3.84282664044	0.060044166257
1430.67613526	708.68880594	2515.3649412	376.0	-14.1815104357	-0.499352024917	-0.083755790828	1084.55967748	615.637650882	2158.64819957	458.450871201	-5.20628879949	-0.081348262492
1430.67613526	708.68880594	2515.3649412	376.0	-7.75883018894	-0.308723155921	-0.0517818107886	1226.26847516	780.211253991	2320.20204678	313.72231763	-2.94414096231	-0.0460022025362
1430.67613526	708.68880594	2515.3649412	376.0	-1.54997303073	0.0937138232996	0.0157185211841	1571.31121786	554.050425667	2476.37746298	351.015819452	-2.17186674573	-0.0339354179021
1430.67613526	708.68880594	2515.3649412	376.0	-13.7273651613	-0.311105287539	-0.0521813632235	1226.1245681	547.930307876	2170.07161058	396.016734602	-4.59076405084	-0.0717306882943
1430.67613526	708.68880594	2515.3649412	376.0	-5.39384283879	-0.0413744243525	-0.00693968875419	1449.90325796	552.322780151	2379.69010945	377.464071337	-2.72721066785	-0.0426126666852
1430.67613526	708.68880594	2515.3649412	376.0	17.8216324351	1.76868557759	0.296659774839	1757.12781889	819.499959501	2963.64403542	387.01625703	4.56030408061	0.0712547512596
1430.67613526	708.68880594	2515.3649412	376.0	-17.013542076	-0.390554455615	-0.0655072887647	1164.47749316	545.208740714	2087.41226856	377.726034684	-5.47132711626	-0.0854894861916
1430.67613526	708.68880594	2515.3649412	376.0	2.96622859747	0.0501766647437	0.00841607929281	1520.59766026	786.962864277	2589.97641541	282.415890876	-0.414016331543	-0.00646900518036
1430.67613526	708.68880594	2515.3649412	376.0	3.54375352313	-0.101023859342	-0.0169446258541	1395.22519028	816.297022548	2604.50327492	392.981062093	-1.2673658585	-0.0198025915391
1430.67613526	708.68880594	2515.3649412	376.0	-8.18618629602	-0.13351213147	-0.022393849626	1371.63334758	615.397047273	2309.45248109	322.422086232	-3.08586529655	-0.0482166452585
1430.67613526	708.68880594	2515.3649412	376.0	-3.25310122078	-0.169439790754	-0.0284199581942	1338.07653394	650.913073021	2433.53757359	444.54796663	-2.49917716134	-0.0390496431459
1430.67613526	708.68880594	2515.3649412	376.0	-1.85854393576	-0.330236526317	-0.0553902258164	1204.78154016	871.56648692	2468.61577862	392.26775154	-2.11022336403	-0.032972240063
1430.67613526	708.68880594	2515.3649412	376.0	-1.18735979472	-0.322754187411	-0.0541352209679	1211.68660756	818.051160015	2485.49850919	455.76074162	-2.1350478093	-0.0333601220203
1430.67613526	708.68880594	2515.3649412	376.0	-10.7078792023	-0.440985866748	-0.0739660964019	1121.22846471	756.814099278	2246.0227018	367.980137809	-3.52698136009	-0.0551090837514
1430.67613526	708.68880594	2515.3649412	376.0	8.78893011294	0.197741286473	0.0331669383551	1648.156584	712.314486575	2736.43860796	375.967537387	0.70969063122	0.0110889161128
1430.67613526	708.68880594	2515.3649412	376.0	3.52284895714	-0.04001691716	-0.00671199549815	1447.13617418	742.900977994	2603.9774488	413.940296618	-1.50086575424	-0.02345102741
1430.67613526	708.68880594	2515.3649412	376.0	1.05238202991	-0.181920075955	-0.030513263327	1327.8791237	809.899507984	2541.83618982	404.05755814	-1.79990028783	-0.0281234419974
1430.67613526	708.68880594	2515.3649412	376.0	4.96786018169	0.131018354883	0.0219755710974	1601.47770266	614.303735531	2640.32475453	424.543316348	-1.34136039512	-0.0209587561737
1430.67613526	708.68880594	2515.3649412	376.0	-5.21719253617	-0.460238630861	-0.0771953423115	1091.1861208	861.673782123	2384.13350923	431.273606303	-2.64102148781	-0.0412659607471
1430.67613526	708.68880594	2515.3649412	376.0	11.2560399894	1.35235385145	0.226828891555	1737.16905173	688.749834935	2798.49542486	372.576538191	1.8809920723	0.0293905011296
1430.67613526	708.68880594	2515.3649412	376.0	-17.9903850438	-0.365310641146	-0.0612731702694	1185.07931925	538.723953187	2062.84110302	339.037830577	-5.46466083349	-0.0853853255233
1430.67613526	708.68880594	2515.3649412	376.0	-3.60338154885	-0.0648109179004	-0.0108706672091	1427.58886385	556.685655646	2424.72674502	440.452225524	-2.58420950282	-0.0403782734815
1430.67613526	708.68880594	2515.3649412	376.0	-3.50024986683	-0.182113197371	-0.0305456553792	1329.96903152	764.265018785	2427.32088319	333.086832885	-2.3735434877	-0.0370866169953
1430.67613526	708.68880594	2515.3649412	376.0	-3.70910639209	-0.310833813432	-0.0521358291567	1222.94783996	797.422859925	2422.06737938	401.696679493	-2.40636274714	-0.0375994179241
1430.67613526	708.68880594	2515.3649412	376.0	-11.055540861	-0.433893596977	-0.07277651744	1126.72983275	755.341546663	2237.27774232	355.206362909	-3.55782718225	-0.0555910497227
1430.67613526	708.68880594	2515.3649412	376.0	-3.04799415242	0.000356688330968	5.98269592365e-05	1485.63697533	536.125443939	2438.69676488	416.934345612	-2.44198419532	-0.0381560030519
1430.67613526	708.68880594	2515.3649412	376.0	-21.1198594212	-0.504181214429	-0.0845657857143	1077.02468259	551.090374439	1984.12340169	356.008344653	-6.76691591451	-0.105733061164
1430.67613526	708.68880594	2515.3649412	376.0	2.43776848193	0.00509015578737	0.000853766485638	1481.63668864	810.821035768	2576.68371494	284.225990533	-0.605476406969	-0.00946056885888
1430.67613526	708.68880594	2515.3649412	376.0	6.82075137278	0.127935188646	0.0214584348618	1594.79916626	723.72911512	2686.93172995	368.403448579	0.0426101481847	0.000665783565386
1430.67613526	708.68880594	2515.3649412	376.0	6.9316428224	0.0895340398217	0.01501745049	1561.57366415	734.546594686	2689.7210546	393.600795764	-0.186199717352	-0.00290937058363
1430.67613526	708.68880594	2515.3649412	376.0	6.02672204905	0.205854536489	0.0345277652615	1673.82318804	605.66518379	2666.95899472	387.470622891	-0.693676455809	-0.010838694622
1430.67613526	708.68880594	2515.3649412	376.0	-16.1740999081	-0.337874777238	-0.0566713816232	1205.48448453	533.136189282	2108.52730255	369.906628744	-5.14123172837	-0.0803317457558
1430.67613526	708.68880594	2515.3649412	376.0	12.4005174993	1.54242289589	0.25870897281	1621.89949535	864.963037231	2827.2832109	340.420678324	2.92955817642	0.0457743465066
1430.67613526	708.68880594	2515.3649412	376.0	-1.49362529637	0.000419072798673	7.0290640502e-05	1484.6867784	556.852860693	2477.79481414	436.255175045	-2.24347421225	-0.0350542845664
1430.67613526	708.68880594	2515.3649412	376.0	-7.054450188	-0.19333918788	-0.0324285789802	1320.41330693	655.712711029	2337.91977437	361.793756412	-2.92628441581	-0.045723193997
1430.67613526	708.68880594	2515.3649412	376.0	8.05440735799	0.244849569681	0.0410683612346	1701.80611639	644.242632919	2717.9626801	371.913930788	0.323019283984	0.00504717631225
1430.67613526	708.68880594	2515.3649412	376.0	21.9051831391	1.84115661402	0.308815265686	1782.42538197	849.237546817	3066.36023818	434.697309395	5.62905181343	0.0879539345849
1430.67613526	708.68880594	2515.3649412	376.0	6.31852635519	-0.148484769795	-0.0249051945312	1352.40934122	862.053251823	2674.29893794	459.836344889	-0.959672518882	-0.0149948831075
1430.67613526	708.68880594	2515.3649412	376.0	9.52622182955	1.68699374935	0.282957690263	1761.02671783	708.214260341	2754.98418532	285.743207143	2.19280697573	0.0342626089958
1430.67613526	708.68880594	2515.3649412	376.0	0.965876848046	0.202959950317	0.0340422593622	1675.61230923	579.657487594	2539.66026881	284.390471982	-1.55860253451	-0.0243531646018
1430.67613526	708.68880594	2515.3649412	376.0	15.7995132701	1.5414806332	0.258550928077	1733.62250143	718.330208896	2912.78035887	460.827648546	2.58586151945	0.0404040862414
1430.67613526	708.68880594	2515.3649412	376.0	-1.7121858815	-0.114971342115	-0.019284022495	1386.75834571	803.297750564	2472.29721781	282.241121532	-2.09069567008	-0.032667119845
1430.67613526	708.68880594	2515.3649412	376.0	4.63647239503	0.14399267406	0.0241517400303	1614.69331055	615.742463957	2631.98914233	401.553367823	-1.26418069006	-0.0197528232822
1430.67613526	708.68880594	2515.3649412	376.0	-10.7391010067	-0.389365480327	-0.065307863188	1164.3679075	666.422719639	2245.23735947	414.446732339	-3.81592653843	-0.0596238521629
1430.67613526	708.68880594	2515.3649412	376.0	7.03916104436	0.908138268049	0.15232107817	1587.01524312	801.922118282	2692.42553026	303.488168855	1.1981797378	0.0187215584032
1430.67613526	708.68880594	2515.3649412	376.0	-6.74332419685	-0.156485203808	-0.0262470989279	1351.12352799	631.072877102	2345.74572848	363.549323389	-2.88992869004	-0.0451551357818
1430.67613526	708.68880594	2515.3649412	376.0	15.2143172528	1.6695010826	0.280023663637	1673.41228266	882.718109801	2898.06054342	341.930150958	4.14398573683	0.0647497771379
1430.67613526	708.68880594	2515.3649412	376.0	0.558875014097	0.115517641751	0.0193756527593	1590.09967063	557.029335476	2529.42268737	382.293681265	-1.91033660175	-0.0298490094023
1430.67613526	708.68880594	2515.3649412	376.0	4.61502237237	-0.0914242357075	-0.0153344910613	1401.63879883	760.127805111	2631.44959598	469.682992035	-1.4592592881	-0.0228009263766
1430.67613526	708.68880594	2515.3649412	376.0	3.58788344121	0.139319416322	0.0233678994167	1610.25844384	596.253976463	2605.61330341	399.100883103	-1.53913721327	-0.0240490189573
1430.67613526	708.68880594	2515.3649412	376.0	-8.07455758126	-0.416002519615	-0.0697756658194	1138.87670552	780.450766812	2312.26035064	392.932878311	-3.08919581667	-0.0482686846355
1430.67613526	708.68880594	2515.3649412	376.0	-12.9652982963	-0.391205794465	-0.0656165371461	1162.95174206	568.562997892	2189.24037333	457.725633374	-4.86077711789	-0.075949642467
1430.67613526	708.68880594	2515.3649412	376.0	15.0434630003	1.50003217115	0.251598821058	1712.64002913	734.629295916	2893.76293545	446.493610405	2.50452725308	0.0391332383294
1430.67613526	708.68880594	2515.3649412	376.0	2.02875798833	0.0531920643594	0.00892184910423	1530.71729919	601.995213976	2566.39560838	433.683095211	-1.75735462121	-0.0274586659564
1430.67613526	708.68880594	2515.3649412	376.0	14.008659927	1.67383699673	0.280750921961	1732.78584292	766.757893116	2867.73386173	368.190125701	3.1131738213	0.0486433409578
1430.67613526	708.68880594	2515.3649412	376.0	-8.15320687101	-0.37206679219	-0.0624063723902	1175.99574047	698.840251011	2310.28203398	435.446042499	-3.32507963927	-0.0519543693636
[truncated: 1 more rows]
